# Supplementary material for: Divergent organ-specific isogenic metastatic cell lines identified using multi-omics exhibit differential drug sensitivity
Source: PLoS One. 2020 Nov 16;15(11):e0242384. doi: 10.1371/journal.pone.0242384 (PMC7668614; doi:10.1371/journal.pone.0242384)
Supplement: S1 Spreadsheet — (XLSX) [file pone.0242384.s058.xlsx]

## Sheet: S1 All proteins Brain-435
Accession	Biological Process	Molecular Function	Entrez Gene ID	Ensembl Gene ID	Gene Symbol	WikiPathways	KEGG Pathways	FC Brain-435 / 1o Tumor-435)	FC Adj. p-Value: Brain-435 / 1o Tumor-435
XP_005251036.1	cell organization and biogenesis	protein binding;RNA binding;structural molecule activity	5339		PLEC
XP_006717310.1	cell organization and biogenesis;cellular component movement;metabolic process;regulation of biological process;response to stimulus;transport	metal ion binding;protein binding;structural molecule activity	6709		SPTAN1	Fas Ligand (FasL) pathway and Stress induction of Heat Shock Proteins (HSP) regulation
NP_003510.1	cell organization and biogenesis;metabolic process	DNA binding;protein binding	8340	ENSG00000185130.5	HIST1H2BL		Systemic lupus erythematosus; Alcoholism; Viral carcinogenesis
XP_016861884.1	cell division;cell organization and biogenesis;cellular component movement;regulation of biological process	protein binding;RNA binding;structural molecule activity	4134		MAP4
NP_937885.1	cell organization and biogenesis;defense response;metabolic process;regulation of biological process;response to stimulus	nucleotide binding;protein binding;RNA binding;structural molecule activity	1981	ENSG00000114867.20	EIF4G1	Translation Factors
NP_005156.1	cell differentiation;metabolic process;transport	catalytic activity;protein binding	230	ENSG00000109107.13	ALDOC	Glycolysis and Gluconeogenesis	Glycolysis / Gluconeogenesis; Carbon metabolism; Biosynthesis of amino acids; Fructose and mannose metabolism; Metabolic pathways; Pentose phosphate pathway
XP_005256612.1	cell organization and biogenesis;development;metabolic process;regulation of biological process	protein binding	2314		FLII
XP_005256613.1	cell organization and biogenesis;development;metabolic process;regulation of biological process	protein binding	2314		FLII
XP_005269189.1	regulation of biological process	DNA binding;protein binding	7112		TMPO
NP_001118.3	regulation of biological process;transport	protein binding;transporter activity	162	ENSG00000100280.16	AP1B1		Lysosome
NP_004936.2	cell organization and biogenesis;metabolic process;regulation of biological process;response to stimulus;transport	catalytic activity;nucleotide binding;protein binding	1785	ENSG00000079805.16	DNM2	Synaptic Vesicle Pathway
XP_005270344.1	metabolic process;regulation of biological process;response to stimulus	enzyme regulator activity;nucleotide binding;protein binding	9531		BAG3
NP_001308496.1	cell differentiation;cell organization and biogenesis;cellular component movement;cellular homeostasis;metabolic process;regulation of biological process;response to stimulus	catalytic activity;nucleotide binding;protein binding	817	ENSG00000145349.16	CAMK2D	Cardiac Hypertrophic Response; Physiological and Pathological Hypertrophy of the Heart; Myometrial Relaxation and Contraction Pathways; MicroRNAs in cardiomyocyte hypertrophy; Calcium Regulation in the Cardiac Cell; SRF and miRs in Smooth Muscle Differentiation and Proliferation
XP_005268489.1	cell organization and biogenesis;cellular homeostasis;regulation of biological process;response to stimulus;transport	metal ion binding;nucleotide binding;protein binding;transporter activity	309		ANXA6	Calcium Regulation in the Cardiac Cell; Prostaglandin Synthesis and Regulation
XP_005266964.1	metabolic process	catalytic activity;nucleotide binding;protein binding	25902		MTHFD1L	One Carbon Metabolism; Trans-sulfuration and one carbon metabolism
XP_006713702.1	cell differentiation;metabolic process;regulation of biological process	metal ion binding;protein binding;RNA binding	4154		MBNL1	Adipogenesis
XP_016856477.1	cell organization and biogenesis;regulation of biological process;transport	catalytic activity;nucleotide binding;protein binding	26052		DNM3
NP_116235.2	regulation of biological process;response to stimulus;transport	catalytic activity;nucleotide binding;protein binding	84932	ENSG00000129472.13	RAB2B
XP_005271384.1	regulation of biological process	protein binding;structural molecule activity	91624		NEXN
NP_057651.1	cell differentiation;cell organization and biogenesis;metabolic process;regulation of biological process;response to stimulus	enzyme regulator activity;protein binding;RNA binding	56647	ENSG00000107949.16	BCCIP
XP_016878807.1	metabolic process;regulation of biological process;transport	protein binding;RNA binding	54715		RBFOX1
XP_005267876.1	metabolic process;regulation of biological process;response to stimulus	enzyme regulator activity;protein binding	5527		PPP2R5C	DNA Damage Response (only ATM dependent); Wnt Signaling Pathway; Glycogen Metabolism; Wnt Signaling Pathway and Pluripotency
XP_006712300.2	regulation of biological process;response to stimulus;transport	catalytic activity;enzyme regulator activity;metal ion binding;nucleotide binding;protein binding	116987		AGAP1
NP_061910.1	defense response;metabolic process;regulation of biological process;response to stimulus	catalytic activity;protein binding;RNA binding	54512	ENSG00000178896.8	EXOSC4		RNA degradation
XP_016874933.1	metabolic process;regulation of biological process	protein binding;RNA binding	51535		PPHLN1
NP_006511.1	cell division;regulation of biological process;transport	catalytic activity;motor activity;protein binding	6990	ENSG00000165169.10	DYNLT3
NP_055812.1		protein binding	23008	ENSG00000128607.13	KLHDC10
NP_001287784.1	cell communication;cell organization and biogenesis;defense response;metabolic process;regulation of biological process;response to stimulus	DNA binding;protein binding	8061	ENSG00000175592.8	FOSL1	DNA Damage Response (only ATM dependent); Wnt Signaling Pathway and Pluripotency; Integrated Breast Cancer Pathway; Wnt Signaling Pathway; Corticotropin-releasing hormone signaling pathway
XP_006719365.1	cellular homeostasis;metabolic process;regulation of biological process;response to stimulus	catalytic activity;metal ion binding;protein binding	23371		TENC1; TNS2
NP_001159643.1	cell death;cell division;cell organization and biogenesis;metabolic process;regulation of biological process;response to stimulus	catalytic activity;metal ion binding;nucleotide binding;protein binding;signal transducer activity	10783	ENSG00000119408.16	NEK6
NP_001316324.1	cell organization and biogenesis;metabolic process;transport	protein binding	81671		VMP1	Nanoparticle triggered autophagic cell death
NP_113618.2	cell organization and biogenesis;regulation of biological process;transport	protein binding	83547	ENSG00000274145.2; ENSG00000167705.11	RILP		Salmonella infection; Phagosome
XP_016883781.1	development;metabolic process;regulation of biological process	catalytic activity;protein binding	23181		DIP2A
NP_003765.2	metabolic process	catalytic activity;metal ion binding	8693; 100528030	ENSG00000257594.3	GALNT4; POC1B-GALNT4		Mucin type O-glycan biosynthesis; Metabolic pathways
NP_001135972.1		RNA binding	114984	ENSG00000162076.12	FLYWCH2
NP_001074295.2	metabolic process	catalytic activity;nucleotide binding	157285	ENSG00000275342.4	SGK223; PRAG1
NP_005393.2	cell division;cell organization and biogenesis;regulation of biological process;response to stimulus;transport	catalytic activity;nucleotide binding;protein binding	5898	ENSG00000006451.7	RALA	EGF/EGFR Signaling Pathway; RalA downstream regulated genes	Ras signaling pathway; Rap1 signaling pathway; Pancreatic cancer; Pathways in cancer; Phospholipase D signaling pathway
XP_005258804.1	cell communication;cell organization and biogenesis;metabolic process;regulation of biological process;response to stimulus;transport	protein binding	27243		CHMP2A
XP_016874252.1	metabolic process	catalytic activity;protein binding	113675		SDSL
XP_011524840.1	metabolic process;regulation of biological process	DNA binding;metal ion binding;protein binding	148266		ZNF569
XP_006723535.1	cell organization and biogenesis;regulation of biological process;transport	protein binding	9266		CYTH2
NP_061993.3	cell communication;cell organization and biogenesis	metal ion binding;protein binding	56128	ENSG00000120322.3	PCDHB8
NP_003349.1	metabolic process	catalytic activity	7357	ENSG00000148154.9	UGCG		Metabolic pathways; Sphingolipid metabolism
NP_003835.3	cell death;cellular component movement;defense response;development;metabolic process;regulation of biological process;response to stimulus	protein binding;receptor activity;signal transducer activity	8797	ENSG00000104689.9	TNFRSF10A		Measles; Natural killer cell mediated cytotoxicity; Influenza A; Apoptosis; Cytokine-cytokine receptor interaction
NP_060284.1	regulation of biological process;response to stimulus		54929	ENSG00000064545.14	TMEM161A
NP_001230894.1	cell organization and biogenesis;regulation of biological process;response to stimulus	protein binding	3123; 3126	ENSG00000206240.11; ENSG00000206306.10	HLA-DRB1; HLA-DRB4	Allograft Rejection; Cytokines and Inflammatory Response	Tuberculosis; Influenza A; Leishmaniasis; Viral myocarditis; Hematopoietic cell lineage; Autoimmune thyroid disease; Th1 and Th2 cell differentiation; HTLV-I infection; Antigen processing and presentation; Type I diabetes mellitus; Graft-versus-host disease; Allograft rejection; Herpes simplex infection; Inflammatory bowel disease (IBD); Phagosome; Intestinal immune network for IgA production; St…
XP_011539361.1	cell differentiation;cell organization and biogenesis;metabolic process;regulation of biological process;response to stimulus	catalytic activity;metal ion binding;nucleotide binding;protein binding	23139		MAST2
NP_001122322.1	regulation of biological process;response to stimulus	catalytic activity;nucleotide binding;protein binding	6236	ENSG00000166592.11	RRAD	Insulin Signaling
NP_006825.1	cell organization and biogenesis;regulation of biological process;response to stimulus;transport	catalytic activity;nucleotide binding;protein binding	10981	ENSG00000118508.4	RAB32
NP_055643.1		DNA binding;protein binding	9878	ENSG00000092203.13	TOX4
NP_002073.2	metabolic process;regulation of biological process;response to stimulus	catalytic activity;nucleotide binding;protein binding	2870	ENSG00000198055.10	GRK6	Chemokine signaling pathway; Follicle Stimulating Hormone (FSH) signaling pathway; Myometrial Relaxation and Contraction Pathways; Corticotropin-releasing hormone signaling pathway; Calcium Regulation in the Cardiac Cell
NP_002496.1	metabolic process;regulation of biological process	DNA binding;protein binding	4800	ENSG00000001167.14	NFYA	Wnt Signaling Pathway and Pluripotency; Sterol Regulatory Element-Binding Proteins (SREBP) signalling; Sudden Infant Death Syndrome (SIDS) Susceptibility Pathways	Tuberculosis; Antigen processing and presentation
NP_000566.3	cell death;cell proliferation;defense response;regulation of biological process;response to stimulus	metal ion binding;protein binding	3552	ENSG00000115008.5	IL1A	Cytokines and Inflammatory Response; MAPK Signaling Pathway; IL-1 signaling pathway; Interleukin-1 Induced Activation of NF-kappa-B; Allograft Rejection; Photodynamic therapy-induced NF-kB survival signaling; Senescence and Autophagy in Cancer; Hypertrophy Model; Fas Ligand (FasL) pathway and Stress induction of Heat Shock Proteins (HSP) regulation; T-Cell antigen Receptor (TCR) Signaling Pathway…	Tuberculosis; Leishmaniasis; Inflammatory bowel disease (IBD); Rheumatoid arthritis; Non-alcoholic fatty liver disease (NAFLD); MAPK signaling pathway; Hematopoietic cell lineage; Graft-versus-host disease; Pertussis; Osteoclast differentiation; AGE-RAGE signaling pathway in diabetic complications; Influenza A; Type I diabetes mellitus; Measles; Cytokine-cytokine receptor interaction; Salmonella …
NP_061901.2	regulation of biological process;response to stimulus	catalytic activity;metal ion binding;protein binding;signal transducer activity;transporter activity	54503	ENSG00000177054.13	ZDHHC13
NP_001163935.1	metabolic process	catalytic activity;nucleotide binding;protein binding	5128	ENSG00000059758.7	CDK17
NP_000278.3	cell organization and biogenesis;regulation of biological process;transport	catalytic activity;nucleotide binding;protein binding;RNA binding	5190	ENSG00000124587.13	PEX6		Peroxisome
XP_016872625.1	metabolic process	catalytic activity;metal ion binding;nucleotide binding	10873		ME3
NP_001159510.1	development;metabolic process;regulation of biological process	DNA binding;metal ion binding;protein binding	339324	ENSG00000254004.6	ZNF260
NP_001291421.1	metabolic process;regulation of biological process	DNA binding;metal ion binding;protein binding	7571	ENSG00000167377.17	ZNF23
NP_005038.1	cell organization and biogenesis;metabolic process;regulation of biological process;response to stimulus;transport	protein binding	5711	ENSG00000095261.13	PSMD5	Parkin-Ubiquitin Proteasomal System pathway; Proteasome Degradation
NP_068766.1	cell organization and biogenesis;metabolic process;response to stimulus	catalytic activity;metal ion binding;nucleotide binding;protein binding	63826	ENSG00000167720.12	SRR		Glycine, serine and threonine metabolism; Metabolic pathways
NP_001180442.1	regulation of biological process;response to stimulus;transport	transporter activity	55676	ENSG00000152683.14	SLC30A6	Zinc homeostasis
NP_001305065.1	cell differentiation;development;metabolic process;regulation of biological process	DNA binding;metal ion binding;protein binding	7551		ZNF3
NP_002115.2	cell organization and biogenesis;regulation of biological process;response to stimulus	protein binding	3123	ENSG00000196126.11	HLA-DRB1	Allograft Rejection; Cytokines and Inflammatory Response
NP_000159.3	cell death;cell differentiation;cell proliferation;cellular component movement;metabolic process;regulation of biological process;response to stimulus	DNA binding;metal ion binding;protein binding	2737	ENSG00000106571.12	GLI3	Hedgehog Signaling Pathway; Tgif disruption of Shh signaling; Endochondral Ossification; Ectoderm Differentiation	Hedgehog signaling pathway; cAMP signaling pathway; Basal cell carcinoma; Pathways in cancer
NP_001274.1	regulation of biological process;response to stimulus;transport	transporter activity	1174	ENSG00000106367.13	AP1S1		Lysosome
XP_005262352.1	cell organization and biogenesis;metabolic process;regulation of biological process;response to stimulus	catalytic activity;DNA binding;nucleotide binding;protein binding	6872		TAF1
NP_115683.3	metabolic process		84267	ENSG00000165118.14	C9orf64
XP_011519114.1	cell organization and biogenesis;cellular component movement;metabolic process;regulation of biological process;transport	protein binding;structural molecule activity	636		BICD1
NP_001152849.1		RNA binding	64779	ENSG00000103248.18	MTHFSD
NP_001094286.1	metabolic process;regulation of biological process	catalytic activity;protein binding	9443	ENSG00000155868.7	MED7
NP_001193411.1	cell death;cell organization and biogenesis;cellular component movement;regulation of biological process;response to stimulus;transport	protein binding	9844	ENSG00000155849.15	ELMO1	Chemokine signaling pathway	Chemokine signaling pathway; Bacterial invasion of epithelial cells; Shigellosis
NP_002032.2	cell organization and biogenesis;metabolic process;regulation of biological process	DNA binding;protein binding	2553	ENSG00000104064.16	GABPB1	Hematopoietic Stem Cell Gene Regulation by GABP alpha/beta Complex; Myometrial Relaxation and Contraction Pathways; Mitochondrial Gene Expression
NP_000015.1	cell communication;cell differentiation;cell organization and biogenesis;metabolic process;regulation of biological process;response to stimulus;transport	protein binding;receptor activity;signal transducer activity	154		ADRB2	GPCRs, Class A Rhodopsin-like; Monoamine GPCRs; Calcium Regulation in the Cardiac Cell; GPCRs, Other	Neuroactive ligand-receptor interaction; Calcium signaling pathway; Adrenergic signaling in cardiomyocytes; Endocytosis; Salivary secretion; cGMP-PKG signaling pathway; cAMP signaling pathway; Renin secretion; Regulation of lipolysis in adipocytes
NP_001335021.1	metabolic process	catalytic activity;metal ion binding;protein binding	84085	ENSG00000118496.4	FBXO30
NP_001116857.1	cell organization and biogenesis;metabolic process;regulation of biological process	catalytic activity;DNA binding;protein binding	54880	ENSG00000183337.16	BCOR	Pathways Affected in Adenoid Cystic Carcinoma; Ectoderm Differentiation
NP_001307839.1	cell organization and biogenesis;metabolic process;regulation of biological process	DNA binding;protein binding	2553	ENSG00000104064.16	GABPB1	Myometrial Relaxation and Contraction Pathways; Mitochondrial Gene Expression; Hematopoietic Stem Cell Gene Regulation by GABP alpha/beta Complex
XP_011528296.1	defense response;metabolic process;regulation of biological process;response to stimulus	catalytic activity;metal ion binding;protein binding;RNA binding	200316		APOBEC3F
NP_689830.2	cell organization and biogenesis;metabolic process;regulation of biological process;response to stimulus	catalytic activity;metal ion binding;protein binding	165918	ENSG00000163961.4	RNF168	ATM Signaling Network in Development and Disease
NP_001243112.1		protein binding	29123	ENSG00000167522.14	ANKRD11
NP_115910.1	cell division;cell organization and biogenesis;regulation of biological process	protein binding	84612	ENSG00000124171.8	PARD6B		Hippo signaling pathway; Axon guidance; Endocytosis; Rap1 signaling pathway; Tight junction
NP_689522.2	metabolic process;regulation of biological process;response to stimulus	catalytic activity;protein binding	118788	ENSG00000155629.14	PIK3AP1	B Cell Receptor Signaling Pathway	PI3K-Akt signaling pathway; B cell receptor signaling pathway
NP_644812.1	metabolic process	catalytic activity;metal ion binding	160760	ENSG00000196850.5	PPTC7
NP_001308258.1	metabolic process;regulation of biological process;response to stimulus	protein binding	51141	ENSG00000125629.14	INSIG2	Sterol Regulatory Element-Binding Proteins (SREBP) signalling
NP_078875.4	metabolic process;regulation of biological process;transport	catalytic activity;protein binding	79651	ENSG00000129667.12	RHBDF2
NP_008932.2	metabolic process;transport	transporter activity	11046	ENSG00000130958.11	SLC35D2
NP_001158730.1	metabolic process	protein binding	51522	ENSG00000111843.13	TMEM14C
XP_005271230.1	metabolic process;regulation of biological process;response to stimulus;transport	metal ion binding;protein binding;receptor activity;signal transducer activity	7804		LRP8
NP_056194.1	transport	protein binding	25798	ENSG00000164713.9	BRI3
XP_011528524.1	metabolic process	catalytic activity;metal ion binding	51733		UPB1	Fluoropyrimidine Activity
NP_055463.1	metabolic process;regulation of biological process;response to stimulus	catalytic activity;metal ion binding;protein binding;RNA binding	9666	ENSG00000198919.12	DZIP3
NP_258428.2	metabolic process	catalytic activity;metal ion binding	79258	ENSG00000277131.4; ENSG00000142606.15	MMEL1
NP_061855.1		protein binding	54432	ENSG00000058799.14	YIPF1
NP_060377.1	cell organization and biogenesis;regulation of biological process;response to stimulus;transport	protein binding;structural molecule activity	55004	ENSG00000149357.9	LAMTOR1		mTOR signaling pathway
NP_055956.1	metabolic process;regulation of biological process	catalytic activity;nucleotide binding;protein binding	23171	ENSG00000152642.10	GPD1L	Sudden Infant Death Syndrome (SIDS) Susceptibility Pathways	Glycerophospholipid metabolism
NP_705897.1	development;metabolic process;regulation of biological process	DNA binding;protein binding	3221	ENSG00000198353.7	HOXC4
NP_954697.1	metabolic process	catalytic activity;metal ion binding	254042	ENSG00000172878.13	METAP1D
XP_006712480.1	metabolic process;regulation of biological process;response to stimulus	catalytic activity;protein binding	26469		PTPN18	B Cell Receptor Signaling Pathway
NP_001170858.1	cell organization and biogenesis;metabolic process;regulation of biological process	catalytic activity;protein binding	6314	ENSG00000163635.17	ATXN7
NP_061180.1	metabolic process	catalytic activity	55529	ENSG00000155099.7	TMEM55A; PIP4P2		Phosphatidylinositol signaling system
XP_011532451.1	cell organization and biogenesis;metabolic process;regulation of biological process;response to stimulus	catalytic activity;protein binding	8314		BAP1
NP_060023.1	cell division;cell organization and biogenesis;metabolic process;regulation of biological process;response to stimulus	catalytic activity;DNA binding;nucleotide binding;protein binding	54617	ENSG00000128908.15	INO80
NP_037474.1	cell death;metabolic process;regulation of biological process;response to stimulus	DNA binding;protein binding	29844	ENSG00000276296.1; ENSG00000276323.1; ENSG00000278161.1; ENSG00000273833.1; ENSG00000105619.13; ENSG00000274073.1; ENSG00000275086.1; ENSG00000276022.1; ENSG00000276263.1; ENSG00000276504.4	TFPT
NP_008844.1	metabolic process;regulation of biological process;response to stimulus;transport	catalytic activity;metal ion binding;protein binding	6048	ENSG00000228405.5; ENSG00000228907.5; ENSG00000183574.12; ENSG00000204308.7; ENSG00000227277.9; ENSG00000225452.5; ENSG00000223767.5	RNF5		Protein processing in endoplasmic reticulum
XP_016874444.1	cell organization and biogenesis;development;metabolic process;regulation of biological process	DNA binding;metal ion binding;protein binding	1911		PHC1
NP_001269312.1	cell division;cell organization and biogenesis;metabolic process;regulation of biological process;response to stimulus	enzyme regulator activity;protein binding	9232	ENSG00000164611.12	PTTG1	Cell Cycle	Oocyte meiosis; HTLV-I infection; Cell cycle
NP_066362.2	defense response;regulation of biological process;response to stimulus	protein binding	10410	ENSG00000142089.15	IFITM3
XP_016872416.1	cell differentiation;metabolic process	catalytic activity;metal ion binding	9317		PTER
NP_001171908.1	cell organization and biogenesis;metabolic process;transport	catalytic activity	4725	ENSG00000168653.10	NDUFS5	Oxidative phosphorylation; Electron Transport Chain	Huntington's disease; Metabolic pathways; Alzheimer's disease; Non-alcoholic fatty liver disease (NAFLD); Parkinson's disease; Oxidative phosphorylation
NP_060516.2	cell differentiation;development;regulation of biological process	protein binding	55109	ENSG00000164252.12	AGGF1
XP_005257489.1	metabolic process	catalytic activity;metal ion binding	51321		AMZ2
NP_005770.1	transport		10184	ENSG00000145685.13	LHFPL2	TYROBP Causal Network
NP_001271455.1	cell organization and biogenesis;cell proliferation;metabolic process;regulation of biological process;response to stimulus	catalytic activity;metal ion binding;nucleotide binding;protein binding	9212	ENSG00000178999.12	AURKB	Regulation of Microtubule Cytoskeleton; ATM Signaling Network in Development and Disease
NP_078950.1	cell differentiation;cellular homeostasis;metabolic process;regulation of biological process;response to stimulus	DNA binding;metal ion binding;protein binding;RNA binding	79727	ENSG00000131914.10	LIN28A	Cardiac Progenitor Differentiation
XP_006724344.3	regulation of biological process;transport	protein binding;RNA binding;transporter activity	56478		EIF4ENIF1
NP_005759.4	metabolic process;regulation of biological process	catalytic activity	10162	ENSG00000111684.10	LPCAT3		Glycerophospholipid metabolism
XP_005255136.1	metabolic process;regulation of biological process;response to stimulus	catalytic activity;metal ion binding;nucleotide binding	115		ADCY9	Calcium Regulation in the Cardiac Cell; G Protein Signaling Pathways; Myometrial Relaxation and Contraction Pathways
XP_016872332.1	cell death;metabolic process;regulation of biological process;response to stimulus	catalytic activity;DNA binding;nucleotide binding;protein binding	84893		FBXO18
NP_849158.2	cell differentiation;cell organization and biogenesis;metabolic process;regulation of biological process	catalytic activity;metal ion binding;protein binding	201164	ENSG00000179598.5	PLD6
NP_061741.1	cell communication	metal ion binding	56110	ENSG00000253485.2	PCDHGA5
NP_002112.3	regulation of biological process;response to stimulus		3115	ENSG00000226826.10; ENSG00000237710.10; ENSG00000223865.10	HLA-DPB1	Allograft Rejection	Cell adhesion molecules (CAMs); Graft-versus-host disease; Epstein-Barr virus infection; Herpes simplex infection; Asthma; Phagosome; Tuberculosis; Intestinal immune network for IgA production; Leishmaniasis; Staphylococcus aureus infection; Hematopoietic cell lineage; Systemic lupus erythematosus; Th1 and Th2 cell differentiation; Toxoplasmosis; Rheumatoid arthritis; Influenza A; Viral myocardit…
NP_001310613.1			80023	ENSG00000125841.12	NRSN2
NP_005362.3	metabolic process	catalytic activity;protein binding;RNA binding	4234	ENSG00000037897.16	METTL1
XP_016865722.1	cell differentiation;metabolic process;regulation of biological process	DNA binding;metal ion binding;protein binding	116113		FOXP4
NP_001309070.1			128989		C22orf25; TANGO2
XP_016873849.1	cell death;regulation of biological process;response to stimulus	protein binding	8045		RASSF7	Regulation of Actin Cytoskeleton
NP_612357.4	defense response;metabolic process;regulation of biological process;response to stimulus	catalytic activity;protein binding	90268	ENSG00000154124.4	FAM105B; OTULIN
NP_065184.2	metabolic process;regulation of biological process	catalytic activity;metal ion binding;protein binding	57190	ENSG00000162430.16	SEPN1; SELENON	Selenium Micronutrient Network; Selenium Metabolism and Selenoproteins
NP_001317656.1	cell organization and biogenesis;metabolic process;response to stimulus	catalytic activity;protein binding	51138	ENSG00000138663.8	COPS4
XP_011522005.1	cell organization and biogenesis;cellular component movement	catalytic activity;motor activity;nucleotide binding;protein binding	1770		DNAH9
XP_011518575.1	cell organization and biogenesis;metabolic process	protein binding;RNA binding;structural molecule activity	6150		MRPL23
NP_115503.2	cell organization and biogenesis;transport	protein binding	84067	ENSG00000051009.10	FAM160A2
NP_079011.3	metabolic process;regulation of biological process;response to stimulus	catalytic activity;protein binding	79791	ENSG00000103264.17	FBXO31
NP_009044.2	cell death	metal ion binding	7062	ENSG00000159450.12	TCHH
NP_001138415.1	cell organization and biogenesis;regulation of biological process;response to stimulus;transport	catalytic activity;nucleotide binding;protein binding	83871		RAB34
XP_011523502.1		protein binding	79089		TMUB2
NP_006414.2		protein binding	10567	ENSG00000105404.10	RABAC1
XP_011536973.1	cell death;cell organization and biogenesis;metabolic process;regulation of biological process	catalytic activity;protein binding	64426		SUDS3
NP_000936.1	metabolic process;regulation of biological process;response to stimulus	catalytic activity;metal ion binding;protein binding	5534	ENSG00000221823.10	PPP3R1	Alzheimers Disease; Energy Metabolism; Initiation of transcription and translation elongation at the HIV-1 LTR; TFs Regulate miRNAs related to cardiac hypertrophy; MAPK Signaling Pathway	Glutamatergic synapse; Amyotrophic lateral sclerosis (ALS); Glucagon signaling pathway; Oxytocin signaling pathway; cGMP-PKG signaling pathway; Calcium signaling pathway; T cell receptor signaling pathway; Alzheimer's disease; Long-term potentiation; VEGF signaling pathway; HTLV-I infection; Renin secretion; Tuberculosis; Amphetamine addiction; Axon guidance; Natural killer cell mediated cytotoxi…
NP_006846.1	transport		11015	ENSG00000100196.10	KDELR3		Vibrio cholerae infection
XP_016879084.1	cell organization and biogenesis;metabolic process	structural molecule activity	65993		MRPS34
XP_011519514.1			123207		C15orf40
NP_006407.1	metabolic process;transport	transporter activity	10559	ENSG00000164414.17	SLC35A1
NP_060834.2			54665	ENSG00000081019.13	RSBN1
NP_008850.1	cell communication;regulation of biological process;transport	enzyme regulator activity;protein binding;receptor activity	6317	ENSG00000057149.15	SERPINB3		Amoebiasis
NP_886552.2	cell organization and biogenesis;metabolic process	catalytic activity;nucleotide binding;RNA binding	51095		TRNT1		RNA transport
NP_667339.1	metabolic process	catalytic activity;metal ion binding;protein binding	223082	ENSG00000180233.10	ZNRF2
NP_002088.2	metabolic process;regulation of biological process	DNA binding;metal ion binding;RNA binding	2971	ENSG00000122034.14	GTF3A	Adipogenesis
NP_001073919.1	cell organization and biogenesis;metabolic process;regulation of biological process	DNA binding;protein binding	57673	ENSG00000178409.13	BEND3
NP_001229543.1		protein binding	83692	ENSG00000102181.20	CD99L2
NP_056445.3	cell organization and biogenesis;metabolic process;regulation of biological process;response to stimulus	catalytic activity	26122	ENSG00000135999.11	EPC2
NP_001335007.1	cell organization and biogenesis;metabolic process;regulation of biological process;response to stimulus;transport	catalytic activity;nucleotide binding;protein binding	83752		LONP2
NP_001333242.1	cell communication;cell organization and biogenesis;metabolic process;regulation of biological process;response to stimulus	protein binding	9776	ENSG00000175224.16	ATG13	Senescence and Autophagy in Cancer; PI3K-AKT-mTOR signaling pathway and therapeutic opportunities
NP_598408.1	cell communication;response to stimulus;transport	protein binding;transporter activity	9990	ENSG00000140199.11	SLC12A6
NP_001092271.1			125228	ENSG00000177150.12	FAM210A
XP_016881898.1	metabolic process;regulation of biological process	DNA binding;metal ion binding;RNA binding	163033		ZNF579
NP_002308.2	cell organization and biogenesis;metabolic process;response to stimulus	catalytic activity;metal ion binding;protein binding	4015	ENSG00000113083.13	LOX	Canonical and Non-Canonical TGF-B signaling
NP_005379.3	cell organization and biogenesis;metabolic process;regulation of biological process;response to stimulus	catalytic activity;protein binding;signal transducer activity	5082	ENSG00000136940.13	PDCL
NP_005863.1	cell organization and biogenesis;metabolic process	protein binding	10286	ENSG00000116752.5	BCAS2		Spliceosome
NP_001334981.1	metabolic process	catalytic activity	54504	ENSG00000106066.14	CPVL
NP_116184.2	metabolic process	catalytic activity;protein binding;RNA binding	84881	ENSG00000165526.8	RPUSD4
NP_631917.1	cell proliferation;metabolic process;regulation of biological process;response to stimulus	catalytic activity;metal ion binding;protein binding	221120	ENSG00000166199.12	ALKBH3
NP_006625.1	cell differentiation;cell organization and biogenesis;development;transport	protein binding	10791	ENSG00000168899.4	VAMP5		SNARE interactions in vesicular transport
NP_777562.1	regulation of biological process;transport	protein binding	143458	ENSG00000179241.12	LDLRAD3
NP_001171938.1	metabolic process;regulation of biological process;response to stimulus	catalytic activity;DNA binding;metal ion binding;protein binding	6047	ENSG00000063978.15	RNF4	Androgen receptor signaling pathway
NP_116281.2	cell organization and biogenesis;regulation of biological process	protein binding;structural molecule activity	84978	ENSG00000171877.20	FRMD5
XP_016885215.1	cell organization and biogenesis;metabolic process;regulation of biological process	DNA binding;protein binding	64061		TSPYL2
XP_011534895.1	regulation of biological process;response to stimulus	protein binding	23368		PPP1R13B
NP_699196.2	cell differentiation;cell organization and biogenesis;development;regulation of biological process;response to stimulus	receptor activity;signal transducer activity	202018	ENSG00000169762.16	TAPT1
NP_060835.1	cell organization and biogenesis;regulation of biological process	protein binding	55329	ENSG00000138587.5	MNS1
NP_060613.1	metabolic process;regulation of biological process	protein binding	55175	ENSG00000178502.5	KLHL11
NP_001137314.1		protein binding	79022	ENSG00000134291.11	TMEM106C
XP_011543072.1			144097		C11orf84
XP_011521755.2	cell organization and biogenesis;regulation of biological process;response to stimulus	enzyme regulator activity;protein binding	92154		MTSS1L
NP_001135865.1	cell division;cell organization and biogenesis;regulation of biological process;response to stimulus	protein binding	4739	ENSG00000111859.16	NEDD9	TGF-beta Signaling Pathway
NP_056265.2	cell organization and biogenesis;metabolic process;regulation of biological process	DNA binding;enzyme regulator activity;protein binding	25913	ENSG00000128513.14	POT1
XP_016873376.1	cell organization and biogenesis;coagulation;metabolic process;regulation of biological process	catalytic activity;DNA binding;metal ion binding;protein binding	51317		PHF21A
NP_001243338.1		protein binding	115353	ENSG00000116212.14	LRRC42
NP_056517.1	metabolic process	protein binding	27249	ENSG00000168288.12	MMADHC
NP_710157.2		protein binding	131583	ENSG00000185112.5	FAM43A
NP_001230261.1	cell organization and biogenesis;regulation of biological process;response to stimulus		26470	ENSG00000174938.14	SEZ6L2
NP_060842.3	metabolic process;regulation of biological process	protein binding	55791	ENSG00000121931.15	LRIF1
XP_011530108.1	metabolic process;regulation of biological process;response to stimulus	catalytic activity;metal ion binding;protein binding	246175		CNOT6L
XP_016858056.1	cell division;cell organization and biogenesis;regulation of biological process	protein binding	84722	ENSG00000134222.16	PSRC1	Aryl Hydrocarbon Receptor
XP_005250951.2	metabolic process	catalytic activity	286148		DPY19L4
NP_060055.2	transport	transporter activity	11182	ENSG00000281165.2; ENSG00000160326.13	SLC2A6	NRF2 pathway
XP_016879925.1	metabolic process;regulation of biological process;response to stimulus	catalytic activity;protein binding	26118		WSB1
NP_063940.1	cell death;metabolic process;regulation of biological process;response to stimulus	protein binding	56616	ENSG00000184047.16	DIABLO	Nanomaterial induced apoptosis; TNF alpha Signaling Pathway; Apoptosis	Apoptosis; Apoptosis - multiple species
XP_011522899.1		protein binding	26115		TANC2
NP_055710.2	cell organization and biogenesis	protein binding	22832	ENSG00000135315.11	KIAA1009; CEP162
XP_011525655.1	metabolic process;regulation of biological process	protein binding	81857		MED25
NP_055853.1			643314	ENSG00000127603.23	KIAA0754	Mesodermal Commitment Pathway
NP_004764.1	regulation of biological process	metal ion binding;protein binding	9326	ENSG00000273611.4; ENSG00000278574.4	ZNHIT3
NP_001121691.1	metabolic process;regulation of biological process	protein binding	9686	ENSG00000144560.14	VGLL4
NP_001259000.1	regulation of biological process;transport	protein binding;transporter activity	8905	ENSG00000182287.13	AP1S2
NP_001136020.1	cell organization and biogenesis;metabolic process;response to stimulus	catalytic activity;DNA binding;nucleotide binding;protein binding	8438	ENSG00000085999.11	RAD54L	Integrated Breast Cancer Pathway	Homologous recombination
NP_001026904.2	metabolic process	metal ion binding;protein binding	112812	ENSG00000267673.6	FDX1L
NP_066934.1	cell organization and biogenesis;metabolic process;regulation of biological process	enzyme regulator activity;protein binding	8434	ENSG00000122707.11	RECK		MicroRNAs in cancer
NP_057258.3	cellular component movement		51148	ENSG00000167123.18	CERCAM
XP_016872629.1	transport	protein binding	10897		YIF1A
NP_057484.3	regulation of biological process	protein binding	25764	ENSG00000242028.6	HYPK
NP_062539.1	cellular homeostasis;metabolic process	catalytic activity	56261	ENSG00000125772.12	GPCPD1		Choline metabolism in cancer; Glycerophospholipid metabolism
NP_076971.1	metabolic process	catalytic activity;metal ion binding;RNA binding	79033	ENSG00000117419.14	ERI3
NP_000012.1	cell death;cell differentiation;cell organization and biogenesis;cell proliferation;cellular component movement;cellular homeostasis;metabolic process;regulation of biological process;response to stimulus;transport	catalytic activity;protein binding;transporter activity	5663	ENSG00000080815.18	PSEN1	Notch Signaling Pathway; Canonical and Non-canonical Notch signaling; Notch Signaling Pathway; Alzheimers Disease	Notch signaling pathway; Neurotrophin signaling pathway; Alzheimer's disease; Wnt signaling pathway
NP_444270.2	metabolic process;regulation of biological process	DNA binding;metal ion binding	85460	ENSG00000178163.7	ZNF518B
XP_005253178.1	metabolic process;regulation of biological process	DNA binding;metal ion binding;protein binding	7702		ZNF143
NP_060836.1	cell organization and biogenesis;cellular component movement;transport	protein binding	55330	ENSG00000186222.4	BLOC1S4
NP_079437.5	metabolic process;response to stimulus	DNA binding;protein binding	80233	ENSG00000185504.16	C17orf70; FAAP100		Fanconi anemia pathway
NP_073567.1	cell organization and biogenesis;metabolic process;response to stimulus	protein binding	64708	ENSG00000144524.17	COPS7B
NP_932346.1	metabolic process;response to stimulus	catalytic activity;metal ion binding;protein binding	253827	ENSG00000174099.10	MSRB3	Sulindac Metabolic Pathway
NP_001128347.1		protein binding	283643	ENSG00000185347.17	C14orf80; TEDC1
NP_114141.2	cell division;response to stimulus	metal ion binding;protein binding	83872	ENSG00000143341.11	HMCN1
NP_001258963.1	regulation of biological process;transport	protein binding	6813	ENSG00000076944.15	STXBP2	Insulin Signaling
XP_011514557.1	cell organization and biogenesis;cellular component movement;regulation of biological process	protein binding	4897		NRCAM
NP_001075955.1	cell organization and biogenesis;metabolic process;regulation of biological process;response to stimulus;transport	DNA binding;protein binding	65057	ENSG00000102977.13	ACD
XP_011542793.1	cell organization and biogenesis;regulation of biological process;response to stimulus;transport	protein binding;structural molecule activity	286		ANK1
NP_694955.2	cell differentiation;cell organization and biogenesis;cell proliferation;metabolic process;regulation of biological process;transport	catalytic activity;motor activity;protein binding;transporter activity	153241	ENSG00000168944.15	CEP120
NP_776152.1	cell organization and biogenesis;regulation of biological process;response to stimulus	metal ion binding;protein binding	118987	ENSG00000165650.11	PDZD8
NP_060780.2	cell organization and biogenesis;metabolic process;regulation of biological process;response to stimulus	DNA binding;metal ion binding	55290	ENSG00000104221.12	BRF2
NP_001790.1	cell division;cell organization and biogenesis;cell proliferation;metabolic process;regulation of biological process;response to stimulus	catalytic activity;nucleotide binding;protein binding	1022	ENSG00000277273.5; ENSG00000134058.11	CDK7	Cardiac Hypertrophic Response; MicroRNAs in cardiomyocyte hypertrophy; G1 to S cell cycle control; Integrated Breast Cancer Pathway; Eukaryotic Transcription Initiation	Basal transcription factors; Cell cycle; Nucleotide excision repair
NP_002481.2	cell organization and biogenesis;metabolic process;response to stimulus;transport	catalytic activity	4700	ENSG00000281013.2; ENSG00000184983.9; ENSG00000277365.3; ENSG00000273397.4; ENSG00000272765.2	NDUFA6	Oxidative phosphorylation; Electron Transport Chain	Non-alcoholic fatty liver disease (NAFLD); Huntington's disease; Alzheimer's disease; Metabolic pathways; Oxidative phosphorylation; Parkinson's disease
NP_149074.3	metabolic process;regulation of biological process	protein binding	85403	ENSG00000144597.13	EAF1
NP_001308850.1			57184	ENSG00000178761.14	FAM219B
NP_079345.1	cell differentiation;cell organization and biogenesis;metabolic process;regulation of biological process;response to stimulus	metal ion binding;protein binding	80139	ENSG00000183779.6	ZNF703
NP_443173.2		catalytic activity;nucleotide binding	115361	ENSG00000162654.8	GBP4		NOD-like receptor signaling pathway
NP_001291700.1	regulation of biological process;response to stimulus	enzyme regulator activity;protein binding;receptor activity;signal transducer activity	51704		GPRC5B	GPCRs, Class C Metabotropic glutamate, pheromone
NP_055514.3	metabolic process;regulation of biological process	DNA binding;metal ion binding;protein binding	9726	ENSG00000167395.10	ZNF646
NP_115746.2	metabolic process;regulation of biological process	DNA binding;metal ion binding;protein binding	84330	ENSG00000133250.13	ZNF414
NP_003093.2	metabolic process;response to stimulus	antioxidant activity;catalytic activity;metal ion binding;protein binding	6649	ENSG00000109610.5	SOD3	Copper homeostasis; Vitamin B12 Metabolism; Folate Metabolism; One carbon metabolism and related pathways; NRF2 pathway; Oxidative Stress; Selenium Micronutrient Network
NP_683710.1		catalytic activity	83451	ENSG00000106077.18	ABHD11
XP_011541721.1	cell organization and biogenesis;metabolic process;regulation of biological process;response to stimulus;transport	catalytic activity;metal ion binding;protein binding	5066		PAM
NP_001007123.1		protein binding	123722	ENSG00000186628.12	FSD2
NP_079487.2	regulation of biological process;response to stimulus	protein binding	80318	ENSG00000165113.12	GKAP1
XP_016859123.1	metabolic process;regulation of biological process	catalytic activity;nucleotide binding;protein binding	23178		PASK
NP_002231.1	regulation of biological process;transport	protein binding;transporter activity	3763	ENSG00000157542.9	KCNJ6		Morphine addiction; Dopaminergic synapse; Estrogen signaling pathway; Oxytocin signaling pathway; Retrograde endocannabinoid signaling; Circadian entrainment; Serotonergic synapse; Cholinergic synapse; GABAergic synapse
NP_065851.1	cell organization and biogenesis;cellular component movement;transport	protein binding	57560	ENSG00000068885.14	IFT80
XP_005263607.1	cell death;cell organization and biogenesis;regulation of biological process;response to stimulus	protein binding	10018		BCL2L11	Brain-Derived Neurotrophic Factor (BDNF) signaling pathway; Apoptosis; Photodynamic therapy-induced unfolded protein response; ErbB Signaling Pathway
XP_016856541.1	cell organization and biogenesis;metabolic process;regulation of biological process;response to stimulus;transport	catalytic activity;protein binding	27252		KLHL20
XP_016862450.1	metabolic process;regulation of biological process;response to stimulus	catalytic activity;protein binding;receptor activity;signal transducer activity	5793		PTPRG
NP_001107595.1	cell differentiation;metabolic process;regulation of biological process;response to stimulus	DNA binding;protein binding	2002	ENSG00000126767.17	ELK1	VEGFA-VEGFR2 Signaling Pathway; IL-5 Signaling Pathway; Corticotropin-releasing hormone signaling pathway; B Cell Receptor Signaling Pathway; Leptin signaling pathway; Serotonin Receptor 2 and ELK-SRF/GATA4 signaling; ErbB Signaling Pathway; EGF/EGFR Signaling Pathway; ESC Pluripotency Pathways; p38 MAPK Signaling Pathway; Association Between Physico-Chemical Features and Toxicity Associated Path…	Focal adhesion; Endometrial cancer; Leishmaniasis; Prion diseases; Ras signaling pathway; HTLV-I infection; Oxytocin signaling pathway; Insulin signaling pathway; GnRH signaling pathway; Proteoglycans in cancer; ErbB signaling pathway; MAPK signaling pathway; Hepatitis B
NP_003264.2	metabolic process;regulation of biological process	catalytic activity;nucleotide binding	7108	ENSG00000149809.14	TM7SF2		Steroid biosynthesis; Metabolic pathways
NP_114429.2	cell organization and biogenesis;metabolic process;regulation of biological process	protein binding	83987	ENSG00000169515.5	CCDC8
NP_005876.2	metabolic process	catalytic activity;metal ion binding;protein binding	10299	ENSG00000145495.15	MARCH6		Protein processing in endoplasmic reticulum
XP_011513863.1	cell differentiation;cell organization and biogenesis;metabolic process;regulation of biological process;response to stimulus	protein binding	83605		CCM2
NP_078788.2		protein binding	79442	ENSG00000163827.12	LRRC2
XP_016869200.1	metabolic process	catalytic activity;metal ion binding;RNA binding	57604		KIAA1456
NP_001003690.1	regulation of biological process	protein binding	9587	ENSG00000124688.13	MAD2L1BP
NP_004402.1	cell organization and biogenesis;cellular component movement;regulation of biological process;transport	catalytic activity;motor activity;protein binding	1780	ENSG00000158560.14	DYNC1I1		Salmonella infection; Vasopressin-regulated water reabsorption; Phagosome
NP_112157.2	metabolic process;regulation of biological process	DNA binding;metal ion binding	79943	ENSG00000185730.7	ZNF696
NP_057044.2	cell organization and biogenesis;transport	metal ion binding;protein binding	51076	ENSG00000119929.12	CUTC
XP_016858272.1	metabolic process;regulation of biological process	DNA binding;metal ion binding	90874		ZNF697
NP_001017979.1	regulation of biological process;response to stimulus;transport	catalytic activity;nucleotide binding	9364	ENSG00000157869.14	RAB28
NP_037498.1	cell differentiation;cell division;metabolic process;regulation of biological process	catalytic activity;protein binding	29882	ENSG00000176248.8	ANAPC2		HTLV-I infection; Ubiquitin mediated proteolysis; Oocyte meiosis; Progesterone-mediated oocyte maturation; Cell cycle
NP_001020018.1	cell death;cell differentiation;cell growth;metabolic process;regulation of biological process;response to stimulus;transport	catalytic activity;metal ion binding;nucleotide binding;protein binding;receptor activity;signal transducer activity	7048	ENSG00000163513.17	TGFBR2	Hypothesized Pathways in Pathogenesis of Cardiovascular Disease; Extracellular vesicle-mediated signaling in recipient cells; MAPK Signaling Pathway; Canonical and Non-Canonical TGF-B signaling; NRF2 pathway; TGF-beta Receptor Signaling; TGF-beta Signaling Pathway
NP_001333921.1	cell organization and biogenesis;metabolic process;regulation of biological process;transport	transporter activity	64801		ARV1
XP_011534929.1	regulation of biological process		26030		PLEKHG3
NP_872311.2			138241	ENSG00000155621.14	C9orf85
XP_016881410.1	metabolic process;transport	catalytic activity;metal ion binding;protein binding	65258		MPPE1
NP_001648.1	cell communication;cell organization and biogenesis;cell proliferation;regulation of biological process;response to stimulus;transport	protein binding	374	ENSG00000109321.10	AREG; AREGB	ErbB Signaling Pathway; Follicle Stimulating Hormone (FSH) signaling pathway; Development and heterogeneity of the ILC family	Hippo signaling pathway; ErbB signaling pathway
XP_011510965.1	cell organization and biogenesis	protein binding;receptor activity	25945		PVRL3; NECTIN3
NP_001106954.1		catalytic activity	149175	ENSG00000185090.14	MANEAL
NP_077285.3	cell death;defense response;metabolic process;regulation of biological process;response to stimulus	metal ion binding;protein binding	79155	ENSG00000168884.14	TNIP2	Rac1/Pak1/p38/MMP-2 pathway
NP_004529.2	cell organization and biogenesis		4675	ENSG00000186310.9	NAP1L3
NP_076422.1			65990	ENSG00000103254.9	FAM173A
XP_005250693.1		RNA binding	84060	ENSG00000127993.15	RBM48
NP_803877.2	metabolic process	catalytic activity;metal ion binding;protein binding	256281	ENSG00000183828.14	NUDT14
NP_001161444.1	metabolic process	catalytic activity;protein binding	79979	ENSG00000188917.14	TRMT2B
NP_000018.2	metabolic process;transport	catalytic activity;protein binding	175	ENSG00000038002.8	AGA		Other glycan degradation; Lysosome
NP_001242983.1	cell growth;cell organization and biogenesis;metabolic process;regulation of biological process;transport	protein binding	203228	ENSG00000147894.14	C9orf72	Mesodermal Commitment Pathway
XP_016870954.1	cell organization and biogenesis;cellular component movement;defense response;metabolic process;regulation of biological process;response to stimulus;transport	catalytic activity;metal ion binding;protein binding	101		ADAM8
NP_009231.2	cell death;cell organization and biogenesis;metabolic process;regulation of biological process;response to stimulus	catalytic activity;DNA binding;metal ion binding;protein binding;RNA binding	672	ENSG00000012048.20	BRCA1	Pathways Affected in Adenoid Cystic Carcinoma; Signaling Pathways in Glioblastoma; DNA Damage Response; Hepatitis C and Hepatocellular Carcinoma; miRNA Regulation of DNA Damage Response; Androgen receptor signaling pathway
NP_115527.3	cell organization and biogenesis;metabolic process;regulation of biological process	catalytic activity;protein binding	84105	ENSG00000132570.14	PCBD2
NP_003831.2	cellular component movement;defense response;development;regulation of biological process;response to stimulus	protein binding;receptor activity;signal transducer activity	8793	ENSG00000173530.5	TNFRSF10D		Natural killer cell mediated cytotoxicity; Apoptosis; Measles; Influenza A; Cytokine-cytokine receptor interaction
XP_005273419.1	metabolic process;regulation of biological process	catalytic activity	9926		LPGAT1
NP_612435.1			113263	ENSG00000106415.12	GLCCI1
NP_001153715.1	metabolic process;response to stimulus;transport	metal ion binding;protein binding	84268	ENSG00000129197.14	RPAIN
NP_002635.2	cell organization and biogenesis;regulation of biological process;response to stimulus;transport	receptor activity;signal transducer activity	5284	ENSG00000162896.5	PIGR		Intestinal immune network for IgA production
XP_011515216.1	cell organization and biogenesis;transport	protein binding	203062		TSNARE1
XP_005258022.1	regulation of biological process	protein binding	27346		TMEM97
XP_011512881.1	cell differentiation;cell organization and biogenesis;metabolic process;regulation of biological process	catalytic activity;DNA binding;protein binding	3720		JARID2
XP_006722059.3	regulation of biological process;response to stimulus	protein binding;RNA binding	57690		TNRC6C
XP_016885370.1	cell organization and biogenesis;metabolic process	metal ion binding;protein binding;RNA binding	8233		ZRSR2
XP_006712461.1	cell organization and biogenesis;metabolic process;transport	catalytic activity;metal ion binding;protein binding	25801		GCA
XP_011514785.1	cell organization and biogenesis	protein binding	64753		CCDC136
NP_003693.2	regulation of biological process	enzyme regulator activity;protein binding	8601	ENSG00000147509.13	RGS20	Calcium Regulation in the Cardiac Cell; Myometrial Relaxation and Contraction Pathways
NP_055976.1	cell death;cell organization and biogenesis;regulation of biological process;transport	protein binding	23204	ENSG00000170540.14	ARL6IP1
XP_016867358.1			729254		LOC729254
NP_878919.2	cell death;metabolic process;regulation of biological process;transport	catalytic activity;metal ion binding;nucleotide binding;protein binding	55240	ENSG00000115107.19	STEAP3	Copper homeostasis; Iron metabolism in placenta
XP_016883221.1	metabolic process;regulation of biological process	metal ion binding;protein binding	22981		NINL
NP_001380.2	cell differentiation;cell organization and biogenesis;regulation of biological process;response to stimulus	protein binding	1826	ENSG00000171587.14	DSCAM
NP_877421.2	cell organization and biogenesis;regulation of biological process	protein binding	4681; 100532736	ENSG00000158747.13	NBL1; C1orf151-NBL1; MINOS1-NBL1
NP_065970.2	cell communication;cell death;cell organization and biogenesis;defense response;metabolic process;regulation of biological process;response to stimulus;transport	enzyme regulator activity;protein binding	57679	ENSG00000003393.14	ALS2	Amyotrophic lateral sclerosis (ALS)	Amyotrophic lateral sclerosis (ALS)
NP_001185735.1		protein binding	91283	ENSG00000066697.14	MSANTD3
XP_016878742.1	metabolic process;response to stimulus	catalytic activity;DNA binding;metal ion binding;protein binding	4913		NTHL1
NP_001013416.1	cell death;cell differentiation;cell proliferation;metabolic process;regulation of biological process	enzyme regulator activity;metal ion binding;protein binding	3486	ENSG00000146674.14	IGFBP3	Photodynamic therapy-induced HIF-1 survival signaling; Myometrial Relaxation and Contraction Pathways; Senescence and Autophagy in Cancer
NP_001306029.1	cell organization and biogenesis	protein binding	23177	ENSG00000011523.13	CEP68
NP_006381.2	regulation of biological process;response to stimulus;transport	protein binding;transporter activity	10526	ENSG00000133704.9	IPO8
XP_011538966.1	metabolic process	antioxidant activity;catalytic activity;nucleotide binding	127281		FAM213B
NP_001005291.1	cell communication;cell differentiation;metabolic process;regulation of biological process;response to stimulus	DNA binding;protein binding	6720	ENSG00000072310.16	SREBF1	Adipogenesis; White fat cell differentiation; Angiopoietin Like Protein 8 Regulatory Pathway; Sterol Regulatory Element-Binding Proteins (SREBP) signalling; Liver X Receptor Pathway; ID signaling pathway; Focal Adhesion-PI3K-Akt-mTOR-signaling pathway; SREBF and miR33 in cholesterol and lipid homeostasis; AMP-activated Protein Kinase (AMPK) Signaling
NP_001310251.1	cell communication;metabolic process;regulation of biological process;response to stimulus	catalytic activity;enzyme regulator activity;nucleotide binding;protein binding;signal transducer activity	5599	ENSG00000107643.15	MAPK8	Focal Adhesion; Hypothesized Pathways in Pathogenesis of Cardiovascular Disease; Prolactin Signaling Pathway; NLR Proteins; Transcription factor regulation in adipogenesis; Leptin signaling pathway; TNF alpha Signaling Pathway; Nanoparticle triggered regulated necrosis; MicroRNAs in cardiomyocyte hypertrophy; Toll-like receptor signaling pathway; DNA Damage Response (only ATM dependent); Regulati…	TNF signaling pathway; Protein processing in endoplasmic reticulum; Herpes simplex infection; MAPK signaling pathway; Salmonella infection; Insulin resistance; Prolactin signaling pathway; Apoptosis; GnRH signaling pathway; Osteoclast differentiation; AGE-RAGE signaling pathway in diabetic complications; Inflammatory mediator regulation of TRP channels; Chagas disease (American trypanosomiasis); …
NP_002885.1	cell division;metabolic process;regulation of biological process;response to stimulus	catalytic activity;DNA binding;protein binding	5932	ENSG00000101773.18	RBBP8	ATM Signaling Network in Development and Disease	Homologous recombination
NP_065859.3	regulation of biological process	enzyme regulator activity;protein binding	57568	ENSG00000116991.10	SIPA1L2		Rap1 signaling pathway
NP_001275696.1		protein binding	79798	ENSG00000140691.16	ARMC5
NP_001013694.4	metabolic process		400566	ENSG00000187624.8; ENSG00000283985.1	C17orf97
NP_001020769.1	regulation of biological process;response to stimulus	enzyme regulator activity	257106	ENSG00000186517.13	ARHGAP30
NP_004365.1	metabolic process;transport	catalytic activity;transporter activity	1345	ENSG00000164919.10	COX6C	Electron Transport Chain	Oxidative phosphorylation; Huntington's disease; Metabolic pathways; Alzheimer's disease; Cardiac muscle contraction; Non-alcoholic fatty liver disease (NAFLD); Parkinson's disease
XP_016878867.1	cell organization and biogenesis;development;metabolic process;regulation of biological process	DNA binding;protein binding	54971		BANP
NP_071398.3	metabolic process;regulation of biological process	catalytic activity;DNA binding;metal ion binding;protein binding	63977	ENSG00000141956.13	PRDM15
NP_079093.2	cell organization and biogenesis;metabolic process	catalytic activity	79875	ENSG00000187720.14	THSD4
NP_057358.2	cell organization and biogenesis;cellular component movement;regulation of biological process	protein binding	51177	ENSG00000023902.13	PLEKHO1
XP_011538305.1	cell differentiation;metabolic process;regulation of biological process;response to stimulus;transport	catalytic activity;enzyme regulator activity;motor activity;protein binding	58504		ARHGAP22
NP_848602.1			220323	ENSG00000184232.8	OAF
NP_057419.4	metabolic process;regulation of biological process;response to stimulus	catalytic activity;nucleotide binding	5625		PRODH		Arginine and proline metabolism; Metabolic pathways
NP_115921.2		protein binding	84624	ENSG00000164694.16	FNDC1
NP_001135858.1	cellular homeostasis;metabolic process;regulation of biological process;response to stimulus	catalytic activity;nucleotide binding;protein binding	5165	ENSG00000067992.12	PDK3
XP_016872856.1	cell division;cell organization and biogenesis;metabolic process;regulation of biological process;response to stimulus	catalytic activity;motor activity;nucleotide binding;protein binding;structural molecule activity	22897		CEP164
NP_001131139.1	cell death;metabolic process;regulation of biological process;response to stimulus	DNA binding;enzyme regulator activity;protein binding	9994		CASP8AP2
NP_005828.2	metabolic process	catalytic activity;protein binding;RNA binding	10248	ENSG00000172336.4	POP7		Ribosome biogenesis in eukaryotes; RNA transport
XP_016863151.1	cell differentiation;cell organization and biogenesis;metabolic process;regulation of biological process	catalytic activity;nucleotide binding;protein binding	10733		PLK4	Retinoblastoma (RB) in Cancer
NP_061968.1	metabolic process;response to stimulus	catalytic activity	54675	ENSG00000088766.11	CRLS1		Glycerophospholipid metabolism; Metabolic pathways
NP_001508.1	cell organization and biogenesis;metabolic process;regulation of biological process;response to stimulus	catalytic activity;DNA binding;protein binding	2968	ENSG00000226384.10; ENSG00000221974.11; ENSG00000233149.10; ENSG00000234370.10; ENSG00000236895.10; ENSG00000213780.10	GTF2H4	Eukaryotic Transcription Initiation	Viral carcinogenesis; Basal transcription factors; Nucleotide excision repair
NP_751897.1	cell organization and biogenesis;metabolic process;response to stimulus	catalytic activity;DNA binding;nucleotide binding;protein binding	4439	ENSG00000204410.14; ENSG00000230293.11; ENSG00000235222.12; ENSG00000227314.12	MSH5	Ovarian Infertility Genes
NP_001036013.1	cellular component movement;regulation of biological process;response to stimulus	protein binding	9637	ENSG00000171055.14	FEZ2
NP_001660.2	metabolic process	catalytic activity;metal ion binding	414	ENSG00000006756.15	ARSD	Estrogen metabolism
XP_016855823.1	cell differentiation;cell organization and biogenesis;metabolic process;response to stimulus	metal ion binding;protein binding;structural molecule activity	1301		COL11A1	Focal Adhesion
NP_002561.1	cell death;metabolic process;regulation of biological process;response to stimulus;transport	catalytic activity;nucleotide binding;protein binding;receptor activity;signal transducer activity	5046	ENSG00000140479.16	PCSK6
NP_001127951.1	regulation of biological process;response to stimulus;transport	protein binding;transporter activity	55144	ENSG00000171492.14	LRRC8D
NP_001304879.1	metabolic process;regulation of biological process	DNA binding	80709	ENSG00000106948.16	AKNA
NP_060350.1		protein binding	54980	ENSG00000115998.7	C2orf42
XP_011514987.1	cell organization and biogenesis;transport	protein binding	9179	ENSG00000221838.9	AP4M1
XP_016886061.1			107987142		LOC107987142
NP_001127703.1	metabolic process	catalytic activity;metal ion binding	64943	ENSG00000168268.10	NT5DC2
NP_060765.4		protein binding	55281	ENSG00000146859.6	TMEM140
NP_064593.1	transport	protein binding;transporter activity	54716	ENSG00000163817.15	SLC6A20	NRF2 pathway
NP_852478.1	cell organization and biogenesis;cellular component movement;regulation of biological process;response to stimulus	metal ion binding;protein binding	3672	ENSG00000213949.8	ITGA1	Signaling of Hepatocyte Growth Factor Receptor; Regulation of Actin Cytoskeleton; miRNA targets in ECM and membrane receptors; Arrhythmogenic Right Ventricular Cardiomyopathy; Integrin-mediated Cell Adhesion; NOTCH1 regulation of human endothelial cell calcification	Focal adhesion; PI3K-Akt signaling pathway; Dilated cardiomyopathy; Regulation of actin cytoskeleton; Hematopoietic cell lineage; Arrhythmogenic right ventricular cardiomyopathy (ARVC); Hypertrophic cardiomyopathy (HCM); ECM-receptor interaction	100	1.33491e-14
NP_005572.2	regulation of biological process;response to stimulus	protein binding;receptor activity;signal transducer activity	4059	ENSG00000187244.10	BCAM			100	1.33491e-14
NP_002766.1	cell differentiation;cell organization and biogenesis;metabolic process;regulation of biological process	catalytic activity;protein binding	5654	ENSG00000166033.11	HTRA1			4.703	1.23692e-06
XP_016870749.1	metabolic process	catalytic activity;protein binding	883		CCBL1; KYAT1			3.739	0.000123974
XP_011512598.1	cell differentiation;cell proliferation;metabolic process;regulation of biological process	protein binding	129685	ENSG00000137413.15	TAF8			3.581	0.00015608
NP_005233.3	cell differentiation;cell organization and biogenesis;cell proliferation;cellular component movement;cellular homeostasis;coagulation;defense response;metabolic process;regulation of biological process;response to stimulus;transport	catalytic activity;metal ion binding;protein binding;receptor activity;signal transducer activity	2150		F2RL1	GPCRs, Class A Rhodopsin-like	Inflammatory mediator regulation of TRP channels; African trypanosomiasis; Neuroactive ligand-receptor interaction	3.425	0.00113959
NP_001273432.1	metabolic process;regulation of biological process;response to stimulus;transport	enzyme regulator activity;nucleotide binding;protein binding	10808	ENSG00000120694.19	HSPH1			3.368	1.24653e-05
NP_660310.2	cell organization and biogenesis;defense response;metabolic process;response to stimulus	catalytic activity	135154	ENSG00000154079.5	C6orf57; SDHAF4			3.322	6.22025e-06
NP_001243661.1	metabolic process;regulation of biological process	DNA binding;protein binding	23635	ENSG00000145687.16	SSBP2			2.796	0.00155314
NP_076983.1	metabolic process	protein binding;RNA binding	79050	ENSG00000184967.6	NOC4L			2.743	0.00956631
NP_660339.1		protein binding;receptor activity	199731	ENSG00000105767.2	CADM4			2.718	0.00015722
XP_011535188.1	regulation of biological process		55051		NRDE2			2.711	0.0109593
NP_001289546.1	metabolic process	catalytic activity	97	ENSG00000119640.8	ACYP1			2.658	0.00962582
XP_005260286.1	metabolic process;regulation of biological process	DNA binding;metal ion binding;protein binding	6919		TCEA2			2.419	0.00809413
NP_002129.2	metabolic process;regulation of biological process;response to stimulus	DNA binding;protein binding;RNA binding	3184	ENSG00000138668.18	HNRNPD	mRNA Processing		2.265	0.0493087
NP_001276737.1	cell death;cell organization and biogenesis;metabolic process;regulation of biological process;response to stimulus	metal ion binding;protein binding;structural molecule activity	1410	ENSG00000109846.7	CRYAB		Longevity regulating pathway - multiple species; Protein processing in endoplasmic reticulum	2.193	0.00865666
NP_061984.2	cell organization and biogenesis;regulation of biological process;response to stimulus	protein binding;receptor activity;signal transducer activity	3122	ENSG00000204287.13; ENSG00000227993.9; ENSG00000277263.1	HLA-DRA	Cytokines and Inflammatory Response; Allograft Rejection	Systemic lupus erythematosus; HTLV-I infection; Epstein-Barr virus infection; Antigen processing and presentation; Inflammatory bowel disease (IBD); Staphylococcus aureus infection; Phagosome; Cell adhesion molecules (CAMs); Hematopoietic cell lineage; Influenza A; Herpes simplex infection; Leishmaniasis; Rheumatoid arthritis; Autoimmune thyroid disease; Allograft rejection; Intestinal immune net…	2.169	0.00340699
NP_001181876.1	cell organization and biogenesis;defense response;metabolic process;regulation of biological process;response to stimulus	nucleotide binding;protein binding;RNA binding;structural molecule activity	1981		EIF4G1	Translation Factors		2.161	0.00361367
NP_006315.1	development;regulation of biological process		10428	ENSG00000153774.8	CFDP1			2.125	0.00266197
NP_064632.2	metabolic process	catalytic activity;nucleotide binding;protein binding	56997	ENSG00000163050.16	ADCK3; COQ8A			2.121	0.0143542
XP_011541130.1			4013		VWA5A			2.108	0.0060942
NP_113640.1	cell organization and biogenesis;metabolic process	catalytic activity;protein binding;RNA binding	83640	ENSG00000169612.3	FAM103A1			2.096	0.00185502
XP_011512864.1	regulation of biological process;response to stimulus		3127		HLA-DRB5	Allograft Rejection		2.093	0.0332115
NP_002003.1	cell death;metabolic process;regulation of biological process;response to stimulus	catalytic activity;nucleotide binding;protein binding	2272	ENSG00000189283.9	FHIT		Purine metabolism; Small cell lung cancer; Non-small cell lung cancer	2.08	0.0335154
NP_001308128.1	cell organization and biogenesis;metabolic process	RNA binding;structural molecule activity	55744	ENSG00000106603.18	COA1			2.059	0.0352212
XP_016857278.1	cell growth;cell organization and biogenesis;cellular component movement;defense response;metabolic process;regulation of biological process;response to stimulus;transport	catalytic activity;metal ion binding;nucleotide binding;protein binding	5590		PRKCZ	miRs in Muscle Cell Differentiation; Insulin Signaling; Wnt Signaling Pathway; MAPK Signaling Pathway; TNF alpha Signaling Pathway; G Protein Signaling Pathways; AGE/RAGE pathway; Calcium Regulation in the Cardiac Cell; EGF/EGFR Signaling Pathway; Wnt Signaling Pathway and Pluripotency; Myometrial Relaxation and Contraction Pathways; IL-1 signaling pathway; VEGFA-VEGFR2 Signaling Pathway		2.035	0.205544
NP_006017.1	cell organization and biogenesis	DNA binding;protein binding;RNA binding	8971	ENSG00000184897.5	H1FX			2.009	0.00195431
NP_056506.2	regulation of biological process	protein binding;structural molecule activity	55841	ENSG00000047644.18	WWC3			2.001	0.0833758
NP_001288268.1	cell organization and biogenesis;metabolic process;regulation of biological process		400916	ENSG00000273607.3; ENSG00000250479.8	CHCHD10			2	0.012635
NP_115677.2	metabolic process	catalytic activity;protein binding	84261	ENSG00000132004.12	FBXW9			1.999	0.045739
NP_065073.3	regulation of biological process;transport	transporter activity	57221	ENSG00000112379.8	KIAA1244; ARFGEF3			1.99	0.193424
NP_001122305.1	metabolic process;regulation of biological process;response to stimulus	DNA binding;metal ion binding;nucleotide binding;protein binding	57659	ENSG00000174282.11; ENSG00000283868.1	ZBTB4			1.988	0.0405456
NP_005699.1	cellular component movement;metabolic process;regulation of biological process;response to stimulus	protein binding	10082	ENSG00000183098.10	GPC6	miR-509-3p alteration of YAP1/ECM axis		1.973	0.0405456
NP_037519.2	cell organization and biogenesis;metabolic process;transport	catalytic activity;transporter activity	29796	ENSG00000184076.13	UQCR10	Electron Transport Chain	Metabolic pathways; Huntington's disease; Oxidative phosphorylation; Parkinson's disease; Cardiac muscle contraction; Non-alcoholic fatty liver disease (NAFLD); Alzheimer's disease	1.963	0.0547415
NP_057269.1			51155	ENSG00000189159.15	HN1; JPT1			1.941	0.00240157
XP_011527403.1	cell differentiation;metabolic process;regulation of biological process	metal ion binding;protein binding	9139	ENSG00000078699.21	CBFA2T2			1.94	0.0499763
NP_006087.2	cell organization and biogenesis;regulation of biological process;response to stimulus	protein binding	10397	ENSG00000104419.14	NDRG1	VEGFA-VEGFR2 Signaling Pathway		1.899	0.00956631
NP_443117.3	transport	transporter activity	114134	ENSG00000151229.12	SLC2A13	NRF2 pathway		1.897	0.0677774
XP_006718329.1	cell organization and biogenesis;metabolic process;regulation of biological process	catalytic activity	57104		PNPLA2	Fatty Acid Beta Oxidation; Triacylglyceride Synthesis		1.896	0.0810399
NP_006262.1	regulation of biological process;response to stimulus	metal ion binding;protein binding	6271	ENSG00000160678.11	S100A1			1.884	0.0107249
XP_011540770.1	cell organization and biogenesis;regulation of biological process	protein binding;structural molecule activity	9696		CROCC			1.877	0.0773807
NP_055439.1	cell organization and biogenesis;regulation of biological process;response to stimulus;transport	metal ion binding;protein binding;transporter activity	6277	ENSG00000197956.9	S100A6	Prostaglandin Synthesis and Regulation; Gastric cancer network 2		1.863	0.0199121
NP_001934.2	cell death;cell organization and biogenesis;regulation of biological process;response to stimulus	metal ion binding;protein binding	1829	ENSG00000046604.12	DSG2	Arrhythmogenic Right Ventricular Cardiomyopathy	Arrhythmogenic right ventricular cardiomyopathy (ARVC)	1.86	0.0430913
NP_000775.1	metabolic process	catalytic activity;metal ion binding	1593	ENSG00000135929.8	CYP27A1	PPAR signaling pathway; Oxidation by Cytochrome P450; Metapathway biotransformation; Vitamin D Metabolism	PPAR signaling pathway; Metabolic pathways; Primary bile acid biosynthesis	1.846	0.0236299
NP_006344.1		DNA binding;protein binding	10473	ENSG00000182952.4	HMGN4			1.846	0.0465896
XP_011529087.1			389860		PAGE2B			1.84	0.0109593
NP_996925.1	cell division;regulation of biological process;response to stimulus;transport	enzyme regulator activity;protein binding	2029	ENSG00000143420.18	ENSA			1.828	0.0302743
NP_068556.2	cell communication;cell differentiation;cell organization and biogenesis;metabolic process;regulation of biological process;response to stimulus	DNA binding;protein binding	3170	ENSG00000125798.14	FOXA2	Mesodermal Commitment Pathway; Endoderm Differentiation; Ectoderm Differentiation; Dopaminergic Neurogenesis; Cardiac Progenitor Differentiation; Heart Development		1.825	0.379898
NP_079321.3	cell organization and biogenesis;regulation of biological process;response to stimulus	protein binding	80115	ENSG00000128298.16	BAIAP2L2			1.824	0.114092
XP_011507381.1	metabolic process;regulation of biological process;response to stimulus	protein binding	10625		IVNS1ABP			1.822	0.0163623
XP_016868173.1	regulation of biological process		83787		ARMC10			1.807	0.144991
NP_001028216.1	cell communication;cell organization and biogenesis;cell proliferation;metabolic process;regulation of biological process;response to stimulus;transport	catalytic activity;metal ion binding;nucleotide binding;protein binding	2752	ENSG00000135821.17	GLUL	Amino Acid metabolism; TNF alpha Signaling Pathway	GABAergic synapse; Glutamatergic synapse; Metabolic pathways; Biosynthesis of amino acids; Arginine biosynthesis; Nitrogen metabolism; Alanine, aspartate and glutamate metabolism; Glyoxylate and dicarboxylate metabolism	1.798	0.0248918
NP_444281.1	cell organization and biogenesis;metabolic process;regulation of biological process	catalytic activity	117143	ENSG00000152382.5	TADA1			1.782	0.189325
NP_001073153.1	metabolic process	catalytic activity;protein binding	57179	ENSG00000122203.14	KIAA1191			1.767	0.189325
NP_663768.1	cell differentiation;cell organization and biogenesis;metabolic process;regulation of biological process	DNA binding;protein binding	23648	ENSG00000157216.15	SSBP3			1.761	0.22947
NP_000273.2	metabolic process	catalytic activity;metal ion binding;nucleotide binding;protein binding	5095	ENSG00000175198.15	PCCA		Valine, leucine and isoleucine degradation; Propanoate metabolism; Metabolic pathways; Glyoxylate and dicarboxylate metabolism; Carbon metabolism	1.758	0.0291473
NP_001307256.1	cell organization and biogenesis;metabolic process;regulation of biological process	DNA binding;protein binding	51142		CHCHD2			1.755	0.0405783
NP_001093096.1	cell organization and biogenesis;metabolic process	protein binding	56181	ENSG00000117640.17	FAM54B; MTFR1L			1.744	0.14405
NP_055271.2	cell death;cell organization and biogenesis;regulation of biological process;response to stimulus	protein binding;RNA binding	27250	ENSG00000150593.17	PDCD4	Interferon type I signaling pathways	MicroRNAs in cancer; Proteoglycans in cancer	1.743	0.0220178
NP_005944.1	cellular homeostasis;regulation of biological process;response to stimulus	metal ion binding;protein binding	4502	ENSG00000125148.6	MT2A	Copper homeostasis; Lung fibrosis; Zinc homeostasis	Mineral absorption	1.743	0.151359
NP_005899.3	metabolic process;transport	catalytic activity	4126	ENSG00000109323.8	MANBA		Lysosome; Other glycan degradation	1.739	0.0930162
XP_005260446.1	cell organization and biogenesis;metabolic process;regulation of biological process	protein binding	26039		SS18L1			1.738	0.22947
NP_005309.1	cell organization and biogenesis;metabolic process	DNA binding;protein binding;RNA binding	3005	ENSG00000189060.5	H1F0			1.733	0.0454206
NP_036580.2	cell differentiation;cellular component movement;metabolic process;regulation of biological process;response to stimulus;transport	catalytic activity;DNA binding;protein binding;signal transducer activity	6777	ENSG00000173757.9	STAT5B	Kit receptor signaling pathway; Adipogenesis; IL-5 Signaling Pathway; Chemokine signaling pathway; IL-9 Signaling Pathway; Brain-Derived Neurotrophic Factor (BDNF) signaling pathway; AGE/RAGE pathway; Leptin signaling pathway; Endochondral Ossification; IL-4 Signaling Pathway; IL-3 Signaling Pathway; IL-7 Signaling Pathway; White fat cell differentiation; IL-2 Signaling Pathway; Rac1/Pak1/p38/MMP…	Pathways in cancer; Prolactin signaling pathway; Jak-STAT signaling pathway; Acute myeloid leukemia; Th1 and Th2 cell differentiation; Chemokine signaling pathway; AGE-RAGE signaling pathway in diabetic complications; ErbB signaling pathway; Chronic myeloid leukemia; Measles; Hepatitis B; HTLV-I infection; Viral carcinogenesis	1.728	0.321363
NP_001076.2	defense response;regulation of biological process;response to stimulus;transport	DNA binding;enzyme regulator activity;protein binding	12	ENSG00000196136.17	SERPINA3	Folate Metabolism; Vitamin B12 Metabolism; Selenium Micronutrient Network		1.725	0.0405783
XP_016884301.1	metabolic process;response to stimulus	catalytic activity;metal ion binding	50		ACO2	TCA Cycle		1.711	0.193424
NP_001180197.1	regulation of biological process	protein binding	24139	ENSG00000125746.16	EML2			1.707	0.0405456
NP_001305771.1	defense response;regulation of biological process;response to stimulus	protein binding	10695		CNPY3			1.706	0.0388731
XP_016878950.1			56942		CMC2			1.705	0.147916
NP_858057.1	regulation of biological process;response to stimulus;transport	protein binding;transporter activity	26207	ENSG00000154217.14	PITPNC1			1.702	0.181958
NP_001275897.1	metabolic process	catalytic activity;nucleotide binding;protein binding	80221	ENSG00000167107.12	ACSF2	Mitochondrial LC-Fatty Acid Beta-Oxidation		1.698	0.087874
NP_001159711.1	regulation of biological process;response to stimulus	metal ion binding	10669	ENSG00000138028.15	CGREF1			1.694	0.282043
XP_005245324.2	metabolic process;regulation of biological process;response to stimulus;transport	catalytic activity;metal ion binding;protein binding	5321		PLA2G4A	p38 MAPK Signaling Pathway; AGE/RAGE pathway; Prostaglandin Synthesis and Regulation; VEGFA-VEGFR2 Signaling Pathway		1.693	0.0930162
XP_016880561.1		protein binding	79415		C17orf62			1.692	0.231353
NP_006263.1	cell differentiation;cell organization and biogenesis;cell proliferation;defense response;regulation of biological process;response to stimulus	metal ion binding;protein binding	6285	ENSG00000160307.9	S100B			1.692	0.302796
NP_001106962.1	cell differentiation;cell organization and biogenesis;cellular component movement;regulation of biological process;response to stimulus	protein binding;receptor activity	154796	ENSG00000126016.15	AMOT	VEGFA-VEGFR2 Signaling Pathway	Hippo signaling pathway	1.687	0.148467
XP_005263919.1	regulation of biological process;transport	enzyme regulator activity;protein binding	11138		TBC1D8	Cell Cycle		1.684	0.192479
NP_057026.3	cell communication;cell organization and biogenesis;metabolic process;regulation of biological process;response to stimulus	DNA binding;protein binding;RNA binding	51001	ENSG00000156469.8	MTERFD1; MTERF3	Mitochondrial Gene Expression		1.683	0.231353
NP_006635.2	metabolic process;regulation of biological process;response to stimulus;transport	enzyme regulator activity;nucleotide binding;protein binding	10808	ENSG00000120694.19	HSPH1		Protein processing in endoplasmic reticulum	1.678	0.23574
XP_006719166.1	transport	protein binding	55297		CCDC91			1.673	0.170219
NP_005528.4	cell organization and biogenesis;regulation of biological process	metal ion binding;protein binding	3621	ENSG00000153487.12	ING1	Senescence and Autophagy in Cancer		1.673	0.219972
NP_733746.1	metabolic process;regulation of biological process	catalytic activity	54414	ENSG00000110013.12	SIAE			1.67	0.219809
NP_055398.1	metabolic process;regulation of biological process	metal ion binding	29995	ENSG00000071282.11	LMCD1			1.669	0.133589
NP_005337.2	cell organization and biogenesis;metabolic process;regulation of biological process;response to stimulus;transport	catalytic activity;nucleotide binding;protein binding;receptor activity;RNA binding	3303; 3304	ENSG00000232804.5; ENSG00000234475.5; ENSG00000231555.4; ENSG00000235941.5; ENSG00000204389.9; ENSG00000204388.6; ENSG00000212866.6; ENSG00000237724.5; ENSG00000224501.5	HSPA1A; HSPA1B	VEGFA-VEGFR2 Signaling Pathway; Apoptosis Modulation and Signaling; MAPK Signaling Pathway; NRF2 pathway; Parkin-Ubiquitin Proteasomal System pathway; Apoptosis Modulation by HSP70	Longevity regulating pathway - multiple species; MAPK signaling pathway; Influenza A; Endocytosis; Spliceosome; Measles; Antigen processing and presentation; Epstein-Barr virus infection; Toxoplasmosis; Legionellosis; Prion diseases; Protein processing in endoplasmic reticulum; Estrogen signaling pathway	1.668	0.0816824
XP_005246274.1	cell organization and biogenesis;cellular component movement;metabolic process;regulation of biological process;response to stimulus	DNA binding;protein binding	10152		ABI2	Regulation of Actin Cytoskeleton		1.665	0.22947
NP_001132929.1	cellular homeostasis;regulation of biological process;response to stimulus;transport	protein binding	10134	ENSG00000185825.15	BCAP31			1.662	0.0807401
NP_001226.2	cell organization and biogenesis;metabolic process;regulation of biological process;response to stimulus	enzyme regulator activity;protein binding;RNA binding	871	ENSG00000149257.13	SERPINH1	Endochondral Ossification		1.656	0.0893647
XP_006716248.1	cellular homeostasis;metabolic process;regulation of biological process;response to stimulus;transport	catalytic activity;metal ion binding;protein binding;RNA binding	9601		PDIA4			1.649	0.319854
XP_016882213.1	cell organization and biogenesis;regulation of biological process;response to stimulus;transport	protein binding	29924		EPN1	EGF/EGFR Signaling Pathway; VEGFA-VEGFR2 Signaling Pathway		1.642	0.079688
NP_056377.1	metabolic process	protein binding	26043	ENSG00000163960.11	UBXN7			1.641	0.121063
NP_689613.1			132720		C4orf32; FAM241A			1.641	0.296017
NP_061820.1	cell death;cell organization and biogenesis;metabolic process;regulation of biological process;response to stimulus;transport	catalytic activity;metal ion binding;protein binding	54205	ENSG00000172115.8	CYCS	Nanomaterial induced apoptosis; miRNA Regulation of DNA Damage Response; Parkinsons Disease Pathway; Apoptosis Modulation by HSP70; Apoptosis; Oxidative Damage; Alzheimers Disease; DNA Damage Response; AGE/RAGE pathway; Fas Ligand (FasL) pathway and Stress induction of Heat Shock Proteins (HSP) regulation	Pathways in cancer; Herpes simplex infection; Hepatitis B; p53 signaling pathway; Apoptosis; Influenza A; Apoptosis - multiple species; Sulfur metabolism; Huntington's disease; Small cell lung cancer; Alzheimer's disease; Platinum drug resistance; Toxoplasmosis; Metabolic pathways; Amyotrophic lateral sclerosis (ALS); Non-alcoholic fatty liver disease (NAFLD); Parkinson's disease; Tuberculosis; C…	1.637	0.0739204
NP_001271426.1			83986	ENSG00000167930.15	ITFG3; FAM234A			1.637	0.192479
XP_005270330.1	cell organization and biogenesis;metabolic process;regulation of biological process	nucleotide binding;protein binding;RNA binding	9221		NOLC1			1.635	0.504435
NP_055779.2	cell organization and biogenesis;transport	protein binding	22905	ENSG00000072134.15	EPN2		Endocytosis	1.634	0.229682
NP_001153173.1	cell differentiation;regulation of biological process	metal ion binding;protein binding	2273	ENSG00000022267.16	FHL1	Notch Signaling Pathway		1.626	0.128403
NP_002815.3	metabolic process		5763	ENSG00000159335.15	PTMS			1.626	0.127946
NP_078908.1	cell organization and biogenesis;metabolic process;regulation of biological process	catalytic activity;DNA binding;metal ion binding;protein binding	79685	ENSG00000164576.11	SAP30L			1.622	0.353816
NP_001171488.1	metabolic process;transport	protein binding	1622	ENSG00000155368.16	DBI	PPAR signaling pathway; Sterol Regulatory Element-Binding Proteins (SREBP) signalling; PPAR Alpha Pathway		1.621	0.128954
NP_001309342.1		RNA binding	25957		PNISR			1.62	0.341774
XP_016863397.1	cell communication;development;metabolic process;response to stimulus	catalytic activity;metal ion binding;protein binding	23001		WDFY3			1.619	0.355463
XP_005253658.1		RNA binding	65117		RSRC2			1.615	0.243588
XP_011538523.1	cell organization and biogenesis;metabolic process;regulation of biological process;transport	protein binding	81619		TSPAN14			1.615	0.291676
NP_443164.2	cell organization and biogenesis	protein binding;receptor activity	114908	ENSG00000152558.14	TMEM123			1.613	0.381379
NP_003724.1	defense response;regulation of biological process;response to stimulus	catalytic activity;DNA binding;nucleotide binding;protein binding;RNA binding	8638	ENSG00000135114.12	OASL			1.61	0.43506
NP_000894.1	cell communication;metabolic process;regulation of biological process;response to stimulus	antioxidant activity;catalytic activity;protein binding;RNA binding	1728	ENSG00000181019.12	NQO1	Estrogen metabolism; Apoptosis-related network due to altered Notch3 in ovarian cancer; Dopamine metabolism; Transcriptional activation by NRF2; Simplified Interaction Map Between LOXL4 and Oxidative Stress Pathway; Aryl Hydrocarbon Receptor Pathway; Photodynamic therapy-induced NFE2L2 (NRF2) survival signaling; Aryl Hydrocarbon Receptor; Oxidative Stress; Benzene metabolism; NRF2 pathway	Ubiquinone and other terpenoid-quinone biosynthesis	1.609	0.135087
NP_001005518.1	regulation of biological process;response to stimulus	receptor activity;signal transducer activity	403282	ENSG00000205328.2	OR6C65		Olfactory transduction	1.607	0.279065
NP_937863.1	metabolic process	protein binding;RNA binding	6629	ENSG00000125870.10	SNRPB2	mRNA Processing	Spliceosome	1.605	0.100338
NP_055986.1	transport	protein binding;transporter activity	23214	ENSG00000169180.11	XPO6			1.605	0.427978
NP_001272979.1		protein binding	23201	ENSG00000054965.10	FAM168A			1.604	0.242274
XP_011521056.1	metabolic process;regulation of biological process;response to stimulus	DNA binding;metal ion binding;protein binding;signal transducer activity	9516		LITAF			1.602	0.175303
NP_055764.2	cell organization and biogenesis;metabolic process	protein binding;RNA binding	22889	ENSG00000132680.10	KIAA0907; KHDC4			1.599	0.288258
NP_004076.1	transport	metal ion binding;protein binding	1678	ENSG00000126953.5	TIMM8A			1.599	0.392052
XP_011510330.1	cell growth;cell organization and biogenesis;development;metabolic process;regulation of biological process;response to stimulus;transport	catalytic activity;metal ion binding;nucleotide binding;protein binding	8527		DGKD			1.598	0.356704
NP_663695.1		protein binding	728712; 30014	ENSG00000203926.4; ENSG00000198021.7	SPANXA2; SPANXA1			1.596	0.587516
NP_065914.2	cell differentiation;metabolic process;regulation of biological process	DNA binding;metal ion binding	57623	ENSG00000066827.15	ZFAT			1.594	0.461584
NP_001307539.1	cell organization and biogenesis;response to stimulus	protein binding	84303		CHCHD6			1.591	0.356704
NP_060164.3	transport		54842	ENSG00000151690.14	MFSD6			1.591	0.45496
NP_001244957.1	metabolic process;regulation of biological process	catalytic activity;metal ion binding;protein binding	7086	ENSG00000163931.15	TKT	Pentose Phosphate Pathway		1.582	0.173581
NP_001139627.1	metabolic process	catalytic activity;metal ion binding	145482	ENSG00000140043.11	PTGR2			1.581	0.502774
NP_065385.2	cell differentiation;development;regulation of biological process	protein binding	57326	ENSG00000163346.16	PBXIP1			1.577	0.203136
NP_006261.1	cell differentiation;regulation of biological process;response to stimulus	catalytic activity;nucleotide binding;protein binding	6237	ENSG00000126458.3	RRAS	T-Cell antigen Receptor (TCR) pathway during Staphylococcus aureus infection; Canonical and Non-canonical Notch signaling; Regulation of Actin Cytoskeleton; MAPK and NFkB Signalling Pathways Inhibited by Yersinia YopJ; MAPK Cascade; G Protein Signaling Pathways	Tight junction; Axon guidance; Proteoglycans in cancer; Rap1 signaling pathway; cAMP signaling pathway; Regulation of actin cytoskeleton; MAPK signaling pathway; Ras signaling pathway; HTLV-I infection; Phospholipase D signaling pathway	1.576	0.2705
NP_001291415.1	cell organization and biogenesis;transport	metal ion binding;protein binding;transporter activity	26520	ENSG00000100575.13	TIMM9			1.575	0.429812
XP_006716651.1	cell organization and biogenesis	protein binding;RNA binding;structural molecule activity	5339		PLEC			1.574	0.436516
XP_005259974.1	metabolic process;regulation of biological process	DNA binding;protein binding	4784		NFIX	Oxidative Stress		1.574	0.302796
NP_006395.2	cellular component movement;coagulation;regulation of biological process	protein binding;receptor activity	10544	ENSG00000101000.5	PROCR		Complement and coagulation cascades	1.571	0.216848
NP_000396.2	metabolic process;regulation of biological process;response to stimulus;transport	catalytic activity;enzyme regulator activity;transporter activity	2760	ENSG00000196743.8	GM2A		Lysosome	1.57	0.192479
XP_011523731.1	metabolic process;regulation of biological process;response to stimulus	catalytic activity;metal ion binding;nucleotide binding;protein binding;signal transducer activity;structural molecule activity	8844		KSR1	TNF alpha Signaling Pathway; Brain-Derived Neurotrophic Factor (BDNF) signaling pathway	Tuberculosis; Ras signaling pathway	1.569	0.551883
XP_011536082.1	metabolic process	RNA binding	11066		SNRNP35			1.569	0.57518
NP_705841.2	metabolic process	catalytic activity	254531	ENSG00000176454.13	LPCAT4		Metabolic pathways; Ether lipid metabolism; Glycerophospholipid metabolism	1.566	0.416341
NP_036364.2	metabolic process;regulation of biological process	protein binding;RNA binding	284119	ENSG00000177469.12	PTRF; CAVIN1			1.563	0.180151
NP_006323.2	metabolic process;regulation of biological process;response to stimulus	catalytic activity;protein binding	10437	ENSG00000216490.3	IFI30		Antigen processing and presentation	1.561	0.218007
XP_011524311.1	cell communication;cell organization and biogenesis;metabolic process;regulation of biological process;response to stimulus	protein binding;structural molecule activity	4155		MBP	MAPK Cascade		1.561	0.641854
XP_006720617.1	cell organization and biogenesis;cell proliferation;regulation of biological process	protein binding	50810		HDGFRP3; HDGFL3			1.56	0.296017
NP_001171485.1	metabolic process	catalytic activity;nucleotide binding;protein binding	5096	ENSG00000114054.13	PCCB			1.559	0.2705
XP_016881922.1	metabolic process;regulation of biological process	DNA binding;protein binding	170463		SSBP4			1.554	0.272694
NP_001341968.1	cell organization and biogenesis;metabolic process;regulation of biological process;response to stimulus	catalytic activity;protein binding	8841		HDAC3	Cell Cycle		1.552	0.420438
NP_060182.1	metabolic process	catalytic activity	54858	ENSG00000130517.13	PGPEP1			1.55	0.415302
NP_116023.2	metabolic process	catalytic activity	84720	ENSG00000165282.13	PIGO		Glycosylphosphatidylinositol (GPI)-anchor biosynthesis; Metabolic pathways	1.548	0.45496
NP_001006109.1	metabolic process	catalytic activity;DNA binding	56941	ENSG00000183624.13	C3orf37; HMCES			1.547	0.327064
NP_001288704.1		protein binding	57146	ENSG00000011638.10; ENSG00000283997.1	TMEM159			1.545	0.302796
NP_055720.3	cell communication;cell organization and biogenesis;metabolic process;regulation of biological process;response to stimulus;transport	catalytic activity;protein binding	2744	ENSG00000115419.12	GLS	Amino Acid metabolism	MicroRNAs in cancer; Alanine, aspartate and glutamate metabolism; Glutamatergic synapse; D-Glutamine and D-glutamate metabolism; GABAergic synapse; Proximal tubule bicarbonate reclamation; Central carbon metabolism in cancer; Arginine biosynthesis; Metabolic pathways	1.544	0.309615
NP_065904.1			57613	ENSG00000084444.13	KIAA1467; FAM234B			1.543	0.453172
NP_001083060.1	metabolic process;transport	catalytic activity;transporter activity	440567	ENSG00000233954.6	UQCRHL		Non-alcoholic fatty liver disease (NAFLD); Cardiac muscle contraction; Alzheimer's disease; Huntington's disease; Metabolic pathways; Oxidative phosphorylation; Parkinson's disease	1.541	0.407224
NP_001156730.1	metabolic process	catalytic activity;protein binding	55793		FAM63A; MINDY1			1.537	0.457151
NP_055214.1	regulation of biological process;response to stimulus		27075	ENSG00000106537.7	TSPAN13			1.537	0.482561
NP_001076438.1		protein binding	55216	ENSG00000150776.17	C11orf57; NKAPD1			1.535	0.514558
XP_011517730.1	metabolic process	catalytic activity	22982		DIP2C			1.534	0.407224
NP_004485.1	cell proliferation;metabolic process;regulation of biological process;response to stimulus	DNA binding;nucleotide binding;protein binding;RNA binding	3068	ENSG00000143321.18	HDGF			1.532	0.24472
XP_016879874.1	metabolic process;regulation of biological process;transport	protein binding	23163		GGA3			1.53	0.501225
NP_001124161.1	cell organization and biogenesis;cellular component movement;defense response;metabolic process;regulation of biological process;response to stimulus	DNA binding;protein binding;RNA binding	3148	ENSG00000164104.11	HMGB2	Ectoderm Differentiation; Retinoblastoma (RB) in Cancer		1.525	0.25647
NP_001153416.1	cell organization and biogenesis;metabolic process;regulation of biological process;transport	enzyme regulator activity;protein binding	115704	ENSG00000142459.8	EVI5L			1.525	0.661772
NP_002005.1	cell organization and biogenesis;metabolic process;regulation of biological process;response to stimulus;transport	catalytic activity;nucleotide binding;protein binding;RNA binding	2288	ENSG00000004478.7	FKBP4	Androgen receptor signaling pathway	Estrogen signaling pathway	1.522	0.264891
NP_001257905.1	cell division;cell organization and biogenesis;regulation of biological process;transport	protein binding	9798	ENSG00000182149.20	IST1			1.518	0.218052
NP_036382.2	cell differentiation;regulation of biological process;response to stimulus	catalytic activity;nucleotide binding;protein binding	22800	ENSG00000133818.13	RRAS2	Regulation of Actin Cytoskeleton	Tight junction; cAMP signaling pathway; MAPK signaling pathway; Regulation of actin cytoskeleton; HTLV-I infection; Phospholipase D signaling pathway; Ras signaling pathway; Proteoglycans in cancer	1.516	0.40687
NP_001335058.1	metabolic process;regulation of biological process	protein binding	550643	ENSG00000204272.12	LOC550643; LINC01420; NBDY			1.516	0.510273
NP_001339993.1	cell death;cell organization and biogenesis;metabolic process;regulation of biological process;response to stimulus;transport	metal ion binding;protein binding	2934	ENSG00000148180.19	GSN	Regulation of Actin Cytoskeleton; Senescence and Autophagy in Cancer		1.512	0.34682
NP_001333510.1	metabolic process;regulation of biological process	DNA binding;metal ion binding;protein binding	7586	ENSG00000106261.16	ZKSCAN1			1.511	0.282043
XP_011533731.1	cell organization and biogenesis	metal ion binding;structural molecule activity	1297		COL9A1	Gastric cancer network 2		1.511	0.457151
YP_002124307.1	metabolic process;transport	transporter activity	6775074		ATP6			1.51	0.457061
NP_689953.1	metabolic process;transport	catalytic activity;nucleotide binding	11112	ENSG00000106049.8	HIBADH	Amino Acid metabolism	Valine, leucine and isoleucine degradation; Metabolic pathways	1.504	0.22947
NP_001224.1	cell organization and biogenesis;regulation of biological process;response to stimulus;transport	protein binding;structural molecule activity	858	ENSG00000105971.14	CAV2	EGF/EGFR Signaling Pathway; Integrin-mediated Cell Adhesion; Focal Adhesion	Bacterial invasion of epithelial cells; Endocytosis; Focal adhesion; Proteoglycans in cancer	1.503	0.501912
XP_005245715.1	regulation of biological process	protein binding;RNA binding	9898		UBAP2L			1.501	0.510075
NP_001337049.1	cellular component movement;regulation of biological process;response to stimulus	protein binding	10512		SEMA3C			1.501	0.6915
NP_001127911.1	cell organization and biogenesis;cellular component movement;metabolic process;regulation of biological process;transport	catalytic activity;motor activity;protein binding	90102	ENSG00000144824.20	PHLDB2	Regulation of Microtubule Cytoskeleton		1.5	0.442204
NP_001760.1	cell organization and biogenesis;cellular component movement;metabolic process;regulation of biological process;response to stimulus;transport	protein binding	928	ENSG00000010278.12	CD9		Hematopoietic cell lineage	1.497	0.237565
NP_001019384.1	regulation of biological process;response to stimulus;transport	metal ion binding;protein binding	6284	ENSG00000189171.14	S100A13			1.497	0.305595
NP_004598.1	cell organization and biogenesis;metabolic process	protein binding;RNA binding	6902	ENSG00000171530.13	TBCA			1.495	0.376629
NP_001070667.1	metabolic process;regulation of biological process	protein binding;RNA binding	140890	ENSG00000153914.15	SREK1	mRNA Processing		1.494	0.337391
NP_079108.3	regulation of biological process;response to stimulus;transport	enzyme regulator activity;protein binding	79890	ENSG00000100599.15	RIN3			1.494	0.661772
NP_005785.1	cell differentiation;metabolic process;regulation of biological process;response to stimulus	catalytic activity;protein binding	10202	ENSG00000100867.14	DHRS2			1.493	0.289263
NP_004865.1	cell organization and biogenesis;metabolic process;regulation of biological process;response to stimulus	enzyme regulator activity;nucleotide binding;protein binding;RNA binding;signal transducer activity	9530	ENSG00000156735.10	BAG4	Oxidative Damage	TNF signaling pathway	1.491	0.464151
NP_001825.1	cell organization and biogenesis;transport	protein binding;structural molecule activity	1212	ENSG00000175416.12	CLTB			1.489	0.302796
NP_001335112.1	regulation of biological process;transport	metal ion binding;protein binding	50618		ITSN2			1.489	0.598618
NP_680093.1	cell differentiation;metabolic process;regulation of biological process;response to stimulus;transport	catalytic activity;protein binding	1508	ENSG00000164733.20	CTSB		Antigen processing and presentation; NOD-like receptor signaling pathway; Apoptosis; Lysosome; Renin secretion	1.488	0.326287
NP_653337.1	cell organization and biogenesis;metabolic process	catalytic activity;protein binding	55471	ENSG00000003509.15	NDUFAF7			1.488	0.350365
NP_064708.1	metabolic process	protein binding	57017	ENSG00000088682.13	COQ9			1.488	0.500118
NP_054766.1			28974	ENSG00000104979.8	C19orf53			1.486	0.364607
NP_003642.3	metabolic process;regulation of biological process;response to stimulus	DNA binding;protein binding;RNA binding	8531	ENSG00000060138.12	CSDA; YBX3	RalA downstream regulated genes; Apoptosis-related network due to altered Notch3 in ovarian cancer	Tight junction	1.484	0.502774
NP_001186558.1	cellular component movement	catalytic activity;metal ion binding;motor activity;protein binding;structural molecule activity	140465	ENSG00000196465.10	MYL6B		Vascular smooth muscle contraction; Oxytocin signaling pathway	1.481	0.432125
NP_037379.1	cell death;cell organization and biogenesis;metabolic process;regulation of biological process;response to stimulus	catalytic activity;protein binding	27429	ENSG00000115317.11	HTRA2	Parkinsons Disease Pathway; Nanomaterial induced apoptosis	Parkinson's disease; Apoptosis - multiple species; Apoptosis	1.479	0.383837
XP_016858582.1	metabolic process;regulation of biological process;response to stimulus	catalytic activity;enzyme regulator activity;metal ion binding;protein binding	10010		TANK	TNF alpha Signaling Pathway		1.479	0.549468
XP_016855405.1			107985544		LOC107985544			1.479	0.510169
NP_003521.2	cell organization and biogenesis;coagulation;metabolic process;regulation of biological process;response to stimulus	catalytic activity;DNA binding;protein binding	8968; 8352; 8351; 8355; 8357; 8358; 8350; 8353; 8354; 8356	ENSG00000197153.4; ENSG00000275379.1; ENSG00000278272.1; ENSG00000277775.1; ENSG00000273983.1; ENSG00000274750.2; ENSG00000274267.1; ENSG00000197409.7; ENSG00000275714.1; ENSG00000278828.1	HIST1H3F; HIST1H3C; HIST1H3D; HIST1H3G; HIST1H3H; HIST1H3B; HIST1H3A; HIST1H3E; HIST1H3I; HIST1H3J	Histone Modifications	Systemic lupus erythematosus; Alcoholism; Transcriptional misregulation in cancer	1.478	0.545186
NP_004902.1	cellular homeostasis;metabolic process;regulation of biological process;response to stimulus;transport	catalytic activity;metal ion binding;protein binding;RNA binding	9601	ENSG00000155660.10	PDIA4		Protein processing in endoplasmic reticulum; Thyroid hormone synthesis; Vibrio cholerae infection	1.477	0.40687
NP_663780.2	cell organization and biogenesis	protein binding;structural molecule activity	23336	ENSG00000182253.14	SYNM			1.477	0.353683
NP_110390.1	cell organization and biogenesis;metabolic process;regulation of biological process	DNA binding;protein binding;RNA binding	79366	ENSG00000198157.10	HMGN5			1.476	0.462979
NP_001278433.1	metabolic process;regulation of biological process	enzyme regulator activity;protein binding	5504		PPP1R2			1.474	0.353816
NP_006080.1	metabolic process;regulation of biological process	DNA binding;protein binding	10389	ENSG00000102098.17	SCML2			1.474	0.483312
NP_062427.1	cell organization and biogenesis;regulation of biological process	metal ion binding;protein binding;RNA binding	6275	ENSG00000196154.11	S100A4			1.47	0.378526
NP_001269690.1		protein binding	112942	ENSG00000163001.11	CCDC104; CFAP36			1.47	0.513279
NP_005508.1		DNA binding;protein binding;RNA binding	3151	ENSG00000198830.10	HMGN2			1.468	0.347909
NP_001033791.1	regulation of biological process;transport	protein binding;structural molecule activity	56990	ENSG00000158985.13	CDC42SE2			1.465	0.683674
XP_005258334.1	cell organization and biogenesis;metabolic process;regulation of biological process;response to stimulus;transport	protein binding;receptor activity;signal transducer activity;transporter activity	4864		NPC1	Irinotecan Pathway		1.464	0.32456
NP_000199.2	cell organization and biogenesis;metabolic process;regulation of biological process;response to stimulus	catalytic activity;nucleotide binding;protein binding;receptor activity;signal transducer activity	3643	ENSG00000171105.13	INSR	Vitamin B12 Metabolism; Folate Metabolism; Leptin Insulin Overlap; Transcription factor regulation in adipogenesis; Type II diabetes mellitus; DNA Damage Response (only ATM dependent); AGE/RAGE pathway; Insulin Signaling; Selenium Micronutrient Network; Focal Adhesion-PI3K-Akt-mTOR-signaling pathway; Nanoparticle triggered autophagic cell death; AMP-activated Protein Kinase (AMPK) Signaling; Angi…	mTOR signaling pathway; Phospholipase D signaling pathway; Insulin signaling pathway; Longevity regulating pathway; Adherens junction; Type II diabetes mellitus; Ovarian steroidogenesis; Regulation of lipolysis in adipocytes; cGMP-PKG signaling pathway; Non-alcoholic fatty liver disease (NAFLD); FoxO signaling pathway; Aldosterone-regulated sodium reabsorption; HIF-1 signaling pathway; PI3K-Akt s…	1.463	0.568654
NP_001302430.1	transport	protein binding;transporter activity	5002		SLC22A18			1.462	0.43506
XP_011536906.1	cell organization and biogenesis;cellular component movement;metabolic process;regulation of biological process;response to stimulus	catalytic activity;DNA binding;motor activity;protein binding	57658		CALCOCO1			1.461	0.641696
NP_031397.1	cell organization and biogenesis;metabolic process;regulation of biological process	protein binding	8019	ENSG00000169925.16	BRD3			1.459	0.571744
XP_011540175.1	cell organization and biogenesis;cellular component movement;metabolic process;regulation of biological process;response to stimulus	catalytic activity;protein binding;receptor activity;signal transducer activity	5792		PTPRF	Insulin Signaling; Brain-Derived Neurotrophic Factor (BDNF) signaling pathway		1.459	0.436516
NP_064628.1	cell communication;cell organization and biogenesis;metabolic process;response to stimulus;transport	protein binding;transporter activity	56993	ENSG00000100216.5	TOMM22			1.459	0.577581
NP_079104.3	cell death		79886	ENSG00000120159.11	CAAP1			1.459	0.580237
NP_002857.1	cell communication;cell organization and biogenesis;metabolic process;regulation of biological process;response to stimulus;transport	catalytic activity;enzyme regulator activity;nucleotide binding;protein binding	5864	ENSG00000105649.9	RAB3A	Synaptic Vesicle Pathway; Brain-Derived Neurotrophic Factor (BDNF) signaling pathway	Insulin secretion; Synaptic vesicle cycle	1.458	0.436516
NP_057485.2	cell organization and biogenesis;regulation of biological process;response to stimulus;transport	protein binding;transporter activity	51501	ENSG00000149196.15	C11orf73; HIKESHI			1.458	0.616038
NP_006848.1	metabolic process	protein binding	11017	ENSG00000124380.10	SNRNP27		Spliceosome	1.456	0.484651
NP_001137251.1	cell organization and biogenesis;cellular component movement;regulation of biological process;transport	protein binding	28981	ENSG00000122970.15	IFT81			1.456	0.670868
NP_060531.2	metabolic process	RNA binding	55119	ENSG00000134186.11	PRPF38B		Spliceosome	1.455	0.492034
NP_001073272.1	cell organization and biogenesis;cellular homeostasis;metabolic process;regulation of biological process;response to stimulus;transport	catalytic activity	2548	ENSG00000171298.12	GAA		Metabolic pathways; Galactose metabolism; Starch and sucrose metabolism; Lysosome	1.452	0.390645
NP_001296373.1	cell organization and biogenesis;regulation of biological process;response to stimulus;transport	metal ion binding;protein binding	6678		SPARC	Senescence and Autophagy in Cancer		1.452	0.442204
NP_473368.1	regulation of biological process;response to stimulus;transport	transporter activity	56172	ENSG00000154122.12	ANKH			1.451	0.610505
NP_001003810.1	metabolic process;regulation of biological process;response to stimulus	DNA binding;protein binding;RNA binding	3184		HNRNPD	mRNA Processing		1.45	0.416341
XP_011543802.1	cell communication;cell death;cell organization and biogenesis;cellular component movement;regulation of biological process;transport	protein binding	30011		SH3KBP1	EGF/EGFR Signaling Pathway		1.45	0.577581
NP_055291.2	cell organization and biogenesis	metal ion binding;protein binding;structural molecule activity	27295	ENSG00000154553.13	PDLIM3			1.449	0.593374
NP_001308037.1	cellular homeostasis;transport	transporter activity	9497		SLC4A7			1.447	0.441982
XP_006712709.1	metabolic process;regulation of biological process	catalytic activity;protein binding	57520		HECW2			1.447	0.63656
NP_001306006.1	cell organization and biogenesis;metabolic process;regulation of biological process;response to stimulus;transport	catalytic activity;DNA binding;protein binding	3159	ENSG00000137309.19	HMGA1	Preimplantation Embryo; Adipogenesis; Senescence and Autophagy in Cancer		1.446	0.470589
NP_001229668.1		DNA binding;metal ion binding	51058	ENSG00000164011.17	ZNF691			1.446	0.735373
NP_001243211.1	cell death;cell differentiation;cell organization and biogenesis;regulation of biological process;response to stimulus	catalytic activity;motor activity;protein binding;structural molecule activity	3856	ENSG00000170421.12	KRT8	Primary Focal Segmental Glomerulosclerosis FSGS		1.445	0.378526
NP_061945.1	cell organization and biogenesis;transport	protein binding	54557	ENSG00000197860.9	SGTB			1.445	0.502774
NP_001306010.1	cell organization and biogenesis;metabolic process;regulation of biological process;response to stimulus;transport	catalytic activity;DNA binding;protein binding	3159	ENSG00000137309.19	HMGA1	Senescence and Autophagy in Cancer; Preimplantation Embryo; Adipogenesis		1.444	0.40687
NP_003163.1	cell organization and biogenesis;metabolic process;transport	catalytic activity;protein binding;transporter activity	6834	ENSG00000280627.2; ENSG00000148290.9	SURF1	Electron Transport Chain; Type II diabetes mellitus		1.444	0.568773
NP_001310825.1	cell death;cell differentiation;cellular homeostasis	protein binding	55177		FAM82A2; RMDN3			1.443	0.335969
NP_001020424.1	cell differentiation;transport	metal ion binding;protein binding	7163	ENSG00000076554.15	TPD52			1.443	0.387864
NP_001161299.2	cell organization and biogenesis;metabolic process;regulation of biological process;response to stimulus	DNA binding;protein binding	7942	ENSG00000112561.17	TFEB	PI3K-AKT-mTOR signaling pathway and therapeutic opportunities		1.442	0.595477
NP_003281.1	cell differentiation;cell organization and biogenesis;cellular component movement	metal ion binding;protein binding;structural molecule activity	7171	ENSG00000167460.14	TPM4	Striated Muscle Contraction	Cardiac muscle contraction; Hypertrophic cardiomyopathy (HCM); Dilated cardiomyopathy; Adrenergic signaling in cardiomyocytes	1.441	0.355463
XP_005265884.1	cell communication;cell organization and biogenesis;cell proliferation;regulation of biological process	protein binding	1627	ENSG00000113758.13	DBN1			1.439	0.40687
NP_003090.2	cell organization and biogenesis;metabolic process;regulation of biological process;transport	protein binding	6642	ENSG00000028528.14	SNX1		Endocytosis	1.439	0.420236
XP_016866532.1	development;metabolic process;regulation of biological process	DNA binding;metal ion binding;protein binding	55809		TRERF1			1.439	0.758484
NP_066972.1	defense response;response to stimulus;transport	protein binding	23406	ENSG00000103187.7	COTL1			1.438	0.355463
NP_001001975.1	cell organization and biogenesis;metabolic process;response to stimulus;transport	catalytic activity;nucleotide binding;transporter activity	513	ENSG00000099624.7	ATP5D	Oxidative phosphorylation; Electron Transport Chain	Alzheimer's disease; Metabolic pathways; Huntington's disease; Oxidative phosphorylation; Parkinson's disease	1.437	0.419409
NP_068590.1	cell death;cell differentiation;regulation of biological process;response to stimulus	protein binding;structural molecule activity	60485	ENSG00000151748.14	SAV1		Hippo signaling pathway; Hippo signaling pathway -multiple species	1.436	0.613586
NP_663782.2	regulation of biological process;transport	protein binding;transporter activity	162	ENSG00000100280.16	AP1B1			1.435	0.571744
NP_006109.2	cell organization and biogenesis;regulation of biological process;response to stimulus	protein binding	10456	ENSG00000143575.14	HAX1			1.435	0.488952
XP_016858754.1	metabolic process;transport	protein binding;transporter activity	114880		OSBPL6			1.434	0.436516
NP_000117.1	metabolic process;transport	catalytic activity;nucleotide binding;protein binding	2108	ENSG00000140374.15	ETFA			1.433	0.43506
XP_016869290.1	cell differentiation;cell organization and biogenesis;metabolic process;regulation of biological process;transport	DNA binding;metal ion binding;protein binding	7227		TRPS1			1.433	0.751282
NP_004100.1	metabolic process;response to stimulus;transport	metal ion binding	2230	ENSG00000137714.2	FDX1			1.432	0.571744
NP_112576.1	cellular homeostasis;metabolic process;regulation of biological process	catalytic activity	83442	ENSG00000142669.14	SH3BGRL3			1.432	0.441216
NP_001164979.1	cell organization and biogenesis;metabolic process;transport	metal ion binding;protein binding	90411	ENSG00000180398.11	MCFD2			1.432	0.630326
NP_001253979.1	regulation of biological process;response to stimulus;transport		151556	ENSG00000163328.13	GPR155			1.432	0.630326
NP_071387.1	regulation of biological process	protein binding	63935	ENSG00000100982.11	PCIF1			1.431	0.577502
NP_003312.3	metabolic process;response to stimulus	catalytic activity;nucleotide binding;protein binding;RNA binding	7284	ENSG00000178952.10	TUFM			1.43	0.437596
NP_002728.1	cell organization and biogenesis;cellular component movement;metabolic process;regulation of biological process;response to stimulus	catalytic activity;metal ion binding;nucleotide binding;protein binding	5578		PRKCA	Kit receptor signaling pathway; Cardiac Hypertrophic Response; Alpha 6 Beta 4 signaling pathway; Oncostatin M Signaling Pathway; Transcriptional activation by NRF2; AGE/RAGE pathway; Follicle Stimulating Hormone (FSH) signaling pathway; ErbB Signaling Pathway; Insulin Signaling; Wnt Signaling Pathway; Wnt Signaling Pathway Netpath; VEGFA-VEGFR2 Signaling Pathway; Myometrial Relaxation and Contrac…	Circadian entrainment; Fc epsilon RI signaling pathway; HIF-1 signaling pathway; Aldosterone-regulated sodium reabsorption; EGFR tyrosine kinase inhibitor resistance; Pathways in cancer; GnRH signaling pathway; Rap1 signaling pathway; Sphingolipid signaling pathway; Vascular smooth muscle contraction; Focal adhesion; Gap junction; African trypanosomiasis; Endocrine and other factor-regulated calc…	1.43	0.39718
NP_006236.1	metabolic process;regulation of biological process;response to stimulus	catalytic activity;enzyme regulator activity;protein binding	5528	ENSG00000112640.14	PPP2R5D	Glycogen Metabolism; Focal Adhesion-PI3K-Akt-mTOR-signaling pathway	PI3K-Akt signaling pathway; mRNA surveillance pathway; Dopaminergic synapse; Oocyte meiosis; Adrenergic signaling in cardiomyocytes; Sphingolipid signaling pathway; AMPK signaling pathway	1.429	0.460057
NP_076990.4	cell organization and biogenesis;metabolic process;response to stimulus;transport	protein binding	79065	ENSG00000198925.10	ATG9A			1.428	0.63656
NP_060392.3	cell organization and biogenesis;metabolic process	protein binding;RNA binding	55015	ENSG00000185246.17	PRPF39			1.427	0.705253
NP_004086.1	metabolic process;regulation of biological process;response to stimulus	protein binding;translation regulator activity	1978	ENSG00000187840.4	EIF4EBP1	Translation Factors; BDNF-TrkB Signaling; Target Of Rapamycin (TOR) Signaling; Brain-Derived Neurotrophic Factor (BDNF) signaling pathway; Follicle Stimulating Hormone (FSH) signaling pathway; AMP-activated Protein Kinase (AMPK) Signaling; Interferon type I signaling pathways; Insulin Signaling; Focal Adhesion-PI3K-Akt-mTOR-signaling pathway; Alpha 6 Beta 4 signaling pathway; PI3K-AKT-mTOR signal…	RNA transport; EGFR tyrosine kinase inhibitor resistance; AMPK signaling pathway; Acute myeloid leukemia; Longevity regulating pathway; Insulin signaling pathway; mTOR signaling pathway; Choline metabolism in cancer; ErbB signaling pathway; PI3K-Akt signaling pathway; HIF-1 signaling pathway	1.426	0.635807
NP_612364.2	metabolic process;transport	catalytic activity;protein binding	90507	ENSG00000141295.13	SCRN2			1.424	0.614298
NP_001035187.1			64598	ENSG00000106330.11	MOSPD3			1.423	0.661772
XP_005273160.1	metabolic process;transport	catalytic activity;nucleotide binding;RNA binding	2987		GUK1			1.423	0.610505
NP_055177.2	metabolic process	catalytic activity	26275	ENSG00000198130.15	HIBCH	Amino Acid metabolism	Valine, leucine and isoleucine degradation; Carbon metabolism; beta-Alanine metabolism; Metabolic pathways; Propanoate metabolism	1.422	0.390917
NP_000445.1	cell organization and biogenesis;cellular component movement;cellular homeostasis;metabolic process;regulation of biological process;response to stimulus;transport	antioxidant activity;catalytic activity;metal ion binding;protein binding	6647	ENSG00000142168.14	SOD1	Folate Metabolism; Association Between Physico-Chemical Features and Toxicity Associated Pathways; Amyotrophic lateral sclerosis (ALS); AGE/RAGE pathway; Oxidative Stress; Selenium Micronutrient Network; One carbon metabolism and related pathways; Copper homeostasis; Dopamine metabolism; Vitamin B12 Metabolism	Amyotrophic lateral sclerosis (ALS); Longevity regulating pathway - multiple species; Prion diseases; Huntington's disease; Peroxisome	1.421	0.460057
XP_016877678.1	cell organization and biogenesis	protein binding;structural molecule activity	4130	ENSG00000166963.12	MAP1A			1.421	0.513279
NP_057370.1	cell organization and biogenesis;metabolic process	catalytic activity;protein binding	51181	ENSG00000169738.7	DCXR		Pentose and glucuronate interconversions; Metabolic pathways	1.42	0.51319
NP_001308043.1			374882	ENSG00000105518.13	TMEM205			1.42	0.528706
NP_001167609.1	cell death;cell organization and biogenesis;cellular component movement;defense response;metabolic process;regulation of biological process;response to stimulus	protein binding	885	ENSG00000187094.11	CCK	Gastric acid production; Cell-type Dependent Selectivity of CCK2R Signaling		1.419	0.645846
NP_001278798.1	regulation of biological process;transport	protein binding;RNA binding;translation regulator activity	10644	ENSG00000073792.15	IGF2BP2			1.416	0.45573
NP_001295087.1	cell organization and biogenesis;cell proliferation;regulation of biological process;response to stimulus;transport	protein binding	7039	ENSG00000163235.15	TGFA	ErbB Signaling Pathway; Association Between Physico-Chemical Features and Toxicity Associated Pathways; NRF2 pathway; Extracellular vesicle-mediated signaling in recipient cells; BMP Signaling Pathway in Eyelid Development; Lung fibrosis; Photodynamic therapy-induced HIF-1 survival signaling		1.416	0.793917
XP_011515550.2	cell death;cell differentiation;cell organization and biogenesis;metabolic process;regulation of biological process;response to stimulus	catalytic activity;enzyme regulator activity;metal ion binding;nucleotide binding;protein binding	6788		STK3	MAPK Signaling Pathway		1.415	0.568654
NP_001137457.1	cell organization and biogenesis;metabolic process;regulation of biological process;response to stimulus;transport	DNA binding;protein binding	8815	ENSG00000175334.7	BANF1			1.415	0.527688
NP_001230588.1	cellular homeostasis;metabolic process;regulation of biological process;transport	catalytic activity;protein binding	2745	ENSG00000173221.13	GLRX	One Carbon Metabolism		1.414	0.535181
NP_001307570.1	cell differentiation;cell organization and biogenesis;cell proliferation;regulation of biological process;transport	protein binding	274		BIN1	VEGFA-VEGFR2 Signaling Pathway		1.411	0.457151
NP_001104262.1	cell communication;cell differentiation;cell organization and biogenesis;defense response;metabolic process;regulation of biological process;response to stimulus;transport	DNA binding;nucleotide binding;protein binding;RNA binding	4204	ENSG00000169057.21	MECP2	Mecp2 and Associated Rett Syndrome; Sudden Infant Death Syndrome (SIDS) Susceptibility Pathways; Lung fibrosis; Ectoderm Differentiation		1.41	0.40687
NP_036271.1	regulation of biological process;response to stimulus	protein binding	26297	ENSG00000129158.10	SERGEF			1.41	0.615114
XP_016869748.1	regulation of biological process;response to stimulus;transport		123		PLIN2	Adipogenesis		1.409	0.40687
NP_659477.2	cell organization and biogenesis;regulation of biological process	protein binding	112464	ENSG00000170955.9	PRKCDBP; CAVIN3			1.409	0.43342
NP_001189472.1	cell organization and biogenesis;cellular component movement;development;metabolic process;regulation of biological process;transport	catalytic activity;DNA binding;motor activity;protein binding	1523	ENSG00000257923.9	CUX1			1.408	0.480737
NP_061929.2	cell organization and biogenesis;metabolic process	protein binding	54539	ENSG00000147123.10	NDUFB11			1.408	0.548814
NP_004873.3	metabolic process;regulation of biological process	protein binding	9541	ENSG00000138433.15	CIR1	Notch Signaling Pathway	Notch signaling pathway	1.408	0.552971
NP_055458.1	cell differentiation;development;metabolic process;regulation of biological process;response to stimulus	DNA binding;metal ion binding;protein binding	9658	ENSG00000101493.10	ZNF516			1.407	0.661772
NP_001824.1	cell division;cell organization and biogenesis;cellular component movement;metabolic process;transport	protein binding;structural molecule activity	1211	ENSG00000122705.16	CLTA	Synaptic Vesicle Pathway		1.406	0.420236
NP_001245286.1		metal ion binding;protein binding	3241	ENSG00000115756.12	HPCAL1			1.405	0.568654
NP_001243793.1	cell organization and biogenesis;metabolic process;regulation of biological process;transport	catalytic activity;protein binding	9829	ENSG00000116675.15	DNAJC6			1.405	0.661772
NP_001335.1	cell death;metabolic process;regulation of biological process;response to stimulus	catalytic activity	1603	ENSG00000129562.10	DAD1		Metabolic pathways; N-Glycan biosynthesis; Protein processing in endoplasmic reticulum	1.404	0.661772
NP_068805.1	metabolic process;regulation of biological process;response to stimulus;transport	enzyme regulator activity;protein binding;structural molecule activity	8649	ENSG00000109270.12	LAMTOR3	MAPK Signaling Pathway	MAPK signaling pathway; mTOR signaling pathway	1.404	0.635285
NP_057662.3	cell organization and biogenesis;metabolic process;regulation of biological process	catalytic activity;metal ion binding;protein binding	51773	ENSG00000048649.13	RSF1			1.403	0.510075
NP_079185.2	cell organization and biogenesis;metabolic process;regulation of biological process	catalytic activity	79969	ENSG00000235658.8; ENSG00000229061.8; ENSG00000231257.8; ENSG00000223752.8; ENSG00000206488.10; ENSG00000137343.17; ENSG00000234549.8	ATAT1			1.403	0.57518
XP_016864497.1	regulation of biological process;response to stimulus	protein binding	11346		SYNPO			1.403	0.766751
NP_001531.1	cellular component movement;metabolic process;regulation of biological process;response to stimulus	enzyme regulator activity;protein binding;RNA binding	3315	ENSG00000106211.8	HSPB1	VEGFA-VEGFR2 Signaling Pathway; p38 MAPK Signaling Pathway; Fas Ligand (FasL) pathway and Stress induction of Heat Shock Proteins (HSP) regulation; ATM Signaling Network in Development and Disease; Apoptosis-related network due to altered Notch3 in ovarian cancer; MAPK Signaling Pathway	Epstein-Barr virus infection; MAPK signaling pathway; Amoebiasis; VEGF signaling pathway	1.401	0.509706
NP_002406.1	cell organization and biogenesis;cell proliferation;cellular component movement;defense response;metabolic process;regulation of biological process;response to stimulus;transport	catalytic activity;protein binding	4282	ENSG00000276701.2; ENSG00000240972.1	MIF	Spinal Cord Injury; Adipogenesis	Tyrosine metabolism; Phenylalanine metabolism	1.401	0.471092
NP_001029249.1	cell organization and biogenesis;metabolic process;regulation of biological process;response to stimulus	DNA binding;protein binding;RNA binding	8359; 8361; 8360; 8363; 8365; 8364; 121504; 554313; 8367; 8294; 8366; 8370; 8362; 8368	ENSG00000197061.4; ENSG00000275126.1; ENSG00000273542.1; ENSG00000197238.4; ENSG00000197837.3; ENSG00000276966.2; ENSG00000158406.4; ENSG00000270882.2; ENSG00000274618.1; ENSG00000278637.1; ENSG00000277157.1; ENSG00000278705.1; ENSG00000270276.2; ENSG00000276180.1	HIST1H4A; HIST1H4F; HIST1H4D; HIST1H4J; HIST1H4H; HIST1H4C; HIST4H4; HIST2H4B; HIST1H4E; HIST1H4I; HIST1H4B; HIST2H4A; HIST1H4K; HIST1H4L	Type II interferon signaling (IFNG); Histone Modifications; Gastric Cancer Network 1	Viral carcinogenesis; Systemic lupus erythematosus; Alcoholism	1.401	0.510075
XP_006713470.1	cell death;cell organization and biogenesis;regulation of biological process;response to stimulus	nucleotide binding;protein binding;structural molecule activity	9223		MAGI1			1.401	0.63656
XP_005266132.1	metabolic process;transport	catalytic activity	29952		DPP7			1.4	0.52532
NP_055843.1	cell organization and biogenesis;metabolic process;regulation of biological process;response to stimulus	catalytic activity;nucleotide binding;protein binding;signal transducer activity	23043	ENSG00000154310.16	TNIK			1.4	0.641436
NP_005617.2	metabolic process;regulation of biological process;response to stimulus;transport	protein binding;RNA binding	6429	ENSG00000116350.16	SRSF4	mRNA Processing	Spliceosome; Herpes simplex infection	1.398	0.466289
NP_058431.2	cell organization and biogenesis;regulation of biological process;response to stimulus	protein binding	1398	ENSG00000167193.7	CRK	Focal Adhesion; Integrin-mediated Cell Adhesion; Regulation of Actin Cytoskeleton; Rac1/Pak1/p38/MMP-2 pathway; VEGFA-VEGFR2 Signaling Pathway; Interferon type I signaling pathways; EGF/EGFR Signaling Pathway; Signaling of Hepatocyte Growth Factor Receptor; Kit receptor signaling pathway; T-Cell antigen Receptor (TCR) Signaling Pathway; B Cell Receptor Signaling Pathway; Chemokine signaling pathw…	Chronic myeloid leukemia; Regulation of actin cytoskeleton; Insulin signaling pathway; Renal cell carcinoma; MAPK signaling pathway; Chemokine signaling pathway; Neurotrophin signaling pathway; Bacterial invasion of epithelial cells; MicroRNAs in cancer; Focal adhesion; Pathways in cancer; Rap1 signaling pathway; Fc gamma R-mediated phagocytosis; ErbB signaling pathway; Shigellosis	1.398	0.508784
NP_001269581.1	response to stimulus	protein binding;RNA binding	10963	ENSG00000168439.16	STIP1			1.397	0.514558
NP_987101.1	cell organization and biogenesis;regulation of biological process;response to stimulus;transport	protein binding;RNA binding;structural molecule activity	9908	ENSG00000138757.14	G3BP2			1.397	0.63656
NP_001278459.1			102723631; 441521; 541465; 102723680	ENSG00000269586.7	LOC102723631; CT45A10; CT45A5; CT45A6; LOC102723680; CT45A9			1.397	0.68217
NP_001171634.2	metabolic process;regulation of biological process;response to stimulus	catalytic activity;nucleotide binding	3033		HADH	Fatty Acid Biosynthesis; Mitochondrial LC-Fatty Acid Beta-Oxidation; Fatty Acid Beta Oxidation; Tryptophan metabolism		1.396	0.685163
NP_005535.1	metabolic process;regulation of biological process;response to stimulus	catalytic activity;protein binding;signal transducer activity	3667	ENSG00000169047.5	IRS1	Type II diabetes mellitus; Angiopoietin Like Protein 8 Regulatory Pathway; Oncostatin M Signaling Pathway; Prolactin Signaling Pathway; Interferon type I signaling pathways; Insulin Signaling; Focal Adhesion-PI3K-Akt-mTOR-signaling pathway; Alpha 6 Beta 4 signaling pathway; Transcription factor regulation in adipogenesis; Integrated Breast Cancer Pathway; DNA Damage Response (only ATM dependent);…	Aldosterone-regulated sodium reabsorption; Type II diabetes mellitus; Longevity regulating pathway; MicroRNAs in cancer; Regulation of lipolysis in adipocytes; Longevity regulating pathway - multiple species; mTOR signaling pathway; PI3K-Akt signaling pathway; Neurotrophin signaling pathway; Insulin resistance; FoxO signaling pathway; Adipocytokine signaling pathway; Non-alcoholic fatty liver dis…	1.396	0.613198
XP_016867753.1	regulation of biological process;response to stimulus	catalytic activity;metal ion binding;protein binding	5137		PDE1C	G Protein Signaling Pathways		1.396	0.782187
NP_056541.2	metabolic process	protein binding	50717	ENSG00000132716.18	DCAF8			1.395	0.59262
NP_055385.3	regulation of biological process;transport	enzyme regulator activity;metal ion binding;protein binding;transporter activity	26286	ENSG00000242247.10	ARFGAP3		Endocytosis	1.393	0.464151
NP_001257817.1	metabolic process;transport	protein binding;transporter activity	1468	ENSG00000183048.11	SLC25A10			1.393	0.598408
NP_065194.2	cell differentiation;cell organization and biogenesis	protein binding;structural molecule activity	85378		TUBGCP6			1.393	0.572654
NP_060757.4	cell organization and biogenesis;regulation of biological process;response to stimulus	enzyme regulator activity;protein binding	94134	ENSG00000165322.17	ARHGAP12			1.391	0.711786
NP_001304028.1	metabolic process;regulation of biological process;response to stimulus	enzyme regulator activity;protein binding	11080	ENSG00000162616.8	DNAJB4			1.391	0.587562
NP_004159.2	metabolic process;transport	catalytic activity;nucleotide binding;protein binding	6389	ENSG00000073578.16	SDHA	Amino Acid metabolism; Electron Transport Chain; TCA Cycle and Deficiency of Pyruvate Dehydrogenase complex (PDHc); TCA Cycle	Metabolic pathways; Alzheimer's disease; Carbon metabolism; Oxidative phosphorylation; Huntington's disease; Non-alcoholic fatty liver disease (NAFLD); Parkinson's disease; Citrate cycle (TCA cycle)	1.39	0.536921
NP_775762.1	metabolic process;regulation of biological process	protein binding;RNA binding	134353	ENSG00000155858.5	LSM11			1.39	0.790969
NP_001007562.1		nucleotide binding	126298	ENSG00000167378.8	IRGQ			1.388	0.50618
XP_011538908.1	regulation of biological process	enzyme regulator activity;metal ion binding;protein binding	116983		ACAP3			1.388	0.758661
XP_005257419.1	cell differentiation;cell organization and biogenesis;cellular component movement;metabolic process;regulation of biological process;response to stimulus;transport	DNA binding;protein binding	4137		MAPT	Brain-Derived Neurotrophic Factor (BDNF) signaling pathway; Kit receptor signaling pathway; Notch Signaling Pathway; MAPK Signaling Pathway; IL-5 Signaling Pathway; IL-2 Signaling Pathway		1.386	0.553313
NP_003124.1	cell organization and biogenesis;regulation of biological process;transport	protein binding;RNA binding	6726; 653226	ENSG00000143742.12	SRP9; SRP9P1		Protein export	1.386	0.661772
NP_005680.1	cellular homeostasis;metabolic process;transport	catalytic activity;nucleotide binding;transporter activity	10058	ENSG00000115657.12	ABCB6		ABC transporters	1.385	0.631675
NP_001139400.1	metabolic process;regulation of biological process		79595	ENSG00000136715.17	SAP130			1.383	0.54564
NP_001338528.1	metabolic process	catalytic activity	57579		FAM135A			1.383	0.725912
XP_016877626.1	cell organization and biogenesis;metabolic process;regulation of biological process;response to stimulus	catalytic activity;nucleotide binding;protein binding;receptor activity;signal transducer activity	3480		IGF1R	Human Thyroid Stimulating Hormone (TSH) signaling pathway; Senescence and Autophagy in Cancer; Endochondral Ossification; Apoptosis; MicroRNAs in cardiomyocyte hypertrophy; Insulin Signaling; Focal Adhesion		1.382	0.699028
NP_005485.1	cell differentiation;cell organization and biogenesis;metabolic process;regulation of biological process	DNA binding;enzyme regulator activity;protein binding	10049	ENSG00000105993.14	DNAJB6			1.381	0.628476
NP_055209.2	cell death	protein binding	27069	ENSG00000165678.20	GHITM			1.381	0.59396
NP_659489.1	metabolic process;response to stimulus;transport	catalytic activity;nucleotide binding;protein binding	139596	ENSG00000094841.13	UPRT		Metabolic pathways; Pyrimidine metabolism	1.381	0.571744
NP_001287894.1	cell differentiation;development	metal ion binding;protein binding	1466	ENSG00000175183.9	CSRP2	Mesodermal Commitment Pathway; H19 action Rb-E2F1 signaling and CDK-beta-catenin activity		1.38	0.571744
NP_002159.2	cell organization and biogenesis;metabolic process;regulation of biological process	catalytic activity;metal ion binding;nucleotide binding	3418	ENSG00000182054.9	IDH2	TCA Cycle	Carbon metabolism; 2-Oxocarboxylic acid metabolism; Peroxisome; Glutathione metabolism; Citrate cycle (TCA cycle); Metabolic pathways; Biosynthesis of amino acids	1.379	0.545186
NP_036366.3	cell death;cell organization and biogenesis;development;metabolic process;regulation of biological process	DNA binding;metal ion binding;protein binding	23429	ENSG00000281766.2	RYBP			1.379	0.698123
NP_001264900.1	cellular component movement;metabolic process;response to stimulus	catalytic activity;nucleotide binding	84197	ENSG00000185900.9	SGK196; POMK			1.379	0.795453
NP_705935.1	cell organization and biogenesis;cellular component movement	protein binding;structural molecule activity	7170	ENSG00000143549.19	TPM3	Striated Muscle Contraction		1.378	0.530036
NP_001265048.1	metabolic process;regulation of biological process	DNA binding;metal ion binding	7745	ENSG00000198315.10	ZKSCAN8; ZNF192			1.378	0.674338
NP_003869.1	metabolic process;response to stimulus;transport	catalytic activity	8836	ENSG00000137563.11	GGH	Fluoropyrimidine Activity	Folate biosynthesis; Antifolate resistance	1.373	0.584265
NP_054861.2	cell organization and biogenesis;metabolic process	catalytic activity;metal ion binding;protein binding;RNA binding	11164	ENSG00000165609.12	NUDT5		Purine metabolism	1.372	0.552406
NP_006549.1	cell organization and biogenesis;metabolic process;regulation of biological process	protein binding;RNA binding	10656	ENSG00000131773.13	KHDRBS3			1.372	0.593374
XP_005271479.1	cell organization and biogenesis;metabolic process	catalytic activity	1798		DPAGT1			1.372	0.685163
NP_065090.1	metabolic process	protein binding	57092	ENSG00000081154.11	PCNP			1.371	0.552503
NP_001262.3	cell differentiation;cell organization and biogenesis;metabolic process;regulation of biological process;response to stimulus	catalytic activity;DNA binding;nucleotide binding;protein binding;RNA binding	1106	ENSG00000173575.20	CHD2			1.371	0.683674
NP_003084.1	cell organization and biogenesis;metabolic process	metal ion binding;protein binding;RNA binding	6631	ENSG00000124562.9	SNRPC		Spliceosome	1.371	0.641413
NP_938149.2	metabolic process	catalytic activity;RNA binding	23193	ENSG00000089597.16	GANAB			1.37	0.625911
NP_004587.1	metabolic process;regulation of biological process	protein binding;RNA binding	6626	ENSG00000077312.8	SNRPA	mRNA Processing	Spliceosome	1.37	0.534779
NP_001273166.1	cell differentiation;development;transport	transporter activity	144195	ENSG00000173262.11	SLC2A14	NRF2 pathway		1.37	0.593374
NP_005475.2	metabolic process;regulation of biological process;response to stimulus	catalytic activity;DNA binding;protein binding	10038	ENSG00000129484.13	PARP2	NAD+ biosynthetic pathways	Base excision repair; Apoptosis	1.37	0.801783
NP_001182407.1	cell organization and biogenesis;regulation of biological process;response to stimulus;transport	protein binding;signal transducer activity	10342	ENSG00000114354.13	TFG		Pathways in cancer; Thyroid cancer	1.369	0.566849
XP_016870990.1	cell organization and biogenesis;regulation of biological process;response to stimulus;transport	protein binding	10580		SORBS1	Insulin Signaling; Integrin-mediated Cell Adhesion		1.369	0.7147
NP_006546.1	cell organization and biogenesis;transport	catalytic activity;protein binding	10652	ENSG00000106636.7	YKT6		SNARE interactions in vesicular transport	1.369	0.59903
NP_002148.1	cell differentiation;metabolic process;regulation of biological process;response to stimulus	metal ion binding;nucleotide binding;protein binding;RNA binding	3336	ENSG00000115541.10	HSPE1			1.368	0.559811
NP_443749.5	regulation of biological process		114299	ENSG00000243444.7	PALM2			1.368	0.607553
XP_016863143.1	cellular homeostasis;metabolic process;regulation of biological process;response to stimulus;transport	protein binding;transporter activity	10463		SLC30A9	Zinc homeostasis		1.367	0.7147
NP_003086.1	cell organization and biogenesis;metabolic process;transport	protein binding;RNA binding	6636	ENSG00000139343.10	SNRPF	mRNA Processing	Spliceosome	1.366	0.7147
NP_001265484.1	metabolic process;regulation of biological process	catalytic activity;nucleotide binding;protein binding	10477	ENSG00000170035.15	UBE2E3		Ubiquitin mediated proteolysis	1.365	0.84729
NP_001303880.1			55425	ENSG00000133114.17	KIAA1704; GPALPP1			1.365	0.685606
NP_079539.2		metal ion binding;protein binding;RNA binding	80742	ENSG00000228186.10; ENSG00000206491.12; ENSG00000233564.10; ENSG00000223887.10; ENSG00000204576.11; ENSG00000223766.10; ENSG00000229202.10	PRR3			1.365	0.685163
NP_653171.1			90861	ENSG00000206053.12	HN1L; JPT2			1.364	0.549468
NP_001157661.1	transport	protein binding	10226	ENSG00000105355.8	PLIN3			1.363	0.7147
NP_005862.1	cell death;metabolic process	protein binding;RNA binding	10285	ENSG00000119953.12	SMNDC1		Spliceosome	1.363	0.598618
XP_005271584.1			29087		THYN1			1.363	0.598618
NP_001290549.1	metabolic process;transport	catalytic activity;DNA binding	1774	ENSG00000013563.13	DNASE1L1			1.363	0.683674
NP_004956.5	cell organization and biogenesis;metabolic process;regulation of biological process;response to stimulus	DNA binding;protein binding	3150	ENSG00000205581.10	HMGN1	p38 MAPK Signaling Pathway; ATM Signaling Network in Development and Disease	Herpes simplex infection	1.362	0.610505
NP_001120700.1	regulation of biological process	protein binding	10951	ENSG00000108468.14	CBX1			1.362	0.598618
NP_057308.1	cell division;cell organization and biogenesis;regulation of biological process;transport	protein binding	51429	ENSG00000130340.15	SNX9			1.362	0.603939
NP_001271271.1	metabolic process;response to stimulus	catalytic activity	154807	ENSG00000196715.5	VKORC1L1			1.362	0.738257
XP_011515432.1	cell organization and biogenesis	protein binding;RNA binding;structural molecule activity	5339		PLEC			1.361	0.688881
NP_000231.1	metabolic process	catalytic activity	4128	ENSG00000189221.9	MAOA	Amino Acid metabolism; Dopamine metabolism; Sudden Infant Death Syndrome (SIDS) Susceptibility Pathways; Oxidative Stress; Melatonin metabolism and effects; Serotonin Transporter Activity; Biogenic Amine Synthesis	Tyrosine metabolism; Metabolic pathways; Phenylalanine metabolism; Amphetamine addiction; Serotonergic synapse; Tryptophan metabolism; Cocaine addiction; Histidine metabolism; Arginine and proline metabolism; Alcoholism; Drug metabolism - cytochrome P450; Glycine, serine and threonine metabolism; Dopaminergic synapse	1.361	0.571744
XP_011536860.1	transport	protein binding;transporter activity	55652		SLC48A1			1.36	0.598618
NP_112420.1	cell communication;metabolic process;regulation of biological process;response to stimulus;transport	DNA binding;protein binding;RNA binding	3178	ENSG00000135486.17	HNRNPA1	mRNA Processing	Spliceosome	1.359	0.725912
NP_001352.2	metabolic process;regulation of biological process;response to stimulus;transport	catalytic activity;nucleotide binding	1723	ENSG00000102967.11	DHODH		Metabolic pathways; Pyrimidine metabolism	1.359	0.647342
NP_001298240.1	coagulation;metabolic process	catalytic activity	79001		VKORC1			1.357	0.647714
NP_443131.2	cell organization and biogenesis	protein binding	114787	ENSG00000169258.6	GPRIN1	Mecp2 and Associated Rett Syndrome		1.356	0.656924
NP_002096.1	cell organization and biogenesis;metabolic process;regulation of biological process;response to stimulus	DNA binding;protein binding	3014	ENSG00000188486.3	H2AFX	DNA Damage Response; Proteasome Degradation; miRNA Regulation of DNA Damage Response; miRNAs involved in DNA damage response; ATM Signaling Network in Development and Disease	Systemic lupus erythematosus; Alcoholism	1.355	0.621195
NP_003170.1	cell organization and biogenesis;regulation of biological process;response to stimulus;transport	protein binding;transporter activity	6855	ENSG00000102003.10	SYP	Synaptic Vesicle Pathway		1.355	0.744382
XP_016879389.1	cell organization and biogenesis;metabolic process;regulation of biological process;response to stimulus	RNA binding	9665		KIAA0430; MARF1			1.355	0.761299
NP_001271317.1	cell organization and biogenesis;metabolic process;regulation of biological process	nucleotide binding;protein binding;RNA binding	9221	ENSG00000166197.16	NOLC1			1.354	0.700306
NP_077309.1	cell division	protein binding	79187	ENSG00000105255.10	FSD1			1.354	0.571744
XP_011509081.1	metabolic process;regulation of biological process;response to stimulus;transport	catalytic activity;metal ion binding;nucleotide binding;protein binding	200576		PIKFYVE			1.354	0.688881
NP_057501.2	cellular homeostasis;metabolic process;regulation of biological process	catalytic activity;metal ion binding;protein binding	51218	ENSG00000182512.4	GLRX5			1.353	0.711848
NP_112192.2	defense response;regulation of biological process;response to stimulus;transport	protein binding	81622	ENSG00000110057.7	UNC93B1			1.353	0.714115
NP_001230013.1	cell differentiation;cell organization and biogenesis;cellular component movement;cellular homeostasis;metabolic process;regulation of biological process;response to stimulus;transport	DNA binding;protein binding	3091	ENSG00000100644.16	HIF1A	Oncostatin M Signaling Pathway; Photodynamic therapy-induced HIF-1 survival signaling; Angiogenesis; Notch Signaling Pathway; Focal Adhesion-PI3K-Akt-mTOR-signaling pathway; Hepatitis C and Hepatocellular Carcinoma; miR-148a/miR-31/FIH1/HIF1alpha-Notch signaling in glioblastoma; Sudden Infant Death Syndrome (SIDS) Susceptibility Pathways; AGE/RAGE pathway; Adipogenesis; LncRNA-mediated mechanisms…		1.352	0.631714
NP_060102.1	regulation of biological process;response to stimulus	protein binding;RNA binding	55602	ENSG00000168564.5	CDKN2AIP			1.351	0.595477
NP_001265045.1	cell differentiation;cell organization and biogenesis;cellular component movement;development;regulation of biological process;response to stimulus	protein binding	3897	ENSG00000198910.12	L1CAM		Axon guidance; Cell adhesion molecules (CAMs)	1.35	0.684336
NP_001292553.1	regulation of biological process;response to stimulus	enzyme regulator activity;metal ion binding;protein binding	805		CALM2	Glycogen Metabolism; Calcium Regulation in the Cardiac Cell; Myometrial Relaxation and Contraction Pathways		1.349	0.599528
NP_851939.1	metabolic process	catalytic activity;metal ion binding;protein binding	51661	ENSG00000079150.17	FKBP7			1.349	0.661772
NP_001108072.1			26099	ENSG00000055070.16	SZRD1			1.349	0.714115
NP_002023.2	cellular homeostasis;metabolic process;regulation of biological process;response to stimulus;transport	catalytic activity;metal ion binding;protein binding	2495	ENSG00000167996.15	FTH1	Iron metabolism in placenta; NRF2 pathway	Mineral absorption	1.349	0.653119
NP_001257655.1	cell death;metabolic process;regulation of biological process	enzyme regulator activity;protein binding	23786	ENSG00000099968.17	BCL2L13	Regulation of Apoptosis by Parathyroid Hormone-related Protein		1.348	0.661772
NP_821158.2	metabolic process;regulation of biological process	catalytic activity;protein binding	2686	ENSG00000131067.16	GGT7		Taurine and hypotaurine metabolism; Metabolic pathways; Glutathione metabolism	1.348	0.708656
NP_005497.1	cell organization and biogenesis;regulation of biological process;transport	protein binding;receptor activity	950	ENSG00000138760.9	SCARB2	Primary Focal Segmental Glomerulosclerosis FSGS	Lysosome	1.347	0.613275
NP_001006934.1	metabolic process;regulation of biological process	protein binding	85012	ENSG00000196507.10	TCEAL3			1.347	0.605343
NP_005825.1	transport	protein binding;transporter activity	10245	ENSG00000126768.12	TIMM17B			1.347	0.722313
XP_016869392.1	metabolic process;regulation of biological process	DNA binding;protein binding	84232		MAF1			1.347	0.754618
NP_001152759.1	development;metabolic process	catalytic activity;protein binding	7167	ENSG00000111669.14	TPI1	Glycolysis and Gluconeogenesis; Cori Cycle; Fatty Acid Beta Oxidation	Inositol phosphate metabolism; Biosynthesis of amino acids; Fructose and mannose metabolism; Carbon metabolism; Metabolic pathways; Glycolysis / Gluconeogenesis	1.346	0.647342
XP_016856104.1	cell organization and biogenesis;cell proliferation;metabolic process;regulation of biological process;response to stimulus;transport	catalytic activity;DNA binding;metal ion binding;motor activity;protein binding	2060		EPS15	EGF/EGFR Signaling Pathway; VEGFA-VEGFR2 Signaling Pathway		1.346	0.593069
NP_001303.1	regulation of biological process	metal ion binding;protein binding	1397	ENSG00000182809.10	CRIP2			1.346	0.632353
NP_001075.1	cell organization and biogenesis;metabolic process;response to stimulus	catalytic activity;metal ion binding;protein binding	8985	ENSG00000106397.11	PLOD3		Lysine degradation; Other types of O-glycan biosynthesis	1.345	0.654391
NP_001295126.1	cell organization and biogenesis;transport		6747	ENSG00000114850.6	SSR3			1.345	0.685606
XP_011539625.1		protein binding	339448		C1orf174			1.345	0.763956
NP_955369.1	transport		374395	ENSG00000185475.10	TMEM179B			1.345	0.660551
NP_001316712.1	metabolic process	catalytic activity;protein binding	201562		PTPLB; HACD2			1.345	0.674655
NP_002097.1	regulation of biological process;response to stimulus	DNA binding;protein binding	3015	ENSG00000164032.11	H2AFZ	Proteasome Degradation; Retinoblastoma (RB) in Cancer	Systemic lupus erythematosus; Alcoholism	1.344	0.641436
NP_067041.1	metabolic process;response to stimulus	protein binding	58493	ENSG00000148153.13	INIP			1.344	0.876368
NP_001257376.1	cell differentiation;metabolic process;regulation of biological process;response to stimulus	catalytic activity;nucleotide binding	37	ENSG00000072778.19	ACADVL	Mitochondrial LC-Fatty Acid Beta-Oxidation; Fatty Acid Beta Oxidation		1.343	0.658689
NP_001307906.1	metabolic process	catalytic activity;metal ion binding	4122		MAN2A2			1.343	0.751699
XP_011510380.1	metabolic process;transport	catalytic activity;nucleotide binding;transporter activity	8647		ABCB11	Drug Induction of Bile Acid Pathway; Farnesoid X Receptor Pathway; Nuclear Receptors in Lipid Metabolism and Toxicity		1.343	0.751282
NP_001186549.1	metabolic process;regulation of biological process	protein binding	135112	ENSG00000111912.19	NCOA7	Aryl Hydrocarbon Receptor		1.342	0.793917
XP_016856690.1	cellular component movement;defense response;regulation of biological process;response to stimulus	protein binding;receptor activity;signal transducer activity	3570		IL6R	IL-6 signaling pathway; Senescence and Autophagy in Cancer; Sudden Infant Death Syndrome (SIDS) Susceptibility Pathways		1.342	0.7147
XP_016858358.1	cellular component movement;regulation of biological process;response to stimulus;transport	protein binding	965		CD58			1.341	0.763956
XP_016868908.1	metabolic process;regulation of biological process;transport	catalytic activity;metal ion binding;protein binding;structural molecule activity	444		ASPH			1.339	0.661772
NP_001278825.1	cell organization and biogenesis;cellular homeostasis;regulation of biological process;response to stimulus;transport	catalytic activity;nucleotide binding;protein binding;transporter activity	5906	ENSG00000116473.14	RAP1A	VEGFA-VEGFR2 Signaling Pathway; Human Thyroid Stimulating Hormone (TSH) signaling pathway; Interferon type I signaling pathways; MAPK Signaling Pathway; Focal Adhesion; Chemokine signaling pathway; Integrated Breast Cancer Pathway; Brain-Derived Neurotrophic Factor (BDNF) signaling pathway; Serotonin Receptor 4/6/7 and NR3C Signaling; EGF/EGFR Signaling Pathway; Signaling of Hepatocyte Growth Fac…	Rap1 signaling pathway; Platelet activation; Ras signaling pathway; Pancreatic secretion; MAPK signaling pathway; cAMP signaling pathway; Leukocyte transendothelial migration; Renal cell carcinoma; Chemokine signaling pathway; Focal adhesion; Long-term potentiation; Neurotrophin signaling pathway	1.339	0.661772
NP_689449.1	cell organization and biogenesis;regulation of biological process;response to stimulus	enzyme regulator activity;protein binding	11135	ENSG00000128283.6	CDC42EP1			1.339	0.725912
NP_009146.2	cell organization and biogenesis;metabolic process;response to stimulus	catalytic activity;DNA binding;protein binding	11232	ENSG00000256525.6	POLG2		Metabolic pathways	1.338	0.793917
NP_001339987.1	cell death;cell organization and biogenesis;metabolic process;regulation of biological process;response to stimulus;transport	metal ion binding;protein binding	2934	ENSG00000148180.19	GSN	Regulation of Actin Cytoskeleton; Senescence and Autophagy in Cancer		1.337	0.613275
NP_004789.1	cell organization and biogenesis;cellular component movement;regulation of biological process;transport	catalytic activity;motor activity;nucleotide binding;protein binding	9371	ENSG00000101350.7	KIF3B			1.337	0.7147
NP_055857.1	development;metabolic process;regulation of biological process	metal ion binding	23060	ENSG00000180357.9	ZNF609			1.337	0.6858
XP_016878226.1	metabolic process	catalytic activity;nucleotide binding	9677		PPIP5K1			1.337	0.7147
NP_612457.1	metabolic process	catalytic activity;protein binding	98	ENSG00000170634.12	ACYP2		Pyruvate metabolism	1.336	0.725912
NP_003715.3		DNA binding;protein binding;RNA binding	8629	ENSG00000234616.8	JRK			1.336	0.732975
XP_005256578.1	metabolic process	catalytic activity;metal ion binding	2027		ENO3	Glycolysis and Gluconeogenesis		1.335	0.793917
NP_001309363.1	cell differentiation;metabolic process	protein binding;RNA binding	3189	ENSG00000096746.17	HNRNPH3			1.335	0.667302
NP_001188306.1	metabolic process	catalytic activity;protein binding	501		ALDH7A1			1.335	0.670868
NP_055569.1	metabolic process	catalytic activity	9791	ENSG00000156471.12	PTDSS1	Kennedy pathway	Metabolic pathways; Glycerophospholipid metabolism	1.335	0.700306
NP_001310284.1	metabolic process;regulation of biological process	catalytic activity;protein binding;receptor activity;signal transducer activity	5791		PTPRE			1.335	0.740958
XP_016879218.1		protein binding	80262		C16orf70			1.335	0.719734
NP_001120650.1	metabolic process	catalytic activity;metal ion binding	54872	ENSG00000174227.15	PIGG		Glycosylphosphatidylinositol (GPI)-anchor biosynthesis	1.335	0.740958
NP_001121689.1	cell organization and biogenesis;metabolic process;regulation of biological process;response to stimulus;transport	DNA binding;metal ion binding;protein binding;RNA binding	11168	ENSG00000164985.14	PSIP1			1.334	0.673696
NP_036475.3	metabolic process;transport	catalytic activity;nucleotide binding;transporter activity	23530	ENSG00000112992.16	NNT		Nicotinate and nicotinamide metabolism; Metabolic pathways	1.333	0.674338
NP_001289307.1	cell organization and biogenesis;coagulation;metabolic process;regulation of biological process;transport	metal ion binding;protein binding	64145	ENSG00000131381.12	ZFYVE20; RBSN		Endocytosis	1.333	0.705253
XP_005262075.4	regulation of biological process		54466		SPIN2A			1.333	0.717345
NP_001123484.1	cell organization and biogenesis	protein binding;structural molecule activity	9351	ENSG00000065054.13	SLC9A3R2		Aldosterone-regulated sodium reabsorption	1.331	0.760175
NP_060686.2	metabolic process	catalytic activity;nucleotide binding	55229	ENSG00000157881.13	PANK4		Pantothenate and CoA biosynthesis; Metabolic pathways	1.33	0.6858
NP_004183.2	metabolic process	catalytic activity;protein binding	8623	ENSG00000169093.15	ASMTL			1.33	0.763956
XP_016882845.1	cell organization and biogenesis;metabolic process;regulation of biological process	metal ion binding;protein binding;RNA binding	84337	ENSG00000130165.10	ELOF1			1.33	0.782187
NP_001153865.1	metabolic process;regulation of biological process	catalytic activity	83707		TRPT1			1.33	0.670868
NP_065700.1	cell organization and biogenesis;metabolic process;regulation of biological process;response to stimulus	enzyme regulator activity;protein binding;RNA binding	57332	ENSG00000141570.10	CBX8			1.329	0.681744
XP_011521470.1	cell organization and biogenesis		54921	ENSG00000168802.12	CHTF8	Gastric cancer network 2		1.329	0.725912
NP_000457.1	cell organization and biogenesis;metabolic process;response to stimulus;transport	catalytic activity;nucleotide binding;protein binding;RNA binding	5189	ENSG00000127980.15	PEX1		Peroxisome	1.329	0.792323
NP_112533.1	metabolic process;regulation of biological process;response to stimulus;transport	DNA binding;protein binding;RNA binding	3181	ENSG00000122566.20	HNRNPA2B1	mRNA Processing		1.328	0.683464
NP_006433.2	metabolic process;regulation of biological process	DNA binding;protein binding	10589	ENSG00000175550.7	DRAP1			1.328	0.683674
NP_055971.2	cell organization and biogenesis;coagulation;metabolic process;regulation of biological process	catalytic activity;DNA binding;protein binding	23186	ENSG00000089902.9	RCOR1		Huntington's disease	1.328	0.661772
NP_061119.1	cell organization and biogenesis;regulation of biological process	DNA binding;protein binding	55506	ENSG00000099284.13	H2AFY2	Preimplantation Embryo	Systemic lupus erythematosus; Alcoholism	1.328	0.795453
NP_085151.1	cell organization and biogenesis;metabolic process;regulation of biological process;response to stimulus	catalytic activity;protein binding	80854	ENSG00000145391.13	SETD7	Histone Modifications	FoxO signaling pathway; Lysine degradation	1.328	0.714115
NP_689619.1		protein binding	134265	ENSG00000157510.13	AFAP1L1			1.328	0.795453
NP_036611.2	cell organization and biogenesis;regulation of biological process;response to stimulus;transport	enzyme regulator activity;protein binding;RNA binding	7532	ENSG00000170027.6	YWHAG	Calcium Regulation in the Cardiac Cell; Cell Cycle; Prolactin Signaling Pathway; Myometrial Relaxation and Contraction Pathways; Sudden Infant Death Syndrome (SIDS) Susceptibility Pathways	Cell cycle; Viral carcinogenesis; Hippo signaling pathway; PI3K-Akt signaling pathway; Oocyte meiosis; Epstein-Barr virus infection	1.327	0.683464
NP_001244220.1	cellular homeostasis;transport	protein binding;transporter activity	84679	ENSG00000065923.9	SLC9A7			1.327	0.782187
NP_001093640.1	cell organization and biogenesis;cellular homeostasis	protein binding;RNA binding	10989	ENSG00000132305.20	IMMT			1.326	0.782187
NP_003333.1	metabolic process	catalytic activity;nucleotide binding;protein binding	7326	ENSG00000132388.12	UBE2G1	Parkin-Ubiquitin Proteasomal System pathway; Parkinsons Disease Pathway	Ubiquitin mediated proteolysis; Parkinson's disease; Protein processing in endoplasmic reticulum	1.326	0.661772
NP_004381.2	cell death;metabolic process;regulation of biological process;response to stimulus;transport	catalytic activity;enzyme regulator activity;protein binding;receptor activity;signal transducer activity	1512	ENSG00000103811.15	CTSH		Lysosome; Apoptosis	1.325	0.7147
NP_002473.2	cell organization and biogenesis;cell proliferation;metabolic process;response to stimulus;transport	protein binding	4678	ENSG00000132780.16	NASP			1.324	0.688881
NP_000282.1	cell differentiation;metabolic process;regulation of biological process;response to stimulus	catalytic activity;nucleotide binding;protein binding	5230	ENSG00000102144.13	PGK1	Photodynamic therapy-induced HIF-1 survival signaling; Cori Cycle; Glycolysis and Gluconeogenesis	Metabolic pathways; Carbon metabolism; Biosynthesis of amino acids; HIF-1 signaling pathway; Glycolysis / Gluconeogenesis	1.323	0.68891
XP_006712803.1	cellular component movement;transport	metal ion binding;protein binding	79083		MLPH			1.323	0.763956
NP_001231855.1	metabolic process	protein binding;RNA binding	9128	ENSG00000136875.12	PRPF4	mRNA Processing		1.323	0.757336
XP_005268185.1	cell organization and biogenesis;metabolic process;regulation of biological process	catalytic activity;protein binding	84312		BRMS1L			1.323	0.708512
NP_001127839.2	metabolic process;transport	transporter activity	6533	ENSG00000131389.16	SLC6A6	NRF2 pathway		1.323	0.795011
NP_006752.1	cell organization and biogenesis;cellular component movement;cellular homeostasis;metabolic process;regulation of biological process;response to stimulus;transport	protein binding;RNA binding	7531	ENSG00000108953.16; ENSG00000274474.3	YWHAE	VEGFA-VEGFR2 Signaling Pathway; Calcium Regulation in the Cardiac Cell; Cell Cycle; Sudden Infant Death Syndrome (SIDS) Susceptibility Pathways; Myometrial Relaxation and Contraction Pathways	Oocyte meiosis; Epstein-Barr virus infection; PI3K-Akt signaling pathway; Hippo signaling pathway; Viral carcinogenesis; Cell cycle; Neurotrophin signaling pathway	1.322	0.681744
NP_005909.2	metabolic process	catalytic activity;nucleotide binding;protein binding;RNA binding	4191	ENSG00000146701.11	MDH2	TCA Cycle; Glycolysis and Gluconeogenesis; Amino Acid metabolism	Citrate cycle (TCA cycle); Glyoxylate and dicarboxylate metabolism; Pyruvate metabolism; Metabolic pathways; Cysteine and methionine metabolism; Carbon metabolism	1.32	0.699337
NP_001254772.1	cell organization and biogenesis;metabolic process;regulation of biological process;response to stimulus	catalytic activity;DNA binding;protein binding	9575	ENSG00000134852.14	CLOCK	Melatonin metabolism and effects; Exercise-induced Circadian Regulation	Circadian rhythm; Herpes simplex infection; Dopaminergic synapse	1.32	0.793917
NP_004519.1	metabolic process;response to stimulus	antioxidant activity;catalytic activity;protein binding	4259	ENSG00000143198.12	MGST3	Metapathway biotransformation; NRF2 pathway	Chemical carcinogenesis; Glutathione metabolism; Drug metabolism - cytochrome P450; Platinum drug resistance; Metabolism of xenobiotics by cytochrome P450	1.319	0.661772
NP_001290185.1	metabolic process	metal ion binding;protein binding	22880	ENSG00000133422.12	MORC2			1.319	0.793917
NP_006747.1	metabolic process;regulation of biological process;response to stimulus	DNA binding;metal ion binding;protein binding	6917	ENSG00000187735.13	TCEA1			1.318	0.687224
XP_011543270.1	regulation of biological process	protein binding	28971	ENSG00000087884.14	AAMDC			1.318	0.758547
NP_004640.4			8209; 102724023	ENSG00000160221.16	C21orf33; LOC102724023	Gastric Cancer Network 1		1.317	0.652767
NP_001136270.1	cell organization and biogenesis	DNA binding;protein binding	124944	ENSG00000258315.5	C17orf49			1.317	0.761148
NP_001129101.1		protein binding	129285	ENSG00000162869.15	PPP1R21			1.317	0.725912
NP_057480.2	metabolic process;regulation of biological process	catalytic activity;receptor activity;signal transducer activity	51496	ENSG00000137770.13	CTDSPL2			1.317	0.722427
NP_006727.2	metabolic process;regulation of biological process;response to stimulus	enzyme regulator activity;protein binding	3300	ENSG00000135924.15	DNAJB2		Protein processing in endoplasmic reticulum	1.316	0.713856
NP_055109.1	cell organization and biogenesis;transport	protein binding;receptor activity	23471	ENSG00000067167.7	TRAM1	TLR4 Signaling and Tolerance	Protein processing in endoplasmic reticulum	1.315	0.674338
NP_004444.2	metabolic process;response to stimulus;transport	catalytic activity;metal ion binding;nucleotide binding	2110	ENSG00000171503.11	ETFDH			1.314	0.731612
XP_011544158.2	cell organization and biogenesis;metabolic process	catalytic activity;metal ion binding;protein binding	4706		NDUFAB1	Electron Transport Chain; Oxidative phosphorylation		1.314	0.812629
NP_002727.2	coagulation;metabolic process;regulation of biological process;response to stimulus	catalytic activity;enzyme regulator activity;nucleotide binding;protein binding	5577	ENSG00000005249.12; ENSG00000284096.1	PRKAR2B	Calcium Regulation in the Cardiac Cell; G Protein Signaling Pathways; Sudden Infant Death Syndrome (SIDS) Susceptibility Pathways; Myometrial Relaxation and Contraction Pathways; miRs in Muscle Cell Differentiation	Insulin signaling pathway	1.313	0.763956
NP_004379.1	metabolic process	catalytic activity	1486	ENSG00000117151.12	CTBS			1.313	0.794189
NP_001156008.1	metabolic process;regulation of biological process	DNA binding;RNA binding	494115	ENSG00000213516.9	RBMXL1		Spliceosome	1.312	0.688881
NP_001269220.1	transport	catalytic activity;nucleotide binding;transporter activity	11194	ENSG00000197150.12	ABCB8		ABC transporters	1.312	0.7147
NP_005911.1	cell death;cell differentiation;development;metabolic process;regulation of biological process	DNA binding;protein binding	4209	ENSG00000116604.17	MEF2D	Energy Metabolism; p38 MAPK Signaling Pathway; B Cell Receptor Signaling Pathway; Cell Differentiation - Index; SRF and miRs in Smooth Muscle Differentiation and Proliferation; EGF/EGFR Signaling Pathway; Adipogenesis; miRs in Muscle Cell Differentiation	cGMP-PKG signaling pathway	1.312	0.740958
NP_998760.1	cell organization and biogenesis;cellular homeostasis;metabolic process	catalytic activity;metal ion binding;protein binding;structural molecule activity	23479	ENSG00000136003.15	ISCU			1.312	0.747252
XP_016866419.1	metabolic process	catalytic activity	51557		LGSN			1.312	0.774305
NP_006256.1	cell death;cell division;cell organization and biogenesis;metabolic process;regulation of biological process;response to stimulus	protein binding	5885	ENSG00000164754.14	RAD21		Cell cycle	1.311	0.683464
NP_658985.2	cell organization and biogenesis;metabolic process	catalytic activity;metal ion binding;nucleotide binding;protein binding	128240	ENSG00000163382.11	APOA1BP; NAXE			1.311	0.695519
NP_009039.1	cell organization and biogenesis;metabolic process;regulation of biological process;response to stimulus	protein binding	6923	ENSG00000103363.14	TCEB2; ELOB	Dual hijack model of Vif in HIV infection	Renal cell carcinoma; Ubiquitin mediated proteolysis; Pathways in cancer; HIF-1 signaling pathway	1.311	0.674338
NP_002086.1	metabolic process;regulation of biological process	DNA binding;protein binding;RNA binding	2961	ENSG00000197265.8	GTF2E2	Eukaryotic Transcription Initiation	Viral carcinogenesis; Basal transcription factors; Epstein-Barr virus infection	1.311	0.725912
NP_057604.1		protein binding	51759	ENSG00000136819.15	C9orf78			1.311	0.7147
XP_011534301.1			57583		TMEM181			1.311	0.731612
XP_016857247.1	metabolic process;regulation of biological process	DNA binding;protein binding	55758		RCOR3			1.311	0.82537
NP_733821.1	cell organization and biogenesis;regulation of biological process;response to stimulus;transport	protein binding;structural molecule activity	4000	ENSG00000160789.19	LMNA	Arrhythmogenic Right Ventricular Cardiomyopathy; Adipogenesis; Fas Ligand (FasL) pathway and Stress induction of Heat Shock Proteins (HSP) regulation	Arrhythmogenic right ventricular cardiomyopathy (ARVC); Hypertrophic cardiomyopathy (HCM); Dilated cardiomyopathy; Apoptosis	1.31	0.7147
NP_076950.1	metabolic process	catalytic activity;DNA binding;nucleotide binding;RNA binding	79009	ENSG00000107625.12	DDX50			1.31	0.674655
NP_002991.2	metabolic process;transport	catalytic activity;metal ion binding;protein binding	6390	ENSG00000117118.9	SDHB	TCA Cycle; Electron Transport Chain	Carbon metabolism; Parkinson's disease; Non-alcoholic fatty liver disease (NAFLD); Alzheimer's disease; Huntington's disease; Citrate cycle (TCA cycle); Metabolic pathways; Oxidative phosphorylation	1.31	0.7147
NP_001300927.1	cell communication;cell death;cell division;cell organization and biogenesis;cellular component movement;defense response;metabolic process;regulation of biological process;response to stimulus;transport	protein binding	8678	ENSG00000126581.12	BECN1	Nanoparticle triggered autophagic cell death; Senescence and Autophagy in Cancer	Apoptosis - multiple species; Autophagy	1.31	0.674338
NP_620154.2	metabolic process	catalytic activity	129642	ENSG00000143797.11	MBOAT2		Glycerophospholipid metabolism; Metabolic pathways; Glycerolipid metabolism	1.31	0.81254
NP_001089.1	metabolic process;response to stimulus	catalytic activity;metal ion binding	50	ENSG00000100412.15	ACO2	Amino Acid metabolism; TCA Cycle	Carbon metabolism; Metabolic pathways; Biosynthesis of amino acids; Citrate cycle (TCA cycle); Glyoxylate and dicarboxylate metabolism; 2-Oxocarboxylic acid metabolism	1.309	0.7147
NP_777549.1	cell organization and biogenesis;metabolic process;regulation of biological process	catalytic activity	91942	ENSG00000164182.10	NDUFAF2			1.309	0.674338
NP_001009921.1	cell organization and biogenesis;transport	metal ion binding;protein binding	23355	ENSG00000156931.15	VPS8			1.309	0.705769
NP_055545.1	metabolic process;transport	protein binding	9761	ENSG00000110917.7	MLEC			1.308	0.686881
NP_031388.2	metabolic process;regulation of biological process;response to stimulus;transport	protein binding;RNA binding	22916	ENSG00000114503.10	NCBP2	mRNA Processing	Spliceosome; RNA transport; mRNA surveillance pathway	1.308	0.754618
XP_005253401.1	cell communication;cell organization and biogenesis;metabolic process;response to stimulus	protein binding	23710	ENSG00000139112.10	GABARAPL1	Senescence and Autophagy in Cancer		1.308	0.735373
NP_064703.1	metabolic process;regulation of biological process	enzyme regulator activity;protein binding	57018	ENSG00000163660.11	CCNL1			1.307	0.724041
NP_689764.3	metabolic process	metal ion binding	154007	ENSG00000168566.12	SNRNP48			1.307	0.771209
XP_016865401.1	regulation of biological process	enzyme regulator activity;protein binding;RNA binding	831		CAST			1.306	0.755303
NP_001308628.1	metabolic process	RNA binding	10147	ENSG00000064607.16	SUGP2	mRNA Processing		1.306	0.6858
XP_006714451.1	cell growth;cell organization and biogenesis	protein binding;RNA binding;structural molecule activity	8470		SORBS2			1.306	0.732975
NP_006537.3	cell proliferation;regulation of biological process;transport	protein binding;RNA binding;translation regulator activity	10642	ENSG00000159217.9	IGF2BP1	Brain-Derived Neurotrophic Factor (BDNF) signaling pathway; eIF5A regulation in response to inhibition of the nuclear export system	MicroRNAs in cancer	1.306	0.792382
NP_036524.1	cell organization and biogenesis;metabolic process;regulation of biological process;response to stimulus;transport	catalytic activity;metal ion binding;protein binding;RNA binding	553115	ENSG00000162517.12	PEF1			1.306	0.708656
NP_001743.1	cell differentiation;cell organization and biogenesis;metabolic process;regulation of biological process;response to stimulus;transport	antioxidant activity;catalytic activity;metal ion binding;nucleotide binding;protein binding	847	ENSG00000121691.4	CAT	DNA Damage Response (only ATM dependent); Tryptophan metabolism; Folate Metabolism; Amyotrophic lateral sclerosis (ALS); Oxidative Stress; Selenium Micronutrient Network	Peroxisome; Longevity regulating pathway; Carbon metabolism; Glyoxylate and dicarboxylate metabolism; FoxO signaling pathway; Longevity regulating pathway - multiple species; Tryptophan metabolism; Amyotrophic lateral sclerosis (ALS)	1.305	0.685606
NP_055186.3	cell organization and biogenesis;metabolic process;regulation of biological process	DNA binding;metal ion binding;protein binding;RNA binding	26993	ENSG00000011243.17	AKAP8L		Epstein-Barr virus infection	1.305	0.725912
NP_001007560.1	cell organization and biogenesis;metabolic process;regulation of biological process;response to stimulus	protein binding	6760	ENSG00000141380.13	SS18		Transcriptional misregulation in cancer	1.305	0.776731
NP_009165.1	cell division;regulation of biological process;transport	protein binding;structural molecule activity	11258	ENSG00000137100.15	DCTN3			1.305	0.795453
XP_005269798.1	response to stimulus;transport	metal ion binding;protein binding;RNA binding	311		ANXA11			1.304	0.726204
NP_001003701.1	cell organization and biogenesis;metabolic process;transport	catalytic activity;transporter activity	522	ENSG00000154723.12	ATP5J	Electron Transport Chain; Oxidative phosphorylation		1.304	0.7147
NP_001193356.1			84833	ENSG00000173915.14	USMG5			1.304	0.755303
NP_000840.2	metabolic process;response to stimulus	catalytic activity;protein binding	2947	ENSG00000134202.10	GSTM3	NRF2 pathway; Exercise-induced Circadian Regulation; Metapathway biotransformation	Platinum drug resistance; Metabolism of xenobiotics by cytochrome P450; Drug metabolism - cytochrome P450; Chemical carcinogenesis; Glutathione metabolism	1.304	0.840133
NP_001958.2	metabolic process;regulation of biological process	catalytic activity;DNA binding;nucleotide binding;protein binding;RNA binding	1974	ENSG00000156976.16	EIF4A2	Translation Factors	RNA transport	1.303	0.731165
NP_001244942.2	metabolic process	catalytic activity;protein binding	2232	ENSG00000161513.11	FDXR			1.303	0.801783
XP_011527806.1	metabolic process;regulation of biological process	catalytic activity	23275		POFUT2			1.303	0.725912
NP_001317403.1	metabolic process;regulation of biological process	catalytic activity;DNA binding;metal ion binding;protein binding	9921	ENSG00000022840.15	RNF10			1.303	0.811226
NP_004784.2	cell organization and biogenesis;metabolic process;response to stimulus	catalytic activity;DNA binding;nucleotide binding;protein binding;RNA binding	9361	ENSG00000196365.11	LONP1			1.302	0.731979
NP_000911.2	metabolic process;regulation of biological process	catalytic activity;metal ion binding;nucleotide binding;protein binding	5091	ENSG00000173599.13	PC	Glycolysis and Gluconeogenesis; Alanine and aspartate metabolism; TCA Cycle and Deficiency of Pyruvate Dehydrogenase complex (PDHc); Fatty Acid Biosynthesis; Amino Acid metabolism	Metabolic pathways; Carbon metabolism; Biosynthesis of amino acids; Citrate cycle (TCA cycle); Pyruvate metabolism	1.302	0.731612
NP_001073350.1	cell death;metabolic process;regulation of biological process;response to stimulus	catalytic activity;metal ion binding;nucleotide binding;protein binding	25865	ENSG00000105287.12	PRKD2	VEGFA-VEGFR2 Signaling Pathway	Rap1 signaling pathway; Aldosterone synthesis and secretion	1.302	0.764956
NP_001679.2	cell organization and biogenesis;metabolic process;transport	catalytic activity;protein binding;transporter activity	515	ENSG00000116459.10	ATP5F1	Electron Transport Chain; Oxidative phosphorylation	Oxidative phosphorylation; Huntington's disease; Alzheimer's disease; Metabolic pathways; Parkinson's disease	1.302	0.811226
NP_065393.1	cell death;cell organization and biogenesis;cellular component movement;regulation of biological process	protein binding;RNA binding	57142	ENSG00000115310.17	RTN4	Spinal Cord Injury	Alzheimer's disease	1.301	0.792382
XP_006724250.1	cell organization and biogenesis;cellular component movement;metabolic process;regulation of biological process;response to stimulus	protein binding;RNA binding	23543		RBFOX2			1.301	0.818538
NP_056535.1	metabolic process	protein binding	50512	ENSG00000114631.10	PODXL2			1.301	0.843926
NP_060416.1	metabolic process	catalytic activity;metal ion binding	55033	ENSG00000106080.10	FKBP14			1.3	0.793917
NP_003066.2	cell organization and biogenesis;metabolic process;regulation of biological process	DNA binding;protein binding	6601	ENSG00000139613.11	SMARCC2			1.299	0.7147
NP_004036.1	cellular homeostasis;response to stimulus;transport	metal ion binding;protein binding;transporter activity	475	ENSG00000177556.11	ATOX1	Copper homeostasis	Mineral absorption	1.299	0.714115
XP_011519918.1	cell differentiation;cell organization and biogenesis;regulation of biological process;response to stimulus	catalytic activity;enzyme regulator activity;metal ion binding;motor activity;nucleotide binding;protein binding	4649		MYO9A			1.299	0.84729
NP_775781.1		protein binding	150275	ENSG00000159873.9	CCDC117			1.299	0.835969
NP_004025.1	cell differentiation;cell organization and biogenesis;cell proliferation;cellular homeostasis;metabolic process;regulation of biological process;response to stimulus	metal ion binding;protein binding;RNA binding	310	ENSG00000138279.15	ANXA7			1.298	0.683674
NP_055706.1	cell proliferation;regulation of biological process;response to stimulus;transport	RNA binding	11333	ENSG00000106244.12	PDAP1			1.298	0.7147
NP_056143.1	metabolic process;transport	catalytic activity;nucleotide binding;protein binding	23382	ENSG00000158467.16	AHCYL2	One Carbon Metabolism; Trans-sulfuration and one carbon metabolism	Metabolic pathways; Cysteine and methionine metabolism	1.298	0.755464
NP_115984.3	cell differentiation;cell organization and biogenesis;cellular component movement;metabolic process;regulation of biological process;response to stimulus	catalytic activity;enzyme regulator activity;protein binding;structural molecule activity	84687	ENSG00000108819.10	PPP1R9B			1.298	0.795453
XP_005255095.1	metabolic process	catalytic activity;metal ion binding;protein binding	10423	ENSG00000103502.13	CDIPT			1.298	0.799132
NP_001074002.1	cell differentiation;cell organization and biogenesis;transport	protein binding	84747	ENSG00000175970.10	UNC119B			1.298	0.782562
NP_937887.1	cell organization and biogenesis;defense response;metabolic process;regulation of biological process;response to stimulus	nucleotide binding;protein binding;RNA binding;structural molecule activity	1981		EIF4G1	Translation Factors		1.297	0.793917
NP_001001520.1	regulation of biological process	protein binding	84717	ENSG00000167674.14	HDGFRP2; HDGFL2			1.297	0.731612
XP_016874952.1	regulation of biological process;response to stimulus		51768		TM7SF3			1.295	0.892289
XP_011514965.1	cell organization and biogenesis		8910		SGCE			1.295	0.801783
NP_004199.1	cell death;cell differentiation;cell organization and biogenesis;cellular homeostasis;metabolic process;regulation of biological process;response to stimulus	catalytic activity;DNA binding;nucleotide binding;protein binding	9131	ENSG00000156709.13	AIFM1	Apoptosis Modulation and Signaling; Nanomaterial induced apoptosis; Apoptosis Modulation by HSP70	Apoptosis	1.294	0.750779
NP_004243.1	cell differentiation;cell organization and biogenesis;cellular homeostasis;regulation of biological process;response to stimulus;transport	protein binding;structural molecule activity	9368	ENSG00000109062.11	SLC9A3R1			1.293	0.732885
NP_004272.2	cell death;metabolic process;regulation of biological process;response to stimulus	enzyme regulator activity;nucleotide binding;protein binding	9531	ENSG00000151929.9	BAG3			1.293	0.732975
XP_011537286.1	cell organization and biogenesis;metabolic process	catalytic activity;metal ion binding;protein binding;RNA binding	9169		SCAF11	Apoptosis		1.293	0.761148
XP_011518601.1	defense response;metabolic process;regulation of biological process;response to stimulus;transport	catalytic activity;protein binding	66005		CHID1			1.293	0.725912
NP_005773.3	cell differentiation;metabolic process;regulation of biological process;response to stimulus;transport	protein binding;RNA binding	10189	ENSG00000183684.7	ALYREF		Spliceosome; Herpes simplex infection; mRNA surveillance pathway; RNA transport	1.292	0.714115
NP_057381.3	metabolic process;transport	catalytic activity;transporter activity	51449	ENSG00000116005.11	PCYOX1		Terpenoid backbone biosynthesis	1.292	0.731612
NP_001303969.1	metabolic process;response to stimulus;transport	catalytic activity;protein binding	2720		GLB1			1.292	0.732975
NP_851853.1	cell differentiation;cell organization and biogenesis;regulation of biological process	DNA binding;protein binding	221496	ENSG00000161904.11	LEMD2			1.292	0.782075
XP_011524338.1	cell organization and biogenesis	protein binding	54808		DYM			1.292	0.801783
NP_005317.2	metabolic process	catalytic activity;metal ion binding;protein binding	3029	ENSG00000063854.12	HAGH		Pyruvate metabolism	1.291	0.746224
NP_689759.2	metabolic process;regulation of biological process	RNA binding	153443	ENSG00000151304.5	SRFBP1			1.291	0.708512
NP_671723.1	metabolic process	catalytic activity;DNA binding	91012	ENSG00000139624.12	CERS5	Sphingolipid Metabolism	Sphingolipid metabolism; Metabolic pathways; Sphingolipid signaling pathway	1.29	0.835969
NP_005808.3	transport	protein binding	10226	ENSG00000105355.8	PLIN3			1.289	0.766751
XP_005245077.1	cell differentiation	protein binding;RNA binding	23215		PRRC2C			1.289	0.799025
XP_016884289.1	metabolic process;transport	catalytic activity;metal ion binding;protein binding	410		ARSA			1.289	0.783988
XP_011532899.1	transport	protein binding	57222		ERGIC1			1.289	0.748969
NP_001273586.1	metabolic process	catalytic activity	137695	ENSG00000167904.14	TMEM68			1.289	0.740958
XP_005273996.1	metabolic process;response to stimulus	catalytic activity;protein binding	28992		MACROD1			1.289	0.830638
NP_002493.3	cell differentiation;cell organization and biogenesis;defense response;metabolic process;regulation of biological process;response to stimulus	DNA binding;protein binding	4791	ENSG00000077150.18	NFKB2	TNF alpha Signaling Pathway; Toll-like receptor signaling pathway; Toll-like Receptor Signaling; Sudden Infant Death Syndrome (SIDS) Susceptibility Pathways; Photodynamic therapy-induced NF-kB survival signaling; RANKL/RANK (Receptor activator of NFKB (ligand)) Signaling Pathway; Regulation of toll-like receptor signaling pathway; Folate Metabolism; Selenium Micronutrient Network; ApoE and miR-14…		1.288	0.782187
NP_055399.1	cell death;cell differentiation;cell organization and biogenesis;cellular homeostasis;metabolic process;regulation of biological process;response to stimulus;transport	catalytic activity;protein binding	30001	ENSG00000197930.12	ERO1L; ERO1A		Vibrio cholerae infection; Protein processing in endoplasmic reticulum	1.288	0.765327
NP_004231.1	cell communication;cell organization and biogenesis;regulation of biological process;response to stimulus;transport	enzyme regulator activity;protein binding	9322	ENSG00000125733.17	TRIP10	Angiopoietin Like Protein 8 Regulatory Pathway		1.288	0.740958
XP_016880392.1	metabolic process;regulation of biological process	DNA binding;metal ion binding;protein binding	57649		PHF12			1.288	0.905331
NP_057731.1			51337	ENSG00000130193.7	THEM6			1.288	0.795453
NP_115890.2	metabolic process	catalytic activity;nucleotide binding;protein binding	84532	ENSG00000154930.14	ACSS1	Sterol Regulatory Element-Binding Proteins (SREBP) signalling; Amino Acid metabolism; Statin Pathway	Carbon metabolism; Glycolysis / Gluconeogenesis; Metabolic pathways; Pyruvate metabolism; Propanoate metabolism	1.287	0.782187
NP_009143.1	cell death;cell organization and biogenesis;metabolic process;regulation of biological process;response to stimulus	catalytic activity;metal ion binding;nucleotide binding;protein binding	6045	ENSG00000121481.10	RNF2			1.287	0.839436
NP_001300822.1	cell differentiation;cell organization and biogenesis;cell proliferation;cellular component movement;cellular homeostasis;defense response;metabolic process;regulation of biological process;response to stimulus;transport	catalytic activity;DNA binding;enzyme regulator activity;protein binding;RNA binding	3146	ENSG00000189403.14	HMGB1	DNA Damage Response (only ATM dependent); Retinoblastoma (RB) in Cancer	Base excision repair	1.286	0.770587
XP_016883225.1	cell differentiation;metabolic process;regulation of biological process	DNA binding;metal ion binding;protein binding	23051		ZHX3			1.286	0.850554
NP_542786.1	defense response;regulation of biological process;response to stimulus		140823	ENSG00000125995.15	ROMO1			1.286	0.827832
XP_005268559.1	cell organization and biogenesis;regulation of biological process;transport	protein binding;RNA binding;transporter activity	6949		TCOF1			1.285	0.793917
NP_005044.1	metabolic process;regulation of biological process;response to stimulus	DNA binding;protein binding	5886	ENSG00000179262.9	RAD23A		Nucleotide excision repair; Protein processing in endoplasmic reticulum	1.284	0.735373
NP_001180262.1	cell organization and biogenesis;cellular component movement;defense response;regulation of biological process;response to stimulus;transport	protein binding;RNA binding	11151	ENSG00000102879.15	CORO1A		Tuberculosis; Phagosome	1.284	0.782075
NP_004699.1	cell death;regulation of biological process;response to stimulus	DNA binding;enzyme regulator activity;protein binding	9141	ENSG00000105185.11	PDCD5			1.284	0.864594
XP_016882575.1	cell differentiation;cell organization and biogenesis;cellular component movement;metabolic process;regulation of biological process;response to stimulus;transport	catalytic activity;metal ion binding;motor activity;nucleotide binding;protein binding;structural molecule activity;transporter activity	58513		EPS15L1	EGF/EGFR Signaling Pathway		1.283	0.782075
NP_981946.1	cell differentiation;cell organization and biogenesis;development;regulation of biological process;response to stimulus	protein binding;signal transducer activity	3925	ENSG00000117632.22	STMN1	Regulation of Microtubule Cytoskeleton; EGF/EGFR Signaling Pathway; Rac1/Pak1/p38/MMP-2 pathway; Retinoblastoma (RB) in Cancer; MAPK Signaling Pathway	MAPK signaling pathway; MicroRNAs in cancer	1.283	0.782075
XP_011509820.1	cell organization and biogenesis;metabolic process	protein binding	5757		PTMA			1.283	0.731979
NP_056485.2	metabolic process	catalytic activity;protein binding	26168	ENSG00000161956.12	SENP3			1.283	0.799132
XP_011512570.1	response to stimulus;transport		11118		BTN3A2			1.283	0.850554
NP_004263.1	cell communication;metabolic process;regulation of biological process;response to stimulus	protein binding	9456	ENSG00000152413.14	HOMER1	BDNF-TrkB Signaling	Glutamatergic synapse; FoxO signaling pathway	1.283	0.793917
NP_057152.2	cell death;cell organization and biogenesis;cellular homeostasis;metabolic process;regulation of biological process;response to stimulus;transport	protein binding	51024	ENSG00000214253.8	FIS1			1.283	0.840693
NP_789845.1	metabolic process	catalytic activity;metal ion binding	27068	ENSG00000138777.19	PPA2		Oxidative phosphorylation	1.282	0.769215
NP_003909.2	metabolic process	catalytic activity	8908	ENSG00000056998.19	GYG2	Glycogen Metabolism	Metabolic pathways; Starch and sucrose metabolism	1.282	0.832725
NP_443085.2	metabolic process	catalytic activity;enzyme regulator activity;nucleotide binding;receptor activity;signal transducer activity	90956	ENSG00000133597.10	ADCK2			1.282	0.862815
NP_036377.1	cell organization and biogenesis;metabolic process;regulation of biological process;response to stimulus	catalytic activity;protein binding;RNA binding	22938	ENSG00000100603.13	SNW1	RIG-I-like Receptor Signaling; Notch Signaling Pathway; TGF-beta Signaling Pathway	Notch signaling pathway; Epstein-Barr virus infection; Spliceosome; Viral carcinogenesis	1.281	0.758661
XP_016870382.1	development;response to stimulus	DNA binding;protein binding;RNA binding	55342		STRBP			1.281	0.793917
NP_006545.1	transport	protein binding	10651	ENSG00000128654.13	MTX2			1.281	0.876339
NP_001093207.1	metabolic process;regulation of biological process;response to stimulus	protein binding	84292	ENSG00000123154.11	WDR83			1.281	0.883582
XP_005269131.2	regulation of biological process;response to stimulus		6302		TSPAN31			1.281	0.876368
XP_016867003.1	metabolic process;regulation of biological process	protein binding	9589		WTAP			1.28	0.782713
NP_004078.2	cell communication;cell organization and biogenesis;cell proliferation;metabolic process;regulation of biological process;response to stimulus;transport	catalytic activity;protein binding;structural molecule activity;transporter activity	1739	ENSG00000075711.20	DLG1	Brain-Derived Neurotrophic Factor (BDNF) signaling pathway; T-Cell antigen Receptor (TCR) pathway during Staphylococcus aureus infection		1.279	0.795453
NP_008982.1	cell death;metabolic process;regulation of biological process	enzyme regulator activity;protein binding	11124	ENSG00000185104.19	FAF1	VEGFA-VEGFR2 Signaling Pathway; Fas Ligand (FasL) pathway and Stress induction of Heat Shock Proteins (HSP) regulation; Retinoblastoma (RB) in Cancer		1.279	0.789714
NP_055634.3	metabolic process;regulation of biological process;response to stimulus	catalytic activity;metal ion binding;protein binding	9867	ENSG00000198961.9	PJA2			1.279	0.861857
NP_001268374.1	metabolic process;regulation of biological process;response to stimulus	catalytic activity;enzyme regulator activity;protein binding	11142	ENSG00000168734.13	PKIG	Myometrial Relaxation and Contraction Pathways; Calcium Regulation in the Cardiac Cell		1.279	0.811226
NP_001340926.1	cell organization and biogenesis;metabolic process;regulation of biological process	catalytic activity;metal ion binding;protein binding	23081		KDM4C			1.279	0.905331
NP_003734.3	cell communication;cell organization and biogenesis;metabolic process;regulation of biological process;response to stimulus;transport	catalytic activity;DNA binding;metal ion binding;protein binding;receptor activity;signal transducer activity	8648	ENSG00000084676.15	NCOA1	Constitutive Androstane Receptor Pathway; Energy Metabolism; Adipogenesis; Aryl Hydrocarbon Receptor Pathway; Leptin signaling pathway; IL-6 signaling pathway; Androgen receptor signaling pathway	Breast cancer; Thyroid hormone signaling pathway	1.279	0.763956
NP_002892.1	metabolic process	metal ion binding;protein binding	5954	ENSG00000049449.8	RCN1			1.278	0.792482
NP_005167.2	cell organization and biogenesis;metabolic process;transport	catalytic activity;transporter activity	517	ENSG00000135390.17	ATP5G2	Electron Transport Chain; Oxidative phosphorylation		1.278	0.793917
NP_006816.2	metabolic process;transport	RNA binding	10970	ENSG00000136026.13	CKAP4		Protein processing in endoplasmic reticulum	1.277	0.793917
NP_001028886.1	cell organization and biogenesis;metabolic process;regulation of biological process	catalytic activity;protein binding;RNA binding	4839	ENSG00000111641.11	NOP2	Imatinib and Chronic Myeloid Leukemia		1.277	0.80522
NP_001014433.1	response to stimulus	metal ion binding;protein binding	51596	ENSG00000112514.15; ENSG00000226492.7	CUTA			1.277	0.793917
NP_775878.2			283635	ENSG00000151327.12	FAM177A1			1.277	0.811732
NP_003379.3	metabolic process;regulation of biological process	catalytic activity;motor activity;protein binding	7461		CLIP2			1.276	0.750594
NP_001254747.1	metabolic process	catalytic activity;protein binding	58505	ENSG00000198856.12	OSTC			1.276	0.835969
NP_001924.2	metabolic process	catalytic activity	1743	ENSG00000119689.14	DLST	Amino Acid metabolism; TCA Cycle; TCA Cycle and Deficiency of Pyruvate Dehydrogenase complex (PDHc)	Metabolic pathways; Citrate cycle (TCA cycle); Carbon metabolism; Lysine degradation	1.275	0.770873
NP_005917.2	cell organization and biogenesis	protein binding;RNA binding	4236	ENSG00000140259.6	MFAP1	Canonical and Non-canonical Notch signaling		1.273	0.745909
NP_000700.1	metabolic process	catalytic activity;metal ion binding;protein binding	593	ENSG00000248098.11	BCKDHA		Propanoate metabolism; Valine, leucine and isoleucine degradation; Metabolic pathways	1.273	0.847385
NP_976226.1	metabolic process;regulation of biological process;response to stimulus	catalytic activity;metal ion binding;nucleotide binding;protein binding;signal transducer activity	4215	ENSG00000198909.7	MAP3K3	Insulin Signaling; MAPK Cascade; IL-1 signaling pathway; Angiopoietin Like Protein 8 Regulatory Pathway; EGF/EGFR Signaling Pathway; TNF alpha Signaling Pathway; EBV LMP1 signaling		1.273	0.84729
XP_011541872.1	metabolic process;transport	protein binding	64374		SIL1			1.273	0.810768
NP_001305665.1			79780	ENSG00000149231.11	CCDC82			1.273	0.876368
NP_002759.2	cell communication;cell division;cell organization and biogenesis;metabolic process;regulation of biological process;response to stimulus;transport	catalytic activity;metal ion binding;protein binding	5119	ENSG00000131165.14	CHMP1A		Endocytosis	1.273	0.876368
NP_001019636.1	cell differentiation;cell organization and biogenesis;metabolic process;regulation of biological process;response to stimulus	antioxidant activity;catalytic activity;DNA binding;metal ion binding;protein binding	6648	ENSG00000112096.16	SOD2	Selenium Micronutrient Network; DNA Damage Response (only ATM dependent); Vitamin B12 Metabolism; Folate Metabolism; One carbon metabolism and related pathways; VEGFA-VEGFR2 Signaling Pathway; Oxidative Stress	Peroxisome; FoxO signaling pathway; Huntington's disease; Longevity regulating pathway - multiple species; Longevity regulating pathway	1.272	0.793917
NP_001120699.1	cell organization and biogenesis;coagulation;regulation of biological process;response to stimulus;transport	protein binding	966	ENSG00000085063.14	CD59		Hematopoietic cell lineage; Complement and coagulation cascades	1.272	0.767058
NP_005860.2	metabolic process	catalytic activity	10283	ENSG00000153015.15	CWC27			1.272	0.810739
XP_011507955.1	metabolic process;regulation of biological process	DNA binding;protein binding	5451		POU2F1	Integrated Cancer pathway		1.272	0.782187
NP_078886.2		protein binding	79663	ENSG00000169087.10	HSPBAP1			1.272	0.876368
NP_001309786.1	transport	protein binding;transporter activity	57185	ENSG00000001461.16	NIPAL3			1.272	0.864918
XP_016876628.1	cellular component movement;metabolic process;regulation of biological process;response to stimulus	catalytic activity;protein binding	2530		FUT8			1.271	0.811226
NP_002190.2	cell proliferation;coagulation;defense response;metabolic process;regulation of biological process;response to stimulus	catalytic activity;DNA binding;protein binding	3660	ENSG00000168310.10	IRF2	Apoptosis; Type II interferon signaling (IFNG)		1.271	0.811319
NP_066011.2	transport	protein binding	57720	ENSG00000148358.19	GPR107			1.271	0.868106
NP_694988.3		protein binding	254427	ENSG00000148426.12	C10orf47; PROSER2			1.271	0.876368
NP_002613.2	cell organization and biogenesis;metabolic process;regulation of biological process	protein binding	5201	ENSG00000113068.9	PFDN1			1.271	0.86623
NP_001135777.1	metabolic process;regulation of biological process	DNA binding;metal ion binding	51333	ENSG00000179965.11	ZNF771			1.269	0.876368
NP_057487.2	metabolic process	protein binding;RNA binding	51503	ENSG00000150316.11	CWC15		Spliceosome	1.268	0.795747
NP_060085.2	metabolic process;regulation of biological process;response to stimulus	protein binding	54780	ENSG00000107672.14	NSMCE4A			1.268	0.811866
NP_001129120.1	cell organization and biogenesis;cellular component movement;metabolic process;regulation of biological process;response to stimulus	catalytic activity;protein binding;receptor activity;signal transducer activity	5796	ENSG00000273993.4; ENSG00000152894.14	PTPRK			1.268	0.835969
NP_001093639.1	cell organization and biogenesis;cellular homeostasis	protein binding;RNA binding	10989	ENSG00000132305.20	IMMT			1.267	0.834652
NP_001287887.1			55108	ENSG00000160058.18	BSDC1			1.267	0.878628
NP_079348.1	cellular homeostasis;metabolic process;regulation of biological process;transport	catalytic activity;DNA binding;protein binding	80142	ENSG00000148334.14	PTGES2	Eicosanoid Synthesis	Metabolic pathways; Arachidonic acid metabolism	1.267	0.839681
NP_003250.3	cell organization and biogenesis;regulation of biological process;transport	protein binding	7087	ENSG00000105376.4	ICAM5			1.267	0.811226
XP_016862048.1	metabolic process;transport	catalytic activity;metal ion binding	51304		ZDHHC3			1.266	0.840133
NP_001448.2	cell differentiation;cell organization and biogenesis;development;regulation of biological process;response to stimulus	protein binding;RNA binding	2317	ENSG00000136068.14	FLNB	VEGFA-VEGFR2 Signaling Pathway	Proteoglycans in cancer; MAPK signaling pathway; Salmonella infection; Focal adhesion	1.264	0.8806
XP_016868442.1	metabolic process	catalytic activity;metal ion binding;protein binding	10404		CPQ			1.264	0.763956
NP_114152.3	regulation of biological process;response to stimulus	catalytic activity;enzyme regulator activity;metal ion binding;nucleotide binding;protein binding	116988	ENSG00000133612.18	AGAP3		Endocytosis	1.263	0.795453
NP_113641.2			83641	ENSG00000065809.13	FAM107B			1.263	0.905331
XP_006724401.1	metabolic process	catalytic activity;protein binding	8459		TPST2			1.263	0.812343
NP_150648.2	metabolic process;response to stimulus;transport	protein binding	23230	ENSG00000197969.11	VPS13A			1.262	0.827832
XP_005249549.1	metabolic process;regulation of biological process;response to stimulus	protein binding	9656		MDC1			1.261	0.833682
NP_000150.1	metabolic process	catalytic activity;nucleotide binding	2639	ENSG00000105607.12	GCDH	Fatty Acid Beta Oxidation; Tryptophan metabolism	Tryptophan metabolism; Fatty acid degradation; Metabolic pathways; Lysine degradation	1.261	0.864918
NP_116179.2	regulation of biological process;response to stimulus;transport	protein binding;transporter activity	84876		ORAI1		Platelet activation; Aldosterone synthesis and secretion; Calcium signaling pathway; Renin secretion; cAMP signaling pathway; Primary immunodeficiency	1.261	0.876368
NP_689618.4	cell organization and biogenesis;cellular component movement;metabolic process;regulation of biological process;response to stimulus	protein binding	133746	ENSG00000152409.8	JMY			1.261	0.793917
NP_057654.2	transport	protein binding	51290	ENSG00000087502.17	ERGIC2			1.261	0.820366
NP_001164582.1		protein binding	286499	ENSG00000179083.6	FAM133A			1.261	0.883582
NP_036590.1	cell organization and biogenesis;transport	metal ion binding;transporter activity	26517	ENSG00000099800.7	TIMM13			1.261	0.876368
NP_001333694.1	cell organization and biogenesis;cellular component movement;metabolic process;regulation of biological process;transport	catalytic activity;DNA binding;nucleotide binding;protein binding;RNA binding	399687		MYO18A			1.26	0.842725
NP_065871.2	cell differentiation;cell organization and biogenesis;cellular component movement;metabolic process;regulation of biological process;response to stimulus	catalytic activity;enzyme regulator activity;protein binding	57580		PREX1		Chemokine signaling pathway	1.26	0.793917
NP_001337261.1	regulation of biological process;response to stimulus;transport	protein binding	146691		TOM1L2			1.26	0.781628
NP_005104.3	cell organization and biogenesis;metabolic process;regulation of biological process;transport	catalytic activity;motor activity;protein binding;transporter activity	9950		GOLGA5			1.26	0.820657
NP_004111.2	regulation of biological process;response to stimulus	catalytic activity;nucleotide binding;protein binding	2634	ENSG00000162645.12	GBP2		NOD-like receptor signaling pathway	1.26	0.782562
NP_055418.2		protein binding	30850	ENSG00000109089.7	CDR2L			1.26	0.864918
NP_004688.2	metabolic process	protein binding;RNA binding	9128	ENSG00000136875.12	PRPF4	mRNA Processing	Spliceosome	1.259	0.866268
XP_016877241.1	cell organization and biogenesis;metabolic process;regulation of biological process;response to stimulus	catalytic activity;DNA binding;metal ion binding;protein binding	9112		MTA1			1.259	0.848447
NP_055135.1	cell organization and biogenesis;regulation of biological process;transport	protein binding	23593	ENSG00000051620.10	HEBP2			1.259	0.848447
NP_063944.3	cell organization and biogenesis;cellular homeostasis;metabolic process;regulation of biological process;transport	catalytic activity;protein binding	56605	ENSG00000086619.13	ERO1LB; ERO1B		Protein processing in endoplasmic reticulum	1.259	0.848447
NP_653081.1	metabolic process;transport	protein binding;transporter activity	9885	ENSG00000130703.15	OSBPL2			1.259	0.876368
NP_001007552.2			101060211; 728911; 441521; 541465; 102723631	ENSG00000278289.4; ENSG00000273696.4; ENSG00000228836.8	LOC101060211; CT45A7; LOC101060208; CT45A2; CT45A5; CT45A6; LOC102723631; CT45A10			1.259	0.848447
NP_004505.2	cell differentiation;metabolic process;regulation of biological process	DNA binding;metal ion binding;protein binding	3607	ENSG00000141568.20	FOXK2			1.259	0.848447
NP_055635.3	cell communication;metabolic process;response to stimulus;transport	protein binding;transporter activity	9868	ENSG00000154174.7	TOMM70A; TOMM70			1.258	0.840133
XP_011540101.2	regulation of biological process;response to stimulus	protein binding;receptor activity;signal transducer activity	57085		AGTRAP			1.258	0.888755
NP_787098.3	metabolic process	catalytic activity;metal ion binding	79701	ENSG00000181396.12	OGFOD3			1.258	0.864918
XP_005270689.1	cell differentiation;metabolic process;regulation of biological process	DNA binding	22887		FOXJ3			1.258	0.892471
NP_001975.1	metabolic process	catalytic activity;protein binding	2098	ENSG00000139684.13	ESD	Phase I biotransformations, non P450	Carbon metabolism	1.257	0.812508
NP_064520.2	metabolic process;regulation of biological process;response to stimulus	catalytic activity;DNA binding;metal ion binding;nucleotide binding;protein binding;RNA binding	56897	ENSG00000124535.15	WRNIP1			1.257	0.842832
NP_665803.2	metabolic process;regulation of biological process;response to stimulus	protein binding	25841	ENSG00000166016.5	ABTB2			1.257	0.84729
NP_001243019.1	cell differentiation;cell organization and biogenesis;metabolic process;regulation of biological process;response to stimulus	catalytic activity;DNA binding;metal ion binding;protein binding	1386	ENSG00000115966.16	ATF2	DNA IR-Double Strand Breaks (DSBs) and cellular response via ATM; ATM Signaling Network in Development and Disease; ATM Signaling Pathway; VEGFA-VEGFR2 Signaling Pathway; Energy Metabolism; IL-4 Signaling Pathway; TGF-beta Signaling Pathway; IL-1 signaling pathway; B Cell Receptor Signaling Pathway; Focal Adhesion-PI3K-Akt-mTOR-signaling pathway; Structural Pathway of Interleukin 1 (IL-1); AGE/RA…	cGMP-PKG signaling pathway; Viral carcinogenesis; Influenza A; Thyroid hormone synthesis; MAPK signaling pathway; Hepatitis B; PI3K-Akt signaling pathway; Cocaine addiction; Glucagon signaling pathway; Dopaminergic synapse; Estrogen signaling pathway; Insulin secretion; Alcoholism; Epstein-Barr virus infection; Aldosterone synthesis and secretion; Amphetamine addiction; HTLV-I infection; TNF sign…	1.257	0.876368
NP_006393.2	cell organization and biogenesis;regulation of biological process;response to stimulus	protein binding;structural molecule activity	10542	ENSG00000134248.13	LAMTOR5		mTOR signaling pathway; Hepatitis B	1.256	0.801783
NP_005611.1	regulation of biological process;response to stimulus;transport	metal ion binding;protein binding	6282	ENSG00000163191.5	S100A11			1.256	0.804837
NP_001070867.1	metabolic process;regulation of biological process	catalytic activity;metal ion binding;protein binding	25953	ENSG00000127838.13	PNKD			1.256	0.848447
NP_932343.1		RNA binding	148423	ENSG00000162642.13	C1orf52			1.256	0.855515
NP_055495.2			9703	ENSG00000007202.14	KIAA0100			1.256	0.848447
NP_000193.1	metabolic process	catalytic activity;metal ion binding	3423	ENSG00000010404.17	IDS		Metabolic pathways; Lysosome; Glycosaminoglycan degradation	1.255	0.876368
NP_004615.2	cell communication;regulation of biological process;response to stimulus	protein binding;receptor activity;signal transducer activity	7433	ENSG00000114812.12	VIPR1	Sudden Infant Death Syndrome (SIDS) Susceptibility Pathways; GPCRs, Class B Secretin-like	Neuroactive ligand-receptor interaction	1.255	0.876368
NP_065701.2		metal ion binding;protein binding	57333	ENSG00000142552.7	RCN3			1.254	0.839394
NP_036360.3	cell organization and biogenesis;metabolic process;regulation of biological process;response to stimulus	catalytic activity;metal ion binding;protein binding	22921	ENSG00000148450.12	MSRB2	Sulindac Metabolic Pathway		1.254	0.833515
NP_071908.2	cell differentiation;cellular homeostasis;development;metabolic process;regulation of biological process;response to stimulus	antioxidant activity;catalytic activity	64359	ENSG00000167693.16	NXN			1.254	0.885655
NP_004815.3	metabolic process;regulation of biological process	catalytic activity;protein binding	9425	ENSG00000153046.17	CDYL			1.254	0.84729
NP_005580.1	cell differentiation;metabolic process	catalytic activity;RNA binding	4329	ENSG00000119711.12	ALDH6A1		beta-Alanine metabolism; Metabolic pathways; Carbon metabolism; Valine, leucine and isoleucine degradation; Inositol phosphate metabolism; Propanoate metabolism	1.254	0.864918
NP_005106.2	regulation of biological process;response to stimulus;transport	protein binding	9961	ENSG00000013364.18	MVP			1.253	0.848447
NP_079472.1	metabolic process;regulation of biological process;transport	enzyme regulator activity;nucleotide binding;protein binding	80273	ENSG00000109519.12	GRPEL1			1.253	0.832725
NP_003906.2	cell growth;metabolic process;regulation of biological process;response to stimulus;transport	catalytic activity;metal ion binding;protein binding;transporter activity	8904	ENSG00000214078.12	CPNE1			1.252	0.848447
XP_011543336.1	cell death;cell organization and biogenesis;metabolic process;regulation of biological process;response to stimulus;transport	catalytic activity;DNA binding;enzyme regulator activity;protein binding	408		ARRB1	Calcium Regulation in the Cardiac Cell; Myometrial Relaxation and Contraction Pathways; Corticotropin-releasing hormone signaling pathway; MAPK Signaling Pathway		1.252	0.832725
XP_005264309.1	regulation of biological process;response to stimulus;transport	protein binding	26056	ENSG00000135631.16	RAB11FIP5			1.252	0.842832
NP_055160.2	metabolic process;regulation of biological process	metal ion binding	24149	ENSG00000171467.15	ZNF318	Androgen receptor signaling pathway		1.252	0.888755
NP_055445.2	metabolic process;regulation of biological process	DNA binding;metal ion binding;protein binding	9640	ENSG00000166716.9	ZNF592			1.252	0.811226
NP_613258.2	cell organization and biogenesis;regulation of biological process	DNA binding;enzyme regulator activity;protein binding	9555	ENSG00000113648.16	H2AFY	H19 action Rb-E2F1 signaling and CDK-beta-catenin activity	Systemic lupus erythematosus; Alcoholism	1.251	0.849669
XP_016866297.1	defense response;regulation of biological process;response to stimulus	protein binding	3133		HLA-E	Proteasome Degradation; Allograft Rejection		1.251	0.841359
NP_060357.1			54987	ENSG00000162384.13	C1orf123			1.251	0.8806
XP_006722710.1	transport		126321		MFSD12			1.251	0.883582
XP_011520054.2	metabolic process;regulation of biological process;response to stimulus	protein binding	55075		UACA			1.25	0.843926
NP_001129737.1		structural molecule activity	126917	ENSG00000169991.10	IFFO2			1.25	0.92634
NP_001139197.1		metal ion binding;protein binding;RNA binding	55646	ENSG00000145220.13	LYAR			1.249	0.844993
XP_011511369.1	metabolic process	catalytic activity	622		BDH1	Synthesis and Degradation of Ketone Bodies		1.249	0.876368
NP_001269633.1	cellular homeostasis;metabolic process;regulation of biological process;response to stimulus;transport	catalytic activity;protein binding	10130	ENSG00000143870.12	PDIA6	Photodynamic therapy-induced unfolded protein response		1.248	0.858061
NP_997263.2		RNA binding	388115	ENSG00000188549.12	C15orf52; CCDC9B			1.248	0.876368
NP_005056.3	metabolic process;regulation of biological process;response to stimulus;transport	protein binding	6400	ENSG00000071537.13	SEL1L		Protein processing in endoplasmic reticulum	1.247	0.825284
NP_001138830.1	cell differentiation;cell organization and biogenesis;cellular homeostasis;metabolic process;regulation of biological process;response to stimulus	catalytic activity;DNA binding;protein binding;RNA binding	25942	ENSG00000169375.15	SIN3A	TGF-beta Signaling Pathway; Hedgehog Signaling Pathway; Retinoblastoma (RB) in Cancer; Androgen receptor signaling pathway; Mecp2 and Associated Rett Syndrome	Transcriptional misregulation in cancer; Huntington's disease; Thyroid hormone signaling pathway	1.247	0.866268
NP_001269210.1	metabolic process;regulation of biological process;response to stimulus	catalytic activity;nucleotide binding;protein binding	5831	ENSG00000183010.16	PYCR1	Amino Acid metabolism; Urea cycle and metabolism of amino groups		1.247	0.866268
NP_001026895.2	metabolic process	catalytic activity;metal ion binding;nucleotide binding;RNA binding	83479	ENSG00000118197.13	DDX59			1.247	0.876368
NP_061326.1	cell organization and biogenesis;metabolic process;response to stimulus;transport	catalytic activity	55967	ENSG00000184752.12	NDUFA12	Electron Transport Chain	Parkinson's disease; Non-alcoholic fatty liver disease (NAFLD); Alzheimer's disease; Huntington's disease; Metabolic pathways; Oxidative phosphorylation	1.247	0.866268
NP_001158213.1	cell organization and biogenesis;regulation of biological process;response to stimulus	enzyme regulator activity;protein binding	393	ENSG00000089820.15	ARHGAP4			1.246	0.81094
NP_075053.2	cellular homeostasis;regulation of biological process;response to stimulus;transport	metal ion binding;transporter activity	64924	ENSG00000145740.18	SLC30A5	Zinc homeostasis		1.246	0.892471
NP_001186508.1	cell organization and biogenesis;cellular component movement;regulation of biological process;transport	protein binding	25777	ENSG00000100242.15	SUN2			1.245	0.84859
XP_011527207.1	cell organization and biogenesis;metabolic process	catalytic activity;nucleotide binding	55902		ACSS2	Fatty Acid Biosynthesis; Amino acid conjugation of benzoic acid; Fatty Acid Beta Oxidation		1.245	0.864918
NP_064711.1	cell organization and biogenesis;metabolic process;regulation of biological process;response to stimulus	catalytic activity;metal ion binding;protein binding	57026	ENSG00000241360.1	PDXP		Metabolic pathways; Vitamin B6 metabolism	1.245	0.876368
NP_001389.2	metabolic process	catalytic activity;protein binding	1891	ENSG00000282853.1; ENSG00000104823.8	ECH1	Fatty Acid Biosynthesis	Peroxisome	1.244	0.833682
NP_001077861.1	metabolic process;regulation of biological process	catalytic activity;protein binding	1652	ENSG00000099977.13; ENSG00000275003.3	DDT			1.244	0.856311
NP_001036004.1	metabolic process;regulation of biological process	DNA binding;metal ion binding;protein binding;RNA binding	4150	ENSG00000103495.13	MAZ	Sudden Infant Death Syndrome (SIDS) Susceptibility Pathways		1.244	0.795453
NP_904358.2	cell organization and biogenesis;metabolic process;regulation of biological process;reproduction	protein binding	8848	ENSG00000102804.14	TSC22D1	Ectoderm Differentiation		1.244	0.866268
NP_001188505.1	cell death;cell organization and biogenesis;response to stimulus	metal ion binding;protein binding;transporter activity	57048	ENSG00000187838.16; ENSG00000284009.1	PLSCR3			1.244	0.876339
NP_006792.1	cell death;cell differentiation;response to stimulus;transport		10945	ENSG00000105438.8	KDELR1		Vibrio cholerae infection	1.244	0.883582
NP_001281074.1	metabolic process;transport	protein binding;RNA binding	6741	ENSG00000138385.15	SSB		Systemic lupus erythematosus	1.243	0.866268
XP_005264900.1	metabolic process;transport	transporter activity	114884		OSBPL10			1.243	0.883646
NP_003130.2	cell organization and biogenesis;transport	catalytic activity;nucleotide binding;RNA binding	6734	ENSG00000182934.11	SRPR; SRPRA		Protein export	1.242	0.866737
NP_002070.1	metabolic process;regulation of biological process;response to stimulus	catalytic activity	2805	ENSG00000120053.10	GOT1	Trans-sulfuration pathway; Alanine and aspartate metabolism; Glycolysis and Gluconeogenesis; Amino Acid metabolism	Metabolic pathways; Phenylalanine metabolism; Tyrosine metabolism; Cysteine and methionine metabolism; Biosynthesis of amino acids; Carbon metabolism; Phenylalanine, tyrosine and tryptophan biosynthesis; Arginine and proline metabolism; 2-Oxocarboxylic acid metabolism; Alanine, aspartate and glutamate metabolism; Arginine biosynthesis	1.242	0.866737
XP_011508833.1	cell organization and biogenesis;metabolic process;regulation of biological process	protein binding	114793		FMNL2			1.242	0.836785
NP_036329.3	regulation of biological process;transport	enzyme regulator activity;protein binding	23637	ENSG00000011454.16	RABGAP1			1.242	0.864918
NP_733844.1	metabolic process	catalytic activity;protein binding	8659	ENSG00000159423.16	ALDH4A1		Alanine, aspartate and glutamate metabolism; Arginine and proline metabolism; Metabolic pathways	1.242	0.864918
XP_011525496.1	metabolic process	protein binding;RNA binding	58506		SCAF1			1.242	0.892471
XP_011515929.1	cell organization and biogenesis;metabolic process		9650		MTFR1			1.242	0.876368
NP_060495.2	metabolic process		55094	ENSG00000076650.6	GPATCH1			1.242	0.866737
NP_036243.1	regulation of biological process;response to stimulus	enzyme regulator activity;protein binding	10598	ENSG00000100591.7	AHSA1	T-Cell antigen Receptor (TCR) pathway during Staphylococcus aureus infection		1.241	0.873006
NP_003369.2	defense response;metabolic process;regulation of biological process;reproduction;response to stimulus;transport	protein binding	7425	ENSG00000128564.6	VGF			1.241	0.867002
NP_036332.2	metabolic process;regulation of biological process	catalytic activity;enzyme regulator activity;metal ion binding;protein binding	26229	ENSG00000149541.9	B3GAT3		Glycosaminoglycan biosynthesis - chondroitin sulfate / dermatan sulfate; Glycosaminoglycan biosynthesis - heparan sulfate / heparin; Metabolic pathways	1.241	0.84729
XP_016882270.1	metabolic process;regulation of biological process;response to stimulus;transport	catalytic activity;nucleotide binding;protein binding;transporter activity	376497		SLC27A1			1.241	0.843926
NP_659419.3	metabolic process	metal ion binding;protein binding;RNA binding	196441	ENSG00000133858.15	ZFC3H1			1.241	0.883582
NP_001303936.1	response to stimulus	metal ion binding;protein binding;RNA binding	140576	ENSG00000188643.10	S100A16			1.241	0.876368
NP_004790.2	cell organization and biogenesis;metabolic process;regulation of biological process;response to stimulus;transport	catalytic activity;metal ion binding;protein binding	9372	ENSG00000157077.14	ZFYVE9	TGF-beta Receptor Signaling; TGF-beta Signaling Pathway	TGF-beta signaling pathway; Endocytosis	1.241	0.840693
NP_001036215.1	cell division;cell organization and biogenesis;regulation of biological process	protein binding	10735	ENSG00000101972.18	STAG2			1.24	0.859439
NP_116114.1	metabolic process;transport	protein binding;RNA binding	84811	ENSG00000137656.11	BUD13			1.24	0.892289
NP_000108.1	cell differentiation;cell organization and biogenesis;regulation of biological process;response to stimulus	protein binding	2010	ENSG00000102119.10	EMD	Arrhythmogenic Right Ventricular Cardiomyopathy	Dilated cardiomyopathy; Hypertrophic cardiomyopathy (HCM); Arrhythmogenic right ventricular cardiomyopathy (ARVC)	1.239	0.864918
NP_001229845.1	cell death;cell organization and biogenesis;regulation of biological process;response to stimulus;transport	DNA binding;metal ion binding;protein binding	54469	ENSG00000086666.18	ZFAND6			1.239	0.876368
XP_011513547.1	metabolic process	catalytic activity	23333	ENSG00000173852.14	DPY19L1			1.239	0.876368
NP_060367.1	metabolic process	catalytic activity	54995	ENSG00000151093.7	OXSM		Fatty acid metabolism; Fatty acid biosynthesis; Metabolic pathways; Biotin metabolism	1.239	0.876368
NP_001287831.1	cellular homeostasis;defense response;metabolic process;regulation of biological process;response to stimulus;transport	enzyme regulator activity;protein binding;receptor activity	1604	ENSG00000196352.14	CD55	Allograft Rejection; Complement Activation; Complement and Coagulation Cascades		1.238	0.848376
XP_016869593.1	cell communication;cell organization and biogenesis;metabolic process;regulation of biological process;response to stimulus	protein binding;structural molecule activity	9821		RB1CC1			1.238	0.864918
XP_016885199.1	cell organization and biogenesis;cellular component movement;response to stimulus;transport	protein binding;RNA binding	6103	ENSG00000156313.12	RPGR			1.238	0.7978
NP_079285.2	cell organization and biogenesis;metabolic process;regulation of biological process;transport	protein binding;transporter activity	9662	ENSG00000174799.10	CEP135			1.238	0.928046
NP_001158886.1	metabolic process;regulation of biological process;response to stimulus	catalytic activity;nucleotide binding;protein binding	3939	ENSG00000134333.13	LDHA	Amino Acid metabolism; Photodynamic therapy-induced HIF-1 survival signaling; Cori Cycle; Glycolysis and Gluconeogenesis		1.237	0.876368
NP_006319.1	cell organization and biogenesis;defense response;metabolic process;regulation of biological process;response to stimulus	protein binding;RNA binding	10432; 100526737	ENSG00000239306.4	RBM14; RBM14-RBM4			1.237	0.866268
NP_077269.3		protein binding	79137	ENSG00000144567.10	FAM134A; RETREG2			1.237	0.905331
XP_011529080.1	cell organization and biogenesis;metabolic process;regulation of biological process	catalytic activity;metal ion binding;protein binding	23133		PHF8			1.237	0.873006
NP_001072989.1	cellular component movement;metabolic process	protein binding;RNA binding	3895	ENSG00000126777.17	KTN1			1.236	0.876368
NP_001310991.1	cell organization and biogenesis;metabolic process;regulation of biological process;response to stimulus;transport	protein binding;transporter activity	375056		MIA3			1.236	0.866268
XP_016874924.1	metabolic process;regulation of biological process	protein binding;RNA binding	51535		PPHLN1			1.236	0.876368
NP_112202.2	cell organization and biogenesis;metabolic process	metal ion binding;structural molecule activity	81689	ENSG00000135070.14	ISCA1			1.236	0.862875
XP_006722649.1	metabolic process;regulation of biological process	protein binding;RNA binding	9811		CTIF			1.236	0.896545
NP_001338950.1	metabolic process;regulation of biological process;transport		64788	ENSG00000103227.18	LMF1			1.236	0.850554
NP_005198.1	metabolic process;regulation of biological process;response to stimulus	protein binding;RNA binding;signal transducer activity	1399	ENSG00000099942.12	CRKL	B Cell Receptor Signaling Pathway; Chemokine signaling pathway; EGF/EGFR Signaling Pathway; Signaling of Hepatocyte Growth Factor Receptor; IL-3 Signaling Pathway; IL-2 Signaling Pathway; Interferon type I signaling pathways; MAPK Signaling Pathway; Kit receptor signaling pathway; T-Cell antigen Receptor (TCR) Signaling Pathway	Chronic myeloid leukemia; Shigellosis; Focal adhesion; MAPK signaling pathway; Insulin signaling pathway; Fc gamma R-mediated phagocytosis; Pathways in cancer; Neurotrophin signaling pathway; Regulation of actin cytoskeleton; MicroRNAs in cancer; Renal cell carcinoma; ErbB signaling pathway; Chemokine signaling pathway; Rap1 signaling pathway; Bacterial invasion of epithelial cells	1.235	0.86677
NP_002653.1	cellular component movement;metabolic process;regulation of biological process;response to stimulus;transport	catalytic activity;protein binding	5337	ENSG00000075651.15	PLD1	One carbon metabolism and related pathways; Human Thyroid Stimulating Hormone (TSH) signaling pathway; Factors and pathways affecting insulin-like growth factor (IGF1)-Akt signaling; EGF/EGFR Signaling Pathway	Sphingolipid signaling pathway; Pancreatic cancer; Fc gamma R-mediated phagocytosis; Pathways in cancer; Ether lipid metabolism; Metabolic pathways; Glycerophospholipid metabolism; Choline metabolism in cancer; cAMP signaling pathway; Phospholipase D signaling pathway; GnRH signaling pathway; Glutamatergic synapse; Ras signaling pathway; Endocytosis	1.235	0.876368
NP_938408.1	transport		51614	ENSG00000125991.19	ERGIC3			1.235	0.847493
NP_079291.2		nucleotide binding	259217	ENSG00000165868.13	HSPA12A			1.234	0.866664
NP_057715.2	metabolic process;regulation of biological process	DNA binding;protein binding	94104	ENSG00000159086.14	GCFC1; PAXBP1			1.234	0.905331
NP_057395.1	cell differentiation;cell organization and biogenesis;metabolic process;regulation of biological process	catalytic activity;enzyme regulator activity;protein binding	93974	ENSG00000130770.17	ATPIF1	Electron Transport Chain		1.234	0.876368
NP_001258767.1	metabolic process;response to stimulus;transport	protein binding	51319	ENSG00000174891.12	RSRC1			1.234	0.876368
NP_001127965.1	cell communication;metabolic process;response to stimulus;transport		100188893	ENSG00000214736.7	TOMM6			1.234	0.856338
NP_001018077.1	regulation of biological process	protein binding;RNA binding	26135	ENSG00000142864.14	SERBP1	Apoptosis-related network due to altered Notch3 in ovarian cancer		1.233	0.864918
NP_057128.2	metabolic process	catalytic activity;metal ion binding	51011	ENSG00000115042.9	FAHD2A			1.233	0.876368
NP_000382.3	cell differentiation;cell organization and biogenesis;metabolic process	catalytic activity;metal ion binding;protein binding	1200	ENSG00000166340.15	TPP1		Lysosome	1.233	0.876368
XP_011522182.1	cell organization and biogenesis;cellular component movement;metabolic process;regulation of biological process;transport	catalytic activity;motor activity;nucleotide binding;protein binding;transporter activity	4628		MYH10	Regulation of Actin Cytoskeleton		1.232	0.876368
NP_001229766.1	cell organization and biogenesis;cellular component movement;metabolic process;regulation of biological process;response to stimulus;transport	protein binding;transporter activity	161	ENSG00000183020.13	AP2A2	Synaptic Vesicle Pathway		1.232	0.876368
NP_001308123.1	cell differentiation;cell organization and biogenesis;metabolic process;regulation of biological process;response to stimulus	DNA binding;protein binding	79718	ENSG00000177565.16	TBL1XR1		Wnt signaling pathway	1.232	0.856338
NP_002650.1	cellular component movement;coagulation;metabolic process;regulation of biological process;response to stimulus;transport	protein binding;receptor activity;signal transducer activity	5329	ENSG00000011422.11	PLAUR	Complement and Coagulation Cascades; VEGFA-VEGFR2 Signaling Pathway; Primary Focal Segmental Glomerulosclerosis FSGS	Complement and coagulation cascades; Proteoglycans in cancer	1.232	0.907119
NP_054760.3	metabolic process;transport	catalytic activity;protein binding	28972	ENSG00000114902.13	SPCS1		Protein export	1.232	0.876368
NP_006330.2	cell differentiation;cell organization and biogenesis;coagulation;metabolic process;regulation of biological process	catalytic activity;DNA binding;protein binding	10362	ENSG00000064961.18	HMG20B			1.232	0.879829
NP_003176.2	cell organization and biogenesis;metabolic process;regulation of biological process	DNA binding;protein binding	6874	ENSG00000130699.18	TAF4		Herpes simplex infection; Basal transcription factors; Huntington's disease	1.232	0.876368
XP_011515885.1	cell proliferation;metabolic process;regulation of biological process;response to stimulus	catalytic activity;protein binding	7336		UBE2V2			1.231	0.876368
XP_011529161.1	cell organization and biogenesis;transport	protein binding	139322		APOOL			1.231	0.883582
XP_016875687.1			90488		C12orf23; TMEM263			1.231	0.905643
NP_619727.2	metabolic process;regulation of biological process;response to stimulus	DNA binding;protein binding	10725	ENSG00000102908.20	NFAT5			1.231	0.905331
NP_055431.1	cell organization and biogenesis;transport	catalytic activity;metal ion binding;nucleotide binding;protein binding;transporter activity	23200	ENSG00000058063.15	ATP11B			1.231	0.877699
NP_001856.2	metabolic process;transport	catalytic activity;transporter activity	1347	ENSG00000112695.11	COX7A2	Electron Transport Chain	Parkinson's disease; Non-alcoholic fatty liver disease (NAFLD); Alzheimer's disease; Huntington's disease; Cardiac muscle contraction; Oxidative phosphorylation	1.231	0.892471
NP_001158287.1	cell differentiation;cell organization and biogenesis;metabolic process;regulation of biological process	catalytic activity;protein binding;RNA binding	22985		ACIN1			1.23	0.876524
XP_005260495.1	cellular component movement;metabolic process;regulation of biological process;response to stimulus	catalytic activity;metal ion binding;protein binding;signal transducer activity	5335		PLCG1	Kit receptor signaling pathway; IL-1 signaling pathway; B Cell Receptor Signaling Pathway; T-Cell Receptor and Co-stimulatory Signaling; Corticotropin-releasing hormone signaling pathway; RANKL/RANK (Receptor activator of NFKB (ligand)) Signaling Pathway; EGF/EGFR Signaling Pathway; Myometrial Relaxation and Contraction Pathways; T-Cell antigen Receptor (TCR) Signaling Pathway; VEGFA-VEGFR2 Signa…		1.23	0.876368
XP_011520278.1	metabolic process;regulation of biological process;response to stimulus	protein binding	7090	ENSG00000140332.15	TLE3	White fat cell differentiation		1.23	0.905331
NP_001335191.1	metabolic process;regulation of biological process;transport	enzyme regulator activity;protein binding	4943		TBC1D25			1.23	0.876368
NP_001127853.1	cell communication;metabolic process;regulation of biological process;response to stimulus;transport	enzyme regulator activity;protein binding	9779	ENSG00000131374.14	TBC1D5			1.229	0.888755
NP_443089.3	cell division;cell organization and biogenesis;development;metabolic process;regulation of biological process;response to stimulus	metal ion binding;protein binding	91603	ENSG00000198783.5	ZNF830			1.229	0.905331
XP_005252108.1	cell organization and biogenesis;metabolic process;regulation of biological process	catalytic activity;metal ion binding;protein binding	5253		PHF2			1.229	0.905331
XP_016864582.1	metabolic process		153396		TMEM161B			1.229	0.898695
XP_006714663.1			345757		FAM174A			1.229	0.905331
NP_002922.2	cell organization and biogenesis;metabolic process;regulation of biological process	catalytic activity;enzyme regulator activity;metal ion binding;protein binding	6015	ENSG00000226788.3; ENSG00000204227.4; ENSG00000228520.3; ENSG00000206287.5; ENSG00000231115.3; ENSG00000235107.3	RING1	Notch Signaling Pathway		1.228	0.877699
NP_001317371.1	cell organization and biogenesis;metabolic process;regulation of biological process	catalytic activity;DNA binding;metal ion binding;protein binding	57504	ENSG00000057935.13	MTA3	Preimplantation Embryo		1.228	0.8808
NP_004302.1	cell division;cell organization and biogenesis;cellular component movement;regulation of biological process;response to stimulus;transport	catalytic activity;metal ion binding;nucleotide binding;protein binding;signal transducer activity	403	ENSG00000138175.8	ARL3			1.228	0.867584
NP_066010.1	metabolic process;transport	transporter activity	57719	ENSG00000074855.10	ANO8			1.228	0.910808
NP_000037.2	cell organization and biogenesis;cellular component movement;metabolic process;regulation of biological process;response to stimulus;transport	catalytic activity;metal ion binding	411	ENSG00000113273.15	ARSB		Metabolic pathways; Lysosome; Glycosaminoglycan degradation	1.228	0.896545
NP_003290.1	cell organization and biogenesis;metabolic process;regulation of biological process;response to stimulus;transport	metal ion binding;nucleotide binding;protein binding;RNA binding	7184	ENSG00000166598.14	HSP90B1	Focal Adhesion-PI3K-Akt-mTOR-signaling pathway; Photodynamic therapy-induced unfolded protein response; Sudden Infant Death Syndrome (SIDS) Susceptibility Pathways	PI3K-Akt signaling pathway; Protein processing in endoplasmic reticulum; Thyroid hormone synthesis; Pathways in cancer; Estrogen signaling pathway; Prostate cancer	1.227	0.883582
XP_011532021.1	cell division;cell organization and biogenesis;cellular component movement;regulation of biological process	protein binding;RNA binding;structural molecule activity	4134		MAP4			1.227	0.905331
XP_005258776.1	cell organization and biogenesis;development;regulation of biological process;response to stimulus	DNA binding;RNA binding	26065		LSM14A			1.227	0.876368
NP_001654.1	cell death;cell differentiation;cell division;cell organization and biogenesis;cellular component movement;regulation of biological process;response to stimulus;transport	catalytic activity;enzyme regulator activity;nucleotide binding;protein binding;signal transducer activity	382	ENSG00000165527.6	ARF6	Insulin Signaling; VEGFA-VEGFR2 Signaling Pathway; EGF/EGFR Signaling Pathway	Endocytosis; Fc gamma R-mediated phagocytosis; Phospholipase D signaling pathway; Ras signaling pathway	1.226	0.876368
NP_006285.1	cell organization and biogenesis;metabolic process;transport	catalytic activity;protein binding;transporter activity	7381	ENSG00000156467.9	UQCRB	Electron Transport Chain	Metabolic pathways; Huntington's disease; Oxidative phosphorylation; Parkinson's disease; Cardiac muscle contraction; Non-alcoholic fatty liver disease (NAFLD); Alzheimer's disease	1.226	0.905331
XP_016869779.1	cellular homeostasis;transport	transporter activity	142680		SLC34A3			1.226	0.876368
NP_004605.4	metabolic process	catalytic activity;nucleotide binding	7084	ENSG00000166548.15	TK2		Pyrimidine metabolism; Drug metabolism - other enzymes; Metabolic pathways	1.226	0.876368
NP_036253.2	cell organization and biogenesis;regulation of biological process;response to stimulus	enzyme regulator activity;protein binding;RNA binding	23580	ENSG00000179604.9	CDC42EP4			1.225	0.891229
NP_057283.1	metabolic process	protein binding;RNA binding	51690	ENSG00000130332.14	LSM7	mRNA Processing	RNA degradation; Spliceosome	1.225	0.876368
NP_001304063.1	metabolic process;regulation of biological process	catalytic activity;nucleotide binding	5210		PFKFB4			1.225	0.905331
NP_001273494.1			9764	ENSG00000135709.12	KIAA0513			1.225	0.881892
NP_004230.2	cell differentiation;cell organization and biogenesis;cellular component movement;metabolic process;regulation of biological process;transport	protein binding	9321	ENSG00000100815.12	TRIP11			1.224	0.876368
NP_002847.1	cell organization and biogenesis;regulation of biological process;response to stimulus	protein binding;receptor activity;signal transducer activity	5819	ENSG00000130202.9	PVRL2; NECTIN2	Monoamine Transport		1.224	0.890212
NP_115879.2		protein binding	84520	ENSG00000275619.2; ENSG00000170270.4	C14orf142; GON7			1.224	0.909322
NP_065747.1		protein binding	57456	ENSG00000281665.1; ENSG00000163807.5	KIAA1143			1.224	0.898695
NP_071327.2	metabolic process;regulation of biological process;response to stimulus	catalytic activity;protein binding	23753	ENSG00000128228.4	SDF2L1			1.224	0.896545
NP_000182.2	cell organization and biogenesis;metabolic process;response to stimulus	catalytic activity;metal ion binding;protein binding	3155	ENSG00000117305.14	HMGCL	Synthesis and Degradation of Ketone Bodies; Amino Acid metabolism	Valine, leucine and isoleucine degradation; Butanoate metabolism; Synthesis and degradation of ketone bodies; Metabolic pathways; Peroxisome	1.223	0.876368
NP_001159735.1	cell organization and biogenesis;metabolic process	protein binding;RNA binding	219402	ENSG00000122033.14	MTIF3			1.223	0.905643
NP_001073027.1		protein binding;RNA binding	221092	ENSG00000214753.2	HNRNPUL2			1.222	0.892471
NP_005262.1	cell organization and biogenesis;metabolic process;regulation of biological process	catalytic activity;nucleotide binding;protein binding	2746	ENSG00000148672.8	GLUD1	Amino Acid metabolism; Urea cycle and metabolism of amino groups	Arginine biosynthesis; Nitrogen metabolism; Carbon metabolism; D-Glutamine and D-glutamate metabolism; Alanine, aspartate and glutamate metabolism; Metabolic pathways; Proximal tubule bicarbonate reclamation	1.222	0.884058
XP_011508525.1	cellular component movement;regulation of biological process;transport	catalytic activity;enzyme regulator activity;motor activity;protein binding	9910		RABGAP1L			1.222	0.876368
NP_003740.2	cell proliferation;cellular component movement;cellular homeostasis;metabolic process;regulation of biological process;response to stimulus	catalytic activity;protein binding;signal transducer activity	8660	ENSG00000185950.8	IRS2	Adipogenesis; Focal Adhesion-PI3K-Akt-mTOR-signaling pathway; Angiopoietin Like Protein 8 Regulatory Pathway; Brain-Derived Neurotrophic Factor (BDNF) signaling pathway; Interferon type I signaling pathways; Insulin Signaling; Alpha 6 Beta 4 signaling pathway; Leptin Insulin Overlap; Transcription factor regulation in adipogenesis; Farnesoid X Receptor Pathway; Prolactin Signaling Pathway; EPO Re…	Insulin resistance; Type II diabetes mellitus; Longevity regulating pathway - multiple species; Non-alcoholic fatty liver disease (NAFLD); MicroRNAs in cancer; Adipocytokine signaling pathway; Insulin signaling pathway; Regulation of lipolysis in adipocytes; AMPK signaling pathway; cGMP-PKG signaling pathway; Longevity regulating pathway; FoxO signaling pathway	1.222	0.891689
NP_005139.1	cell communication;cell differentiation;regulation of biological process;response to stimulus;transport	protein binding	9094	ENSG00000109103.11	UNC119			1.222	0.894048
NP_002004.1	metabolic process	catalytic activity;protein binding;receptor activity;RNA binding	2287	ENSG00000100442.10	FKBP3			1.221	0.876368
NP_001291937.1	cell organization and biogenesis;coagulation;regulation of biological process	metal ion binding;protein binding	80856		KIAA1715; LNPK			1.221	0.876368
NP_004346.1	cell organization and biogenesis;cell proliferation;cellular component movement;defense response;metabolic process;regulation of biological process;response to stimulus;transport	protein binding;receptor activity;signal transducer activity	972	ENSG00000019582.14	CD74			1.221	0.864918
NP_006296.1	cell organization and biogenesis;metabolic process;regulation of biological process;response to stimulus;transport	protein binding;RNA binding	8125	ENSG00000140350.15	ANP32A			1.221	0.892471
NP_001243460.1	cell death;cell organization and biogenesis;cell proliferation;cellular component movement;metabolic process;regulation of biological process;response to stimulus;transport	protein binding;receptor activity;signal transducer activity;transporter activity	706	ENSG00000100300.17	TSPO		Neuroactive ligand-receptor interaction; HTLV-I infection	1.221	0.876368
NP_653299.4		protein binding	148741	ENSG00000198483.12	LOC101060345; ANKRD35			1.221	0.892471
NP_001291946.1	cellular component movement;transport	catalytic activity;motor activity;protein binding	83657	ENSG00000168589.14	DYNLRB2			1.221	0.905331
NP_001153149.1	cell differentiation;metabolic process;regulation of biological process;response to stimulus	protein binding;RNA binding	10492	ENSG00000135316.17	SYNCRIP			1.22	0.905331
NP_002071.2	metabolic process;response to stimulus;transport	catalytic activity;protein binding;RNA binding	2806	ENSG00000125166.12	GOT2	Glycolysis and Gluconeogenesis; Amino Acid metabolism; Alanine and aspartate metabolism	Carbon metabolism; Fat digestion and absorption; Arginine and proline metabolism; Biosynthesis of amino acids; Arginine biosynthesis; Metabolic pathways; Alanine, aspartate and glutamate metabolism; Tyrosine metabolism; Cysteine and methionine metabolism; Phenylalanine, tyrosine and tryptophan biosynthesis; 2-Oxocarboxylic acid metabolism; Phenylalanine metabolism	1.22	0.892471
NP_000149.3	metabolic process	catalytic activity;protein binding	2632		GBE1	Glycogen Metabolism	Metabolic pathways; Starch and sucrose metabolism	1.22	0.894048
XP_005274379.1	cell organization and biogenesis;cell proliferation;metabolic process;regulation of biological process;response to stimulus;transport	protein binding	8301		PICALM			1.22	0.892471
NP_003468.2	metabolic process;regulation of biological process	catalytic activity;protein binding	8050	ENSG00000110435.11	PDHX	Amino Acid metabolism; Glycolysis and Gluconeogenesis	Metabolic pathways	1.22	0.876368
NP_055610.1	cell growth;cell organization and biogenesis;cell proliferation;cellular component movement;metabolic process;regulation of biological process	DNA binding;enzyme regulator activity;metal ion binding;protein binding	9839	ENSG00000169554.18	ZEB2	TGF-beta Receptor Signaling; TGF-beta Signaling Pathway	MicroRNAs in cancer	1.22	0.905331
NP_005920.2	metabolic process;regulation of biological process;transport	metal ion binding;protein binding	4241	ENSG00000163975.11	MFI2; MELTF			1.219	0.882613
NP_001334.2	cell death;cell differentiation;cell organization and biogenesis;cell proliferation;development;regulation of biological process;response to stimulus;transport	protein binding;receptor activity	1601	ENSG00000153071.14	DAB2	TGF-beta Signaling Pathway; Endoderm Differentiation	Endocytosis	1.219	0.873006
NP_077274.3	metabolic process	catalytic activity;protein binding	79143	ENSG00000278519.4; ENSG00000277025.4; ENSG00000277923.4; ENSG00000277733.4; ENSG00000274194.4; ENSG00000273592.4; ENSG00000276935.4; ENSG00000278322.4; ENSG00000125505.16; ENSG00000275118.4	MBOAT7		Glycerophospholipid metabolism	1.219	0.876368
NP_004271.1	metabolic process;regulation of biological process	catalytic activity;protein binding	9521	ENSG00000124802.11	EEF1E1			1.219	0.905331
NP_001303249.1	metabolic process;response to stimulus	catalytic activity;metal ion binding;protein binding	5351		PLOD1			1.218	0.883582
NP_005994.2	metabolic process;response to stimulus;transport	catalytic activity;metal ion binding;protein binding;transporter activity	7386	ENSG00000169021.5	UQCRFS1	Electron Transport Chain	Non-alcoholic fatty liver disease (NAFLD); Huntington's disease; Alzheimer's disease; Metabolic pathways; Oxidative phosphorylation; Parkinson's disease; Cardiac muscle contraction	1.218	0.905331
NP_001333475.1	metabolic process;transport	catalytic activity;protein binding	1384		CRAT	Fatty Acid Beta Oxidation		1.218	0.883582
NP_005564.1	regulation of biological process;response to stimulus	catalytic activity;motor activity;protein binding;structural molecule activity	4001	ENSG00000113368.11	LMNB1	Fas Ligand (FasL) pathway and Stress induction of Heat Shock Proteins (HSP) regulation	Apoptosis	1.217	0.896545
NP_001264153.1	cell differentiation;transport	protein binding	8407	ENSG00000158710.14	TAGLN2			1.217	0.896545
XP_005259256.1	cell organization and biogenesis;cellular component movement;regulation of biological process	protein binding	7408		VASP	Integrin-mediated Cell Adhesion; Focal Adhesion		1.217	0.900011
XP_011528424.1	metabolic process;regulation of biological process;transport	protein binding	26088	ENSG00000100083.18	GGA1			1.217	0.876368
NP_006300.1	metabolic process;regulation of biological process;response to stimulus	catalytic activity;motor activity;protein binding	9209	ENSG00000093167.17	LRRFIP2			1.217	0.898695
NP_940841.1	metabolic process	catalytic activity;protein binding	143879	ENSG00000182359.14	KBTBD3			1.217	0.876368
NP_001138984.1	cell organization and biogenesis;metabolic process;regulation of biological process	DNA binding;protein binding	4774	ENSG00000162599.15	NFIA			1.217	0.907119
NP_009160.2	cell organization and biogenesis;regulation of biological process;transport	protein binding;transporter activity	11252	ENSG00000100266.18	PACSIN2			1.216	0.898695
NP_001129676.1	cell division;cell organization and biogenesis;regulation of biological process;response to stimulus	protein binding;RNA binding	55920	ENSG00000281540.2; ENSG00000179051.13	RCC2			1.216	0.892471
NP_001273554.1	metabolic process;regulation of biological process;transport	protein binding;RNA binding	10921	ENSG00000205937.11	RNPS1	mRNA Processing	RNA transport; mRNA surveillance pathway	1.216	0.905331
NP_001139580.1	metabolic process;response to stimulus	catalytic activity	22949	ENSG00000106853.18	PTGR1	NRF2 pathway		1.216	0.876368
NP_061188.1	cell organization and biogenesis;metabolic process;regulation of biological process;transport	protein binding	95681	ENSG00000106477.18	CEP41			1.216	0.90641
NP_078954.4	metabolic process	catalytic activity;nucleotide binding	79731	ENSG00000137513.9	NARS2	Ectoderm Differentiation	Aminoacyl-tRNA biosynthesis	1.216	0.876368
NP_001305844.1	metabolic process;response to stimulus	protein binding	4045		LSAMP			1.216	0.892289
NP_003205.2	cell division;metabolic process;regulation of biological process;response to stimulus	DNA binding;protein binding	7005	ENSG00000007866.19	TEAD3		Hippo signaling pathway; Hippo signaling pathway -multiple species	1.216	0.834042
NP_001333292.1	cell differentiation;cell organization and biogenesis;metabolic process;regulation of biological process	metal ion binding;protein binding;RNA binding	7536		SF1			1.215	0.937463
NP_003553.2	metabolic process;transport	RNA binding;transporter activity	8402	ENSG00000108528.13	SLC25A11			1.215	0.900674
NP_002940.2	cell organization and biogenesis;metabolic process;regulation of biological process	protein binding;RNA binding;structural molecule activity	6182	ENSG00000262814.7	MRPL12		Ribosome	1.215	0.901806
NP_115992.1	cell organization and biogenesis;defense response;metabolic process;regulation of biological process;response to stimulus;transport	catalytic activity;metal ion binding;protein binding;receptor activity	84695	ENSG00000115318.11	LOXL3	TYROBP Causal Network		1.214	0.905734
NP_115688.1		protein binding	84272	ENSG00000119820.10	YIPF4			1.214	0.905643
NP_009096.2	cell organization and biogenesis;metabolic process;regulation of biological process	metal ion binding;protein binding;RNA binding	8175	ENSG00000104897.9	SF3A2	mRNA Processing	Spliceosome	1.213	0.896545
XP_011540794.1	cell death;cell proliferation;metabolic process;regulation of biological process	catalytic activity;nucleotide binding;protein binding;RNA binding	984		CDK11B			1.213	0.905331
NP_009193.2	cell communication;cell organization and biogenesis;defense response;metabolic process;regulation of biological process;response to stimulus;transport	antioxidant activity;catalytic activity;DNA binding;enzyme regulator activity;metal ion binding;protein binding;RNA binding	11315	ENSG00000116288.12	PARK7	Parkinsons Disease Pathway; Synaptic Vesicle Pathway; Androgen receptor signaling pathway	Parkinson's disease	1.212	0.905331
NP_001166925.1	metabolic process;regulation of biological process	catalytic activity;protein binding	5160	ENSG00000131828.13	PDHA1	Acetylcholine Synthesis; TCA Cycle and Deficiency of Pyruvate Dehydrogenase complex (PDHc); Glycolysis and Gluconeogenesis; Amino Acid metabolism		1.212	0.905331
NP_005561.1	cell organization and biogenesis;coagulation;metabolic process;regulation of biological process;transport	metal ion binding;protein binding	3998	ENSG00000074695.5	LMAN1	Complement and Coagulation Cascades	Protein processing in endoplasmic reticulum	1.212	0.899287
NP_064516.2	metabolic process;regulation of biological process	protein binding	56893	ENSG00000160803.7	UBQLN4		Protein processing in endoplasmic reticulum	1.212	0.905331
NP_055095.2	metabolic process	protein binding	22826	ENSG00000126698.10	DNAJC8	mRNA Processing		1.212	0.896365
XP_011521615.1	metabolic process;regulation of biological process	catalytic activity;metal ion binding	79068		FTO	FTO Obesity Variant Mechanism		1.212	0.881892
XP_011527126.1	cellular component movement;metabolic process;regulation of biological process;response to stimulus	DNA binding;protein binding	4773		NFATC2	Cardiac Hypertrophic Response; Heart Development; T-Cell antigen Receptor (TCR) Signaling Pathway; VEGFA-VEGFR2 Signaling Pathway; T-Cell Receptor and Co-stimulatory Signaling; Wnt Signaling Pathway Netpath; B Cell Receptor Signaling Pathway		1.212	0.905331
XP_011517184.1	regulation of biological process;transport	protein binding	57706		DENND1A			1.212	0.914118
NP_689912.2	cell division;metabolic process	catalytic activity;protein binding	205564	ENSG00000119231.10	SENP5			1.212	0.909322
NP_056444.3	cell organization and biogenesis;metabolic process	protein binding;RNA binding	26121	ENSG00000275117.4; ENSG00000277953.4; ENSG00000105618.13; ENSG00000277154.4; ENSG00000274894.4; ENSG00000274651.4; ENSG00000277707.4; ENSG00000276421.4; ENSG00000274144.4; ENSG00000275885.4	PRPF31		Spliceosome	1.211	0.896545
NP_003673.3	cell death;regulation of biological process;response to stimulus	enzyme regulator activity;protein binding	8567	ENSG00000110514.19	MADD	TNF alpha Signaling Pathway; Deregulation of Rab and Rab Effector Genes in Bladder Cancer		1.211	0.892471
NP_004474.2	metabolic process	catalytic activity;protein binding	2653	ENSG00000140905.10	GCSH		Glyoxylate and dicarboxylate metabolism; Glycine, serine and threonine metabolism; Metabolic pathways	1.211	0.882613
XP_005247645.1	cell proliferation		55573		CDV3			1.21	0.905331
NP_065392.1	metabolic process	catalytic activity	57136	ENSG00000101474.11	APMAP			1.21	0.905331
NP_444252.1	cell organization and biogenesis;regulation of biological process	catalytic activity;protein binding	5217	ENSG00000070087.13	PFN2	Association Between Physico-Chemical Features and Toxicity Associated Pathways	Rap1 signaling pathway; Salmonella infection; Regulation of actin cytoskeleton; Shigellosis	1.21	0.921991
NP_079216.4	regulation of biological process;response to stimulus	protein binding	80005	ENSG00000147459.17	DOCK5			1.21	0.905331
XP_005251524.1	cell differentiation;cell organization and biogenesis;cellular component movement;metabolic process;regulation of biological process	DNA binding	4781	ENSG00000147862.15	NFIB	Pathways Affected in Adenoid Cystic Carcinoma		1.21	0.883582
NP_002212.3	cell differentiation;cell proliferation;metabolic process;regulation of biological process;response to stimulus	catalytic activity;nucleotide binding;protein binding	3707	ENSG00000143772.9	ITPKB		Calcium signaling pathway; Inositol phosphate metabolism; Metabolic pathways; Phosphatidylinositol signaling system	1.21	0.893687
NP_665813.1	regulation of biological process;transport	transporter activity	59285	ENSG00000130433.7	CACNG6	Arrhythmogenic Right Ventricular Cardiomyopathy	Oxytocin signaling pathway; Hypertrophic cardiomyopathy (HCM); Dilated cardiomyopathy; Adrenergic signaling in cardiomyocytes; MAPK signaling pathway; Arrhythmogenic right ventricular cardiomyopathy (ARVC); Cardiac muscle contraction	1.21	0.884058
NP_001124317.1	cell differentiation;cell organization and biogenesis;defense response;metabolic process;regulation of biological process;response to stimulus;transport	DNA binding;metal ion binding;protein binding	604	ENSG00000113916.17	BCL6	DNA Damage Response (only ATM dependent); Mecp2 and Associated Rett Syndrome; B Cell Receptor Signaling Pathway	Transcriptional misregulation in cancer; FoxO signaling pathway	1.21	0.937463
XP_016885266.1	metabolic process;response to stimulus	catalytic activity;nucleotide binding;protein binding;RNA binding	7317		UBA1	Parkinsons Disease Pathway; Proteasome Degradation; Parkin-Ubiquitin Proteasomal System pathway		1.209	0.905331
NP_001142.2	cell organization and biogenesis;metabolic process;regulation of biological process;transport	protein binding;transporter activity	291	ENSG00000151729.10	SLC25A4	Synaptic Vesicle Pathway; Electron Transport Chain; Sudden Infant Death Syndrome (SIDS) Susceptibility Pathways	Parkinson's disease; cGMP-PKG signaling pathway; HTLV-I infection; Calcium signaling pathway; Huntington's disease	1.209	0.88295
NP_036313.3	cell death;metabolic process;regulation of biological process;response to stimulus	catalytic activity;metal ion binding;protein binding	23770	ENSG00000105701.15	FKBP8	Senescence and Autophagy in Cancer		1.209	0.888755
NP_003619.2	cell communication;cell death;cell organization and biogenesis;regulation of biological process	protein binding	8502	ENSG00000144283.21	PKP4			1.209	0.909322
NP_006160.1	metabolic process;response to stimulus	catalytic activity	4837	ENSG00000166741.7	NNMT	Metapathway biotransformation; Methylation Pathways	Nicotinate and nicotinamide metabolism; Metabolic pathways	1.209	0.907119
XP_016877105.1	cell differentiation;transport	protein binding	7127		TNFAIP2			1.209	0.937463
XP_005267899.1			55671	ENSG00000100796.17	SMEK1; PPP4R3A	Integrated Breast Cancer Pathway	Glucagon signaling pathway	1.208	0.876368
NP_958839.1	cell differentiation;development;regulation of biological process;transport	protein binding	8522	ENSG00000007237.18	GAS7			1.208	0.904022
NP_077321.3	metabolic process	protein binding	79269	ENSG00000122741.15	DCAF10			1.208	0.876339
XP_016868944.1	cell differentiation;cell organization and biogenesis;metabolic process;regulation of biological process	DNA binding	4603		MYBL1			1.208	0.896545
NP_056450.2	cell organization and biogenesis;regulation of biological process;response to stimulus;transport	enzyme regulator activity;protein binding	26130	ENSG00000165219.21	GAPVD1			1.207	0.904137
NP_001257367.1	cell organization and biogenesis;regulation of biological process;response to stimulus	enzyme regulator activity;protein binding	10602	ENSG00000163171.7	CDC42EP3			1.207	0.907119
NP_112589.1	cell division;metabolic process	protein binding	83461	ENSG00000111665.11	CDCA3			1.207	0.907119
NP_056041.1	cell communication;metabolic process;regulation of biological process;response to stimulus		23274	ENSG00000038532.14	CLEC16A			1.207	0.892471
XP_006720163.1	regulation of biological process	enzyme regulator activity;protein binding	253959		RALGAPA1			1.207	0.924931
XP_011534892.1		RNA binding	23351		KHNYN			1.207	0.937463
NP_001203.1	cell death;cell organization and biogenesis;defense response;metabolic process;regulation of biological process;response to stimulus	protein binding;RNA binding	708	ENSG00000108561.8	C1QBP	Mesodermal Commitment Pathway	Herpes simplex infection	1.206	0.905331
NP_006102.2	cell organization and biogenesis;metabolic process;regulation of biological process;response to stimulus	catalytic activity;protein binding;RNA binding	10449	ENSG00000167315.17	ACAA2	Fatty Acid Biosynthesis	Valine, leucine and isoleucine degradation; Fatty acid elongation; Fatty acid metabolism; Metabolic pathways; Fatty acid degradation	1.206	0.905331
NP_005689.2	transport	protein binding	10067	ENSG00000116521.10; ENSG00000263290.5	SCAMP3			1.206	0.904297
NP_004837.1	metabolic process;regulation of biological process	protein binding;RNA binding	9470	ENSG00000135930.13	EIF4E2	Focal Adhesion-PI3K-Akt-mTOR-signaling pathway	RNA transport; HIF-1 signaling pathway; PI3K-Akt signaling pathway; mTOR signaling pathway; Insulin signaling pathway; Longevity regulating pathway; EGFR tyrosine kinase inhibitor resistance	1.206	0.905331
NP_001001330.1	cell division;cell organization and biogenesis		221035	ENSG00000165476.13	REEP3			1.206	0.915072
NP_001103132.3	metabolic process	catalytic activity;protein binding	283450	ENSG00000173064.12	HECTD4			1.206	0.896545
XP_011536382.1	metabolic process;regulation of biological process		23389		MED13L			1.206	0.896846
NP_003365.1	cell communication;cell death;cell differentiation;defense response;metabolic process;regulation of biological process;response to stimulus;transport	protein binding;transporter activity	7416	ENSG00000213585.10	VDAC1		NOD-like receptor signaling pathway; HTLV-I infection; Influenza A; cGMP-PKG signaling pathway; Calcium signaling pathway; Parkinson's disease; Huntington's disease	1.205	0.905331
NP_598000.2	metabolic process;regulation of biological process;transport	enzyme regulator activity;protein binding	135228	ENSG00000156535.13	CD109			1.205	0.905331
NP_001165131.1	metabolic process;transport	catalytic activity;nucleotide binding;protein binding	1727	ENSG00000100243.20	CYB5R3	Oxidation by Cytochrome P450		1.205	0.905331
NP_612398.2		protein binding	92689	ENSG00000197712.11	FAM114A1			1.205	0.905331
XP_011522362.1	cell death;cell organization and biogenesis;metabolic process;regulation of biological process;transport	enzyme regulator activity;protein binding;transporter activity	9135		RABEP1			1.205	0.905331
XP_016885459.1	cell organization and biogenesis;regulation of biological process;transport	metal ion binding;protein binding	94121		SYTL4			1.205	0.905331
NP_005817.1	metabolic process;regulation of biological process	protein binding;RNA binding	10236	ENSG00000282958.1; ENSG00000125944.18	HNRNPR	mRNA Processing		1.204	0.907596
NP_001316143.1	cell organization and biogenesis;metabolic process;regulation of biological process;transport	enzyme regulator activity;protein binding;transporter activity	4253	ENSG00000258941.4	CTAGE5; MIA2			1.204	0.914118
XP_006717091.1	metabolic process;transport	transporter activity	23446		SLC44A1			1.204	0.914118
NP_005430.1	defense response;response to stimulus	protein binding	8079	ENSG00000089693.10	MLF2			1.204	0.905331
NP_001181.2	metabolic process	catalytic activity	587	ENSG00000105552.14	BCAT2		2-Oxocarboxylic acid metabolism; Cysteine and methionine metabolism; Biosynthesis of amino acids; Valine, leucine and isoleucine degradation; Metabolic pathways; Valine, leucine and isoleucine biosynthesis; Pantothenate and CoA biosynthesis	1.203	0.883582
NP_543011.2	cell differentiation;regulation of biological process;response to stimulus		116151	ENSG00000124098.9	FAM210B			1.203	0.925269
NP_058642.1	cell differentiation;cell organization and biogenesis;cellular component movement;defense response;regulation of biological process;response to stimulus;transport	protein binding;receptor activity	50848	ENSG00000158769.17	F11R		Leukocyte transendothelial migration; Cell adhesion molecules (CAMs); Epithelial cell signaling in Helicobacter pylori infection; Tight junction	1.202	0.932073
NP_001156956.1	metabolic process	protein binding	80344	ENSG00000100897.17	DCAF11			1.202	0.930589
NP_057103.2	cell organization and biogenesis	protein binding;RNA binding	51631	ENSG00000146963.17	LUC7L2			1.201	0.907119
NP_006695.1	regulation of biological process	protein binding	10910	ENSG00000165416.14	SUGT1	Nucleotide-binding Oligomerization Domain (NOD) pathway		1.201	0.910945
NP_000091.1	regulation of biological process;response to stimulus;transport	enzyme regulator activity;protein binding;RNA binding	1476	ENSG00000160213.6	CSTB			1.201	0.914118
XP_016858491.1	metabolic process	catalytic activity;metal ion binding;nucleotide binding;protein binding	9917		FAM20B			1.201	0.909322
NP_003698.1	cell division;cell organization and biogenesis;metabolic process;regulation of biological process;response to stimulus	catalytic activity;nucleotide binding;protein binding	8607	ENSG00000175792.11	RUVBL1	Gastric Cancer Network 1	Wnt signaling pathway	1.2	0.909322
NP_004277.2	metabolic process;regulation of biological process;response to stimulus	catalytic activity;nucleotide binding;RNA binding	9567	ENSG00000100226.15	GTPBP1			1.2	0.905331
NP_001243654.1	cell division;cell organization and biogenesis;metabolic process	catalytic activity;metal ion binding	10713	ENSG00000168883.19	USP39		Spliceosome	1.2	0.907119
XP_005257071.1		protein binding;RNA binding	124540		MSI2			1.2	0.909322
NP_078772.1	regulation of biological process	metal ion binding;protein binding	64207	ENSG00000119669.4	IRF2BPL			1.2	0.907119
NP_001185808.1			100526740	ENSG00000248919.7	ATP5J2-PTCD1			1.2	0.914118
NP_443143.2	cell organization and biogenesis;metabolic process;regulation of biological process	catalytic activity;metal ion binding;protein binding	114799	ENSG00000141446.10	ESCO1			1.2	0.9283
NP_003080.2	metabolic process;regulation of biological process;response to stimulus	protein binding;RNA binding	6625	ENSG00000104852.14	SNRNP70	mRNA Processing	Spliceosome	1.199	0.909322
NP_115687.2	metabolic process;regulation of biological process;transport	protein binding;RNA binding	84271	ENSG00000100227.17	POLDIP3			1.199	0.904297
NP_003320.2	cell communication;cell proliferation;cellular component movement;cellular homeostasis;metabolic process;regulation of biological process;response to stimulus;transport	antioxidant activity;catalytic activity;protein binding;RNA binding	7295	ENSG00000136810.12	TXN	VEGFA-VEGFR2 Signaling Pathway; Selenium Micronutrient Network; NRF2 pathway; TNF alpha Signaling Pathway	NOD-like receptor signaling pathway	1.199	0.905331
XP_016874547.1	development;metabolic process;regulation of biological process;transport	protein binding	23085		ERC1			1.199	0.905331
NP_078813.1	metabolic process	catalytic activity;metal ion binding;nucleotide binding	79587	ENSG00000134905.16	CARS2		Aminoacyl-tRNA biosynthesis	1.199	0.905331
NP_005504.2	metabolic process;regulation of biological process	DNA binding;metal ion binding;protein binding	2960	ENSG00000153767.9	GTF2E1	Eukaryotic Transcription Initiation	Epstein-Barr virus infection; Viral carcinogenesis; Basal transcription factors	1.199	0.905331
NP_055521.1	cell organization and biogenesis;cell proliferation;metabolic process;regulation of biological process	protein binding;RNA binding	9733	ENSG00000075856.11	SART3			1.198	0.905331
XP_016866762.1	cell organization and biogenesis;metabolic process;regulation of biological process;response to stimulus	DNA binding;protein binding;RNA binding	7913		DEK			1.198	0.909322
XP_016882419.1	cell death;cell organization and biogenesis;cellular component movement;metabolic process;regulation of biological process;transport	catalytic activity;DNA binding;protein binding	55201		MAP1S			1.198	0.908123
NP_689794.1	regulation of biological process;response to stimulus;transport		158747	ENSG00000130150.11	MOSPD2			1.198	0.909322
XP_011524715.1		protein binding	114823	ENSG00000167615.16	LENG8			1.198	0.914118
XP_011514990.1		metal ion binding	92092		ZC3HAV1L			1.198	0.905331
XP_006717987.1	cell differentiation;cell organization and biogenesis;metabolic process;regulation of biological process	metal ion binding	57178		ZMIZ1	Androgen receptor signaling pathway		1.198	0.925317
NP_001092744.1	cell organization and biogenesis;metabolic process;regulation of biological process	DNA binding;protein binding	26277	ENSG00000092330.15	TINF2			1.198	0.932746
NP_004323.2	metabolic process;response to stimulus	catalytic activity	670	ENSG00000137274.12	BPHL			1.198	0.909322
XP_016872436.1	metabolic process;regulation of biological process;transport	catalytic activity	9397		NMT2			1.197	0.914118
NP_001295169.1	cell organization and biogenesis		125988	ENSG00000174917.8	C19orf70			1.197	0.918442
NP_001094284.1	metabolic process	catalytic activity	90809	ENSG00000165782.10	TMEM55B; PIP4P1			1.197	0.936513
NP_003087.1	cell organization and biogenesis;metabolic process;transport	protein binding;RNA binding;structural molecule activity	6637	ENSG00000143977.13	SNRPG	mRNA Processing	Spliceosome	1.197	0.920323
XP_011517227.1	cell differentiation;cellular component movement;metabolic process;regulation of biological process;transport	protein binding	64855		FAM129B			1.196	0.907119
NP_001156752.1	metabolic process;regulation of biological process	RNA binding	27336	ENSG00000102241.11	HTATSF1			1.196	0.907119
NP_003339.1	cell organization and biogenesis;metabolic process;regulation of biological process;response to stimulus;transport	catalytic activity;nucleotide binding;protein binding;RNA binding	7334	ENSG00000177889.9	UBE2N	Simplified Depiction of MYD88 Distinct Input-Output Pathway; IL-1 signaling pathway; Interleukin-1 Induced Activation of NF-kappa-B	Ubiquitin mediated proteolysis	1.196	0.909322
NP_653237.1	metabolic process;transport	catalytic activity;protein binding	131474	ENSG00000163528.12	CHCHD4			1.196	0.923508
XP_016884772.1	metabolic process;regulation of biological process;response to stimulus	protein binding	140462		ASB9			1.196	0.938599
XP_005251033.1	cell organization and biogenesis	protein binding;RNA binding;structural molecule activity	5339		PLEC			1.195	0.914118
NP_001484.1	metabolic process;regulation of biological process;response to stimulus;transport	catalytic activity;enzyme regulator activity;protein binding	2664	ENSG00000203879.11	GDI1	Integrated Breast Cancer Pathway		1.195	0.914118
NP_079172.2	metabolic process	catalytic activity;metal ion binding	79956	ENSG00000099219.13	ERMP1			1.195	0.905331
NP_060268.2	regulation of biological process	protein binding;RNA binding	54915	ENSG00000149658.17	YTHDF1			1.195	0.905331
XP_005278339.1	cell differentiation;metabolic process;regulation of biological process;response to stimulus	protein binding	4849		CNOT3			1.195	0.928094
NP_001265627.1	metabolic process;regulation of biological process;response to stimulus	catalytic activity;DNA binding	5437	ENSG00000163882.9	POLR2H	Eukaryotic Transcription Initiation		1.195	0.928094
NP_006347.1	cell organization and biogenesis;metabolic process;transport	catalytic activity;transporter activity	10476	ENSG00000167863.11	ATP5H	Electron Transport Chain; Oxidative phosphorylation	Alzheimer's disease; Huntington's disease; Oxidative phosphorylation; Parkinson's disease; Metabolic pathways	1.195	0.905331
NP_001135764.1	metabolic process;transport	metal ion binding	81562	ENSG00000114988.11	LMAN2L			1.195	0.914118
XP_016878863.1	cell death;cell organization and biogenesis;metabolic process;response to stimulus	protein binding;structural molecule activity	5493		PPL			1.195	0.947354
NP_835221.2	cell differentiation;development;metabolic process;regulation of biological process;response to stimulus	DNA binding;protein binding	1745	ENSG00000144355.14	DLX1			1.195	0.925269
NP_005315.1	cell differentiation;cell organization and biogenesis;cell proliferation;coagulation;metabolic process;regulation of biological process;response to stimulus	DNA binding;protein binding	3020; 440926; 3021	ENSG00000132475.10; ENSG00000163041.9	H3F3A; H3F3AP4; H3F3B	Histone Modifications; Gastric Cancer Network 1	Systemic lupus erythematosus; Transcriptional misregulation in cancer; Alcoholism	1.194	0.914903
NP_002245.4	cellular component movement;transport	catalytic activity;motor activity;nucleotide binding;protein binding	3797	ENSG00000084731.14	KIF3C			1.194	0.917476
NP_065111.1	metabolic process;regulation of biological process	catalytic activity;DNA binding	57106	ENSG00000090971.4	NAT14	Metapathway biotransformation		1.194	0.913012
NP_005991.1	cell organization and biogenesis;regulation of biological process;transport	catalytic activity;nucleotide binding;protein binding;structural molecule activity	7277	ENSG00000127824.13	TUBA4A	Pathogenic Escherichia coli infection; Parkin-Ubiquitin Proteasomal System pathway	Pathogenic Escherichia coli infection; Phagosome; Apoptosis; Gap junction	1.193	0.914118
NP_001014437.1	metabolic process	catalytic activity;metal ion binding;nucleotide binding;protein binding;RNA binding	833	ENSG00000278191.4; ENSG00000110619.17	CARS			1.193	0.914118
NP_003277.1	cell death;cell division;cell organization and biogenesis;metabolic process;regulation of biological process;response to stimulus	catalytic activity;DNA binding;nucleotide binding;protein binding;RNA binding	7150	ENSG00000198900.5	TOP1			1.193	0.914118
NP_003104.2	cell organization and biogenesis;metabolic process;regulation of biological process;response to stimulus	DNA binding;protein binding	6672	ENSG00000067066.16	SP100		Herpes simplex infection; Viral carcinogenesis	1.193	0.909322
NP_002964.3	cell organization and biogenesis;metabolic process;regulation of biological process;transport	protein binding;RNA binding	6311	ENSG00000204842.14	ATXN2	EGF/EGFR Signaling Pathway; Parkinsons Disease Pathway		1.193	0.909322
NP_001182237.1	metabolic process;regulation of biological process	DNA binding;protein binding	8545	ENSG00000163320.10	CGGBP1			1.193	0.909322
NP_054896.2	cell organization and biogenesis;transport	protein binding	29090	ENSG00000075336.11	TIMM21			1.193	0.905331
NP_001020107.1	cell growth;cell organization and biogenesis;cellular component movement;regulation of biological process;response to stimulus;transport	protein binding	8936	ENSG00000112290.12	WASF1	VEGFA-VEGFR2 Signaling Pathway; Regulation of Actin Cytoskeleton	Regulation of actin cytoskeleton; Shigellosis; Salmonella infection; Bacterial invasion of epithelial cells; Adherens junction; Choline metabolism in cancer; Fc gamma R-mediated phagocytosis	1.193	0.919903
NP_001231630.1	cell death;cell differentiation;cell proliferation;metabolic process;regulation of biological process;response to stimulus;transport	DNA binding;metal ion binding;protein binding;RNA binding	677		ZFP36L1			1.193	0.866268
NP_478102.2	cell death;cell division;cell organization and biogenesis;metabolic process;regulation of biological process;response to stimulus	catalytic activity;DNA binding;enzyme regulator activity;protein binding;RNA binding	1029	ENSG00000147889.17	CDKN2A	Senescence and Autophagy in Cancer; Cell Cycle; Signaling Pathways in Glioblastoma; TP53 Network; Apoptosis; G1 to S cell cycle control; Bladder Cancer		1.193	0.931742
NP_001748.1	cell differentiation;metabolic process	catalytic activity	873; 54093	ENSG00000159228.12	CBR1; SETD4	NRF2 pathway	Arachidonic acid metabolism; Metabolic pathways; Chemical carcinogenesis; Metabolism of xenobiotics by cytochrome P450	1.192	0.915715
XP_011511125.1		metal ion binding;protein binding	4026		LPP			1.192	0.923694
NP_004347.1	cell proliferation;metabolic process;regulation of biological process;response to stimulus;transport	protein binding;receptor activity	975	ENSG00000110651.11	CD81	B Cell Receptor Signaling Pathway	Malaria; Hepatitis C; B cell receptor signaling pathway	1.192	0.914118
NP_851997.1	metabolic process;regulation of biological process	catalytic activity;protein binding	55729	ENSG00000171681.12	ATF7IP			1.192	0.905331
XP_011543255.1	metabolic process	catalytic activity;metal ion binding	283209		PGM2L1			1.191	0.923259
NP_001036100.1	metabolic process;regulation of biological process	protein binding;RNA binding	25983	ENSG00000129460.15	NGDN			1.191	0.910945
NP_001077432.1	cell differentiation;cell organization and biogenesis;metabolic process;regulation of biological process	RNA binding	11022	ENSG00000182134.15	TDRKH			1.191	0.9283
NP_060481.3	metabolic process;regulation of biological process	protein binding	55082	ENSG00000134884.13	ARGLU1			1.191	0.914118
NP_612427.2		protein binding	84331	ENSG00000172366.19	FAM195A; MCRIP2			1.191	0.9186
NP_001157750.1	metabolic process;transport	transporter activity	2542		SLC37A4			1.191	0.905331
NP_787103.1	metabolic process;regulation of biological process	catalytic activity;metal ion binding	284273	ENSG00000180011.6	ZADH2			1.191	0.910945
NP_002743.3	metabolic process;regulation of biological process;response to stimulus	catalytic activity;nucleotide binding;protein binding;signal transducer activity	5601	ENSG00000050748.17	MAPK9	AGE/RAGE pathway; IL-1 signaling pathway; TNF related weak inducer of apoptosis (TWEAK) Signaling Pathway; T-Cell antigen Receptor (TCR) Signaling Pathway; Wnt Signaling in Kidney Disease; Regulation of toll-like receptor signaling pathway; Canonical and Non-Canonical TGF-B signaling; DNA Damage Response (only ATM dependent); T-Cell antigen Receptor (TCR) pathway during Staphylococcus aureus infe…	Chagas disease (American trypanosomiasis); Type II diabetes mellitus; Sphingolipid signaling pathway; Epstein-Barr virus infection; Focal adhesion; cAMP signaling pathway; Insulin signaling pathway; Pertussis; Endocrine resistance; T cell receptor signaling pathway; Pathways in cancer; Herpes simplex infection; MAPK signaling pathway; Retrograde endocannabinoid signaling; Adipocytokine signaling …	1.191	0.914118
NP_002553.3	cell communication;cell death;cell organization and biogenesis;cell proliferation;cellular homeostasis;coagulation;defense response;metabolic process;regulation of biological process;response to stimulus;transport	nucleotide binding;protein binding;receptor activity;signal transducer activity;transporter activity	5027	ENSG00000089041.16	P2RX7		Calcium signaling pathway; NOD-like receptor signaling pathway; Neuroactive ligand-receptor interaction	1.191	0.936787
NP_003152.1	cell death;cellular component movement;defense response;metabolic process;regulation of biological process;response to stimulus	catalytic activity;nucleotide binding;protein binding	6198	ENSG00000108443.13	RPS6KB1	Prolactin Signaling Pathway; Leptin signaling pathway; ErbB Signaling Pathway; G13 Signaling Pathway; Factors and pathways affecting insulin-like growth factor (IGF1)-Akt signaling; Cytoplasmic Ribosomal Proteins; Target Of Rapamycin (TOR) Signaling; IL-4 Signaling Pathway; Angiopoietin Like Protein 8 Regulatory Pathway; Kit receptor signaling pathway; Apoptosis-related network due to altered Not…	ErbB signaling pathway; TGF-beta signaling pathway; Endocrine resistance; Proteoglycans in cancer; Acute myeloid leukemia; Longevity regulating pathway; mTOR signaling pathway; Insulin signaling pathway; Choline metabolism in cancer; Longevity regulating pathway - multiple species; PI3K-Akt signaling pathway; EGFR tyrosine kinase inhibitor resistance; Insulin resistance; Breast cancer; Fc gamma R…	1.191	0.920323
NP_002267.2	cell death;cell differentiation;cell organization and biogenesis;regulation of biological process;response to stimulus	protein binding;structural molecule activity	3880	ENSG00000171345.13	KRT19			1.19	0.914118
NP_443183.1	metabolic process;regulation of biological process	DNA binding;protein binding	116092	ENSG00000101457.12	DNTTIP1			1.19	0.923978
NP_060324.1			54958	ENSG00000130748.6	TMEM160			1.19	0.907596
NP_073606.3	cell organization and biogenesis;metabolic process;regulation of biological process		64784	ENSG00000140577.15	CRTC3		HTLV-I infection	1.19	0.910808
NP_001129107.1		protein binding;RNA binding	83638	ENSG00000175573.6	C11orf68			1.189	0.914118
NP_443079.1	regulation of biological process;response to stimulus	signal transducer activity	2788	ENSG00000176533.12	GNG7	Focal Adhesion-PI3K-Akt-mTOR-signaling pathway; Calcium Regulation in the Cardiac Cell; G Protein Signaling Pathways; Chemokine signaling pathway; Myometrial Relaxation and Contraction Pathways	Ras signaling pathway; Morphine addiction; Serotonergic synapse; Cholinergic synapse; GABAergic synapse; Olfactory transduction; Pathways in cancer; PI3K-Akt signaling pathway; Circadian entrainment; Chemokine signaling pathway; Glutamatergic synapse; Alcoholism; Dopaminergic synapse; Retrograde endocannabinoid signaling	1.189	0.936787
NP_116126.3		catalytic activity;motor activity;protein binding;structural molecule activity	84823	ENSG00000176619.12	LMNB2	Gastric cancer network 2; Fas Ligand (FasL) pathway and Stress induction of Heat Shock Proteins (HSP) regulation	Apoptosis	1.188	0.924931
NP_004090.4	cell organization and biogenesis;regulation of biological process;transport	protein binding	2040	ENSG00000148175.12	STOM			1.188	0.918442
NP_001165908.1	cell death;cell differentiation;cell organization and biogenesis;regulation of biological process;reproduction	DNA binding;metal ion binding;protein binding;RNA binding	23089		PEG10			1.188	0.905331
NP_001172011.1	metabolic process;regulation of biological process;response to stimulus;transport	protein binding;RNA binding;translation regulator activity	2332	ENSG00000102081.13	FMR1	Serotonin and anxiety		1.187	0.931742
NP_001341661.1	cell death;cell organization and biogenesis;metabolic process;regulation of biological process;response to stimulus;transport	protein binding;transporter activity	5074	ENSG00000177425.10	PAWR			1.187	0.936787
NP_060668.2	cell organization and biogenesis	protein binding	55735	ENSG00000007923.15	DNAJC11			1.187	0.914881
NP_001091990.1	cell death;cell differentiation;metabolic process;regulation of biological process;transport	catalytic activity;nucleotide binding;protein binding	10553	ENSG00000109854.13	HTATIP2			1.187	0.914118
NP_001185688.1	defense response;regulation of biological process;response to stimulus;transport	receptor activity;signal transducer activity	100526664; 4065; 9936	ENSG00000248672.5	LY75-CD302; LY75; CD302			1.187	0.936787
NP_057137.1	transport	protein binding	51019	ENSG00000120860.10	CCDC53; WASHC3		Endocytosis	1.187	0.9355
NP_001336644.1	metabolic process	catalytic activity	51102		MECR	Fatty Acid Biosynthesis		1.187	0.931742
NP_001070911.1	cell differentiation;cell organization and biogenesis;metabolic process;regulation of biological process	DNA binding;protein binding;RNA binding	3183	ENSG00000092199.17	HNRNPC	mRNA Processing		1.186	0.927712
NP_001276325.1	cell organization and biogenesis;metabolic process;regulation of biological process	catalytic activity;DNA binding;nucleotide binding;protein binding	6595	ENSG00000080503.22	SMARCA2	VEGFA-VEGFR2 Signaling Pathway; Pathways Affected in Adenoid Cystic Carcinoma; Retinoblastoma (RB) in Cancer		1.186	0.925269
NP_004809.2	cell organization and biogenesis;metabolic process	catalytic activity;DNA binding;nucleotide binding;protein binding;RNA binding	9416	ENSG00000174243.9	DDX23		Spliceosome	1.186	0.920323
XP_011522063.1	metabolic process;regulation of biological process	catalytic activity;motor activity;protein binding	23164		MPRIP			1.186	0.932073
XP_011542222.1	cell organization and biogenesis;metabolic process;regulation of biological process;transport	catalytic activity;nucleotide binding;protein binding	5127		CDK16			1.186	0.914118
NP_056278.1			25927	ENSG00000119865.8	CNRIP1			1.186	0.936513
NP_002026.1	metabolic process	catalytic activity	2531	ENSG00000119537.15	KDSR	Sphingolipid Metabolism	Metabolic pathways; Sphingolipid metabolism	1.186	0.914118
NP_003943.2	metabolic process;regulation of biological process;response to stimulus	catalytic activity;nucleotide binding	6199	ENSG00000175634.14	RPS6KB2	Insulin Signaling; IL-5 Signaling Pathway; AMP-activated Protein Kinase (AMPK) Signaling; Follicle Stimulating Hormone (FSH) signaling pathway; Cytoplasmic Ribosomal Proteins; IL-2 Signaling Pathway; Focal Adhesion-PI3K-Akt-mTOR-signaling pathway; Angiopoietin Like Protein 8 Regulatory Pathway	Proteoglycans in cancer; HIF-1 signaling pathway; Longevity regulating pathway; AMPK signaling pathway; ErbB signaling pathway; TGF-beta signaling pathway; Endocrine resistance; Acute myeloid leukemia; mTOR signaling pathway; Insulin signaling pathway; Choline metabolism in cancer; PI3K-Akt signaling pathway; Longevity regulating pathway - multiple species; EGFR tyrosine kinase inhibitor resistan…	1.186	0.914118
NP_114405.1	metabolic process	protein binding	83930	ENSG00000010270.13	STARD3NL			1.186	0.936787
NP_002617.3	cell organization and biogenesis;metabolic process;regulation of biological process;response to stimulus;transport	catalytic activity;metal ion binding;nucleotide binding;protein binding	5211	ENSG00000141959.16	PFKL	Photodynamic therapy-induced HIF-1 survival signaling; Insulin Signaling; Glycolysis and Gluconeogenesis	Glycolysis / Gluconeogenesis; Galactose metabolism; Biosynthesis of amino acids; Pentose phosphate pathway; Central carbon metabolism in cancer; Glucagon signaling pathway; Metabolic pathways; Carbon metabolism; RNA degradation; HIF-1 signaling pathway; AMPK signaling pathway; Fructose and mannose metabolism	1.185	0.920323
XP_016874792.1	cell proliferation;metabolic process;regulation of biological process;response to stimulus;transport	metal ion binding;protein binding;receptor activity;RNA binding;transporter activity	4035		LRP1	Statin Pathway		1.185	0.907119
NP_057396.1	metabolic process;regulation of biological process	DNA binding;enzyme regulator activity;protein binding;RNA binding	51729	ENSG00000084463.7	WBP11		Spliceosome	1.185	0.925404
NP_001274170.1	cell differentiation;regulation of biological process	nucleotide binding;protein binding	81618	ENSG00000135916.15	ITM2C			1.185	0.914118
NP_055504.2	cell differentiation;cell organization and biogenesis;regulation of biological process;response to stimulus	protein binding	55619	ENSG00000135905.18	DOCK10			1.185	0.905331
NP_001278240.1	metabolic process	catalytic activity;protein binding	23646	ENSG00000105223.19	PLD3		Metabolic pathways; Glycerophospholipid metabolism; Ether lipid metabolism	1.185	0.932073
NP_689473.1	metabolic process	catalytic activity;RNA binding	27079	ENSG00000166133.17	RPUSD2			1.185	0.936787
NP_001252524.1	cell organization and biogenesis;metabolic process	catalytic activity;protein binding	10471	ENSG00000204220.11; ENSG00000237335.8; ENSG00000224782.8; ENSG00000235692.8; ENSG00000206283.10	PFDN6			1.185	0.936513
XP_005263971.1	response to stimulus;transport	protein binding;transporter activity	26504		CNNM4			1.185	0.936787
NP_031384.1	cell differentiation;cell organization and biogenesis;regulation of biological process	DNA binding;metal ion binding;protein binding	22823	ENSG00000143033.17	MTF2	Copper homeostasis; Mesodermal Commitment Pathway; Interactome of polycomb repressive complex 2 (PRC2)		1.185	0.909322
NP_001121054.1	cell death;cell organization and biogenesis;metabolic process;regulation of biological process;response to stimulus	metal ion binding;protein binding	51147	ENSG00000111653.19	ING4			1.185	0.932073
NP_001336393.1	metabolic process;response to stimulus	protein binding;RNA binding	6638; 8926	ENSG00000128739.21	SNRPN; SNURF	mRNA Processing; Gastric cancer network 2		1.184	0.920323
NP_078932.2		catalytic activity	79709	ENSG00000130309.10	COLGALT1; GLT25D1		Lysine degradation; Other types of O-glycan biosynthesis	1.184	0.909322
NP_001273588.1	cell organization and biogenesis;regulation of biological process;response to stimulus;transport	enzyme regulator activity;protein binding	9882	ENSG00000136111.12	TBC1D4	Insulin Signaling		1.184	0.918777
NP_001139786.1	metabolic process;regulation of biological process	catalytic activity;protein binding	84836	ENSG00000114779.19	ABHD14B			1.184	0.920323
NP_000378.1	transport	transporter activity	788	ENSG00000178537.9	SLC25A20	Fatty Acid Beta Oxidation; Mitochondrial LC-Fatty Acid Beta-Oxidation		1.184	0.914819
NP_071347.2	metabolic process	catalytic activity;metal ion binding;protein binding	63891	ENSG00000164068.15	RNF123			1.184	0.928094
NP_078804.2	cell differentiation;cell proliferation;metabolic process;regulation of biological process;response to stimulus	DNA binding;protein binding;RNA binding	79576	ENSG00000101882.9	NKAP			1.184	0.910363
NP_114032.2	cell differentiation;metabolic process;regulation of biological process;response to stimulus	DNA binding;nucleotide binding;protein binding;RNA binding	3192	ENSG00000153187.18	HNRNPU	mRNA Processing	Spliceosome	1.183	0.920323
NP_001317629.1	cell organization and biogenesis;cellular component movement;metabolic process;regulation of biological process	catalytic activity;DNA binding;metal ion binding;nucleotide binding;protein binding	7155	ENSG00000077097.15	TOP2B		Platinum drug resistance	1.183	0.931742
XP_016882666.1	cell differentiation;metabolic process;regulation of biological process	DNA binding;protein binding	6929		TCF3	Wnt Signaling Pathway Netpath		1.183	0.936787
NP_061953.2	regulation of biological process;response to stimulus;transport	protein binding;signal transducer activity	54602	ENSG00000102471.13	NDFIP2			1.183	0.947073
NP_001276675.1	cell death;cell organization and biogenesis;defense response;metabolic process;regulation of biological process;response to stimulus	catalytic activity;enzyme regulator activity;nucleotide binding;protein binding	2597	ENSG00000111640.14	GAPDH	Cori Cycle; Glycolysis and Gluconeogenesis; Alzheimers Disease; Sudden Infant Death Syndrome (SIDS) Susceptibility Pathways	Metabolic pathways; Alzheimer's disease; Glycolysis / Gluconeogenesis; Biosynthesis of amino acids; HIF-1 signaling pathway; Carbon metabolism	1.182	0.932073
NP_003681.1	metabolic process;regulation of biological process;response to stimulus	enzyme regulator activity;protein binding;RNA binding	8575	ENSG00000180228.12	PRKRA			1.182	0.92445
NP_003889.1	cell organization and biogenesis;metabolic process	catalytic activity;protein binding;RNA binding	8871	ENSG00000078269.14	SYNJ2		Inositol phosphate metabolism; Metabolic pathways; Phosphatidylinositol signaling system	1.182	0.905734
XP_016873227.1	metabolic process;regulation of biological process;response to stimulus;transport	DNA binding;protein binding	406		ARNTL	Exercise-induced Circadian Regulation; Hedgehog Signaling Pathway		1.182	0.907119
NP_001026854.1	metabolic process;regulation of biological process;transport	metal ion binding;protein binding;RNA binding	6432	ENSG00000115875.18	SRSF7	mRNA Processing	Spliceosome; Herpes simplex infection	1.181	0.920323
NP_001185774.1	cell organization and biogenesis;defense response;metabolic process;regulation of biological process;response to stimulus	metal ion binding;protein binding;RNA binding	100526737; 10432	ENSG00000248643.5	RBM14-RBM4; RBM14			1.181	0.914118
NP_079431.1		protein binding	80227	ENSG00000175575.12	PAAF1			1.181	0.936787
XP_005245423.1	metabolic process;regulation of biological process	DNA binding;metal ion binding;protein binding	57592		ZNF687			1.181	0.931742
NP_148977.2	cell organization and biogenesis;defense response;metabolic process;response to stimulus	catalytic activity;metal ion binding;protein binding	89122	ENSG00000146833.15	TRIM4			1.181	0.914118
XP_006715970.1	cell organization and biogenesis;regulation of biological process;response to stimulus		222950		NYAP1			1.181	0.936787
NP_001309896.1	cell organization and biogenesis;metabolic process	catalytic activity;protein binding	4942	ENSG00000065154.11	OAT	Urea cycle and metabolism of amino groups; Amino Acid metabolism	Arginine and proline metabolism; Metabolic pathways	1.18	0.936513
NP_004547.2	regulation of biological process;transport	protein binding	4794	ENSG00000146232.15	NFKBIE	Apoptosis; Oxidative Damage; TNF alpha Signaling Pathway	B cell receptor signaling pathway; T cell receptor signaling pathway; Adipocytokine signaling pathway; Epstein-Barr virus infection; Neurotrophin signaling pathway; Th1 and Th2 cell differentiation	1.18	0.922619
NP_008817.1	cell organization and biogenesis;metabolic process;transport	catalytic activity;transporter activity	514	ENSG00000124172.9	ATP5E	Electron Transport Chain; Oxidative phosphorylation	Oxidative phosphorylation; Parkinson's disease; Metabolic pathways; Alzheimer's disease; Huntington's disease	1.18	0.905331
NP_001269429.1	metabolic process	protein binding	7265	ENSG00000113312.10	TTC1			1.179	0.921952
NP_001124437.1	cell organization and biogenesis;cellular component movement;response to stimulus;transport	protein binding	23353	ENSG00000164828.17	SUN1			1.179	0.936787
NP_003070.3	cell differentiation;cell organization and biogenesis;regulation of biological process	catalytic activity;DNA binding;protein binding;RNA binding	6605	ENSG00000073584.18	SMARCE1	Pathways Affected in Adenoid Cystic Carcinoma; Androgen receptor signaling pathway		1.179	0.923694
NP_004121.2	metabolic process;transport	catalytic activity;metal ion binding;protein binding	2992	ENSG00000163754.17	GYG1	Glycogen Metabolism; Insulin Signaling	Starch and sucrose metabolism; Metabolic pathways	1.179	0.936787
NP_066923.3	cell organization and biogenesis;metabolic process	catalytic activity;metal ion binding;protein binding	9054	ENSG00000244005.12	NFS1		Sulfur relay system; Metabolic pathways; Thiamine metabolism	1.179	0.914118
XP_005259637.2	cell organization and biogenesis;metabolic process	catalytic activity;DNA binding;protein binding;RNA binding	5442		POLRMT	Mitochondrial Gene Expression		1.179	0.936513
NP_002405.1	regulation of biological process	protein binding	4267	ENSG00000002586.18	CD99		Leukocyte transendothelial migration; Cell adhesion molecules (CAMs)	1.179	0.920323
NP_055067.1	metabolic process;transport	transporter activity	10166	ENSG00000102743.14	SLC25A15			1.179	0.937463
NP_001123561.1	metabolic process;regulation of biological process;response to stimulus	catalytic activity;nucleotide binding;protein binding;RNA binding	3735	ENSG00000065427.14	KARS			1.178	0.936787
NP_006006.3	cell differentiation;cell organization and biogenesis;metabolic process;regulation of biological process;response to stimulus;transport	DNA binding;protein binding	8289	ENSG00000117713.18	ARID1A	Pathways Affected in Adenoid Cystic Carcinoma		1.178	0.931019
NP_000311.2	metabolic process;response to stimulus	catalytic activity;nucleotide binding;protein binding	5860	ENSG00000151552.11	QDPR		Folate biosynthesis; Metabolic pathways	1.178	0.931847
NP_004634.1	metabolic process;regulation of biological process;response to stimulus;transport	protein binding;RNA binding	8106	ENSG00000100836.10	PABPN1	mRNA Processing	Influenza A; mRNA surveillance pathway	1.178	0.931742
NP_036270.1	cell division;regulation of biological process;response to stimulus	protein binding;RNA binding	26574	ENSG00000276072.2; ENSG00000275700.4	AATF			1.178	0.920323
NP_005138.3	cell death;cell differentiation;cell organization and biogenesis;metabolic process;regulation of biological process;response to stimulus	enzyme regulator activity;metal ion binding;nucleotide binding;protein binding	9093	ENSG00000276726.4; ENSG00000103423.13	DNAJA3		Viral carcinogenesis	1.178	0.936787
NP_001120794.1	coagulation;regulation of biological process	protein binding	23468	ENSG00000094916.15	CBX5			1.178	0.936787
NP_001309046.1	metabolic process;regulation of biological process	catalytic activity	55066	ENSG00000090857.13	PDPR			1.178	0.931742
NP_002171.2	cell organization and biogenesis;metabolic process;regulation of biological process;response to stimulus	catalytic activity;DNA binding;metal ion binding;nucleotide binding;protein binding;RNA binding	3508	ENSG00000132740.8	IGHMBP2			1.178	0.925269
NP_001119603.1	cellular homeostasis;metabolic process;response to stimulus	catalytic activity;DNA binding;protein binding	5428	ENSG00000140521.12	POLG	Nucleotide Metabolism	Metabolic pathways	1.178	0.923719
XP_011520726.1	cell organization and biogenesis;metabolic process;regulation of biological process;response to stimulus	catalytic activity;DNA binding;enzyme regulator activity;protein binding	2072		ERCC4			1.178	0.922141
NP_001004720.1	cell organization and biogenesis;cellular component movement;regulation of biological process;response to stimulus	protein binding;structural molecule activity	8440	ENSG00000071051.13	NCK2	Pathogenic Escherichia coli infection; Brain-Derived Neurotrophic Factor (BDNF) signaling pathway; EGF/EGFR Signaling Pathway	ErbB signaling pathway; Pathogenic Escherichia coli infection; Axon guidance; T cell receptor signaling pathway	1.178	0.937463
NP_001316.1	metabolic process	protein binding;RNA binding	1478	ENSG00000101811.13	CSTF2	mRNA Processing	mRNA surveillance pathway	1.177	0.935618
NP_001161726.1	regulation of biological process	protein binding	54940		OCIAD1			1.177	0.936787
NP_001119584.1	cell communication;cell death;cell differentiation;cell organization and biogenesis;cell proliferation;development;metabolic process;regulation of biological process;response to stimulus	catalytic activity;DNA binding;metal ion binding;nucleotide binding;protein binding;RNA binding	7157	ENSG00000141510.16	TP53	Apoptosis Modulation and Signaling; Copper homeostasis; Fluoropyrimidine Activity; Spinal Cord Injury; ErbB Signaling Pathway; Metastatic brain tumor; Wnt Signaling Pathway and Pluripotency; miRNA Regulation of DNA Damage Response; TGF-beta Signaling Pathway; DNA Damage Response (only ATM dependent); Cell Cycle; Bladder Cancer; G1 to S cell cycle control; Retinoblastoma (RB) in Cancer; Pathways A…	Chronic myeloid leukemia; Prostate cancer; Measles; PI3K-Akt signaling pathway; Central carbon metabolism in cancer; Breast cancer; Transcriptional misregulation in cancer; Endocrine resistance; Non-small cell lung cancer; Apoptosis; Thyroid cancer; Epstein-Barr virus infection; Glioma; Bladder cancer; Platinum drug resistance; Pancreatic cancer; Pathways in cancer; Sphingolipid signaling pathway…	1.177	0.936787
NP_004976.2	cell communication;cell differentiation;cell organization and biogenesis;cellular component movement;metabolic process;regulation of biological process;response to stimulus	catalytic activity;nucleotide binding;protein binding	3845	ENSG00000133703.11	KRAS	Signaling Pathways in Glioblastoma; Extracellular vesicle-mediated signaling in recipient cells; RalA downstream regulated genes; DNA Damage Response (only ATM dependent); EGF/EGFR Signaling Pathway; MAPK Signaling Pathway; Chemokine signaling pathway; IL-5 Signaling Pathway; BDNF-TrkB Signaling; G Protein Signaling Pathways; Aryl Hydrocarbon Receptor; Integrated Breast Cancer Pathway; Oncostatin…		1.177	0.927159
XP_016856853.1	metabolic process;regulation of biological process	DNA binding;protein binding	4802		NFYC			1.177	0.914118
NP_005313.1	cell organization and biogenesis;regulation of biological process	DNA binding;protein binding;RNA binding	3009	ENSG00000184357.4	HIST1H1B			1.176	0.936787
NP_005266.2	regulation of biological process;response to stimulus	catalytic activity;nucleotide binding;structural molecule activity	2794	ENSG00000235986.9; ENSG00000229470.9; ENSG00000204590.12; ENSG00000206492.11; ENSG00000232143.9; ENSG00000228581.9; ENSG00000226882.9	GNL1			1.176	0.925269
XP_011532410.1		metal ion binding	78987		CRELD1			1.176	0.936787
XP_006712562.1	metabolic process;regulation of biological process;response to stimulus	catalytic activity;protein binding	3631		INPP4A	Insulin Signaling		1.176	0.907119
NP_006842.2	regulation of biological process;transport		11010	ENSG00000139278.9	GLIPR1			1.176	0.962782
NP_006729.4	cell differentiation;metabolic process;regulation of biological process;response to stimulus;transport	catalytic activity;metal ion binding;protein binding;signal transducer activity;structural molecule activity	11214	ENSG00000170776.21	AKAP13	G Protein Signaling Pathways		1.175	0.936787
NP_073713.2	cell differentiation;metabolic process;regulation of biological process	catalytic activity;nucleotide binding;protein binding	1488	ENSG00000175029.16	CTBP2	Wnt Signaling Pathway and Pluripotency; Neural Crest Differentiation; Mesodermal Commitment Pathway; Notch Signaling Pathway		1.175	0.914118
XP_016871898.1	regulation of biological process	metal ion binding;protein binding	55847		CISD1	Adipogenesis		1.175	0.937463
NP_057386.2	metabolic process;regulation of biological process	catalytic activity;metal ion binding;protein binding	51185	ENSG00000113851.14	CRBN			1.175	0.931081
XP_005247646.1	cell proliferation		55573		CDV3			1.174	0.936787
NP_067639.1	metabolic process	catalytic activity	59342	ENSG00000121064.12	SCPEP1			1.174	0.936787
NP_006849.1	cell communication;regulation of biological process;response to stimulus;transport	protein binding	11018	ENSG00000099203.6	TMED1			1.174	0.936787
XP_005259248.1			729440		CCDC61			1.174	0.936787
NP_001129675.1	cell division	RNA binding	115098	ENSG00000007080.10	CCDC124			1.173	0.936787
NP_001307176.1	cell proliferation;cellular component movement	protein binding	93185	ENSG00000162729.13	IGSF8			1.173	0.936787
XP_005250606.2	cell differentiation;cell organization and biogenesis;defense response;metabolic process;regulation of biological process;response to stimulus	catalytic activity;metal ion binding;nucleotide binding;protein binding;RNA binding	6733		SRPK2	mRNA Processing		1.173	0.936787
NP_115686.3	regulation of biological process	protein binding	84270	ENSG00000165233.17	C9orf89; CARD19			1.173	0.937463
NP_001888.2	cell differentiation;cell proliferation;cellular component movement;development;metabolic process;regulation of biological process;response to stimulus	protein binding;signal transducer activity	1464	ENSG00000173546.7	CSPG4	Spinal Cord Injury		1.172	0.936787
NP_001135452.1	cell organization and biogenesis;metabolic process;regulation of biological process;response to stimulus	DNA binding;protein binding	7158	ENSG00000067369.13	TP53BP1	ATM Signaling Pathway; ATM Signaling Network in Development and Disease		1.172	0.936787
NP_005029.1	cell death;cell organization and biogenesis;metabolic process;regulation of biological process;response to stimulus;transport	catalytic activity;protein binding	5481	ENSG00000171497.4	PPID			1.172	0.936787
NP_003189.2	metabolic process;regulation of biological process	DNA binding;protein binding	6924	ENSG00000011007.12	TCEB3; ELOA	VEGFA-VEGFR2 Signaling Pathway		1.172	0.936787
NP_003155.2	cell organization and biogenesis;regulation of biological process;transport	protein binding	6811	ENSG00000162236.11	STX5		SNARE interactions in vesicular transport	1.172	0.936787
NP_002809.2	metabolic process;regulation of biological process;response to stimulus;transport	enzyme regulator activity;protein binding	5721	ENSG00000100911.15	PSME2	Proteasome Degradation	Proteasome; Antigen processing and presentation	1.172	0.920323
NP_001005781.1	cell organization and biogenesis;metabolic process;regulation of biological process;response to stimulus	catalytic activity;protein binding;RNA binding	7341	ENSG00000116030.16	SUMO1	Exercise-induced Circadian Regulation; Androgen receptor signaling pathway; TP53 Network; TGF-beta Signaling Pathway	RNA transport	1.172	0.937706
NP_002198.2	cell organization and biogenesis;cellular component movement;regulation of biological process;response to stimulus	metal ion binding;protein binding	3680	ENSG00000144668.11	ITGA9	Focal Adhesion; Focal Adhesion-PI3K-Akt-mTOR-signaling pathway; Arrhythmogenic Right Ventricular Cardiomyopathy; Integrin-mediated Cell Adhesion	PI3K-Akt signaling pathway; Dilated cardiomyopathy; Regulation of actin cytoskeleton; Cell adhesion molecules (CAMs); Arrhythmogenic right ventricular cardiomyopathy (ARVC); Hypertrophic cardiomyopathy (HCM); ECM-receptor interaction; Focal adhesion	1.172	0.937463
XP_011537072.1	cell growth;cell organization and biogenesis;metabolic process;regulation of biological process;response to stimulus	catalytic activity;DNA binding;metal ion binding;protein binding	8085		KMT2D; MLL2			1.172	0.936787
NP_954657.1	cell death;cell organization and biogenesis;regulation of biological process;response to stimulus;transport	protein binding;RNA binding;structural molecule activity	3875	ENSG00000111057.10	KRT18	Pathogenic Escherichia coli infection	Pathogenic Escherichia coli infection	1.171	0.937463
NP_003904.3	metabolic process	catalytic activity;nucleotide binding;protein binding;RNA binding	8899	ENSG00000112739.16	PRPF4B	mRNA Processing		1.171	0.937463
NP_789782.1	cell communication;cell organization and biogenesis;metabolic process;regulation of biological process;response to stimulus;transport	protein binding	128866	ENSG00000101421.3	CHMP4B		Endocytosis	1.171	0.937463
NP_004385.1	cell communication;cell death;metabolic process;regulation of biological process;response to stimulus	protein binding	1611	ENSG00000112977.15	DAP			1.171	0.936787
NP_003787.2	metabolic process;regulation of biological process;response to stimulus	enzyme regulator activity;protein binding	8725	ENSG00000105176.17	URI1			1.171	0.937463
NP_001230679.1		catalytic activity;metal ion binding	254552	ENSG00000167799.9	NUDT8			1.171	0.920323
NP_060711.2	transport	transporter activity	55751	ENSG00000164168.7	TMEM184C			1.171	0.936787
NP_002717.3	metabolic process	catalytic activity;protein binding	5550	ENSG00000085377.13	PREP		Renin-angiotensin system	1.17	0.937463
XP_011516714.1		RNA binding	23196		FAM120A			1.17	0.936787
XP_005258735.1		metal ion binding;RNA binding	23211		ZC3H4			1.17	0.937463
NP_003841.1	metabolic process	catalytic activity;metal ion binding;nucleotide binding;protein binding	8803	ENSG00000136143.14	SUCLA2		Metabolic pathways; Propanoate metabolism; Carbon metabolism; Citrate cycle (TCA cycle)	1.17	0.937463
NP_001303897.1	cell organization and biogenesis;regulation of biological process;transport	protein binding	90355	ENSG00000181751.9	C5orf30			1.17	0.937732
NP_062456.1	cell differentiation;regulation of biological process		56180	ENSG00000101928.12	MOSPD1			1.17	0.888755
NP_778225.1	cell organization and biogenesis	DNA binding;protein binding	128312	ENSG00000196890.4	HIST3H2BB		Alcoholism; Viral carcinogenesis; Systemic lupus erythematosus	1.169	0.936787
NP_001191791.1	metabolic process;regulation of biological process;response to stimulus	catalytic activity;protein binding;RNA binding	6921	ENSG00000154582.16	TCEB1; ELOC	Dual hijack model of Vif in HIV infection	Pathways in cancer; Ubiquitin mediated proteolysis; Renal cell carcinoma; HIF-1 signaling pathway	1.169	0.936828
NP_079160.1	metabolic process	catalytic activity	79944	ENSG00000087299.11	L2HGDH		Butanoate metabolism	1.169	0.937463
NP_000190.1	metabolic process	catalytic activity;metal ion binding	6448	ENSG00000181523.12	SGSH		Metabolic pathways; Lysosome; Glycosaminoglycan degradation	1.169	0.936787
NP_002072.2	cell differentiation;cellular component movement;metabolic process;regulation of biological process	metal ion binding;protein binding	2817	ENSG00000063660.8	GPC1	VEGFA-VEGFR2 Signaling Pathway	Proteoglycans in cancer	1.169	0.938599
XP_011508685.1		protein binding	7260		TSSC1; EIPR1			1.169	0.937127
XP_011514576.1	cell death;metabolic process;transport	catalytic activity;nucleotide binding	50640		PNPLA8	Eicosanoid Synthesis		1.169	0.938599
NP_068809.1	metabolic process;regulation of biological process;response to stimulus	catalytic activity;DNA binding	5435	ENSG00000100142.14	POLR2F	Eukaryotic Transcription Initiation	Purine metabolism; Metabolic pathways; Epstein-Barr virus infection; Cytosolic DNA-sensing pathway; Huntington's disease; Pyrimidine metabolism; RNA polymerase	1.169	0.925803
NP_001171712.1	regulation of biological process;transport	nucleotide binding;protein binding;transporter activity	7417	ENSG00000165637.13	VDAC2			1.168	0.937463
NP_620305.2	cell organization and biogenesis;metabolic process;regulation of biological process	DNA binding;protein binding;RNA binding	6651		SON			1.168	0.937463
NP_002477.1	cell organization and biogenesis;metabolic process;regulation of biological process;response to stimulus;transport	protein binding;RNA binding	4686	ENSG00000136937.12	NCBP1	mRNA Processing	RNA transport; mRNA surveillance pathway; Spliceosome	1.168	0.937463
NP_054701.1	cell communication;cell organization and biogenesis;cellular homeostasis;regulation of biological process;response to stimulus;transport	protein binding	3920	ENSG00000005893.15	LAMP2	Senescence and Autophagy in Cancer		1.168	0.936787
XP_005245370.1	metabolic process;regulation of biological process	protein binding	5546		PRCC			1.168	0.917476
XP_006722634.1	metabolic process;regulation of biological process;response to stimulus	catalytic activity;DNA binding;metal ion binding;protein binding	9063		PIAS2	TGF-beta Signaling Pathway; Androgen receptor signaling pathway		1.168	0.936787
NP_003721.2	metabolic process;transport	catalytic activity;RNA binding	8635	ENSG00000026297.15	RNASET2			1.168	0.937463
NP_002145.3	cell organization and biogenesis;response to stimulus;transport	nucleotide binding;protein binding	3308	ENSG00000170606.14	HSPA4	Parkin-Ubiquitin Proteasomal System pathway	Antigen processing and presentation	1.167	0.937463
NP_000089.1	metabolic process;regulation of biological process;transport	catalytic activity	1376	ENSG00000157184.6	CPT2	PPAR Alpha Pathway; Fatty Acid Beta Oxidation; PPAR signaling pathway; Mitochondrial LC-Fatty Acid Beta-Oxidation	PPAR signaling pathway; Fatty acid degradation; Fatty acid metabolism	1.167	0.936787
XP_011507656.1	cell organization and biogenesis;cell proliferation;regulation of biological process;response to stimulus	enzyme regulator activity;protein binding	23380		SRGAP2			1.167	0.937463
NP_057537.1	cell organization and biogenesis;regulation of biological process;response to stimulus;transport	protein binding	51517	ENSG00000213672.7	NCKIPSD			1.167	0.937463
XP_005249096.1	cell organization and biogenesis;metabolic process	DNA binding;protein binding	3017		HIST1H2BD			1.166	0.936787
NP_000680.2	metabolic process;regulation of biological process	catalytic activity;enzyme regulator activity;nucleotide binding	216	ENSG00000165092.12	ALDH1A1	Vitamin A and Carotenoid Metabolism; Fatty Acid Omega Oxidation; Dopaminergic Neurogenesis; Folate-Alcohol and Cancer Pathway; Tryptophan metabolism; Amino Acid metabolism	Metabolic pathways; Retinol metabolism	1.166	0.937463
NP_001155045.1	cell differentiation;coagulation;metabolic process;regulation of biological process	DNA binding	23764	ENSG00000185022.11	MAFF	NRF2 pathway; Myometrial Relaxation and Contraction Pathways		1.166	0.937463
NP_009031.1	cell organization and biogenesis;metabolic process;transport	catalytic activity;transporter activity	521	ENSG00000169020.9	ATP5I	Oxidative phosphorylation; Electron Transport Chain	Oxidative phosphorylation; Metabolic pathways	1.166	0.938599
XP_016873894.1	cell organization and biogenesis;cell proliferation;regulation of biological process		84280		BTBD10			1.166	0.963769
NP_001004304.1	metabolic process;regulation of biological process	metal ion binding	283337	ENSG00000139651.10	ZNF740			1.166	0.920323
XP_005271578.1	metabolic process;regulation of biological process	DNA binding;metal ion binding;protein binding	29068		ZBTB44			1.166	0.936787
NP_001186978.2	cell organization and biogenesis;cellular component movement	protein binding	54777	ENSG00000171811.13	TTC40; CFAP46			1.166	0.936787
NP_006431.2	cellular homeostasis;metabolic process;regulation of biological process;response to stimulus	antioxidant activity;catalytic activity;nucleotide binding;protein binding	10587	ENSG00000184470.20	TXNRD2	Selenium Metabolism and Selenoproteins; Oxidative Stress; Selenium Micronutrient Network	Pyrimidine metabolism; Selenocompound metabolism	1.165	0.936787
NP_473357.1	cell organization and biogenesis;metabolic process;regulation of biological process;transport	protein binding;RNA binding	10772	ENSG00000188529.14	SRSF10; LOC100996657	mRNA Processing	Spliceosome	1.165	0.938599
NP_062565.2	cell differentiation;cell division;cell organization and biogenesis;regulation of biological process;response to stimulus;transport	protein binding	56288	ENSG00000148498.15	PARD3	Chemokine signaling pathway	Chemokine signaling pathway; Tight junction; Neuroactive ligand-receptor interaction; Hippo signaling pathway; Endocytosis; Adherens junction; Rap1 signaling pathway	1.165	0.925269
XP_005265513.1	cell organization and biogenesis;metabolic process;regulation of biological process	catalytic activity;motor activity;protein binding	7871		SLMAP			1.165	0.936787
NP_000934.1	metabolic process	catalytic activity;protein binding	5480	ENSG00000168938.5	PPIC			1.165	0.936787
NP_054900.2		protein binding	29094	ENSG00000119862.12	LGALSL			1.165	0.938599
NP_002532.2	cellular component movement;metabolic process	catalytic activity;metal ion binding;protein binding	4967	ENSG00000105953.14	OGDH	Tryptophan metabolism; Amino Acid metabolism; TCA Cycle; TCA Cycle and Deficiency of Pyruvate Dehydrogenase complex (PDHc)	Lysine degradation; Tryptophan metabolism; Citrate cycle (TCA cycle); Metabolic pathways; Carbon metabolism	1.164	0.937463
NP_002825.3	cell differentiation;cell organization and biogenesis;cellular component movement;metabolic process;regulation of biological process;response to stimulus	catalytic activity;protein binding	5781	ENSG00000179295.17	PTPN11	Kit receptor signaling pathway; Rac1/Pak1/p38/MMP-2 pathway; Alpha 6 Beta 4 signaling pathway; Brain-Derived Neurotrophic Factor (BDNF) signaling pathway; IL-5 Signaling Pathway; Interleukin-11 Signaling Pathway; IL-2 Signaling Pathway; Leptin signaling pathway; Type II interferon signaling (IFNG); Insulin Signaling; IL-4 Signaling Pathway; Signaling of Hepatocyte Growth Factor Receptor; Hepatiti…	Ras signaling pathway; Phospholipase D signaling pathway; Jak-STAT signaling pathway; Epithelial cell signaling in Helicobacter pylori infection; Chronic myeloid leukemia; Proteoglycans in cancer; Axon guidance; Neurotrophin signaling pathway; Leukocyte transendothelial migration; Insulin resistance; Natural killer cell mediated cytotoxicity; Herpes simplex infection; Adipocytokine signaling path…	1.164	0.936787
NP_036379.2	metabolic process	catalytic activity;nucleotide binding;protein binding	22929	ENSG00000086475.14	SEPHS1		Metabolic pathways; Selenocompound metabolism	1.164	0.937463
NP_057737.2	cell death;cell differentiation;cell organization and biogenesis;cell proliferation;metabolic process;regulation of biological process;response to stimulus	catalytic activity;metal ion binding;nucleotide binding;protein binding;RNA binding;signal transducer activity	51776	ENSG00000091436.16	ZAK; MAP3K20	MAPK Signaling Pathway	Tight junction; MAPK signaling pathway	1.164	0.937463
XP_006711467.2	metabolic process;response to stimulus	catalytic activity;nucleotide binding	5498		PPOX	Heme Biosynthesis		1.164	0.937463
NP_149975.1	metabolic process	catalytic activity;protein binding	94005	ENSG00000087111.20	PIGS		Glycosylphosphatidylinositol (GPI)-anchor biosynthesis; Metabolic pathways	1.164	0.939747
NP_085056.2	metabolic process;regulation of biological process	enzyme regulator activity;metal ion binding;protein binding	80777	ENSG00000103018.16	CYB5B	Oxidation by Cytochrome P450		1.164	0.931847
NP_002131.2	metabolic process;regulation of biological process;response to stimulus	DNA binding;protein binding;RNA binding	3190	ENSG00000165119.20	HNRNPK	mRNA Processing		1.163	0.92639
NP_036565.2	cell organization and biogenesis;metabolic process;regulation of biological process;response to stimulus	DNA binding;protein binding;receptor activity;RNA binding;signal transducer activity	23451	ENSG00000115524.15	SF3B1	mRNA Processing	Spliceosome	1.163	0.938283
NP_057417.3	metabolic process	nucleotide binding;protein binding;RNA binding	23524	ENSG00000167978.16	SRRM2			1.163	0.937463
XP_005271527.1	metabolic process;regulation of biological process	protein binding	23187		PHLDB1			1.163	0.937463
NP_003354.2	cell organization and biogenesis;metabolic process;regulation of biological process	catalytic activity;metal ion binding;protein binding	7375	ENSG00000114316.12	USP4			1.163	0.936787
NP_001366.1	cell death;cell differentiation;development;metabolic process	catalytic activity;DNA binding	1777	ENSG00000105612.8	DNASE2		Lysosome	1.163	0.937463
XP_016863556.1	cell communication;cell organization and biogenesis;cellular homeostasis;regulation of biological process;response to stimulus;transport	protein binding;structural molecule activity	287		ANK2			1.163	0.936787
NP_443091.1	cell organization and biogenesis;transport	transporter activity	91869	ENSG00000163933.9	RFT1			1.163	0.937463
NP_060911.2	metabolic process	catalytic activity;protein binding	55825	ENSG00000115425.13	PECR	Fatty Acid Biosynthesis; Mitochondrial LC-Fatty Acid Beta-Oxidation; Allograft Rejection	Fatty acid metabolism; Peroxisome; Biosynthesis of unsaturated fatty acids	1.163	0.938599
NP_003135.2	cell organization and biogenesis;regulation of biological process;transport	protein binding	6745	ENSG00000124783.12	SSR1		Protein processing in endoplasmic reticulum	1.162	0.938599
NP_005850.1	cell differentiation;metabolic process;regulation of biological process	DNA binding;protein binding;RNA binding;translation regulator activity	5813	ENSG00000185129.5	PURA	Exercise-induced Circadian Regulation		1.162	0.939747
NP_001976.1	metabolic process;transport	protein binding	2109	ENSG00000105379.9	ETFB			1.162	0.937096
XP_016885464.1	cell death;cell organization and biogenesis;metabolic process;regulation of biological process;response to stimulus	enzyme regulator activity;protein binding	9459		ARHGEF6	Regulation of Actin Cytoskeleton		1.162	0.936787
NP_002659.1	regulation of biological process;response to stimulus;transport	protein binding;transporter activity	5355	ENSG00000102007.10	PLP2			1.162	0.937463
XP_016866488.1	transport		55362		TMEM63B			1.162	0.936787
XP_011521284.1	metabolic process;transport	catalytic activity;metal ion binding	2588		GALNS			1.162	0.937463
NP_001026794.1	metabolic process;regulation of biological process	catalytic activity;metal ion binding;protein binding	26036	ENSG00000112200.16	ZNF451			1.162	0.937463
XP_011541800.1	regulation of biological process;response to stimulus	catalytic activity;nucleotide binding;protein binding;signal transducer activity	54622		ARL15			1.162	0.937463
NP_001185461.1	cell death;metabolic process;regulation of biological process;response to stimulus	catalytic activity;protein binding	55074	ENSG00000164830.18	OXR1			1.161	0.936513
XP_005263764.1	metabolic process;regulation of biological process;transport	DNA binding;protein binding	55677		IWS1			1.161	0.931019
NP_079097.1			79879	ENSG00000100147.13	CCDC134			1.161	0.937463
NP_076998.1	metabolic process		79074	ENSG00000135974.9	C2orf49			1.161	0.937463
XP_016877755.1		metal ion binding	49855		SCAPER			1.161	0.937463
XP_011532787.1	cellular component movement;metabolic process;regulation of biological process;response to stimulus	protein binding;structural molecule activity	23286		WWC1			1.161	0.925522
XP_016866320.1	defense response;metabolic process;response to stimulus	protein binding	353091		RAET1G			1.161	0.938599
NP_001287910.1	cell organization and biogenesis;cellular component movement;metabolic process;regulation of biological process;response to stimulus;transport	catalytic activity;protein binding;RNA binding	5478	ENSG00000196262.13	PPIA	Prolactin Signaling Pathway		1.16	0.936787
NP_005737.1	cell communication;metabolic process;regulation of biological process;response to stimulus	catalytic activity;protein binding	10135	ENSG00000105835.11	NAMPT	Adipogenesis; NAD+ metabolism; NAD+ biosynthetic pathways; NAD metabolism, sirtuins and aging	NOD-like receptor signaling pathway; Nicotinate and nicotinamide metabolism; Metabolic pathways	1.16	0.938599
NP_038472.2	metabolic process;regulation of biological process	protein binding	29978	ENSG00000188021.8	UBQLN2		Protein processing in endoplasmic reticulum	1.16	0.937463
XP_016874820.1	cell organization and biogenesis;metabolic process;regulation of biological process;response to stimulus	DNA binding;protein binding	466		ATF1	Interleukin-11 Signaling Pathway; EGF/EGFR Signaling Pathway; Serotonin Receptor 4/6/7 and NR3C Signaling; Myometrial Relaxation and Contraction Pathways		1.16	0.937463
NP_004530.1	metabolic process	catalytic activity;nucleotide binding	4677	ENSG00000134440.11	NARS	Photodynamic therapy-induced unfolded protein response	Aminoacyl-tRNA biosynthesis	1.159	0.937463
NP_055449.1	cell death;cell organization and biogenesis;metabolic process;regulation of biological process;response to stimulus	catalytic activity;metal ion binding;protein binding	9647	ENSG00000100034.13	PPM1F			1.159	0.937463
NP_001020774.1	metabolic process;regulation of biological process	DNA binding;protein binding	5993	ENSG00000143390.17	RFX5		Antigen processing and presentation; Primary immunodeficiency; Tuberculosis	1.159	0.936787
NP_001135442.1	cell death;cell organization and biogenesis;metabolic process;regulation of biological process;response to stimulus	enzyme regulator activity;protein binding;signal transducer activity	1616		DAXX	p38 MAPK Signaling Pathway; Fas Ligand (FasL) pathway and Stress induction of Heat Shock Proteins (HSP) regulation; Amyotrophic lateral sclerosis (ALS); MAPK Signaling Pathway; Androgen receptor signaling pathway		1.159	0.936787
NP_689735.1			151188	ENSG00000177917.10	ARL6IP6			1.159	0.937463
NP_783328.1	cell death;cell differentiation;cell organization and biogenesis;metabolic process;regulation of biological process;response to stimulus	catalytic activity;DNA binding;metal ion binding;protein binding	1788	ENSG00000119772.16	DNMT3A	One Carbon Metabolism; Hematopoietic Stem Cell Gene Regulation by GABP alpha/beta Complex; Trans-sulfuration and one carbon metabolism; One carbon metabolism and related pathways	Metabolic pathways; Cysteine and methionine metabolism; MicroRNAs in cancer	1.159	0.939747
NP_005372.2	regulation of biological process;response to stimulus	DNA binding;protein binding;RNA binding	4691	ENSG00000115053.15	NCL	Pathogenic Escherichia coli infection; VEGFA-VEGFR2 Signaling Pathway	Pathogenic Escherichia coli infection	1.158	0.939747
NP_003923.2	cell organization and biogenesis;metabolic process;regulation of biological process	nucleotide binding;protein binding	6767	ENSG00000100380.13	ST13			1.158	0.939747
NP_036226.1	cell death;cellular homeostasis;defense response;metabolic process;regulation of biological process;response to stimulus	antioxidant activity;catalytic activity;DNA binding;enzyme regulator activity;protein binding	25824		PRDX5	Selenium Micronutrient Network	Peroxisome	1.158	0.937463
NP_612482.2	metabolic process;regulation of biological process;response to stimulus	DNA binding;metal ion binding;protein binding	6667	ENSG00000185591.9	SP1	Constitutive Androstane Receptor Pathway; Integrated Breast Cancer Pathway; AGE/RAGE pathway; Sudden Infant Death Syndrome (SIDS) Susceptibility Pathways; Leptin signaling pathway; EGF/EGFR Signaling Pathway; Mitochondrial Gene Expression; Myometrial Relaxation and Contraction Pathways; Androgen receptor signaling pathway; Initiation of transcription and translation elongation at the HIV-1 LTR; E…	Endocrine resistance; TGF-beta signaling pathway; Choline metabolism in cancer; Huntington's disease; Estrogen signaling pathway; Transcriptional misregulation in cancer; Breast cancer	1.158	0.937463
NP_612510.1	metabolic process	catalytic activity;protein binding	9524	ENSG00000099797.13	TECR		Biosynthesis of unsaturated fatty acids; Fatty acid metabolism; Fatty acid elongation	1.158	0.934704
NP_001904.2	cell organization and biogenesis;development;metabolic process;regulation of biological process;transport	catalytic activity;DNA binding;motor activity;protein binding	1523	ENSG00000257923.9	CUX1			1.158	0.937463
NP_073593.2	cell organization and biogenesis;metabolic process;regulation of biological process	protein binding	64769	ENSG00000163875.15	MEAF6			1.158	0.937463
NP_001107000.1	metabolic process	catalytic activity;protein binding	196074	ENSG00000169519.20	METTL15			1.158	0.937712
NP_542172.2	metabolic process	catalytic activity	126792	ENSG00000176022.4	B3GALT6		Glycosaminoglycan biosynthesis - chondroitin sulfate / dermatan sulfate; Glycosaminoglycan biosynthesis - heparan sulfate / heparin; Metabolic pathways	1.158	0.905734
NP_001316681.1			84908	ENSG00000035141.7	FAM136A			1.158	0.937706
XP_005248777.1	cellular component movement;regulation of biological process;response to stimulus;transport	catalytic activity;motor activity;nucleotide binding;protein binding	4646		MYO6	VEGFA-VEGFR2 Signaling Pathway		1.157	0.939747
NP_001303260.1	metabolic process	catalytic activity	100526760		ABHD14A-ACY1		Arginine biosynthesis; 2-Oxocarboxylic acid metabolism; Metabolic pathways; Biosynthesis of amino acids	1.157	0.937463
NP_006528.2	cell organization and biogenesis;metabolic process;regulation of biological process;response to stimulus	catalytic activity;DNA binding;metal ion binding;protein binding	9960	ENSG00000140455.16	USP3			1.157	0.936787
NP_001307752.1			84058		WDR54			1.157	0.969683
NP_991403.1	regulation of biological process		51599	ENSG00000105699.16	LSR			1.157	0.939747
NP_001007027.1	cell death;metabolic process;regulation of biological process	DNA binding;protein binding	1822	ENSG00000111676.14	ATN1			1.157	0.946599
NP_003960.1	metabolic process;regulation of biological process;response to stimulus	catalytic activity;nucleotide binding;protein binding	9040	ENSG00000130725.7	UBE2M		Ubiquitin mediated proteolysis	1.156	0.937732
NP_005079.2	metabolic process;regulation of biological process;response to stimulus	protein binding;RNA binding	8227	ENSG00000197976.11	AKAP17A			1.156	0.945833
NP_055487.2	metabolic process	catalytic activity;protein binding	9692	ENSG00000100890.15; ENSG00000258790.1	KIAA0391			1.156	0.937463
NP_005304.3	cellular homeostasis;metabolic process;regulation of biological process;response to stimulus;transport	catalytic activity;protein binding;RNA binding	2923	ENSG00000167004.12	PDIA3		Protein processing in endoplasmic reticulum; Antigen processing and presentation	1.155	0.94508
NP_008855.1	cell differentiation;cell organization and biogenesis;metabolic process;regulation of biological process;transport	protein binding;RNA binding	6426	ENSG00000136450.12	SRSF1	mRNA Processing	Herpes simplex infection; Spliceosome	1.155	0.946326
NP_001009999.1	cell organization and biogenesis;coagulation;metabolic process;regulation of biological process;response to stimulus	catalytic activity;DNA binding;nucleotide binding;protein binding	23028	ENSG00000004487.15	KDM1A	Androgen receptor signaling pathway		1.155	0.939747
NP_001128680.1	metabolic process	catalytic activity;protein binding	2286	ENSG00000173486.12	FKBP2			1.155	0.938599
XP_016882516.1	development;metabolic process	protein binding	57418		WDR18			1.155	0.936787
NP_065872.1	cell organization and biogenesis;transport		54832	ENSG00000129003.15	VPS13C			1.155	0.936787
NP_569734.2		protein binding	90737	ENSG00000158639.12	PAGE5			1.155	0.97163
NP_004334.1	cell differentiation;cell organization and biogenesis;cellular homeostasis;metabolic process;regulation of biological process;response to stimulus;transport	DNA binding;metal ion binding;protein binding;RNA binding	811	ENSG00000179218.13	CALR	Photodynamic therapy-induced unfolded protein response; Androgen receptor signaling pathway; Calcium Regulation in the Cardiac Cell	Antigen processing and presentation; Protein processing in endoplasmic reticulum; HTLV-I infection; Phagosome; Chagas disease (American trypanosomiasis)	1.154	0.947354
NP_003507.1	regulation of biological process	DNA binding;protein binding	723790; 8337	ENSG00000203812.2; ENSG00000272196.2	HIST2H2AA4; HIST2H2AA3		Alcoholism; Systemic lupus erythematosus	1.154	0.941152
NP_002678.2	metabolic process;regulation of biological process	DNA binding;protein binding;RNA binding;structural molecule activity	5411		PNN		mRNA surveillance pathway; RNA transport	1.154	0.948388
NP_003016.1	cell organization and biogenesis;regulation of biological process;response to stimulus;transport	protein binding	6455	ENSG00000141985.9	SH3GL1		Endocytosis	1.154	0.939747
XP_006721594.1	cell communication;cell organization and biogenesis;development;metabolic process;regulation of biological process;response to stimulus	catalytic activity;nucleotide binding;protein binding;signal transducer activity	50488		MINK1	Angiopoietin Like Protein 8 Regulatory Pathway; MAPK Signaling Pathway; Insulin Signaling		1.154	0.955865
NP_004857.4	transport	protein binding	9522	ENSG00000085365.17	SCAMP1			1.154	0.936787
NP_001335048.1	cell organization and biogenesis;metabolic process;regulation of biological process;response to stimulus	DNA binding;metal ion binding;protein binding	10626	ENSG00000221926.11	TRIM16			1.154	0.939747
NP_001015892.1	cell organization and biogenesis;metabolic process;regulation of biological process;response to stimulus	catalytic activity;DNA binding;protein binding	6880	ENSG00000276463.4; ENSG00000273841.4	TAF9	Eukaryotic Transcription Initiation	Basal transcription factors	1.154	0.938283
NP_001231.2	cell division;metabolic process;regulation of biological process	catalytic activity;DNA binding;enzyme regulator activity;protein binding;RNA binding	904	ENSG00000129315.10	CCNT1	Initiation of transcription and translation elongation at the HIV-1 LTR	Transcriptional misregulation in cancer	1.154	0.950928
NP_036392.2	cell organization and biogenesis;metabolic process	catalytic activity;metal ion binding;protein binding	26061	ENSG00000131373.14	HACL1		Peroxisome	1.154	0.937463
NP_055827.1			440026	ENSG00000166471.10	TMEM41B			1.154	0.939747
NP_001180501.1		metal ion binding;RNA binding	1465	ENSG00000159176.13	CSRP1	Mecp2 and Associated Rett Syndrome		1.153	0.943918
NP_055970.1	regulation of biological process	protein binding;RNA binding	23185	ENSG00000107929.14	LARP4B			1.153	0.94508
NP_065881.1	regulation of biological process	metal ion binding;protein binding	57590	ENSG00000085449.14	WDFY1			1.153	0.955865
NP_004290.2	cellular homeostasis;transport	catalytic activity;nucleotide binding;transporter activity	22	ENSG00000131269.15	ABCB7			1.153	0.936787
NP_003600.2	cell organization and biogenesis	protein binding	8479	ENSG00000149929.15	HIRIP3			1.153	0.938599
NP_001120729.1	cellular homeostasis;regulation of biological process;transport	transporter activity	57181	ENSG00000196950.13	SLC39A10	Zinc homeostasis; NRF2 pathway		1.153	0.938599
NP_001240653.1	cellular component movement;regulation of biological process;response to stimulus	catalytic activity;protein binding	56896	ENSG00000157851.16	DPYSL5		Axon guidance	1.153	0.936787
NP_443107.1	regulation of biological process;transport	protein binding;transporter activity	112936	ENSG00000151502.10	VPS26B		Endocytosis	1.153	0.938599
NP_150596.1	metabolic process	catalytic activity	90701	ENSG00000166562.8	SEC11C		Protein export	1.153	0.905331
NP_722550.1	cell death;cell organization and biogenesis;cellular component movement;regulation of biological process	protein binding;RNA binding	57142	ENSG00000115310.17	RTN4	Spinal Cord Injury		1.152	0.905331
NP_000145.1	metabolic process	catalytic activity;nucleotide binding	2584	ENSG00000108479.11	GALK1		Amino sugar and nucleotide sugar metabolism; Galactose metabolism; Metabolic pathways	1.152	0.944944
NP_001668.1	cell communication;cell organization and biogenesis;cellular component movement;cellular homeostasis;metabolic process;regulation of biological process;response to stimulus;transport	catalytic activity;enzyme regulator activity;metal ion binding;nucleotide binding;protein binding;transporter activity	481	ENSG00000143153.12	ATP1B1	Calcium Regulation in the Cardiac Cell	Proximal tubule bicarbonate reclamation; cAMP signaling pathway; cGMP-PKG signaling pathway; Gastric acid secretion; Pancreatic secretion; Insulin secretion; Protein digestion and absorption; Cardiac muscle contraction; Bile secretion; Carbohydrate digestion and absorption; Thyroid hormone synthesis; Thyroid hormone signaling pathway; Endocrine and other factor-regulated calcium reabsorption; Min…	1.152	0.947354
NP_065750.1	cell organization and biogenesis;metabolic process;regulation of biological process	DNA binding;metal ion binding;protein binding	57459	ENSG00000261992.2; ENSG00000143614.9	GATAD2B			1.152	0.955865
XP_005255532.2	cell organization and biogenesis;regulation of biological process;response to stimulus	enzyme regulator activity;protein binding	64223		MLST8	VEGFA-VEGFR2 Signaling Pathway; Interferon type I signaling pathways; Angiopoietin Like Protein 8 Regulatory Pathway; Regulation of toll-like receptor signaling pathway		1.152	0.938599
XP_005266302.1	metabolic process	metal ion binding;protein binding	11193		WBP4			1.152	0.953116
XP_016876716.1		protein binding	283638		CEP170B; KIAA0284			1.152	0.955103
NP_066997.3	cell death;cell organization and biogenesis;metabolic process;regulation of biological process;response to stimulus	enzyme regulator activity;protein binding;RNA binding	57805	ENSG00000158941.16	KIAA1967; CCAR2			1.151	0.947354
NP_005479.1	transport	protein binding	10043	ENSG00000100284.20	TOM1			1.151	0.937463
XP_016884904.1	metabolic process	protein binding	27238		GPKOW			1.151	0.948388
NP_001123493.1	cell organization and biogenesis;cellular homeostasis;metabolic process;regulation of biological process;response to stimulus;transport	catalytic activity;protein binding;transporter activity	535	ENSG00000033627.16	ATP6V0A1		Lysosome; Collecting duct acid secretion; Oxidative phosphorylation; Metabolic pathways; Tuberculosis; Synaptic vesicle cycle; Epithelial cell signaling in Helicobacter pylori infection; Vibrio cholerae infection; Phagosome; Rheumatoid arthritis	1.151	0.937463
NP_002035.1	metabolic process	catalytic activity;nucleotide binding	2585	ENSG00000156958.14	GALK2			1.151	0.939738
NP_690866.1	regulation of biological process;response to stimulus	protein binding	261726	ENSG00000143155.12	TIPRL			1.151	0.958139
XP_005268967.1	metabolic process;regulation of biological process	DNA binding;protein binding	4801		NFYB			1.151	0.958161
NP_001337459.1	cell organization and biogenesis;metabolic process;regulation of biological process;response to stimulus	catalytic activity;DNA binding;protein binding;signal transducer activity	57708		MIER1			1.151	0.939747
NP_001007528.1			92255	ENSG00000164187.6	LMBRD2			1.151	0.937463
NP_619649.1	metabolic process;regulation of biological process;response to stimulus	protein binding	56160	ENSG00000185115.5; ENSG00000282130.1	NDNL2; NSMCE3			1.151	0.955865
NP_001087240.1	cell proliferation;cellular homeostasis;metabolic process;regulation of biological process;response to stimulus;transport	antioxidant activity;catalytic activity;nucleotide binding;protein binding	7296	ENSG00000198431.15	TXNRD1	Selenium Micronutrient Network; Selenium Metabolism and Selenoproteins; NRF2 pathway; Oxidative Stress	Selenocompound metabolism; Pyrimidine metabolism	1.15	0.94508
NP_001410.2	development;metabolic process;regulation of biological process	protein binding;RNA binding	1994	ENSG00000066044.14	ELAVL1	Endoderm Differentiation; Preimplantation Embryo; AMP-activated Protein Kinase (AMPK) Signaling; Focal Adhesion-PI3K-Akt-mTOR-signaling pathway	AMPK signaling pathway	1.15	0.943949
NP_055481.1	cell organization and biogenesis;transport	protein binding	9685	ENSG00000113282.13	CLINT1			1.15	0.952459
XP_016879315.1	cell organization and biogenesis;cellular component movement;cellular homeostasis;regulation of biological process;response to stimulus;transport	catalytic activity;metal ion binding;nucleotide binding;protein binding	89941		RHOT2			1.15	0.955865
XP_011508705.1	regulation of biological process	enzyme regulator activity;metal ion binding;protein binding	8853		ASAP2			1.15	0.937732
NP_001309169.1	cell death;cell organization and biogenesis;cell proliferation;regulation of biological process;response to stimulus;transport	protein binding	598	ENSG00000171552.12	BCL2L1	Hepatitis C and Hepatocellular Carcinoma; Photodynamic therapy-induced HIF-1 survival signaling; Leptin signaling pathway; IL-3 Signaling Pathway; TNF alpha Signaling Pathway; Regulation of Apoptosis by Parathyroid Hormone-related Protein; Hematopoietic Stem Cell Gene Regulation by GABP alpha/beta Complex; VEGFA-VEGFR2 Signaling Pathway; Amyotrophic lateral sclerosis (ALS); IL-6 signaling pathway…	Chronic myeloid leukemia; Small cell lung cancer; Apoptosis; EGFR tyrosine kinase inhibitor resistance; Pathways in cancer; Ras signaling pathway; NOD-like receptor signaling pathway; Transcriptional misregulation in cancer; Toxoplasmosis; NF-kappa B signaling pathway; Platinum drug resistance; Amyotrophic lateral sclerosis (ALS); Jak-STAT signaling pathway; HTLV-I infection; Apoptosis - multiple…	1.15	0.939747
NP_005124.1	metabolic process	catalytic activity	9986; 79703	ENSG00000173653.7	RCE1; C11orf80		Terpenoid backbone biosynthesis	1.15	0.964453
XP_016864078.1	development;metabolic process;regulation of biological process	protein binding	7469		NELFA; WHSC2			1.149	0.936787
XP_016881019.1	metabolic process;transport	protein binding;transporter activity	114876		OSBPL1A			1.149	0.953431
XP_011542335.1	cell organization and biogenesis;cellular component movement;defense response;response to stimulus;transport	protein binding	1130		LYST			1.149	0.953408
NP_009106.1	metabolic process;regulation of biological process;response to stimulus;transport	catalytic activity;protein binding	11160	ENSG00000147475.14	ERLIN2			1.148	0.947354
NP_000427.1	metabolic process;regulation of biological process;response to stimulus	catalytic activity;protein binding	5019	ENSG00000083720.12	OXCT1	Synthesis and Degradation of Ketone Bodies	Synthesis and degradation of ketone bodies; Butanoate metabolism; Valine, leucine and isoleucine degradation	1.148	0.947354
XP_016857363.1	cell organization and biogenesis	protein binding	5738		PTGFRN			1.148	0.960344
NP_006103.1	metabolic process;regulation of biological process;response to stimulus;transport	catalytic activity;protein binding;RNA binding	10450	ENSG00000084072.16	PPIE		Spliceosome	1.148	0.937463
NP_001910.2	metabolic process	catalytic activity	1632	ENSG00000167969.12	ECI1	Mitochondrial LC-Fatty Acid Beta-Oxidation; Fatty Acid Beta Oxidation	Fatty acid degradation	1.148	0.963769
NP_653164.2	metabolic process	catalytic activity;protein binding	22934	ENSG00000153574.8	LOC101060545; RPIA	Pentose Phosphate Pathway	Metabolic pathways; Pentose phosphate pathway; Biosynthesis of amino acids; Carbon metabolism	1.148	0.963769
NP_001191732.1	cell organization and biogenesis;cellular component movement;cellular homeostasis;coagulation;regulation of biological process;response to stimulus;transport	protein binding;transporter activity	196527	ENSG00000177119.15	ANO6			1.148	0.953431
NP_037462.1	metabolic process	catalytic activity;metal ion binding;nucleotide binding;protein binding	29922	ENSG00000143156.13	NME7		Purine metabolism; Metabolic pathways; Pyrimidine metabolism	1.148	0.938599
NP_005112.2	metabolic process;regulation of biological process;response to stimulus	protein binding;receptor activity	9969	ENSG00000108510.9	MED13		Thyroid hormone signaling pathway	1.148	0.928094
NP_006764.3	metabolic process;response to stimulus	catalytic activity;DNA binding;nucleotide binding;protein binding;RNA binding	8886	ENSG00000088205.12	DDX18			1.147	0.955865
XP_005247870.2	cell death;cell differentiation;regulation of biological process	protein binding;RNA binding	8087		FXR1			1.147	0.955865
NP_000174.1	metabolic process	catalytic activity;protein binding;RNA binding	3032	ENSG00000138029.13	HADHB	Valproic acid pathway; Fatty Acid Beta Oxidation; Sudden Infant Death Syndrome (SIDS) Susceptibility Pathways	Fatty acid elongation; Valine, leucine and isoleucine degradation; Fatty acid metabolism; Metabolic pathways; Fatty acid degradation	1.147	0.955865
NP_000916.2	metabolic process;regulation of biological process	catalytic activity;protein binding	5162	ENSG00000168291.12	PDHB	Glycolysis and Gluconeogenesis	Citrate cycle (TCA cycle); Metabolic pathways; Central carbon metabolism in cancer; Glucagon signaling pathway; Carbon metabolism; HIF-1 signaling pathway; Glycolysis / Gluconeogenesis; Pyruvate metabolism	1.147	0.957219
NP_006293.2	metabolic process	catalytic activity	7841	ENSG00000115275.11	MOGS		Metabolic pathways; N-Glycan biosynthesis; Protein processing in endoplasmic reticulum	1.147	0.958436
NP_006338.1	cell organization and biogenesis;metabolic process;regulation of biological process	catalytic activity;protein binding	10465	ENSG00000171960.10	PPIH		Spliceosome	1.147	0.953408
XP_005268284.1	cell organization and biogenesis;cellular component movement;metabolic process;regulation of biological process;response to stimulus;transport	catalytic activity;metal ion binding;motor activity;nucleotide binding;protein binding;structural molecule activity	9578		CDC42BPB			1.147	0.937463
XP_005269447.1	cell organization and biogenesis;cell proliferation;cellular component movement;regulation of biological process;transport	catalytic activity;motor activity;protein binding	10579		TACC2			1.147	0.938599
NP_001333158.1			57614	ENSG00000134444.13	KIAA1468			1.147	0.951295
NP_001258766.1		metal ion binding;protein binding	5955	ENSG00000117906.13	RCN2			1.147	0.939747
NP_005456.1	cell organization and biogenesis;metabolic process;regulation of biological process;response to stimulus	catalytic activity;nucleotide binding;protein binding	10000	ENSG00000117020.16; ENSG00000275199.4	AKT3	Overview of nanoparticle effects; Regulation of toll-like receptor signaling pathway; MAPK Signaling Pathway; Integrin-mediated Cell Adhesion; Signal Transduction of S1P Receptor; Focal Adhesion-PI3K-Akt-mTOR-signaling pathway; Chemokine signaling pathway; Signaling Pathways in Glioblastoma; ErbB Signaling Pathway; Focal Adhesion; Toll-like receptor signaling pathway; ESC Pluripotency Pathways	B cell receptor signaling pathway; AGE-RAGE signaling pathway in diabetic complications; Non-alcoholic fatty liver disease (NAFLD); Insulin resistance; Osteoclast differentiation; Phospholipase D signaling pathway; Pathways in cancer; Proteoglycans in cancer; Signaling pathways regulating pluripotency of stem cells; Chagas disease (American trypanosomiasis); Central carbon metabolism in cancer; E…	1.147	0.947354
NP_060062.1	metabolic process;regulation of biological process	protein binding	55588	ENSG00000063322.13	MED29			1.147	0.957178
XP_005270314.1			85450		ITPRIP			1.147	0.945833
NP_001018857.2	metabolic process;regulation of biological process	DNA binding;metal ion binding	390980	ENSG00000204524.6	ZNF805			1.147	0.937463
NP_001277.1	cellular homeostasis;regulation of biological process;response to stimulus;transport	nucleotide binding;transporter activity	1185		CLCN6			1.147	0.905891
NP_004584.1	cell organization and biogenesis;cellular homeostasis;metabolic process;regulation of biological process;response to stimulus	protein binding;RNA binding	6434	ENSG00000136527.17	TRA2B	mRNA Processing	Spliceosome	1.146	0.939747
XP_006723661.1	regulation of biological process	enzyme regulator activity;protein binding	57186		RALGAPA2			1.146	0.94508
XP_005255915.2		metal ion binding;protein binding	23174		ZCCHC14			1.146	0.955865
NP_463460.1	cell organization and biogenesis;cell proliferation;cellular homeostasis;metabolic process;regulation of biological process;response to stimulus;transport	catalytic activity;protein binding;signal transducer activity	2280	ENSG00000088832.16	FKBP1A	Spinal Cord Injury; TGF-beta Receptor Signaling; Target Of Rapamycin (TOR) Signaling; Calcium Regulation in the Cardiac Cell		1.145	0.937463
NP_002094.2	metabolic process	catalytic activity;protein binding	2997	ENSG00000104812.14	GYS1	AMP-activated Protein Kinase (AMPK) Signaling; Glycogen Metabolism; Focal Adhesion-PI3K-Akt-mTOR-signaling pathway; Angiopoietin Like Protein 8 Regulatory Pathway; Insulin Signaling	Insulin signaling pathway; AMPK signaling pathway; Insulin resistance; Glucagon signaling pathway; PI3K-Akt signaling pathway; Metabolic pathways; Starch and sucrose metabolism	1.145	0.958161
NP_005641.1	metabolic process;regulation of biological process	DNA binding;metal ion binding;RNA binding	6942	ENSG00000280467.2; ENSG00000281897.2; ENSG00000283026.1; ENSG00000282892.1; ENSG00000283681.1; ENSG00000262024.6; ENSG00000100207.18; ENSG00000276461.4	TCF20	Matrix Metalloproteinases		1.145	0.941984
NP_001291479.1	metabolic process	protein binding;RNA binding	55623	ENSG00000066654.13	THUMPD1			1.145	0.963769
NP_065757.1		RNA binding	57466	ENSG00000156304.14	SCAF4			1.145	0.937463
NP_002018.1	cell organization and biogenesis;metabolic process;regulation of biological process;response to stimulus	catalytic activity;protein binding	2339	ENSG00000168522.12	FNTA		Terpenoid backbone biosynthesis	1.145	0.938599
XP_011534286.2	cell communication;cell organization and biogenesis;metabolic process;regulation of biological process;response to stimulus	DNA binding;protein binding	57492		ARID1B			1.145	0.937463
XP_011510519.1	cell differentiation;cell organization and biogenesis;defense response;metabolic process;regulation of biological process;response to stimulus	catalytic activity;DNA binding;metal ion binding;nucleotide binding;protein binding	9759		HDAC4	VEGFA-VEGFR2 Signaling Pathway; MicroRNAs in cardiomyocyte hypertrophy; Cell Cycle; Cardiac Hypertrophic Response; Endochondral Ossification		1.145	0.955865
NP_008896.2	metabolic process;regulation of biological process	DNA binding;metal ion binding;protein binding	7572	ENSG00000172466.15	ZNF24			1.145	0.946105
NP_001276019.1	regulation of biological process	DNA binding;metal ion binding;protein binding	79830	ENSG00000197056.9	ZMYM1			1.145	0.970682
NP_005096.1	metabolic process;regulation of biological process;transport	protein binding;RNA binding	9939	ENSG00000265241.6	RBM8A; LOC101060541		Spliceosome; mRNA surveillance pathway; RNA transport	1.144	0.963769
NP_003008.1	metabolic process;regulation of biological process;transport	protein binding;RNA binding	6428	ENSG00000112081.16	SRSF3	mRNA Processing	Spliceosome; Herpes simplex infection	1.144	0.963769
NP_006259.1	cell death;metabolic process;regulation of biological process;response to stimulus	DNA binding;metal ion binding;protein binding	5977	ENSG00000133884.9	DPF2			1.144	0.937463
NP_112226.2	development;regulation of biological process	protein binding	81848	ENSG00000187678.8	SPRY4			1.144	0.937463
XP_005264437.1	transport	protein binding	54812		AFTPH			1.144	0.964453
NP_006107.1	metabolic process;regulation of biological process;response to stimulus	catalytic activity;enzyme regulator activity;metal ion binding;nucleotide binding;protein binding;signal transducer activity	10454	ENSG00000100324.13	TAB1	Structural Pathway of Interleukin 1 (IL-1); MicroRNAs in cardiomyocyte hypertrophy; MAPK Signaling Pathway; TNF alpha Signaling Pathway; Toll-like receptor signaling pathway; TLR4 Signaling and Tolerance; RANKL/RANK (Receptor activator of NFKB (ligand)) Signaling Pathway; Regulation of toll-like receptor signaling pathway; TGF-beta Signaling Pathway; IL-1 signaling pathway	Toxoplasmosis; Leishmaniasis; NOD-like receptor signaling pathway; Herpes simplex infection; NF-kappa B signaling pathway; Epstein-Barr virus infection; TNF signaling pathway; Toll-like receptor signaling pathway; MAPK signaling pathway; Osteoclast differentiation	1.144	0.963769
NP_001229783.1	cell organization and biogenesis;cellular component movement;regulation of biological process;response to stimulus	nucleotide binding;protein binding	23647	ENSG00000132254.12	ARFIP2			1.144	0.963769
NP_006523.1	metabolic process;regulation of biological process	protein binding	8178	ENSG00000105656.12	ELL	Interactome of polycomb repressive complex 2 (PRC2)		1.144	0.967686
NP_689628.2	cell communication;cell organization and biogenesis;metabolic process;response to stimulus;transport	protein binding	137492	ENSG00000155975.9	VPS37A		Endocytosis	1.144	0.936787
NP_892003.2	cell differentiation;cell organization and biogenesis;metabolic process;regulation of biological process	catalytic activity;metal ion binding;protein binding	84148	ENSG00000103510.19	KAT8			1.144	0.939714
NP_005868.1	cell organization and biogenesis;metabolic process;regulation of biological process	protein binding;RNA binding	10291	ENSG00000099995.18	SF3A1	mRNA Processing	Spliceosome	1.143	0.963769
NP_005311.1	cell organization and biogenesis;metabolic process;regulation of biological process	DNA binding;RNA binding	3007	ENSG00000124575.6	HIST1H1D			1.143	0.955865
XP_016859884.1	metabolic process;regulation of biological process	catalytic activity;metal ion binding;protein binding	5495		PPM1B	MAPK Signaling Pathway		1.143	0.938599
XP_011512974.1	regulation of biological process;response to stimulus;transport	enzyme regulator activity;protein binding	5269		SERPINB6			1.143	0.938599
XP_006720960.1	cell division;cell organization and biogenesis;cell proliferation;cellular component movement;metabolic process;regulation of biological process;transport	catalytic activity;enzyme regulator activity;motor activity;nucleotide binding;protein binding;structural molecule activity;transporter activity	54820		NDE1			1.143	0.955865
XP_016872285.1	defense response;regulation of biological process;response to stimulus	enzyme regulator activity;protein binding	84632		AFAP1L2			1.143	0.963769
NP_065118.2	metabolic process;regulation of biological process	catalytic activity;RNA binding	57109	ENSG00000280706.2; ENSG00000148300.11	REXO4			1.143	0.939153
NP_001317259.1	cell organization and biogenesis;metabolic process	DNA binding;protein binding;RNA binding	51747	ENSG00000108848.15	LUC7L3			1.142	0.960612
XP_005268422.1	metabolic process;regulation of biological process	protein binding;RNA binding	10915		TCERG1			1.142	0.955865
NP_005861.2	cell organization and biogenesis;metabolic process;regulation of biological process	catalytic activity;protein binding;RNA binding	10284	ENSG00000150459.12	SAP18	Hedgehog Signaling Pathway	mRNA surveillance pathway; RNA transport	1.142	0.963769
NP_001128119.1	regulation of biological process	protein binding	60312	ENSG00000196526.10	AFAP1			1.142	0.951295
NP_001307514.1	cell organization and biogenesis;development;regulation of biological process	DNA binding;protein binding	54870	ENSG00000198218.10	QRICH1			1.142	0.964453
NP_001317256.1	development;metabolic process;regulation of biological process	DNA binding;metal ion binding	7543	ENSG00000005889.15	ZFX	Hematopoietic Stem Cell Gene Regulation by GABP alpha/beta Complex		1.142	0.957219
NP_001025035.1			85449	ENSG00000149633.11	KIAA1755			1.142	0.958139
NP_001240837.1	cell communication;cell differentiation;metabolic process;regulation of biological process;response to stimulus;transport	catalytic activity	8644	ENSG00000196139.13	AKR1C3	Metapathway biotransformation; Benzo(a)pyrene metabolism	Ovarian steroidogenesis; Steroid hormone biosynthesis; Arachidonic acid metabolism; Metabolic pathways	1.142	0.939747
NP_001341935.1	cell growth;cell organization and biogenesis;cellular homeostasis;metabolic process;regulation of biological process;response to stimulus;transport	DNA binding;enzyme regulator activity;protein binding;RNA binding	4869	ENSG00000181163.13	NPM1			1.141	0.964453
NP_001524.2	metabolic process;regulation of biological process	DNA binding;protein binding;RNA binding	3191	ENSG00000282947.1; ENSG00000104824.16	HNRNPL	mRNA Processing		1.141	0.963769
XP_006714460.1	cell organization and biogenesis;metabolic process;transport	protein binding;RNA binding;transporter activity	8615		USO1			1.141	0.964098
NP_057951.1	metabolic process;regulation of biological process	protein binding;RNA binding	22913	ENSG00000125970.11	RALY			1.141	0.964453
NP_000628.2	cellular homeostasis;metabolic process;regulation of biological process;response to stimulus	antioxidant activity;catalytic activity;nucleotide binding	2936	ENSG00000104687.12	GSR	Sulfation Biotransformation Reaction; Glutathione metabolism; Amino Acid metabolism; Metapathway biotransformation; Oxidative Stress; Selenium Micronutrient Network; One carbon metabolism and related pathways; NRF2 pathway	Thyroid hormone synthesis; Glutathione metabolism	1.141	0.964453
XP_016875938.1	cell division;cell organization and biogenesis;cell proliferation;metabolic process;regulation of biological process;response to stimulus	DNA binding;nucleotide binding;protein binding	23047		PDS5B			1.141	0.955865
XP_005272743.1	metabolic process;regulation of biological process;transport	catalytic activity;nucleotide binding;protein binding	8573		CASK	Parkin-Ubiquitin Proteasomal System pathway		1.141	0.958161
NP_689895.2		protein binding	201965	ENSG00000182552.14	RWDD4			1.141	0.938599
NP_067037.1	metabolic process;regulation of biological process	catalytic activity	58489	ENSG00000136379.11	ABHD17C; FAM108C1			1.141	0.938599
NP_001339430.1	cell organization and biogenesis;metabolic process;regulation of biological process	protein binding	55213	ENSG00000136144.11	RCBTB1			1.141	0.955865
NP_001317178.1	metabolic process;transport	protein binding;RNA binding;transporter activity	220988	ENSG00000170144.20	HNRNPA3		Spliceosome	1.14	0.964453
NP_001116847.1	cell organization and biogenesis;coagulation;metabolic process;regulation of biological process;response to stimulus	DNA binding;protein binding	333932; 126961; 653604	ENSG00000203852.3; ENSG00000183598.3; ENSG00000203811.1	HIST2H3A; HIST2H3C; HIST2H3D	Histone Modifications	Alcoholism; Transcriptional misregulation in cancer; Systemic lupus erythematosus	1.14	0.938599
NP_060216.2	metabolic process	protein binding	54881	ENSG00000136891.13	TEX10			1.14	0.955865
XP_011514385.1	metabolic process;regulation of biological process;transport	enzyme regulator activity;protein binding	29062		WDR91			1.14	0.963769
NP_438172.1	cell organization and biogenesis;metabolic process;regulation of biological process	catalytic activity;protein binding	11091	ENSG00000196363.9	WDR5			1.14	0.958542
NP_006392.1	cell organization and biogenesis;metabolic process;regulation of biological process	protein binding	10541	ENSG00000136938.8	ANP32B			1.14	0.956636
XP_005256178.1	cell organization and biogenesis;metabolic process;regulation of biological process;response to stimulus	catalytic activity;DNA binding;protein binding	7014		TERF2			1.14	0.955865
NP_003246.1	cell organization and biogenesis;regulation of biological process;response to stimulus;transport	enzyme regulator activity;metal ion binding;protein binding	7077	ENSG00000035862.12	TIMP2	Angiogenesis; Matrix Metalloproteinases; IL1 and megakaryocytes in obesity		1.14	0.963769
XP_011513391.1	metabolic process;regulation of biological process;transport	protein binding;RNA binding;translation regulator activity	10643		IGF2BP3			1.139	0.964453
NP_001317201.1	cell organization and biogenesis;metabolic process;regulation of biological process	protein binding;RNA binding;translation regulator activity	10658	ENSG00000149187.17	CELF1	mRNA Processing; Adipogenesis		1.139	0.947354
NP_115609.2	cell organization and biogenesis;metabolic process;regulation of biological process	catalytic activity;protein binding	84193	ENSG00000183576.12	SETD3	Histone Modifications	Lysine degradation	1.139	0.955992
NP_006275.1	cell death;cell differentiation;cell organization and biogenesis;metabolic process;regulation of biological process	catalytic activity;DNA binding;protein binding	6881	ENSG00000166337.9	TAF10		Herpes simplex infection; Basal transcription factors	1.139	0.967486
NP_060380.3	cell organization and biogenesis;metabolic process	catalytic activity;protein binding	55006	ENSG00000171103.10	TRMT61B			1.139	0.938599
NP_005556.1	regulation of biological process;response to stimulus;transport	protein binding	3937	ENSG00000043462.11	LCP2	T-Cell antigen Receptor (TCR) Signaling Pathway; T-Cell antigen Receptor (TCR) pathway during Staphylococcus aureus infection	Platelet activation; Osteoclast differentiation; Natural killer cell mediated cytotoxicity; Fc epsilon RI signaling pathway; Rap1 signaling pathway; T cell receptor signaling pathway	1.139	0.962525
NP_001803.2	cell division;cell organization and biogenesis	DNA binding	1060	ENSG00000145241.10	CENPC; CENPC1			1.139	0.946888
NP_001138678.1			85379	ENSG00000197077.13	KIAA1671			1.139	0.964453
NP_036359.3	metabolic process	metal ion binding;nucleotide binding	8225	ENSG00000178605.13	GTPBP6			1.139	0.955865
NP_631961.1	regulation of biological process	DNA binding;metal ion binding;protein binding;RNA binding	8148	ENSG00000270647.5; ENSG00000276833.2	TAF15		Transcriptional misregulation in cancer; Basal transcription factors	1.138	0.965661
NP_060530.3	metabolic process;regulation of biological process	catalytic activity;nucleotide binding;RNA binding	55699	ENSG00000067704.9	IARS2		Aminoacyl-tRNA biosynthesis	1.138	0.965661
NP_002067.1	metabolic process;transport	catalytic activity;metal ion binding;protein binding	2799	ENSG00000135677.10	GNS		Lysosome; Metabolic pathways; Glycosaminoglycan degradation	1.138	0.963769
NP_954592.1	cell organization and biogenesis;metabolic process;regulation of biological process;response to stimulus	catalytic activity;DNA binding;protein binding	10498	ENSG00000142453.11	CARM1	Androgen receptor signaling pathway	Endocrine resistance	1.138	0.963769
NP_001123514.1	cell organization and biogenesis;metabolic process	catalytic activity;metal ion binding;nucleotide binding;RNA binding	1429	ENSG00000116791.13	CRYZ			1.138	0.967686
NP_001243442.1	cell organization and biogenesis;metabolic process;regulation of biological process	DNA binding;protein binding;RNA binding	6742	ENSG00000106028.10	SSBP1		DNA replication; Homologous recombination; Mismatch repair	1.138	0.955865
NP_001340295.1	cell differentiation	protein binding;RNA binding	64434		NOM1			1.138	0.952762
XP_016878181.1	cell organization and biogenesis;transport	protein binding	8773		SNAP23	Insulin Signaling		1.138	0.938599
NP_057021.2	cell death;cell differentiation;metabolic process	catalytic activity;protein binding	51604	ENSG00000124155.17	PIGT		Metabolic pathways; Glycosylphosphatidylinositol (GPI)-anchor biosynthesis	1.138	0.963769
NP_003783.1	cell differentiation;development;metabolic process;regulation of biological process	catalytic activity;DNA binding;protein binding;RNA binding	8721	ENSG00000107223.12	EDF1			1.138	0.969261
NP_008869.1	cell organization and biogenesis;metabolic process;transport	protein binding;RNA binding	6632	ENSG00000167088.10	SNRPD1	mRNA Processing	Systemic lupus erythematosus; Spliceosome	1.138	0.939747
NP_150597.1	cell organization and biogenesis;metabolic process	structural molecule activity	92259	ENSG00000278461.4; ENSG00000134056.11	MRPS36			1.138	0.965376
NP_057108.2	metabolic process;transport	catalytic activity;protein binding;RNA binding	51634	ENSG00000134597.15	RBMX2			1.138	0.939371
NP_004043.3	cell death;cell differentiation;cell organization and biogenesis;cellular homeostasis;defense response;metabolic process;regulation of biological process;response to stimulus;transport	protein binding	664	ENSG00000176171.11	BNIP3	Photodynamic therapy-induced HIF-1 survival signaling	Legionellosis; FoxO signaling pathway	1.138	0.939747
XP_016872264.1	metabolic process;regulation of biological process	antioxidant activity;catalytic activity	84293		FAM213A			1.138	0.936787
NP_002484.1	cell organization and biogenesis;metabolic process;transport	catalytic activity	4712	ENSG00000165264.10	NDUFB6	Oxidative phosphorylation; Electron Transport Chain	Oxidative phosphorylation; Parkinson's disease; Non-alcoholic fatty liver disease (NAFLD); Alzheimer's disease; Huntington's disease; Metabolic pathways	1.138	0.955865
NP_001188267.1	cell organization and biogenesis;metabolic process;regulation of biological process;response to stimulus	DNA binding;protein binding;RNA binding	6294	ENSG00000160633.12	SAFB	Structural Pathway of Interleukin 1 (IL-1)		1.137	0.963769
NP_660208.2	cell differentiation;development;metabolic process;response to stimulus	catalytic activity;nucleotide binding;RNA binding	166378	ENSG00000145375.7	SPATA5		Ribosome biogenesis in eukaryotes	1.137	0.964453
NP_777567.1	metabolic process;regulation of biological process	enzyme regulator activity;protein binding	151987	ENSG00000163605.14	PPP4R2			1.137	0.946888
NP_060634.2	cell division;cell organization and biogenesis;cellular component movement;metabolic process;regulation of biological process	protein binding	55726	ENSG00000064102.14	ASUN; INTS13			1.137	0.963769
NP_001278928.1	cell organization and biogenesis;cellular component movement;metabolic process;regulation of biological process;response to stimulus	enzyme regulator activity;protein binding;structural molecule activity	4690	ENSG00000158092.6	NCK1	VEGFA-VEGFR2 Signaling Pathway; Pathogenic Escherichia coli infection; EGF/EGFR Signaling Pathway; B Cell Receptor Signaling Pathway; Association Between Physico-Chemical Features and Toxicity Associated Pathways; Primary Focal Segmental Glomerulosclerosis FSGS; Brain-Derived Neurotrophic Factor (BDNF) signaling pathway; ErbB Signaling Pathway; T-Cell antigen Receptor (TCR) Signaling Pathway; T-C…	ErbB signaling pathway; Pathogenic Escherichia coli infection; Axon guidance; T cell receptor signaling pathway	1.137	0.963769
NP_003015.2	cell organization and biogenesis;cellular component movement;metabolic process;regulation of biological process;response to stimulus;transport	catalytic activity;enzyme regulator activity;metal ion binding;nucleotide binding;protein binding;structural molecule activity	6453	ENSG00000205726.14	ITSN1			1.137	0.963769
NP_001272974.1	regulation of biological process	protein binding;RNA binding	10179	ENSG00000076053.10	RBM7			1.137	0.964453
NP_001119653.1	metabolic process;regulation of biological process;response to stimulus	catalytic activity;protein binding	4900	ENSG00000154146.12	NRGN			1.137	0.963769
XP_006719435.1	cell organization and biogenesis;regulation of biological process;transport	protein binding	353116		RILPL1			1.137	0.963769
XP_005246733.3	cell division;cell organization and biogenesis;cellular component movement;metabolic process;regulation of biological process	protein binding;RNA binding	55660		PRPF40A	mRNA Processing		1.136	0.965928
NP_777571.1		protein binding	157638	ENSG00000168672.3	FAM84B			1.136	0.963769
NP_689854.2	cell organization and biogenesis;cell proliferation;metabolic process;regulation of biological process	DNA binding;metal ion binding;protein binding	196528	ENSG00000189079.15	ARID2			1.136	0.967686
NP_620128.1	cell organization and biogenesis;transport	protein binding	91137	ENSG00000164209.16	SLC25A46			1.136	0.958161
XP_011521281.1	metabolic process	catalytic activity	23659		PLA2G15			1.136	0.972792
NP_005660.4		protein binding	7905	ENSG00000129625.12	REEP5			1.136	0.963769
NP_001129174.1	cell organization and biogenesis;metabolic process;regulation of biological process;response to stimulus;transport	catalytic activity;protein binding;RNA binding	7534	ENSG00000164924.17	YWHAZ	Prolactin Signaling Pathway; Calcium Regulation in the Cardiac Cell; Cell Cycle; Pathogenic Escherichia coli infection; Sudden Infant Death Syndrome (SIDS) Susceptibility Pathways; Myometrial Relaxation and Contraction Pathways	PI3K-Akt signaling pathway; Hippo signaling pathway; Pathogenic Escherichia coli infection; Oocyte meiosis; Hepatitis B; Cell cycle; Epstein-Barr virus infection; Viral carcinogenesis	1.135	0.964453
NP_003615.2	cell organization and biogenesis;metabolic process;regulation of biological process;transport	enzyme regulator activity;protein binding	8498	ENSG00000031823.14	RANBP3			1.135	0.967686
NP_127460.1	cell organization and biogenesis;metabolic process	protein binding;RNA binding	54433	ENSG00000109534.16	GAR1		Ribosome biogenesis in eukaryotes	1.135	0.955865
NP_001909.3	metabolic process	catalytic activity;protein binding	1629		DBT		Metabolic pathways; Valine, leucine and isoleucine degradation; Propanoate metabolism	1.135	0.946599
NP_001316169.1	coagulation;metabolic process;regulation of biological process;response to stimulus	enzyme regulator activity	7035	ENSG00000003436.15	TFPI	Complement and Coagulation Cascades; Integrated Breast Cancer Pathway	Complement and coagulation cascades	1.135	0.969683
NP_004125.3	cell differentiation;cell organization and biogenesis;metabolic process;regulation of biological process;response to stimulus	nucleotide binding;protein binding;RNA binding	3313	ENSG00000113013.12	HSPA9	Parkin-Ubiquitin Proteasomal System pathway	RNA degradation; Tuberculosis	1.134	0.967686
NP_006614.2	metabolic process	catalytic activity;nucleotide binding	26227	ENSG00000092621.11	PHGDH	Trans-sulfuration and one carbon metabolism	Carbon metabolism; Biosynthesis of amino acids; Metabolic pathways; Glycine, serine and threonine metabolism	1.134	0.967686
NP_005782.1	metabolic process;regulation of biological process	protein binding;RNA binding	10199	ENSG00000124383.8	MPHOSPH10		Ribosome biogenesis in eukaryotes	1.134	0.964841
NP_005101.1	metabolic process	catalytic activity;protein binding	9945	ENSG00000131459.12	GFPT2		Metabolic pathways; Insulin resistance; Alanine, aspartate and glutamate metabolism; Amino sugar and nucleotide sugar metabolism	1.134	0.97781
XP_016860001.1	cell organization and biogenesis;regulation of biological process;transport	protein binding	56947		MFF			1.134	0.944567
XP_011535460.1	cell organization and biogenesis;regulation of biological process	protein binding	79789		CLMN			1.134	0.964453
NP_071896.8	cell differentiation	RNA binding	64318	ENSG00000173145.11	NOC3L			1.134	0.969725
NP_001002251.2	metabolic process	protein binding;RNA binding	51329	ENSG00000182196.13	ARL6IP4			1.134	0.964453
NP_057712.2	cell organization and biogenesis;metabolic process;regulation of biological process;response to stimulus	protein binding	51322	ENSG00000095787.21	WAC			1.134	0.955865
NP_001306889.1	metabolic process;regulation of biological process;response to stimulus	catalytic activity;metal ion binding	80267		EDEM3			1.134	0.963769
NP_004357.3	cell differentiation;regulation of biological process;transport	transporter activity	1181	ENSG00000114859.15	CLCN2		Mineral absorption	1.134	0.963769
NP_057036.2	metabolic process;regulation of biological process;response to stimulus	protein binding	51389	ENSG00000111832.12	RWDD1			1.134	0.955865
XP_016855322.1	cell organization and biogenesis;transport	protein binding;transporter activity	7109		TRAPPC10			1.134	0.963769
NP_037471.2	metabolic process	catalytic activity	29929	ENSG00000088035.15	ALG6	GPCRs, Other	N-Glycan biosynthesis; Metabolic pathways	1.134	0.964098
NP_002442.2	metabolic process;regulation of biological process;response to stimulus	catalytic activity;protein binding	4507	ENSG00000099810.18	MTAP		Cysteine and methionine metabolism; Metabolic pathways	1.133	0.969683
NP_001338917.1		catalytic activity;metal ion binding;protein binding	28970	ENSG00000182919.14	C11orf54			1.133	0.963769
NP_001032584.1	cell communication;cell death;cell organization and biogenesis;cellular component movement;metabolic process;regulation of biological process;response to stimulus;transport	catalytic activity;motor activity;protein binding	8655	ENSG00000088986.10	DYNLL1		Vasopressin-regulated water reabsorption	1.133	0.964453
NP_004441.1	metabolic process;regulation of biological process	DNA binding;nucleotide binding;protein binding;RNA binding	2079	ENSG00000100632.10	ERH			1.133	0.957219
NP_002957.1	cell organization and biogenesis;regulation of biological process;response to stimulus	metal ion binding;protein binding	6281	ENSG00000197747.8	S100A10	Prostaglandin Synthesis and Regulation		1.133	0.955865
NP_036591.2	transport	metal ion binding;transporter activity	26521	ENSG00000150779.11	TIMM8B			1.133	0.937463
XP_016883889.1	cell division;cell organization and biogenesis;regulation of biological process	metal ion binding;protein binding	54069		MIS18A			1.133	0.97781
NP_001276033.1	cell organization and biogenesis;metabolic process;regulation of biological process;response to stimulus	metal ion binding;protein binding;RNA binding	5589	ENSG00000130175.9	PRKCSH			1.132	0.970526
NP_000088.3	metabolic process;response to stimulus	catalytic activity;protein binding;structural molecule activity	1371	ENSG00000080819.6	CPOX	Heme Biosynthesis	Porphyrin and chlorophyll metabolism; Metabolic pathways	1.132	0.970526
NP_000128.1	metabolic process	catalytic activity;metal ion binding;protein binding	2184	ENSG00000103876.11	FAH	Amino Acid metabolism	Tyrosine metabolism; Metabolic pathways	1.132	0.969236
NP_852664.1	cell death;cell differentiation;cellular component movement;cellular homeostasis;defense response;metabolic process;regulation of biological process;response to stimulus;transport	catalytic activity;enzyme regulator activity;nucleotide binding;protein binding	5295	ENSG00000145675.14	PIK3R1	T-Cell antigen Receptor (TCR) Signaling Pathway; Insulin Signaling; Regulation of Actin Cytoskeleton; IL-4 Signaling Pathway; B Cell Receptor Signaling Pathway; VEGFA-VEGFR2 Signaling Pathway; IL-6 signaling pathway; Microglia Pathogen Phagocytosis Pathway; Brain-Derived Neurotrophic Factor (BDNF) signaling pathway; Kit receptor signaling pathway; Chemokine signaling pathway; Interleukin-11 Signa…	Hepatitis B; Non-small cell lung cancer; Renal cell carcinoma; Non-alcoholic fatty liver disease (NAFLD); Influenza A; Amoebiasis; B cell receptor signaling pathway; Glioma; Aldosterone-regulated sodium reabsorption; Chemokine signaling pathway; Phospholipase D signaling pathway; Natural killer cell mediated cytotoxicity; Jak-STAT signaling pathway; Inflammatory mediator regulation of TRP channel…	1.132	0.977521
NP_036453.1	cell organization and biogenesis;metabolic process	protein binding;RNA binding	25804	ENSG00000130520.10	LSM4		Spliceosome; RNA degradation	1.132	0.972839
NP_001190991.1		metal ion binding;protein binding	100532731	ENSG00000269897.5	COMMD3-BMI1		Transcriptional misregulation in cancer; Signaling pathways regulating pluripotency of stem cells; MicroRNAs in cancer	1.132	0.950745
NP_001265488.1	metabolic process;regulation of biological process	DNA binding;metal ion binding	100131017	ENSG00000205903.6	ZNF316			1.132	0.964453
XP_011515434.1	cell organization and biogenesis	protein binding;RNA binding;structural molecule activity	5339		PLEC			1.131	0.97781
NP_066964.1	cell differentiation;cell organization and biogenesis;cell proliferation;defense response;metabolic process;regulation of biological process;response to stimulus;transport	catalytic activity;DNA binding;enzyme regulator activity;nucleotide binding;protein binding;RNA binding	7520	ENSG00000079246.15	XRCC5	Non-homologous end joining	Non-homologous end-joining	1.131	0.972426
NP_064505.1	metabolic process;regulation of biological process;response to stimulus	catalytic activity;protein binding	56886	ENSG00000136731.12	UGGT1		Protein processing in endoplasmic reticulum	1.131	0.972426
NP_002941.1	metabolic process	catalytic activity;protein binding;RNA binding	6184	ENSG00000163902.11	RPN1	Proteasome Degradation	N-Glycan biosynthesis; Metabolic pathways; Protein processing in endoplasmic reticulum	1.131	0.972792
NP_848927.2	cell organization and biogenesis;regulation of biological process;response to stimulus	protein binding;RNA binding	92140	ENSG00000147649.9	MTDH	Gastric cancer network 2		1.131	0.972792
NP_009145.1	cell organization and biogenesis;metabolic process;response to stimulus;transport	nucleotide binding;protein binding;receptor activity;RNA binding;transporter activity	11231	ENSG00000025796.13	SEC63		Protein export; Protein processing in endoplasmic reticulum	1.131	0.967486
NP_001006666.1	cell death;cell proliferation;metabolic process;regulation of biological process;response to stimulus	catalytic activity;enzyme regulator activity;metal ion binding;nucleotide binding;protein binding	6195	ENSG00000281877.2; ENSG00000117676.13	RPS6KA1	TYROBP Causal Network; Angiopoietin Like Protein 8 Regulatory Pathway; Interleukin-11 Signaling Pathway; Human Thyroid Stimulating Hormone (TSH) signaling pathway; Cytoplasmic Ribosomal Proteins; Kit receptor signaling pathway; B Cell Receptor Signaling Pathway; BDNF-TrkB Signaling; Brain-Derived Neurotrophic Factor (BDNF) signaling pathway; Leptin signaling pathway; Insulin Signaling; EGF/EGFR S…		1.131	0.969683
NP_001139019.1	metabolic process;regulation of biological process;response to stimulus	protein binding;RNA binding	84991	ENSG00000134453.15	RBM17	mRNA Processing	Spliceosome	1.131	0.967686
NP_001193541.1	metabolic process;regulation of biological process;transport	DNA binding;nucleotide binding;protein binding;RNA binding	26097	ENSG00000160679.12	CHTOP			1.131	0.946888
NP_001157683.1	regulation of biological process;response to stimulus	protein binding	23143		LRCH1			1.131	0.964453
NP_695003.1	cell division;cell organization and biogenesis;regulation of biological process;transport	protein binding	257364	ENSG00000173548.8	SNX33			1.131	0.963769
NP_001307646.1	cell organization and biogenesis;metabolic process	catalytic activity;DNA binding;nucleotide binding;protein binding;RNA binding	617	ENSG00000074582.12	BCS1L			1.131	0.955865
NP_060190.2	regulation of biological process	protein binding	55620	ENSG00000178078.11	STAP2			1.131	0.950453
NP_009117.2	cell organization and biogenesis;metabolic process;regulation of biological process;transport	protein binding;transporter activity	11190	ENSG00000126001.15	CEP250	Mesodermal Commitment Pathway		1.131	0.936787
NP_000010.1	cell organization and biogenesis;metabolic process;response to stimulus	catalytic activity;metal ion binding;protein binding	38	ENSG00000075239.13	ACAT1	Synthesis and Degradation of Ketone Bodies; Tryptophan metabolism; Fatty Acid Beta Oxidation	Metabolic pathways; Pyruvate metabolism; Propanoate metabolism; Fatty acid metabolism; Glyoxylate and dicarboxylate metabolism; Synthesis and degradation of ketone bodies; Carbon metabolism; Butanoate metabolism; Valine, leucine and isoleucine degradation; Tryptophan metabolism; Terpenoid backbone biosynthesis; Lysine degradation; Fatty acid degradation	1.13	0.973825
NP_055144.3	metabolic process	protein binding	23644	ENSG00000038358.14	EDC4		RNA degradation	1.13	0.967686
NP_056417.2	cell organization and biogenesis;regulation of biological process	enzyme regulator activity;protein binding	26092	ENSG00000143337.18	TOR1AIP1			1.13	0.967686
NP_037520.1	cell organization and biogenesis;metabolic process;regulation of biological process;transport	DNA binding;enzyme regulator activity;protein binding	10113	ENSG00000138073.13	PREB		Protein processing in endoplasmic reticulum	1.13	0.970169
NP_150093.1	cell differentiation;cell proliferation;metabolic process;regulation of biological process	DNA binding;protein binding;RNA binding	5814	ENSG00000146676.8	PURB			1.13	0.967486
NP_001281269.1		metal ion binding;protein binding;RNA binding	124245	ENSG00000158545.15	ZC3H18			1.13	0.964453
XP_011528984.1	cell proliferation;regulation of biological process;response to stimulus	protein binding;receptor activity;signal transducer activity	23654		PLXNB2			1.13	0.967175
NP_006001.4	cell differentiation;cell organization and biogenesis;regulation of biological process;response to stimulus;transport	protein binding;RNA binding	7873	ENSG00000145050.15	MANF			1.13	0.953431
NP_077084.1	cell organization and biogenesis;metabolic process;regulation of biological process;response to stimulus	metal ion binding;protein binding	5252	ENSG00000225553.7	PHF1			1.13	0.964453
NP_005403.2	cell organization and biogenesis;metabolic process;regulation of biological process;response to stimulus	catalytic activity;protein binding	6472	ENSG00000182199.10	SHMT2	Folate Metabolism; Trans-sulfuration and one carbon metabolism; One Carbon Metabolism; One carbon metabolism and related pathways; Vitamin B12 Metabolism	One carbon pool by folate; Glycine, serine and threonine metabolism; Glyoxylate and dicarboxylate metabolism; Biosynthesis of amino acids; Carbon metabolism; Metabolic pathways; Antifolate resistance	1.129	0.97394
NP_006136.1	cell communication;cell organization and biogenesis;cellular homeostasis;coagulation;metabolic process;regulation of biological process;response to stimulus	catalytic activity;enzyme regulator activity;metal ion binding;nucleotide binding;protein binding	3337	ENSG00000132002.7	DNAJB1	NRF2 pathway	Influenza A; Protein processing in endoplasmic reticulum	1.129	0.975612
NP_001313508.1	cell organization and biogenesis;regulation of biological process;transport	protein binding	8417	ENSG00000079950.13	STX7		SNARE interactions in vesicular transport; Phagosome	1.129	0.970526
XP_005269515.1	metabolic process	catalytic activity;protein binding	11101		ATE1			1.129	0.97781
NP_008882.2	cell organization and biogenesis;metabolic process;regulation of biological process	catalytic activity;DNA binding;protein binding	6877	ENSG00000148835.10	TAF5	Eukaryotic Transcription Initiation	Herpes simplex infection; Basal transcription factors	1.129	0.956703
NP_003651.1	cellular component movement;regulation of biological process;transport	protein binding	8541	ENSG00000177380.13	PPFIA3			1.129	0.947354
NP_001276718.1	metabolic process;regulation of biological process;response to stimulus;transport	catalytic activity;protein binding	2821		GPI	Glycolysis and Gluconeogenesis		1.128	0.97781
NP_116258.2		protein binding	84955	ENSG00000120526.10	NUDCD1			1.128	0.967686
NP_001675.3	cellular component movement;cellular homeostasis;regulation of biological process;response to stimulus;transport	catalytic activity;enzyme regulator activity;metal ion binding;nucleotide binding;protein binding;transporter activity	493	ENSG00000058668.14	ATP2B4		Salivary secretion; Adrenergic signaling in cardiomyocytes; cAMP signaling pathway; Pancreatic secretion; cGMP-PKG signaling pathway; Calcium signaling pathway	1.128	0.963769
NP_005841.1	metabolic process;regulation of biological process	protein binding;RNA binding	10262	ENSG00000143368.9	SF3B4	mRNA Processing	Spliceosome	1.128	0.963769
NP_079479.1	cell organization and biogenesis	protein binding	80304	ENSG00000163026.11	C2orf44; WDCP	Mesodermal Commitment Pathway		1.128	0.964453
NP_004459.2	cell organization and biogenesis	metal ion binding;protein binding	2275	ENSG00000183386.9	FHL3			1.128	0.965661
NP_001385.1	metabolic process;regulation of biological process	catalytic activity	1846	ENSG00000120875.8	DUSP4	MAPK Signaling Pathway; Endoderm Differentiation	MAPK signaling pathway	1.128	0.964098
NP_005778.1	metabolic process	catalytic activity;protein binding	10195	ENSG00000214160.9	ALG3		Metabolic pathways; N-Glycan biosynthesis	1.128	0.963769
NP_690000.3	metabolic process;regulation of biological process;response to stimulus	metal ion binding;protein binding	257397	ENSG00000157625.15	TAB3	Regulation of toll-like receptor signaling pathway; IL-1 signaling pathway; Structural Pathway of Interleukin 1 (IL-1); TNF alpha Signaling Pathway	NOD-like receptor signaling pathway; NF-kappa B signaling pathway; TNF signaling pathway	1.128	0.967686
NP_000590.1	cell differentiation;cell proliferation;metabolic process;regulation of biological process;response to stimulus	protein binding	3488	ENSG00000115461.4	IGFBP5	Senescence and Autophagy in Cancer; Factors and pathways affecting insulin-like growth factor (IGF1)-Akt signaling; Myometrial Relaxation and Contraction Pathways		1.128	0.937463
XP_016873759.1	cell organization and biogenesis;regulation of biological process	protein binding;RNA binding;structural molecule activity	79026		AHNAK			1.127	0.97781
NP_057306.2	cell death;cell differentiation;cell proliferation;defense response;metabolic process;regulation of biological process;response to stimulus	catalytic activity;DNA binding;metal ion binding;nucleotide binding;protein binding;RNA binding	51428	ENSG00000183258.11	DDX41			1.127	0.97781
NP_003950.1	cell death;cell organization and biogenesis;metabolic process;regulation of biological process;transport	catalytic activity;motor activity;protein binding	9026	ENSG00000130787.13	HIP1R			1.127	0.963769
NP_061943.2	cell organization and biogenesis;metabolic process	catalytic activity;nucleotide binding;RNA binding	54555	ENSG00000105671.11	DDX49			1.127	0.972839
NP_002609.1	cellular component movement;metabolic process;response to stimulus;transport	protein binding	5194	ENSG00000162928.8	PEX13		Peroxisome	1.127	0.955865
NP_004901.2	metabolic process;regulation of biological process;response to stimulus;transport	metal ion binding;protein binding;transporter activity	9600	ENSG00000110697.12	PITPNM1			1.127	0.967686
NP_001316373.1	regulation of biological process	enzyme regulator activity;protein binding	84988	ENSG00000160972.9	PPP1R16A			1.127	0.972426
NP_001609.2	cell death;cell differentiation;cell organization and biogenesis;metabolic process;regulation of biological process;response to stimulus	catalytic activity;DNA binding;metal ion binding;nucleotide binding;protein binding;RNA binding	142	ENSG00000143799.12	PARP1	Corticotropin-releasing hormone signaling pathway; NAD+ biosynthetic pathways; NAD metabolism, sirtuins and aging; Fas Ligand (FasL) pathway and Stress induction of Heat Shock Proteins (HSP) regulation; NAD+ metabolism; Nanoparticle triggered regulated necrosis	Apoptosis; NF-kappa B signaling pathway; Base excision repair	1.126	0.97781
NP_056195.3	cell organization and biogenesis;transport	protein binding	25813	ENSG00000100347.14	SAMM50			1.126	0.97781
NP_001119.3	cell organization and biogenesis;regulation of biological process;transport	protein binding;transporter activity	164	ENSG00000166747.12	AP1G1		Lysosome	1.126	0.97781
NP_000253.1	metabolic process	catalytic activity;protein binding	4668	ENSG00000198951.11	NAGA		Lysosome; Glycosphingolipid biosynthesis - globo and isoglobo series	1.126	0.970526
NP_057569.2	cell communication;cell organization and biogenesis;metabolic process;response to stimulus;transport	protein binding	51534	ENSG00000009844.15	VTA1		Endocytosis	1.126	0.955865
NP_000475.1	cell communication;cell death;cell growth;cell organization and biogenesis;cellular component movement;cellular homeostasis;defense response;metabolic process;regulation of biological process;response to stimulus;transport	DNA binding;enzyme regulator activity;metal ion binding;protein binding	351	ENSG00000142192.20	APP	Copper homeostasis; Alzheimers Disease; TGF-beta Signaling Pathway; Endoderm Differentiation; Apoptosis-related network due to altered Notch3 in ovarian cancer	Serotonergic synapse; Alzheimer's disease	1.126	0.97781
NP_444251.1	metabolic process;regulation of biological process	catalytic activity;metal ion binding	80829	ENSG00000186660.14	ZFP91			1.126	0.97781
NP_004468.1	metabolic process	protein binding;RNA binding	2483	ENSG00000283153.1; ENSG00000283630.1; ENSG00000109536.11; ENSG00000275145.3	FRG1			1.126	0.97781
NP_005893.1	cell differentiation;cell organization and biogenesis;cellular homeostasis;metabolic process;regulation of biological process;response to stimulus;transport	DNA binding;metal ion binding;protein binding;RNA binding;signal transducer activity	4088	ENSG00000166949.15	SMAD3	Mesodermal Commitment Pathway; DNA Damage Response (only ATM dependent); AGE/RAGE pathway; TGF-beta Receptor Signaling; Adipogenesis; Androgen receptor signaling pathway; Canonical and Non-Canonical TGF-B signaling; Factors and pathways affecting insulin-like growth factor (IGF1)-Akt signaling; Hepatitis C and Hepatocellular Carcinoma; Endoderm Differentiation; Extracellular vesicle-mediated sign…	Endocytosis; AGE-RAGE signaling pathway in diabetic complications; Hippo signaling pathway; Pancreatic cancer; Signaling pathways regulating pluripotency of stem cells; TGF-beta signaling pathway; Wnt signaling pathway; Pathways in cancer; Chronic myeloid leukemia; Hepatitis B; Cell cycle; HTLV-I infection; Colorectal cancer; FoxO signaling pathway; Inflammatory bowel disease (IBD); Chagas diseas…	1.126	0.964453
NP_005018.1	cellular component movement;cellular homeostasis;metabolic process;regulation of biological process;response to stimulus;transport	catalytic activity;enzyme regulator activity;protein binding	5296		PIK3R2	Bladder Cancer; Focal Adhesion; Interleukin-11 Signaling Pathway; IL-3 Signaling Pathway; Leptin signaling pathway; IL-7 Signaling Pathway; RANKL/RANK (Receptor activator of NFKB (ligand)) Signaling Pathway; Integrin-mediated Cell Adhesion; Regulation of toll-like receptor signaling pathway; IL-5 Signaling Pathway; Interferon type I signaling pathways; T-Cell antigen Receptor (TCR) Signaling Path…	Breast cancer; Small cell lung cancer; Neurotrophin signaling pathway; mTOR signaling pathway; Central carbon metabolism in cancer; EGFR tyrosine kinase inhibitor resistance; Regulation of lipolysis in adipocytes; Chagas disease (American trypanosomiasis); Pathways in cancer; Ras signaling pathway; Non-small cell lung cancer; Non-alcoholic fatty liver disease (NAFLD); Phospholipase D signaling pa…	1.126	0.967486
NP_001028260.2	cell differentiation;development	RNA binding	51335	ENSG00000182768.8	NGRN			1.126	0.968754
NP_002615.2	metabolic process;regulation of biological process	protein binding	5204	ENSG00000123349.13	PFDN5			1.126	0.969236
NP_817092.1	metabolic process;regulation of biological process	catalytic activity;metal ion binding;protein binding	5496	ENSG00000115241.10	PPM1G	mRNA Processing		1.125	0.97781
NP_001287789.1	metabolic process;regulation of biological process	catalytic activity;nucleotide binding;RNA binding	9879	ENSG00000145833.15	DDX46			1.125	0.97781
XP_006712541.1	cell organization and biogenesis;development;regulation of biological process;transport	DNA binding;enzyme regulator activity;metal ion binding;protein binding;RNA binding	3267		AGFG1			1.125	0.967486
NP_004854.1	metabolic process	catalytic activity	9517	ENSG00000100596.6	SPTLC2	Sphingolipid Metabolism	Metabolic pathways; Sphingolipid signaling pathway; Sphingolipid metabolism	1.125	0.97781
NP_443108.1	cell organization and biogenesis;metabolic process;regulation of biological process	protein binding	112939	ENSG00000160877.5	NACC1			1.125	0.967686
NP_068747.1	metabolic process;transport	catalytic activity	60559	ENSG00000129128.12	SPCS3		Protein export	1.125	0.967486
NP_002807.1	metabolic process;regulation of biological process;response to stimulus;transport	catalytic activity;protein binding	5718	ENSG00000197170.9	PSMD12	Parkin-Ubiquitin Proteasomal System pathway; Proteasome Degradation	Proteasome; Epstein-Barr virus infection	1.125	0.97781
NP_061848.2	cell organization and biogenesis;metabolic process;regulation of biological process;response to stimulus	DNA binding;protein binding	54386	ENSG00000166848.5	TERF2IP			1.125	0.97163
NP_002652.2	cell differentiation;cellular homeostasis;metabolic process;regulation of biological process;response to stimulus;transport	catalytic activity;protein binding;signal transducer activity	5336	ENSG00000197943.9	PLCG2	Signaling Pathways in Glioblastoma; Leptin signaling pathway; B Cell Receptor Signaling Pathway; Microglia Pathogen Phagocytosis Pathway; Corticotropin-releasing hormone signaling pathway; Myometrial Relaxation and Contraction Pathways; GPR40 PATHWAY	Glioma; Calcium signaling pathway; Non-small cell lung cancer; Ras signaling pathway; Epstein-Barr virus infection; Leukocyte transendothelial migration; NF-kappa B signaling pathway; Pathways in cancer; Epithelial cell signaling in Helicobacter pylori infection; B cell receptor signaling pathway; Inflammatory mediator regulation of TRP channels; MicroRNAs in cancer; EGFR tyrosine kinase inhibito…	1.125	0.967486
NP_006615.2	cell organization and biogenesis;cell proliferation;defense response;metabolic process;regulation of biological process;response to stimulus	DNA binding;metal ion binding;protein binding	10771	ENSG00000015171.19	ZMYND11	Regulation of toll-like receptor signaling pathway		1.125	0.972839
NP_004420.1	cell communication;cell differentiation;cellular component movement;development;regulation of biological process;response to stimulus	protein binding	1947	ENSG00000090776.5	EFNB1		Axon guidance	1.125	0.957219
XP_016874755.1	cellular homeostasis;regulation of biological process;response to stimulus;transport	metal ion binding;protein binding;receptor activity;signal transducer activity;transporter activity	3709		ITPR2	Myometrial Relaxation and Contraction Pathways; Calcium Regulation in the Cardiac Cell		1.124	0.97781
NP_001018494.1	cell differentiation;metabolic process;regulation of biological process;response to stimulus	protein binding;RNA binding	9698	ENSG00000134644.15	PUM1			1.124	0.958161
XP_005268638.1	metabolic process;response to stimulus;transport	protein binding	10956		OS9			1.124	0.97781
NP_872422.1	regulation of biological process	protein binding	348110	ENSG00000242498.7	C15orf38; ARPIN			1.124	0.969683
NP_001008240.1	metabolic process	catalytic activity	147339	ENSG00000152242.10	C18orf25			1.124	0.967486
NP_001093165.1	metabolic process	DNA binding;metal ion binding;RNA binding	29803	ENSG00000214022.11	REPIN1			1.124	0.967686
XP_005247984.1	cell death;transport	transporter activity	10227	ENSG00000109736.14	MFSD10			1.124	0.97781
NP_115740.5	transport		85406	ENSG00000135392.15	DNAJC14			1.124	0.967686
XP_006721823.1	regulation of biological process	metal ion binding;protein binding	201292		TRIM65			1.124	0.937463
NP_758516.1	cell differentiation;regulation of biological process	protein binding	26206	ENSG00000137098.13	SPAG8			1.124	0.97781
NP_001186601.1	metabolic process	metal ion binding;protein binding	813	ENSG00000128595.16	CALU	NOTCH1 regulation of human endothelial cell calcification		1.123	0.979025
NP_031393.2	metabolic process;regulation of biological process	protein binding;RNA binding	22913	ENSG00000125970.11	RALY			1.123	0.972839
NP_055082.1			10944	ENSG00000110696.9	C11orf58			1.123	0.97781
XP_011527050.1	cell communication;metabolic process;regulation of biological process;response to stimulus	DNA binding;metal ion binding;protein binding	23394		ADNP			1.123	0.97781
XP_011514161.1	metabolic process;regulation of biological process	DNA binding;metal ion binding	168850		ZNF800			1.123	0.963769
NP_001305268.1		protein binding	23360		FNBP4			1.123	0.963769
XP_005247965.1	cell organization and biogenesis;cellular component movement;regulation of biological process;response to stimulus;transport	protein binding;receptor activity;signal transducer activity	961		CD47			1.123	0.970169
XP_011536030.1	metabolic process;regulation of biological process	metal ion binding;protein binding	10138		YAF2			1.123	0.97781
NP_004520.2	metabolic process;regulation of biological process	protein binding	4300	ENSG00000171843.15	MLLT3		Transcriptional misregulation in cancer	1.123	0.979991
NP_620061.2	cellular component movement;metabolic process	catalytic activity;nucleotide binding	5232	ENSG00000170950.5	PGK2	Cori Cycle; Glycolysis and Gluconeogenesis	Glycolysis / Gluconeogenesis; Biosynthesis of amino acids; Metabolic pathways; Carbon metabolism	1.122	0.972792
XP_016867690.1	cell differentiation;cell organization and biogenesis;cellular component movement;metabolic process;regulation of biological process;response to stimulus;transport	catalytic activity;motor activity;nucleotide binding;protein binding;signal transducer activity;structural molecule activity	3912	ENSG00000091136.13	LAMB1	Focal Adhesion-PI3K-Akt-mTOR-signaling pathway; Focal Adhesion; Inflammatory Response Pathway; Alpha 6 Beta 4 signaling pathway		1.122	0.97781
NP_006784.1	cell death;cell differentiation;cell organization and biogenesis;cellular homeostasis;metabolic process;regulation of biological process;response to stimulus	antioxidant activity;catalytic activity;enzyme regulator activity;protein binding	10935	ENSG00000165672.6	PRDX3	Selenium Micronutrient Network		1.122	0.97781
XP_011533950.1	development;metabolic process	metal ion binding;protein binding	23469		PHF3			1.122	0.979025
NP_060695.2	cell organization and biogenesis;metabolic process;regulation of biological process	protein binding	55234	ENSG00000122692.8	SMU1			1.122	0.979025
NP_057215.3	cell differentiation;cell organization and biogenesis;regulation of biological process;response to stimulus;transport	catalytic activity;nucleotide binding;protein binding	10890	ENSG00000084733.10	RAB10	Focal Adhesion-PI3K-Akt-mTOR-signaling pathway	Endocytosis; AMPK signaling pathway	1.122	0.97781
NP_001273737.1		protein binding	133619	ENSG00000164244.20	PRRC1			1.122	0.97781
NP_077297.2	regulation of biological process	protein binding;RNA binding	79171	ENSG00000126254.11	RBM42			1.122	0.978677
XP_016862405.1	regulation of biological process;response to stimulus	DNA binding;RNA binding	57060		PCBP4			1.122	0.97781
NP_001243463.1	metabolic process;transport	transporter activity	6576		SLC25A1			1.122	0.967686
NP_079092.2	regulation of biological process;transport	enzyme regulator activity;protein binding	79874	ENSG00000177548.12	RABEP2			1.122	0.967686
XP_006717497.1	metabolic process;response to stimulus	DNA binding;metal ion binding;protein binding;RNA binding	22944		KIN			1.122	0.975778
XP_016868132.1	metabolic process;regulation of biological process	catalytic activity;metal ion binding;protein binding	79872		CBLL1			1.122	0.967686
NP_001230695.1	metabolic process	catalytic activity;protein binding	55624		POMGNT1			1.122	0.972426
NP_001339621.1	transport	transporter activity	201266	ENSG00000133195.11	SLC39A11	Zinc homeostasis; NRF2 pathway		1.122	0.970526
NP_001128138.1	metabolic process	catalytic activity;RNA binding	93587	ENSG00000145331.13	TRMT10A			1.122	0.957829
NP_004578.2	cell differentiation;metabolic process;transport	receptor activity;RNA binding	6238		RRBP1		Protein processing in endoplasmic reticulum	1.121	0.97781
NP_002130.2	cell differentiation;cell organization and biogenesis;metabolic process;regulation of biological process;response to stimulus	DNA binding;protein binding;RNA binding	27316	ENSG00000147274.14	RBMX	mRNA Processing	Spliceosome	1.121	0.97781
XP_016876590.1	cell organization and biogenesis;cellular component movement;regulation of biological process;transport	protein binding	23224		SYNE2	Ovarian Infertility Genes		1.121	0.97781
NP_001264743.1	regulation of biological process	protein binding;RNA binding	253943	ENSG00000185728.16	YTHDF3			1.121	0.963769
NP_003792.1	cell organization and biogenesis;metabolic process	catalytic activity;protein binding	8733	ENSG00000197858.10	GPAA1		Metabolic pathways; Glycosylphosphatidylinositol (GPI)-anchor biosynthesis	1.121	0.97781
NP_001317099.1	cell organization and biogenesis;regulation of biological process	protein binding	2319	ENSG00000132589.15	FLOT2	Insulin Signaling; Angiopoietin Like Protein 8 Regulatory Pathway		1.121	0.97781
NP_061836.2	cell organization and biogenesis;metabolic process;regulation of biological process;response to stimulus	protein binding	54014	ENSG00000185658.13	BRWD1			1.121	0.979991
NP_112236.3	cell organization and biogenesis;metabolic process;regulation of biological process;response to stimulus	catalytic activity;metal ion binding;protein binding	81858	ENSG00000179526.16	SHARPIN		NOD-like receptor signaling pathway	1.121	0.967686
NP_064710.4	transport	protein binding	57020	ENSG00000103544.14	C16orf62			1.121	0.964453
NP_001317672.1	metabolic process	catalytic activity;metal ion binding	10390	ENSG00000134255.13	CEPT1	Kennedy pathway; One carbon metabolism and related pathways	Metabolic pathways; Ether lipid metabolism; Glycerophospholipid metabolism	1.121	0.969307
NP_001275685.1	cell division;cell organization and biogenesis;cell proliferation;metabolic process;regulation of biological process;response to stimulus	protein binding	29086	ENSG00000105393.15	BABAM1		Homologous recombination	1.12	0.963769
NP_001167448.1	cell organization and biogenesis;cellular component movement;coagulation;metabolic process;regulation of biological process;transport	protein binding	55604		LRRC16A; CARMIL1			1.12	0.941025
NP_001335099.1	regulation of biological process;response to stimulus	DNA binding;protein binding	23558	ENSG00000132471.11	WBP2			1.12	0.956957
NP_001333746.1	metabolic process	catalytic activity	7172	ENSG00000137364.4	TPMT	Metapathway biotransformation; Methylation Pathways	Drug metabolism - other enzymes	1.12	0.978714
NP_057594.4	metabolic process	catalytic activity;protein binding	51540	ENSG00000132330.16	SCLY	Selenium Metabolism and Selenoproteins	Selenocompound metabolism; Metabolic pathways	1.12	0.965661
XP_011537421.1	cell organization and biogenesis;cellular homeostasis;defense response;response to stimulus;transport	metal ion binding;protein binding	10367		MICU1			1.12	0.936513
NP_056079.1			23313	ENSG00000100364.18	KIAA0930			1.12	0.964098
NP_002897.1	cell organization and biogenesis;regulation of biological process;response to stimulus	protein binding;RNA binding	5962	ENSG00000137710.14	RDX	Regulation of Actin Cytoskeleton	Regulation of actin cytoskeleton; Proteoglycans in cancer; MicroRNAs in cancer	1.119	0.979025
NP_570849.2	cell death;cell organization and biogenesis;cellular component movement;cellular homeostasis;metabolic process;regulation of biological process;response to stimulus;transport	catalytic activity;metal ion binding;nucleotide binding;protein binding	4976	ENSG00000198836.8	OPA1			1.119	0.979025
NP_006342.2	transport	nucleotide binding;protein binding	10469	ENSG00000104980.7	TIMM44			1.119	0.978677
NP_001001563.1	cell organization and biogenesis;metabolic process;transport	catalytic activity;protein binding;RNA binding	92609	ENSG00000105197.10	TIMM50			1.119	0.979873
NP_054829.2	cell proliferation;metabolic process;regulation of biological process	catalytic activity;DNA binding;enzyme regulator activity;protein binding;RNA binding	5511	ENSG00000117751.17	PPP1R8			1.119	0.976382
NP_003678.2	cell organization and biogenesis	metal ion binding;protein binding	8572	ENSG00000131435.12	PDLIM4			1.119	0.972792
NP_660344.2	transport		201158; 100533496	ENSG00000175106.16	FAM18B2; TVP23C; FAM18B2-CDRT4; TVP23C-CDRT4			1.119	0.969236
NP_057465.1	metabolic process;regulation of biological process;response to stimulus	catalytic activity;DNA binding;metal ion binding;protein binding	11277	ENSG00000213689.11	TREX1		Cytosolic DNA-sensing pathway	1.119	0.97781
NP_001139526.1	cell communication;cell death;cell organization and biogenesis;cellular component movement;metabolic process;regulation of biological process;response to stimulus;transport	catalytic activity;DNA binding;enzyme regulator activity;metal ion binding;protein binding;transporter activity	6622	ENSG00000145335.15	SNCA	Alzheimers Disease; Parkin-Ubiquitin Proteasomal System pathway; Ectoderm Differentiation; Parkinsons Disease Pathway	Parkinson's disease; Alzheimer's disease	1.118	0.97781
NP_061830.3	cell differentiation;cell organization and biogenesis;cellular component movement;regulation of biological process;response to stimulus;transport	enzyme regulator activity;protein binding	23616	ENSG00000100092.20	SH3BP1			1.118	0.979025
NP_003760.1	cell organization and biogenesis;metabolic process;regulation of biological process;response to stimulus;transport	protein binding;RNA binding	8683	ENSG00000111786.8	SRSF9	mRNA Processing	Spliceosome; Herpes simplex infection	1.118	0.97781
XP_016872205.1	cell differentiation;cell organization and biogenesis;metabolic process;regulation of biological process;response to stimulus;transport	catalytic activity;nucleotide binding;protein binding	818		CAMK2G	Energy Metabolism; Myometrial Relaxation and Contraction Pathways; Calcium Regulation in the Cardiac Cell		1.118	0.97781
NP_056139.1	cell communication;cell organization and biogenesis;metabolic process;regulation of biological process;response to stimulus	catalytic activity;protein binding;RNA binding	23378	ENSG00000132275.10	RRP8			1.118	0.979991
XP_016866575.1	cellular component movement		57224		NHSL1			1.118	0.965661
NP_056147.2	cell organization and biogenesis;metabolic process	protein binding	23386	ENSG00000015676.17	NUDCD3			1.118	0.979025
XP_005260519.1	regulation of biological process	enzyme regulator activity;protein binding	57148		RALGAPB			1.118	0.964453
NP_001288784.1	cell death;metabolic process;regulation of biological process	protein binding	29115		SAP30BP			1.118	0.970169
NP_671717.1	cell communication;metabolic process;regulation of biological process;response to stimulus;transport	catalytic activity;protein binding	26263	ENSG00000167196.13	FBXO22			1.118	0.97781
NP_036537.1	cell organization and biogenesis;metabolic process;transport	catalytic activity	23463	ENSG00000116237.15	ICMT		Terpenoid backbone biosynthesis	1.118	0.965376
NP_001274426.1			64418	ENSG00000146802.12	TMEM168			1.118	0.970169
XP_011523964.1		protein binding	374860		ANKRD30B			1.118	0.97781
XP_011523806.1	cell death;regulation of biological process;response to stimulus	DNA binding;metal ion binding;protein binding	9618		TRAF4			1.118	0.978714
NP_036333.2	cellular component movement;regulation of biological process	protein binding	2734	ENSG00000090863.11	GLG1			1.117	0.97781
NP_001316473.1	metabolic process	catalytic activity	81490		PTDSS2			1.117	0.937463
XP_016866721.1	metabolic process;regulation of biological process;response to stimulus	DNA binding;protein binding	7020		TFAP2A	Corticotropin-releasing hormone signaling pathway		1.117	0.967486
NP_898871.1	metabolic process	catalytic activity;protein binding	594	ENSG00000083123.14	BCKDHB		Propanoate metabolism; Valine, leucine and isoleucine degradation; Metabolic pathways	1.117	0.978714
NP_001017963.2	cell organization and biogenesis;metabolic process;regulation of biological process;response to stimulus;transport	catalytic activity;enzyme regulator activity;nucleotide binding;protein binding;RNA binding	3320	ENSG00000080824.18	HSP90AA1	VEGFA-VEGFR2 Signaling Pathway; Aryl Hydrocarbon Receptor; EBV LMP1 signaling; Focal Adhesion-PI3K-Akt-mTOR-signaling pathway; Aryl Hydrocarbon Receptor Pathway; Constitutive Androstane Receptor Pathway; Corticotropin-releasing hormone signaling pathway; TNF alpha Signaling Pathway; NRF2 pathway; Nucleotide-binding Oligomerization Domain (NOD) pathway		1.116	0.979991
NP_000908.2	cell organization and biogenesis;metabolic process	catalytic activity;metal ion binding;protein binding	5033	ENSG00000122884.12	P4HA1		Metabolic pathways; Arginine and proline metabolism	1.116	0.97781
XP_016866367.1	cell communication;cell organization and biogenesis;regulation of biological process;response to stimulus	protein binding	4301		MLLT4; AFDN	VEGFA-VEGFR2 Signaling Pathway		1.116	0.979991
NP_001101.1	cell communication;cell organization and biogenesis;metabolic process;regulation of biological process;response to stimulus;transport	catalytic activity;metal ion binding;protein binding	102	ENSG00000137845.14	ADAM10	Canonical and Non-canonical Notch signaling; Alzheimers Disease; Copper homeostasis; Hypertrophy Model	Alzheimer's disease; Epithelial cell signaling in Helicobacter pylori infection	1.116	0.979025
NP_004570.2	defense response;metabolic process;regulation of biological process;response to stimulus	catalytic activity;nucleotide binding;protein binding;signal transducer activity	5871	ENSG00000168067.11	MAP4K2	Angiopoietin Like Protein 8 Regulatory Pathway; TNF alpha Signaling Pathway; Insulin Signaling	MAPK signaling pathway	1.116	0.966929
NP_054886.2	metabolic process;regulation of biological process	protein binding;RNA binding	29080	ENSG00000133773.11	CCDC59			1.116	0.970526
XP_011543800.1	cell communication;cell death;cell organization and biogenesis;cellular component movement;regulation of biological process;transport	protein binding	30011		SH3KBP1	EGF/EGFR Signaling Pathway		1.115	0.969683
XP_005259257.1	cell organization and biogenesis;cellular component movement;regulation of biological process	protein binding	7408		VASP	Focal Adhesion; Integrin-mediated Cell Adhesion		1.115	0.967686
NP_115982.1	cell death;metabolic process;regulation of biological process	catalytic activity;nucleotide binding	84681	ENSG00000137133.10	HINT2			1.115	0.971703
NP_001334633.1	cell death;development;metabolic process;regulation of biological process;transport	protein binding;RNA binding	79228	ENSG00000131652.13	THOC6		RNA transport	1.115	0.972839
NP_003121.1	metabolic process;regulation of biological process;response to stimulus;transport	catalytic activity;metal ion binding;protein binding	6717	ENSG00000075142.13	SRI			1.115	0.979025
NP_006318.1	transport	protein binding;transporter activity	100287932	ENSG00000265354.3	TIMM23			1.115	0.97781
NP_008941.3	metabolic process	catalytic activity;DNA binding;nucleotide binding;RNA binding	11056	ENSG00000278053.4	DDX52			1.115	0.975778
NP_001914.3	cell organization and biogenesis;metabolic process;regulation of biological process;response to stimulus	DNA binding;protein binding	1642	ENSG00000167986.13	DDB1		Ubiquitin mediated proteolysis; Viral carcinogenesis; Nucleotide excision repair; Hepatitis B	1.114	0.979991
NP_055018.2	cell organization and biogenesis;cellular component movement;metabolic process;regulation of biological process;response to stimulus;transport	protein binding;transporter activity	160	ENSG00000196961.12	AP2A1	EGF/EGFR Signaling Pathway; Synaptic Vesicle Pathway	Huntington's disease; Synaptic vesicle cycle; Endocrine and other factor-regulated calcium reabsorption; Endocytosis	1.114	0.979991
NP_005886.2	metabolic process;regulation of biological process;transport	catalytic activity;motor activity;protein binding;structural molecule activity;transporter activity	2802	ENSG00000090615.14	GOLGA3			1.114	0.979271
XP_011507753.1	metabolic process;regulation of biological process	catalytic activity;DNA binding;protein binding	29956		CERS2	Sphingolipid Metabolism		1.114	0.979991
NP_115515.2	cell organization and biogenesis;regulation of biological process;transport	enzyme regulator activity;protein binding	84079	ENSG00000105186.15	ANKRD27			1.114	0.938599
XP_016856608.1	metabolic process	catalytic activity	3283		HSD3B1	Corticotropin-releasing hormone signaling pathway; Glucocorticoid & Mineralcorticoid Metabolism; Steroid Biosynthesis		1.114	0.973825
NP_004484.1	cell organization and biogenesis;metabolic process	catalytic activity;protein binding;RNA binding	3028	ENSG00000072506.12	HSD17B10	Valproic acid pathway; Tryptophan metabolism; Alzheimers Disease	Metabolic pathways; Valine, leucine and isoleucine degradation; Alzheimer's disease	1.113	0.979991
NP_002201.1	cell differentiation;cell growth;cell organization and biogenesis;cellular component movement;cellular homeostasis;metabolic process;regulation of biological process;response to stimulus;transport	metal ion binding;protein binding;receptor activity;signal transducer activity;transporter activity	3685		ITGAV	VEGFA-VEGFR2 Signaling Pathway; Osteopontin Signaling; Focal Adhesion; Arrhythmogenic Right Ventricular Cardiomyopathy; Osteoblast Signaling; Integrin-mediated Cell Adhesion	Focal adhesion; PI3K-Akt signaling pathway; Cell adhesion molecules (CAMs); Proteoglycans in cancer; Hypertrophic cardiomyopathy (HCM); Pathways in cancer; Regulation of actin cytoskeleton; Thyroid hormone signaling pathway; Small cell lung cancer; Arrhythmogenic right ventricular cardiomyopathy (ARVC); Phagosome; ECM-receptor interaction; Dilated cardiomyopathy	1.113	0.979991
XP_016861537.1	regulation of biological process;response to stimulus	enzyme regulator activity;metal ion binding;protein binding	23527		ACAP2			1.113	0.979991
NP_005521.1	metabolic process	catalytic activity;metal ion binding;nucleotide binding	3419	ENSG00000166411.13	IDH3A	TCA Cycle; TCA Cycle and Deficiency of Pyruvate Dehydrogenase complex (PDHc)	Biosynthesis of amino acids; Metabolic pathways; Citrate cycle (TCA cycle); 2-Oxocarboxylic acid metabolism; Carbon metabolism	1.113	0.979991
NP_001139247.1	metabolic process	catalytic activity;protein binding	2289	ENSG00000096060.14	FKBP5	Farnesoid X Receptor Pathway; Mecp2 and Associated Rett Syndrome	Estrogen signaling pathway	1.113	0.979991
NP_057329.3	metabolic process	catalytic activity	51170	ENSG00000198189.10	HSD17B11			1.113	0.979991
NP_056155.1	cell organization and biogenesis;metabolic process;regulation of biological process	catalytic activity;nucleotide binding	23395	ENSG00000011376.9	LARS2	Amino Acid metabolism	Aminoacyl-tRNA biosynthesis	1.113	0.979025
NP_078943.1	cell communication;cell organization and biogenesis;metabolic process;regulation of biological process;response to stimulus;transport	protein binding	79720	ENSG00000139722.6	VPS37B		Endocytosis	1.113	0.965679
NP_001001503.1	cell organization and biogenesis;metabolic process;transport	catalytic activity;RNA binding	4731	ENSG00000160194.17	NDUFV3	Electron Transport Chain; Oxidative phosphorylation	Oxidative phosphorylation; Parkinson's disease; Non-alcoholic fatty liver disease (NAFLD); Alzheimer's disease; Huntington's disease; Metabolic pathways	1.113	0.97781
NP_061821.1	regulation of biological process;response to stimulus	enzyme regulator activity;protein binding	54206	ENSG00000116285.12	ERRFI1	EGF/EGFR Signaling Pathway; Signaling Pathways in Glioblastoma		1.113	0.946326
XP_011524698.1	metabolic process	protein binding	11129		CLASRP	mRNA Processing		1.113	0.97781
NP_001184222.1	cell organization and biogenesis;cellular component movement;metabolic process;regulation of biological process;response to stimulus;transport	catalytic activity;protein binding	1808	ENSG00000092964.17	DPYSL2	Regulation of Microtubule Cytoskeleton; Brain-Derived Neurotrophic Factor (BDNF) signaling pathway		1.112	0.979991
NP_055726.3	cell organization and biogenesis;metabolic process;regulation of biological process;transport	catalytic activity;nucleotide binding;protein binding	22848		AAK1			1.112	0.979991
NP_002802.2	metabolic process;regulation of biological process;response to stimulus;transport	catalytic activity;protein binding	5713	ENSG00000103035.10	PSMD7	Parkin-Ubiquitin Proteasomal System pathway; Proteasome Degradation	Epstein-Barr virus infection; Proteasome	1.112	0.979991
NP_001008530.1	metabolic process;regulation of biological process;response to stimulus	catalytic activity	5641	ENSG00000100600.14	LGMN		Antigen processing and presentation; Lysosome	1.112	0.969639
NP_006694.1	cell communication;metabolic process	catalytic activity;metal ion binding	11165	ENSG00000272325.1	NUDT3			1.112	0.979991
NP_000529.1	regulation of biological process	DNA binding	5994	ENSG00000133111.3	RFXAP		Antigen processing and presentation; Primary immunodeficiency; Tuberculosis	1.112	0.964453
NP_001295071.1	cell differentiation;metabolic process;regulation of biological process	protein binding	57496	ENSG00000186260.16	MKL2			1.112	0.952518
XP_016882820.1	cell organization and biogenesis;cellular component movement;regulation of biological process;response to stimulus;transport	DNA binding;metal ion binding;protein binding;RNA binding	81		ACTN4	Arrhythmogenic Right Ventricular Cardiomyopathy; Striated Muscle Contraction		1.111	0.979025
NP_647539.1	cell organization and biogenesis;metabolic process;regulation of biological process;response to stimulus;transport	protein binding	7529	ENSG00000166913.12	YWHAB	Sudden Infant Death Syndrome (SIDS) Susceptibility Pathways; Myometrial Relaxation and Contraction Pathways; Cell Cycle; Calcium Regulation in the Cardiac Cell; IL-3 Signaling Pathway	Hippo signaling pathway; Viral carcinogenesis; Cell cycle; Epstein-Barr virus infection; PI3K-Akt signaling pathway; Oocyte meiosis; Hepatitis B	1.111	0.978714
NP_003464.1	cell communication;cell organization and biogenesis;metabolic process;regulation of biological process;response to stimulus;transport	protein binding	8027	ENSG00000136738.14	STAM	VEGFA-VEGFR2 Signaling Pathway; EGF/EGFR Signaling Pathway	Endocytosis; Jak-STAT signaling pathway	1.111	0.979991
NP_149061.1	metabolic process		27440	ENSG00000069998.12	CECR5; HDHD5			1.111	0.979991
NP_001264890.1	cell differentiation;cell organization and biogenesis;cellular homeostasis;metabolic process;regulation of biological process;response to stimulus;transport	metal ion binding;protein binding;transporter activity	6786	ENSG00000167323.11	STIM1			1.111	0.969683
NP_038470.1	cell organization and biogenesis;cellular homeostasis;metabolic process;regulation of biological process;response to stimulus;transport	protein binding	30968	ENSG00000165283.15	STOML2			1.111	0.972792
NP_009293.1	cell organization and biogenesis;development	protein binding	1730	ENSG00000147202.17	DIAPH2			1.111	0.97781
XP_006711705.1	cell organization and biogenesis;regulation of biological process	metal ion binding;protein binding;structural molecule activity	9659		PDE4DIP			1.111	0.979991
NP_001305467.1	cell organization and biogenesis;development;regulation of biological process	enzyme regulator activity;protein binding	10253	ENSG00000136158.11	SPRY2	Ectoderm Differentiation; EGF/EGFR Signaling Pathway; Signaling Pathways in Glioblastoma	MicroRNAs in cancer	1.111	0.978677
NP_001271140.1	cell organization and biogenesis;metabolic process;regulation of biological process	catalytic activity;DNA binding;protein binding	10001	ENSG00000133997.11	MED6			1.111	0.973825
NP_079089.2	metabolic process;regulation of biological process	catalytic activity;metal ion binding;protein binding	79871	ENSG00000122484.8	RPAP2			1.111	0.97781
XP_005255916.3		protein binding	23199		GSE1			1.111	0.97781
NP_001186600.1	metabolic process	metal ion binding;protein binding	813	ENSG00000128595.16	CALU	NOTCH1 regulation of human endothelial cell calcification		1.11	0.979991
XP_011532633.1	metabolic process;regulation of biological process;response to stimulus	catalytic activity;metal ion binding;nucleotide binding;protein binding;signal transducer activity	9943		OXSR1			1.11	0.979991
NP_001293009.1	metabolic process;regulation of biological process	catalytic activity;metal ion binding;protein binding	4008	ENSG00000136153.19	LMO7		Adherens junction	1.11	0.972839
NP_036228.1	cell proliferation;regulation of biological process;response to stimulus	protein binding	26060	ENSG00000157500.10	APPL1	Follicle Stimulating Hormone (FSH) signaling pathway	Longevity regulating pathway; Colorectal cancer; Pathways in cancer	1.11	0.979991
NP_055953.3	cell organization and biogenesis;metabolic process;regulation of biological process;response to stimulus	DNA binding;protein binding;RNA binding	23168	ENSG00000137815.14	RTF1	Endoderm Differentiation		1.11	0.979991
NP_001254627.1	cell differentiation;cellular component movement;regulation of biological process;response to stimulus;transport	protein binding	967	ENSG00000135404.11	CD63		Lysosome; Proteoglycans in cancer	1.11	0.979991
NP_003162.2	cell organization and biogenesis;metabolic process;regulation of biological process	catalytic activity;DNA binding;nucleotide binding;protein binding;RNA binding	6832	ENSG00000156502.13	SUPV3L1			1.11	0.979025
NP_079491.2	cell organization and biogenesis;metabolic process	catalytic activity;RNA binding	80324	ENSG00000177192.13	PUS1			1.11	0.979991
[truncated: 4,921 more rows]
