# Supplementary material for: Divergent organ-specific isogenic metastatic cell lines identified using multi-omics exhibit differential drug sensitivity
Source: PLoS One. 2020 Nov 16;15(11):e0242384. doi: 10.1371/journal.pone.0242384 (PMC7668614; doi:10.1371/journal.pone.0242384)
Supplement: S2 Spreadsheet — (XLSX) [file pone.0242384.s059.xlsx]

## Sheet: S2 All proteins Liver-435
Accession	Biological Process	Molecular Function	Entrez Gene ID	Ensembl Gene ID	Gene Symbol	WikiPathways	KEGG Pathways	FC Liver-435 / 1o Tumor-435	FC Adj. p-Value: Liver-435 / 1o Tumor-435
XP_005251036.1	cell organization and biogenesis	protein binding;RNA binding;structural molecule activity	5339		PLEC
XP_006717310.1	cell organization and biogenesis;cellular component movement;metabolic process;regulation of biological process;response to stimulus;transport	metal ion binding;protein binding;structural molecule activity	6709		SPTAN1	Fas Ligand (FasL) pathway and Stress induction of Heat Shock Proteins (HSP) regulation
NP_003510.1	cell organization and biogenesis;metabolic process	DNA binding;protein binding	8340	ENSG00000185130.5	HIST1H2BL		Systemic lupus erythematosus; Alcoholism; Viral carcinogenesis
XP_016861884.1	cell division;cell organization and biogenesis;cellular component movement;regulation of biological process	protein binding;RNA binding;structural molecule activity	4134		MAP4
NP_937885.1	cell organization and biogenesis;defense response;metabolic process;regulation of biological process;response to stimulus	nucleotide binding;protein binding;RNA binding;structural molecule activity	1981	ENSG00000114867.20	EIF4G1	Translation Factors
NP_005156.1	cell differentiation;metabolic process;transport	catalytic activity;protein binding	230	ENSG00000109107.13	ALDOC	Glycolysis and Gluconeogenesis	Glycolysis / Gluconeogenesis; Carbon metabolism; Biosynthesis of amino acids; Fructose and mannose metabolism; Metabolic pathways; Pentose phosphate pathway
XP_005256612.1	cell organization and biogenesis;development;metabolic process;regulation of biological process	protein binding	2314		FLII
XP_005256613.1	cell organization and biogenesis;development;metabolic process;regulation of biological process	protein binding	2314		FLII
XP_005269189.1	regulation of biological process	DNA binding;protein binding	7112		TMPO
NP_001118.3	regulation of biological process;transport	protein binding;transporter activity	162	ENSG00000100280.16	AP1B1		Lysosome
NP_004936.2	cell organization and biogenesis;metabolic process;regulation of biological process;response to stimulus;transport	catalytic activity;nucleotide binding;protein binding	1785	ENSG00000079805.16	DNM2	Synaptic Vesicle Pathway
XP_005270344.1	metabolic process;regulation of biological process;response to stimulus	enzyme regulator activity;nucleotide binding;protein binding	9531		BAG3
NP_001308496.1	cell differentiation;cell organization and biogenesis;cellular component movement;cellular homeostasis;metabolic process;regulation of biological process;response to stimulus	catalytic activity;nucleotide binding;protein binding	817	ENSG00000145349.16	CAMK2D	Cardiac Hypertrophic Response; Physiological and Pathological Hypertrophy of the Heart; Myometrial Relaxation and Contraction Pathways; MicroRNAs in cardiomyocyte hypertrophy; Calcium Regulation in the Cardiac Cell; SRF and miRs in Smooth Muscle Differentiation and Proliferation
XP_005268489.1	cell organization and biogenesis;cellular homeostasis;regulation of biological process;response to stimulus;transport	metal ion binding;nucleotide binding;protein binding;transporter activity	309		ANXA6	Calcium Regulation in the Cardiac Cell; Prostaglandin Synthesis and Regulation
XP_005266964.1	metabolic process	catalytic activity;nucleotide binding;protein binding	25902		MTHFD1L	One Carbon Metabolism; Trans-sulfuration and one carbon metabolism
XP_006713702.1	cell differentiation;metabolic process;regulation of biological process	metal ion binding;protein binding;RNA binding	4154		MBNL1	Adipogenesis
XP_016856477.1	cell organization and biogenesis;regulation of biological process;transport	catalytic activity;nucleotide binding;protein binding	26052		DNM3
NP_116235.2	regulation of biological process;response to stimulus;transport	catalytic activity;nucleotide binding;protein binding	84932	ENSG00000129472.13	RAB2B
XP_005271384.1	regulation of biological process	protein binding;structural molecule activity	91624		NEXN
NP_057651.1	cell differentiation;cell organization and biogenesis;metabolic process;regulation of biological process;response to stimulus	enzyme regulator activity;protein binding;RNA binding	56647	ENSG00000107949.16	BCCIP
XP_016878807.1	metabolic process;regulation of biological process;transport	protein binding;RNA binding	54715		RBFOX1
XP_005267876.1	metabolic process;regulation of biological process;response to stimulus	enzyme regulator activity;protein binding	5527		PPP2R5C	DNA Damage Response (only ATM dependent); Wnt Signaling Pathway; Glycogen Metabolism; Wnt Signaling Pathway and Pluripotency
XP_006712300.2	regulation of biological process;response to stimulus;transport	catalytic activity;enzyme regulator activity;metal ion binding;nucleotide binding;protein binding	116987		AGAP1
NP_061910.1	defense response;metabolic process;regulation of biological process;response to stimulus	catalytic activity;protein binding;RNA binding	54512	ENSG00000178896.8	EXOSC4		RNA degradation
XP_016874933.1	metabolic process;regulation of biological process	protein binding;RNA binding	51535		PPHLN1
NP_006511.1	cell division;regulation of biological process;transport	catalytic activity;motor activity;protein binding	6990	ENSG00000165169.10	DYNLT3
NP_055812.1		protein binding	23008	ENSG00000128607.13	KLHDC10
NP_001287784.1	cell communication;cell organization and biogenesis;defense response;metabolic process;regulation of biological process;response to stimulus	DNA binding;protein binding	8061	ENSG00000175592.8	FOSL1	DNA Damage Response (only ATM dependent); Wnt Signaling Pathway and Pluripotency; Integrated Breast Cancer Pathway; Wnt Signaling Pathway; Corticotropin-releasing hormone signaling pathway
XP_006719365.1	cellular homeostasis;metabolic process;regulation of biological process;response to stimulus	catalytic activity;metal ion binding;protein binding	23371		TENC1; TNS2
NP_001159643.1	cell death;cell division;cell organization and biogenesis;metabolic process;regulation of biological process;response to stimulus	catalytic activity;metal ion binding;nucleotide binding;protein binding;signal transducer activity	10783	ENSG00000119408.16	NEK6
NP_001316324.1	cell organization and biogenesis;metabolic process;transport	protein binding	81671		VMP1	Nanoparticle triggered autophagic cell death
NP_113618.2	cell organization and biogenesis;regulation of biological process;transport	protein binding	83547	ENSG00000274145.2; ENSG00000167705.11	RILP		Salmonella infection; Phagosome
XP_016883781.1	development;metabolic process;regulation of biological process	catalytic activity;protein binding	23181		DIP2A
NP_003765.2	metabolic process	catalytic activity;metal ion binding	8693; 100528030	ENSG00000257594.3	GALNT4; POC1B-GALNT4		Mucin type O-glycan biosynthesis; Metabolic pathways
NP_001135972.1		RNA binding	114984	ENSG00000162076.12	FLYWCH2
NP_001074295.2	metabolic process	catalytic activity;nucleotide binding	157285	ENSG00000275342.4	SGK223; PRAG1
NP_005393.2	cell division;cell organization and biogenesis;regulation of biological process;response to stimulus;transport	catalytic activity;nucleotide binding;protein binding	5898	ENSG00000006451.7	RALA	EGF/EGFR Signaling Pathway; RalA downstream regulated genes	Ras signaling pathway; Rap1 signaling pathway; Pancreatic cancer; Pathways in cancer; Phospholipase D signaling pathway
XP_005258804.1	cell communication;cell organization and biogenesis;metabolic process;regulation of biological process;response to stimulus;transport	protein binding	27243		CHMP2A
XP_016874252.1	metabolic process	catalytic activity;protein binding	113675		SDSL
XP_011524840.1	metabolic process;regulation of biological process	DNA binding;metal ion binding;protein binding	148266		ZNF569
XP_006723535.1	cell organization and biogenesis;regulation of biological process;transport	protein binding	9266		CYTH2
NP_061993.3	cell communication;cell organization and biogenesis	metal ion binding;protein binding	56128	ENSG00000120322.3	PCDHB8
NP_003349.1	metabolic process	catalytic activity	7357	ENSG00000148154.9	UGCG		Metabolic pathways; Sphingolipid metabolism
NP_003835.3	cell death;cellular component movement;defense response;development;metabolic process;regulation of biological process;response to stimulus	protein binding;receptor activity;signal transducer activity	8797	ENSG00000104689.9	TNFRSF10A		Measles; Natural killer cell mediated cytotoxicity; Influenza A; Apoptosis; Cytokine-cytokine receptor interaction
NP_060284.1	regulation of biological process;response to stimulus		54929	ENSG00000064545.14	TMEM161A
NP_001230894.1	cell organization and biogenesis;regulation of biological process;response to stimulus	protein binding	3123; 3126	ENSG00000206240.11; ENSG00000206306.10	HLA-DRB1; HLA-DRB4	Allograft Rejection; Cytokines and Inflammatory Response	Tuberculosis; Influenza A; Leishmaniasis; Viral myocarditis; Hematopoietic cell lineage; Autoimmune thyroid disease; Th1 and Th2 cell differentiation; HTLV-I infection; Antigen processing and presentation; Type I diabetes mellitus; Graft-versus-host disease; Allograft rejection; Herpes simplex infection; Inflammatory bowel disease (IBD); Phagosome; Intestinal immune network for IgA production; St…
XP_011539361.1	cell differentiation;cell organization and biogenesis;metabolic process;regulation of biological process;response to stimulus	catalytic activity;metal ion binding;nucleotide binding;protein binding	23139		MAST2
NP_001122322.1	regulation of biological process;response to stimulus	catalytic activity;nucleotide binding;protein binding	6236	ENSG00000166592.11	RRAD	Insulin Signaling
NP_006825.1	cell organization and biogenesis;regulation of biological process;response to stimulus;transport	catalytic activity;nucleotide binding;protein binding	10981	ENSG00000118508.4	RAB32
NP_055643.1		DNA binding;protein binding	9878	ENSG00000092203.13	TOX4
NP_002073.2	metabolic process;regulation of biological process;response to stimulus	catalytic activity;nucleotide binding;protein binding	2870	ENSG00000198055.10	GRK6	Chemokine signaling pathway; Follicle Stimulating Hormone (FSH) signaling pathway; Myometrial Relaxation and Contraction Pathways; Corticotropin-releasing hormone signaling pathway; Calcium Regulation in the Cardiac Cell
NP_002496.1	metabolic process;regulation of biological process	DNA binding;protein binding	4800	ENSG00000001167.14	NFYA	Wnt Signaling Pathway and Pluripotency; Sterol Regulatory Element-Binding Proteins (SREBP) signalling; Sudden Infant Death Syndrome (SIDS) Susceptibility Pathways	Tuberculosis; Antigen processing and presentation
NP_000566.3	cell death;cell proliferation;defense response;regulation of biological process;response to stimulus	metal ion binding;protein binding	3552	ENSG00000115008.5	IL1A	Cytokines and Inflammatory Response; MAPK Signaling Pathway; IL-1 signaling pathway; Interleukin-1 Induced Activation of NF-kappa-B; Allograft Rejection; Photodynamic therapy-induced NF-kB survival signaling; Senescence and Autophagy in Cancer; Hypertrophy Model; Fas Ligand (FasL) pathway and Stress induction of Heat Shock Proteins (HSP) regulation; T-Cell antigen Receptor (TCR) Signaling Pathway…	Tuberculosis; Leishmaniasis; Inflammatory bowel disease (IBD); Rheumatoid arthritis; Non-alcoholic fatty liver disease (NAFLD); MAPK signaling pathway; Hematopoietic cell lineage; Graft-versus-host disease; Pertussis; Osteoclast differentiation; AGE-RAGE signaling pathway in diabetic complications; Influenza A; Type I diabetes mellitus; Measles; Cytokine-cytokine receptor interaction; Salmonella …
NP_061901.2	regulation of biological process;response to stimulus	catalytic activity;metal ion binding;protein binding;signal transducer activity;transporter activity	54503	ENSG00000177054.13	ZDHHC13
NP_001163935.1	metabolic process	catalytic activity;nucleotide binding;protein binding	5128	ENSG00000059758.7	CDK17
NP_000278.3	cell organization and biogenesis;regulation of biological process;transport	catalytic activity;nucleotide binding;protein binding;RNA binding	5190	ENSG00000124587.13	PEX6		Peroxisome
XP_016872625.1	metabolic process	catalytic activity;metal ion binding;nucleotide binding	10873		ME3
NP_001159510.1	development;metabolic process;regulation of biological process	DNA binding;metal ion binding;protein binding	339324	ENSG00000254004.6	ZNF260
NP_001291421.1	metabolic process;regulation of biological process	DNA binding;metal ion binding;protein binding	7571	ENSG00000167377.17	ZNF23
NP_005038.1	cell organization and biogenesis;metabolic process;regulation of biological process;response to stimulus;transport	protein binding	5711	ENSG00000095261.13	PSMD5	Parkin-Ubiquitin Proteasomal System pathway; Proteasome Degradation
NP_068766.1	cell organization and biogenesis;metabolic process;response to stimulus	catalytic activity;metal ion binding;nucleotide binding;protein binding	63826	ENSG00000167720.12	SRR		Glycine, serine and threonine metabolism; Metabolic pathways
NP_001180442.1	regulation of biological process;response to stimulus;transport	transporter activity	55676	ENSG00000152683.14	SLC30A6	Zinc homeostasis
NP_001305065.1	cell differentiation;development;metabolic process;regulation of biological process	DNA binding;metal ion binding;protein binding	7551		ZNF3
NP_002115.2	cell organization and biogenesis;regulation of biological process;response to stimulus	protein binding	3123	ENSG00000196126.11	HLA-DRB1	Allograft Rejection; Cytokines and Inflammatory Response
NP_000159.3	cell death;cell differentiation;cell proliferation;cellular component movement;metabolic process;regulation of biological process;response to stimulus	DNA binding;metal ion binding;protein binding	2737	ENSG00000106571.12	GLI3	Hedgehog Signaling Pathway; Tgif disruption of Shh signaling; Endochondral Ossification; Ectoderm Differentiation	Hedgehog signaling pathway; cAMP signaling pathway; Basal cell carcinoma; Pathways in cancer
NP_001274.1	regulation of biological process;response to stimulus;transport	transporter activity	1174	ENSG00000106367.13	AP1S1		Lysosome
XP_005262352.1	cell organization and biogenesis;metabolic process;regulation of biological process;response to stimulus	catalytic activity;DNA binding;nucleotide binding;protein binding	6872		TAF1
NP_115683.3	metabolic process		84267	ENSG00000165118.14	C9orf64
XP_011519114.1	cell organization and biogenesis;cellular component movement;metabolic process;regulation of biological process;transport	protein binding;structural molecule activity	636		BICD1
NP_001152849.1		RNA binding	64779	ENSG00000103248.18	MTHFSD
NP_001094286.1	metabolic process;regulation of biological process	catalytic activity;protein binding	9443	ENSG00000155868.7	MED7
NP_001193411.1	cell death;cell organization and biogenesis;cellular component movement;regulation of biological process;response to stimulus;transport	protein binding	9844	ENSG00000155849.15	ELMO1	Chemokine signaling pathway	Chemokine signaling pathway; Bacterial invasion of epithelial cells; Shigellosis
NP_002032.2	cell organization and biogenesis;metabolic process;regulation of biological process	DNA binding;protein binding	2553	ENSG00000104064.16	GABPB1	Hematopoietic Stem Cell Gene Regulation by GABP alpha/beta Complex; Myometrial Relaxation and Contraction Pathways; Mitochondrial Gene Expression
NP_000015.1	cell communication;cell differentiation;cell organization and biogenesis;metabolic process;regulation of biological process;response to stimulus;transport	protein binding;receptor activity;signal transducer activity	154		ADRB2	GPCRs, Class A Rhodopsin-like; Monoamine GPCRs; Calcium Regulation in the Cardiac Cell; GPCRs, Other	Neuroactive ligand-receptor interaction; Calcium signaling pathway; Adrenergic signaling in cardiomyocytes; Endocytosis; Salivary secretion; cGMP-PKG signaling pathway; cAMP signaling pathway; Renin secretion; Regulation of lipolysis in adipocytes
NP_001335021.1	metabolic process	catalytic activity;metal ion binding;protein binding	84085	ENSG00000118496.4	FBXO30
NP_001116857.1	cell organization and biogenesis;metabolic process;regulation of biological process	catalytic activity;DNA binding;protein binding	54880	ENSG00000183337.16	BCOR	Pathways Affected in Adenoid Cystic Carcinoma; Ectoderm Differentiation
NP_001307839.1	cell organization and biogenesis;metabolic process;regulation of biological process	DNA binding;protein binding	2553	ENSG00000104064.16	GABPB1	Myometrial Relaxation and Contraction Pathways; Mitochondrial Gene Expression; Hematopoietic Stem Cell Gene Regulation by GABP alpha/beta Complex
XP_011528296.1	defense response;metabolic process;regulation of biological process;response to stimulus	catalytic activity;metal ion binding;protein binding;RNA binding	200316		APOBEC3F
NP_689830.2	cell organization and biogenesis;metabolic process;regulation of biological process;response to stimulus	catalytic activity;metal ion binding;protein binding	165918	ENSG00000163961.4	RNF168	ATM Signaling Network in Development and Disease
NP_001243112.1		protein binding	29123	ENSG00000167522.14	ANKRD11
NP_115910.1	cell division;cell organization and biogenesis;regulation of biological process	protein binding	84612	ENSG00000124171.8	PARD6B		Hippo signaling pathway; Axon guidance; Endocytosis; Rap1 signaling pathway; Tight junction
NP_689522.2	metabolic process;regulation of biological process;response to stimulus	catalytic activity;protein binding	118788	ENSG00000155629.14	PIK3AP1	B Cell Receptor Signaling Pathway	PI3K-Akt signaling pathway; B cell receptor signaling pathway
NP_644812.1	metabolic process	catalytic activity;metal ion binding	160760	ENSG00000196850.5	PPTC7
NP_001308258.1	metabolic process;regulation of biological process;response to stimulus	protein binding	51141	ENSG00000125629.14	INSIG2	Sterol Regulatory Element-Binding Proteins (SREBP) signalling
NP_078875.4	metabolic process;regulation of biological process;transport	catalytic activity;protein binding	79651	ENSG00000129667.12	RHBDF2
NP_008932.2	metabolic process;transport	transporter activity	11046	ENSG00000130958.11	SLC35D2
NP_001158730.1	metabolic process	protein binding	51522	ENSG00000111843.13	TMEM14C
XP_005271230.1	metabolic process;regulation of biological process;response to stimulus;transport	metal ion binding;protein binding;receptor activity;signal transducer activity	7804		LRP8
NP_056194.1	transport	protein binding	25798	ENSG00000164713.9	BRI3
XP_011528524.1	metabolic process	catalytic activity;metal ion binding	51733		UPB1	Fluoropyrimidine Activity
NP_055463.1	metabolic process;regulation of biological process;response to stimulus	catalytic activity;metal ion binding;protein binding;RNA binding	9666	ENSG00000198919.12	DZIP3
NP_258428.2	metabolic process	catalytic activity;metal ion binding	79258	ENSG00000277131.4; ENSG00000142606.15	MMEL1
NP_061855.1		protein binding	54432	ENSG00000058799.14	YIPF1
NP_060377.1	cell organization and biogenesis;regulation of biological process;response to stimulus;transport	protein binding;structural molecule activity	55004	ENSG00000149357.9	LAMTOR1		mTOR signaling pathway
NP_055956.1	metabolic process;regulation of biological process	catalytic activity;nucleotide binding;protein binding	23171	ENSG00000152642.10	GPD1L	Sudden Infant Death Syndrome (SIDS) Susceptibility Pathways	Glycerophospholipid metabolism
NP_705897.1	development;metabolic process;regulation of biological process	DNA binding;protein binding	3221	ENSG00000198353.7	HOXC4
NP_954697.1	metabolic process	catalytic activity;metal ion binding	254042	ENSG00000172878.13	METAP1D
XP_006712480.1	metabolic process;regulation of biological process;response to stimulus	catalytic activity;protein binding	26469		PTPN18	B Cell Receptor Signaling Pathway
NP_001170858.1	cell organization and biogenesis;metabolic process;regulation of biological process	catalytic activity;protein binding	6314	ENSG00000163635.17	ATXN7
NP_061180.1	metabolic process	catalytic activity	55529	ENSG00000155099.7	TMEM55A; PIP4P2		Phosphatidylinositol signaling system
XP_011532451.1	cell organization and biogenesis;metabolic process;regulation of biological process;response to stimulus	catalytic activity;protein binding	8314		BAP1
NP_060023.1	cell division;cell organization and biogenesis;metabolic process;regulation of biological process;response to stimulus	catalytic activity;DNA binding;nucleotide binding;protein binding	54617	ENSG00000128908.15	INO80
NP_037474.1	cell death;metabolic process;regulation of biological process;response to stimulus	DNA binding;protein binding	29844	ENSG00000276296.1; ENSG00000276323.1; ENSG00000278161.1; ENSG00000273833.1; ENSG00000105619.13; ENSG00000274073.1; ENSG00000275086.1; ENSG00000276022.1; ENSG00000276263.1; ENSG00000276504.4	TFPT
NP_008844.1	metabolic process;regulation of biological process;response to stimulus;transport	catalytic activity;metal ion binding;protein binding	6048	ENSG00000228405.5; ENSG00000228907.5; ENSG00000183574.12; ENSG00000204308.7; ENSG00000227277.9; ENSG00000225452.5; ENSG00000223767.5	RNF5		Protein processing in endoplasmic reticulum
XP_016874444.1	cell organization and biogenesis;development;metabolic process;regulation of biological process	DNA binding;metal ion binding;protein binding	1911		PHC1
NP_001269312.1	cell division;cell organization and biogenesis;metabolic process;regulation of biological process;response to stimulus	enzyme regulator activity;protein binding	9232	ENSG00000164611.12	PTTG1	Cell Cycle	Oocyte meiosis; HTLV-I infection; Cell cycle
NP_066362.2	defense response;regulation of biological process;response to stimulus	protein binding	10410	ENSG00000142089.15	IFITM3
XP_016872416.1	cell differentiation;metabolic process	catalytic activity;metal ion binding	9317		PTER
NP_001171908.1	cell organization and biogenesis;metabolic process;transport	catalytic activity	4725	ENSG00000168653.10	NDUFS5	Oxidative phosphorylation; Electron Transport Chain	Huntington's disease; Metabolic pathways; Alzheimer's disease; Non-alcoholic fatty liver disease (NAFLD); Parkinson's disease; Oxidative phosphorylation
NP_060516.2	cell differentiation;development;regulation of biological process	protein binding	55109	ENSG00000164252.12	AGGF1
XP_005257489.1	metabolic process	catalytic activity;metal ion binding	51321		AMZ2
NP_005770.1	transport		10184	ENSG00000145685.13	LHFPL2	TYROBP Causal Network
NP_001271455.1	cell organization and biogenesis;cell proliferation;metabolic process;regulation of biological process;response to stimulus	catalytic activity;metal ion binding;nucleotide binding;protein binding	9212	ENSG00000178999.12	AURKB	Regulation of Microtubule Cytoskeleton; ATM Signaling Network in Development and Disease
NP_078950.1	cell differentiation;cellular homeostasis;metabolic process;regulation of biological process;response to stimulus	DNA binding;metal ion binding;protein binding;RNA binding	79727	ENSG00000131914.10	LIN28A	Cardiac Progenitor Differentiation
XP_006724344.3	regulation of biological process;transport	protein binding;RNA binding;transporter activity	56478		EIF4ENIF1
NP_005759.4	metabolic process;regulation of biological process	catalytic activity	10162	ENSG00000111684.10	LPCAT3		Glycerophospholipid metabolism
XP_005255136.1	metabolic process;regulation of biological process;response to stimulus	catalytic activity;metal ion binding;nucleotide binding	115		ADCY9	Calcium Regulation in the Cardiac Cell; G Protein Signaling Pathways; Myometrial Relaxation and Contraction Pathways
XP_016872332.1	cell death;metabolic process;regulation of biological process;response to stimulus	catalytic activity;DNA binding;nucleotide binding;protein binding	84893		FBXO18
NP_849158.2	cell differentiation;cell organization and biogenesis;metabolic process;regulation of biological process	catalytic activity;metal ion binding;protein binding	201164	ENSG00000179598.5	PLD6
NP_061741.1	cell communication	metal ion binding	56110	ENSG00000253485.2	PCDHGA5
NP_002112.3	regulation of biological process;response to stimulus		3115	ENSG00000226826.10; ENSG00000237710.10; ENSG00000223865.10	HLA-DPB1	Allograft Rejection	Cell adhesion molecules (CAMs); Graft-versus-host disease; Epstein-Barr virus infection; Herpes simplex infection; Asthma; Phagosome; Tuberculosis; Intestinal immune network for IgA production; Leishmaniasis; Staphylococcus aureus infection; Hematopoietic cell lineage; Systemic lupus erythematosus; Th1 and Th2 cell differentiation; Toxoplasmosis; Rheumatoid arthritis; Influenza A; Viral myocardit…
NP_001310613.1			80023	ENSG00000125841.12	NRSN2
NP_005362.3	metabolic process	catalytic activity;protein binding;RNA binding	4234	ENSG00000037897.16	METTL1
XP_016865722.1	cell differentiation;metabolic process;regulation of biological process	DNA binding;metal ion binding;protein binding	116113		FOXP4
NP_001309070.1			128989		C22orf25; TANGO2
XP_016873849.1	cell death;regulation of biological process;response to stimulus	protein binding	8045		RASSF7	Regulation of Actin Cytoskeleton
NP_612357.4	defense response;metabolic process;regulation of biological process;response to stimulus	catalytic activity;protein binding	90268	ENSG00000154124.4	FAM105B; OTULIN
NP_065184.2	metabolic process;regulation of biological process	catalytic activity;metal ion binding;protein binding	57190	ENSG00000162430.16	SEPN1; SELENON	Selenium Micronutrient Network; Selenium Metabolism and Selenoproteins
NP_001317656.1	cell organization and biogenesis;metabolic process;response to stimulus	catalytic activity;protein binding	51138	ENSG00000138663.8	COPS4
XP_011522005.1	cell organization and biogenesis;cellular component movement	catalytic activity;motor activity;nucleotide binding;protein binding	1770		DNAH9
XP_011518575.1	cell organization and biogenesis;metabolic process	protein binding;RNA binding;structural molecule activity	6150		MRPL23
NP_115503.2	cell organization and biogenesis;transport	protein binding	84067	ENSG00000051009.10	FAM160A2
NP_079011.3	metabolic process;regulation of biological process;response to stimulus	catalytic activity;protein binding	79791	ENSG00000103264.17	FBXO31
NP_009044.2	cell death	metal ion binding	7062	ENSG00000159450.12	TCHH
NP_001138415.1	cell organization and biogenesis;regulation of biological process;response to stimulus;transport	catalytic activity;nucleotide binding;protein binding	83871		RAB34
XP_011523502.1		protein binding	79089		TMUB2
NP_006414.2		protein binding	10567	ENSG00000105404.10	RABAC1
XP_011536973.1	cell death;cell organization and biogenesis;metabolic process;regulation of biological process	catalytic activity;protein binding	64426		SUDS3
NP_000936.1	metabolic process;regulation of biological process;response to stimulus	catalytic activity;metal ion binding;protein binding	5534	ENSG00000221823.10	PPP3R1	Alzheimers Disease; Energy Metabolism; Initiation of transcription and translation elongation at the HIV-1 LTR; TFs Regulate miRNAs related to cardiac hypertrophy; MAPK Signaling Pathway	Glutamatergic synapse; Amyotrophic lateral sclerosis (ALS); Glucagon signaling pathway; Oxytocin signaling pathway; cGMP-PKG signaling pathway; Calcium signaling pathway; T cell receptor signaling pathway; Alzheimer's disease; Long-term potentiation; VEGF signaling pathway; HTLV-I infection; Renin secretion; Tuberculosis; Amphetamine addiction; Axon guidance; Natural killer cell mediated cytotoxi…
NP_006846.1	transport		11015	ENSG00000100196.10	KDELR3		Vibrio cholerae infection
XP_016879084.1	cell organization and biogenesis;metabolic process	structural molecule activity	65993		MRPS34
XP_011519514.1			123207		C15orf40
NP_006407.1	metabolic process;transport	transporter activity	10559	ENSG00000164414.17	SLC35A1
NP_060834.2			54665	ENSG00000081019.13	RSBN1
NP_008850.1	cell communication;regulation of biological process;transport	enzyme regulator activity;protein binding;receptor activity	6317	ENSG00000057149.15	SERPINB3		Amoebiasis
NP_886552.2	cell organization and biogenesis;metabolic process	catalytic activity;nucleotide binding;RNA binding	51095		TRNT1		RNA transport
NP_667339.1	metabolic process	catalytic activity;metal ion binding;protein binding	223082	ENSG00000180233.10	ZNRF2
NP_002088.2	metabolic process;regulation of biological process	DNA binding;metal ion binding;RNA binding	2971	ENSG00000122034.14	GTF3A	Adipogenesis
NP_001073919.1	cell organization and biogenesis;metabolic process;regulation of biological process	DNA binding;protein binding	57673	ENSG00000178409.13	BEND3
NP_001229543.1		protein binding	83692	ENSG00000102181.20	CD99L2
NP_056445.3	cell organization and biogenesis;metabolic process;regulation of biological process;response to stimulus	catalytic activity	26122	ENSG00000135999.11	EPC2
NP_001335007.1	cell organization and biogenesis;metabolic process;regulation of biological process;response to stimulus;transport	catalytic activity;nucleotide binding;protein binding	83752		LONP2
NP_001333242.1	cell communication;cell organization and biogenesis;metabolic process;regulation of biological process;response to stimulus	protein binding	9776	ENSG00000175224.16	ATG13	Senescence and Autophagy in Cancer; PI3K-AKT-mTOR signaling pathway and therapeutic opportunities
NP_598408.1	cell communication;response to stimulus;transport	protein binding;transporter activity	9990	ENSG00000140199.11	SLC12A6
NP_001092271.1			125228	ENSG00000177150.12	FAM210A
XP_016881898.1	metabolic process;regulation of biological process	DNA binding;metal ion binding;RNA binding	163033		ZNF579
NP_002308.2	cell organization and biogenesis;metabolic process;response to stimulus	catalytic activity;metal ion binding;protein binding	4015	ENSG00000113083.13	LOX	Canonical and Non-Canonical TGF-B signaling
NP_005379.3	cell organization and biogenesis;metabolic process;regulation of biological process;response to stimulus	catalytic activity;protein binding;signal transducer activity	5082	ENSG00000136940.13	PDCL
NP_005863.1	cell organization and biogenesis;metabolic process	protein binding	10286	ENSG00000116752.5	BCAS2		Spliceosome
NP_001334981.1	metabolic process	catalytic activity	54504	ENSG00000106066.14	CPVL
NP_116184.2	metabolic process	catalytic activity;protein binding;RNA binding	84881	ENSG00000165526.8	RPUSD4
NP_631917.1	cell proliferation;metabolic process;regulation of biological process;response to stimulus	catalytic activity;metal ion binding;protein binding	221120	ENSG00000166199.12	ALKBH3
NP_006625.1	cell differentiation;cell organization and biogenesis;development;transport	protein binding	10791	ENSG00000168899.4	VAMP5		SNARE interactions in vesicular transport
NP_777562.1	regulation of biological process;transport	protein binding	143458	ENSG00000179241.12	LDLRAD3
NP_001171938.1	metabolic process;regulation of biological process;response to stimulus	catalytic activity;DNA binding;metal ion binding;protein binding	6047	ENSG00000063978.15	RNF4	Androgen receptor signaling pathway
NP_116281.2	cell organization and biogenesis;regulation of biological process	protein binding;structural molecule activity	84978	ENSG00000171877.20	FRMD5
XP_016885215.1	cell organization and biogenesis;metabolic process;regulation of biological process	DNA binding;protein binding	64061		TSPYL2
XP_011534895.1	regulation of biological process;response to stimulus	protein binding	23368		PPP1R13B
NP_699196.2	cell differentiation;cell organization and biogenesis;development;regulation of biological process;response to stimulus	receptor activity;signal transducer activity	202018	ENSG00000169762.16	TAPT1
NP_060835.1	cell organization and biogenesis;regulation of biological process	protein binding	55329	ENSG00000138587.5	MNS1
NP_060613.1	metabolic process;regulation of biological process	protein binding	55175	ENSG00000178502.5	KLHL11
NP_001137314.1		protein binding	79022	ENSG00000134291.11	TMEM106C
XP_011543072.1			144097		C11orf84
XP_011521755.2	cell organization and biogenesis;regulation of biological process;response to stimulus	enzyme regulator activity;protein binding	92154		MTSS1L
NP_001135865.1	cell division;cell organization and biogenesis;regulation of biological process;response to stimulus	protein binding	4739	ENSG00000111859.16	NEDD9	TGF-beta Signaling Pathway
NP_056265.2	cell organization and biogenesis;metabolic process;regulation of biological process	DNA binding;enzyme regulator activity;protein binding	25913	ENSG00000128513.14	POT1
XP_016873376.1	cell organization and biogenesis;coagulation;metabolic process;regulation of biological process	catalytic activity;DNA binding;metal ion binding;protein binding	51317		PHF21A
NP_001243338.1		protein binding	115353	ENSG00000116212.14	LRRC42
NP_056517.1	metabolic process	protein binding	27249	ENSG00000168288.12	MMADHC
NP_710157.2		protein binding	131583	ENSG00000185112.5	FAM43A
NP_001230261.1	cell organization and biogenesis;regulation of biological process;response to stimulus		26470	ENSG00000174938.14	SEZ6L2
NP_060842.3	metabolic process;regulation of biological process	protein binding	55791	ENSG00000121931.15	LRIF1
XP_011530108.1	metabolic process;regulation of biological process;response to stimulus	catalytic activity;metal ion binding;protein binding	246175		CNOT6L
XP_016858056.1	cell division;cell organization and biogenesis;regulation of biological process	protein binding	84722	ENSG00000134222.16	PSRC1	Aryl Hydrocarbon Receptor
XP_005250951.2	metabolic process	catalytic activity	286148		DPY19L4
NP_060055.2	transport	transporter activity	11182	ENSG00000281165.2; ENSG00000160326.13	SLC2A6	NRF2 pathway
XP_016879925.1	metabolic process;regulation of biological process;response to stimulus	catalytic activity;protein binding	26118		WSB1
NP_063940.1	cell death;metabolic process;regulation of biological process;response to stimulus	protein binding	56616	ENSG00000184047.16	DIABLO	Nanomaterial induced apoptosis; TNF alpha Signaling Pathway; Apoptosis	Apoptosis; Apoptosis - multiple species
XP_011522899.1		protein binding	26115		TANC2
NP_055710.2	cell organization and biogenesis	protein binding	22832	ENSG00000135315.11	KIAA1009; CEP162
XP_011525655.1	metabolic process;regulation of biological process	protein binding	81857		MED25
NP_055853.1			643314	ENSG00000127603.23	KIAA0754	Mesodermal Commitment Pathway
NP_004764.1	regulation of biological process	metal ion binding;protein binding	9326	ENSG00000273611.4; ENSG00000278574.4	ZNHIT3
NP_001121691.1	metabolic process;regulation of biological process	protein binding	9686	ENSG00000144560.14	VGLL4
NP_001259000.1	regulation of biological process;transport	protein binding;transporter activity	8905	ENSG00000182287.13	AP1S2
NP_001136020.1	cell organization and biogenesis;metabolic process;response to stimulus	catalytic activity;DNA binding;nucleotide binding;protein binding	8438	ENSG00000085999.11	RAD54L	Integrated Breast Cancer Pathway	Homologous recombination
NP_001026904.2	metabolic process	metal ion binding;protein binding	112812	ENSG00000267673.6	FDX1L
NP_066934.1	cell organization and biogenesis;metabolic process;regulation of biological process	enzyme regulator activity;protein binding	8434	ENSG00000122707.11	RECK		MicroRNAs in cancer
NP_057258.3	cellular component movement		51148	ENSG00000167123.18	CERCAM
XP_016872629.1	transport	protein binding	10897		YIF1A
NP_057484.3	regulation of biological process	protein binding	25764	ENSG00000242028.6	HYPK
NP_062539.1	cellular homeostasis;metabolic process	catalytic activity	56261	ENSG00000125772.12	GPCPD1		Choline metabolism in cancer; Glycerophospholipid metabolism
NP_076971.1	metabolic process	catalytic activity;metal ion binding;RNA binding	79033	ENSG00000117419.14	ERI3
NP_000012.1	cell death;cell differentiation;cell organization and biogenesis;cell proliferation;cellular component movement;cellular homeostasis;metabolic process;regulation of biological process;response to stimulus;transport	catalytic activity;protein binding;transporter activity	5663	ENSG00000080815.18	PSEN1	Notch Signaling Pathway; Canonical and Non-canonical Notch signaling; Notch Signaling Pathway; Alzheimers Disease	Notch signaling pathway; Neurotrophin signaling pathway; Alzheimer's disease; Wnt signaling pathway
NP_444270.2	metabolic process;regulation of biological process	DNA binding;metal ion binding	85460	ENSG00000178163.7	ZNF518B
XP_005253178.1	metabolic process;regulation of biological process	DNA binding;metal ion binding;protein binding	7702		ZNF143
NP_060836.1	cell organization and biogenesis;cellular component movement;transport	protein binding	55330	ENSG00000186222.4	BLOC1S4
NP_079437.5	metabolic process;response to stimulus	DNA binding;protein binding	80233	ENSG00000185504.16	C17orf70; FAAP100		Fanconi anemia pathway
NP_073567.1	cell organization and biogenesis;metabolic process;response to stimulus	protein binding	64708	ENSG00000144524.17	COPS7B
NP_932346.1	metabolic process;response to stimulus	catalytic activity;metal ion binding;protein binding	253827	ENSG00000174099.10	MSRB3	Sulindac Metabolic Pathway
NP_001128347.1		protein binding	283643	ENSG00000185347.17	C14orf80; TEDC1
NP_114141.2	cell division;response to stimulus	metal ion binding;protein binding	83872	ENSG00000143341.11	HMCN1
NP_001258963.1	regulation of biological process;transport	protein binding	6813	ENSG00000076944.15	STXBP2	Insulin Signaling
XP_011514557.1	cell organization and biogenesis;cellular component movement;regulation of biological process	protein binding	4897		NRCAM
NP_001075955.1	cell organization and biogenesis;metabolic process;regulation of biological process;response to stimulus;transport	DNA binding;protein binding	65057	ENSG00000102977.13	ACD
XP_011542793.1	cell organization and biogenesis;regulation of biological process;response to stimulus;transport	protein binding;structural molecule activity	286		ANK1
NP_694955.2	cell differentiation;cell organization and biogenesis;cell proliferation;metabolic process;regulation of biological process;transport	catalytic activity;motor activity;protein binding;transporter activity	153241	ENSG00000168944.15	CEP120
NP_776152.1	cell organization and biogenesis;regulation of biological process;response to stimulus	metal ion binding;protein binding	118987	ENSG00000165650.11	PDZD8
NP_060780.2	cell organization and biogenesis;metabolic process;regulation of biological process;response to stimulus	DNA binding;metal ion binding	55290	ENSG00000104221.12	BRF2
NP_001790.1	cell division;cell organization and biogenesis;cell proliferation;metabolic process;regulation of biological process;response to stimulus	catalytic activity;nucleotide binding;protein binding	1022	ENSG00000277273.5; ENSG00000134058.11	CDK7	Cardiac Hypertrophic Response; MicroRNAs in cardiomyocyte hypertrophy; G1 to S cell cycle control; Integrated Breast Cancer Pathway; Eukaryotic Transcription Initiation	Basal transcription factors; Cell cycle; Nucleotide excision repair
NP_002481.2	cell organization and biogenesis;metabolic process;response to stimulus;transport	catalytic activity	4700	ENSG00000281013.2; ENSG00000184983.9; ENSG00000277365.3; ENSG00000273397.4; ENSG00000272765.2	NDUFA6	Oxidative phosphorylation; Electron Transport Chain	Non-alcoholic fatty liver disease (NAFLD); Huntington's disease; Alzheimer's disease; Metabolic pathways; Oxidative phosphorylation; Parkinson's disease
NP_149074.3	metabolic process;regulation of biological process	protein binding	85403	ENSG00000144597.13	EAF1
NP_001308850.1			57184	ENSG00000178761.14	FAM219B
NP_079345.1	cell differentiation;cell organization and biogenesis;metabolic process;regulation of biological process;response to stimulus	metal ion binding;protein binding	80139	ENSG00000183779.6	ZNF703
NP_443173.2		catalytic activity;nucleotide binding	115361	ENSG00000162654.8	GBP4		NOD-like receptor signaling pathway
NP_001291700.1	regulation of biological process;response to stimulus	enzyme regulator activity;protein binding;receptor activity;signal transducer activity	51704		GPRC5B	GPCRs, Class C Metabotropic glutamate, pheromone
NP_055514.3	metabolic process;regulation of biological process	DNA binding;metal ion binding;protein binding	9726	ENSG00000167395.10	ZNF646
NP_115746.2	metabolic process;regulation of biological process	DNA binding;metal ion binding;protein binding	84330	ENSG00000133250.13	ZNF414
NP_003093.2	metabolic process;response to stimulus	antioxidant activity;catalytic activity;metal ion binding;protein binding	6649	ENSG00000109610.5	SOD3	Copper homeostasis; Vitamin B12 Metabolism; Folate Metabolism; One carbon metabolism and related pathways; NRF2 pathway; Oxidative Stress; Selenium Micronutrient Network
NP_683710.1		catalytic activity	83451	ENSG00000106077.18	ABHD11
XP_011541721.1	cell organization and biogenesis;metabolic process;regulation of biological process;response to stimulus;transport	catalytic activity;metal ion binding;protein binding	5066		PAM
NP_001007123.1		protein binding	123722	ENSG00000186628.12	FSD2
NP_079487.2	regulation of biological process;response to stimulus	protein binding	80318	ENSG00000165113.12	GKAP1
XP_016859123.1	metabolic process;regulation of biological process	catalytic activity;nucleotide binding;protein binding	23178		PASK
NP_002231.1	regulation of biological process;transport	protein binding;transporter activity	3763	ENSG00000157542.9	KCNJ6		Morphine addiction; Dopaminergic synapse; Estrogen signaling pathway; Oxytocin signaling pathway; Retrograde endocannabinoid signaling; Circadian entrainment; Serotonergic synapse; Cholinergic synapse; GABAergic synapse
NP_065851.1	cell organization and biogenesis;cellular component movement;transport	protein binding	57560	ENSG00000068885.14	IFT80
XP_005263607.1	cell death;cell organization and biogenesis;regulation of biological process;response to stimulus	protein binding	10018		BCL2L11	Brain-Derived Neurotrophic Factor (BDNF) signaling pathway; Apoptosis; Photodynamic therapy-induced unfolded protein response; ErbB Signaling Pathway
XP_016856541.1	cell organization and biogenesis;metabolic process;regulation of biological process;response to stimulus;transport	catalytic activity;protein binding	27252		KLHL20
XP_016862450.1	metabolic process;regulation of biological process;response to stimulus	catalytic activity;protein binding;receptor activity;signal transducer activity	5793		PTPRG
NP_001107595.1	cell differentiation;metabolic process;regulation of biological process;response to stimulus	DNA binding;protein binding	2002	ENSG00000126767.17	ELK1	VEGFA-VEGFR2 Signaling Pathway; IL-5 Signaling Pathway; Corticotropin-releasing hormone signaling pathway; B Cell Receptor Signaling Pathway; Leptin signaling pathway; Serotonin Receptor 2 and ELK-SRF/GATA4 signaling; ErbB Signaling Pathway; EGF/EGFR Signaling Pathway; ESC Pluripotency Pathways; p38 MAPK Signaling Pathway; Association Between Physico-Chemical Features and Toxicity Associated Path…	Focal adhesion; Endometrial cancer; Leishmaniasis; Prion diseases; Ras signaling pathway; HTLV-I infection; Oxytocin signaling pathway; Insulin signaling pathway; GnRH signaling pathway; Proteoglycans in cancer; ErbB signaling pathway; MAPK signaling pathway; Hepatitis B
NP_003264.2	metabolic process;regulation of biological process	catalytic activity;nucleotide binding	7108	ENSG00000149809.14	TM7SF2		Steroid biosynthesis; Metabolic pathways
NP_114429.2	cell organization and biogenesis;metabolic process;regulation of biological process	protein binding	83987	ENSG00000169515.5	CCDC8
NP_005876.2	metabolic process	catalytic activity;metal ion binding;protein binding	10299	ENSG00000145495.15	MARCH6		Protein processing in endoplasmic reticulum
XP_011513863.1	cell differentiation;cell organization and biogenesis;metabolic process;regulation of biological process;response to stimulus	protein binding	83605		CCM2
NP_078788.2		protein binding	79442	ENSG00000163827.12	LRRC2
XP_016869200.1	metabolic process	catalytic activity;metal ion binding;RNA binding	57604		KIAA1456
NP_001003690.1	regulation of biological process	protein binding	9587	ENSG00000124688.13	MAD2L1BP
NP_004402.1	cell organization and biogenesis;cellular component movement;regulation of biological process;transport	catalytic activity;motor activity;protein binding	1780	ENSG00000158560.14	DYNC1I1		Salmonella infection; Vasopressin-regulated water reabsorption; Phagosome
NP_112157.2	metabolic process;regulation of biological process	DNA binding;metal ion binding	79943	ENSG00000185730.7	ZNF696
NP_057044.2	cell organization and biogenesis;transport	metal ion binding;protein binding	51076	ENSG00000119929.12	CUTC
XP_016858272.1	metabolic process;regulation of biological process	DNA binding;metal ion binding	90874		ZNF697
NP_001017979.1	regulation of biological process;response to stimulus;transport	catalytic activity;nucleotide binding	9364	ENSG00000157869.14	RAB28
NP_037498.1	cell differentiation;cell division;metabolic process;regulation of biological process	catalytic activity;protein binding	29882	ENSG00000176248.8	ANAPC2		HTLV-I infection; Ubiquitin mediated proteolysis; Oocyte meiosis; Progesterone-mediated oocyte maturation; Cell cycle
NP_001020018.1	cell death;cell differentiation;cell growth;metabolic process;regulation of biological process;response to stimulus;transport	catalytic activity;metal ion binding;nucleotide binding;protein binding;receptor activity;signal transducer activity	7048	ENSG00000163513.17	TGFBR2	Hypothesized Pathways in Pathogenesis of Cardiovascular Disease; Extracellular vesicle-mediated signaling in recipient cells; MAPK Signaling Pathway; Canonical and Non-Canonical TGF-B signaling; NRF2 pathway; TGF-beta Receptor Signaling; TGF-beta Signaling Pathway
NP_001333921.1	cell organization and biogenesis;metabolic process;regulation of biological process;transport	transporter activity	64801		ARV1
XP_011534929.1	regulation of biological process		26030		PLEKHG3
NP_872311.2			138241	ENSG00000155621.14	C9orf85
XP_016881410.1	metabolic process;transport	catalytic activity;metal ion binding;protein binding	65258		MPPE1
NP_001648.1	cell communication;cell organization and biogenesis;cell proliferation;regulation of biological process;response to stimulus;transport	protein binding	374	ENSG00000109321.10	AREG; AREGB	ErbB Signaling Pathway; Follicle Stimulating Hormone (FSH) signaling pathway; Development and heterogeneity of the ILC family	Hippo signaling pathway; ErbB signaling pathway
XP_011510965.1	cell organization and biogenesis	protein binding;receptor activity	25945		PVRL3; NECTIN3
NP_001106954.1		catalytic activity	149175	ENSG00000185090.14	MANEAL
NP_077285.3	cell death;defense response;metabolic process;regulation of biological process;response to stimulus	metal ion binding;protein binding	79155	ENSG00000168884.14	TNIP2	Rac1/Pak1/p38/MMP-2 pathway
NP_004529.2	cell organization and biogenesis		4675	ENSG00000186310.9	NAP1L3
NP_076422.1			65990	ENSG00000103254.9	FAM173A
XP_005250693.1		RNA binding	84060	ENSG00000127993.15	RBM48
NP_803877.2	metabolic process	catalytic activity;metal ion binding;protein binding	256281	ENSG00000183828.14	NUDT14
NP_001161444.1	metabolic process	catalytic activity;protein binding	79979	ENSG00000188917.14	TRMT2B
NP_000018.2	metabolic process;transport	catalytic activity;protein binding	175	ENSG00000038002.8	AGA		Other glycan degradation; Lysosome
NP_001242983.1	cell growth;cell organization and biogenesis;metabolic process;regulation of biological process;transport	protein binding	203228	ENSG00000147894.14	C9orf72	Mesodermal Commitment Pathway
XP_016870954.1	cell organization and biogenesis;cellular component movement;defense response;metabolic process;regulation of biological process;response to stimulus;transport	catalytic activity;metal ion binding;protein binding	101		ADAM8
NP_009231.2	cell death;cell organization and biogenesis;metabolic process;regulation of biological process;response to stimulus	catalytic activity;DNA binding;metal ion binding;protein binding;RNA binding	672	ENSG00000012048.20	BRCA1	Pathways Affected in Adenoid Cystic Carcinoma; Signaling Pathways in Glioblastoma; DNA Damage Response; Hepatitis C and Hepatocellular Carcinoma; miRNA Regulation of DNA Damage Response; Androgen receptor signaling pathway
NP_115527.3	cell organization and biogenesis;metabolic process;regulation of biological process	catalytic activity;protein binding	84105	ENSG00000132570.14	PCBD2
NP_003831.2	cellular component movement;defense response;development;regulation of biological process;response to stimulus	protein binding;receptor activity;signal transducer activity	8793	ENSG00000173530.5	TNFRSF10D		Natural killer cell mediated cytotoxicity; Apoptosis; Measles; Influenza A; Cytokine-cytokine receptor interaction
XP_005273419.1	metabolic process;regulation of biological process	catalytic activity	9926		LPGAT1
NP_612435.1			113263	ENSG00000106415.12	GLCCI1
NP_001153715.1	metabolic process;response to stimulus;transport	metal ion binding;protein binding	84268	ENSG00000129197.14	RPAIN
NP_002635.2	cell organization and biogenesis;regulation of biological process;response to stimulus;transport	receptor activity;signal transducer activity	5284	ENSG00000162896.5	PIGR		Intestinal immune network for IgA production
XP_011515216.1	cell organization and biogenesis;transport	protein binding	203062		TSNARE1
XP_005258022.1	regulation of biological process	protein binding	27346		TMEM97
XP_011512881.1	cell differentiation;cell organization and biogenesis;metabolic process;regulation of biological process	catalytic activity;DNA binding;protein binding	3720		JARID2
XP_006722059.3	regulation of biological process;response to stimulus	protein binding;RNA binding	57690		TNRC6C
XP_016885370.1	cell organization and biogenesis;metabolic process	metal ion binding;protein binding;RNA binding	8233		ZRSR2
XP_006712461.1	cell organization and biogenesis;metabolic process;transport	catalytic activity;metal ion binding;protein binding	25801		GCA
XP_011514785.1	cell organization and biogenesis	protein binding	64753		CCDC136
NP_003693.2	regulation of biological process	enzyme regulator activity;protein binding	8601	ENSG00000147509.13	RGS20	Calcium Regulation in the Cardiac Cell; Myometrial Relaxation and Contraction Pathways
NP_055976.1	cell death;cell organization and biogenesis;regulation of biological process;transport	protein binding	23204	ENSG00000170540.14	ARL6IP1
XP_016867358.1			729254		LOC729254
NP_878919.2	cell death;metabolic process;regulation of biological process;transport	catalytic activity;metal ion binding;nucleotide binding;protein binding	55240	ENSG00000115107.19	STEAP3	Copper homeostasis; Iron metabolism in placenta
XP_016883221.1	metabolic process;regulation of biological process	metal ion binding;protein binding	22981		NINL
NP_001380.2	cell differentiation;cell organization and biogenesis;regulation of biological process;response to stimulus	protein binding	1826	ENSG00000171587.14	DSCAM
NP_877421.2	cell organization and biogenesis;regulation of biological process	protein binding	4681; 100532736	ENSG00000158747.13	NBL1; C1orf151-NBL1; MINOS1-NBL1
NP_065970.2	cell communication;cell death;cell organization and biogenesis;defense response;metabolic process;regulation of biological process;response to stimulus;transport	enzyme regulator activity;protein binding	57679	ENSG00000003393.14	ALS2	Amyotrophic lateral sclerosis (ALS)	Amyotrophic lateral sclerosis (ALS)
NP_001185735.1		protein binding	91283	ENSG00000066697.14	MSANTD3
XP_016878742.1	metabolic process;response to stimulus	catalytic activity;DNA binding;metal ion binding;protein binding	4913		NTHL1
NP_001013416.1	cell death;cell differentiation;cell proliferation;metabolic process;regulation of biological process	enzyme regulator activity;metal ion binding;protein binding	3486	ENSG00000146674.14	IGFBP3	Photodynamic therapy-induced HIF-1 survival signaling; Myometrial Relaxation and Contraction Pathways; Senescence and Autophagy in Cancer
NP_001306029.1	cell organization and biogenesis	protein binding	23177	ENSG00000011523.13	CEP68
NP_006381.2	regulation of biological process;response to stimulus;transport	protein binding;transporter activity	10526	ENSG00000133704.9	IPO8
XP_011538966.1	metabolic process	antioxidant activity;catalytic activity;nucleotide binding	127281		FAM213B
NP_001005291.1	cell communication;cell differentiation;metabolic process;regulation of biological process;response to stimulus	DNA binding;protein binding	6720	ENSG00000072310.16	SREBF1	Adipogenesis; White fat cell differentiation; Angiopoietin Like Protein 8 Regulatory Pathway; Sterol Regulatory Element-Binding Proteins (SREBP) signalling; Liver X Receptor Pathway; ID signaling pathway; Focal Adhesion-PI3K-Akt-mTOR-signaling pathway; SREBF and miR33 in cholesterol and lipid homeostasis; AMP-activated Protein Kinase (AMPK) Signaling
NP_001310251.1	cell communication;metabolic process;regulation of biological process;response to stimulus	catalytic activity;enzyme regulator activity;nucleotide binding;protein binding;signal transducer activity	5599	ENSG00000107643.15	MAPK8	Focal Adhesion; Hypothesized Pathways in Pathogenesis of Cardiovascular Disease; Prolactin Signaling Pathway; NLR Proteins; Transcription factor regulation in adipogenesis; Leptin signaling pathway; TNF alpha Signaling Pathway; Nanoparticle triggered regulated necrosis; MicroRNAs in cardiomyocyte hypertrophy; Toll-like receptor signaling pathway; DNA Damage Response (only ATM dependent); Regulati…	TNF signaling pathway; Protein processing in endoplasmic reticulum; Herpes simplex infection; MAPK signaling pathway; Salmonella infection; Insulin resistance; Prolactin signaling pathway; Apoptosis; GnRH signaling pathway; Osteoclast differentiation; AGE-RAGE signaling pathway in diabetic complications; Inflammatory mediator regulation of TRP channels; Chagas disease (American trypanosomiasis); …
NP_002885.1	cell division;metabolic process;regulation of biological process;response to stimulus	catalytic activity;DNA binding;protein binding	5932	ENSG00000101773.18	RBBP8	ATM Signaling Network in Development and Disease	Homologous recombination
NP_065859.3	regulation of biological process	enzyme regulator activity;protein binding	57568	ENSG00000116991.10	SIPA1L2		Rap1 signaling pathway
NP_001275696.1		protein binding	79798	ENSG00000140691.16	ARMC5
NP_001013694.4	metabolic process		400566	ENSG00000187624.8; ENSG00000283985.1	C17orf97
NP_001020769.1	regulation of biological process;response to stimulus	enzyme regulator activity	257106	ENSG00000186517.13	ARHGAP30
NP_004365.1	metabolic process;transport	catalytic activity;transporter activity	1345	ENSG00000164919.10	COX6C	Electron Transport Chain	Oxidative phosphorylation; Huntington's disease; Metabolic pathways; Alzheimer's disease; Cardiac muscle contraction; Non-alcoholic fatty liver disease (NAFLD); Parkinson's disease
XP_016878867.1	cell organization and biogenesis;development;metabolic process;regulation of biological process	DNA binding;protein binding	54971		BANP
NP_071398.3	metabolic process;regulation of biological process	catalytic activity;DNA binding;metal ion binding;protein binding	63977	ENSG00000141956.13	PRDM15
NP_079093.2	cell organization and biogenesis;metabolic process	catalytic activity	79875	ENSG00000187720.14	THSD4
NP_057358.2	cell organization and biogenesis;cellular component movement;regulation of biological process	protein binding	51177	ENSG00000023902.13	PLEKHO1
XP_011538305.1	cell differentiation;metabolic process;regulation of biological process;response to stimulus;transport	catalytic activity;enzyme regulator activity;motor activity;protein binding	58504		ARHGAP22
NP_848602.1			220323	ENSG00000184232.8	OAF
NP_057419.4	metabolic process;regulation of biological process;response to stimulus	catalytic activity;nucleotide binding	5625		PRODH		Arginine and proline metabolism; Metabolic pathways
NP_115921.2		protein binding	84624	ENSG00000164694.16	FNDC1
NP_001135858.1	cellular homeostasis;metabolic process;regulation of biological process;response to stimulus	catalytic activity;nucleotide binding;protein binding	5165	ENSG00000067992.12	PDK3
XP_016872856.1	cell division;cell organization and biogenesis;metabolic process;regulation of biological process;response to stimulus	catalytic activity;motor activity;nucleotide binding;protein binding;structural molecule activity	22897		CEP164
NP_001131139.1	cell death;metabolic process;regulation of biological process;response to stimulus	DNA binding;enzyme regulator activity;protein binding	9994		CASP8AP2
NP_005828.2	metabolic process	catalytic activity;protein binding;RNA binding	10248	ENSG00000172336.4	POP7		Ribosome biogenesis in eukaryotes; RNA transport
XP_016863151.1	cell differentiation;cell organization and biogenesis;metabolic process;regulation of biological process	catalytic activity;nucleotide binding;protein binding	10733		PLK4	Retinoblastoma (RB) in Cancer
NP_061968.1	metabolic process;response to stimulus	catalytic activity	54675	ENSG00000088766.11	CRLS1		Glycerophospholipid metabolism; Metabolic pathways
NP_001508.1	cell organization and biogenesis;metabolic process;regulation of biological process;response to stimulus	catalytic activity;DNA binding;protein binding	2968	ENSG00000226384.10; ENSG00000221974.11; ENSG00000233149.10; ENSG00000234370.10; ENSG00000236895.10; ENSG00000213780.10	GTF2H4	Eukaryotic Transcription Initiation	Viral carcinogenesis; Basal transcription factors; Nucleotide excision repair
NP_751897.1	cell organization and biogenesis;metabolic process;response to stimulus	catalytic activity;DNA binding;nucleotide binding;protein binding	4439	ENSG00000204410.14; ENSG00000230293.11; ENSG00000235222.12; ENSG00000227314.12	MSH5	Ovarian Infertility Genes
NP_001036013.1	cellular component movement;regulation of biological process;response to stimulus	protein binding	9637	ENSG00000171055.14	FEZ2
NP_001660.2	metabolic process	catalytic activity;metal ion binding	414	ENSG00000006756.15	ARSD	Estrogen metabolism
XP_016855823.1	cell differentiation;cell organization and biogenesis;metabolic process;response to stimulus	metal ion binding;protein binding;structural molecule activity	1301		COL11A1	Focal Adhesion
NP_002561.1	cell death;metabolic process;regulation of biological process;response to stimulus;transport	catalytic activity;nucleotide binding;protein binding;receptor activity;signal transducer activity	5046	ENSG00000140479.16	PCSK6
NP_001127951.1	regulation of biological process;response to stimulus;transport	protein binding;transporter activity	55144	ENSG00000171492.14	LRRC8D
NP_001304879.1	metabolic process;regulation of biological process	DNA binding	80709	ENSG00000106948.16	AKNA
NP_060350.1		protein binding	54980	ENSG00000115998.7	C2orf42
XP_011514987.1	cell organization and biogenesis;transport	protein binding	9179	ENSG00000221838.9	AP4M1
XP_016886061.1			107987142		LOC107987142
NP_001127703.1	metabolic process	catalytic activity;metal ion binding	64943	ENSG00000168268.10	NT5DC2
NP_060765.4		protein binding	55281	ENSG00000146859.6	TMEM140
NP_064593.1	transport	protein binding;transporter activity	54716	ENSG00000163817.15	SLC6A20	NRF2 pathway
NP_852478.1	cell organization and biogenesis;cellular component movement;regulation of biological process;response to stimulus	metal ion binding;protein binding	3672	ENSG00000213949.8	ITGA1	Signaling of Hepatocyte Growth Factor Receptor; Regulation of Actin Cytoskeleton; miRNA targets in ECM and membrane receptors; Arrhythmogenic Right Ventricular Cardiomyopathy; Integrin-mediated Cell Adhesion; NOTCH1 regulation of human endothelial cell calcification	Focal adhesion; PI3K-Akt signaling pathway; Dilated cardiomyopathy; Regulation of actin cytoskeleton; Hematopoietic cell lineage; Arrhythmogenic right ventricular cardiomyopathy (ARVC); Hypertrophic cardiomyopathy (HCM); ECM-receptor interaction	100	5.03328e-15
NP_005572.2	regulation of biological process;response to stimulus	protein binding;receptor activity;signal transducer activity	4059	ENSG00000187244.10	BCAM			100	5.03328e-15
XP_011512598.1	cell differentiation;cell proliferation;metabolic process;regulation of biological process	protein binding	129685	ENSG00000137413.15	TAF8			3.768	1.45614e-06
NP_002766.1	cell differentiation;cell organization and biogenesis;metabolic process;regulation of biological process	catalytic activity;protein binding	5654	ENSG00000166033.11	HTRA1			3.285	1.94681e-05
NP_076983.1	metabolic process	protein binding;RNA binding	79050	ENSG00000184967.6	NOC4L			3.181	4.29034e-05
XP_016870749.1	metabolic process	catalytic activity;protein binding	883		CCBL1; KYAT1			3.05	7.7858e-05
NP_079321.3	cell organization and biogenesis;regulation of biological process;response to stimulus	protein binding	80115	ENSG00000128298.16	BAIAP2L2			2.799	2.44509e-09
NP_001934.2	cell death;cell organization and biogenesis;regulation of biological process;response to stimulus	metal ion binding;protein binding	1829	ENSG00000046604.12	DSG2	Arrhythmogenic Right Ventricular Cardiomyopathy	Arrhythmogenic right ventricular cardiomyopathy (ARVC)	2.613	5.03328e-15
XP_011535188.1	regulation of biological process		55051		NRDE2			2.249	0.00937984
NP_001181876.1	cell organization and biogenesis;defense response;metabolic process;regulation of biological process;response to stimulus	nucleotide binding;protein binding;RNA binding;structural molecule activity	1981		EIF4G1	Translation Factors		2.223	3.42938e-11
NP_001289546.1	metabolic process	catalytic activity	97	ENSG00000119640.8	ACYP1			2.211	0.00473687
NP_113640.1	cell organization and biogenesis;metabolic process	catalytic activity;protein binding;RNA binding	83640	ENSG00000169612.3	FAM103A1			2.119	5.03328e-15
NP_065073.3	regulation of biological process;transport	transporter activity	57221	ENSG00000112379.8	KIAA1244; ARFGEF3			2.018	0.035635
NP_001121123.1	cellular homeostasis;defense response;metabolic process;regulation of biological process;response to stimulus;transport	catalytic activity;enzyme regulator activity;protein binding	4688	ENSG00000116701.14	NCF2	TYROBP Causal Network; VEGFA-VEGFR2 Signaling Pathway; Microglia Pathogen Phagocytosis Pathway; Brain-Derived Neurotrophic Factor (BDNF) signaling pathway	Phagosome; Leishmaniasis; Leukocyte transendothelial migration; Osteoclast differentiation	1.96	2.68638e-07
NP_057269.1			51155	ENSG00000189159.15	HN1; JPT1			1.957	1.08213e-13
NP_001243661.1	metabolic process;regulation of biological process	DNA binding;protein binding	23635	ENSG00000145687.16	SSBP2			1.915	0.0209978
XP_016883889.1	cell division;cell organization and biogenesis;regulation of biological process	metal ion binding;protein binding	54069		MIS18A			1.858	0.0447824
NP_067041.1	metabolic process;response to stimulus	protein binding	58493	ENSG00000148153.13	INIP			1.837	0.0498728
XP_011529087.1			389860		PAGE2B			1.835	4.8696e-13
NP_003507.1	regulation of biological process	DNA binding;protein binding	723790; 8337	ENSG00000203812.2; ENSG00000272196.2	HIST2H2AA4; HIST2H2AA3		Alcoholism; Systemic lupus erythematosus	1.778	1.47764e-05
NP_001035147.1	cell differentiation;cell organization and biogenesis;defense response;metabolic process;regulation of biological process;response to stimulus	protein binding	6696	ENSG00000118785.13	SPP1	Toll-like receptor signaling pathway; TYROBP Causal Network; Lung fibrosis; Regulation of toll-like receptor signaling pathway; TGF-beta Receptor Signaling; Focal Adhesion; Osteoclast Signaling; Focal Adhesion-PI3K-Akt-mTOR-signaling pathway; Brain-Derived Neurotrophic Factor (BDNF) signaling pathway; Osteopontin Signaling; Endochondral Ossification	ECM-receptor interaction; PI3K-Akt signaling pathway; Focal adhesion; Toll-like receptor signaling pathway	1.773	4.99223e-07
XP_011509081.1	metabolic process;regulation of biological process;response to stimulus;transport	catalytic activity;metal ion binding;nucleotide binding;protein binding	200576		PIKFYVE			1.76	1.47764e-05
XP_011541130.1			4013		VWA5A			1.749	1.40511e-06
NP_001033791.1	regulation of biological process;transport	protein binding;structural molecule activity	56990	ENSG00000158985.13	CDC42SE2			1.734	0.0728968
NP_005785.1	cell differentiation;metabolic process;regulation of biological process;response to stimulus	catalytic activity;protein binding	10202	ENSG00000100867.14	DHRS2			1.732	4.13771e-11
NP_001007539.1	development;regulation of biological process		387914	ENSG00000180730.4	SHISA2			1.717	0.155696
NP_001243211.1	cell death;cell differentiation;cell organization and biogenesis;regulation of biological process;response to stimulus	catalytic activity;motor activity;protein binding;structural molecule activity	3856	ENSG00000170421.12	KRT8	Primary Focal Segmental Glomerulosclerosis FSGS		1.708	6.86289e-10
NP_002989.2	cell differentiation;cell organization and biogenesis;cellular component movement;metabolic process;regulation of biological process;response to stimulus	protein binding	6383	ENSG00000169439.11	SDC2	miRNA targets in ECM and membrane receptors	Cell adhesion molecules (CAMs); Proteoglycans in cancer; Malaria	1.703	4.4827e-06
NP_996925.1	cell division;regulation of biological process;response to stimulus;transport	enzyme regulator activity;protein binding	2029	ENSG00000143420.18	ENSA			1.702	2.92522e-08
NP_078838.1			79613	ENSG00000103047.7	TANGO6; TMCO7			1.679	0.212132
NP_061984.2	cell organization and biogenesis;regulation of biological process;response to stimulus	protein binding;receptor activity;signal transducer activity	3122	ENSG00000204287.13; ENSG00000227993.9; ENSG00000277263.1	HLA-DRA	Cytokines and Inflammatory Response; Allograft Rejection	Systemic lupus erythematosus; HTLV-I infection; Epstein-Barr virus infection; Antigen processing and presentation; Inflammatory bowel disease (IBD); Staphylococcus aureus infection; Phagosome; Cell adhesion molecules (CAMs); Hematopoietic cell lineage; Influenza A; Herpes simplex infection; Leishmaniasis; Rheumatoid arthritis; Autoimmune thyroid disease; Allograft rejection; Intestinal immune net…	1.677	0.000344765
XP_011512864.1	regulation of biological process;response to stimulus		3127		HLA-DRB5	Allograft Rejection		1.669	0.0139174
NP_001276737.1	cell death;cell organization and biogenesis;metabolic process;regulation of biological process;response to stimulus	metal ion binding;protein binding;structural molecule activity	1410	ENSG00000109846.7	CRYAB		Longevity regulating pathway - multiple species; Protein processing in endoplasmic reticulum	1.659	1.02995e-05
XP_016868944.1	cell differentiation;cell organization and biogenesis;metabolic process;regulation of biological process	DNA binding	4603		MYBL1			1.645	4.4827e-06
XP_005245324.2	metabolic process;regulation of biological process;response to stimulus;transport	catalytic activity;metal ion binding;protein binding	5321		PLA2G4A	p38 MAPK Signaling Pathway; AGE/RAGE pathway; Prostaglandin Synthesis and Regulation; VEGFA-VEGFR2 Signaling Pathway		1.619	1.24309e-05
NP_660339.1		protein binding;receptor activity	199731	ENSG00000105767.2	CADM4			1.619	0.034952
NP_002003.1	cell death;metabolic process;regulation of biological process;response to stimulus	catalytic activity;nucleotide binding;protein binding	2272	ENSG00000189283.9	FHIT		Purine metabolism; Small cell lung cancer; Non-small cell lung cancer	1.614	0.040979
NP_001316169.1	coagulation;metabolic process;regulation of biological process;response to stimulus	enzyme regulator activity	7035	ENSG00000003436.15	TFPI	Complement and Coagulation Cascades; Integrated Breast Cancer Pathway	Complement and coagulation cascades	1.603	0.139803
XP_005265227.2	cellular component movement;defense response;metabolic process;regulation of biological process;response to stimulus	catalytic activity;nucleotide binding;protein binding;receptor activity;signal transducer activity	4486		MST1R			1.591	0.00142918
XP_016861716.1	regulation of biological process;response to stimulus	catalytic activity;nucleotide binding	285282		RABL3			1.578	0.00992412
XP_006722710.1	transport		126321		MFSD12			1.575	0.010833
NP_001139627.1	metabolic process	catalytic activity;metal ion binding	145482	ENSG00000140043.11	PTGR2			1.566	0.182435
NP_061820.1	cell death;cell organization and biogenesis;metabolic process;regulation of biological process;response to stimulus;transport	catalytic activity;metal ion binding;protein binding	54205	ENSG00000172115.8	CYCS	Nanomaterial induced apoptosis; miRNA Regulation of DNA Damage Response; Parkinsons Disease Pathway; Apoptosis Modulation by HSP70; Apoptosis; Oxidative Damage; Alzheimers Disease; DNA Damage Response; AGE/RAGE pathway; Fas Ligand (FasL) pathway and Stress induction of Heat Shock Proteins (HSP) regulation	Pathways in cancer; Herpes simplex infection; Hepatitis B; p53 signaling pathway; Apoptosis; Influenza A; Apoptosis - multiple species; Sulfur metabolism; Huntington's disease; Small cell lung cancer; Alzheimer's disease; Platinum drug resistance; Toxoplasmosis; Metabolic pathways; Amyotrophic lateral sclerosis (ALS); Non-alcoholic fatty liver disease (NAFLD); Parkinson's disease; Tuberculosis; C…	1.565	5.83834e-06
XP_016881992.1	cell organization and biogenesis;metabolic process;regulation of biological process	catalytic activity;metal ion binding;protein binding	23030	ENSG00000127663.14	KDM4B			1.565	0.124274
NP_001191236.1	metabolic process;transport	protein binding;transporter activity	2638	ENSG00000145321.12	GC	Vitamin D Metabolism		1.552	0.000404803
NP_006323.2	metabolic process;regulation of biological process;response to stimulus	catalytic activity;protein binding	10437	ENSG00000216490.3	IFI30		Antigen processing and presentation	1.55	0.000404803
NP_001448.2	cell differentiation;cell organization and biogenesis;development;regulation of biological process;response to stimulus	protein binding;RNA binding	2317	ENSG00000136068.14	FLNB	VEGFA-VEGFR2 Signaling Pathway	Proteoglycans in cancer; MAPK signaling pathway; Salmonella infection; Focal adhesion	1.543	0.121569
NP_036364.2	metabolic process;regulation of biological process	protein binding;RNA binding	284119	ENSG00000177469.12	PTRF; CAVIN1			1.543	1.77099e-06
NP_001153416.1	cell organization and biogenesis;metabolic process;regulation of biological process;transport	enzyme regulator activity;protein binding	115704	ENSG00000142459.8	EVI5L			1.532	0.304007
NP_663695.1		protein binding	728712; 30014	ENSG00000203926.4; ENSG00000198021.7	SPANXA2; SPANXA1			1.528	0.373498
XP_011535119.1	cell organization and biogenesis;metabolic process	metal ion binding;nucleotide binding;protein binding	51199		NIN			1.526	0.000384914
NP_116267.3	metabolic process	catalytic activity;metal ion binding;protein binding	84964	ENSG00000239382.10	ALKBH6			1.526	0.126111
NP_000396.2	metabolic process;regulation of biological process;response to stimulus;transport	catalytic activity;enzyme regulator activity;transporter activity	2760	ENSG00000196743.8	GM2A		Lysosome	1.524	6.92187e-06
NP_001272979.1		protein binding	23201	ENSG00000054965.10	FAM168A			1.523	0.00636172
NP_776257.1	regulation of biological process;response to stimulus	receptor activity;signal transducer activity	317705		VN1R5			1.495	4.55217e-05
NP_001229668.1		DNA binding;metal ion binding	51058	ENSG00000164011.17	ZNF691			1.493	0.386885
NP_003369.2	defense response;metabolic process;regulation of biological process;reproduction;response to stimulus;transport	protein binding	7425	ENSG00000128564.6	VGF			1.487	2.67758e-05
NP_001132929.1	cellular homeostasis;regulation of biological process;response to stimulus;transport	protein binding	10134	ENSG00000185825.15	BCAP31			1.487	1.38917e-05
NP_055720.3	cell communication;cell organization and biogenesis;metabolic process;regulation of biological process;response to stimulus;transport	catalytic activity;protein binding	2744	ENSG00000115419.12	GLS	Amino Acid metabolism	MicroRNAs in cancer; Alanine, aspartate and glutamate metabolism; Glutamatergic synapse; D-Glutamine and D-glutamate metabolism; GABAergic synapse; Proximal tubule bicarbonate reclamation; Central carbon metabolism in cancer; Arginine biosynthesis; Metabolic pathways	1.485	0.00842666
XP_011517730.1	metabolic process	catalytic activity	22982		DIP2C			1.478	0.108213
XP_011527126.1	cellular component movement;metabolic process;regulation of biological process;response to stimulus	DNA binding;protein binding	4773		NFATC2	Cardiac Hypertrophic Response; Heart Development; T-Cell antigen Receptor (TCR) Signaling Pathway; VEGFA-VEGFR2 Signaling Pathway; T-Cell Receptor and Co-stimulatory Signaling; Wnt Signaling Pathway Netpath; B Cell Receptor Signaling Pathway		1.471	0.013898
XP_005247646.1	cell proliferation		55573		CDV3			1.47	0.0941562
NP_659477.2	cell organization and biogenesis;regulation of biological process	protein binding	112464	ENSG00000170955.9	PRKCDBP; CAVIN3			1.47	0.000790022
NP_004615.2	cell communication;regulation of biological process;response to stimulus	protein binding;receptor activity;signal transducer activity	7433	ENSG00000114812.12	VIPR1	Sudden Infant Death Syndrome (SIDS) Susceptibility Pathways; GPCRs, Class B Secretin-like	Neuroactive ligand-receptor interaction	1.469	0.00300744
NP_001265045.1	cell differentiation;cell organization and biogenesis;cellular component movement;development;regulation of biological process;response to stimulus	protein binding	3897	ENSG00000198910.12	L1CAM		Axon guidance; Cell adhesion molecules (CAMs)	1.464	0.00468964
XP_005270330.1	cell organization and biogenesis;metabolic process;regulation of biological process	nucleotide binding;protein binding;RNA binding	9221		NOLC1			1.463	0.397668
NP_006635.2	metabolic process;regulation of biological process;response to stimulus;transport	enzyme regulator activity;nucleotide binding;protein binding	10808	ENSG00000120694.19	HSPH1		Protein processing in endoplasmic reticulum	1.457	0.163581
NP_001074002.1	cell differentiation;cell organization and biogenesis;transport	protein binding	84747	ENSG00000175970.10	UNC119B			1.457	0.0136816
XP_016867165.1	cell communication;cell differentiation;regulation of biological process;response to stimulus	protein binding	10457		GPNMB			1.452	0.000228956
NP_002023.2	cellular homeostasis;metabolic process;regulation of biological process;response to stimulus;transport	catalytic activity;metal ion binding;protein binding	2495	ENSG00000167996.15	FTH1	Iron metabolism in placenta; NRF2 pathway	Mineral absorption	1.452	0.000106223
XP_011534892.1		RNA binding	23351		KHNYN			1.451	0.49821
NP_006087.2	cell organization and biogenesis;regulation of biological process;response to stimulus	protein binding	10397	ENSG00000104419.14	NDRG1	VEGFA-VEGFR2 Signaling Pathway		1.45	0.000198782
NP_002129.2	metabolic process;regulation of biological process;response to stimulus	DNA binding;protein binding;RNA binding	3184	ENSG00000138668.18	HNRNPD	mRNA Processing		1.45	0.453295
XP_011535542.1	cell differentiation;cell organization and biogenesis;regulation of biological process;transport	protein binding	85439		STON2			1.449	0.000447306
XP_006718329.1	cell organization and biogenesis;metabolic process;regulation of biological process	catalytic activity	57104		PNPLA2	Fatty Acid Beta Oxidation; Triacylglyceride Synthesis		1.443	0.112206
NP_002209.2	defense response;metabolic process;regulation of biological process;response to stimulus;transport	enzyme regulator activity;protein binding	3700	ENSG00000055955.15	ITIH4			1.441	0.0055092
NP_001308043.1			374882	ENSG00000105518.13	TMEM205			1.436	0.00755959
NP_060392.3	cell organization and biogenesis;metabolic process	protein binding;RNA binding	55015	ENSG00000185246.17	PRPF39			1.434	0.379245
NP_004346.1	cell organization and biogenesis;cell proliferation;cellular component movement;defense response;metabolic process;regulation of biological process;response to stimulus;transport	protein binding;receptor activity;signal transducer activity	972	ENSG00000019582.14	CD74			1.43	0.0017004
NP_001337049.1	cellular component movement;regulation of biological process;response to stimulus	protein binding	10512		SEMA3C			1.43	0.574114
NP_001273494.1			9764	ENSG00000135709.12	KIAA0513			1.428	0.189972
NP_065803.2	cell organization and biogenesis;regulation of biological process;response to stimulus	receptor activity;signal transducer activity	57512	ENSG00000151025.9	GPR158			1.427	0.00505831
NP_065914.2	cell differentiation;metabolic process;regulation of biological process	DNA binding;metal ion binding	57623	ENSG00000066827.15	ZFAT			1.426	0.42912
NP_001054.1	cell organization and biogenesis;cellular homeostasis;metabolic process;regulation of biological process;response to stimulus;transport	metal ion binding;protein binding;transporter activity	7018		TF			1.422	0.0034364
NP_001230013.1	cell differentiation;cell organization and biogenesis;cellular component movement;cellular homeostasis;metabolic process;regulation of biological process;response to stimulus;transport	DNA binding;protein binding	3091	ENSG00000100644.16	HIF1A	Oncostatin M Signaling Pathway; Photodynamic therapy-induced HIF-1 survival signaling; Angiogenesis; Notch Signaling Pathway; Focal Adhesion-PI3K-Akt-mTOR-signaling pathway; Hepatitis C and Hepatocellular Carcinoma; miR-148a/miR-31/FIH1/HIF1alpha-Notch signaling in glioblastoma; Sudden Infant Death Syndrome (SIDS) Susceptibility Pathways; AGE/RAGE pathway; Adipogenesis; LncRNA-mediated mechanisms…		1.42	0.216816
NP_001125.1	metabolic process;regulation of biological process;reproduction;response to stimulus;transport	metal ion binding;protein binding	174	ENSG00000081051.7	AFP		Hippo signaling pathway	1.419	0.000366369
NP_004043.3	cell death;cell differentiation;cell organization and biogenesis;cellular homeostasis;defense response;metabolic process;regulation of biological process;response to stimulus;transport	protein binding	664	ENSG00000176171.11	BNIP3	Photodynamic therapy-induced HIF-1 survival signaling	Legionellosis; FoxO signaling pathway	1.417	0.0116619
NP_001080.2	metabolic process;response to stimulus;transport	catalytic activity;nucleotide binding;transporter activity	21	ENSG00000167972.13	ABCA3		ABC transporters	1.417	0.0107672
NP_000292.1	cell differentiation;cell organization and biogenesis;cellular component movement;cellular homeostasis;coagulation;metabolic process;regulation of biological process;transport	catalytic activity;protein binding	5340	ENSG00000122194.18	PLG	Blood Clotting Cascade; Complement and Coagulation Cascades; Selenium Micronutrient Network; Vitamin B12 Metabolism; Folate Metabolism	Neuroactive ligand-receptor interaction; Staphylococcus aureus infection; Influenza A; Complement and coagulation cascades	1.415	0.0389188
NP_079285.2	cell organization and biogenesis;metabolic process;regulation of biological process;transport	protein binding;transporter activity	9662	ENSG00000174799.10	CEP135			1.415	0.475701
NP_733746.1	metabolic process;regulation of biological process	catalytic activity	54414	ENSG00000110013.12	SIAE			1.412	0.00815463
NP_060495.2	metabolic process		55094	ENSG00000076650.6	GPATCH1			1.41	0.248979
30794280	cell communication;regulation of biological process;response to stimulus;transport	DNA binding;metal ion binding;protein binding	280717	ENSBTAG00000017121.5	ALB	Vitamin B12 Metabolism; Selenium Micronutrient Network; Folate Metabolism	Thyroid hormone synthesis	1.408	0.00092916
XP_011510864.1	metabolic process;regulation of biological process;response to stimulus	catalytic activity;metal ion binding;protein binding;signal transducer activity	23007		PLCH1			1.407	0.0595307
NP_001257905.1	cell division;cell organization and biogenesis;regulation of biological process;transport	protein binding	9798	ENSG00000182149.20	IST1			1.404	0.00109295
XP_016873894.1	cell organization and biogenesis;cell proliferation;regulation of biological process		84280		BTBD10			1.398	0.545107
NP_000193.1	metabolic process	catalytic activity;metal ion binding	3423	ENSG00000010404.17	IDS		Metabolic pathways; Lysosome; Glycosaminoglycan degradation	1.393	0.0732
XP_005256484.1	cell organization and biogenesis;metabolic process;regulation of biological process	catalytic activity;DNA binding;metal ion binding;nucleotide binding;protein binding;RNA binding	1107		CHD3			1.386	0.0592081
NP_689613.1			132720		C4orf32; FAM241A			1.385	0.365331
NP_001273432.1	metabolic process;regulation of biological process;response to stimulus;transport	enzyme regulator activity;nucleotide binding;protein binding	10808	ENSG00000120694.19	HSPH1			1.381	0.574114
NP_001028216.1	cell communication;cell organization and biogenesis;cell proliferation;metabolic process;regulation of biological process;response to stimulus;transport	catalytic activity;metal ion binding;nucleotide binding;protein binding	2752	ENSG00000135821.17	GLUL	Amino Acid metabolism; TNF alpha Signaling Pathway	GABAergic synapse; Glutamatergic synapse; Metabolic pathways; Biosynthesis of amino acids; Arginine biosynthesis; Nitrogen metabolism; Alanine, aspartate and glutamate metabolism; Glyoxylate and dicarboxylate metabolism	1.377	0.00142813
NP_001941.2	cell differentiation;cell organization and biogenesis;cellular homeostasis;metabolic process;regulation of biological process;response to stimulus	DNA binding;protein binding	1874	ENSG00000205250.8	E2F4	Cell Cycle; Adipogenesis; G1 to S cell cycle control; TGF-beta Signaling Pathway	TGF-beta signaling pathway; Cell cycle	1.373	0.387339
NP_064703.1	metabolic process;regulation of biological process	enzyme regulator activity;protein binding	57018	ENSG00000163660.11	CCNL1			1.369	0.304007
XP_005260446.1	cell organization and biogenesis;metabolic process;regulation of biological process	protein binding	26039		SS18L1			1.368	0.283031
NP_680093.1	cell differentiation;metabolic process;regulation of biological process;response to stimulus;transport	catalytic activity;protein binding	1508	ENSG00000164733.20	CTSB		Antigen processing and presentation; NOD-like receptor signaling pathway; Apoptosis; Lysosome; Renin secretion	1.367	0.00386705
NP_001298240.1	coagulation;metabolic process	catalytic activity	79001		VKORC1			1.367	0.0196312
XP_016880561.1		protein binding	79415		C17orf62			1.367	0.131346
XP_005255915.2		metal ion binding;protein binding	23174		ZCCHC14			1.367	0.111663
NP_001335058.1	metabolic process;regulation of biological process	protein binding	550643	ENSG00000204272.12	LOC550643; LINC01420; NBDY			1.365	0.138355
NP_955777.1			55969	ENSG00000101084.17	C20orf24			1.363	0.0363032
NP_005528.4	cell organization and biogenesis;regulation of biological process	metal ion binding;protein binding	3621	ENSG00000153487.12	ING1	Senescence and Autophagy in Cancer		1.363	0.103591
NP_001095886.1	cellular homeostasis;coagulation;defense response;metabolic process;regulation of biological process;response to stimulus;transport	enzyme regulator activity;metal ion binding;protein binding	3827	ENSG00000113889.11	KNG1	ACE Inhibitor Pathway; Complement and Coagulation Cascades	Complement and coagulation cascades	1.363	0.300392
NP_036524.1	cell organization and biogenesis;metabolic process;regulation of biological process;response to stimulus;transport	catalytic activity;metal ion binding;protein binding;RNA binding	553115	ENSG00000162517.12	PEF1			1.36	0.0173852
XP_016855293.1	cell organization and biogenesis	metal ion binding;structural molecule activity	388560; 107985332		ERVFRD-2; LOC107985332			1.359	0.00579433
NP_001276019.1	regulation of biological process	DNA binding;metal ion binding;protein binding	79830	ENSG00000197056.9	ZMYM1			1.358	0.576059
NP_057026.3	cell communication;cell organization and biogenesis;metabolic process;regulation of biological process;response to stimulus	DNA binding;protein binding;RNA binding	51001	ENSG00000156469.8	MTERFD1; MTERF3	Mitochondrial Gene Expression		1.357	0.32783
NP_001073272.1	cell organization and biogenesis;cellular homeostasis;metabolic process;regulation of biological process;response to stimulus;transport	catalytic activity	2548	ENSG00000171298.12	GAA		Metabolic pathways; Galactose metabolism; Starch and sucrose metabolism; Lysosome	1.355	0.0122501
XP_011508972.1	cell organization and biogenesis;cellular component movement	protein binding	150483		TEKT4			1.355	0.0516602
XP_016869748.1	regulation of biological process;response to stimulus;transport		123		PLIN2	Adipogenesis		1.354	0.00714968
NP_001124317.1	cell differentiation;cell organization and biogenesis;defense response;metabolic process;regulation of biological process;response to stimulus;transport	DNA binding;metal ion binding;protein binding	604	ENSG00000113916.17	BCL6	DNA Damage Response (only ATM dependent); Mecp2 and Associated Rett Syndrome; B Cell Receptor Signaling Pathway	Transcriptional misregulation in cancer; FoxO signaling pathway	1.354	0.614992
NP_872434.2	cell organization and biogenesis;cellular component movement;regulation of biological process	protein binding	348807	ENSG00000163885.11	CCDC37; CFAP100			1.351	0.0664958
NP_663780.2	cell organization and biogenesis	protein binding;structural molecule activity	23336	ENSG00000182253.14	SYNM			1.347	0.00736447
NP_663782.2	regulation of biological process;transport	protein binding;transporter activity	162	ENSG00000100280.16	AP1B1			1.346	0.386017
NP_036382.2	cell differentiation;regulation of biological process;response to stimulus	catalytic activity;nucleotide binding;protein binding	22800	ENSG00000133818.13	RRAS2	Regulation of Actin Cytoskeleton	Tight junction; cAMP signaling pathway; MAPK signaling pathway; Regulation of actin cytoskeleton; HTLV-I infection; Phospholipase D signaling pathway; Ras signaling pathway; Proteoglycans in cancer	1.346	0.066593
NP_006395.2	cellular component movement;coagulation;regulation of biological process	protein binding;receptor activity	10544	ENSG00000101000.5	PROCR		Complement and coagulation cascades	1.346	0.0998882
NP_003170.1	cell organization and biogenesis;regulation of biological process;response to stimulus;transport	protein binding;transporter activity	6855	ENSG00000102003.10	SYP	Synaptic Vesicle Pathway		1.346	0.0508422
XP_016884409.1	transport	transporter activity	6527		SLC5A4			1.346	0.35466
NP_001191815.1	cell organization and biogenesis;regulation of biological process;response to stimulus;transport	catalytic activity;nucleotide binding;protein binding	339122	ENSG00000172780.16	RAB43			1.343	0.0260867
NP_955369.1	transport		374395	ENSG00000185475.10	TMEM179B			1.343	0.0508222
NP_114381.1	cell organization and biogenesis;metabolic process;regulation of biological process;reproduction	catalytic activity;protein binding;RNA binding	7458	ENSG00000106682.14	EIF4H	Translation Factors		1.342	0.388952
XP_016884289.1	metabolic process;transport	catalytic activity;metal ion binding;protein binding	410		ARSA			1.337	0.00522255
NP_002334.2	cellular homeostasis;defense response;metabolic process;regulation of biological process;response to stimulus;transport	catalytic activity;DNA binding;enzyme regulator activity;metal ion binding;protein binding	4057	ENSG00000012223.12	LTF			1.333	0.0534296
XP_006716629.1	cell organization and biogenesis;regulation of biological process	enzyme regulator activity;metal ion binding;protein binding	50807		ASAP1	EGF/EGFR Signaling Pathway		1.332	0.633263
NP_001273586.1	metabolic process	catalytic activity	137695	ENSG00000167904.14	TMEM68			1.332	0.393078
NP_003090.2	cell organization and biogenesis;metabolic process;regulation of biological process;transport	protein binding	6642	ENSG00000028528.14	SNX1		Endocytosis	1.33	0.0116652
NP_055843.1	cell organization and biogenesis;metabolic process;regulation of biological process;response to stimulus	catalytic activity;nucleotide binding;protein binding;signal transducer activity	23043	ENSG00000154310.16	TNIK			1.326	0.4239
NP_006528.2	cell organization and biogenesis;metabolic process;regulation of biological process;response to stimulus	catalytic activity;DNA binding;metal ion binding;protein binding	9960	ENSG00000140455.16	USP3			1.326	0.414874
NP_003875.3	cell organization and biogenesis;metabolic process;regulation of biological process;response to stimulus	catalytic activity;DNA binding;enzyme regulator activity;protein binding	8850	ENSG00000114166.7	KAT2B	Notch Signaling Pathway; Androgen receptor signaling pathway	Viral carcinogenesis; HTLV-I infection; Notch signaling pathway; Thyroid hormone signaling pathway	1.326	0.163581
NP_005508.1		DNA binding;protein binding;RNA binding	3151	ENSG00000198830.10	HMGN2			1.325	0.0090745
XP_011536082.1	metabolic process	RNA binding	11066		SNRNP35			1.325	0.655264
NP_570602.2	transport	protein binding	1	ENSG00000121410.11	A1BG			1.323	0.064994
NP_036213.2	metabolic process;regulation of biological process	protein binding	22936	ENSG00000118985.15	ELL2			1.322	0.724448
NP_001008530.1	metabolic process;regulation of biological process;response to stimulus	catalytic activity	5641	ENSG00000100600.14	LGMN		Antigen processing and presentation; Lysosome	1.321	0.0324962
NP_149015.2	cell organization and biogenesis;regulation of biological process;response to stimulus;transport	metal ion binding;protein binding	27445	ENSG00000186472.19	PCLO		Insulin secretion	1.321	0.0189604
NP_003152.1	cell death;cellular component movement;defense response;metabolic process;regulation of biological process;response to stimulus	catalytic activity;nucleotide binding;protein binding	6198	ENSG00000108443.13	RPS6KB1	Prolactin Signaling Pathway; Leptin signaling pathway; ErbB Signaling Pathway; G13 Signaling Pathway; Factors and pathways affecting insulin-like growth factor (IGF1)-Akt signaling; Cytoplasmic Ribosomal Proteins; Target Of Rapamycin (TOR) Signaling; IL-4 Signaling Pathway; Angiopoietin Like Protein 8 Regulatory Pathway; Kit receptor signaling pathway; Apoptosis-related network due to altered Not…	ErbB signaling pathway; TGF-beta signaling pathway; Endocrine resistance; Proteoglycans in cancer; Acute myeloid leukemia; Longevity regulating pathway; mTOR signaling pathway; Insulin signaling pathway; Choline metabolism in cancer; Longevity regulating pathway - multiple species; PI3K-Akt signaling pathway; EGFR tyrosine kinase inhibitor resistance; Insulin resistance; Breast cancer; Fc gamma R…	1.321	0.355289
NP_842565.2	cell organization and biogenesis;cellular component movement;metabolic process;regulation of biological process;response to stimulus;transport	protein binding;RNA binding;structural molecule activity	6711	ENSG00000115306.15	SPTBN1	Sudden Infant Death Syndrome (SIDS) Susceptibility Pathways; TGF-beta Signaling Pathway		1.32	0.460121
NP_001257655.1	cell death;metabolic process;regulation of biological process	enzyme regulator activity;protein binding	23786	ENSG00000099968.17	BCL2L13	Regulation of Apoptosis by Parathyroid Hormone-related Protein		1.319	0.156152
NP_001124463.1	regulation of biological process;response to stimulus;transport	nucleotide binding;protein binding	10525	ENSG00000280682.2; ENSG00000149428.18	HYOU1		Protein processing in endoplasmic reticulum	1.318	0.436376
XP_011540770.1	cell organization and biogenesis;regulation of biological process	protein binding;structural molecule activity	9696		CROCC			1.318	0.481142
NP_001121077.1	cell organization and biogenesis;cell proliferation;defense response;metabolic process;response to stimulus	catalytic activity	3988	ENSG00000107798.17	LIPA	Phase I biotransformations, non P450	Lysosome; Steroid biosynthesis	1.318	0.0461459
NP_000497.1	cellular component movement;cellular homeostasis;coagulation;defense response;development;metabolic process;regulation of biological process;response to stimulus;transport	catalytic activity;metal ion binding;protein binding;receptor activity;signal transducer activity	2147	ENSG00000180210.14	F2	Blood Clotting Cascade; Vitamin B12 Metabolism; Folate Metabolism; Selenium Micronutrient Network; IL1 and megakaryocytes in obesity; Complement and Coagulation Cascades; Regulation of Actin Cytoskeleton	Regulation of actin cytoskeleton; Neuroactive ligand-receptor interaction; Complement and coagulation cascades	1.317	0.361727
NP_115948.4	cell division;cell organization and biogenesis;cellular component movement;regulation of biological process;transport	catalytic activity;motor activity;nucleotide binding;protein binding	84643	ENSG00000141200.7	KIF2B			1.314	0.155939
NP_001268231.1	cell organization and biogenesis;metabolic process	catalytic activity;nucleotide binding;protein binding;RNA binding	84340		GFM2			1.314	0.0660037
NP_937863.1	metabolic process	protein binding;RNA binding	6629	ENSG00000125870.10	SNRPB2	mRNA Processing	Spliceosome	1.309	0.019463
XP_011538066.1	cell communication;cell death;cell organization and biogenesis;defense response;development;metabolic process;regulation of biological process;response to stimulus	protein binding;receptor activity;signal transducer activity	355		FAS	Adipogenesis; Allograft Rejection; MAPK Signaling Pathway; Apoptosis; T-Cell antigen Receptor (TCR) Signaling Pathway; VEGFA-VEGFR2 Signaling Pathway; Apoptosis Modulation by HSP70; Fas Ligand (FasL) pathway and Stress induction of Heat Shock Proteins (HSP) regulation		1.309	0.488394
XP_011531546.1	metabolic process;regulation of biological process	DNA binding;metal ion binding	100131827		ZNF717			1.309	0.171404
NP_001131025.1	metabolic process;regulation of biological process	DNA binding;protein binding;RNA binding	9208	ENSG00000124831.18	LRRFIP1			1.308	0.0784191
XP_005266132.1	metabolic process;transport	catalytic activity	29952		DPP7			1.307	0.0168174
NP_006344.1		DNA binding;protein binding	10473	ENSG00000182952.4	HMGN4			1.305	0.0664958
NP_006083.1	cell death;cell organization and biogenesis;defense response;metabolic process;regulation of biological process;response to stimulus	enzyme regulator activity;nucleotide binding;protein binding	10392	ENSG00000106100.10	NOD1	Nucleotide-binding Oligomerization Domain (NOD) pathway	Pertussis; Epithelial cell signaling in Helicobacter pylori infection; Shigellosis; NOD-like receptor signaling pathway	1.305	0.0857391
NP_001337882.1			64327		LMBR1			1.305	0.65952
XP_006715990.1	regulation of biological process;transport	protein binding	285966	ENSG00000170379.19	FAM115C; TCAF2			1.304	0.0218279
NP_057046.1	metabolic process	RNA binding	51077	ENSG00000119616.11	FCF1		Ribosome biogenesis in eukaryotes	1.303	0.286639
NP_001288268.1	cell organization and biogenesis;metabolic process;regulation of biological process		400916	ENSG00000273607.3; ENSG00000250479.8	CHCHD10			1.302	0.0543149
NP_002990.2	cell organization and biogenesis;cellular component movement;metabolic process;regulation of biological process;response to stimulus	protein binding;receptor activity;signal transducer activity	6385	ENSG00000124145.6	SDC4		Cell adhesion molecules (CAMs); Proteoglycans in cancer; ECM-receptor interaction	1.301	0.0909287
NP_003916.1	metabolic process;response to stimulus	catalytic activity;DNA binding;protein binding	8930	ENSG00000129071.9	MBD4		Base excision repair	1.301	0.459217
NP_003869.1	metabolic process;response to stimulus;transport	catalytic activity	8836	ENSG00000137563.11	GGH	Fluoropyrimidine Activity	Folate biosynthesis; Antifolate resistance	1.3	0.0313339
NP_065871.2	cell differentiation;cell organization and biogenesis;cellular component movement;metabolic process;regulation of biological process;response to stimulus	catalytic activity;enzyme regulator activity;protein binding	57580		PREX1		Chemokine signaling pathway	1.3	0.0258941
NP_006849.1	cell communication;regulation of biological process;response to stimulus;transport	protein binding	11018	ENSG00000099203.6	TMED1			1.299	0.189319
NP_001340926.1	cell organization and biogenesis;metabolic process;regulation of biological process	catalytic activity;metal ion binding;protein binding	23081		KDM4C			1.298	0.770068
NP_001181927.1	cell organization and biogenesis;metabolic process;regulation of biological process	protein binding	22995	ENSG00000103995.13	CEP152			1.298	0.785081
XP_016881922.1	metabolic process;regulation of biological process	DNA binding;protein binding	170463		SSBP4			1.298	0.499332
NP_078908.1	cell organization and biogenesis;metabolic process;regulation of biological process	catalytic activity;DNA binding;metal ion binding;protein binding	79685	ENSG00000164576.11	SAP30L			1.297	0.497139
NP_001271317.1	cell organization and biogenesis;metabolic process;regulation of biological process	nucleotide binding;protein binding;RNA binding	9221	ENSG00000166197.16	NOLC1			1.296	0.197299
NP_001182407.1	cell organization and biogenesis;regulation of biological process;response to stimulus;transport	protein binding;signal transducer activity	10342	ENSG00000114354.13	TFG		Pathways in cancer; Thyroid cancer	1.296	0.0264031
NP_001613.2	defense response;metabolic process;regulation of biological process;response to stimulus;transport	enzyme regulator activity	197	ENSG00000145192.12	AHSG			1.296	0.0369147
NP_005031.1	defense response;metabolic process;regulation of biological process;response to stimulus;transport	catalytic activity;protein binding	5547	ENSG00000137509.10	PRCP		Protein digestion and absorption; Renin-angiotensin system	1.296	0.218041
XP_006716248.1	cellular homeostasis;metabolic process;regulation of biological process;response to stimulus;transport	catalytic activity;metal ion binding;protein binding;RNA binding	9601		PDIA4			1.295	0.441163
NP_001001330.1	cell division;cell organization and biogenesis		221035	ENSG00000165476.13	REEP3			1.295	0.341536
NP_115584.1	cell organization and biogenesis;regulation of biological process;response to stimulus	metal ion binding;protein binding;receptor activity;signal transducer activity	84168	ENSG00000169604.19	ANTXR1		NOD-like receptor signaling pathway	1.293	0.386885
XP_005247645.1	cell proliferation		55573		CDV3			1.292	0.175765
NP_001029288.1	metabolic process;regulation of biological process;response to stimulus	protein binding;RNA binding	8890	ENSG00000115211.15	EIF2B4	Translation Factors	RNA transport	1.292	0.50742
NP_001366.1	cell death;cell differentiation;development;metabolic process	catalytic activity;DNA binding	1777	ENSG00000105612.8	DNASE2		Lysosome	1.292	0.0397151
XP_016879874.1	metabolic process;regulation of biological process;transport	protein binding	23163		GGA3			1.291	0.319129
NP_001264900.1	cellular component movement;metabolic process;response to stimulus	catalytic activity;nucleotide binding	84197	ENSG00000185900.9	SGK196; POMK			1.291	0.711103
NP_663768.1	cell differentiation;cell organization and biogenesis;metabolic process;regulation of biological process	DNA binding;protein binding	23648	ENSG00000157216.15	SSBP3			1.291	0.503848
NP_003503.1	regulation of biological process	DNA binding;protein binding	8334	ENSG00000180573.9	HIST1H2AC		Alcoholism; Systemic lupus erythematosus	1.289	0.319076
XP_016877626.1	cell organization and biogenesis;metabolic process;regulation of biological process;response to stimulus	catalytic activity;nucleotide binding;protein binding;receptor activity;signal transducer activity	3480		IGF1R	Human Thyroid Stimulating Hormone (TSH) signaling pathway; Senescence and Autophagy in Cancer; Endochondral Ossification; Apoptosis; MicroRNAs in cardiomyocyte hypertrophy; Insulin Signaling; Focal Adhesion		1.289	0.264106
NP_065695.1	regulation of biological process;response to stimulus	signal transducer activity	56674	ENSG00000175348.10	TMEM9B			1.287	0.106445
NP_000363.1	cell proliferation;metabolic process;response to stimulus	catalytic activity;metal ion binding;protein binding	7299	ENSG00000077498.8	TYR	Dopamine metabolism	Metabolic pathways; Tyrosine metabolism; Melanogenesis; Riboflavin metabolism	1.287	0.221429
NP_001127911.1	cell organization and biogenesis;cellular component movement;metabolic process;regulation of biological process;transport	catalytic activity;motor activity;protein binding	90102	ENSG00000144824.20	PHLDB2	Regulation of Microtubule Cytoskeleton		1.284	0.287851
XP_016882213.1	cell organization and biogenesis;regulation of biological process;response to stimulus;transport	protein binding	29924		EPN1	EGF/EGFR Signaling Pathway; VEGFA-VEGFR2 Signaling Pathway		1.283	0.248979
NP_001292204.1	cell organization and biogenesis;metabolic process;regulation of biological process;response to stimulus	metal ion binding;protein binding;structural molecule activity	375790		AGRN			1.282	0.0411946
NP_001120699.1	cell organization and biogenesis;coagulation;regulation of biological process;response to stimulus;transport	protein binding	966	ENSG00000085063.14	CD59		Hematopoietic cell lineage; Complement and coagulation cascades	1.28	0.033323
XP_016864230.1	cell growth;cell organization and biogenesis	protein binding;RNA binding;structural molecule activity	8470		SORBS2			1.279	0.552868
NP_068556.2	cell communication;cell differentiation;cell organization and biogenesis;metabolic process;regulation of biological process;response to stimulus	DNA binding;protein binding	3170	ENSG00000125798.14	FOXA2	Mesodermal Commitment Pathway; Endoderm Differentiation; Ectoderm Differentiation; Dopaminergic Neurogenesis; Cardiac Progenitor Differentiation; Heart Development		1.279	0.80693
XP_006717309.1	cell organization and biogenesis;cellular component movement;metabolic process;regulation of biological process;response to stimulus;transport	metal ion binding;protein binding;structural molecule activity	6709		SPTAN1	Fas Ligand (FasL) pathway and Stress induction of Heat Shock Proteins (HSP) regulation		1.277	0.112206
NP_001296373.1	cell organization and biogenesis;regulation of biological process;response to stimulus;transport	metal ion binding;protein binding	6678		SPARC	Senescence and Autophagy in Cancer		1.277	0.212132
NP_001531.1	cellular component movement;metabolic process;regulation of biological process;response to stimulus	enzyme regulator activity;protein binding;RNA binding	3315	ENSG00000106211.8	HSPB1	VEGFA-VEGFR2 Signaling Pathway; p38 MAPK Signaling Pathway; Fas Ligand (FasL) pathway and Stress induction of Heat Shock Proteins (HSP) regulation; ATM Signaling Network in Development and Disease; Apoptosis-related network due to altered Notch3 in ovarian cancer; MAPK Signaling Pathway	Epstein-Barr virus infection; MAPK signaling pathway; Amoebiasis; VEGF signaling pathway	1.275	0.0588082
NP_057381.3	metabolic process;transport	catalytic activity;transporter activity	51449	ENSG00000116005.11	PCYOX1		Terpenoid backbone biosynthesis	1.275	0.0363032
NP_057951.1	metabolic process;regulation of biological process	protein binding;RNA binding	22913	ENSG00000125970.11	RALY			1.274	0.345193
NP_055399.1	cell death;cell differentiation;cell organization and biogenesis;cellular homeostasis;metabolic process;regulation of biological process;response to stimulus;transport	catalytic activity;protein binding	30001	ENSG00000197930.12	ERO1L; ERO1A		Vibrio cholerae infection; Protein processing in endoplasmic reticulum	1.274	0.0594642
NP_653171.1			90861	ENSG00000206053.12	HN1L; JPT2			1.274	0.0660037
XP_011512137.1	metabolic process	catalytic activity;metal ion binding	29063		ZCCHC4			1.273	0.776727
XP_005263919.1	regulation of biological process;transport	enzyme regulator activity;protein binding	11138		TBC1D8	Cell Cycle		1.272	0.579308
XP_011532404.1	cell organization and biogenesis;metabolic process;regulation of biological process	catalytic activity;DNA binding;metal ion binding;protein binding	7862		BRPF1			1.271	0.633263
NP_001824.1	cell division;cell organization and biogenesis;cellular component movement;metabolic process;transport	protein binding;structural molecule activity	1211	ENSG00000122705.16	CLTA	Synaptic Vesicle Pathway		1.27	0.0661322
XP_006714451.1	cell growth;cell organization and biogenesis	protein binding;RNA binding;structural molecule activity	8470		SORBS2			1.269	0.574157
NP_444281.1	cell organization and biogenesis;metabolic process;regulation of biological process	catalytic activity	117143	ENSG00000152382.5	TADA1			1.269	0.704416
NP_612457.1	metabolic process	catalytic activity;protein binding	98	ENSG00000170634.12	ACYP2		Pyruvate metabolism	1.268	0.135487
NP_001332810.1	metabolic process	protein binding	54876	ENSG00000163257.10	DCAF16			1.268	0.515685
NP_671723.1	metabolic process	catalytic activity;DNA binding	91012	ENSG00000139624.12	CERS5	Sphingolipid Metabolism	Sphingolipid metabolism; Metabolic pathways; Sphingolipid signaling pathway	1.268	0.633263
NP_659489.1	metabolic process;response to stimulus;transport	catalytic activity;nucleotide binding;protein binding	139596	ENSG00000094841.13	UPRT		Metabolic pathways; Pyrimidine metabolism	1.268	0.0559436
XP_016858358.1	cellular component movement;regulation of biological process;response to stimulus;transport	protein binding	965		CD58			1.268	0.442805
NP_075053.2	cellular homeostasis;regulation of biological process;response to stimulus;transport	metal ion binding;transporter activity	64924	ENSG00000145740.18	SLC30A5	Zinc homeostasis		1.268	0.496045
XP_016870050.1	cell division;development;metabolic process	catalytic activity;enzyme regulator activity;nucleotide binding;protein binding	23552		CDK20			1.268	0.168685
XP_005274415.1	transport	transporter activity	8501		SLC43A1			1.268	0.574114
NP_001174.2	cellular homeostasis;regulation of biological process;response to stimulus;transport	catalytic activity;nucleotide binding;protein binding;transporter activity	537	ENSG00000071553.16	ATP6AP1	Oxidative phosphorylation	Rheumatoid arthritis; Oxidative phosphorylation; Metabolic pathways; Tuberculosis; Lysosome; Epithelial cell signaling in Helicobacter pylori infection; Vibrio cholerae infection; Phagosome; Hepatitis B	1.267	0.0548441
XP_011527403.1	cell differentiation;metabolic process;regulation of biological process	metal ion binding;protein binding	9139	ENSG00000078699.21	CBFA2T2			1.267	0.607788
NP_004025.1	cell differentiation;cell organization and biogenesis;cell proliferation;cellular homeostasis;metabolic process;regulation of biological process;response to stimulus	metal ion binding;protein binding;RNA binding	310	ENSG00000138279.15	ANXA7			1.266	0.048525
NP_055109.1	cell organization and biogenesis;transport	protein binding;receptor activity	23471	ENSG00000067167.7	TRAM1	TLR4 Signaling and Tolerance	Protein processing in endoplasmic reticulum	1.266	0.0600536
NP_733821.1	cell organization and biogenesis;regulation of biological process;response to stimulus;transport	protein binding;structural molecule activity	4000	ENSG00000160789.19	LMNA	Arrhythmogenic Right Ventricular Cardiomyopathy; Adipogenesis; Fas Ligand (FasL) pathway and Stress induction of Heat Shock Proteins (HSP) regulation	Arrhythmogenic right ventricular cardiomyopathy (ARVC); Hypertrophic cardiomyopathy (HCM); Dilated cardiomyopathy; Apoptosis	1.265	0.073144
NP_001007562.1		nucleotide binding	126298	ENSG00000167378.8	IRGQ			1.265	0.0626904
NP_005899.3	metabolic process;transport	catalytic activity	4126	ENSG00000109323.8	MANBA		Lysosome; Other glycan degradation	1.265	0.171404
NP_733752.1	metabolic process;regulation of biological process	DNA binding;protein binding	6945	ENSG00000108788.11	MLX		Insulin resistance; Non-alcoholic fatty liver disease (NAFLD)	1.265	0.641415
NP_001164582.1		protein binding	286499	ENSG00000179083.6	FAM133A			1.265	0.199134
NP_005808.3	transport	protein binding	10226	ENSG00000105355.8	PLIN3			1.264	0.167007
NP_001310825.1	cell death;cell differentiation;cellular homeostasis	protein binding	55177		FAM82A2; RMDN3			1.264	0.0840515
NP_060357.1			54987	ENSG00000162384.13	C1orf123			1.264	0.340554
NP_079108.3	regulation of biological process;response to stimulus;transport	enzyme regulator activity;protein binding	79890	ENSG00000100599.15	RIN3			1.264	0.771607
XP_011535061.2	cell differentiation;cellular component movement;defense response;metabolic process;regulation of biological process;response to stimulus;transport	protein binding;RNA binding	3958		LGALS3	AGE/RAGE pathway		1.262	0.0775698
NP_005056.3	metabolic process;regulation of biological process;response to stimulus;transport	protein binding	6400	ENSG00000071537.13	SEL1L		Protein processing in endoplasmic reticulum	1.262	0.0784191
NP_036332.2	metabolic process;regulation of biological process	catalytic activity;enzyme regulator activity;metal ion binding;protein binding	26229	ENSG00000149541.9	B3GAT3		Glycosaminoglycan biosynthesis - chondroitin sulfate / dermatan sulfate; Glycosaminoglycan biosynthesis - heparan sulfate / heparin; Metabolic pathways	1.262	0.0854097
NP_001825.1	cell organization and biogenesis;transport	protein binding;structural molecule activity	1212	ENSG00000175416.12	CLTB			1.261	0.0551143
YP_002124307.1	metabolic process;transport	transporter activity	6775074		ATP6			1.26	0.210365
NP_000894.1	cell communication;metabolic process;regulation of biological process;response to stimulus	antioxidant activity;catalytic activity;protein binding;RNA binding	1728	ENSG00000181019.12	NQO1	Estrogen metabolism; Apoptosis-related network due to altered Notch3 in ovarian cancer; Dopamine metabolism; Transcriptional activation by NRF2; Simplified Interaction Map Between LOXL4 and Oxidative Stress Pathway; Aryl Hydrocarbon Receptor Pathway; Photodynamic therapy-induced NFE2L2 (NRF2) survival signaling; Aryl Hydrocarbon Receptor; Oxidative Stress; Benzene metabolism; NRF2 pathway	Ubiquinone and other terpenoid-quinone biosynthesis	1.259	0.0841317
NP_987101.1	cell organization and biogenesis;regulation of biological process;response to stimulus;transport	protein binding;RNA binding;structural molecule activity	9908	ENSG00000138757.14	G3BP2			1.259	0.348433
NP_001108072.1			26099	ENSG00000055070.16	SZRD1			1.259	0.198188
NP_001257376.1	cell differentiation;metabolic process;regulation of biological process;response to stimulus	catalytic activity;nucleotide binding	37	ENSG00000072778.19	ACADVL	Mitochondrial LC-Fatty Acid Beta-Oxidation; Fatty Acid Beta Oxidation		1.258	0.0857735
NP_004379.1	metabolic process	catalytic activity	1486	ENSG00000117151.12	CTBS			1.258	0.246473
NP_001254772.1	cell organization and biogenesis;metabolic process;regulation of biological process;response to stimulus	catalytic activity;DNA binding;protein binding	9575	ENSG00000134852.14	CLOCK	Melatonin metabolism and effects; Exercise-induced Circadian Regulation	Circadian rhythm; Herpes simplex infection; Dopaminergic synapse	1.258	0.652111
NP_005497.1	cell organization and biogenesis;regulation of biological process;transport	protein binding;receptor activity	950	ENSG00000138760.9	SCARB2	Primary Focal Segmental Glomerulosclerosis FSGS	Lysosome	1.257	0.0659094
NP_002067.1	metabolic process;transport	catalytic activity;metal ion binding;protein binding	2799	ENSG00000135677.10	GNS		Lysosome; Metabolic pathways; Glycosaminoglycan degradation	1.256	0.0664958
XP_011520428.1	cell differentiation;cell organization and biogenesis;metabolic process;regulation of biological process;response to stimulus	catalytic activity;DNA binding;metal ion binding;protein binding	8554		PIAS1	Interferon type I signaling pathways; Androgen receptor signaling pathway; Interleukin-11 Signaling Pathway; TGF-beta Signaling Pathway		1.256	0.787166
NP_858057.1	regulation of biological process;response to stimulus;transport	protein binding;transporter activity	26207	ENSG00000154217.14	PITPNC1			1.256	0.35466
NP_112192.2	defense response;regulation of biological process;response to stimulus;transport	protein binding	81622	ENSG00000110057.7	UNC93B1			1.256	0.631554
NP_001339993.1	cell death;cell organization and biogenesis;metabolic process;regulation of biological process;response to stimulus;transport	metal ion binding;protein binding	2934	ENSG00000148180.19	GSN	Regulation of Actin Cytoskeleton; Senescence and Autophagy in Cancer		1.255	0.241694
NP_055214.1	regulation of biological process;response to stimulus		27075	ENSG00000106537.7	TSPAN13			1.255	0.51979
XP_005246698.1	cell organization and biogenesis;coagulation;regulation of biological process;response to stimulus;transport	enzyme regulator activity;protein binding	5270		SERPINE2			1.254	0.0944259
NP_001638.1	cell organization and biogenesis;metabolic process;regulation of biological process;response to stimulus;transport	protein binding;transporter activity	347	ENSG00000189058.8	APOD			1.254	0.0947466
NP_003521.2	cell organization and biogenesis;coagulation;metabolic process;regulation of biological process;response to stimulus	catalytic activity;DNA binding;protein binding	8968; 8352; 8351; 8355; 8357; 8358; 8350; 8353; 8354; 8356	ENSG00000197153.4; ENSG00000275379.1; ENSG00000278272.1; ENSG00000277775.1; ENSG00000273983.1; ENSG00000274750.2; ENSG00000274267.1; ENSG00000197409.7; ENSG00000275714.1; ENSG00000278828.1	HIST1H3F; HIST1H3C; HIST1H3D; HIST1H3G; HIST1H3H; HIST1H3B; HIST1H3A; HIST1H3E; HIST1H3I; HIST1H3J	Histone Modifications	Systemic lupus erythematosus; Alcoholism; Transcriptional misregulation in cancer	1.254	0.386885
NP_001120817.2		protein binding	2579; 100008586; 26748; 645073; 729428	ENSG00000236362.8; ENSG00000215269.5	GAGE7; GAGE12F; GAGE12I; GAGE12G; GAGE12B			1.254	0.308585
NP_006537.3	cell proliferation;regulation of biological process;transport	protein binding;RNA binding;translation regulator activity	10642	ENSG00000159217.9	IGF2BP1	Brain-Derived Neurotrophic Factor (BDNF) signaling pathway; eIF5A regulation in response to inhibition of the nuclear export system	MicroRNAs in cancer	1.252	0.365805
XP_011514990.1		metal ion binding	92092		ZC3HAV1L			1.252	0.641534
NP_001106962.1	cell differentiation;cell organization and biogenesis;cellular component movement;regulation of biological process;response to stimulus	protein binding;receptor activity	154796	ENSG00000126016.15	AMOT	VEGFA-VEGFR2 Signaling Pathway	Hippo signaling pathway	1.251	0.135487
NP_057308.1	cell division;cell organization and biogenesis;regulation of biological process;transport	protein binding	51429	ENSG00000130340.15	SNX9			1.249	0.082849
XP_011537072.1	cell growth;cell organization and biogenesis;metabolic process;regulation of biological process;response to stimulus	catalytic activity;DNA binding;metal ion binding;protein binding	8085		KMT2D; MLL2			1.248	0.661871
NP_000592.3	cell communication;cell organization and biogenesis;cell proliferation;cellular component movement;metabolic process;regulation of biological process;response to stimulus;transport	catalytic activity;protein binding	3082	ENSG00000019991.15	HGF	NRF2 pathway; Extracellular vesicle-mediated signaling in recipient cells; Focal Adhesion; Lung fibrosis; Differentiation Pathway; Signaling of Hepatocyte Growth Factor Receptor; Focal Adhesion-PI3K-Akt-mTOR-signaling pathway	Proteoglycans in cancer; Melanoma; Focal adhesion; Pathways in cancer; Ras signaling pathway; Cytokine-cytokine receptor interaction; Malaria; EGFR tyrosine kinase inhibitor resistance; Renal cell carcinoma; PI3K-Akt signaling pathway; Rap1 signaling pathway	1.248	0.434833
NP_002863.1	cell organization and biogenesis;regulation of biological process;response to stimulus	catalytic activity;enzyme regulator activity;nucleotide binding;protein binding	5880	ENSG00000128340.14	RAC2	Chemokine signaling pathway; Insulin Signaling; Focal Adhesion; Regulation of Actin Cytoskeleton; Microglia Pathogen Phagocytosis Pathway; DNA Damage Response (only ATM dependent); RalA downstream regulated genes; MAPK Signaling Pathway; Integrin-mediated Cell Adhesion; B Cell Receptor Signaling Pathway	Rap1 signaling pathway; Sphingolipid signaling pathway; Pancreatic cancer; Adherens junction; Wnt signaling pathway; Chemokine signaling pathway; Colorectal cancer; Viral myocarditis; VEGF signaling pathway; Leukocyte transendothelial migration; Choline metabolism in cancer; Axon guidance; Pathways in cancer; Ras signaling pathway; MAPK signaling pathway; B cell receptor signaling pathway; cAMP s…	1.247	0.189546
NP_057501.2	cellular homeostasis;metabolic process;regulation of biological process	catalytic activity;metal ion binding;protein binding	51218	ENSG00000182512.4	GLRX5			1.247	0.652111
XP_011523731.1	metabolic process;regulation of biological process;response to stimulus	catalytic activity;metal ion binding;nucleotide binding;protein binding;signal transducer activity;structural molecule activity	8844		KSR1	TNF alpha Signaling Pathway; Brain-Derived Neurotrophic Factor (BDNF) signaling pathway	Tuberculosis; Ras signaling pathway	1.247	0.802604
NP_002107.3	metabolic process;regulation of biological process;response to stimulus	protein binding;RNA binding	3105	ENSG00000206503.12	HLA-A	Allograft Rejection; Proteasome Degradation		1.245	0.157849
NP_003237.2	cell organization and biogenesis;cellular component movement;defense response;metabolic process;regulation of biological process;response to stimulus;transport	metal ion binding;protein binding	7057	ENSG00000137801.10	THBS1	TGF-beta Signaling Pathway; Focal Adhesion-PI3K-Akt-mTOR-signaling pathway; Apoptosis-related network due to altered Notch3 in ovarian cancer; Senescence and Autophagy in Cancer; Inflammatory Response Pathway; Focal Adhesion; miRNA targets in ECM and membrane receptors; Bladder Cancer; TGF-beta Receptor Signaling	MicroRNAs in cancer; Bladder cancer; Focal adhesion; Proteoglycans in cancer; Rap1 signaling pathway; ECM-receptor interaction; TGF-beta signaling pathway; p53 signaling pathway; Malaria; Phagosome; PI3K-Akt signaling pathway	1.245	0.121235
NP_057137.1	transport	protein binding	51019	ENSG00000120860.10	CCDC53; WASHC3		Endocytosis	1.245	0.24973
NP_001305422.1	cell organization and biogenesis;cellular component movement;regulation of biological process;transport	protein binding	8100	ENSG00000032742.17	IFT88	Endochondral Ossification		1.245	0.734994
NP_001278433.1	metabolic process;regulation of biological process	enzyme regulator activity;protein binding	5504		PPP1R2			1.244	0.0807935
NP_001341618.1	cell death;cell differentiation;cell organization and biogenesis;cell proliferation;development;metabolic process;regulation of biological process;response to stimulus;transport	catalytic activity;metal ion binding;nucleotide binding;protein binding;signal transducer activity	5894	ENSG00000132155.11	RAF1	Signaling of Hepatocyte Growth Factor Receptor; MAPK and NFkB Signalling Pathways Inhibited by Yersinia YopJ; AGE/RAGE pathway; Kit receptor signaling pathway; Pathways Affected in Adenoid Cystic Carcinoma; TNF related weak inducer of apoptosis (TWEAK) Signaling Pathway; TNF alpha Signaling Pathway; Aryl Hydrocarbon Receptor; Leptin signaling pathway; IL-5 Signaling Pathway; Endothelin Pathways; …		1.241	0.252024
NP_000148.2	cell communication;cell death;cell organization and biogenesis;metabolic process;regulation of biological process;response to stimulus	catalytic activity;protein binding	2629	ENSG00000177628.15	GBA		Sphingolipid metabolism; Metabolic pathways; Lysosome; Other glycan degradation	1.24	0.128426
NP_932343.1		RNA binding	148423	ENSG00000162642.13	C1orf52			1.24	0.361137
NP_058642.1	cell differentiation;cell organization and biogenesis;cellular component movement;defense response;regulation of biological process;response to stimulus;transport	protein binding;receptor activity	50848	ENSG00000158769.17	F11R		Leukocyte transendothelial migration; Cell adhesion molecules (CAMs); Epithelial cell signaling in Helicobacter pylori infection; Tight junction	1.24	0.269845
NP_006236.1	metabolic process;regulation of biological process;response to stimulus	catalytic activity;enzyme regulator activity;protein binding	5528	ENSG00000112640.14	PPP2R5D	Glycogen Metabolism; Focal Adhesion-PI3K-Akt-mTOR-signaling pathway	PI3K-Akt signaling pathway; mRNA surveillance pathway; Dopaminergic synapse; Oocyte meiosis; Adrenergic signaling in cardiomyocytes; Sphingolipid signaling pathway; AMPK signaling pathway	1.239	0.143255
NP_001123493.1	cell organization and biogenesis;cellular homeostasis;metabolic process;regulation of biological process;response to stimulus;transport	catalytic activity;protein binding;transporter activity	535	ENSG00000033627.16	ATP6V0A1		Lysosome; Collecting duct acid secretion; Oxidative phosphorylation; Metabolic pathways; Tuberculosis; Synaptic vesicle cycle; Epithelial cell signaling in Helicobacter pylori infection; Vibrio cholerae infection; Phagosome; Rheumatoid arthritis	1.239	0.111531
XP_005269798.1	response to stimulus;transport	metal ion binding;protein binding;RNA binding	311		ANXA11			1.238	0.137894
NP_061888.1	metabolic process	catalytic activity	54480	ENSG00000033100.16	CHPF2		Metabolic pathways; Glycosaminoglycan biosynthesis - chondroitin sulfate / dermatan sulfate	1.238	0.696985
NP_003468.2	metabolic process;regulation of biological process	catalytic activity;protein binding	8050	ENSG00000110435.11	PDHX	Amino Acid metabolism; Glycolysis and Gluconeogenesis	Metabolic pathways	1.237	0.134863
NP_001295126.1	cell organization and biogenesis;transport		6747	ENSG00000114850.6	SSR3			1.237	0.200942
NP_612157.1	cell organization and biogenesis;regulation of biological process;response to stimulus	enzyme regulator activity;metal ion binding;protein binding	90780	ENSG00000163348.3	PYGO2			1.237	0.466044
NP_003784.2	metabolic process	catalytic activity	8722	ENSG00000174080.10	CTSF		Lysosome; Apoptosis	1.236	0.414529
NP_000534.3	metabolic process;regulation of biological process;response to stimulus	catalytic activity;metal ion binding;protein binding	6609	ENSG00000166311.9	SMPD1	Ovarian Infertility Genes		1.236	0.293384
NP_005337.2	cell organization and biogenesis;metabolic process;regulation of biological process;response to stimulus;transport	catalytic activity;nucleotide binding;protein binding;receptor activity;RNA binding	3303; 3304	ENSG00000232804.5; ENSG00000234475.5; ENSG00000231555.4; ENSG00000235941.5; ENSG00000204389.9; ENSG00000204388.6; ENSG00000212866.6; ENSG00000237724.5; ENSG00000224501.5	HSPA1A; HSPA1B	VEGFA-VEGFR2 Signaling Pathway; Apoptosis Modulation and Signaling; MAPK Signaling Pathway; NRF2 pathway; Parkin-Ubiquitin Proteasomal System pathway; Apoptosis Modulation by HSP70	Longevity regulating pathway - multiple species; MAPK signaling pathway; Influenza A; Endocytosis; Spliceosome; Measles; Antigen processing and presentation; Epstein-Barr virus infection; Toxoplasmosis; Legionellosis; Prion diseases; Protein processing in endoplasmic reticulum; Estrogen signaling pathway	1.235	0.146637
NP_954657.1	cell death;cell organization and biogenesis;regulation of biological process;response to stimulus;transport	protein binding;RNA binding;structural molecule activity	3875	ENSG00000111057.10	KRT18	Pathogenic Escherichia coli infection	Pathogenic Escherichia coli infection	1.235	0.181477
NP_115677.2	metabolic process	catalytic activity;protein binding	84261	ENSG00000132004.12	FBXW9			1.235	0.671037
NP_002207.2	metabolic process;regulation of biological process	enzyme regulator activity	3698	ENSG00000151655.18	ITIH2			1.234	0.149189
NP_775918.2	metabolic process;regulation of biological process;response to stimulus	catalytic activity;metal ion binding;protein binding	284996	ENSG00000163162.8	RNF149			1.234	0.651653
XP_005265162.1	metabolic process;regulation of biological process;transport	enzyme regulator activity	3699		ITIH3			1.233	0.316787
NP_064632.2	metabolic process	catalytic activity;nucleotide binding;protein binding	56997	ENSG00000163050.16	ADCK3; COQ8A			1.233	0.579308
NP_006549.1	cell organization and biogenesis;metabolic process;regulation of biological process	protein binding;RNA binding	10656	ENSG00000131773.13	KHDRBS3			1.232	0.115124
NP_001335.1	cell death;metabolic process;regulation of biological process;response to stimulus	catalytic activity	1603	ENSG00000129562.10	DAD1		Metabolic pathways; N-Glycan biosynthesis; Protein processing in endoplasmic reticulum	1.232	0.31907
XP_006716651.1	cell organization and biogenesis	protein binding;RNA binding;structural molecule activity	5339		PLEC			1.23	0.574114
NP_065701.2		metal ion binding;protein binding	57333	ENSG00000142552.7	RCN3			1.23	0.201997
NP_003767.2	cell organization and biogenesis;metabolic process	protein binding;RNA binding	64976	ENSG00000185608.8	MRPL40			1.23	0.343155
NP_002727.2	coagulation;metabolic process;regulation of biological process;response to stimulus	catalytic activity;enzyme regulator activity;nucleotide binding;protein binding	5577	ENSG00000005249.12; ENSG00000284096.1	PRKAR2B	Calcium Regulation in the Cardiac Cell; G Protein Signaling Pathways; Sudden Infant Death Syndrome (SIDS) Susceptibility Pathways; Myometrial Relaxation and Contraction Pathways; miRs in Muscle Cell Differentiation	Insulin signaling pathway	1.227	0.316285
NP_004086.1	metabolic process;regulation of biological process;response to stimulus	protein binding;translation regulator activity	1978	ENSG00000187840.4	EIF4EBP1	Translation Factors; BDNF-TrkB Signaling; Target Of Rapamycin (TOR) Signaling; Brain-Derived Neurotrophic Factor (BDNF) signaling pathway; Follicle Stimulating Hormone (FSH) signaling pathway; AMP-activated Protein Kinase (AMPK) Signaling; Interferon type I signaling pathways; Insulin Signaling; Focal Adhesion-PI3K-Akt-mTOR-signaling pathway; Alpha 6 Beta 4 signaling pathway; PI3K-AKT-mTOR signal…	RNA transport; EGFR tyrosine kinase inhibitor resistance; AMPK signaling pathway; Acute myeloid leukemia; Longevity regulating pathway; Insulin signaling pathway; mTOR signaling pathway; Choline metabolism in cancer; ErbB signaling pathway; PI3K-Akt signaling pathway; HIF-1 signaling pathway	1.227	0.260804
XP_005258334.1	cell organization and biogenesis;metabolic process;regulation of biological process;response to stimulus;transport	protein binding;receptor activity;signal transducer activity;transporter activity	4864		NPC1	Irinotecan Pathway		1.226	0.232492
NP_001307539.1	cell organization and biogenesis;response to stimulus	protein binding	84303		CHCHD6			1.226	0.732399
NP_006477.2	cell organization and biogenesis;metabolic process;regulation of biological process;response to stimulus	enzyme regulator activity;metal ion binding;protein binding;structural molecule activity	2192		FBLN1			1.226	0.586899
NP_057654.2	transport	protein binding	51290	ENSG00000087502.17	ERGIC2			1.226	0.2545
NP_001308943.1	metabolic process;response to stimulus	catalytic activity;DNA binding;nucleotide binding;protein binding	5395		PMS2			1.226	0.656998
NP_001306006.1	cell organization and biogenesis;metabolic process;regulation of biological process;response to stimulus;transport	catalytic activity;DNA binding;protein binding	3159	ENSG00000137309.19	HMGA1	Preimplantation Embryo; Adipogenesis; Senescence and Autophagy in Cancer		1.225	0.422869
NP_000172.2	metabolic process;transport	catalytic activity;protein binding	2990	ENSG00000169919.16	GUSB		Metabolic pathways; Lysosome; Porphyrin and chlorophyll metabolism; Drug metabolism - other enzymes; Pentose and glucuronate interconversions; Glycosaminoglycan degradation	1.225	0.119139
NP_001137854.1	cell differentiation;cell proliferation;metabolic process;regulation of biological process;response to stimulus	catalytic activity;protein binding;signal transducer activity	23228	ENSG00000154822.17; ENSG00000284017.1	PLCL2			1.225	0.414619
NP_001226.2	cell organization and biogenesis;metabolic process;regulation of biological process;response to stimulus	enzyme regulator activity;protein binding;RNA binding	871	ENSG00000149257.13	SERPINH1	Endochondral Ossification		1.223	0.189746
NP_000037.2	cell organization and biogenesis;cellular component movement;metabolic process;regulation of biological process;response to stimulus;transport	catalytic activity;metal ion binding	411	ENSG00000113273.15	ARSB		Metabolic pathways; Lysosome; Glycosaminoglycan degradation	1.223	0.294953
XP_016856104.1	cell organization and biogenesis;cell proliferation;metabolic process;regulation of biological process;response to stimulus;transport	catalytic activity;DNA binding;metal ion binding;motor activity;protein binding	2060		EPS15	EGF/EGFR Signaling Pathway; VEGFA-VEGFR2 Signaling Pathway		1.222	0.183831
NP_001278240.1	metabolic process	catalytic activity;protein binding	23646	ENSG00000105223.19	PLD3		Metabolic pathways; Glycerophospholipid metabolism; Ether lipid metabolism	1.222	0.429039
NP_542159.3	cell differentiation;regulation of biological process	protein binding	51374	ENSG00000138085.16	ATRAID			1.221	0.289899
XP_016882575.1	cell differentiation;cell organization and biogenesis;cellular component movement;metabolic process;regulation of biological process;response to stimulus;transport	catalytic activity;metal ion binding;motor activity;nucleotide binding;protein binding;structural molecule activity;transporter activity	58513		EPS15L1	EGF/EGFR Signaling Pathway		1.22	0.176215
NP_001185625.1	cell death;cell organization and biogenesis;metabolic process;regulation of biological process	catalytic activity;DNA binding;nucleotide binding	84883	ENSG00000042286.14	AIFM2	Apoptosis Modulation and Signaling		1.22	0.214362
NP_001119.3	cell organization and biogenesis;regulation of biological process;transport	protein binding;transporter activity	164	ENSG00000166747.12	AP1G1		Lysosome	1.219	0.172191
NP_001316843.1	transport		84910		TMEM87B			1.219	0.515685
NP_004902.1	cellular homeostasis;metabolic process;regulation of biological process;response to stimulus;transport	catalytic activity;metal ion binding;protein binding;RNA binding	9601	ENSG00000155660.10	PDIA4		Protein processing in endoplasmic reticulum; Thyroid hormone synthesis; Vibrio cholerae infection	1.218	0.454386
NP_005167.2	cell organization and biogenesis;metabolic process;transport	catalytic activity;transporter activity	517	ENSG00000135390.17	ATP5G2	Electron Transport Chain; Oxidative phosphorylation		1.218	0.159961
XP_011519918.1	cell differentiation;cell organization and biogenesis;regulation of biological process;response to stimulus	catalytic activity;enzyme regulator activity;metal ion binding;motor activity;nucleotide binding;protein binding	4649		MYO9A			1.218	0.777663
NP_005106.2	regulation of biological process;response to stimulus;transport	protein binding	9961	ENSG00000013364.18	MVP			1.217	0.217925
NP_003238.2	regulation of biological process	metal ion binding;protein binding	7058	ENSG00000186340.14	THBS2	miR-509-3p alteration of YAP1/ECM axis; miRNA targets in ECM and membrane receptors; Focal Adhesion-PI3K-Akt-mTOR-signaling pathway; Focal Adhesion	Focal adhesion; PI3K-Akt signaling pathway; Malaria; Phagosome; ECM-receptor interaction	1.217	0.519273
XP_011537059.1	cell organization and biogenesis;regulation of biological process;transport	protein binding	80184		CEP290			1.217	0.877102
NP_001805.3	cell death;cell organization and biogenesis;metabolic process;regulation of biological process;response to stimulus;transport	catalytic activity;enzyme regulator activity;protein binding	1075		CTSC		Apoptosis; Lysosome	1.215	0.159789
NP_001254627.1	cell differentiation;cellular component movement;regulation of biological process;response to stimulus;transport	protein binding	967	ENSG00000135404.11	CD63		Lysosome; Proteoglycans in cancer	1.215	0.208822
XP_005255095.1	metabolic process	catalytic activity;metal ion binding;protein binding	10423	ENSG00000103502.13	CDIPT			1.215	0.372551
NP_001268374.1	metabolic process;regulation of biological process;response to stimulus	catalytic activity;enzyme regulator activity;protein binding	11142	ENSG00000168734.13	PKIG	Myometrial Relaxation and Contraction Pathways; Calcium Regulation in the Cardiac Cell		1.215	0.723325
XP_011532410.1		metal ion binding	78987		CRELD1			1.214	0.522512
XP_006715970.1	cell organization and biogenesis;regulation of biological process;response to stimulus		222950		NYAP1			1.213	0.576059
NP_001601.1	cell organization and biogenesis;metabolic process	catalytic activity	53	ENSG00000134575.9	ACP2		Lysosome	1.212	0.50742
NP_036366.3	cell death;cell organization and biogenesis;development;metabolic process;regulation of biological process	DNA binding;metal ion binding;protein binding	23429	ENSG00000281766.2	RYBP			1.212	0.751499
NP_001265048.1	metabolic process;regulation of biological process	DNA binding;metal ion binding	7745	ENSG00000198315.10	ZKSCAN8; ZNF192			1.212	0.768245
NP_877429.2		protein binding	127262	ENSG00000158109.14	TPRG1L			1.212	0.574114
NP_001317096.1	regulation of biological process;transport	protein binding	22841	ENSG00000107560.10	RAB11FIP2			1.212	0.630338
XP_005251033.1	cell organization and biogenesis	protein binding;RNA binding;structural molecule activity	5339		PLEC			1.21	0.33549
NP_061332.2	cell death;cell differentiation;cellular component movement;metabolic process;transport		55973	ENSG00000075790.10; ENSG00000283852.1	BCAP29			1.21	0.194411
NP_001316712.1	metabolic process	catalytic activity;protein binding	201562		PTPLB; HACD2			1.21	0.370598
NP_002159.2	cell organization and biogenesis;metabolic process;regulation of biological process	catalytic activity;metal ion binding;nucleotide binding	3418	ENSG00000182054.9	IDH2	TCA Cycle	Carbon metabolism; 2-Oxocarboxylic acid metabolism; Peroxisome; Glutathione metabolism; Citrate cycle (TCA cycle); Metabolic pathways; Biosynthesis of amino acids	1.209	0.209686
NP_000519.2	metabolic process;transport	catalytic activity;metal ion binding	4125	ENSG00000104774.12	MAN2B1		Lysosome; Other glycan degradation	1.209	0.256249
NP_000253.1	metabolic process	catalytic activity;protein binding	4668	ENSG00000198951.11	NAGA		Lysosome; Glycosphingolipid biosynthesis - globo and isoglobo series	1.209	0.238654
NP_001244942.2	metabolic process	catalytic activity;protein binding	2232	ENSG00000161513.11	FDXR			1.209	0.703035
NP_001271426.1			83986	ENSG00000167930.15	ITFG3; FAM234A			1.209	0.401282
NP_057465.1	metabolic process;regulation of biological process;response to stimulus	catalytic activity;DNA binding;metal ion binding;protein binding	11277	ENSG00000213689.11	TREX1		Cytosolic DNA-sensing pathway	1.209	0.641534
XP_005273160.1	metabolic process;transport	catalytic activity;nucleotide binding;RNA binding	2987		GUK1			1.209	0.776727
NP_001303249.1	metabolic process;response to stimulus	catalytic activity;metal ion binding;protein binding	5351		PLOD1			1.207	0.207133
NP_004326.1	cell communication;cell proliferation;cellular component movement;defense response;development;regulation of biological process;response to stimulus;transport	enzyme regulator activity;protein binding;RNA binding;signal transducer activity;transporter activity	684	ENSG00000130303.12	BST2			1.207	0.205109
NP_065171.2	metabolic process	catalytic activity	57171	ENSG00000167130.17	DOLPP1		N-Glycan biosynthesis	1.207	0.785024
XP_016866419.1	metabolic process	catalytic activity	51557		LGSN			1.207	0.432116
XP_011539620.1	cell differentiation;cell growth;cell organization and biogenesis;defense response;metabolic process;regulation of biological process;response to stimulus;transport	metal ion binding;protein binding	3339		HSPG2			1.206	0.275987
NP_001253979.1	regulation of biological process;response to stimulus;transport		151556	ENSG00000163328.13	GPR155			1.206	0.65952
NP_055495.2			9703	ENSG00000007202.14	KIAA0100			1.205	0.770068
NP_004493.3	cell differentiation;development;metabolic process;regulation of biological process	DNA binding;protein binding	3217	ENSG00000260027.4	HOXB7			1.205	0.678957
XP_016872584.1	regulation of biological process;response to stimulus;transport	nucleotide binding;protein binding	10525		HYOU1			1.204	0.757164
NP_006727.2	metabolic process;regulation of biological process;response to stimulus	enzyme regulator activity;protein binding	3300	ENSG00000135924.15	DNAJB2		Protein processing in endoplasmic reticulum	1.204	0.214362
NP_001091949.1	regulation of biological process;response to stimulus	protein binding	3134	ENSG00000204642.13	HLA-F	Allograft Rejection; Proteasome Degradation		1.204	0.770068
NP_006446.1	cell organization and biogenesis;metabolic process	protein binding	10609	ENSG00000141696.12	LEPREL4; P3H4			1.204	0.367996
NP_054701.1	cell communication;cell organization and biogenesis;cellular homeostasis;regulation of biological process;response to stimulus;transport	protein binding	3920	ENSG00000005893.15	LAMP2	Senescence and Autophagy in Cancer		1.203	0.237
NP_787103.1	metabolic process;regulation of biological process	catalytic activity;metal ion binding	284273	ENSG00000180011.6	ZADH2			1.202	0.4792
NP_660310.2	cell organization and biogenesis;defense response;metabolic process;response to stimulus	catalytic activity	135154	ENSG00000154079.5	C6orf57; SDHAF4			1.202	0.788964
NP_001005360.1	cell organization and biogenesis;metabolic process;regulation of biological process;response to stimulus;transport	catalytic activity;nucleotide binding;protein binding	1785	ENSG00000079805.16	DNM2	Synaptic Vesicle Pathway	Synaptic vesicle cycle; Phospholipase D signaling pathway; Bacterial invasion of epithelial cells; Fc gamma R-mediated phagocytosis; Endocrine and other factor-regulated calcium reabsorption; Endocytosis	1.201	0.379245
NP_001127704.1	cell organization and biogenesis;regulation of biological process;transport	protein binding	54664	ENSG00000106460.18	TMEM106B			1.201	0.385638
NP_001001975.1	cell organization and biogenesis;metabolic process;response to stimulus;transport	catalytic activity;nucleotide binding;transporter activity	513	ENSG00000099624.7	ATP5D	Oxidative phosphorylation; Electron Transport Chain	Alzheimer's disease; Metabolic pathways; Huntington's disease; Oxidative phosphorylation; Parkinson's disease	1.2	0.232537
XP_016865401.1	regulation of biological process	enzyme regulator activity;protein binding;RNA binding	831		CAST			1.199	0.594602
NP_006431.2	cellular homeostasis;metabolic process;regulation of biological process;response to stimulus	antioxidant activity;catalytic activity;nucleotide binding;protein binding	10587	ENSG00000184470.20	TXNRD2	Selenium Metabolism and Selenoproteins; Oxidative Stress; Selenium Micronutrient Network	Pyrimidine metabolism; Selenocompound metabolism	1.199	0.248696
NP_000128.1	metabolic process	catalytic activity;metal ion binding;protein binding	2184	ENSG00000103876.11	FAH	Amino Acid metabolism	Tyrosine metabolism; Metabolic pathways	1.199	0.326741
NP_001640.1	cell organization and biogenesis;cellular component movement;development;response to stimulus;transport	protein binding;transporter activity	357	ENSG00000146950.12	SHROOM2		Tight junction	1.199	0.58519
NP_006705.1	metabolic process	catalytic activity;metal ion binding;protein binding	10924	ENSG00000172594.12	SMPDL3A			1.199	0.770068
XP_005259974.1	metabolic process;regulation of biological process	DNA binding;protein binding	4784		NFIX	Oxidative Stress		1.198	0.463165
NP_003374.3	cell organization and biogenesis;cellular component movement;metabolic process;regulation of biological process;response to stimulus;transport	metal ion binding;protein binding;receptor activity;signal transducer activity;transporter activity	7436	ENSG00000147852.15	VLDLR			1.198	0.390239
NP_003029.2	cell communication;transport	transporter activity	6509	ENSG00000115902.10	SLC1A4			1.197	0.292148
NP_004555.1	cell organization and biogenesis;metabolic process	catalytic activity;nucleotide binding;RNA binding	5188	ENSG00000059691.11	PET112; GATB		Metabolic pathways; Aminoacyl-tRNA biosynthesis	1.197	0.397847
XP_011514965.1	cell organization and biogenesis		8910		SGCE			1.197	0.578645
NP_612429.2	cell organization and biogenesis	protein binding	113146	ENSG00000185567.6	AHNAK2			1.196	0.323452
NP_005919.2	cell organization and biogenesis;metabolic process;regulation of biological process	protein binding	4240	ENSG00000140545.14	MFGE8	Extracellular vesicle-mediated signaling in recipient cells		1.196	0.390239
NP_116179.2	regulation of biological process;response to stimulus;transport	protein binding;transporter activity	84876		ORAI1		Platelet activation; Aldosterone synthesis and secretion; Calcium signaling pathway; Renin secretion; cAMP signaling pathway; Primary immunodeficiency	1.196	0.62257
NP_689450.1	cell organization and biogenesis;transport	protein binding	29916	ENSG00000002919.14	SNX11			1.196	0.591151
NP_001857.1	metabolic process;transport	catalytic activity;transporter activity	1349	ENSG00000131174.4	COX7B	Electron Transport Chain	Cardiac muscle contraction; Alzheimer's disease; Non-alcoholic fatty liver disease (NAFLD); Huntington's disease; Metabolic pathways; Oxidative phosphorylation; Parkinson's disease	1.196	0.42912
NP_001309350.1	cell organization and biogenesis;cell proliferation;cellular homeostasis;defense response;development;regulation of biological process;response to stimulus	protein binding;receptor activity;signal transducer activity	958		CD40	Allograft Rejection; Inflammatory Response Pathway; Toll-like receptor signaling pathway; Regulation of toll-like receptor signaling pathway; NLR Proteins		1.196	0.50742
NP_001336393.1	metabolic process;response to stimulus	protein binding;RNA binding	6638; 8926	ENSG00000128739.21	SNRPN; SNURF	mRNA Processing; Gastric cancer network 2		1.195	0.33415
NP_005850.1	cell differentiation;metabolic process;regulation of biological process	DNA binding;protein binding;RNA binding;translation regulator activity	5813	ENSG00000185129.5	PURA	Exercise-induced Circadian Regulation		1.195	0.234357
NP_004837.1	metabolic process;regulation of biological process	protein binding;RNA binding	9470	ENSG00000135930.13	EIF4E2	Focal Adhesion-PI3K-Akt-mTOR-signaling pathway	RNA transport; HIF-1 signaling pathway; PI3K-Akt signaling pathway; mTOR signaling pathway; Insulin signaling pathway; Longevity regulating pathway; EGFR tyrosine kinase inhibitor resistance	1.194	0.403005
NP_001333475.1	metabolic process;transport	catalytic activity;protein binding	1384		CRAT	Fatty Acid Beta Oxidation		1.194	0.4792
XP_011541606.1	defense response;metabolic process;response to stimulus;transport	transporter activity	256987		SERINC5			1.194	0.633263
XP_011527896.1	cell organization and biogenesis;regulation of biological process;response to stimulus	catalytic activity;motor activity;protein binding;structural molecule activity	5116		PCNT			1.193	0.365824
NP_005778.1	metabolic process	catalytic activity;protein binding	10195	ENSG00000214160.9	ALG3		Metabolic pathways; N-Glycan biosynthesis	1.193	0.576059
NP_004790.2	cell organization and biogenesis;metabolic process;regulation of biological process;response to stimulus;transport	catalytic activity;metal ion binding;protein binding	9372	ENSG00000157077.14	ZFYVE9	TGF-beta Receptor Signaling; TGF-beta Signaling Pathway	TGF-beta signaling pathway; Endocytosis	1.193	0.775691
NP_067037.1	metabolic process;regulation of biological process	catalytic activity	58489	ENSG00000136379.11	ABHD17C; FAM108C1			1.192	0.781662
NP_001275897.1	metabolic process	catalytic activity;nucleotide binding;protein binding	80221	ENSG00000167107.12	ACSF2	Mitochondrial LC-Fatty Acid Beta-Oxidation		1.191	0.462154
NP_000080.2	cell organization and biogenesis;cellular component movement;coagulation;metabolic process;regulation of biological process;response to stimulus	metal ion binding;protein binding;structural molecule activity	1278	ENSG00000164692.17	COL1A2	Inflammatory Response Pathway; Focal Adhesion; miRNA targets in ECM and membrane receptors; TGF-beta Signaling Pathway; Focal Adhesion-PI3K-Akt-mTOR-signaling pathway	Amoebiasis; PI3K-Akt signaling pathway; AGE-RAGE signaling pathway in diabetic complications; Platelet activation; Focal adhesion; ECM-receptor interaction; Protein digestion and absorption	1.191	0.652111
NP_064628.1	cell communication;cell organization and biogenesis;metabolic process;response to stimulus;transport	protein binding;transporter activity	56993	ENSG00000100216.5	TOMM22			1.191	0.811043
NP_037471.2	metabolic process	catalytic activity	29929	ENSG00000088035.15	ALG6	GPCRs, Other	N-Glycan biosynthesis; Metabolic pathways	1.191	0.652111
XP_011543336.1	cell death;cell organization and biogenesis;metabolic process;regulation of biological process;response to stimulus;transport	catalytic activity;DNA binding;enzyme regulator activity;protein binding	408		ARRB1	Calcium Regulation in the Cardiac Cell; Myometrial Relaxation and Contraction Pathways; Corticotropin-releasing hormone signaling pathway; MAPK Signaling Pathway		1.19	0.300392
NP_001316.1	metabolic process	protein binding;RNA binding	1478	ENSG00000101811.13	CSTF2	mRNA Processing	mRNA surveillance pathway	1.19	0.638963
NP_001303969.1	metabolic process;response to stimulus;transport	catalytic activity;protein binding	2720		GLB1			1.19	0.293239
NP_061980.1	cell death;regulation of biological process	protein binding	56005	ENSG00000074842.7	C19orf10; MYDGF			1.19	0.314371
NP_055779.2	cell organization and biogenesis;transport	protein binding	22905	ENSG00000072134.15	EPN2		Endocytosis	1.19	0.420147
NP_001308128.1	cell organization and biogenesis;metabolic process	RNA binding;structural molecule activity	55744	ENSG00000106603.18	COA1			1.19	0.811414
XP_011536780.1	cell differentiation;cell organization and biogenesis;metabolic process;regulation of biological process	catalytic activity;metal ion binding;protein binding	51564		HDAC7	Cardiac Hypertrophic Response; Cell Cycle; VEGFA-VEGFR2 Signaling Pathway; MicroRNAs in cardiomyocyte hypertrophy		1.19	0.850195
NP_058431.2	cell organization and biogenesis;regulation of biological process;response to stimulus	protein binding	1398	ENSG00000167193.7	CRK	Focal Adhesion; Integrin-mediated Cell Adhesion; Regulation of Actin Cytoskeleton; Rac1/Pak1/p38/MMP-2 pathway; VEGFA-VEGFR2 Signaling Pathway; Interferon type I signaling pathways; EGF/EGFR Signaling Pathway; Signaling of Hepatocyte Growth Factor Receptor; Kit receptor signaling pathway; T-Cell antigen Receptor (TCR) Signaling Pathway; B Cell Receptor Signaling Pathway; Chemokine signaling pathw…	Chronic myeloid leukemia; Regulation of actin cytoskeleton; Insulin signaling pathway; Renal cell carcinoma; MAPK signaling pathway; Chemokine signaling pathway; Neurotrophin signaling pathway; Bacterial invasion of epithelial cells; MicroRNAs in cancer; Focal adhesion; Pathways in cancer; Rap1 signaling pathway; Fc gamma R-mediated phagocytosis; ErbB signaling pathway; Shigellosis	1.189	0.456043
NP_001760.1	cell organization and biogenesis;cellular component movement;metabolic process;regulation of biological process;response to stimulus;transport	protein binding	928	ENSG00000010278.12	CD9		Hematopoietic cell lineage	1.189	0.426242
NP_001307256.1	cell organization and biogenesis;metabolic process;regulation of biological process	DNA binding;protein binding	51142		CHCHD2			1.189	0.46615
XP_006719119.1	cell differentiation;cell organization and biogenesis;metabolic process;regulation of biological process;response to stimulus;transport	enzyme regulator activity;protein binding	2		A2M	Complement and Coagulation Cascades		1.189	0.518745
NP_000108.1	cell differentiation;cell organization and biogenesis;regulation of biological process;response to stimulus	protein binding	2010	ENSG00000102119.10	EMD	Arrhythmogenic Right Ventricular Cardiomyopathy	Dilated cardiomyopathy; Hypertrophic cardiomyopathy (HCM); Arrhythmogenic right ventricular cardiomyopathy (ARVC)	1.188	0.430887
XP_011536030.1	metabolic process;regulation of biological process	metal ion binding;protein binding	10138		YAF2			1.188	0.861809
NP_112420.1	cell communication;metabolic process;regulation of biological process;response to stimulus;transport	DNA binding;protein binding;RNA binding	3178	ENSG00000135486.17	HNRNPA1	mRNA Processing	Spliceosome	1.187	0.718962
NP_001300822.1	cell differentiation;cell organization and biogenesis;cell proliferation;cellular component movement;cellular homeostasis;defense response;metabolic process;regulation of biological process;response to stimulus;transport	catalytic activity;DNA binding;enzyme regulator activity;protein binding;RNA binding	3146	ENSG00000189403.14	HMGB1	DNA Damage Response (only ATM dependent); Retinoblastoma (RB) in Cancer	Base excision repair	1.187	0.38582
NP_006109.2	cell organization and biogenesis;regulation of biological process;response to stimulus	protein binding	10456	ENSG00000143575.14	HAX1			1.187	0.587501
NP_001156730.1	metabolic process	catalytic activity;protein binding	55793		FAM63A; MINDY1			1.187	0.850195
NP_001268.2	metabolic process;regulation of biological process;response to stimulus;transport	catalytic activity;nucleotide binding;protein binding;signal transducer activity	1119	ENSG00000110721.11	CHKA	One carbon metabolism and related pathways; Acetylcholine Synthesis; Kennedy pathway	Choline metabolism in cancer; Glycerophospholipid metabolism; Metabolic pathways	1.187	0.515685
XP_016856690.1	cellular component movement;defense response;regulation of biological process;response to stimulus	protein binding;receptor activity;signal transducer activity	3570		IL6R	IL-6 signaling pathway; Senescence and Autophagy in Cancer; Sudden Infant Death Syndrome (SIDS) Susceptibility Pathways		1.187	0.827301
NP_001975.1	metabolic process	catalytic activity;protein binding	2098	ENSG00000139684.13	ESD	Phase I biotransformations, non P450	Carbon metabolism	1.186	0.30441
NP_001139526.1	cell communication;cell death;cell organization and biogenesis;cellular component movement;metabolic process;regulation of biological process;response to stimulus;transport	catalytic activity;DNA binding;enzyme regulator activity;metal ion binding;protein binding;transporter activity	6622	ENSG00000145335.15	SNCA	Alzheimers Disease; Parkin-Ubiquitin Proteasomal System pathway; Ectoderm Differentiation; Parkinsons Disease Pathway	Parkinson's disease; Alzheimer's disease	1.186	0.395124
NP_006393.2	cell organization and biogenesis;regulation of biological process;response to stimulus	protein binding;structural molecule activity	10542	ENSG00000134248.13	LAMTOR5		mTOR signaling pathway; Hepatitis B	1.186	0.490255
XP_016877678.1	cell organization and biogenesis	protein binding;structural molecule activity	4130	ENSG00000166963.12	MAP1A			1.186	0.576059
NP_003740.2	cell proliferation;cellular component movement;cellular homeostasis;metabolic process;regulation of biological process;response to stimulus	catalytic activity;protein binding;signal transducer activity	8660	ENSG00000185950.8	IRS2	Adipogenesis; Focal Adhesion-PI3K-Akt-mTOR-signaling pathway; Angiopoietin Like Protein 8 Regulatory Pathway; Brain-Derived Neurotrophic Factor (BDNF) signaling pathway; Interferon type I signaling pathways; Insulin Signaling; Alpha 6 Beta 4 signaling pathway; Leptin Insulin Overlap; Transcription factor regulation in adipogenesis; Farnesoid X Receptor Pathway; Prolactin Signaling Pathway; EPO Re…	Insulin resistance; Type II diabetes mellitus; Longevity regulating pathway - multiple species; Non-alcoholic fatty liver disease (NAFLD); MicroRNAs in cancer; Adipocytokine signaling pathway; Insulin signaling pathway; Regulation of lipolysis in adipocytes; AMPK signaling pathway; cGMP-PKG signaling pathway; Longevity regulating pathway; FoxO signaling pathway	1.186	0.504823
XP_016874952.1	regulation of biological process;response to stimulus		51768		TM7SF3			1.185	0.891051
NP_003734.3	cell communication;cell organization and biogenesis;metabolic process;regulation of biological process;response to stimulus;transport	catalytic activity;DNA binding;metal ion binding;protein binding;receptor activity;signal transducer activity	8648	ENSG00000084676.15	NCOA1	Constitutive Androstane Receptor Pathway; Energy Metabolism; Adipogenesis; Aryl Hydrocarbon Receptor Pathway; Leptin signaling pathway; IL-6 signaling pathway; Androgen receptor signaling pathway	Breast cancer; Thyroid hormone signaling pathway	1.185	0.803301
NP_598000.2	metabolic process;regulation of biological process;transport	enzyme regulator activity;protein binding	135228	ENSG00000156535.13	CD109			1.184	0.396221
NP_005558.1	defense response;regulation of biological process;response to stimulus;transport	protein binding;receptor activity	3959	ENSG00000108679.12	LGALS3BP			1.184	0.338257
XP_011533739.1	cell differentiation;cell organization and biogenesis;metabolic process	protein binding;structural molecule activity	1310		COL19A1			1.184	0.430887
XP_016863397.1	cell communication;development;metabolic process;response to stimulus	catalytic activity;metal ion binding;protein binding	23001		WDFY3			1.184	0.845709
NP_009106.1	metabolic process;regulation of biological process;response to stimulus;transport	catalytic activity;protein binding	11160	ENSG00000147475.14	ERLIN2			1.183	0.414529
NP_005680.1	cellular homeostasis;metabolic process;transport	catalytic activity;nucleotide binding;transporter activity	10058	ENSG00000115657.12	ABCB6		ABC transporters	1.183	0.605756
NP_001167448.1	cell organization and biogenesis;cellular component movement;coagulation;metabolic process;regulation of biological process;transport	protein binding	55604		LRRC16A; CARMIL1			1.183	0.785081
NP_001026893.1	cell organization and biogenesis;metabolic process	protein binding	79982	ENSG00000164031.16	DNAJB14			1.183	0.481142
NP_443117.3	transport	transporter activity	114134	ENSG00000151229.12	SLC2A13	NRF2 pathway		1.183	0.789767
XP_005265884.1	cell communication;cell organization and biogenesis;cell proliferation;regulation of biological process	protein binding	1627	ENSG00000113758.13	DBN1			1.182	0.386885
NP_001304271.1	cell death;transport		387263		C6orf120			1.182	0.598315
NP_004127.1	cellular homeostasis;metabolic process;regulation of biological process;transport	metal ion binding;protein binding;RNA binding;translation regulator activity	3658		IREB2			1.182	0.614992
NP_443091.1	cell organization and biogenesis;transport	transporter activity	91869	ENSG00000163933.9	RFT1			1.182	0.630338
NP_004272.2	cell death;metabolic process;regulation of biological process;response to stimulus	enzyme regulator activity;nucleotide binding;protein binding	9531	ENSG00000151929.9	BAG3			1.181	0.801836
NP_001305771.1	defense response;regulation of biological process;response to stimulus	protein binding	10695		CNPY3			1.181	0.42979
NP_004090.4	cell organization and biogenesis;regulation of biological process;transport	protein binding	2040	ENSG00000148175.12	STOM			1.181	0.379533
NP_006077.2	cell organization and biogenesis;cellular component movement	catalytic activity;nucleotide binding;protein binding;structural molecule activity	10381	ENSG00000258947.6	TUBB3	Parkin-Ubiquitin Proteasomal System pathway; Exercise-induced Circadian Regulation; Pathogenic Escherichia coli infection	Phagosome; Pathogenic Escherichia coli infection; Gap junction	1.18	0.674841
NP_006256.1	cell death;cell division;cell organization and biogenesis;metabolic process;regulation of biological process;response to stimulus	protein binding	5885	ENSG00000164754.14	RAD21		Cell cycle	1.18	0.481142
NP_055112.2	metabolic process	catalytic activity;metal ion binding	23474	ENSG00000105755.7	ETHE1		Sulfur metabolism	1.18	0.348415
NP_002405.1	regulation of biological process	protein binding	4267	ENSG00000002586.18	CD99		Leukocyte transendothelial migration; Cell adhesion molecules (CAMs)	1.18	0.804193
XP_011521284.1	metabolic process;transport	catalytic activity;metal ion binding	2588		GALNS			1.18	0.621376
NP_078958.2	metabolic process;regulation of biological process;transport	enzyme regulator activity;protein binding	79735	ENSG00000104946.12	TBC1D17			1.18	0.54629
NP_004485.1	cell proliferation;metabolic process;regulation of biological process;response to stimulus	DNA binding;nucleotide binding;protein binding;RNA binding	3068	ENSG00000143321.18	HDGF			1.179	0.436376
NP_001076.2	defense response;regulation of biological process;response to stimulus;transport	DNA binding;enzyme regulator activity;protein binding	12	ENSG00000196136.17	SERPINA3	Folate Metabolism; Vitamin B12 Metabolism; Selenium Micronutrient Network		1.179	0.496045
NP_004986.1	cell differentiation;cell organization and biogenesis;cell proliferation;cellular component movement;metabolic process;regulation of biological process;response to stimulus	catalytic activity;enzyme regulator activity;metal ion binding;protein binding	4323	ENSG00000157227.12	MMP14	AGE/RAGE pathway; Matrix Metalloproteinases; VEGFA-VEGFR2 Signaling Pathway; Senescence and Autophagy in Cancer	TNF signaling pathway; GnRH signaling pathway	1.179	0.40035
XP_016885122.1	development;metabolic process;regulation of biological process	metal ion binding;protein binding;RNA binding	55796		MBNL3			1.179	0.850195
NP_001106878.1	cell differentiation;cell organization and biogenesis;development;metabolic process;regulation of biological process;response to stimulus	DNA binding;protein binding	8861	ENSG00000198728.10	LDB1		Transcriptional misregulation in cancer	1.179	0.933451
NP_001092046.1	cellular homeostasis;metabolic process;regulation of biological process;response to stimulus	enzyme regulator activity;protein binding	7009	ENSG00000139644.12	TMBIM6			1.179	0.579746
NP_775813.2	metabolic process	catalytic activity	196463	ENSG00000151176.7	PLBD2			1.178	0.50742
NP_001308952.1	defense response;metabolic process;regulation of biological process;response to stimulus	catalytic activity;metal ion binding	54	ENSG00000102575.10	ACP5	Osteoclast Signaling; RANKL/RANK (Receptor activator of NFKB (ligand)) Signaling Pathway	Rheumatoid arthritis; Osteoclast differentiation; Lysosome	1.178	0.422869
NP_114409.2	metabolic process;regulation of biological process;response to stimulus;transport	catalytic activity;protein binding	2519	ENSG00000001036.13	FUCA2		Other glycan degradation	1.178	0.386885
NP_005496.4	cell organization and biogenesis;cell proliferation;cellular component movement;metabolic process;regulation of biological process;response to stimulus;transport	protein binding;receptor activity;signal transducer activity;transporter activity	949	ENSG00000073060.15	SCARB1	Statin Pathway; Selenium Micronutrient Network; Sterol Regulatory Element-Binding Proteins (SREBP) signalling; Vitamin A and Carotenoid Metabolism; Folate Metabolism; Vitamin B12 Metabolism	Phagosome; Hepatitis C; Ovarian steroidogenesis; Aldosterone synthesis and secretion; Bile secretion; Fat digestion and absorption; Vitamin digestion and absorption	1.178	0.446552
NP_001317284.1	metabolic process	catalytic activity;protein binding	93611	ENSG00000132879.13	FBXO44			1.178	0.771274
NP_068708.1		protein binding	7982	ENSG00000004866.20	ST7			1.178	0.811213
NP_004334.1	cell differentiation;cell organization and biogenesis;cellular homeostasis;metabolic process;regulation of biological process;response to stimulus;transport	DNA binding;metal ion binding;protein binding;RNA binding	811	ENSG00000179218.13	CALR	Photodynamic therapy-induced unfolded protein response; Androgen receptor signaling pathway; Calcium Regulation in the Cardiac Cell	Antigen processing and presentation; Protein processing in endoplasmic reticulum; HTLV-I infection; Phagosome; Chagas disease (American trypanosomiasis)	1.176	0.459217
NP_000174.1	metabolic process	catalytic activity;protein binding;RNA binding	3032	ENSG00000138029.13	HADHB	Valproic acid pathway; Fatty Acid Beta Oxidation; Sudden Infant Death Syndrome (SIDS) Susceptibility Pathways	Fatty acid elongation; Valine, leucine and isoleucine degradation; Fatty acid metabolism; Metabolic pathways; Fatty acid degradation	1.176	0.453574
NP_001189787.1	defense response;regulation of biological process;response to stimulus;transport	protein binding;signal transducer activity	1893	ENSG00000143369.14	ECM1			1.176	0.407951
NP_005994.2	metabolic process;response to stimulus;transport	catalytic activity;metal ion binding;protein binding;transporter activity	7386	ENSG00000169021.5	UQCRFS1	Electron Transport Chain	Non-alcoholic fatty liver disease (NAFLD); Huntington's disease; Alzheimer's disease; Metabolic pathways; Oxidative phosphorylation; Parkinson's disease; Cardiac muscle contraction	1.176	0.481142
NP_001007560.1	cell organization and biogenesis;metabolic process;regulation of biological process;response to stimulus	protein binding	6760	ENSG00000141380.13	SS18		Transcriptional misregulation in cancer	1.176	0.594602
XP_011530052.1	cell organization and biogenesis;regulation of biological process	catalytic activity;metal ion binding;motor activity;protein binding	22902		RUFY3			1.176	0.823958
NP_005139.1	cell communication;cell differentiation;regulation of biological process;response to stimulus;transport	protein binding	9094	ENSG00000109103.11	UNC119			1.176	0.503329
NP_001303260.1	metabolic process	catalytic activity	100526760		ABHD14A-ACY1		Arginine biosynthesis; 2-Oxocarboxylic acid metabolism; Metabolic pathways; Biosynthesis of amino acids	1.175	0.403005
NP_000700.1	metabolic process	catalytic activity;metal ion binding;protein binding	593	ENSG00000248098.11	BCKDHA		Propanoate metabolism; Valine, leucine and isoleucine degradation; Metabolic pathways	1.175	0.515685
NP_001258767.1	metabolic process;response to stimulus;transport	protein binding	51319	ENSG00000174891.12	RSRC1			1.175	0.503329
NP_001034931.1			339229	ENSG00000204237.4	OXLD1			1.175	0.596785
NP_001339987.1	cell death;cell organization and biogenesis;metabolic process;regulation of biological process;response to stimulus;transport	metal ion binding;protein binding	2934	ENSG00000148180.19	GSN	Regulation of Actin Cytoskeleton; Senescence and Autophagy in Cancer		1.174	0.566497
NP_001093640.1	cell organization and biogenesis;cellular homeostasis	protein binding;RNA binding	10989	ENSG00000132305.20	IMMT			1.174	0.590821
NP_001188292.1	cell organization and biogenesis;regulation of biological process	DNA binding;protein binding	9324	ENSG00000118418.14	HMGN3			1.174	0.476281
NP_006792.1	cell death;cell differentiation;response to stimulus;transport		10945	ENSG00000105438.8	KDELR1		Vibrio cholerae infection	1.174	0.691257
NP_006261.1	cell differentiation;regulation of biological process;response to stimulus	catalytic activity;nucleotide binding;protein binding	6237	ENSG00000126458.3	RRAS	T-Cell antigen Receptor (TCR) pathway during Staphylococcus aureus infection; Canonical and Non-canonical Notch signaling; Regulation of Actin Cytoskeleton; MAPK and NFkB Signalling Pathways Inhibited by Yersinia YopJ; MAPK Cascade; G Protein Signaling Pathways	Tight junction; Axon guidance; Proteoglycans in cancer; Rap1 signaling pathway; cAMP signaling pathway; Regulation of actin cytoskeleton; MAPK signaling pathway; Ras signaling pathway; HTLV-I infection; Phospholipase D signaling pathway	1.173	0.524172
NP_000629.3	cell differentiation;cell organization and biogenesis;regulation of biological process;response to stimulus;transport	protein binding;receptor activity	7448	ENSG00000109072.13	VTN	Focal Adhesion; Primary Focal Segmental Glomerulosclerosis FSGS; Inflammatory Response Pathway; Focal Adhesion-PI3K-Akt-mTOR-signaling pathway; Senescence and Autophagy in Cancer	Complement and coagulation cascades; PI3K-Akt signaling pathway; Proteoglycans in cancer; ECM-receptor interaction; Focal adhesion	1.173	0.598315
XP_016858754.1	metabolic process;transport	protein binding;transporter activity	114880		OSBPL6			1.173	0.669007
NP_009039.1	cell organization and biogenesis;metabolic process;regulation of biological process;response to stimulus	protein binding	6923	ENSG00000103363.14	TCEB2; ELOB	Dual hijack model of Vif in HIV infection	Renal cell carcinoma; Ubiquitin mediated proteolysis; Pathways in cancer; HIF-1 signaling pathway	1.172	0.552868
NP_001185808.1			100526740	ENSG00000248919.7	ATP5J2-PTCD1			1.172	0.38293
NP_037379.1	cell death;cell organization and biogenesis;metabolic process;regulation of biological process;response to stimulus	catalytic activity;protein binding	27429	ENSG00000115317.11	HTRA2	Parkinsons Disease Pathway; Nanomaterial induced apoptosis	Parkinson's disease; Apoptosis - multiple species; Apoptosis	1.171	0.546524
NP_060268.2	regulation of biological process	protein binding;RNA binding	54915	ENSG00000149658.17	YTHDF1			1.171	0.65379
NP_976072.1	metabolic process;response to stimulus;transport	transporter activity	9962	ENSG00000089057.14	SLC23A2			1.171	0.709362
XP_006712562.1	metabolic process;regulation of biological process;response to stimulus	catalytic activity;protein binding	3631		INPP4A	Insulin Signaling		1.171	0.827301
NP_898871.1	metabolic process	catalytic activity;protein binding	594	ENSG00000083123.14	BCKDHB		Propanoate metabolism; Valine, leucine and isoleucine degradation; Metabolic pathways	1.171	0.581467
XP_011532899.1	transport	protein binding	57222		ERGIC1			1.17	0.514712
NP_009104.2	metabolic process	catalytic activity	11098		PRSS23			1.17	0.585957
XP_016868442.1	metabolic process	catalytic activity;metal ion binding;protein binding	10404		CPQ			1.17	0.605364
NP_054760.3	metabolic process;transport	catalytic activity;protein binding	28972	ENSG00000114902.13	SPCS1		Protein export	1.17	0.563546
NP_000098.1	cell organization and biogenesis;metabolic process;regulation of biological process;response to stimulus	catalytic activity;DNA binding;protein binding	1643	ENSG00000134574.11	DDB2	DNA Damage Response; miRNA Regulation of DNA Damage Response	Hepatitis B; p53 signaling pathway; Ubiquitin mediated proteolysis; Nucleotide excision repair	1.17	0.6233
NP_004230.2	cell differentiation;cell organization and biogenesis;cellular component movement;metabolic process;regulation of biological process;transport	protein binding	9321	ENSG00000100815.12	TRIP11			1.169	0.52158
XP_016873227.1	metabolic process;regulation of biological process;response to stimulus;transport	DNA binding;protein binding	406		ARNTL	Exercise-induced Circadian Regulation; Hedgehog Signaling Pathway		1.169	0.836486
NP_001244957.1	metabolic process;regulation of biological process	catalytic activity;metal ion binding;protein binding	7086	ENSG00000163931.15	TKT	Pentose Phosphate Pathway		1.168	0.518362
NP_001152759.1	development;metabolic process	catalytic activity;protein binding	7167	ENSG00000111669.14	TPI1	Glycolysis and Gluconeogenesis; Cori Cycle; Fatty Acid Beta Oxidation	Inositol phosphate metabolism; Biosynthesis of amino acids; Fructose and mannose metabolism; Carbon metabolism; Metabolic pathways; Glycolysis / Gluconeogenesis	1.168	0.515685
NP_004199.1	cell death;cell differentiation;cell organization and biogenesis;cellular homeostasis;metabolic process;regulation of biological process;response to stimulus	catalytic activity;DNA binding;nucleotide binding;protein binding	9131	ENSG00000156709.13	AIFM1	Apoptosis Modulation and Signaling; Nanomaterial induced apoptosis; Apoptosis Modulation by HSP70	Apoptosis	1.168	0.515407
XP_005268563.1	cell organization and biogenesis;regulation of biological process;transport	protein binding;RNA binding;transporter activity	6949	ENSG00000070814.17	TCOF1			1.168	0.84262
XP_011528424.1	metabolic process;regulation of biological process;transport	protein binding	26088	ENSG00000100083.18	GGA1			1.168	0.488394
XP_011540617.1	metabolic process	protein binding;RNA binding	84950		PRPF38A			1.168	0.675418
NP_079104.3	cell death		79886	ENSG00000120159.11	CAAP1			1.168	0.823958
XP_011536999.1	defense response;metabolic process;regulation of biological process;response to stimulus	DNA binding;protein binding;signal transducer activity	6773		STAT2	Type II interferon signaling (IFNG); Adipogenesis; Type III interferon signaling; Interferon type I signaling pathways		1.167	0.80693
NP_001070737.1	cell organization and biogenesis;cellular component movement;regulation of biological process;response to stimulus	protein binding	7456	ENSG00000115935.17	WIPF1		Endocytosis	1.167	0.619524
NP_001924.2	metabolic process	catalytic activity	1743	ENSG00000119689.14	DLST	Amino Acid metabolism; TCA Cycle; TCA Cycle and Deficiency of Pyruvate Dehydrogenase complex (PDHc)	Metabolic pathways; Citrate cycle (TCA cycle); Carbon metabolism; Lysine degradation	1.166	0.461877
NP_004111.2	regulation of biological process;response to stimulus	catalytic activity;nucleotide binding;protein binding	2634	ENSG00000162645.12	GBP2		NOD-like receptor signaling pathway	1.166	0.590159
NP_001310441.1	cell organization and biogenesis;cellular component movement;metabolic process;regulation of biological process;response to stimulus	catalytic activity;metal ion binding;protein binding;receptor activity	267		AMFR			1.166	0.702639
XP_011521056.1	metabolic process;regulation of biological process;response to stimulus	DNA binding;metal ion binding;protein binding;signal transducer activity	9516		LITAF			1.166	0.58519
NP_149105.3	metabolic process	metal ion binding;RNA binding	85437	ENSG00000139168.7	ZCRB1			1.166	0.837529
NP_001137251.1	cell organization and biogenesis;cellular component movement;regulation of biological process;transport	protein binding	28981	ENSG00000122970.15	IFT81			1.166	0.905824
NP_054861.2	cell organization and biogenesis;metabolic process	catalytic activity;metal ion binding;protein binding;RNA binding	11164	ENSG00000165609.12	NUDT5		Purine metabolism	1.165	0.432302
NP_076423.2	metabolic process		65991	ENSG00000165775.17	FUNDC2			1.165	0.532826
XP_011511423.1	cellular homeostasis;transport	catalytic activity;metal ion binding;nucleotide binding;transporter activity	79572		ATP13A3			1.165	0.706641
NP_004159.2	metabolic process;transport	catalytic activity;nucleotide binding;protein binding	6389	ENSG00000073578.16	SDHA	Amino Acid metabolism; Electron Transport Chain; TCA Cycle and Deficiency of Pyruvate Dehydrogenase complex (PDHc); TCA Cycle	Metabolic pathways; Alzheimer's disease; Carbon metabolism; Oxidative phosphorylation; Huntington's disease; Non-alcoholic fatty liver disease (NAFLD); Parkinson's disease; Citrate cycle (TCA cycle)	1.164	0.552134
NP_060662.2	metabolic process;regulation of biological process	catalytic activity;metal ion binding;protein binding	55214	ENSG00000090530.9	LEPREL1; P3H2			1.164	0.605364
NP_001317371.1	cell organization and biogenesis;metabolic process;regulation of biological process	catalytic activity;DNA binding;metal ion binding;protein binding	57504	ENSG00000057935.13	MTA3	Preimplantation Embryo		1.164	0.574157
XP_011534301.1			57583		TMEM181			1.164	0.578645
NP_001336053.1	metabolic process	catalytic activity	4820		NKTR			1.164	0.753229
NP_079079.1	cell organization and biogenesis	catalytic activity;nucleotide binding;structural molecule activity	79861	ENSG00000178462.11	TUBAL3	Pathogenic Escherichia coli infection; Parkin-Ubiquitin Proteasomal System pathway	Phagosome; Pathogenic Escherichia coli infection; Apoptosis; Gap junction	1.163	0.563501
XP_011507381.1	metabolic process;regulation of biological process;response to stimulus	protein binding	10625		IVNS1ABP			1.163	0.478186
XP_005263275.2	cell organization and biogenesis;metabolic process;regulation of biological process;transport	protein binding;transporter activity	79682		MLF1IP; CENPU			1.163	0.834516
NP_001276675.1	cell death;cell organization and biogenesis;defense response;metabolic process;regulation of biological process;response to stimulus	catalytic activity;enzyme regulator activity;nucleotide binding;protein binding	2597	ENSG00000111640.14	GAPDH	Cori Cycle; Glycolysis and Gluconeogenesis; Alzheimers Disease; Sudden Infant Death Syndrome (SIDS) Susceptibility Pathways	Metabolic pathways; Alzheimer's disease; Glycolysis / Gluconeogenesis; Biosynthesis of amino acids; HIF-1 signaling pathway; Carbon metabolism	1.162	0.565287
NP_001264153.1	cell differentiation;transport	protein binding	8407	ENSG00000158710.14	TAGLN2			1.162	0.559698
NP_001005751.1	transport		387680	ENSG00000099290.15	FAM21A; WASHC2A		Endocytosis	1.162	0.641415
XP_016876419.1	metabolic process;regulation of biological process;response to stimulus;transport	protein binding;transporter activity	10577	ENSG00000119655.10	NPC2	TYROBP Causal Network		1.162	0.515685
NP_001185774.1	cell organization and biogenesis;defense response;metabolic process;regulation of biological process;response to stimulus	metal ion binding;protein binding;RNA binding	100526737; 10432	ENSG00000248643.5	RBM14-RBM4; RBM14			1.162	0.669007
NP_000475.1	cell communication;cell death;cell growth;cell organization and biogenesis;cellular component movement;cellular homeostasis;defense response;metabolic process;regulation of biological process;response to stimulus;transport	DNA binding;enzyme regulator activity;metal ion binding;protein binding	351	ENSG00000142192.20	APP	Copper homeostasis; Alzheimers Disease; TGF-beta Signaling Pathway; Endoderm Differentiation; Apoptosis-related network due to altered Notch3 in ovarian cancer	Serotonergic synapse; Alzheimer's disease	1.162	0.559077
NP_054747.2	cell differentiation;transport		28962	ENSG00000081087.14	OSTM1			1.162	0.633263
NP_001241667.1	cell organization and biogenesis;regulation of biological process;response to stimulus	catalytic activity;nucleotide binding;protein binding	390	ENSG00000115963.13	RND3			1.162	0.84119
NP_001291217.1	cell differentiation;cell organization and biogenesis;metabolic process;transport	protein binding;receptor activity;RNA binding;structural molecule activity	3921	ENSG00000168028.13	RPSA	Cytoplasmic Ribosomal Proteins		1.161	0.570419
NP_613258.2	cell organization and biogenesis;regulation of biological process	DNA binding;enzyme regulator activity;protein binding	9555	ENSG00000113648.16	H2AFY	H19 action Rb-E2F1 signaling and CDK-beta-catenin activity	Systemic lupus erythematosus; Alcoholism	1.161	0.568364
NP_003379.3	metabolic process;regulation of biological process	catalytic activity;motor activity;protein binding	7461		CLIP2			1.161	0.539313
NP_001305029.1	cell division;regulation of biological process;response to stimulus	protein binding	84445	ENSG00000107816.17	LZTS2			1.161	0.65952
XP_005246274.1	cell organization and biogenesis;cellular component movement;metabolic process;regulation of biological process;response to stimulus	DNA binding;protein binding	10152		ABI2	Regulation of Actin Cytoskeleton		1.161	0.614992
NP_001116698.1	cell organization and biogenesis;metabolic process	nucleotide binding;RNA binding	25821	ENSG00000135297.15	MTO1			1.161	0.734994
NP_055500.1	cellular homeostasis;metabolic process;regulation of biological process;response to stimulus;transport	protein binding	9709	ENSG00000051108.14	HERPUD1	Exercise-induced Circadian Regulation; VEGFA-VEGFR2 Signaling Pathway	Protein processing in endoplasmic reticulum	1.161	0.824983
NP_001278891.1	metabolic process	catalytic activity	9	ENSG00000171428.13	NAT1	Metapathway biotransformation; Arylamine metabolism		1.161	0.814789
NP_056298.2	metabolic process	catalytic activity;protein binding	25948	ENSG00000170852.10	KBTBD2			1.161	0.858801
NP_005909.2	metabolic process	catalytic activity;nucleotide binding;protein binding;RNA binding	4191	ENSG00000146701.11	MDH2	TCA Cycle; Glycolysis and Gluconeogenesis; Amino Acid metabolism	Citrate cycle (TCA cycle); Glyoxylate and dicarboxylate metabolism; Pyruvate metabolism; Metabolic pathways; Cysteine and methionine metabolism; Carbon metabolism	1.16	0.570419
NP_001035930.1	cell differentiation;metabolic process;regulation of biological process;response to stimulus;transport	catalytic activity;enzyme regulator activity;protein binding	5660		PSAP			1.16	0.571506
NP_055209.2	cell death	protein binding	27069	ENSG00000165678.20	GHITM			1.16	0.568364
NP_000055.2	cell organization and biogenesis;defense response;metabolic process;regulation of biological process;response to stimulus;transport	catalytic activity;enzyme regulator activity;protein binding	718	ENSG00000125730.16	C3	TYROBP Causal Network; Complement and Coagulation Cascades; Allograft Rejection; Complement Activation	Complement and coagulation cascades; Tuberculosis; Viral carcinogenesis; Herpes simplex infection; Phagosome; Leishmaniasis; Legionellosis; Systemic lupus erythematosus; Pertussis; Chagas disease (American trypanosomiasis); Staphylococcus aureus infection	1.16	0.710168
NP_002494.2	metabolic process;regulation of biological process;response to stimulus	protein binding;signal transducer activity	4793	ENSG00000282905.1; ENSG00000104825.16	NFKBIB	TNF related weak inducer of apoptosis (TWEAK) Signaling Pathway; TNF alpha Signaling Pathway; RIG-I-like Receptor Signaling; Prolactin Signaling Pathway; Apoptosis; IL-1 signaling pathway; Chemokine signaling pathway; IL17 signaling pathway	Chemokine signaling pathway; Cytosolic DNA-sensing pathway; Epstein-Barr virus infection; Shigellosis; Herpes simplex infection; Leishmaniasis; T cell receptor signaling pathway; Influenza A; Neurotrophin signaling pathway; RIG-I-like receptor signaling pathway; NOD-like receptor signaling pathway; Measles; Th1 and Th2 cell differentiation; Toxoplasmosis; Adipocytokine signaling pathway; B cell r…	1.16	0.682459
NP_060367.1	metabolic process	catalytic activity	54995	ENSG00000151093.7	OXSM		Fatty acid metabolism; Fatty acid biosynthesis; Metabolic pathways; Biotin metabolism	1.16	0.612721
NP_112533.1	metabolic process;regulation of biological process;response to stimulus;transport	DNA binding;protein binding;RNA binding	3181	ENSG00000122566.20	HNRNPA2B1	mRNA Processing		1.159	0.574157
XP_005253288.1	cell organization and biogenesis;cellular component movement;metabolic process;regulation of biological process;response to stimulus;transport	protein binding;receptor activity;signal transducer activity	960		CD44	Wnt Signaling Pathway and Pluripotency; Senescence and Autophagy in Cancer		1.159	0.574114
NP_658985.2	cell organization and biogenesis;metabolic process	catalytic activity;metal ion binding;nucleotide binding;protein binding	128240	ENSG00000163382.11	APOA1BP; NAXE			1.159	0.563513
NP_000382.3	cell differentiation;cell organization and biogenesis;metabolic process	catalytic activity;metal ion binding;protein binding	1200	ENSG00000166340.15	TPP1		Lysosome	1.159	0.493577
XP_011508685.1		protein binding	7260		TSSC1; EIPR1			1.159	0.775588
XP_016868460.1	metabolic process;regulation of biological process;response to stimulus;transport	DNA binding;protein binding	10499		NCOA2	Constitutive Androstane Receptor Pathway; Adipogenesis; Corticotropin-releasing hormone signaling pathway; Androgen receptor signaling pathway		1.159	0.789767
XP_005245077.1	cell differentiation	protein binding;RNA binding	23215		PRRC2C			1.158	0.843213
NP_001142.2	cell organization and biogenesis;metabolic process;regulation of biological process;transport	protein binding;transporter activity	291	ENSG00000151729.10	SLC25A4	Synaptic Vesicle Pathway; Electron Transport Chain; Sudden Infant Death Syndrome (SIDS) Susceptibility Pathways	Parkinson's disease; cGMP-PKG signaling pathway; HTLV-I infection; Calcium signaling pathway; Huntington's disease	1.158	0.520657
XP_011543255.1	metabolic process	catalytic activity;metal ion binding	283209		PGM2L1			1.158	0.50742
NP_055135.1	cell organization and biogenesis;regulation of biological process;transport	protein binding	23593	ENSG00000051620.10	HEBP2			1.158	0.774062
NP_076413.3	cell organization and biogenesis;metabolic process;regulation of biological process	protein binding	65980	ENSG00000028310.17	BRD9			1.158	0.633263
NP_001159889.1	cell organization and biogenesis;cellular component movement;regulation of biological process;transport	protein binding	117178	ENSG00000117155.16	SSX2IP		Adherens junction	1.158	0.924983
NP_705841.2	metabolic process	catalytic activity	254531	ENSG00000176454.13	LPCAT4		Metabolic pathways; Ether lipid metabolism; Glycerophospholipid metabolism	1.158	0.820719
NP_055874.2	cell organization and biogenesis	protein binding;structural molecule activity	83660	ENSG00000171914.16	TLN2		HTLV-I infection; Focal adhesion; Rap1 signaling pathway; Platelet activation	1.157	0.531392
NP_005689.2	transport	protein binding	10067	ENSG00000116521.10; ENSG00000263290.5	SCAMP3			1.157	0.58172
NP_061830.3	cell differentiation;cell organization and biogenesis;cellular component movement;regulation of biological process;response to stimulus;transport	enzyme regulator activity;protein binding	23616	ENSG00000100092.20	SH3BP1			1.157	0.58519
NP_001337261.1	regulation of biological process;response to stimulus;transport	protein binding	146691		TOM1L2			1.157	0.612721
NP_067639.1	metabolic process	catalytic activity	59342	ENSG00000121064.12	SCPEP1			1.157	0.554116
NP_005345.3	metabolic process;regulation of biological process;response to stimulus	DNA binding;protein binding	3727	ENSG00000130522.5	JUND	Apoptosis-related network due to altered Notch3 in ovarian cancer; Corticotropin-releasing hormone signaling pathway; EGF/EGFR Signaling Pathway; TGF-beta Signaling Pathway; Aryl Hydrocarbon Receptor Pathway; Oncostatin M Signaling Pathway; Hypertrophy Model; MAPK Signaling Pathway	MAPK signaling pathway; Osteoclast differentiation	1.157	0.862582
NP_001243725.1	cell organization and biogenesis;coagulation;regulation of biological process;response to stimulus;transport	metal ion binding;nucleotide binding;protein binding;receptor activity;signal transducer activity;transporter activity	5025	ENSG00000135124.14	P2RX4			1.157	0.696985
NP_065821.1	regulation of biological process;response to stimulus	catalytic activity;motor activity;protein binding	57530	ENSG00000143375.14	CGN		Tight junction	1.157	0.850195
NP_000149.3	metabolic process	catalytic activity;protein binding	2632		GBE1	Glycogen Metabolism	Metabolic pathways; Starch and sucrose metabolism	1.156	0.555799
NP_004688.2	metabolic process	protein binding;RNA binding	9128	ENSG00000136875.12	PRPF4	mRNA Processing	Spliceosome	1.156	0.771274
NP_001124161.1	cell organization and biogenesis;cellular component movement;defense response;metabolic process;regulation of biological process;response to stimulus	DNA binding;protein binding;RNA binding	3148	ENSG00000164104.11	HMGB2	Ectoderm Differentiation; Retinoblastoma (RB) in Cancer		1.156	0.51979
XP_011529161.1	cell organization and biogenesis;transport	protein binding	139322		APOOL			1.156	0.791656
NP_005317.2	metabolic process	catalytic activity;metal ion binding;protein binding	3029	ENSG00000063854.12	HAGH		Pyruvate metabolism	1.156	0.533345
NP_077275.1	cell differentiation;development		79144	ENSG00000125534.9	PPDPF			1.156	0.868209
XP_016864582.1	metabolic process		153396		TMEM161B			1.156	0.737805
NP_361012.2	regulation of biological process	protein binding	51282		SCAND1			1.156	0.852025
NP_000282.1	cell differentiation;metabolic process;regulation of biological process;response to stimulus	catalytic activity;nucleotide binding;protein binding	5230	ENSG00000102144.13	PGK1	Photodynamic therapy-induced HIF-1 survival signaling; Cori Cycle; Glycolysis and Gluconeogenesis	Metabolic pathways; Carbon metabolism; Biosynthesis of amino acids; HIF-1 signaling pathway; Glycolysis / Gluconeogenesis	1.155	0.596785
NP_001327.2	cell organization and biogenesis;metabolic process;regulation of biological process;transport	catalytic activity;protein binding	1522	ENSG00000101160.13	CTSZ		Lysosome; Apoptosis	1.155	0.594602
NP_001020424.1	cell differentiation;transport	metal ion binding;protein binding	7163	ENSG00000076554.15	TPD52			1.155	0.570419
NP_003792.1	cell organization and biogenesis;metabolic process	catalytic activity;protein binding	8733	ENSG00000197858.10	GPAA1		Metabolic pathways; Glycosylphosphatidylinositol (GPI)-anchor biosynthesis	1.155	0.780028
NP_001290549.1	metabolic process;transport	catalytic activity;DNA binding	1774	ENSG00000013563.13	DNASE1L1			1.155	0.770068
NP_002791.1	metabolic process;regulation of biological process;response to stimulus;transport	catalytic activity;protein binding	5698	ENSG00000239836.7; ENSG00000243594.7; ENSG00000243067.7; ENSG00000240065.7; ENSG00000240118.7	PSMB9	Type II interferon signaling (IFNG); Proteasome Degradation	Proteasome	1.155	0.703035
NP_001029045.1		protein binding;receptor activity	57228	ENSG00000170545.16	SMAGP			1.155	0.899828
NP_006745.1	cell communication;transport	transporter activity	6856	ENSG00000008282.8	SYPL1			1.154	0.583597
NP_008864.4	metabolic process;regulation of biological process;transport	transporter activity	6526	ENSG00000198743.6	SLC5A3	NRF2 pathway		1.154	0.776258
NP_037462.1	metabolic process	catalytic activity;metal ion binding;nucleotide binding;protein binding	29922	ENSG00000143156.13	NME7		Purine metabolism; Metabolic pathways; Pyrimidine metabolism	1.154	0.839059
XP_005257609.1	cell differentiation;metabolic process;regulation of biological process;response to stimulus;transport	DNA binding;metal ion binding;protein binding;receptor activity;RNA binding;signal transducer activity;translation regulator activity	5914	ENSG00000131759.17	RARA	Nuclear Receptors in Lipid Metabolism and Toxicity; Nuclear Receptors; Wnt/beta-catenin Signaling Pathway in Leukemia; Vitamin A and Carotenoid Metabolism; Adipogenesis; White fat cell differentiation		1.154	0.899828
NP_000117.1	metabolic process;transport	catalytic activity;nucleotide binding;protein binding	2108	ENSG00000140374.15	ETFA			1.153	0.612322
NP_000445.1	cell organization and biogenesis;cellular component movement;cellular homeostasis;metabolic process;regulation of biological process;response to stimulus;transport	antioxidant activity;catalytic activity;metal ion binding;protein binding	6647	ENSG00000142168.14	SOD1	Folate Metabolism; Association Between Physico-Chemical Features and Toxicity Associated Pathways; Amyotrophic lateral sclerosis (ALS); AGE/RAGE pathway; Oxidative Stress; Selenium Micronutrient Network; One carbon metabolism and related pathways; Copper homeostasis; Dopamine metabolism; Vitamin B12 Metabolism	Amyotrophic lateral sclerosis (ALS); Longevity regulating pathway - multiple species; Prion diseases; Huntington's disease; Peroxisome	1.153	0.612721
NP_115721.1	cell organization and biogenesis;metabolic process;regulation of biological process	protein binding;RNA binding	84305	ENSG00000170473.16	WIBG; PYM1		RNA transport; mRNA surveillance pathway	1.153	0.786632
XP_016866297.1	defense response;regulation of biological process;response to stimulus	protein binding	3133		HLA-E	Proteasome Degradation; Allograft Rejection		1.153	0.648184
NP_001300927.1	cell communication;cell death;cell division;cell organization and biogenesis;cellular component movement;defense response;metabolic process;regulation of biological process;response to stimulus;transport	protein binding	8678	ENSG00000126581.12	BECN1	Nanoparticle triggered autophagic cell death; Senescence and Autophagy in Cancer	Apoptosis - multiple species; Autophagy	1.153	0.681977
NP_573571.1	regulation of biological process;response to stimulus	protein binding	147179	ENSG00000171475.13	WIPF2		Endocytosis	1.153	0.693139
NP_000529.1	regulation of biological process	DNA binding	5994	ENSG00000133111.3	RFXAP		Antigen processing and presentation; Primary immunodeficiency; Tuberculosis	1.153	0.868209
NP_002094.2	metabolic process	catalytic activity;protein binding	2997	ENSG00000104812.14	GYS1	AMP-activated Protein Kinase (AMPK) Signaling; Glycogen Metabolism; Focal Adhesion-PI3K-Akt-mTOR-signaling pathway; Angiopoietin Like Protein 8 Regulatory Pathway; Insulin Signaling	Insulin signaling pathway; AMPK signaling pathway; Insulin resistance; Glucagon signaling pathway; PI3K-Akt signaling pathway; Metabolic pathways; Starch and sucrose metabolism	1.152	0.603992
NP_056516.2	metabolic process;transport	protein binding	27248	ENSG00000068912.13	ERLEC1		Protein processing in endoplasmic reticulum	1.152	0.541369
NP_938408.1	transport		51614	ENSG00000125991.19	ERGIC3			1.152	0.566497
NP_001120717.1	cell differentiation;cellular homeostasis;regulation of biological process;response to stimulus;transport	protein binding;transporter activity	56262	ENSG00000136802.11	LRRC8A			1.152	0.607788
NP_001011551.1	cell organization and biogenesis;metabolic process	catalytic activity;protein binding	29071	ENSG00000171155.7	C1GALT1C1		Mucin type O-glycan biosynthesis; Metabolic pathways	1.152	0.840309
NP_005304.3	cellular homeostasis;metabolic process;regulation of biological process;response to stimulus;transport	catalytic activity;protein binding;RNA binding	2923	ENSG00000167004.12	PDIA3		Protein processing in endoplasmic reticulum; Antigen processing and presentation	1.151	0.621376
NP_065393.1	cell death;cell organization and biogenesis;cellular component movement;regulation of biological process	protein binding;RNA binding	57142	ENSG00000115310.17	RTN4	Spinal Cord Injury	Alzheimer's disease	1.151	0.722262
NP_005773.3	cell differentiation;metabolic process;regulation of biological process;response to stimulus;transport	protein binding;RNA binding	10189	ENSG00000183684.7	ALYREF		Spliceosome; Herpes simplex infection; mRNA surveillance pathway; RNA transport	1.151	0.652111
NP_001243351.1	metabolic process;regulation of biological process	catalytic activity	84803	ENSG00000138678.10	AGPAT9; GPAT3		Glycerolipid metabolism; Metabolic pathways; Glycerophospholipid metabolism	1.151	0.56233
NP_057480.2	metabolic process;regulation of biological process	catalytic activity;receptor activity;signal transducer activity	51496	ENSG00000137770.13	CTDSPL2			1.151	0.661871
XP_006721660.1	metabolic process;transport	protein binding	9526		MPDU1			1.151	0.652111
XP_011529950.1	cell organization and biogenesis;regulation of biological process	protein binding	152503		SH3D19			1.151	0.732501
XP_011538908.1	regulation of biological process	enzyme regulator activity;metal ion binding;protein binding	116983		ACAP3			1.151	0.924798
NP_001281074.1	metabolic process;transport	protein binding;RNA binding	6741	ENSG00000138385.15	SSB		Systemic lupus erythematosus	1.15	0.625225
XP_011536087.1	cell death;cell differentiation;cell organization and biogenesis;metabolic process;regulation of biological process;response to stimulus;transport	catalytic activity;metal ion binding;motor activity;nucleotide binding;protein binding;structural molecule activity;transporter activity	11113		CIT	G13 Signaling Pathway		1.15	0.753229
NP_006298.1	cell organization and biogenesis;metabolic process;regulation of biological process;response to stimulus		8406	ENSG00000101955.14	SRPX			1.15	0.621376
NP_001073592.1	cell organization and biogenesis;cellular homeostasis;metabolic process;regulation of biological process;response to stimulus	metal ion binding;protein binding;receptor activity;signal transducer activity	5621	ENSG00000171867.16	PRNP	Copper homeostasis	Prion diseases	1.15	0.666391
NP_110390.1	cell organization and biogenesis;metabolic process;regulation of biological process	DNA binding;protein binding;RNA binding	79366	ENSG00000198157.10	HMGN5			1.15	0.633263
NP_001257412.1	cell differentiation;metabolic process;transport	catalytic activity;RNA binding	7263	ENSG00000128311.13	TST		Cysteine and methionine metabolism; Sulfur metabolism; Metabolic pathways; Sulfur relay system	1.15	0.686328
NP_055398.1	metabolic process;regulation of biological process	metal ion binding	29995	ENSG00000071282.11	LMCD1			1.15	0.770068
NP_085053.1		metal ion binding;protein binding	80774	ENSG00000136490.8	LIMD2			1.15	0.858828
XP_016868908.1	metabolic process;regulation of biological process;transport	catalytic activity;metal ion binding;protein binding;structural molecule activity	444		ASPH			1.149	0.633263
NP_000024.2	cell organization and biogenesis;metabolic process;transport	catalytic activity;nucleotide binding;protein binding;transporter activity	215	ENSG00000101986.11	ABCD1		Peroxisome; ABC transporters	1.149	0.579746
NP_079092.2	regulation of biological process;transport	enzyme regulator activity;protein binding	79874	ENSG00000177548.12	RABEP2			1.149	0.574114
NP_065872.1	cell organization and biogenesis;transport		54832	ENSG00000129003.15	VPS13C			1.149	0.642301
NP_001139400.1	metabolic process;regulation of biological process		79595	ENSG00000136715.17	SAP130			1.149	0.857346
NP_001341968.1	cell organization and biogenesis;metabolic process;regulation of biological process;response to stimulus	catalytic activity;protein binding	8841		HDAC3	Cell Cycle		1.149	0.84348
NP_001166140.1	metabolic process;regulation of biological process	DNA binding;metal ion binding	79759	ENSG00000167394.12	ZNF668			1.149	0.862582
NP_620305.2	cell organization and biogenesis;metabolic process;regulation of biological process	DNA binding;protein binding;RNA binding	6651		SON			1.148	0.576663
NP_036333.2	cellular component movement;regulation of biological process	protein binding	2734	ENSG00000090863.11	GLG1			1.148	0.577557
XP_005264641.1	cell organization and biogenesis	metal ion binding;protein binding	8291		DYSF			1.148	0.90066
NP_000378.1	transport	transporter activity	788	ENSG00000178537.9	SLC25A20	Fatty Acid Beta Oxidation; Mitochondrial LC-Fatty Acid Beta-Oxidation		1.148	0.558818
NP_001307955.1		protein binding	51027	ENSG00000178096.8	BOLA1			1.148	0.857346
NP_653299.4		protein binding	148741	ENSG00000198483.12	LOC101060345; ANKRD35			1.148	0.681523
NP_002127.1	cell communication;metabolic process;regulation of biological process;response to stimulus;transport	DNA binding;protein binding;RNA binding	3178	ENSG00000135486.17	HNRNPA1	mRNA Processing		1.147	0.724001
NP_001291937.1	cell organization and biogenesis;coagulation;regulation of biological process	metal ion binding;protein binding	80856		KIAA1715; LNPK			1.147	0.633263
NP_004789.1	cell organization and biogenesis;cellular component movement;regulation of biological process;transport	catalytic activity;motor activity;nucleotide binding;protein binding	9371	ENSG00000101350.7	KIF3B			1.147	0.701574
XP_016882352.1	cell differentiation;cell division;metabolic process;regulation of biological process;response to stimulus	enzyme regulator activity;protein binding	51343		FZR1			1.147	0.836946
XP_005258003.1	regulation of biological process		2124		EVI2B			1.147	0.883439
NP_001060.1	cell organization and biogenesis	catalytic activity;nucleotide binding;protein binding;structural molecule activity	7280	ENSG00000137267.5	TUBB2A	Parkin-Ubiquitin Proteasomal System pathway; Pathogenic Escherichia coli infection	Phagosome; Pathogenic Escherichia coli infection; Gap junction	1.146	0.574114
NP_002005.1	cell organization and biogenesis;metabolic process;regulation of biological process;response to stimulus;transport	catalytic activity;nucleotide binding;protein binding;RNA binding	2288	ENSG00000004478.7	FKBP4	Androgen receptor signaling pathway	Estrogen signaling pathway	1.146	0.652111
NP_001193769.1	cell organization and biogenesis;metabolic process;transport	protein binding	10618		TGOLN2			1.146	0.648088
XP_011527207.1	cell organization and biogenesis;metabolic process	catalytic activity;nucleotide binding	55902		ACSS2	Fatty Acid Biosynthesis; Amino acid conjugation of benzoic acid; Fatty Acid Beta Oxidation		1.146	0.641415
NP_055095.2	metabolic process	protein binding	22826	ENSG00000126698.10	DNAJC8	mRNA Processing		1.146	0.590821
XP_016872373.1	cell communication;cell organization and biogenesis;metabolic process;response to stimulus;transport		91452		ACBD5			1.146	0.785081
XP_011507753.1	metabolic process;regulation of biological process	catalytic activity;DNA binding;protein binding	29956		CERS2	Sphingolipid Metabolism		1.146	0.741995
NP_057370.1	cell organization and biogenesis;metabolic process	catalytic activity;protein binding	51181	ENSG00000169738.7	DCXR		Pentose and glucuronate interconversions; Metabolic pathways	1.145	0.777663
NP_001317403.1	metabolic process;regulation of biological process	catalytic activity;DNA binding;metal ion binding;protein binding	9921	ENSG00000022840.15	RNF10			1.145	0.802604
NP_919047.2	cell differentiation;development;metabolic process;regulation of biological process;response to stimulus;transport	DNA binding	64764	ENSG00000182158.14	CREB3L2	TYROBP Causal Network; Focal Adhesion-PI3K-Akt-mTOR-signaling pathway	TNF signaling pathway; cAMP signaling pathway; Aldosterone synthesis and secretion; Adrenergic signaling in cardiomyocytes; cGMP-PKG signaling pathway; Cholinergic synapse; Viral carcinogenesis; Vasopressin-regulated water reabsorption; Melanogenesis; Prostate cancer; PI3K-Akt signaling pathway; Hepatitis B; Estrogen signaling pathway; Glucagon signaling pathway; Dopaminergic synapse; Alcoholism;…	1.145	0.877806
NP_005889.3	cell differentiation;regulation of biological process	protein binding;RNA binding	4076	ENSG00000135387.20	CAPRIN1			1.144	0.65952
NP_001254747.1	metabolic process	catalytic activity;protein binding	58505	ENSG00000198856.12	OSTC			1.144	0.734994
NP_757385.1	metabolic process;regulation of biological process;response to stimulus;transport	catalytic activity;metal ion binding;protein binding	84447	ENSG00000162298.18	SYVN1		Protein processing in endoplasmic reticulum; Ubiquitin mediated proteolysis	1.144	0.728313
XP_016884301.1	metabolic process;response to stimulus	catalytic activity;metal ion binding	50		ACO2	TCA Cycle		1.143	0.675712
NP_002347.5	cell organization and biogenesis;regulation of biological process	protein binding	4082	ENSG00000277443.2	MARCKS	Brain-Derived Neurotrophic Factor (BDNF) signaling pathway	Fc gamma R-mediated phagocytosis; MicroRNAs in cancer	1.143	0.653738
NP_001272972.1	cell differentiation;metabolic process;regulation of biological process;response to stimulus	catalytic activity;nucleotide binding;protein binding	34	ENSG00000117054.13	ACADM	Sudden Infant Death Syndrome (SIDS) Susceptibility Pathways; Fatty Acid Beta Oxidation; PPAR signaling pathway; PPAR Alpha Pathway; Mitochondrial LC-Fatty Acid Beta-Oxidation; Amino Acid metabolism		1.143	0.65952
NP_001161726.1	regulation of biological process	protein binding	54940		OCIAD1			1.143	0.592138
NP_003889.1	cell organization and biogenesis;metabolic process	catalytic activity;protein binding;RNA binding	8871	ENSG00000078269.14	SYNJ2		Inositol phosphate metabolism; Metabolic pathways; Phosphatidylinositol signaling system	1.143	0.727781
NP_061119.1	cell organization and biogenesis;regulation of biological process	DNA binding;protein binding	55506	ENSG00000099284.13	H2AFY2	Preimplantation Embryo	Systemic lupus erythematosus; Alcoholism	1.143	0.850195
XP_016875890.1	cell division;metabolic process;regulation of biological process	catalytic activity;metal ion binding	1638		DCT			1.143	0.839059
NP_443183.1	metabolic process;regulation of biological process	DNA binding;protein binding	116092	ENSG00000101457.12	DNTTIP1			1.143	0.653634
XP_016857976.1	metabolic process;regulation of biological process	DNA binding;metal ion binding	84146		ZNF644			1.143	0.946764
NP_001158886.1	metabolic process;regulation of biological process;response to stimulus	catalytic activity;nucleotide binding;protein binding	3939	ENSG00000134333.13	LDHA	Amino Acid metabolism; Photodynamic therapy-induced HIF-1 survival signaling; Cori Cycle; Glycolysis and Gluconeogenesis		1.142	0.663985
NP_001284487.1	cell organization and biogenesis;cellular homeostasis;metabolic process;regulation of biological process;response to stimulus	DNA binding;protein binding	6118	ENSG00000117748.9	RPA2	Retinoblastoma (RB) in Cancer; G1 to S cell cycle control; DNA Damage Response; DNA Replication; miRNA Regulation of DNA Damage Response		1.142	0.65952
NP_061156.1	metabolic process	catalytic activity	55907	ENSG00000111726.12	CMAS		Metabolic pathways; Amino sugar and nucleotide sugar metabolism	1.142	0.644075
NP_001335112.1	regulation of biological process;transport	metal ion binding;protein binding	50618		ITSN2			1.142	0.926117
NP_077269.3		protein binding	79137	ENSG00000144567.10	FAM134A; RETREG2			1.142	0.827301
NP_002206.2	metabolic process;regulation of biological process	enzyme regulator activity;metal ion binding	3697	ENSG00000055957.10	ITIH1			1.142	0.823958
XP_011522610.2	metabolic process;regulation of biological process	enzyme regulator activity;protein binding;RNA binding	124790		HEXIM2			1.142	0.65952
NP_115992.1	cell organization and biogenesis;defense response;metabolic process;regulation of biological process;response to stimulus;transport	catalytic activity;metal ion binding;protein binding;receptor activity	84695	ENSG00000115318.11	LOXL3	TYROBP Causal Network		1.141	0.80761
NP_085151.1	cell organization and biogenesis;metabolic process;regulation of biological process;response to stimulus	catalytic activity;protein binding	80854	ENSG00000145391.13	SETD7	Histone Modifications	FoxO signaling pathway; Lysine degradation	1.141	0.660165
XP_011541872.1	metabolic process;transport	protein binding	64374		SIL1			1.141	0.757164
NP_055610.1	cell growth;cell organization and biogenesis;cell proliferation;cellular component movement;metabolic process;regulation of biological process	DNA binding;enzyme regulator activity;metal ion binding;protein binding	9839	ENSG00000169554.18	ZEB2	TGF-beta Receptor Signaling; TGF-beta Signaling Pathway	MicroRNAs in cancer	1.141	0.843213
NP_001193725.1	cell death;cell organization and biogenesis;metabolic process;response to stimulus;transport	catalytic activity;metal ion binding;nucleotide binding;protein binding;RNA binding	5315		PKM	Photodynamic therapy-induced HIF-1 survival signaling; Glycolysis and Gluconeogenesis		1.14	0.84348
NP_001188306.1	metabolic process	catalytic activity;protein binding	501		ALDH7A1			1.14	0.681907
NP_776049.1	metabolic process;regulation of biological process	catalytic activity;enzyme regulator activity;nucleotide binding;protein binding	7453	ENSG00000140105.17	WARS	Amino Acid metabolism; Tryptophan metabolism; Photodynamic therapy-induced unfolded protein response	Aminoacyl-tRNA biosynthesis	1.14	0.681523
NP_002130.2	cell differentiation;cell organization and biogenesis;metabolic process;regulation of biological process;response to stimulus	DNA binding;protein binding;RNA binding	27316	ENSG00000147274.14	RBMX	mRNA Processing	Spliceosome	1.14	0.652111
NP_065392.1	metabolic process	catalytic activity	57136	ENSG00000101474.11	APMAP			1.14	0.679594
NP_001305754.1	metabolic process	catalytic activity;protein binding	3073	ENSG00000213614.9	HEXA			1.14	0.681663
NP_001019907.1	cell proliferation;regulation of biological process;response to stimulus	protein binding	80381	ENSG00000103855.17	CD276		Cell adhesion molecules (CAMs)	1.14	0.728259
NP_036566.1	transport	transporter activity	26503	ENSG00000119899.12	SLC17A5		Lysosome	1.14	0.719817
XP_011510380.1	metabolic process;transport	catalytic activity;nucleotide binding;transporter activity	8647		ABCB11	Drug Induction of Bile Acid Pathway; Farnesoid X Receptor Pathway; Nuclear Receptors in Lipid Metabolism and Toxicity		1.14	0.850195
NP_001269633.1	cellular homeostasis;metabolic process;regulation of biological process;response to stimulus;transport	catalytic activity;protein binding	10130	ENSG00000143870.12	PDIA6	Photodynamic therapy-induced unfolded protein response		1.139	0.691216
NP_001157661.1	transport	protein binding	10226	ENSG00000105355.8	PLIN3			1.139	0.861809
NP_037380.1	transport	protein binding	29107	ENSG00000132661.3	NXT1		mRNA surveillance pathway; RNA transport; Ribosome biogenesis in eukaryotes; Influenza A	1.139	0.778834
NP_055824.1	cell organization and biogenesis;development;metabolic process	catalytic activity;metal ion binding;protein binding	23024	ENSG00000121440.14	PDZRN3			1.139	0.742165
NP_001028260.2	cell differentiation;development	RNA binding	51335	ENSG00000182768.8	NGRN			1.139	0.850195
NP_001019636.1	cell differentiation;cell organization and biogenesis;metabolic process;regulation of biological process;response to stimulus	antioxidant activity;catalytic activity;DNA binding;metal ion binding;protein binding	6648	ENSG00000112096.16	SOD2	Selenium Micronutrient Network; DNA Damage Response (only ATM dependent); Vitamin B12 Metabolism; Folate Metabolism; One carbon metabolism and related pathways; VEGFA-VEGFR2 Signaling Pathway; Oxidative Stress	Peroxisome; FoxO signaling pathway; Huntington's disease; Longevity regulating pathway - multiple species; Longevity regulating pathway	1.138	0.72229
NP_612404.1	metabolic process	catalytic activity;nucleotide binding	92935	ENSG00000247626.4	MARS2	Amino Acid metabolism	Selenocompound metabolism; Aminoacyl-tRNA biosynthesis	1.138	0.660165
NP_001006109.1	metabolic process	catalytic activity;DNA binding	56941	ENSG00000183624.13	C3orf37; HMCES			1.138	0.682459
NP_055321.1	cell organization and biogenesis;metabolic process;response to stimulus	catalytic activity;nucleotide binding;protein binding	27348	ENSG00000136816.15	TOR1B			1.138	0.734384
XP_011538523.1	cell organization and biogenesis;metabolic process;regulation of biological process;transport	protein binding	81619		TSPAN14			1.138	0.805855
NP_077271.1	cell organization and biogenesis;metabolic process;regulation of biological process;response to stimulus;transport	catalytic activity;protein binding;receptor activity	79139	ENSG00000136986.9	DERL1	Amyotrophic lateral sclerosis (ALS)	Protein processing in endoplasmic reticulum; Amyotrophic lateral sclerosis (ALS)	1.138	0.678437
NP_060711.2	transport	transporter activity	55751	ENSG00000164168.7	TMEM184C			1.138	0.850195
NP_057485.2	cell organization and biogenesis;regulation of biological process;response to stimulus;transport	protein binding;transporter activity	51501	ENSG00000149196.15	C11orf73; HIKESHI			1.138	0.850195
NP_004026.2	metabolic process;regulation of biological process	catalytic activity;nucleotide binding;protein binding	51	ENSG00000161533.11	ACOX1	PPAR signaling pathway; Estrogen Receptor Pathway	alpha-Linolenic acid metabolism; Peroxisome; Metabolic pathways; Fatty acid degradation; cAMP signaling pathway; PPAR signaling pathway; Fatty acid metabolism; Biosynthesis of unsaturated fatty acids	1.137	0.684486
NP_001006934.1	metabolic process;regulation of biological process	protein binding	85012	ENSG00000196507.10	TCEAL3			1.137	0.741995
NP_056377.1	metabolic process	protein binding	26043	ENSG00000163960.11	UBXN7			1.137	0.850195
NP_619649.1	metabolic process;regulation of biological process;response to stimulus	protein binding	56160	ENSG00000185115.5; ENSG00000282130.1	NDNL2; NSMCE3			1.137	0.827301
NP_001171869.1			203259	ENSG00000164970.14	FAM219A			1.137	0.880518
NP_001093639.1	cell organization and biogenesis;cellular homeostasis	protein binding;RNA binding	10989	ENSG00000132305.20	IMMT			1.136	0.692349
NP_031393.2	metabolic process;regulation of biological process	protein binding;RNA binding	22913	ENSG00000125970.11	RALY			1.136	0.751515
NP_005879.1	transport	protein binding;transporter activity	5250	ENSG00000075415.12	SLC25A3			1.136	0.711375
XP_005255375.1			408050	ENSG00000278087.4; ENSG00000103226.17	NOMO3			1.136	0.81817
NP_001185461.1	cell death;metabolic process;regulation of biological process;response to stimulus	catalytic activity;protein binding	55074	ENSG00000164830.18	OXR1			1.136	0.653634
NP_057663.1	metabolic process;regulation of biological process;transport	metal ion binding;protein binding;transporter activity	51293	ENSG00000167775.10	CD320			1.136	0.734994
NP_003721.2	metabolic process;transport	catalytic activity;RNA binding	8635	ENSG00000026297.15	RNASET2			1.136	0.770068
NP_003290.1	cell organization and biogenesis;metabolic process;regulation of biological process;response to stimulus;transport	metal ion binding;nucleotide binding;protein binding;RNA binding	7184	ENSG00000166598.14	HSP90B1	Focal Adhesion-PI3K-Akt-mTOR-signaling pathway; Photodynamic therapy-induced unfolded protein response; Sudden Infant Death Syndrome (SIDS) Susceptibility Pathways	PI3K-Akt signaling pathway; Protein processing in endoplasmic reticulum; Thyroid hormone synthesis; Pathways in cancer; Estrogen signaling pathway; Prostate cancer	1.135	0.728259
NP_001337410.1	cell organization and biogenesis;cellular component movement;regulation of biological process;response to stimulus;transport	protein binding	10487		CAP1	Insulin Signaling; Angiopoietin Like Protein 8 Regulatory Pathway		1.135	0.850195
NP_006363.4	cell differentiation;metabolic process;regulation of biological process;response to stimulus	protein binding;RNA binding	10492	ENSG00000135316.17	SYNCRIP			1.135	0.701574
NP_075385.1	regulation of biological process	protein binding	65108	ENSG00000175130.6	MARCKSL1		Leishmaniasis; Fc gamma R-mediated phagocytosis	1.135	0.655521
NP_001104262.1	cell communication;cell differentiation;cell organization and biogenesis;defense response;metabolic process;regulation of biological process;response to stimulus;transport	DNA binding;nucleotide binding;protein binding;RNA binding	4204	ENSG00000169057.21	MECP2	Mecp2 and Associated Rett Syndrome; Sudden Infant Death Syndrome (SIDS) Susceptibility Pathways; Lung fibrosis; Ectoderm Differentiation		1.135	0.723421
NP_005699.1	cellular component movement;metabolic process;regulation of biological process;response to stimulus	protein binding	10082	ENSG00000183098.10	GPC6	miR-509-3p alteration of YAP1/ECM axis		1.135	0.876664
NP_001265199.1	cell organization and biogenesis;metabolic process;regulation of biological process;response to stimulus	catalytic activity;protein binding	10474	ENSG00000171148.13	TADA3			1.135	0.883439
NP_001007528.1			92255	ENSG00000164187.6	LMBRD2			1.135	0.65952
NP_115715.3	cell death;regulation of biological process	protein binding	84299	ENSG00000141741.11	MIEN1			1.135	0.850195
NP_057436.2	cell organization and biogenesis;metabolic process	catalytic activity;metal ion binding;protein binding	51200	ENSG00000128510.10	CPA4			1.135	0.891051
NP_775826.2	cell organization and biogenesis;metabolic process;regulation of biological process	catalytic activity;protein binding	219743	ENSG00000156521.13	TYSND1			1.135	0.891051
NP_003749.2	cell organization and biogenesis;metabolic process;regulation of biological process	protein binding;RNA binding	8669	ENSG00000104131.12	EIF3J	Translation Factors	RNA transport	1.134	0.703035
NP_987100.1	cell organization and biogenesis;regulation of biological process;response to stimulus;transport	protein binding;RNA binding;structural molecule activity	9908	ENSG00000138757.14	G3BP2			1.134	0.891051
NP_001180197.1	regulation of biological process	protein binding	24139	ENSG00000125746.16	EML2			1.134	0.696985
XP_011519347.1	metabolic process;regulation of biological process	metal ion binding;RNA binding	10150		MBNL2			1.134	0.891051
NP_001240804.1	cell organization and biogenesis;metabolic process	catalytic activity;nucleotide binding;protein binding	80146	ENSG00000115652.14	UXS1			1.134	0.729052
NP_004519.1	metabolic process;response to stimulus	antioxidant activity;catalytic activity;protein binding	4259	ENSG00000143198.12	MGST3	Metapathway biotransformation; NRF2 pathway	Chemical carcinogenesis; Glutathione metabolism; Drug metabolism - cytochrome P450; Platinum drug resistance; Metabolism of xenobiotics by cytochrome P450	1.134	0.788799
NP_006275.1	cell death;cell differentiation;cell organization and biogenesis;metabolic process;regulation of biological process	catalytic activity;DNA binding;protein binding	6881	ENSG00000166337.9	TAF10		Herpes simplex infection; Basal transcription factors	1.134	0.770068
NP_001156729.1	cell growth;cellular component movement;regulation of biological process;response to stimulus	protein binding;receptor activity;signal transducer activity	5365	ENSG00000198753.11	PLXNB3			1.134	0.770068
NP_068805.1	metabolic process;regulation of biological process;response to stimulus;transport	enzyme regulator activity;protein binding;structural molecule activity	8649	ENSG00000109270.12	LAMTOR3	MAPK Signaling Pathway	MAPK signaling pathway; mTOR signaling pathway	1.134	0.823751
NP_001032671.2	metabolic process	catalytic activity;metal ion binding	79966	ENSG00000145284.11	SCD5		Biosynthesis of unsaturated fatty acids; PPAR signaling pathway; Fatty acid metabolism; AMPK signaling pathway	1.134	0.891051
XP_011522362.1	cell death;cell organization and biogenesis;metabolic process;regulation of biological process;transport	enzyme regulator activity;protein binding;transporter activity	9135		RABEP1			1.133	0.674152
NP_001139748.1	metabolic process;regulation of biological process;response to stimulus	catalytic activity	57552	ENSG00000144959.9	NCEH1			1.133	0.74637
NP_056146.1	cell proliferation;metabolic process;regulation of biological process;response to stimulus;transport	catalytic activity;protein binding	23385	ENSG00000162736.15	NCSTN	Notch Signaling Pathway; Notch Signaling Pathway; Alzheimers Disease	Alzheimer's disease; Notch signaling pathway	1.133	0.776258
NP_064507.3	transport	catalytic activity;metal ion binding	56888	ENSG00000176407.17	KCMF1			1.133	0.836486
XP_011543802.1	cell communication;cell death;cell organization and biogenesis;cellular component movement;regulation of biological process;transport	protein binding	30011		SH3KBP1	EGF/EGFR Signaling Pathway		1.132	0.891051
NP_003553.2	metabolic process;transport	RNA binding;transporter activity	8402	ENSG00000108528.13	SLC25A11			1.132	0.744378
NP_005406.3	metabolic process;regulation of biological process;response to stimulus;transport	receptor activity;signal transducer activity;transporter activity	6574	ENSG00000144136.10	SLC20A1			1.132	0.857346
NP_001002029.3	defense response;metabolic process;regulation of biological process;response to stimulus	catalytic activity;enzyme regulator activity;protein binding	721; 100293534	ENSG00000224389.8; ENSG00000228267.8	C4B; C4B_2; LOC100293534	Sudden Infant Death Syndrome (SIDS) Susceptibility Pathways; Complement Activation; Allograft Rejection; Complement and Coagulation Cascades; Oxidative Damage	Staphylococcus aureus infection; Pertussis; Systemic lupus erythematosus; Complement and coagulation cascades	1.132	0.794983
NP_001119653.1	metabolic process;regulation of biological process;response to stimulus	catalytic activity;protein binding	4900	ENSG00000154146.12	NRGN			1.132	0.923406
NP_006102.2	cell organization and biogenesis;metabolic process;regulation of biological process;response to stimulus	catalytic activity;protein binding;RNA binding	10449	ENSG00000167315.17	ACAA2	Fatty Acid Biosynthesis	Valine, leucine and isoleucine degradation; Fatty acid elongation; Fatty acid metabolism; Metabolic pathways; Fatty acid degradation	1.131	0.748756
NP_001230588.1	cellular homeostasis;metabolic process;regulation of biological process;transport	catalytic activity;protein binding	2745	ENSG00000173221.13	GLRX	One Carbon Metabolism		1.131	0.765484
NP_055504.2	cell differentiation;cell organization and biogenesis;regulation of biological process;response to stimulus	protein binding	55619	ENSG00000135905.18	DOCK10			1.131	0.802604
NP_061897.1			54497	ENSG00000008869.11	HEATR5B			1.131	0.719817
NP_005556.1	regulation of biological process;response to stimulus;transport	protein binding	3937	ENSG00000043462.11	LCP2	T-Cell antigen Receptor (TCR) Signaling Pathway; T-Cell antigen Receptor (TCR) pathway during Staphylococcus aureus infection	Platelet activation; Osteoclast differentiation; Natural killer cell mediated cytotoxicity; Fc epsilon RI signaling pathway; Rap1 signaling pathway; T cell receptor signaling pathway	1.131	0.850195
XP_011511369.1	metabolic process	catalytic activity	622		BDH1	Synthesis and Degradation of Ketone Bodies		1.131	0.732796
NP_775782.2		protein binding	150864	ENSG00000138439.11	FAM117B			1.131	0.891051
XP_011510330.1	cell growth;cell organization and biogenesis;development;metabolic process;regulation of biological process;response to stimulus;transport	catalytic activity;metal ion binding;nucleotide binding;protein binding	8527		DGKD			1.131	0.891051
NP_150093.1	cell differentiation;cell proliferation;metabolic process;regulation of biological process	DNA binding;protein binding;RNA binding	5814	ENSG00000146676.8	PURB			1.13	0.854109
NP_055971.2	cell organization and biogenesis;coagulation;metabolic process;regulation of biological process	catalytic activity;DNA binding;protein binding	23186	ENSG00000089902.9	RCOR1		Huntington's disease	1.13	0.757435
NP_659412.3	cell differentiation	nucleotide binding	162394	ENSG00000166750.9	SLFN5			1.13	0.850195
NP_001099026.1	defense response;regulation of biological process;response to stimulus	protein binding	9473	ENSG00000130775.15	THEMIS2			1.13	0.891051
NP_001159711.1	regulation of biological process;response to stimulus	metal ion binding	10669	ENSG00000138028.15	CGREF1			1.13	0.850195
NP_699205.1			256586	ENSG00000140280.13	LYSMD2			1.13	0.808025
NP_001186978.2	cell organization and biogenesis;cellular component movement	protein binding	54777	ENSG00000171811.13	TTC40; CFAP46			1.13	0.744378
NP_002897.1	cell organization and biogenesis;regulation of biological process;response to stimulus	protein binding;RNA binding	5962	ENSG00000137710.14	RDX	Regulation of Actin Cytoskeleton	Regulation of actin cytoskeleton; Proteoglycans in cancer; MicroRNAs in cancer	1.129	0.770068
NP_006364.2	metabolic process;regulation of biological process;transport	catalytic activity;metal ion binding	10493	ENSG00000108828.15	VAT1			1.129	0.768476
NP_777567.1	metabolic process;regulation of biological process	enzyme regulator activity;protein binding	151987	ENSG00000163605.14	PPP4R2			1.129	0.671953
NP_002991.2	metabolic process;transport	catalytic activity;metal ion binding;protein binding	6390	ENSG00000117118.9	SDHB	TCA Cycle; Electron Transport Chain	Carbon metabolism; Parkinson's disease; Non-alcoholic fatty liver disease (NAFLD); Alzheimer's disease; Huntington's disease; Citrate cycle (TCA cycle); Metabolic pathways; Oxidative phosphorylation	1.129	0.711375
NP_006244.2	cell communication;cell organization and biogenesis;metabolic process;regulation of biological process;response to stimulus	catalytic activity;protein binding	5564	ENSG00000111725.10	PRKAB1	Factors and pathways affecting insulin-like growth factor (IGF1)-Akt signaling; Target Of Rapamycin (TOR) Signaling; Energy Metabolism; Leptin and adiponectin; Sterol Regulatory Element-Binding Proteins (SREBP) signalling; Angiopoietin Like Protein 8 Regulatory Pathway; AMP-activated Protein Kinase (AMPK) Signaling	AMPK signaling pathway; FoxO signaling pathway; Longevity regulating pathway; Circadian rhythm; Glucagon signaling pathway; Insulin signaling pathway; Adipocytokine signaling pathway; Non-alcoholic fatty liver disease (NAFLD); Oxytocin signaling pathway; Longevity regulating pathway - multiple species; Hypertrophic cardiomyopathy (HCM); Insulin resistance	1.129	0.793918
XP_011523408.1	metabolic process;response to stimulus	catalytic activity	6388		SDF2			1.129	0.747648
NP_071739.2			64149	ENSG00000108666.9	C17orf75			1.129	0.839059
NP_057623.2	cell growth;cell organization and biogenesis;metabolic process;regulation of biological process;response to stimulus	catalytic activity;metal ion binding;nucleotide binding;protein binding	51548	ENSG00000077463.14	SIRT6	NAD+ metabolism; NAD+ biosynthetic pathways; SREBF and miR33 in cholesterol and lipid homeostasis	Central carbon metabolism in cancer	1.129	0.891051
NP_009041.2	cell organization and biogenesis;metabolic process	catalytic activity;nucleotide binding;protein binding;RNA binding	7011	ENSG00000129566.12	TEP1			1.129	0.895753
NP_620154.2	metabolic process	catalytic activity	129642	ENSG00000143797.11	MBOAT2		Glycerophospholipid metabolism; Metabolic pathways; Glycerolipid metabolism	1.129	0.891051
NP_001276718.1	metabolic process;regulation of biological process;response to stimulus;transport	catalytic activity;protein binding	2821		GPI	Glycolysis and Gluconeogenesis		1.128	0.771274
NP_001276033.1	cell organization and biogenesis;metabolic process;regulation of biological process;response to stimulus	metal ion binding;protein binding;RNA binding	5589	ENSG00000130175.9	PRKCSH			1.128	0.775588
NP_006319.1	cell organization and biogenesis;defense response;metabolic process;regulation of biological process;response to stimulus	protein binding;RNA binding	10432; 100526737	ENSG00000239306.4	RBM14; RBM14-RBM4			1.128	0.729052
NP_003135.2	cell organization and biogenesis;regulation of biological process;transport	protein binding	6745	ENSG00000124783.12	SSR1		Protein processing in endoplasmic reticulum	1.128	0.671226
NP_005841.1	metabolic process;regulation of biological process	protein binding;RNA binding	10262	ENSG00000143368.9	SF3B4	mRNA Processing	Spliceosome	1.128	0.692349
XP_006720775.1	metabolic process	catalytic activity;metal ion binding	83440		ADPGK		Metabolic pathways; Carbon metabolism; Glycolysis / Gluconeogenesis	1.128	0.850195
NP_689759.2	metabolic process;regulation of biological process	RNA binding	153443	ENSG00000151304.5	SRFBP1			1.128	0.836486
NP_775878.2			283635	ENSG00000151327.12	FAM177A1			1.128	0.771607
NP_000146.2	metabolic process	catalytic activity;metal ion binding;protein binding	2592	ENSG00000213930.11	GALT		Metabolic pathways; Prolactin signaling pathway; Amino sugar and nucleotide sugar metabolism; Galactose metabolism	1.128	0.750647
XP_011519666.1	metabolic process;regulation of biological process;response to stimulus	catalytic activity;metal ion binding	22856		CHSY1			1.128	0.976426
XP_011536022.1	cell differentiation;coagulation;regulation of biological process;response to stimulus	protein binding;signal transducer activity	10019		SH2B3	T-Cell antigen Receptor (TCR) Signaling Pathway		1.128	0.897232
NP_002473.2	cell organization and biogenesis;cell proliferation;metabolic process;response to stimulus;transport	protein binding	4678	ENSG00000132780.16	NASP			1.127	0.776727
NP_055635.3	cell communication;metabolic process;response to stimulus;transport	protein binding;transporter activity	9868	ENSG00000154174.7	TOMM70A; TOMM70			1.127	0.778517
NP_001156008.1	metabolic process;regulation of biological process	DNA binding;RNA binding	494115	ENSG00000213516.9	RBMXL1		Spliceosome	1.127	0.777663
NP_004984.2	cell communication;cell organization and biogenesis;metabolic process;regulation of biological process;response to stimulus	catalytic activity;protein binding	4287	ENSG00000066427.21	ATXN3		Protein processing in endoplasmic reticulum	1.127	0.74191
XP_006717251.1		protein binding	56904		SH3GLB2			1.127	0.853515
XP_016870320.1	metabolic process;regulation of biological process;response to stimulus	catalytic activity;DNA binding;metal ion binding;protein binding;RNA binding	54840		APTX			1.127	0.850195
NP_078804.2	cell differentiation;cell proliferation;metabolic process;regulation of biological process;response to stimulus	DNA binding;protein binding;RNA binding	79576	ENSG00000101882.9	NKAP			1.127	0.772901
NP_002553.3	cell communication;cell death;cell organization and biogenesis;cell proliferation;cellular homeostasis;coagulation;defense response;metabolic process;regulation of biological process;response to stimulus;transport	nucleotide binding;protein binding;receptor activity;signal transducer activity;transporter activity	5027	ENSG00000089041.16	P2RX7		Calcium signaling pathway; NOD-like receptor signaling pathway; Neuroactive ligand-receptor interaction	1.127	0.850195
NP_001075.1	cell organization and biogenesis;metabolic process;response to stimulus	catalytic activity;metal ion binding;protein binding	8985	ENSG00000106397.11	PLOD3		Lysine degradation; Other types of O-glycan biosynthesis	1.126	0.785081
NP_001922.2	metabolic process;regulation of biological process	catalytic activity;protein binding	1737	ENSG00000150768.15	DLAT	TCA Cycle and Deficiency of Pyruvate Dehydrogenase complex (PDHc); Glycolysis and Gluconeogenesis	Metabolic pathways; Carbon metabolism; Pyruvate metabolism; Glycolysis / Gluconeogenesis; Citrate cycle (TCA cycle)	1.126	0.788799
XP_016882419.1	cell death;cell organization and biogenesis;cellular component movement;metabolic process;regulation of biological process;transport	catalytic activity;DNA binding;protein binding	55201		MAP1S			1.126	0.827301
NP_061176.3	cell differentiation;metabolic process	catalytic activity	55526		DHTKD1			1.126	0.8829
NP_002220.1	cell differentiation;cell proliferation;metabolic process;regulation of biological process;response to stimulus	DNA binding;protein binding	3726	ENSG00000171223.5	JUNB	Aryl Hydrocarbon Receptor Pathway; Corticotropin-releasing hormone signaling pathway; TGF-beta Signaling Pathway; Kit receptor signaling pathway; Oncostatin M Signaling Pathway; Oxidative Stress; IL-6 signaling pathway	TNF signaling pathway; Osteoclast differentiation	1.126	0.770068
XP_006724642.1	cell organization and biogenesis;regulation of biological process;reproduction		23096		IQSEC2			1.126	0.924011
NP_000509.1	cell organization and biogenesis;coagulation;metabolic process;regulation of biological process;response to stimulus;transport	antioxidant activity;catalytic activity;metal ion binding;protein binding;transporter activity	3043	ENSG00000244734.3	HBB	Vitamin B12 Metabolism; Selenium Micronutrient Network; Folate Metabolism	Malaria; African trypanosomiasis	1.126	0.891051
NP_079185.2	cell organization and biogenesis;metabolic process;regulation of biological process	catalytic activity	79969	ENSG00000235658.8; ENSG00000229061.8; ENSG00000231257.8; ENSG00000223752.8; ENSG00000206488.10; ENSG00000137343.17; ENSG00000234549.8	ATAT1			1.126	0.899828
XP_011536906.1	cell organization and biogenesis;cellular component movement;metabolic process;regulation of biological process;response to stimulus	catalytic activity;DNA binding;motor activity;protein binding	57658		CALCOCO1			1.126	0.973104
XP_016856552.1			284498		C1orf167			1.126	0.836486
NP_001309363.1	cell differentiation;metabolic process	protein binding;RNA binding	3189	ENSG00000096746.17	HNRNPH3			1.125	0.776691
NP_065797.2	cellular component movement;defense response;metabolic process;regulation of biological process;response to stimulus;transport	protein binding;signal transducer activity;transporter activity	57506	ENSG00000088888.17	MAVS	RIG-I-like Receptor Signaling	Hepatitis C; Hepatitis B; Measles; RIG-I-like receptor signaling pathway; Herpes simplex infection; Cytosolic DNA-sensing pathway; NOD-like receptor signaling pathway; Influenza A	1.125	0.728259
NP_057260.2	cell differentiation;response to stimulus;transport	metal ion binding;protein binding	51150	ENSG00000078808.16	SDF4			1.125	0.776823
NP_000301.1	cell communication;cell organization and biogenesis;cellular homeostasis;metabolic process;regulation of biological process;response to stimulus;transport	catalytic activity;protein binding	5538	ENSG00000131238.16	PPT1		Metabolic pathways; Lysosome; Fatty acid metabolism; Fatty acid elongation	1.125	0.775588
NP_006300.1	metabolic process;regulation of biological process;response to stimulus	catalytic activity;motor activity;protein binding	9209	ENSG00000093167.17	LRRFIP2			1.125	0.883439
NP_001271.1	cell organization and biogenesis;regulation of biological process;response to stimulus	protein binding;RNA binding;translation regulator activity	1153	ENSG00000099622.13	CIRBP			1.125	0.723325
XP_006718272.2	cell death;cell organization and biogenesis;metabolic process;regulation of biological process;response to stimulus	protein binding	322		APBB1			1.125	0.850195
NP_006398.1	regulation of biological process;response to stimulus;transport	protein binding	10550	ENSG00000144746.6	ARL6IP5			1.124	0.692854
NP_060668.2	cell organization and biogenesis	protein binding	55735	ENSG00000007923.15	DNAJC11			1.124	0.786959
NP_000089.1	metabolic process;regulation of biological process;transport	catalytic activity	1376	ENSG00000157184.6	CPT2	PPAR Alpha Pathway; Fatty Acid Beta Oxidation; PPAR signaling pathway; Mitochondrial LC-Fatty Acid Beta-Oxidation	PPAR signaling pathway; Fatty acid degradation; Fatty acid metabolism	1.124	0.75602
NP_002196.4	cell differentiation;cell organization and biogenesis;cellular component movement;regulation of biological process;response to stimulus	metal ion binding;protein binding;receptor activity	3678	ENSG00000161638.10	ITGA5	Focal Adhesion; Focal Adhesion-PI3K-Akt-mTOR-signaling pathway; Arrhythmogenic Right Ventricular Cardiomyopathy; Integrin-mediated Cell Adhesion	Pertussis; Arrhythmogenic right ventricular cardiomyopathy (ARVC); PI3K-Akt signaling pathway; Proteoglycans in cancer; Hematopoietic cell lineage; Bacterial invasion of epithelial cells; Phagosome; Hypertrophic cardiomyopathy (HCM); MicroRNAs in cancer; ECM-receptor interaction; Dilated cardiomyopathy; Regulation of actin cytoskeleton; Focal adhesion; Shigellosis	1.124	0.732796
NP_037522.1	development;metabolic process	catalytic activity;metal ion binding;protein binding	23670	ENSG00000135048.13	TMEM2			1.124	0.728292
NP_001273737.1		protein binding	133619	ENSG00000164244.20	PRRC1			1.124	0.785081
XP_005265978.1	metabolic process	RNA binding;structural molecule activity	51121		RPL26L1			1.124	0.80693
NP_057604.1		protein binding	51759	ENSG00000136819.15	C9orf78			1.124	0.885632
NP_653237.1	metabolic process;transport	catalytic activity;protein binding	131474	ENSG00000163528.12	CHCHD4			1.124	0.838722
NP_060017.1	cell organization and biogenesis;metabolic process;transport	catalytic activity	55572	ENSG00000110074.10	FOXRED1			1.124	0.850195
XP_006723013.1	cell communication;regulation of biological process;transport	enzyme regulator activity;protein binding	9546		APBA3			1.124	0.888298
XP_016859884.1	metabolic process;regulation of biological process	catalytic activity;metal ion binding;protein binding	5495		PPM1B	MAPK Signaling Pathway		1.123	0.827301
NP_005485.1	cell differentiation;cell organization and biogenesis;metabolic process;regulation of biological process	DNA binding;enzyme regulator activity;protein binding	10049	ENSG00000105993.14	DNAJB6			1.123	0.839059
NP_112202.2	cell organization and biogenesis;metabolic process	metal ion binding;structural molecule activity	81689	ENSG00000135070.14	ISCA1			1.123	0.783659
XP_006717316.1	cell organization and biogenesis;cellular component movement;metabolic process;regulation of biological process;response to stimulus;transport	metal ion binding;protein binding;structural molecule activity	6709		SPTAN1	Fas Ligand (FasL) pathway and Stress induction of Heat Shock Proteins (HSP) regulation		1.122	0.891051
NP_005057.1	cell organization and biogenesis;defense response;metabolic process;regulation of biological process;response to stimulus	DNA binding;protein binding;RNA binding	6421	ENSG00000116560.10	SFPQ	mRNA Processing		1.122	0.805855
NP_006816.2	metabolic process;transport	RNA binding	10970	ENSG00000136026.13	CKAP4		Protein processing in endoplasmic reticulum	1.122	0.809974
XP_005262724.1	metabolic process	catalytic activity;nucleotide binding	7358		UGDH			1.122	0.811414
NP_057390.1	metabolic process;regulation of biological process	protein binding	51726	ENSG00000090520.11	DNAJB11	Photodynamic therapy-induced unfolded protein response	Protein processing in endoplasmic reticulum	1.122	0.779093
XP_005257071.1		protein binding;RNA binding	124540		MSI2			1.122	0.737066
NP_003365.1	cell communication;cell death;cell differentiation;defense response;metabolic process;regulation of biological process;response to stimulus;transport	protein binding;transporter activity	7416	ENSG00000213585.10	VDAC1		NOD-like receptor signaling pathway; HTLV-I infection; Influenza A; cGMP-PKG signaling pathway; Calcium signaling pathway; Parkinson's disease; Huntington's disease	1.121	0.818982
NP_006608.1	cell organization and biogenesis;cell proliferation;development;regulation of biological process	protein binding;structural molecule activity	10763	ENSG00000132688.10	NES			1.121	0.814187
NP_055018.2	cell organization and biogenesis;cellular component movement;metabolic process;regulation of biological process;response to stimulus;transport	protein binding;transporter activity	160	ENSG00000196961.12	AP2A1	EGF/EGFR Signaling Pathway; Synaptic Vesicle Pathway	Huntington's disease; Synaptic vesicle cycle; Endocrine and other factor-regulated calcium reabsorption; Endocytosis	1.121	0.776691
NP_003326.2	metabolic process;regulation of biological process;response to stimulus	catalytic activity;nucleotide binding;protein binding	7318	ENSG00000182179.12	UBA7	Proteasome Degradation; Parkinsons Disease Pathway	Ubiquitin mediated proteolysis; Parkinson's disease	1.121	0.798211
NP_065947.1	metabolic process;transport	transporter activity	114879	ENSG00000021762.19	OSBPL5			1.121	0.910653
NP_077284.2	metabolic process	catalytic activity;nucleotide binding	79154	ENSG00000278535.4; ENSG00000275397.2	DHRS11			1.121	0.80434
NP_001272974.1	regulation of biological process	protein binding;RNA binding	10179	ENSG00000076053.10	RBM7			1.121	0.799293
XP_016879218.1		protein binding	80262		C16orf70			1.121	0.929449
XP_016869392.1	metabolic process;regulation of biological process	DNA binding;protein binding	84232		MAF1			1.121	0.868871
NP_004578.2	cell differentiation;metabolic process;transport	receptor activity;RNA binding	6238		RRBP1		Protein processing in endoplasmic reticulum	1.12	0.823958
NP_848927.2	cell organization and biogenesis;regulation of biological process;response to stimulus	protein binding;RNA binding	92140	ENSG00000147649.9	MTDH	Gastric cancer network 2		1.12	0.786632
XP_011522205.1	cell communication;cell differentiation;cell division;cell organization and biogenesis;cell proliferation;cellular component movement;metabolic process;regulation of biological process;response to stimulus;transport	catalytic activity;protein binding	5048		PAFAH1B1	Wnt Signaling Pathway; Wnt Signaling Pathway and Pluripotency		1.12	0.823751
NP_001341605.1	cell death;cell organization and biogenesis;cell proliferation;cellular component movement;defense response;metabolic process;regulation of biological process;response to stimulus;transport	catalytic activity;enzyme regulator activity;metal ion binding;nucleotide binding;protein binding	5580		PRKCD	Calcium Regulation in the Cardiac Cell; EGF/EGFR Signaling Pathway; Wnt Signaling Pathway and Pluripotency; IL-6 signaling pathway; Alpha 6 Beta 4 signaling pathway; VEGFA-VEGFR2 Signaling Pathway; G Protein Signaling Pathways; Oncostatin M Signaling Pathway; AGE/RAGE pathway; Type II interferon signaling (IFNG); Insulin Signaling; Wnt Signaling Pathway; MAPK Signaling Pathway; Myometrial Relaxat…		1.12	0.785081
NP_057662.3	cell organization and biogenesis;metabolic process;regulation of biological process	catalytic activity;metal ion binding;protein binding	51773	ENSG00000048649.13	RSF1			1.12	0.73007
NP_064587.1	metabolic process;transport	catalytic activity	56954	ENSG00000114021.11	NIT2		Alanine, aspartate and glutamate metabolism	1.12	0.838722
NP_055969.1	metabolic process;regulation of biological process;response to stimulus;transport	protein binding	23184	ENSG00000117899.10	MESDC2; MESD			1.12	0.827301
XP_006720617.1	cell organization and biogenesis;cell proliferation;regulation of biological process	protein binding	50810		HDGFRP3; HDGFL3			1.12	0.789079
NP_000190.1	metabolic process	catalytic activity;metal ion binding	6448	ENSG00000181523.12	SGSH		Metabolic pathways; Lysosome; Glycosaminoglycan degradation	1.12	0.899828
NP_001262.3	cell differentiation;cell organization and biogenesis;metabolic process;regulation of biological process;response to stimulus	catalytic activity;DNA binding;nucleotide binding;protein binding;RNA binding	1106	ENSG00000173575.20	CHD2			1.12	0.843213
NP_787098.3	metabolic process	catalytic activity;metal ion binding	79701	ENSG00000181396.12	OGFOD3			1.12	0.785081
NP_000182.2	cell organization and biogenesis;metabolic process;response to stimulus	catalytic activity;metal ion binding;protein binding	3155	ENSG00000117305.14	HMGCL	Synthesis and Degradation of Ketone Bodies; Amino Acid metabolism	Valine, leucine and isoleucine degradation; Butanoate metabolism; Synthesis and degradation of ketone bodies; Metabolic pathways; Peroxisome	1.12	0.817065
NP_001303897.1	cell organization and biogenesis;regulation of biological process;transport	protein binding	90355	ENSG00000181751.9	C5orf30			1.12	0.911003
XP_016869707.1	cell division;metabolic process;regulation of biological process;transport	catalytic activity;motor activity;protein binding	10807		SDCCAG3			1.12	0.924798
NP_001186601.1	metabolic process	metal ion binding;protein binding	813	ENSG00000128595.16	CALU	NOTCH1 regulation of human endothelial cell calcification		1.119	0.84262
NP_005309.1	cell organization and biogenesis;metabolic process	DNA binding;protein binding;RNA binding	3005	ENSG00000189060.5	H1F0			1.119	0.828999
XP_016862117.1	cell death;cell organization and biogenesis;defense response;metabolic process;regulation of biological process;response to stimulus	DNA binding;metal ion binding;protein binding;transporter activity	5359		PLSCR1	EGF/EGFR Signaling Pathway		1.119	0.802604
XP_011543793.1	metabolic process	catalytic activity;nucleotide binding;protein binding	2710		GK	Triacylglyceride Synthesis; Fatty Acid Beta Oxidation		1.119	0.823751
NP_003783.1	cell differentiation;development;metabolic process;regulation of biological process	catalytic activity;DNA binding;protein binding;RNA binding	8721	ENSG00000107223.12	EDF1			1.119	0.840607
XP_005259313.1	cell death;cell organization and biogenesis;regulation of biological process	metal ion binding;protein binding	79156		PLEKHF1			1.119	0.839059
NP_056278.1			25927	ENSG00000119865.8	CNRIP1			1.119	0.836486
NP_444263.1	cell organization and biogenesis;metabolic process	structural molecule activity	51650	ENSG00000090263.15	MRPS33			1.119	0.907189
NP_689895.2		protein binding	201965	ENSG00000182552.14	RWDD4			1.119	0.734994
NP_001135764.1	metabolic process;transport	metal ion binding	81562	ENSG00000114988.11	LMAN2L			1.119	0.783659
NP_061126.2			55508	ENSG00000175782.9	SLC35E3			1.119	0.859089
NP_003741.1	cell organization and biogenesis;metabolic process;regulation of biological process	protein binding;RNA binding;structural molecule activity	8661	ENSG00000107581.12	EIF3A	Translation Factors	RNA transport	1.118	0.830677
NP_004975.2	cell communication;cellular component movement;metabolic process;transport	catalytic activity;motor activity;nucleotide binding;protein binding	3798	ENSG00000155980.11	KIF5A		Dopaminergic synapse; Endocytosis	1.118	0.836486
NP_006433.2	metabolic process;regulation of biological process	DNA binding;protein binding	10589	ENSG00000175550.7	DRAP1			1.118	0.799606
NP_002619.1	cell organization and biogenesis;regulation of biological process	catalytic activity;protein binding	5217	ENSG00000070087.13	PFN2	Association Between Physico-Chemical Features and Toxicity Associated Pathways	Salmonella infection; Regulation of actin cytoskeleton; Shigellosis; Rap1 signaling pathway	1.118	0.861809
XP_005254779.1	metabolic process;regulation of biological process	catalytic activity;protein binding	84888		SPPL2A			1.118	0.788964
XP_016864031.1	cellular homeostasis;transport	transporter activity	64116		SLC39A8	Zinc homeostasis		1.118	0.891051
XP_011515432.1	cell organization and biogenesis	protein binding;RNA binding;structural molecule activity	5339		PLEC			1.117	0.924798
XP_011522182.1	cell organization and biogenesis;cellular component movement;metabolic process;regulation of biological process;transport	catalytic activity;motor activity;nucleotide binding;protein binding;transporter activity	4628		MYH10	Regulation of Actin Cytoskeleton		1.117	0.836486
NP_002267.2	cell death;cell differentiation;cell organization and biogenesis;regulation of biological process;response to stimulus	protein binding;structural molecule activity	3880	ENSG00000171345.13	KRT19			1.117	0.771274
NP_004956.5	cell organization and biogenesis;metabolic process;regulation of biological process;response to stimulus	DNA binding;protein binding	3150	ENSG00000205581.10	HMGN1	p38 MAPK Signaling Pathway; ATM Signaling Network in Development and Disease	Herpes simplex infection	1.117	0.794983
NP_001269588.1	metabolic process;regulation of biological process;response to stimulus	catalytic activity;protein binding	55031	ENSG00000170242.17	USP47			1.117	0.828999
NP_001020118.1	regulation of biological process;transport	catalytic activity;protein binding	81555	ENSG00000145817.16	YIPF5			1.117	0.788322
XP_005250363.1	regulation of biological process	enzyme regulator activity;metal ion binding	3268		AGFG2			1.117	0.782356
NP_001271140.1	cell organization and biogenesis;metabolic process;regulation of biological process	catalytic activity;DNA binding;protein binding	10001	ENSG00000133997.11	MED6			1.117	0.839059
NP_004076.1	transport	metal ion binding;protein binding	1678	ENSG00000126953.5	TIMM8A			1.117	0.900795
NP_004634.1	metabolic process;regulation of biological process;response to stimulus;transport	protein binding;RNA binding	8106	ENSG00000100836.10	PABPN1	mRNA Processing	Influenza A; mRNA surveillance pathway	1.116	0.827301
NP_057021.2	cell death;cell differentiation;metabolic process	catalytic activity;protein binding	51604	ENSG00000124155.17	PIGT		Metabolic pathways; Glycosylphosphatidylinositol (GPI)-anchor biosynthesis	1.116	0.836486
NP_001181.2	metabolic process	catalytic activity	587	ENSG00000105552.14	BCAT2		2-Oxocarboxylic acid metabolism; Cysteine and methionine metabolism; Biosynthesis of amino acids; Valine, leucine and isoleucine degradation; Metabolic pathways; Valine, leucine and isoleucine biosynthesis; Pantothenate and CoA biosynthesis	1.116	0.839823
XP_005247965.1	cell organization and biogenesis;cellular component movement;regulation of biological process;response to stimulus;transport	protein binding;receptor activity;signal transducer activity	961		CD47			1.116	0.781853
XP_011513547.1	metabolic process	catalytic activity	23333	ENSG00000173852.14	DPY19L1			1.116	0.843213
XP_016858582.1	metabolic process;regulation of biological process;response to stimulus	catalytic activity;enzyme regulator activity;metal ion binding;protein binding	10010		TANK	TNF alpha Signaling Pathway		1.116	0.899828
XP_016885266.1	metabolic process;response to stimulus	catalytic activity;nucleotide binding;protein binding;RNA binding	7317		UBA1	Parkinsons Disease Pathway; Proteasome Degradation; Parkin-Ubiquitin Proteasomal System pathway		1.115	0.839059
NP_005091.2	regulation of biological process;response to stimulus;transport	protein binding	9590	ENSG00000131016.16	AKAP12	G Protein Signaling Pathways		1.115	0.839059
NP_003923.2	cell organization and biogenesis;metabolic process;regulation of biological process	nucleotide binding;protein binding	6767	ENSG00000100380.13	ST13			1.115	0.84119
NP_001028886.1	cell organization and biogenesis;metabolic process;regulation of biological process	catalytic activity;protein binding;RNA binding	4839	ENSG00000111641.11	NOP2	Imatinib and Chronic Myeloid Leukemia		1.115	0.833128
NP_001193946.1	regulation of biological process	protein binding;structural molecule activity	6525	ENSG00000183963.18	SMTN			1.115	0.836486
NP_055416.2	cell organization and biogenesis;coagulation;regulation of biological process;transport	catalytic activity;metal ion binding;nucleotide binding;protein binding	30846	ENSG00000024422.11	EHD2	Insulin Signaling	Endocytosis	1.115	0.839059
NP_001120794.1	coagulation;regulation of biological process	protein binding	23468	ENSG00000094916.15	CBX5			1.115	0.827301
NP_001274170.1	cell differentiation;regulation of biological process	nucleotide binding;protein binding	81618	ENSG00000135916.15	ITM2C			1.115	0.791656
NP_079160.1	metabolic process	catalytic activity	79944	ENSG00000087299.11	L2HGDH		Butanoate metabolism	1.115	0.802604
NP_002601.1	cell proliferation;metabolic process;regulation of biological process;response to stimulus	catalytic activity;nucleotide binding;protein binding	5163	ENSG00000152256.13	PDK1	T-Cell Receptor and Co-stimulatory Signaling; EPO Receptor Signaling; T-Cell antigen Receptor (TCR) pathway during Staphylococcus aureus infection; PI3K-AKT-mTOR signaling pathway and therapeutic opportunities; ErbB Signaling Pathway; TGF-beta Signaling Pathway; Factors and pathways affecting insulin-like growth factor (IGF1)-Akt signaling; DNA Damage Response (only ATM dependent)	Central carbon metabolism in cancer; Axon guidance; HIF-1 signaling pathway	1.115	0.891051
NP_001248757.1	transport		84689	ENSG00000166928.10	MS4A14			1.115	0.84262
NP_002078.1	regulation of biological process;response to stimulus;transport	protein binding;RNA binding	2896	ENSG00000030582.17	GRN	Integrated Breast Cancer Pathway		1.114	0.795478
NP_005479.1	transport	protein binding	10043	ENSG00000100284.20	TOM1			1.114	0.785081
NP_001139580.1	metabolic process;response to stimulus	catalytic activity	22949	ENSG00000106853.18	PTGR1	NRF2 pathway		1.114	0.827301
NP_001333746.1	metabolic process	catalytic activity	7172	ENSG00000137364.4	TPMT	Metapathway biotransformation; Methylation Pathways	Drug metabolism - other enzymes	1.114	0.840537
NP_065207.2	metabolic process	catalytic activity;metal ion binding	2589	ENSG00000141429.13	GALNT1		Mucin type O-glycan biosynthesis; Metabolic pathways	1.114	0.899828
NP_001275727.1	regulation of biological process	protein binding	348262	ENSG00000225663.7	FAM195B; MCRIP1			1.114	0.888308
NP_003269.2	regulation of biological process;response to stimulus;transport	metal ion binding;protein binding	7123	ENSG00000163815.5	CLEC3B			1.114	0.929207
XP_016860473.1	metabolic process	catalytic activity	79828		METTL8			1.114	0.92539
NP_835221.2	cell differentiation;development;metabolic process;regulation of biological process;response to stimulus	DNA binding;protein binding	1745	ENSG00000144355.14	DLX1			1.114	0.926664
NP_001171712.1	regulation of biological process;transport	nucleotide binding;protein binding;transporter activity	7417	ENSG00000165637.13	VDAC2			1.113	0.850195
XP_011532966.1	metabolic process;regulation of biological process;response to stimulus;transport	metal ion binding;protein binding;RNA binding	821		CANX			1.113	0.850195
NP_006787.2	cell organization and biogenesis;cellular homeostasis;metabolic process;regulation of biological process;response to stimulus;transport	catalytic activity;metal ion binding;nucleotide binding;protein binding	10939	ENSG00000141385.9	AFG3L2			1.113	0.850195
NP_006796.1	defense response;metabolic process;regulation of biological process;response to stimulus	protein binding;RNA binding	10949	ENSG00000177733.6	HNRNPA0			1.113	0.837529
NP_000160.1	metabolic process;regulation of biological process;transport	catalytic activity;protein binding	2717	ENSG00000102393.9	GLA		Galactose metabolism; Sphingolipid metabolism; Lysosome; Glycosphingolipid biosynthesis - globo and isoglobo series; Glycerolipid metabolism	1.113	0.828307
NP_006145.2	cell organization and biogenesis;metabolic process;regulation of biological process;response to stimulus;transport	catalytic activity;protein binding	4734	ENSG00000069869.15	NEDD4	Proteasome Degradation; EGF/EGFR Signaling Pathway		1.113	0.808852
NP_001101.1	cell communication;cell organization and biogenesis;metabolic process;regulation of biological process;response to stimulus;transport	catalytic activity;metal ion binding;protein binding	102	ENSG00000137845.14	ADAM10	Canonical and Non-canonical Notch signaling; Alzheimers Disease; Copper homeostasis; Hypertrophy Model	Alzheimer's disease; Epithelial cell signaling in Helicobacter pylori infection	1.113	0.831042
NP_000296.2	metabolic process;response to stimulus	catalytic activity;metal ion binding;protein binding	5445	ENSG00000105854.12	PON2	Phase I biotransformations, non P450	Metabolic pathways	1.113	0.778771
NP_112233.2	transport	transporter activity	81855	ENSG00000107819.13	SFXN3			1.113	0.843213
NP_008909.1	metabolic process	metal ion binding;protein binding	7737	ENSG00000125352.5	RNF113A			1.113	0.7892
NP_001287990.1	cell death;cell differentiation;regulation of biological process;response to stimulus	protein binding	9275	ENSG00000106635.7	BCL7B			1.113	0.789767
XP_016861540.1	metabolic process;regulation of biological process;response to stimulus	DNA binding;metal ion binding;nucleotide binding;protein binding	253461		ZBTB38			1.113	0.885217
NP_001258370.1	cell organization and biogenesis;regulation of biological process;response to stimulus	protein binding	755	ENSG00000160226.15	C21orf2			1.113	0.888603
NP_001265612.1	metabolic process;regulation of biological process;response to stimulus	protein binding	51421	ENSG00000114019.14	AMOTL2			1.113	0.931072
NP_060190.2	regulation of biological process	protein binding	55620	ENSG00000178078.11	STAP2			1.113	0.768021
NP_005098.2	metabolic process	catalytic activity;metal ion binding	9941	ENSG00000157036.12	EXOG			1.113	0.934857
NP_036246.1	cell death;cell differentiation;metabolic process	catalytic activity;protein binding	23581	ENSG00000105141.5	CASP14			1.113	0.863052
XP_016879389.1	cell organization and biogenesis;metabolic process;regulation of biological process;response to stimulus	RNA binding	9665		KIAA0430; MARF1			1.113	0.973666
NP_001306935.1	cell organization and biogenesis;cell proliferation;cellular component movement;regulation of biological process;response to stimulus;transport	enzyme regulator activity;metal ion binding;protein binding	29127		RACGAP1	Signal Transduction of S1P Receptor; Wnt Signaling Pathway and Pluripotency		1.112	0.850195
NP_536724.1	metabolic process;regulation of biological process	catalytic activity	128869	ENSG00000101464.10	PIGU		Glycosylphosphatidylinositol (GPI)-anchor biosynthesis; Metabolic pathways	1.112	0.836486
NP_056079.1			23313	ENSG00000100364.18	KIAA0930			1.112	0.857346
NP_004784.2	cell organization and biogenesis;metabolic process;response to stimulus	catalytic activity;DNA binding;nucleotide binding;protein binding;RNA binding	9361	ENSG00000196365.11	LONP1			1.111	0.850195
NP_060309.2	cell organization and biogenesis;metabolic process	catalytic activity;metal ion binding	54947	ENSG00000087253.12	LPCAT2		Glycerophospholipid metabolism; Metabolic pathways; Ether lipid metabolism	1.111	0.823958
NP_115866.1	cell death;cell organization and biogenesis;metabolic process	protein binding;RNA binding;structural molecule activity	64975	ENSG00000182154.7	MRPL41			1.111	0.862582
NP_001035546.1	metabolic process	catalytic activity	57414	ENSG00000005486.16	RHBDD2			1.111	0.839059
NP_001103132.3	metabolic process	catalytic activity;protein binding	283450	ENSG00000173064.12	HECTD4			1.111	0.93232
NP_005991.1	cell organization and biogenesis;regulation of biological process;transport	catalytic activity;nucleotide binding;protein binding;structural molecule activity	7277	ENSG00000127824.13	TUBA4A	Pathogenic Escherichia coli infection; Parkin-Ubiquitin Proteasomal System pathway	Pathogenic Escherichia coli infection; Phagosome; Apoptosis; Gap junction	1.11	0.836486
NP_001306010.1	cell organization and biogenesis;metabolic process;regulation of biological process;response to stimulus;transport	catalytic activity;DNA binding;protein binding	3159	ENSG00000137309.19	HMGA1	Senescence and Autophagy in Cancer; Preimplantation Embryo; Adipogenesis		1.11	0.932309
NP_036313.3	cell death;metabolic process;regulation of biological process;response to stimulus	catalytic activity;metal ion binding;protein binding	23770	ENSG00000105701.15	FKBP8	Senescence and Autophagy in Cancer		1.11	0.850195
XP_011539174.1	metabolic process;regulation of biological process	catalytic activity;metal ion binding;protein binding	1889		ECE1	Corticotropin-releasing hormone signaling pathway; Sudden Infant Death Syndrome (SIDS) Susceptibility Pathways		1.11	0.823958
NP_002650.1	cellular component movement;coagulation;metabolic process;regulation of biological process;response to stimulus;transport	protein binding;receptor activity;signal transducer activity	5329	ENSG00000011422.11	PLAUR	Complement and Coagulation Cascades; VEGFA-VEGFR2 Signaling Pathway; Primary Focal Segmental Glomerulosclerosis FSGS	Complement and coagulation cascades; Proteoglycans in cancer	1.11	0.850195
NP_077274.3	metabolic process	catalytic activity;protein binding	79143	ENSG00000278519.4; ENSG00000277025.4; ENSG00000277923.4; ENSG00000277733.4; ENSG00000274194.4; ENSG00000273592.4; ENSG00000276935.4; ENSG00000278322.4; ENSG00000125505.16; ENSG00000275118.4	MBOAT7		Glycerophospholipid metabolism	1.11	0.876951
NP_004642.2	metabolic process	catalytic activity;protein binding	8237	ENSG00000102226.9	USP11			1.11	0.850195
NP_054896.2	cell organization and biogenesis;transport	protein binding	29090	ENSG00000075336.11	TIMM21			1.11	0.850195
NP_001316143.1	cell organization and biogenesis;metabolic process;regulation of biological process;transport	enzyme regulator activity;protein binding;transporter activity	4253	ENSG00000258941.4	CTAGE5; MIA2			1.11	0.850195
XP_005254001.1	metabolic process;regulation of biological process;response to stimulus	catalytic activity;metal ion binding;nucleotide binding;protein binding	8315		BRAP			1.11	0.850195
NP_064708.1	metabolic process	protein binding	57017	ENSG00000088682.13	COQ9			1.11	0.937262
NP_001269495.1		metal ion binding;protein binding;RNA binding	51538	ENSG00000121766.15	ZCCHC17			1.11	0.850195
XP_011512570.1	response to stimulus;transport		11118		BTN3A2			1.11	0.90491
NP_003861.1	cell growth;regulation of biological process;response to stimulus;transport	enzyme regulator activity;metal ion binding;protein binding	8826	ENSG00000140575.12	IQGAP1	VEGFA-VEGFR2 Signaling Pathway; EGF/EGFR Signaling Pathway; G13 Signaling Pathway; Regulation of Actin Cytoskeleton	Regulation of actin cytoskeleton; Proteoglycans in cancer; Adherens junction	1.109	0.859982
NP_001484.1	metabolic process;regulation of biological process;response to stimulus;transport	catalytic activity;enzyme regulator activity;protein binding	2664	ENSG00000203879.11	GDI1	Integrated Breast Cancer Pathway		1.109	0.857346
NP_055082.1			10944	ENSG00000110696.9	C11orf58			1.109	0.852025
NP_001139786.1	metabolic process;regulation of biological process	catalytic activity;protein binding	84836	ENSG00000114779.19	ABHD14B			1.109	0.853515
NP_006773.2	regulation of biological process;transport	DNA binding;metal ion binding	7542	ENSG00000162300.11	ZFPL1			1.109	0.931114
XP_005254037.1		protein binding	88455		ANKRD13A			1.109	0.87794
XP_011541515.1	cell organization and biogenesis;cellular homeostasis	protein binding	1657		DMXL1			1.109	0.839059
NP_006848.1	metabolic process	protein binding	11017	ENSG00000124380.10	SNRNP27		Spliceosome	1.109	0.785448
NP_821158.2	metabolic process;regulation of biological process	catalytic activity;protein binding	2686	ENSG00000131067.16	GGT7		Taurine and hypotaurine metabolism; Metabolic pathways; Glutathione metabolism	1.109	0.850195
XP_011518611.1			6764		ST5			1.109	0.862582
NP_001302430.1	transport	protein binding;transporter activity	5002		SLC22A18			1.109	0.867222
NP_001224.1	cell organization and biogenesis;regulation of biological process;response to stimulus;transport	protein binding;structural molecule activity	858	ENSG00000105971.14	CAV2	EGF/EGFR Signaling Pathway; Integrin-mediated Cell Adhesion; Focal Adhesion	Bacterial invasion of epithelial cells; Endocytosis; Focal adhesion; Proteoglycans in cancer	1.109	0.937958
NP_056143.1	metabolic process;transport	catalytic activity;nucleotide binding;protein binding	23382	ENSG00000158467.16	AHCYL2	One Carbon Metabolism; Trans-sulfuration and one carbon metabolism	Metabolic pathways; Cysteine and methionine metabolism	1.108	0.853262
NP_149977.2	metabolic process	protein binding	91289	ENSG00000100258.17	LMF2			1.108	0.815285
NP_005461.2	cell organization and biogenesis;cellular component movement;metabolic process;regulation of biological process;response to stimulus	enzyme regulator activity;protein binding	10006	ENSG00000136754.16	ABI1	EGF/EGFR Signaling Pathway		1.108	0.836486
XP_016876628.1	cellular component movement;metabolic process;regulation of biological process;response to stimulus	catalytic activity;protein binding	2530		FUT8			1.108	0.899828
XP_016874988.1	metabolic process	protein binding	54477		PLEKHA5			1.108	0.929187
NP_003943.2	metabolic process;regulation of biological process;response to stimulus	catalytic activity;nucleotide binding	6199	ENSG00000175634.14	RPS6KB2	Insulin Signaling; IL-5 Signaling Pathway; AMP-activated Protein Kinase (AMPK) Signaling; Follicle Stimulating Hormone (FSH) signaling pathway; Cytoplasmic Ribosomal Proteins; IL-2 Signaling Pathway; Focal Adhesion-PI3K-Akt-mTOR-signaling pathway; Angiopoietin Like Protein 8 Regulatory Pathway	Proteoglycans in cancer; HIF-1 signaling pathway; Longevity regulating pathway; AMPK signaling pathway; ErbB signaling pathway; TGF-beta signaling pathway; Endocrine resistance; Acute myeloid leukemia; mTOR signaling pathway; Insulin signaling pathway; Choline metabolism in cancer; PI3K-Akt signaling pathway; Longevity regulating pathway - multiple species; EGFR tyrosine kinase inhibitor resistan…	1.108	0.861809
NP_659483.2	cell differentiation;metabolic process	metal ion binding;protein binding	125972	ENSG00000269058.5	CALR3			1.108	0.836486
XP_011532021.1	cell division;cell organization and biogenesis;cellular component movement;regulation of biological process	protein binding;RNA binding;structural molecule activity	4134		MAP4			1.107	0.924798
NP_945353.1	cell proliferation;regulation of biological process;response to stimulus	enzyme regulator activity;protein binding;RNA binding	9138	ENSG00000076928.17	ARHGEF1	G13 Signaling Pathway; Regulation of Actin Cytoskeleton; EGF/EGFR Signaling Pathway; G Protein Signaling Pathways		1.107	0.883439
NP_001339592.1		DNA binding;metal ion binding;protein binding	4925		NUCB2			1.107	0.854159
NP_004036.1	cellular homeostasis;response to stimulus;transport	metal ion binding;protein binding;transporter activity	475	ENSG00000177556.11	ATOX1	Copper homeostasis	Mineral absorption	1.107	0.836486
NP_005502.1		protein binding	2315	ENSG00000120215.9	MLANA			1.107	0.937958
NP_116161.2	cell proliferation;metabolic process;regulation of biological process	metal ion binding	84858	ENSG00000165655.16	ZNF503			1.107	0.947718
XP_016866409.1			51250		C6orf203			1.107	0.862582
NP_003225.2	cell differentiation;cell organization and biogenesis;cellular homeostasis;metabolic process;regulation of biological process;response to stimulus;transport	protein binding;receptor activity;RNA binding;transporter activity	7037	ENSG00000072274.12	TFRC	Iron metabolism in placenta	Endocytosis; Hematopoietic cell lineage; Phagosome; HIF-1 signaling pathway	1.106	0.877102
NP_001136067.1	cell organization and biogenesis;metabolic process	catalytic activity;metal ion binding;protein binding	5033	ENSG00000122884.12	P4HA1		Metabolic pathways; Arginine and proline metabolism	1.106	0.926716
NP_001193665.1	cell organization and biogenesis;metabolic process;regulation of biological process	enzyme regulator activity;protein binding	55968	ENSG00000088833.17	NSFL1C			1.106	0.87794
NP_003696.2	metabolic process;response to stimulus;transport	metal ion binding;transporter activity	8604	ENSG00000115840.13	SLC25A12			1.106	0.852025
NP_002426.1	metabolic process	catalytic activity;metal ion binding	4351	ENSG00000178802.17	MPI		Amino sugar and nucleotide sugar metabolism; Metabolic pathways; Fructose and mannose metabolism	1.106	0.899828
XP_011539879.1	cell organization and biogenesis;cellular component movement;regulation of biological process;transport	protein binding	5195		PEX14			1.106	0.89854
XP_005254344.1	transport		25963		TMEM87A			1.106	0.865818
NP_003084.1	cell organization and biogenesis;metabolic process	metal ion binding;protein binding;RNA binding	6631	ENSG00000124562.9	SNRPC		Spliceosome	1.106	0.937262
NP_005372.2	regulation of biological process;response to stimulus	DNA binding;protein binding;RNA binding	4691	ENSG00000115053.15	NCL	Pathogenic Escherichia coli infection; VEGFA-VEGFR2 Signaling Pathway	Pathogenic Escherichia coli infection	1.105	0.878443
XP_005245715.1	regulation of biological process	protein binding;RNA binding	9898		UBAP2L			1.105	0.937262
NP_001338917.1		catalytic activity;metal ion binding;protein binding	28970	ENSG00000182919.14	C11orf54			1.105	0.836486
NP_001304941.1	metabolic process;regulation of biological process;response to stimulus	catalytic activity;DNA binding;motor activity;protein binding	7518	ENSG00000152422.15	XRCC4	Non-homologous end joining	Non-homologous end-joining	1.105	0.836486
NP_057303.2	metabolic process	catalytic activity;metal ion binding	11253	ENSG00000177239.14	MAN1B1		Protein processing in endoplasmic reticulum; Metabolic pathways; N-Glycan biosynthesis	1.105	0.891051
NP_001677.2	cell differentiation;cell organization and biogenesis;cellular homeostasis;metabolic process;regulation of biological process;transport	catalytic activity;nucleotide binding;protein binding;transporter activity	506	ENSG00000110955.8	ATP5B	Oxidative phosphorylation; Electron Transport Chain	Parkinson's disease; Alzheimer's disease; Metabolic pathways; Oxidative phosphorylation; Huntington's disease	1.104	0.883439
XP_011528663.1	metabolic process;regulation of biological process;response to stimulus;transport	catalytic activity;protein binding	7353		UFD1L; UFD1			1.104	0.854159
NP_001272.2	cell differentiation;development	protein binding	1155	ENSG00000105254.11	TBCB			1.104	0.850195
NP_001243654.1	cell division;cell organization and biogenesis;metabolic process	catalytic activity;metal ion binding	10713	ENSG00000168883.19	USP39		Spliceosome	1.104	0.89854
NP_444252.1	cell organization and biogenesis;regulation of biological process	catalytic activity;protein binding	5217	ENSG00000070087.13	PFN2	Association Between Physico-Chemical Features and Toxicity Associated Pathways	Rap1 signaling pathway; Salmonella infection; Regulation of actin cytoskeleton; Shigellosis	1.104	0.850195
XP_011540101.2	regulation of biological process;response to stimulus	protein binding;receptor activity;signal transducer activity	57085		AGTRAP			1.104	0.906221
NP_258260.1	cell communication;cell organization and biogenesis;regulation of biological process	protein binding	89848	ENSG00000197948.10	FCHSD1			1.104	0.839059
NP_061821.1	regulation of biological process;response to stimulus	enzyme regulator activity;protein binding	54206	ENSG00000116285.12	ERRFI1	EGF/EGFR Signaling Pathway; Signaling Pathways in Glioblastoma		1.104	0.942166
NP_078820.2	cell death;cell organization and biogenesis;metabolic process;regulation of biological process;response to stimulus	catalytic activity;metal ion binding;protein binding;signal transducer activity	79594	ENSG00000090432.6	MUL1			1.104	0.900718
NP_005124.1	metabolic process	catalytic activity	9986; 79703	ENSG00000173653.7	RCE1; C11orf80		Terpenoid backbone biosynthesis	1.104	0.891051
NP_001269734.1	metabolic process;regulation of biological process	catalytic activity;metal ion binding	64844	ENSG00000136536.14	MARCH7			1.104	0.958832
NP_001900.1	metabolic process;transport	catalytic activity;protein binding	1509	ENSG00000117984.13	CTSD	Prolactin Signaling Pathway	Tuberculosis; Apoptosis; Sphingolipid signaling pathway; Lysosome	1.103	0.888603
NP_002070.1	metabolic process;regulation of biological process;response to stimulus	catalytic activity	2805	ENSG00000120053.10	GOT1	Trans-sulfuration pathway; Alanine and aspartate metabolism; Glycolysis and Gluconeogenesis; Amino Acid metabolism	Metabolic pathways; Phenylalanine metabolism; Tyrosine metabolism; Cysteine and methionine metabolism; Biosynthesis of amino acids; Carbon metabolism; Phenylalanine, tyrosine and tryptophan biosynthesis; Arginine and proline metabolism; 2-Oxocarboxylic acid metabolism; Alanine, aspartate and glutamate metabolism; Arginine biosynthesis	1.103	0.886326
NP_000150.1	metabolic process	catalytic activity;nucleotide binding	2639	ENSG00000105607.12	GCDH	Fatty Acid Beta Oxidation; Tryptophan metabolism	Tryptophan metabolism; Fatty acid degradation; Metabolic pathways; Lysine degradation	1.103	0.914004
NP_065385.2	cell differentiation;development;regulation of biological process	protein binding	57326	ENSG00000163346.16	PBXIP1			1.103	0.865177
NP_001333268.1	cell organization and biogenesis;metabolic process		92399		MRRF			1.103	0.891051
NP_001230695.1	metabolic process	catalytic activity;protein binding	55624		POMGNT1			1.103	0.891051
XP_005257286.1	metabolic process	catalytic activity;protein binding	283989		TSEN54			1.103	0.944715
XP_005245730.1	regulation of biological process	protein binding;RNA binding	9898		UBAP2L			1.102	0.891051
NP_001317003.1	regulation of biological process;transport	protein binding	253725	ENSG00000172661.17	FAM21C; WASHC2C			1.102	0.837088
NP_001036144.1	cell organization and biogenesis;cellular component movement;regulation of biological process;response to stimulus	catalytic activity;nucleotide binding;protein binding;signal transducer activity	389	ENSG00000155366.16	RHOC	VEGFA-VEGFR2 Signaling Pathway; Spinal Cord Injury		1.102	0.842656
NP_071496.1	cell organization and biogenesis;metabolic process;regulation of biological process;reproduction	catalytic activity;protein binding;RNA binding	7458	ENSG00000106682.14	EIF4H	Translation Factors		1.102	0.865818
NP_000680.2	metabolic process;regulation of biological process	catalytic activity;enzyme regulator activity;nucleotide binding	216	ENSG00000165092.12	ALDH1A1	Vitamin A and Carotenoid Metabolism; Fatty Acid Omega Oxidation; Dopaminergic Neurogenesis; Folate-Alcohol and Cancer Pathway; Tryptophan metabolism; Amino Acid metabolism	Metabolic pathways; Retinol metabolism	1.102	0.891051
NP_006362.1	metabolic process;regulation of biological process	protein binding	10491	ENSG00000170275.14	CRTAP			1.102	0.883249
NP_808800.1	cell organization and biogenesis;metabolic process;regulation of biological process	protein binding	51280	ENSG00000135052.16	GOLM1			1.102	0.850195
NP_004330.1	regulation of biological process;transport	protein binding	754	ENSG00000183255.11	PTTG1IP			1.102	0.897155
NP_001337182.1	cell organization and biogenesis;metabolic process	catalytic activity	57570		TRMT5			1.102	0.858339
NP_000273.2	metabolic process	catalytic activity;metal ion binding;nucleotide binding;protein binding	5095	ENSG00000175198.15	PCCA		Valine, leucine and isoleucine degradation; Propanoate metabolism; Metabolic pathways; Glyoxylate and dicarboxylate metabolism; Carbon metabolism	1.102	0.949617
NP_004815.3	metabolic process;regulation of biological process	catalytic activity;protein binding	9425	ENSG00000153046.17	CDYL			1.102	0.850195
NP_055569.1	metabolic process	catalytic activity	9791	ENSG00000156471.12	PTDSS1	Kennedy pathway	Metabolic pathways; Glycerophospholipid metabolism	1.102	0.92161
NP_061848.2	cell organization and biogenesis;metabolic process;regulation of biological process;response to stimulus	DNA binding;protein binding	54386	ENSG00000166848.5	TERF2IP			1.102	0.891051
NP_006330.2	cell differentiation;cell organization and biogenesis;coagulation;metabolic process;regulation of biological process	catalytic activity;DNA binding;protein binding	10362	ENSG00000064961.18	HMG20B			1.102	0.850195
NP_036392.2	cell organization and biogenesis;metabolic process	catalytic activity;metal ion binding;protein binding	26061	ENSG00000131373.14	HACL1		Peroxisome	1.102	0.850195
NP_001305665.1			79780	ENSG00000149231.11	CCDC82			1.102	0.93232
NP_689822.2	regulation of biological process	protein binding	163882	ENSG00000162852.13	CNST			1.102	0.914004
NP_001748.1	cell differentiation;metabolic process	catalytic activity	873; 54093	ENSG00000159228.12	CBR1; SETD4	NRF2 pathway	Arachidonic acid metabolism; Metabolic pathways; Chemical carcinogenesis; Metabolism of xenobiotics by cytochrome P450	1.101	0.891051
NP_722550.1	cell death;cell organization and biogenesis;cellular component movement;regulation of biological process	protein binding;RNA binding	57142	ENSG00000115310.17	RTN4	Spinal Cord Injury		1.101	0.950781
NP_009160.2	cell organization and biogenesis;regulation of biological process;transport	protein binding;transporter activity	11252	ENSG00000100266.18	PACSIN2			1.101	0.891703
NP_001120683.1	cell organization and biogenesis;cellular component movement;development;regulation of biological process;response to stimulus	protein binding	57698	ENSG00000187164.19	KIAA1598; SHTN1			1.101	0.891051
NP_056195.3	cell organization and biogenesis;transport	protein binding	25813	ENSG00000100347.14	SAMM50			1.101	0.891051
NP_006215.1	cell organization and biogenesis;metabolic process;regulation of biological process;response to stimulus;transport	transporter activity	5306	ENSG00000174238.14	PITPNA			1.101	0.877346
XP_011510189.1		protein binding	80097		MZT2B			1.101	0.954505
NP_056541.2	metabolic process	protein binding	50717	ENSG00000132716.18	DCAF8			1.101	0.854159
NP_543011.2	cell differentiation;regulation of biological process;response to stimulus		116151	ENSG00000124098.9	FAM210B			1.101	0.939416
NP_937887.1	cell organization and biogenesis;defense response;metabolic process;regulation of biological process;response to stimulus	nucleotide binding;protein binding;RNA binding;structural molecule activity	1981		EIF4G1	Translation Factors		1.1	0.951546
NP_055481.1	cell organization and biogenesis;transport	protein binding	9685	ENSG00000113282.13	CLINT1			1.1	0.880518
NP_054829.2	cell proliferation;metabolic process;regulation of biological process	catalytic activity;DNA binding;enzyme regulator activity;protein binding;RNA binding	5511	ENSG00000117751.17	PPP1R8			1.1	0.958832
NP_872304.2		metal ion binding	126299	ENSG00000131116.11	ZNF428			1.1	0.883439
NP_060182.1	metabolic process	catalytic activity	54858	ENSG00000130517.13	PGPEP1			1.1	0.850195
NP_001288704.1		protein binding	57146	ENSG00000011638.10; ENSG00000283997.1	TMEM159			1.1	0.896672
NP_001305467.1	cell organization and biogenesis;development;regulation of biological process	enzyme regulator activity;protein binding	10253	ENSG00000136158.11	SPRY2	Ectoderm Differentiation; EGF/EGFR Signaling Pathway; Signaling Pathways in Glioblastoma	MicroRNAs in cancer	1.1	0.900795
NP_001123467.1	cell organization and biogenesis;development	protein binding	79047	ENSG00000153885.14	KCTD15			1.1	0.98722
NP_001269581.1	response to stimulus	protein binding;RNA binding	10963	ENSG00000168439.16	STIP1			1.099	0.900795
NP_001229971.1	regulation of biological process;response to stimulus	protein binding	3107	ENSG00000233841.11	HLA-C	Proteasome Degradation; Allograft Rejection		1.099	0.882176
NP_078932.2		catalytic activity	79709	ENSG00000130309.10	COLGALT1; GLT25D1		Lysine degradation; Other types of O-glycan biosynthesis	1.099	0.883439
NP_005917.2	cell organization and biogenesis	protein binding;RNA binding	4236	ENSG00000140259.6	MFAP1	Canonical and Non-canonical Notch signaling		1.099	0.893726
XP_005261794.1		metal ion binding;protein binding	79174		CRELD2			1.099	0.896672
XP_016879271.1	metabolic process	catalytic activity;protein binding	84572		GNPTG			1.099	0.84119
NP_004070.3	cell organization and biogenesis;metabolic process;regulation of biological process;response to stimulus;transport	catalytic activity;protein binding	1520	ENSG00000163131.10	CTSS		Lysosome; Phagosome; Apoptosis; Tuberculosis; Antigen processing and presentation	1.099	0.929449
XP_005249649.1	cell organization and biogenesis;metabolic process;regulation of biological process;transport	metal ion binding;protein binding;RNA binding;transporter activity	11097		NUPL2			1.099	0.958832
NP_001339621.1	transport	transporter activity	201266	ENSG00000133195.11	SLC39A11	Zinc homeostasis; NRF2 pathway		1.099	0.851892
NP_665813.1	regulation of biological process;transport	transporter activity	59285	ENSG00000130433.7	CACNG6	Arrhythmogenic Right Ventricular Cardiomyopathy	Oxytocin signaling pathway; Hypertrophic cardiomyopathy (HCM); Dilated cardiomyopathy; Adrenergic signaling in cardiomyocytes; MAPK signaling pathway; Arrhythmogenic right ventricular cardiomyopathy (ARVC); Cardiac muscle contraction	1.099	0.876951
NP_002617.3	cell organization and biogenesis;metabolic process;regulation of biological process;response to stimulus;transport	catalytic activity;metal ion binding;nucleotide binding;protein binding	5211	ENSG00000141959.16	PFKL	Photodynamic therapy-induced HIF-1 survival signaling; Insulin Signaling; Glycolysis and Gluconeogenesis	Glycolysis / Gluconeogenesis; Galactose metabolism; Biosynthesis of amino acids; Pentose phosphate pathway; Central carbon metabolism in cancer; Glucagon signaling pathway; Metabolic pathways; Carbon metabolism; RNA degradation; HIF-1 signaling pathway; AMPK signaling pathway; Fructose and mannose metabolism	1.098	0.891051
NP_005862.1	cell death;metabolic process	protein binding;RNA binding	10285	ENSG00000119953.12	SMNDC1		Spliceosome	1.098	0.859089
NP_001278092.1	metabolic process;response to stimulus	catalytic activity;protein binding	2052	ENSG00000143819.12	EPHX1	Aflatoxin B1 metabolism; Benzene metabolism; Metapathway biotransformation; Benzo(a)pyrene metabolism; Photodynamic therapy-induced NFE2L2 (NRF2) survival signaling	Bile secretion; Metabolism of xenobiotics by cytochrome P450; Chemical carcinogenesis	1.098	0.857346
NP_005331.1	cell death;metabolic process;regulation of biological process;response to stimulus	catalytic activity;nucleotide binding;protein binding	3094	ENSG00000169567.11	HINT1			1.098	0.931072
NP_001153173.1	cell differentiation;regulation of biological process	metal ion binding;protein binding	2273	ENSG00000022267.16	FHL1	Notch Signaling Pathway		1.098	0.850195
NP_872357.2	development;metabolic process	catalytic activity;protein binding	253558	ENSG00000172954.13	LCLAT1		Metabolic pathways; Glycerolipid metabolism; Glycerophospholipid metabolism	1.098	0.973666
NP_006315.1	development;regulation of biological process		10428	ENSG00000153774.8	CFDP1			1.098	0.891047
NP_001177921.1	regulation of biological process;response to stimulus;transport	transporter activity	9197	ENSG00000169359.13	SLC33A1	Ganglio Sphingolipid Metabolism	Glycosphingolipid biosynthesis - ganglio series; Metabolic pathways	1.098	0.970029
XP_011518282.1	metabolic process;regulation of biological process	catalytic activity;protein binding	26273		FBXO3			1.098	0.913391
NP_055523.1	cell division;cell organization and biogenesis;regulation of biological process	protein binding	9735	ENSG00000184445.11	KNTC1			1.098	0.958832
NP_919261.2	cell organization and biogenesis;metabolic process;regulation of biological process	DNA binding;protein binding	144108	ENSG00000179119.14	SPTY2D1			1.098	0.957348
NP_065904.1			57613	ENSG00000084444.13	KIAA1467; FAM234B			1.098	0.98722
NP_003159.1	cell organization and biogenesis;metabolic process;regulation of biological process	metal ion binding;protein binding;RNA binding	6827	ENSG00000213246.6	SUPT4H1	Initiation of transcription and translation elongation at the HIV-1 LTR		1.098	0.856326
NP_003119.2	cell organization and biogenesis;cellular component movement;metabolic process;regulation of biological process;response to stimulus;transport	protein binding;RNA binding;structural molecule activity	6711	ENSG00000115306.15	SPTBN1	Sudden Infant Death Syndrome (SIDS) Susceptibility Pathways; TGF-beta Signaling Pathway		1.097	0.931114
NP_056991.2	metabolic process	catalytic activity;metal ion binding	51056	ENSG00000002549.12	LAP3		Arginine and proline metabolism; Glutathione metabolism; Metabolic pathways	1.097	0.918723
NP_065090.1	metabolic process	protein binding	57092	ENSG00000081154.11	PCNP			1.097	0.911681
NP_056345.3	cell organization and biogenesis	protein binding	26003	ENSG00000115806.12	GORASP2			1.097	0.850195
NP_004290.2	cellular homeostasis;transport	catalytic activity;nucleotide binding;transporter activity	22	ENSG00000131269.15	ABCB7			1.097	0.851892
NP_733844.1	metabolic process	catalytic activity;protein binding	8659	ENSG00000159423.16	ALDH4A1		Alanine, aspartate and glutamate metabolism; Arginine and proline metabolism; Metabolic pathways	1.097	0.850928
NP_061184.1	cell organization and biogenesis;transport	protein binding	9382	ENSG00000166685.11	COG1			1.097	0.956696
NP_006203.2	metabolic process;regulation of biological process;response to stimulus	catalytic activity;nucleotide binding;protein binding	5208	ENSG00000123836.14	PFKFB2	Focal Adhesion-PI3K-Akt-mTOR-signaling pathway	Thyroid hormone signaling pathway; Fructose and mannose metabolism; AMPK signaling pathway	1.097	0.899828
NP_997080.1	cell death;cell organization and biogenesis;defense response;metabolic process;regulation of biological process;response to stimulus	catalytic activity;metal ion binding;protein binding	8751	ENSG00000143537.13	ADAM15			1.097	0.853515
XP_011523241.1	cell organization and biogenesis;metabolic process;regulation of biological process;response to stimulus;transport	enzyme regulator activity;protein binding	54828		BCAS3			1.097	0.968722
XP_016880392.1	metabolic process;regulation of biological process	DNA binding;metal ion binding;protein binding	57649		PHF12			1.097	0.999483
XP_005268509.1	cell communication	metal ion binding	5097		PCDH1			1.097	0.937958
NP_588614.1	metabolic process;regulation of biological process;response to stimulus	catalytic activity;metal ion binding;protein binding;signal transducer activity	113026	ENSG00000161714.11	PLCD3	GPR40 PATHWAY	Metabolic pathways; Thyroid hormone signaling pathway; AGE-RAGE signaling pathway in diabetic complications; Calcium signaling pathway; Inositol phosphate metabolism; Phosphatidylinositol signaling system	1.097	0.964748
NP_036359.3	metabolic process	metal ion binding;nucleotide binding	8225	ENSG00000178605.13	GTPBP6			1.097	0.986477
NP_008974.5	metabolic process	protein binding;RNA binding	11103	ENSG00000111615.13	KRR1			1.096	0.870913
NP_002245.4	cellular component movement;transport	catalytic activity;motor activity;nucleotide binding;protein binding	3797	ENSG00000084731.14	KIF3C			1.096	0.973104
NP_004444.2	metabolic process;response to stimulus;transport	catalytic activity;metal ion binding;nucleotide binding	2110	ENSG00000171503.11	ETFDH			1.096	0.929207
NP_757345.2	cell organization and biogenesis;metabolic process;regulation of biological process;response to stimulus;transport	catalytic activity;protein binding;transporter activity	6892	ENSG00000206208.11; ENSG00000231925.11	TAPBP			1.096	0.919705
NP_004100.1	metabolic process;response to stimulus;transport	metal ion binding	2230	ENSG00000137714.2	FDX1			1.096	0.925714
NP_055991.1		protein binding	23219	ENSG00000143756.11	FBXO28			1.096	0.958681
NP_001119603.1	cellular homeostasis;metabolic process;response to stimulus	catalytic activity;DNA binding;protein binding	5428	ENSG00000140521.12	POLG	Nucleotide Metabolism	Metabolic pathways	1.096	0.857346
NP_000457.1	cell organization and biogenesis;metabolic process;response to stimulus;transport	catalytic activity;nucleotide binding;protein binding;RNA binding	5189	ENSG00000127980.15	PEX1		Peroxisome	1.096	0.931072
XP_011533731.1	cell organization and biogenesis	metal ion binding;structural molecule activity	1297		COL9A1	Gastric cancer network 2		1.096	0.973666
XP_016862062.1	transport	protein binding	51368		TEX264			1.095	0.871127
NP_006451.1	defense response;metabolic process;regulation of biological process;response to stimulus	enzyme regulator activity;protein binding;RNA binding	10614	ENSG00000186834.3	HEXIM1	Initiation of transcription and translation elongation at the HIV-1 LTR		1.095	0.952885
NP_112589.1	cell division;metabolic process	protein binding	83461	ENSG00000111665.11	CDCA3			1.095	0.877102
XP_005263588.1			90231	ENSG00000116685.15	KIAA2013			1.095	0.913486
XP_006715894.1	metabolic process;response to stimulus;transport	metal ion binding;transporter activity	10165		SLC25A13			1.094	0.929207
NP_002793.2	metabolic process;regulation of biological process;response to stimulus;transport	catalytic activity;nucleotide binding;protein binding;RNA binding	5700	ENSG00000100764.13	PSMC1	Proteasome Degradation; Parkin-Ubiquitin Proteasomal System pathway	Proteasome; Viral carcinogenesis; Epstein-Barr virus infection	1.094	0.926716
NP_006747.1	metabolic process;regulation of biological process;response to stimulus	DNA binding;metal ion binding;protein binding	6917	ENSG00000187735.13	TCEA1			1.094	0.909549
NP_065823.1		protein binding;RNA binding	57532	ENSG00000108256.8	NUFIP2			1.094	0.903684
NP_077310.1	cell organization and biogenesis	protein binding	79188	ENSG00000170876.7	TMEM43			1.094	0.908949
NP_001231855.1	metabolic process	protein binding;RNA binding	9128	ENSG00000136875.12	PRPF4	mRNA Processing		1.094	0.924798
NP_060592.2	metabolic process	catalytic activity;nucleotide binding;protein binding;RNA binding	55157	ENSG00000117593.9	DARS2		Aminoacyl-tRNA biosynthesis	1.094	0.885632
NP_005857.1	cell organization and biogenesis;regulation of biological process;response to stimulus;transport	protein binding;receptor activity;signal transducer activity	10280	ENSG00000147955.16	SIGMAR1			1.094	0.924798
NP_112236.3	cell organization and biogenesis;metabolic process;regulation of biological process;response to stimulus	catalytic activity;metal ion binding;protein binding	81858	ENSG00000179526.16	SHARPIN		NOD-like receptor signaling pathway	1.094	0.947383
NP_001307906.1	metabolic process	catalytic activity;metal ion binding	4122		MAN2A2			1.094	0.929207
NP_061964.3	metabolic process		65977	ENSG00000116095.10	PLEKHA3			1.094	0.929187
NP_149121.2	defense response;response to stimulus	protein binding	89790	ENSG00000142512.14	SIGLEC10			1.094	0.947718
NP_001254739.1	cell organization and biogenesis;metabolic process;regulation of biological process;response to stimulus;transport	protein binding;RNA binding	3692	ENSG00000242372.6	EIF6	Translation Factors	Ribosome biogenesis in eukaryotes	1.093	0.900795
XP_016867131.1	cell communication;cell organization and biogenesis;metabolic process;regulation of biological process;response to stimulus;transport	DNA binding;protein binding;structural molecule activity	10142		AKAP9	G Protein Signaling Pathways		1.093	0.924798
NP_005782.1	metabolic process;regulation of biological process	protein binding;RNA binding	10199	ENSG00000124383.8	MPHOSPH10		Ribosome biogenesis in eukaryotes	1.093	0.924798
NP_002802.2	metabolic process;regulation of biological process;response to stimulus;transport	catalytic activity;protein binding	5713	ENSG00000103035.10	PSMD7	Parkin-Ubiquitin Proteasomal System pathway; Proteasome Degradation	Epstein-Barr virus infection; Proteasome	1.093	0.875692
NP_001127853.1	cell communication;metabolic process;regulation of biological process;response to stimulus;transport	enzyme regulator activity;protein binding	9779	ENSG00000131374.14	TBC1D5			1.093	0.87612
NP_776195.2		protein binding	286451	ENSG00000181704.11	YIPF6			1.093	0.87612
XP_011521281.1	metabolic process	catalytic activity	23659		PLA2G15			1.093	0.911754
NP_612364.2	metabolic process;transport	catalytic activity;protein binding	90507	ENSG00000141295.13	SCRN2			1.093	0.931072
NP_004835.2	regulation of biological process;response to stimulus	enzyme regulator activity;protein binding	9467	ENSG00000131370.15	SH3BP5			1.093	0.970029
NP_076974.2	transport	protein binding	79036	ENSG00000105700.10	KXD1			1.093	0.999483
XP_006723222.1	regulation of biological process	enzyme regulator activity;protein binding	284352		PPP1R37			1.093	0.90491
NP_005338.1	cell communication;cell death;cell differentiation;cell organization and biogenesis;metabolic process;regulation of biological process;response to stimulus;transport	catalytic activity;metal ion binding;nucleotide binding;protein binding	3309	ENSG00000044574.7	HSPA5	MAPK Signaling Pathway; Photodynamic therapy-induced unfolded protein response; Parkin-Ubiquitin Proteasomal System pathway; Apoptosis-related network due to altered Notch3 in ovarian cancer	Thyroid hormone synthesis; Prion diseases; Antigen processing and presentation; Protein export; Protein processing in endoplasmic reticulum	1.092	0.935646
NP_114366.1	defense response;metabolic process;regulation of biological process;response to stimulus	DNA binding;protein binding;RNA binding	5094	ENSG00000197111.15	PCBP2	mRNA Processing		1.092	0.934917
NP_001165131.1	metabolic process;transport	catalytic activity;nucleotide binding;protein binding	1727	ENSG00000100243.20	CYB5R3	Oxidation by Cytochrome P450		1.092	0.937958
NP_003464.1	cell communication;cell organization and biogenesis;metabolic process;regulation of biological process;response to stimulus;transport	protein binding	8027	ENSG00000136738.14	STAM	VEGFA-VEGFR2 Signaling Pathway; EGF/EGFR Signaling Pathway	Endocytosis; Jak-STAT signaling pathway	1.092	0.924798
NP_006175.2	metabolic process;regulation of biological process;response to stimulus	DNA binding;metal ion binding;protein binding	4924	ENSG00000104805.15	NUCB1			1.092	0.903684
NP_009201.2	metabolic process	catalytic activity;metal ion binding	11328	ENSG00000122642.10	FKBP9			1.092	0.924798
NP_940986.1	metabolic process;transport	catalytic activity;metal ion binding	377677	ENSG00000185015.7	CA13		Nitrogen metabolism	1.092	0.980964
NP_001254638.1	regulation of biological process	metal ion binding	51123	ENSG00000120963.11	ZNF706			1.092	0.937262
NP_056955.2	metabolic process;regulation of biological process;transport	DNA binding;metal ion binding;protein binding	51042	ENSG00000142684.8	ZNF593			1.092	0.97068
NP_004445.1	cell communication;cell differentiation;cell division;cell organization and biogenesis;metabolic process;regulation of biological process;response to stimulus	DNA binding;protein binding	2119	ENSG00000244405.7	ETV5	Androgen receptor signaling pathway	Transcriptional misregulation in cancer	1.092	0.937958
XP_005257069.1	cell differentiation;cell division;cell organization and biogenesis;cellular component movement;metabolic process;regulation of biological process;response to stimulus;transport	protein binding;RNA binding;structural molecule activity	1213		CLTC	Complement and Coagulation Cascades; VEGFA-VEGFR2 Signaling Pathway		1.091	0.939282
NP_036475.3	metabolic process;transport	catalytic activity;nucleotide binding;transporter activity	23530	ENSG00000112992.16	NNT		Nicotinate and nicotinamide metabolism; Metabolic pathways	1.091	0.938689
NP_002532.2	cellular component movement;metabolic process	catalytic activity;metal ion binding;protein binding	4967	ENSG00000105953.14	OGDH	Tryptophan metabolism; Amino Acid metabolism; TCA Cycle; TCA Cycle and Deficiency of Pyruvate Dehydrogenase complex (PDHc)	Lysine degradation; Tryptophan metabolism; Citrate cycle (TCA cycle); Metabolic pathways; Carbon metabolism	1.091	0.937958
NP_002071.2	metabolic process;response to stimulus;transport	catalytic activity;protein binding;RNA binding	2806	ENSG00000125166.12	GOT2	Glycolysis and Gluconeogenesis; Amino Acid metabolism; Alanine and aspartate metabolism	Carbon metabolism; Fat digestion and absorption; Arginine and proline metabolism; Biosynthesis of amino acids; Arginine biosynthesis; Metabolic pathways; Alanine, aspartate and glutamate metabolism; Tyrosine metabolism; Cysteine and methionine metabolism; Phenylalanine, tyrosine and tryptophan biosynthesis; 2-Oxocarboxylic acid metabolism; Phenylalanine metabolism	1.091	0.939282
XP_016873669.1	metabolic process;regulation of biological process;response to stimulus	DNA binding;protein binding;RNA binding	6749		SSRP1			1.091	0.937958
NP_149351.1	cell organization and biogenesis;regulation of biological process;transport	protein binding	6836	ENSG00000280951.2; ENSG00000148248.13	SURF4			1.091	0.927574
XP_011542237.1		protein binding	56850		GRIPAP1			1.091	0.93232
NP_002950.3	cell differentiation;cell organization and biogenesis;development;regulation of biological process;response to stimulus;transport	protein binding;receptor activity;signal transducer activity	6272	ENSG00000134243.11	SORT1	Brain-Derived Neurotrophic Factor (BDNF) signaling pathway	Lysosome; Neurotrophin signaling pathway	1.091	0.926889
NP_775882.2	metabolic process;regulation of biological process	catalytic activity;protein binding;RNA binding	283742	ENSG00000171262.11	FAM98B			1.091	0.893586
NP_002861.1	cell organization and biogenesis;cellular component movement;metabolic process;regulation of biological process;response to stimulus;transport	catalytic activity;nucleotide binding;protein binding	5872	ENSG00000143545.8	RAB13		Tight junction	1.091	0.884488
NP_001269220.1	transport	catalytic activity;nucleotide binding;transporter activity	11194	ENSG00000197150.12	ABCB8		ABC transporters	1.091	0.986477
NP_057678.1	metabolic process	catalytic activity	51303	ENSG00000134285.10	FKBP11			1.091	0.932513
NP_004381.2	cell death;metabolic process;regulation of biological process;response to stimulus;transport	catalytic activity;enzyme regulator activity;protein binding;receptor activity;signal transducer activity	1512	ENSG00000103811.15	CTSH		Lysosome; Apoptosis	1.091	0.919091
NP_001129495.1	cell organization and biogenesis;coagulation;development;metabolic process;regulation of biological process	DNA binding;protein binding	4778	ENSG00000123405.13	NFE2			1.091	0.968395
NP_114032.2	cell differentiation;metabolic process;regulation of biological process;response to stimulus	DNA binding;nucleotide binding;protein binding;RNA binding	3192	ENSG00000153187.18	HNRNPU	mRNA Processing	Spliceosome	1.09	0.934857
NP_001170884.1	cell communication;cell organization and biogenesis;cellular homeostasis;defense response;metabolic process;regulation of biological process;response to stimulus;transport	metal ion binding;protein binding;RNA binding;structural molecule activity	6233	ENSG00000143947.13	RPS27A	Cytoplasmic Ribosomal Proteins	Ribosome	1.09	0.943399
NP_001308123.1	cell differentiation;cell organization and biogenesis;metabolic process;regulation of biological process;response to stimulus	DNA binding;protein binding	79718	ENSG00000177565.16	TBL1XR1		Wnt signaling pathway	1.09	0.891051
NP_001189472.1	cell organization and biogenesis;cellular component movement;development;metabolic process;regulation of biological process;transport	catalytic activity;DNA binding;motor activity;protein binding	1523	ENSG00000257923.9	CUX1			1.09	0.932689
NP_000934.1	metabolic process	catalytic activity;protein binding	5480	ENSG00000168938.5	PPIC			1.09	0.884019
NP_787064.1		protein binding	4105	ENSG00000197172.10	MAGEA6			1.09	0.923535
NP_071387.1	regulation of biological process	protein binding	63935	ENSG00000100982.11	PCIF1			1.09	0.93232
NP_473447.1	regulation of biological process;response to stimulus	receptor activity;signal transducer activity	81050	ENSG00000196578.4	OR5AC2		Olfactory transduction	1.09	0.986477
NP_001073027.1		protein binding;RNA binding	221092	ENSG00000214753.2	HNRNPUL2			1.089	0.946764
NP_003066.2	cell organization and biogenesis;metabolic process;regulation of biological process	DNA binding;protein binding	6601	ENSG00000139613.11	SMARCC2			1.089	0.924798
NP_001129166.1	cell communication;defense response;regulation of biological process;response to stimulus;transport	nucleotide binding;transporter activity	7419	ENSG00000078668.13	VDAC3			1.089	0.957959
NP_001743.1	cell differentiation;cell organization and biogenesis;metabolic process;regulation of biological process;response to stimulus;transport	antioxidant activity;catalytic activity;metal ion binding;nucleotide binding;protein binding	847	ENSG00000121691.4	CAT	DNA Damage Response (only ATM dependent); Tryptophan metabolism; Folate Metabolism; Amyotrophic lateral sclerosis (ALS); Oxidative Stress; Selenium Micronutrient Network	Peroxisome; Longevity regulating pathway; Carbon metabolism; Glyoxylate and dicarboxylate metabolism; FoxO signaling pathway; Longevity regulating pathway - multiple species; Tryptophan metabolism; Amyotrophic lateral sclerosis (ALS)	1.089	0.960285
NP_055204.3	metabolic process;regulation of biological process;response to stimulus	protein binding;RNA binding	27043	ENSG00000141456.14	PELP1			1.089	0.937958
NP_001128680.1	metabolic process	catalytic activity;protein binding	2286	ENSG00000173486.12	FKBP2			1.089	0.937958
NP_115984.3	cell differentiation;cell organization and biogenesis;cellular component movement;metabolic process;regulation of biological process;response to stimulus	catalytic activity;enzyme regulator activity;protein binding;structural molecule activity	84687	ENSG00000108819.10	PPP1R9B			1.089	0.899446
NP_066979.2	cellular homeostasis;metabolic process;regulation of biological process;response to stimulus;transport	catalytic activity	56255	ENSG00000125827.8	TMX4			1.089	0.891051
XP_005273855.1	regulation of biological process;response to stimulus	protein binding	154810		AMOTL1			1.089	0.891051
NP_060019.2		metal ion binding	54749	ENSG00000086289.11	EPDR1			1.089	0.891051
NP_005018.1	cellular component movement;cellular homeostasis;metabolic process;regulation of biological process;response to stimulus;transport	catalytic activity;enzyme regulator activity;protein binding	5296		PIK3R2	Bladder Cancer; Focal Adhesion; Interleukin-11 Signaling Pathway; IL-3 Signaling Pathway; Leptin signaling pathway; IL-7 Signaling Pathway; RANKL/RANK (Receptor activator of NFKB (ligand)) Signaling Pathway; Integrin-mediated Cell Adhesion; Regulation of toll-like receptor signaling pathway; IL-5 Signaling Pathway; Interferon type I signaling pathways; T-Cell antigen Receptor (TCR) Signaling Path…	Breast cancer; Small cell lung cancer; Neurotrophin signaling pathway; mTOR signaling pathway; Central carbon metabolism in cancer; EGFR tyrosine kinase inhibitor resistance; Regulation of lipolysis in adipocytes; Chagas disease (American trypanosomiasis); Pathways in cancer; Ras signaling pathway; Non-small cell lung cancer; Non-alcoholic fatty liver disease (NAFLD); Phospholipase D signaling pa…	1.089	0.924798
NP_060468.2			55071	ENSG00000135045.6	C9orf40			1.089	0.89115
XP_005270314.1			85450		ITPRIP			1.089	0.943399
NP_056190.1	metabolic process;regulation of biological process;response to stimulus	catalytic activity;nucleotide binding	25778	ENSG00000133059.16	DSTYK			1.089	0.891051
NP_001186549.1	metabolic process;regulation of biological process	protein binding	135112	ENSG00000111912.19	NCOA7	Aryl Hydrocarbon Receptor		1.089	0.979099
NP_001096065.1	metabolic process;regulation of biological process;response to stimulus	catalytic activity;metal ion binding;protein binding	113878	ENSG00000091073.19	DTX2	Notch Signaling Pathway	Notch signaling pathway	1.089	0.986477
XP_011535460.1	cell organization and biogenesis;regulation of biological process	protein binding	79789		CLMN			1.088	0.937958
NP_001291479.1	metabolic process	protein binding;RNA binding	55623	ENSG00000066654.13	THUMPD1			1.088	0.924798
NP_110409.2	cell death		81037	ENSG00000274811.3; ENSG00000049656.13	CLPTM1L			1.088	0.937958
NP_078895.2	metabolic process	catalytic activity;enzyme regulator activity	79672	ENSG00000141560.14	FN3KRP			1.088	0.931114
NP_079426.2	metabolic process;regulation of biological process	catalytic activity;nucleotide binding;protein binding	80222	ENSG00000143374.16	TARS2		Aminoacyl-tRNA biosynthesis	1.088	0.970914
NP_057185.1	cell organization and biogenesis	protein binding;RNA binding	51388	ENSG00000132603.13	NIP7			1.088	0.891051
NP_073593.2	cell organization and biogenesis;metabolic process;regulation of biological process	protein binding	64769	ENSG00000163875.15	MEAF6			1.088	0.899659
XP_016883947.1	metabolic process	catalytic activity;metal ion binding;protein binding	7267		TTC3			1.088	0.98722
XP_011513025.2	cell organization and biogenesis		55166		CENPQ			1.088	0.98722
NP_001004060.1	regulation of biological process	protein binding	283820	ENSG00000185164.14	NOMO2			1.087	0.98411
NP_001026853.1	defense response;regulation of biological process;response to stimulus	protein binding	3437	ENSG00000119917.13	IFIT3			1.087	0.946764
NP_001122389.1	cell communication;metabolic process;response to stimulus;transport	protein binding;transporter activity	10452	ENSG00000130204.12	TOMM40		Amyotrophic lateral sclerosis (ALS)	1.087	0.979099
NP_005717.3	metabolic process;regulation of biological process	protein binding;RNA binding	10102	ENSG00000123297.17	TSFM			1.087	0.97068
NP_036360.3	cell organization and biogenesis;metabolic process;regulation of biological process;response to stimulus	catalytic activity;metal ion binding;protein binding	22921	ENSG00000148450.12	MSRB2	Sulindac Metabolic Pathway		1.087	0.986751
NP_001273554.1	metabolic process;regulation of biological process;transport	protein binding;RNA binding	10921	ENSG00000205937.11	RNPS1	mRNA Processing	RNA transport; mRNA surveillance pathway	1.087	0.968395
NP_006507.2	cell communication;cell organization and biogenesis;metabolic process;regulation of biological process;response to stimulus;transport	protein binding;transporter activity	6513	ENSG00000117394.20	SLC2A1	NRF2 pathway; Angiopoietin Like Protein 8 Regulatory Pathway; Glycolysis and Gluconeogenesis; Focal Adhesion-PI3K-Akt-mTOR-signaling pathway; Cori Cycle; Photodynamic therapy-induced HIF-1 survival signaling; Insulin Signaling	HTLV-I infection; Pathways in cancer; Adipocytokine signaling pathway; Renal cell carcinoma; Central carbon metabolism in cancer; Thyroid hormone signaling pathway; Bile secretion; Insulin resistance; HIF-1 signaling pathway; Glucagon signaling pathway; Insulin secretion	1.087	0.98722
NP_005116.1	metabolic process;regulation of biological process;response to stimulus;transport	antioxidant activity;catalytic activity;enzyme regulator activity;metal ion binding;protein binding	9973	ENSG00000173992.8	CCS	Copper homeostasis; Amyotrophic lateral sclerosis (ALS)	Amyotrophic lateral sclerosis (ALS)	1.087	0.973104
NP_006403.2	metabolic process;regulation of biological process;response to stimulus;transport	catalytic activity	10555	ENSG00000169692.12	AGPAT2	Adipogenesis; Triacylglyceride Synthesis	Glycerophospholipid metabolism; Fat digestion and absorption; Metabolic pathways; Phospholipase D signaling pathway; Glycerolipid metabolism	1.087	0.98568
NP_004385.1	cell communication;cell death;metabolic process;regulation of biological process;response to stimulus	protein binding	1611	ENSG00000112977.15	DAP			1.087	0.973666
NP_001297267.1	cell organization and biogenesis;metabolic process;response to stimulus	catalytic activity;DNA binding	92667		C20orf72; MGME1			1.087	0.943399
NP_001185688.1	defense response;regulation of biological process;response to stimulus;transport	receptor activity;signal transducer activity	100526664; 4065; 9936	ENSG00000248672.5	LY75-CD302; LY75; CD302			1.087	0.986477
NP_001308264.1		RNA binding	280636	ENSG00000211450.9	C11orf31; SELENOH	Selenium Metabolism and Selenoproteins; Selenium Micronutrient Network		1.087	0.95651
NP_055291.2	cell organization and biogenesis	metal ion binding;protein binding;structural molecule activity	27295	ENSG00000154553.13	PDLIM3			1.087	0.943399
NP_005958.1	cell differentiation;cell proliferation;metabolic process;regulation of biological process	protein binding	4665	ENSG00000166886.12	NAB2			1.087	0.90066
NP_001269814.1	defense response;metabolic process;regulation of biological process;response to stimulus	catalytic activity;DNA binding	171568	ENSG00000100413.16	POLR3H	Eukaryotic Transcription Initiation	RNA polymerase; Epstein-Barr virus infection; Pyrimidine metabolism; Cytosolic DNA-sensing pathway; Metabolic pathways; Purine metabolism	1.087	0.983098
NP_005353.1	regulation of biological process	protein binding	4102; 4105	ENSG00000221867.8	MAGEA3; MAGEA6			1.087	0.937958
NP_037438.2	regulation of biological process;response to stimulus;transport	protein binding	29907	ENSG00000110025.12	SNX15			1.087	0.978497
NP_689786.2	cell differentiation;cell organization and biogenesis;metabolic process;regulation of biological process;response to stimulus;transport	catalytic activity;metal ion binding;nucleotide binding;protein binding	158158	ENSG00000165105.9	RASEF			1.087	0.980312
NP_001014437.1	metabolic process	catalytic activity;metal ion binding;nucleotide binding;protein binding;RNA binding	833	ENSG00000278191.4; ENSG00000110619.17	CARS			1.086	0.968395
XP_005257825.1	cell differentiation;cell organization and biogenesis;regulation of biological process;transport	protein binding;structural molecule activity	9043		SPAG9			1.086	0.979099
XP_016883093.1	cell organization and biogenesis;metabolic process;regulation of biological process	enzyme regulator activity;protein binding	11047		ADRM1			1.086	0.942166
NP_543010.3	metabolic process;regulation of biological process	catalytic activity;DNA binding;metal ion binding;RNA binding	92675	ENSG00000125821.11	DTD1			1.086	0.913191
NP_001171903.1	cell organization and biogenesis;metabolic process;regulation of biological process;transport	enzyme regulator activity;nucleotide binding;protein binding	29763	ENSG00000165912.15	PACSIN3			1.086	0.942354
XP_005268638.1	metabolic process;response to stimulus;transport	protein binding	10956		OS9			1.086	0.899828
NP_001335326.1	metabolic process	catalytic activity	6484		ST3GAL4			1.086	0.909553
NP_060873.4	metabolic process;regulation of biological process	catalytic activity;enzyme regulator activity;protein binding;RNA binding	55802	ENSG00000272886.5	DCP1A	TGF-beta Signaling Pathway	RNA degradation	1.086	0.937958
NP_000008.1	metabolic process	catalytic activity;nucleotide binding	35	ENSG00000122971.8	ACADS	Mitochondrial LC-Fatty Acid Beta-Oxidation; Fatty Acid Beta Oxidation	Fatty acid metabolism; Carbon metabolism; Valine, leucine and isoleucine degradation; Fatty acid degradation; Metabolic pathways; Butanoate metabolism	1.086	0.958832
NP_001352.2	metabolic process;regulation of biological process;response to stimulus;transport	catalytic activity;nucleotide binding	1723	ENSG00000102967.11	DHODH		Metabolic pathways; Pyrimidine metabolism	1.086	0.920142
NP_001138847.1	metabolic process;regulation of biological process;response to stimulus	catalytic activity;metal ion binding	121642	ENSG00000189046.10	ALKBH2			1.086	0.926889
NP_056303.3	metabolic process;regulation of biological process	catalytic activity;metal ion binding;protein binding	25953	ENSG00000127838.13	PNKD			1.086	0.986477
NP_001244904.1	regulation of biological process	metal ion binding;protein binding	25792	ENSG00000148337.20	CIZ1			1.086	0.98722
NP_001244220.1	cellular homeostasis;transport	protein binding;transporter activity	84679	ENSG00000065923.9	SLC9A7			1.086	0.943399
NP_055601.2	cell organization and biogenesis;regulation of biological process;response to stimulus	protein binding	9828	ENSG00000110237.3	ARHGEF17			1.086	0.999483
NP_000479.1	coagulation;defense response;metabolic process;regulation of biological process;response to stimulus;transport	enzyme regulator activity;protein binding	462	ENSG00000117601.13	SERPINC1	Complement and Coagulation Cascades	Complement and coagulation cascades	1.086	0.882176
NP_079068.1		protein binding	79850	ENSG00000167695.14	FAM57A			1.086	0.943399
NP_001121089.1	cell organization and biogenesis;cellular homeostasis;metabolic process;regulation of biological process;transport	catalytic activity;protein binding;RNA binding	226	ENSG00000149925.17	ALDOA	Glycolysis and Gluconeogenesis; Sudden Infant Death Syndrome (SIDS) Susceptibility Pathways	Fructose and mannose metabolism; Metabolic pathways; Pentose phosphate pathway; HIF-1 signaling pathway; Biosynthesis of amino acids; Glycolysis / Gluconeogenesis; Carbon metabolism	1.085	0.970914
NP_001341935.1	cell growth;cell organization and biogenesis;cellular homeostasis;metabolic process;regulation of biological process;response to stimulus;transport	DNA binding;enzyme regulator activity;protein binding;RNA binding	4869	ENSG00000181163.13	NPM1			1.085	0.973527
NP_001354.1	cell organization and biogenesis;cell proliferation;metabolic process;regulation of biological process	catalytic activity;protein binding;RNA binding	1736	ENSG00000130826.17	DKC1		Ribosome biogenesis in eukaryotes	1.085	0.973104
NP_055681.1	cell organization and biogenesis;transport	protein binding	9919	ENSG00000148396.18	SEC16A			1.085	0.999483
NP_055271.2	cell death;cell organization and biogenesis;regulation of biological process;response to stimulus	protein binding;RNA binding	27250	ENSG00000150593.17	PDCD4	Interferon type I signaling pathways	MicroRNAs in cancer; Proteoglycans in cancer	1.085	0.954505
XP_011522160.1	cell organization and biogenesis;cellular component movement;metabolic process;regulation of biological process;response to stimulus;transport	protein binding;structural molecule activity	409		ARRB2	Corticotropin-releasing hormone signaling pathway; MAPK Signaling Pathway; Myometrial Relaxation and Contraction Pathways; VEGFA-VEGFR2 Signaling Pathway; Calcium Regulation in the Cardiac Cell; Wnt Signaling Pathway Netpath		1.085	0.942166
NP_005644.2	metabolic process;regulation of biological process	DNA binding;protein binding	7024	ENSG00000135457.9	TFCP2			1.085	0.878443
NP_002857.1	cell communication;cell organization and biogenesis;metabolic process;regulation of biological process;response to stimulus;transport	catalytic activity;enzyme regulator activity;nucleotide binding;protein binding	5864	ENSG00000105649.9	RAB3A	Synaptic Vesicle Pathway; Brain-Derived Neurotrophic Factor (BDNF) signaling pathway	Insulin secretion; Synaptic vesicle cycle	1.085	0.952706
NP_079431.1		protein binding	80227	ENSG00000175575.12	PAAF1			1.085	0.938967
NP_004547.2	regulation of biological process;transport	protein binding	4794	ENSG00000146232.15	NFKBIE	Apoptosis; Oxidative Damage; TNF alpha Signaling Pathway	B cell receptor signaling pathway; T cell receptor signaling pathway; Adipocytokine signaling pathway; Epstein-Barr virus infection; Neurotrophin signaling pathway; Th1 and Th2 cell differentiation	1.085	0.891051
NP_004865.1	cell organization and biogenesis;metabolic process;regulation of biological process;response to stimulus	enzyme regulator activity;nucleotide binding;protein binding;RNA binding;signal transducer activity	9530	ENSG00000156735.10	BAG4	Oxidative Damage	TNF signaling pathway	1.085	0.937958
NP_055542.1	cell differentiation;cell organization and biogenesis;metabolic process;regulation of biological process;response to stimulus	catalytic activity;DNA binding;metal ion binding;protein binding	9757	ENSG00000272333.5	KMT2B; MLL4	Histone Modifications	Lysine degradation	1.085	0.999483
NP_060324.1			54958	ENSG00000130748.6	TMEM160			1.085	0.911003
NP_065749.2		protein binding	57458		TMCC3			1.085	0.999483
NP_001340122.1	cell organization and biogenesis;development;metabolic process;response to stimulus	catalytic activity;metal ion binding	10585		POMT1		Other types of O-glycan biosynthesis	1.085	0.986477
NP_001070911.1	cell differentiation;cell organization and biogenesis;metabolic process;regulation of biological process	DNA binding;protein binding;RNA binding	3183	ENSG00000092199.17	HNRNPC	mRNA Processing		1.084	0.973666
NP_110416.1	cell organization and biogenesis;metabolic process	catalytic activity;protein binding	81502	ENSG00000101294.16	HM13			1.084	0.974205
NP_001005333.1	regulation of biological process	protein binding	9500	ENSG00000179222.17	MAGED1			1.084	0.949617
NP_002309.1	cell organization and biogenesis;cell proliferation;cellular component movement;metabolic process;regulation of biological process;response to stimulus;transport	catalytic activity;metal ion binding;protein binding;receptor activity	4017	ENSG00000134013.15	LOXL2	Canonical and Non-Canonical TGF-B signaling		1.084	0.906221
NP_612510.1	metabolic process	catalytic activity;protein binding	9524	ENSG00000099797.13	TECR		Biosynthesis of unsaturated fatty acids; Fatty acid metabolism; Fatty acid elongation	1.084	0.943399
XP_005255532.2	cell organization and biogenesis;regulation of biological process;response to stimulus	enzyme regulator activity;protein binding	64223		MLST8	VEGFA-VEGFR2 Signaling Pathway; Interferon type I signaling pathways; Angiopoietin Like Protein 8 Regulatory Pathway; Regulation of toll-like receptor signaling pathway		1.084	0.896672
NP_036479.1	cell differentiation;defense response;metabolic process;regulation of biological process;response to stimulus	catalytic activity;protein binding	26268	ENSG00000112146.16	FBXO9			1.084	0.986477
NP_009057.1	cell communication;cell organization and biogenesis;metabolic process;regulation of biological process;response to stimulus;transport	catalytic activity;enzyme regulator activity;nucleotide binding;protein binding;RNA binding	7415	ENSG00000165280.15	VCP		Protein processing in endoplasmic reticulum; Legionellosis	1.083	0.979542
NP_001166176.1	cell death;metabolic process;regulation of biological process	protein binding;RNA binding	1982	ENSG00000110321.16	EIF4G2	Exercise-induced Circadian Regulation	RNA transport; Viral myocarditis	1.083	0.980312
NP_061819.2	metabolic process	catalytic activity	54187	ENSG00000095380.10	NANS		Amino sugar and nucleotide sugar metabolism; Metabolic pathways	1.083	0.980312
NP_001285.1	cell differentiation;development;regulation of biological process	protein binding	1209	ENSG00000104853.15	CLPTM1			1.083	0.941572
NP_001165462.1	cell organization and biogenesis;metabolic process	catalytic activity;metal ion binding	3052	ENSG00000004961.14	HCCS		Porphyrin and chlorophyll metabolism	1.083	0.939282
NP_001308037.1	cellular homeostasis;transport	transporter activity	9497		SLC4A7			1.083	0.899828
NP_006010.2	cell communication;cell organization and biogenesis;cellular homeostasis;defense response;metabolic process;regulation of biological process;response to stimulus;transport	catalytic activity;protein binding;transporter activity	10312	ENSG00000110719.9	TCIRG1	TYROBP Causal Network	Rheumatoid arthritis; Epithelial cell signaling in Helicobacter pylori infection; Oxidative phosphorylation; Lysosome; Synaptic vesicle cycle; Metabolic pathways; Phagosome; Collecting duct acid secretion; Vibrio cholerae infection; Tuberculosis	1.083	0.939282
NP_057487.2	metabolic process	protein binding;RNA binding	51503	ENSG00000150316.11	CWC15		Spliceosome	1.083	0.914068
NP_037468.1	cell growth;cell organization and biogenesis;response to stimulus;transport	protein binding	29927	ENSG00000058262.9	SEC61A1		Phagosome; Protein processing in endoplasmic reticulum; Vibrio cholerae infection; Protein export	1.083	0.968395
NP_001036100.1	metabolic process;regulation of biological process	protein binding;RNA binding	25983	ENSG00000129460.15	NGDN			1.083	0.924011
NP_001161401.1	cell organization and biogenesis;defense response;metabolic process;regulation of biological process;response to stimulus;transport	protein binding;receptor activity;signal transducer activity	3556	ENSG00000196083.9	IL1RAP	Structural Pathway of Interleukin 1 (IL-1); IL-1 signaling pathway	Cytokine-cytokine receptor interaction; Inflammatory mediator regulation of TRP channels	1.083	0.951675
XP_005256178.1	cell organization and biogenesis;metabolic process;regulation of biological process;response to stimulus	catalytic activity;DNA binding;protein binding	7014		TERF2			1.083	0.93232
NP_055160.2	metabolic process;regulation of biological process	metal ion binding	24149	ENSG00000171467.15	ZNF318	Androgen receptor signaling pathway		1.083	0.949946
NP_006218.1	cell organization and biogenesis;cellular component movement;metabolic process;regulation of biological process;transport	transporter activity	5360	ENSG00000100979.14	PLTP	Statin Pathway; PPAR Alpha Pathway; PPAR signaling pathway	PPAR signaling pathway	1.083	0.924798
XP_005263966.1			23505		TMEM131			1.083	0.986477
NP_065194.2	cell differentiation;cell organization and biogenesis	protein binding;structural molecule activity	85378		TUBGCP6			1.083	0.986751
XP_011512026.1	cell organization and biogenesis;cellular component movement;metabolic process;regulation of biological process;response to stimulus;transport		57728		WDR19			1.083	0.999483
NP_001129580.2			203069		R3HCC1			1.083	0.999483
NP_001186600.1	metabolic process	metal ion binding;protein binding	813	ENSG00000128595.16	CALU	NOTCH1 regulation of human endothelial cell calcification		1.082	0.983206
NP_001166925.1	metabolic process;regulation of biological process	catalytic activity;protein binding	5160	ENSG00000131828.13	PDHA1	Acetylcholine Synthesis; TCA Cycle and Deficiency of Pyruvate Dehydrogenase complex (PDHc); Glycolysis and Gluconeogenesis; Amino Acid metabolism		1.082	0.986477
NP_055567.2	metabolic process;transport	catalytic activity	9789	ENSG00000118363.11	SPCS2		Protein export	1.082	0.965271
NP_055177.2	metabolic process	catalytic activity	26275	ENSG00000198130.15	HIBCH	Amino Acid metabolism	Valine, leucine and isoleucine degradation; Carbon metabolism; beta-Alanine metabolism; Metabolic pathways; Propanoate metabolism	1.082	0.986477
NP_056415.1	metabolic process;response to stimulus	catalytic activity	26090	ENSG00000100997.18	ABHD12			1.082	0.974359
NP_065757.1		RNA binding	57466	ENSG00000156304.14	SCAF4			1.082	0.924798
NP_001257367.1	cell organization and biogenesis;regulation of biological process;response to stimulus	enzyme regulator activity;protein binding	10602	ENSG00000163171.7	CDC42EP3			1.082	0.918034
NP_002018.1	cell organization and biogenesis;metabolic process;regulation of biological process;response to stimulus	catalytic activity;protein binding	2339	ENSG00000168522.12	FNTA		Terpenoid backbone biosynthesis	1.082	0.88681
NP_066918.2	metabolic process;transport	transporter activity	8884	ENSG00000138074.14	SLC5A6	NRF2 pathway	Vitamin digestion and absorption	1.082	0.924011
NP_065111.1	metabolic process;regulation of biological process	catalytic activity;DNA binding	57106	ENSG00000090971.4	NAT14	Metapathway biotransformation		1.082	0.914004
NP_001026890.2	metabolic process	catalytic activity;protein binding	79807	ENSG00000138780.14	GSTCD	Metapathway biotransformation		1.082	0.98722
NP_005403.2	cell organization and biogenesis;metabolic process;regulation of biological process;response to stimulus	catalytic activity;protein binding	6472	ENSG00000182199.10	SHMT2	Folate Metabolism; Trans-sulfuration and one carbon metabolism; One Carbon Metabolism; One carbon metabolism and related pathways; Vitamin B12 Metabolism	One carbon pool by folate; Glycine, serine and threonine metabolism; Glyoxylate and dicarboxylate metabolism; Biosynthesis of amino acids; Carbon metabolism; Metabolic pathways; Antifolate resistance	1.081	0.986477
NP_006293.2	metabolic process	catalytic activity	7841	ENSG00000115275.11	MOGS		Metabolic pathways; N-Glycan biosynthesis; Protein processing in endoplasmic reticulum	1.081	0.969301
NP_006283.1	cell communication;cell differentiation;cell division;cell organization and biogenesis;metabolic process;regulation of biological process;response to stimulus;transport	DNA binding;protein binding	7251	ENSG00000074319.12	TSG101		Endocytosis	1.081	0.98722
NP_001403.1	metabolic process	protein binding;RNA binding	1964; 107984923	ENSG00000173674.10	EIF1AX; LOC101060318; LOC107984923	Translation Factors	RNA transport	1.081	0.98722
NP_001333694.1	cell organization and biogenesis;cellular component movement;metabolic process;regulation of biological process;transport	catalytic activity;DNA binding;nucleotide binding;protein binding;RNA binding	399687		MYO18A			1.081	0.979099
NP_001124437.1	cell organization and biogenesis;cellular component movement;response to stimulus;transport	protein binding	23353	ENSG00000164828.17	SUN1			1.081	0.976356
XP_011543847.1	metabolic process	catalytic activity;nucleotide binding;protein binding	56474		CTPS2			1.081	0.999483
XP_005253223.1	regulation of biological process;transport	enzyme regulator activity;metal ion binding	84364		ARFGAP2			1.081	0.969301
NP_003901.2	cell organization and biogenesis;metabolic process;regulation of biological process	catalytic activity;protein binding	8896	ENSG00000106245.10	BUD31		Spliceosome	1.081	0.93232
NP_001191732.1	cell organization and biogenesis;cellular component movement;cellular homeostasis;coagulation;regulation of biological process;response to stimulus;transport	protein binding;transporter activity	196527	ENSG00000177119.15	ANO6			1.081	0.98722
NP_005430.1	defense response;response to stimulus	protein binding	8079	ENSG00000089693.10	MLF2			1.081	0.918086
NP_054796.1	cell death	protein binding;RNA binding	26017	ENSG00000105058.11	FAM32A			1.081	0.98722
NP_005096.1	metabolic process;regulation of biological process;transport	protein binding;RNA binding	9939	ENSG00000265241.6	RBM8A; LOC101060541		Spliceosome; mRNA surveillance pathway; RNA transport	1.08	0.937958
NP_803193.2	cell organization and biogenesis;metabolic process	protein binding	8496		PPFIBP1			1.08	0.939282
NP_001229766.1	cell organization and biogenesis;cellular component movement;metabolic process;regulation of biological process;response to stimulus;transport	protein binding;transporter activity	161	ENSG00000183020.13	AP2A2	Synaptic Vesicle Pathway		1.08	0.986751
NP_006411.2	cell organization and biogenesis;metabolic process;regulation of biological process;response to stimulus;transport	protein binding	10564	ENSG00000124198.8	ARFGEF2		Endocytosis	1.08	0.980312
NP_061918.3		protein binding	54521	ENSG00000131725.13	WDR44	Ectoderm Differentiation		1.08	0.983206
NP_005552.3	cell death;regulation of biological process;response to stimulus;transport	protein binding;receptor activity	3916	ENSG00000185896.10	LAMP1	Senescence and Autophagy in Cancer	Lysosome; Tuberculosis; Phagosome	1.08	0.981188
XP_016874792.1	cell proliferation;metabolic process;regulation of biological process;response to stimulus;transport	metal ion binding;protein binding;receptor activity;RNA binding;transporter activity	4035		LRP1	Statin Pathway		1.08	0.968395
NP_005138.3	cell death;cell differentiation;cell organization and biogenesis;metabolic process;regulation of biological process;response to stimulus	enzyme regulator activity;metal ion binding;nucleotide binding;protein binding	9093	ENSG00000276726.4; ENSG00000103423.13	DNAJA3		Viral carcinogenesis	1.08	0.926664
NP_077309.1	cell division	protein binding	79187	ENSG00000105255.10	FSD1			1.08	0.997936
NP_005769.1	cell death;cell organization and biogenesis;metabolic process;regulation of biological process	DNA binding;metal ion binding;protein binding;RNA binding	10181	ENSG00000003756.16	RBM5	mRNA Processing		1.08	0.931114
NP_060124.2	cell organization and biogenesis	nucleotide binding;protein binding	54809	ENSG00000205413.7	SAMD9			1.08	0.982534
NP_058197.2	defense response;metabolic process;regulation of biological process;response to stimulus	catalytic activity;metal ion binding;nucleotide binding;protein binding;RNA binding	4939	ENSG00000111335.12	OAS2		Measles; Influenza A; Herpes simplex infection; NOD-like receptor signaling pathway; Hepatitis C	1.08	0.959137
NP_078943.1	cell communication;cell organization and biogenesis;metabolic process;regulation of biological process;response to stimulus;transport	protein binding	79720	ENSG00000139722.6	VPS37B		Endocytosis	1.08	0.9526
XP_011523964.1		protein binding	374860		ANKRD30B			1.08	0.937958
NP_065699.1	cell differentiation;development;regulation of biological process;response to stimulus	protein binding	57045	ENSG00000128791.11	TWSG1	Mesodermal Commitment Pathway		1.08	0.986477
NP_079089.2	metabolic process;regulation of biological process	catalytic activity;metal ion binding;protein binding	79871	ENSG00000122484.8	RPAP2			1.08	0.999483
NP_003909.2	metabolic process	catalytic activity	8908	ENSG00000056998.19	GYG2	Glycogen Metabolism	Metabolic pathways; Starch and sucrose metabolism	1.08	0.98722
XP_005268559.1	cell organization and biogenesis;regulation of biological process;transport	protein binding;RNA binding;transporter activity	6949		TCOF1			1.079	0.98722
NP_001306920.1	cell organization and biogenesis;development;metabolic process;regulation of biological process;response to stimulus	DNA binding;protein binding;RNA binding	6829	ENSG00000196235.13	SUPT5H	Initiation of transcription and translation elongation at the HIV-1 LTR; mRNA Processing		1.079	0.979099
XP_011523401.1	cell organization and biogenesis;metabolic process	catalytic activity;metal ion binding	60681		FKBP10			1.079	0.98722
NP_057584.2			51260	ENSG00000102390.10	CXorf26; PBDC1			1.079	0.98722
XP_016867003.1	metabolic process;regulation of biological process	protein binding	9589		WTAP			1.079	0.943399
NP_064631.2	transport	transporter activity	56996	ENSG00000146828.17	SLC12A9			1.079	0.973104
NP_001229845.1	cell death;cell organization and biogenesis;regulation of biological process;response to stimulus;transport	DNA binding;metal ion binding;protein binding	54469	ENSG00000086666.18	ZFAND6			1.079	0.937262
NP_443749.5	regulation of biological process		114299	ENSG00000243444.7	PALM2			1.079	0.98722
XP_011508525.1	cellular component movement;regulation of biological process;transport	catalytic activity;enzyme regulator activity;motor activity;protein binding	9910		RABGAP1L			1.079	0.942166
NP_055513.2	transport	transporter activity	9725	ENSG00000196187.11	TMEM63A			1.079	0.891051
NP_001186048.1		metal ion binding;protein binding	202658	ENSG00000241863.6; ENSG00000248167.7; ENSG00000239927.6	TRIM39-RPP21			1.079	0.98719
NP_036565.2	cell organization and biogenesis;metabolic process;regulation of biological process;response to stimulus	DNA binding;protein binding;receptor activity;RNA binding;signal transducer activity	23451	ENSG00000115524.15	SF3B1	mRNA Processing	Spliceosome	1.078	0.98722
NP_005960.1	cell organization and biogenesis	protein binding;RNA binding	4676	ENSG00000273562.4; ENSG00000205531.12	NAP1L4			1.078	0.980312
XP_011527888.1	cell organization and biogenesis;metabolic process	catalytic activity;RNA binding	4731		NDUFV3	Electron Transport Chain; Oxidative phosphorylation		1.078	0.986751
NP_001305825.1	cell differentiation;metabolic process;regulation of biological process;response to stimulus	metal ion binding;protein binding	2274	ENSG00000115641.18	FHL2	VEGFA-VEGFR2 Signaling Pathway; RANKL/RANK (Receptor activator of NFKB (ligand)) Signaling Pathway; Ectoderm Differentiation; Androgen receptor signaling pathway	Osteoclast differentiation	1.078	0.999483
NP_057267.2	cell organization and biogenesis;metabolic process	protein binding;RNA binding	51154	ENSG00000053372.4	MRTO4			1.078	0.973527
XP_005253946.1	defense response;metabolic process;regulation of biological process;response to stimulus	catalytic activity;metal ion binding;nucleotide binding;protein binding;RNA binding	4940		OAS3			1.078	0.98722
NP_057715.2	metabolic process;regulation of biological process	DNA binding;protein binding	94104	ENSG00000159086.14	GCFC1; PAXBP1			1.078	0.942166
NP_001308154.1	cell growth;cell organization and biogenesis;metabolic process;regulation of biological process;response to stimulus;transport	catalytic activity;DNA binding;metal ion binding;protein binding	10013		HDAC6	Neural Crest Differentiation; Ectoderm Differentiation; Cell Cycle		1.078	0.973104
NP_001252530.1	metabolic process	catalytic activity;protein binding	10557	ENSG00000152464.14	RPP38	Integrated Breast Cancer Pathway	Ribosome biogenesis in eukaryotes; RNA transport	1.078	0.999483
NP_001308715.1	metabolic process;regulation of biological process;response to stimulus;transport	catalytic activity;metal ion binding;protein binding;signal transducer activity	868		CBLB	Angiopoietin Like Protein 8 Regulatory Pathway; EGF/EGFR Signaling Pathway; Insulin Signaling; T-Cell antigen Receptor (TCR) Signaling Pathway		1.078	0.98722
NP_066964.1	cell differentiation;cell organization and biogenesis;cell proliferation;defense response;metabolic process;regulation of biological process;response to stimulus;transport	catalytic activity;DNA binding;enzyme regulator activity;nucleotide binding;protein binding;RNA binding	7520	ENSG00000079246.15	XRCC5	Non-homologous end joining	Non-homologous end-joining	1.077	0.990921
NP_001914.3	cell organization and biogenesis;metabolic process;regulation of biological process;response to stimulus	DNA binding;protein binding	1642	ENSG00000167986.13	DDB1		Ubiquitin mediated proteolysis; Viral carcinogenesis; Nucleotide excision repair; Hepatitis B	1.077	0.98722
NP_005490.1	metabolic process;regulation of biological process	catalytic activity;enzyme regulator activity;metal ion binding;nucleotide binding;protein binding	10054	ENSG00000126261.12	UBA2		Ubiquitin mediated proteolysis	1.077	0.98722
NP_001136070.1	metabolic process	catalytic activity;metal ion binding	8974	ENSG00000072682.18	P4HA2	Amino Acid metabolism		1.077	0.98722
XP_011515885.1	cell proliferation;metabolic process;regulation of biological process;response to stimulus	catalytic activity;protein binding	7336		UBE2V2			1.077	0.999483
NP_002922.2	cell organization and biogenesis;metabolic process;regulation of biological process	catalytic activity;enzyme regulator activity;metal ion binding;protein binding	6015	ENSG00000226788.3; ENSG00000204227.4; ENSG00000228520.3; ENSG00000206287.5; ENSG00000231115.3; ENSG00000235107.3	RING1	Notch Signaling Pathway		1.077	0.972126
NP_031385.2	metabolic process;regulation of biological process;transport	protein binding;RNA binding	22794	ENSG00000108349.16	CASC3		mRNA surveillance pathway; RNA transport	1.077	0.924798
NP_940841.1	metabolic process	catalytic activity;protein binding	143879	ENSG00000182359.14	KBTBD3			1.077	0.997936
NP_079230.1		protein binding	80019	ENSG00000165886.4	UBTD1			1.077	0.98722
XP_011527964.1	metabolic process	catalytic activity	56894		AGPAT3	Triacylglyceride Synthesis		1.077	0.934857
NP_000399.3	metabolic process;transport	catalytic activity;metal ion binding	2820	ENSG00000115159.15	GPD2	Fatty Acid Beta Oxidation	Glycerophospholipid metabolism	1.076	0.993766
NP_004791.1	transport		9375	ENSG00000125304.8	TM9SF2			1.076	0.986751
NP_001135757.1	cell organization and biogenesis;metabolic process;transport	protein binding;RNA binding;structural molecule activity	6229	ENSG00000138326.18	RPS24	Cytoplasmic Ribosomal Proteins		1.076	0.98722
NP_003104.2	cell organization and biogenesis;metabolic process;regulation of biological process;response to stimulus	DNA binding;protein binding	6672	ENSG00000067066.16	SP100		Herpes simplex infection; Viral carcinogenesis	1.076	0.943399
NP_057306.2	cell death;cell differentiation;cell proliferation;defense response;metabolic process;regulation of biological process;response to stimulus	catalytic activity;DNA binding;metal ion binding;nucleotide binding;protein binding;RNA binding	51428	ENSG00000183258.11	DDX41			1.076	0.952885
XP_005245271.1	metabolic process	catalytic activity	4817		NIT1			1.076	0.939282
NP_057125.2	metabolic process;regulation of biological process;response to stimulus;transport	catalytic activity;protein binding	51009	ENSG00000072849.10	DERL2		Protein processing in endoplasmic reticulum	1.076	0.99396
XP_016869779.1	cellular homeostasis;transport	transporter activity	142680		SLC34A3			1.076	0.999483
NP_001184222.1	cell organization and biogenesis;cellular component movement;metabolic process;regulation of biological process;response to stimulus;transport	catalytic activity;protein binding	1808	ENSG00000092964.17	DPYSL2	Regulation of Microtubule Cytoskeleton; Brain-Derived Neurotrophic Factor (BDNF) signaling pathway		1.075	0.997936
NP_000512.1	cell organization and biogenesis;cellular component movement;cellular homeostasis;metabolic process;regulation of biological process;reproduction;response to stimulus;transport	catalytic activity;protein binding	3074		HEXB		Glycosphingolipid biosynthesis - ganglio series; Metabolic pathways; Glycosaminoglycan degradation; Other glycan degradation; Glycosphingolipid biosynthesis - globo and isoglobo series; Amino sugar and nucleotide sugar metabolism; Lysosome	1.075	0.997421
NP_036265.3	transport	structural molecule activity	26958	ENSG00000158623.14	COPG2			1.075	0.999483
NP_002442.2	metabolic process;regulation of biological process;response to stimulus	catalytic activity;protein binding	4507	ENSG00000099810.18	MTAP		Cysteine and methionine metabolism; Metabolic pathways	1.075	0.997936
NP_002818.1	cell organization and biogenesis;metabolic process;regulation of biological process;response to stimulus	catalytic activity;metal ion binding;protein binding;RNA binding	5770	ENSG00000196396.9	PTPN1	VEGFA-VEGFR2 Signaling Pathway; Leptin signaling pathway; Angiopoietin Like Protein 8 Regulatory Pathway; Prolactin Signaling Pathway; Insulin Signaling	Insulin resistance; Insulin signaling pathway; Adherens junction	1.075	0.997421
NP_002477.1	cell organization and biogenesis;metabolic process;regulation of biological process;response to stimulus;transport	protein binding;RNA binding	4686	ENSG00000136937.12	NCBP1	mRNA Processing	RNA transport; mRNA surveillance pathway; Spliceosome	1.075	0.986477
NP_055862.1	metabolic process		23065	ENSG00000127463.13	EMC1			1.075	0.999483
NP_004795.1	cell organization and biogenesis;metabolic process;regulation of biological process	protein binding	9391	ENSG00000144021.2	CIAO1			1.075	0.98722
NP_005198.1	metabolic process;regulation of biological process;response to stimulus	protein binding;RNA binding;signal transducer activity	1399	ENSG00000099942.12	CRKL	B Cell Receptor Signaling Pathway; Chemokine signaling pathway; EGF/EGFR Signaling Pathway; Signaling of Hepatocyte Growth Factor Receptor; IL-3 Signaling Pathway; IL-2 Signaling Pathway; Interferon type I signaling pathways; MAPK Signaling Pathway; Kit receptor signaling pathway; T-Cell antigen Receptor (TCR) Signaling Pathway	Chronic myeloid leukemia; Shigellosis; Focal adhesion; MAPK signaling pathway; Insulin signaling pathway; Fc gamma R-mediated phagocytosis; Pathways in cancer; Neurotrophin signaling pathway; Regulation of actin cytoskeleton; MicroRNAs in cancer; Renal cell carcinoma; ErbB signaling pathway; Chemokine signaling pathway; Rap1 signaling pathway; Bacterial invasion of epithelial cells	1.075	0.98722
XP_011542819.1	cell organization and biogenesis;defense response;metabolic process;regulation of biological process;response to stimulus	catalytic activity;nucleotide binding;protein binding	3551		IKBKB	NLR Proteins; Cardiac Hypertrophic Response; TNF alpha Signaling Pathway; Interleukin-11 Signaling Pathway; Toll-like receptor signaling pathway; IL17 signaling pathway; B Cell Receptor Signaling Pathway; Leptin signaling pathway; MicroRNAs in cardiomyocyte hypertrophy; Osteopontin Signaling; Insulin Signaling; MAPK Signaling Pathway; Photodynamic therapy-induced NF-kB survival signaling; Apoptos…		1.075	0.999483
NP_001077432.1	cell differentiation;cell organization and biogenesis;metabolic process;regulation of biological process	RNA binding	11022	ENSG00000182134.15	TDRKH			1.075	0.943399
NP_003332.1	cell organization and biogenesis;metabolic process;regulation of biological process	catalytic activity;nucleotide binding;protein binding	7324	ENSG00000170142.11	UBE2E1	Photodynamic therapy-induced unfolded protein response	Ubiquitin mediated proteolysis	1.075	0.98722
NP_001157683.1	regulation of biological process;response to stimulus	protein binding	23143		LRCH1			1.075	0.939282
NP_003261.1	regulation of biological process;response to stimulus	protein binding;signal transducer activity	7105	ENSG00000000003.14	TSPAN6			1.075	0.937958
NP_076998.1	metabolic process		79074	ENSG00000135974.9	C2orf49			1.075	0.979175
NP_001289561.1	cell death;cell organization and biogenesis;metabolic process;regulation of biological process	catalytic activity;metal ion binding;protein binding	826	ENSG00000126247.10	CAPNS1	Integrin-mediated Cell Adhesion		1.074	0.999483
NP_001135888.1	cell communication;cell death;cellular component movement;defense response;metabolic process;regulation of biological process;response to stimulus	protein binding;RNA binding	9255	ENSG00000164022.16	AIMP1			1.074	0.98722
NP_612398.2		protein binding	92689	ENSG00000197712.11	FAM114A1			1.074	0.986751
XP_005268645.1	cell organization and biogenesis;metabolic process	protein binding;RNA binding	11052		CPSF6			1.074	0.997936
NP_055706.1	cell proliferation;regulation of biological process;response to stimulus;transport	RNA binding	11333	ENSG00000106244.12	PDAP1			1.074	0.98722
NP_064551.3	cell organization and biogenesis;metabolic process	catalytic activity;metal ion binding;nucleotide binding;protein binding	56922	ENSG00000078070.12	MCCC1	Amino Acid metabolism	Metabolic pathways; Valine, leucine and isoleucine degradation	1.074	0.959137
NP_683720.2	cell differentiation;metabolic process;regulation of biological process;response to stimulus;transport	catalytic activity;protein binding	5696	ENSG00000235715.6; ENSG00000231631.6; ENSG00000236443.6; ENSG00000206298.8; ENSG00000226201.6; ENSG00000230669.6; ENSG00000204264.8	PSMB8	Proteasome Degradation	Proteasome	1.074	0.999483
XP_005267899.1			55671	ENSG00000100796.17	SMEK1; PPP4R3A	Integrated Breast Cancer Pathway	Glucagon signaling pathway	1.074	0.986751
NP_892021.1	metabolic process;regulation of biological process	DNA binding;metal ion binding;protein binding;RNA binding	284695	ENSG00000162664.16	ZNF326			1.074	0.949617
NP_054872.2	metabolic process;regulation of biological process;response to stimulus	metal ion binding;protein binding;RNA binding	29066	ENSG00000122299.11	ZC3H7A			1.074	0.946764
NP_001304653.1		RNA binding	51406	ENSG00000225921.6	NOL7			1.074	0.962039
NP_001026895.2	metabolic process	catalytic activity;metal ion binding;nucleotide binding;RNA binding	83479	ENSG00000118197.13	DDX59			1.074	0.986477
NP_076994.2	metabolic process	catalytic activity;protein binding	79070	ENSG00000134901.12	KDELC1			1.074	0.98963
XP_016860272.1	cell death;cell differentiation;cell proliferation;cellular component movement;defense response;metabolic process;regulation of biological process;response to stimulus	DNA binding;protein binding;signal transducer activity	6772		STAT1	EGF/EGFR Signaling Pathway; Brain-Derived Neurotrophic Factor (BDNF) signaling pathway; IL-4 Signaling Pathway; Interleukin-11 Signaling Pathway; Kit receptor signaling pathway; Type III interferon signaling; IL-7 Signaling Pathway; Leptin signaling pathway; Toll-like receptor signaling pathway; RANKL/RANK (Receptor activator of NFKB (ligand)) Signaling Pathway; IL-9 Signaling Pathway; Type II in…		1.073	0.999483
NP_002941.1	metabolic process	catalytic activity;protein binding;RNA binding	6184	ENSG00000163902.11	RPN1	Proteasome Degradation	N-Glycan biosynthesis; Metabolic pathways; Protein processing in endoplasmic reticulum	1.073	0.999483
NP_073572.2	metabolic process;transport	protein binding	64746	ENSG00000182827.8	ACBD3			1.073	0.997421
NP_067642.1	metabolic process;regulation of biological process;response to stimulus	protein binding;signal transducer activity	59345	ENSG00000114450.9	GNB4	Chemokine signaling pathway; Myometrial Relaxation and Contraction Pathways; Focal Adhesion-PI3K-Akt-mTOR-signaling pathway; Calcium Regulation in the Cardiac Cell	Ras signaling pathway; Morphine addiction; Dopaminergic synapse; Cholinergic synapse; GABAergic synapse; Glutamatergic synapse; Pathways in cancer; PI3K-Akt signaling pathway; Circadian entrainment; Chemokine signaling pathway; Serotonergic synapse; Alcoholism; Retrograde endocannabinoid signaling	1.073	0.973666
XP_011538278.1			56889		TM9SF3			1.073	0.999483
XP_011508833.1	cell organization and biogenesis;metabolic process;regulation of biological process	protein binding	114793		FMNL2			1.073	0.98722
XP_016872946.1	cell death;cell differentiation;cell organization and biogenesis;cell proliferation;development;regulation of biological process;response to stimulus	protein binding;receptor activity	23705		CADM1			1.073	0.94735
NP_003335.1	metabolic process	catalytic activity;nucleotide binding;protein binding	7328	ENSG00000186591.11	UBE2H		Ubiquitin mediated proteolysis	1.073	0.98722
XP_006711467.2	metabolic process;response to stimulus	catalytic activity;nucleotide binding	5498		PPOX	Heme Biosynthesis		1.073	0.993209
NP_060734.2	metabolic process	catalytic activity;metal ion binding;nucleotide binding	55253	ENSG00000198874.12	TYW1			1.073	0.999483
NP_001310284.1	metabolic process;regulation of biological process	catalytic activity;protein binding;receptor activity;signal transducer activity	5791		PTPRE			1.073	0.968395
NP_001338950.1	metabolic process;regulation of biological process;transport		64788	ENSG00000103227.18	LMF1			1.073	0.986709
NP_001128138.1	metabolic process	catalytic activity;RNA binding	93587	ENSG00000145331.13	TRMT10A			1.073	0.992427
NP_005737.1	cell communication;metabolic process;regulation of biological process;response to stimulus	catalytic activity;protein binding	10135	ENSG00000105835.11	NAMPT	Adipogenesis; NAD+ metabolism; NAD+ biosynthetic pathways; NAD metabolism, sirtuins and aging	NOD-like receptor signaling pathway; Nicotinate and nicotinamide metabolism; Metabolic pathways	1.072	0.999483
NP_001248755.1	cell organization and biogenesis;cellular component movement;metabolic process;regulation of biological process;transport	transporter activity	8943	ENSG00000065000.15	AP3D1			1.072	0.999483
NP_000231.1	metabolic process	catalytic activity	4128	ENSG00000189221.9	MAOA	Amino Acid metabolism; Dopamine metabolism; Sudden Infant Death Syndrome (SIDS) Susceptibility Pathways; Oxidative Stress; Melatonin metabolism and effects; Serotonin Transporter Activity; Biogenic Amine Synthesis	Tyrosine metabolism; Metabolic pathways; Phenylalanine metabolism; Amphetamine addiction; Serotonergic synapse; Tryptophan metabolism; Cocaine addiction; Histidine metabolism; Arginine and proline metabolism; Alcoholism; Drug metabolism - cytochrome P450; Glycine, serine and threonine metabolism; Dopaminergic synapse	1.072	0.999483
XP_005257419.1	cell differentiation;cell organization and biogenesis;cellular component movement;metabolic process;regulation of biological process;response to stimulus;transport	DNA binding;protein binding	4137		MAPT	Brain-Derived Neurotrophic Factor (BDNF) signaling pathway; Kit receptor signaling pathway; Notch Signaling Pathway; MAPK Signaling Pathway; IL-5 Signaling Pathway; IL-2 Signaling Pathway		1.072	0.968395
XP_006724250.1	cell organization and biogenesis;cellular component movement;metabolic process;regulation of biological process;response to stimulus	protein binding;RNA binding	23543		RBFOX2			1.072	0.98722
NP_116114.1	metabolic process;transport	protein binding;RNA binding	84811	ENSG00000137656.11	BUD13			1.072	0.973666
NP_055180.1	regulation of biological process	catalytic activity;protein binding	26353	ENSG00000152137.6	HSPB8			1.072	0.973104
XP_011531933.1	cell differentiation;cell organization and biogenesis;cellular component movement;defense response;metabolic process;regulation of biological process;response to stimulus	catalytic activity;metal ion binding;protein binding	29072		SETD2			1.072	0.997936
XP_016879899.1	cell organization and biogenesis;metabolic process;regulation of biological process;response to stimulus;transport	catalytic activity;protein binding	252983		STXBP4	Insulin Signaling		1.072	0.995728
NP_001025177.1	cell organization and biogenesis;cellular component movement;metabolic process;regulation of biological process;response to stimulus;transport	protein binding;transporter activity	163	ENSG00000006125.17	AP2B1	Synaptic Vesicle Pathway; EGF/EGFR Signaling Pathway		1.071	0.999483
NP_710154.1	response to stimulus	protein binding	121457	ENSG00000166130.14	IKBIP			1.071	0.993766
NP_060895.1	cell organization and biogenesis;defense response;metabolic process;response to stimulus	catalytic activity;metal ion binding;nucleotide binding;protein binding	55361	ENSG00000155252.13	PI4K2A	Wnt Signaling Pathway Netpath	Inositol phosphate metabolism; Metabolic pathways; Phosphatidylinositol signaling system	1.071	0.997936
NP_056155.1	cell organization and biogenesis;metabolic process;regulation of biological process	catalytic activity;nucleotide binding	23395	ENSG00000011376.9	LARS2	Amino Acid metabolism	Aminoacyl-tRNA biosynthesis	1.071	0.997936
XP_016868309.1	cellular component movement;regulation of biological process;response to stimulus	enzyme regulator activity;protein binding	9732		DOCK4			1.071	0.999483
NP_009006.2	metabolic process		11152	ENSG00000196998.17	WDR45			1.071	0.947718
NP_001116801.1	cell differentiation;cell organization and biogenesis;defense response;metabolic process;regulation of biological process;response to stimulus	DNA binding;metal ion binding;protein binding	22890	ENSG00000126804.13	ZBTB1			1.071	0.997936
NP_055660.1	cell organization and biogenesis;metabolic process;regulation of biological process;response to stimulus	catalytic activity;protein binding;receptor activity;signal transducer activity	9896	ENSG00000112367.10	FIG4			1.071	0.993766
NP_001001520.1	regulation of biological process	protein binding	84717	ENSG00000167674.14	HDGFRP2; HDGFL2			1.07	0.999483
NP_001120700.1	regulation of biological process	protein binding	10951	ENSG00000108468.14	CBX1			1.07	0.979584
NP_003091.2	cell organization and biogenesis;transport	protein binding	6643	ENSG00000205302.6	SNX2		Endocytosis	1.07	0.999483
NP_001138986.1	metabolic process;transport	catalytic activity;protein binding	9805	ENSG00000136193.16	SCRN1			1.07	0.999483
NP_036270.1	cell division;regulation of biological process;response to stimulus	protein binding;RNA binding	26574	ENSG00000276072.2; ENSG00000275700.4	AATF			1.07	0.997936
NP_003245.1	cell organization and biogenesis;metabolic process;regulation of biological process;response to stimulus;transport	enzyme regulator activity;metal ion binding;protein binding	7076	ENSG00000102265.11	TIMP1	IL-6 signaling pathway; Lung fibrosis; IL1 and megakaryocytes in obesity; Matrix Metalloproteinases	HIF-1 signaling pathway	1.07	0.999483
NP_036237.2	metabolic process;regulation of biological process	catalytic activity	25825	ENSG00000182240.15	BACE2		Alzheimer's disease	1.07	0.947718
NP_004873.3	metabolic process;regulation of biological process	protein binding	9541	ENSG00000138433.15	CIR1	Notch Signaling Pathway	Notch signaling pathway	1.07	0.977436
NP_002507.1	metabolic process;regulation of biological process	RNA binding	4858	ENSG00000104967.6	NOVA2			1.07	0.974359
XP_011525616.1	metabolic process;regulation of biological process	DNA binding;metal ion binding;protein binding	79673		ZNF329			1.07	0.965271
XP_016868090.1	metabolic process;regulation of biological process;transport	DNA binding;metal ion binding;protein binding;transporter activity	79027		ZNF655	Retinoblastoma (RB) in Cancer		1.07	0.98722
NP_002624.2	metabolic process;transport	catalytic activity;metal ion binding;protein binding	5236	ENSG00000079739.15	PGM1	Glycogen Metabolism; Glucuronidation; Ectoderm Differentiation	Purine metabolism; Pentose phosphate pathway; Amino sugar and nucleotide sugar metabolism; Galactose metabolism; Metabolic pathways; Glycolysis / Gluconeogenesis; Starch and sucrose metabolism	1.069	0.999483
NP_057018.1	cell growth;metabolic process	protein binding;RNA binding	51602	ENSG00000055044.10	NOP58		Ribosome biogenesis in eukaryotes	1.069	0.999483
NP_005678.3	cell organization and biogenesis;metabolic process	catalytic activity;metal ion binding;nucleotide binding;protein binding;RNA binding	10056	ENSG00000116120.9	FARSB	Amino Acid metabolism	Aminoacyl-tRNA biosynthesis	1.069	0.999483
XP_011536691.1	metabolic process;regulation of biological process	DNA binding	4666	ENSG00000196531.10	NACA			1.069	0.999483
NP_003189.2	metabolic process;regulation of biological process	DNA binding;protein binding	6924	ENSG00000011007.12	TCEB3; ELOA	VEGFA-VEGFR2 Signaling Pathway		1.069	0.999483
NP_005834.4	cell communication;cell organization and biogenesis;metabolic process;regulation of biological process;response to stimulus;transport	protein binding	10254	ENSG00000115145.9	STAM2	EGF/EGFR Signaling Pathway	Jak-STAT signaling pathway; Endocytosis	1.069	0.986477
NP_078772.1	regulation of biological process	metal ion binding;protein binding	64207	ENSG00000119669.4	IRF2BPL			1.069	0.944715
NP_001295169.1	cell organization and biogenesis		125988	ENSG00000174917.8	C19orf70			1.069	0.986477
NP_001186558.1	cellular component movement	catalytic activity;metal ion binding;motor activity;protein binding;structural molecule activity	140465	ENSG00000196465.10	MYL6B		Vascular smooth muscle contraction; Oxytocin signaling pathway	1.069	0.98722
NP_001307290.1	metabolic process;regulation of biological process	catalytic activity;metal ion binding;protein binding	26001	ENSG00000108523.15	RNF167			1.069	0.999483
NP_115873.1	transport		84514	ENSG00000167925.15	GHDC			1.069	0.983206
NP_003300.1	cell organization and biogenesis	protein binding	7259	ENSG00000189241.6	TSPYL1	Sudden Infant Death Syndrome (SIDS) Susceptibility Pathways		1.069	0.98722
NP_001120650.1	metabolic process	catalytic activity;metal ion binding	54872	ENSG00000174227.15	PIGG		Glycosylphosphatidylinositol (GPI)-anchor biosynthesis	1.069	0.997936
NP_001269673.1		RNA binding	26010	ENSG00000196141.13	SPATS2L			1.068	0.972841
NP_006074.2	metabolic process;regulation of biological process	protein binding	3550	ENSG00000113141.17	IK			1.068	0.999483
NP_006699.2	cell differentiation;metabolic process;regulation of biological process	catalytic activity;metal ion binding	2739	ENSG00000124767.6	GLO1		Pyruvate metabolism	1.068	0.999483
NP_001073594.1	cell death;cell differentiation;cell organization and biogenesis;metabolic process;regulation of biological process;response to stimulus	catalytic activity;protein binding	841	ENSG00000064012.21	CASP8	DNA Damage Response; Regulation of toll-like receptor signaling pathway; MAPK Signaling Pathway; Apoptosis; Toll-like receptor signaling pathway; Nanoparticle triggered regulated necrosis; Allograft Rejection; Integrated Breast Cancer Pathway; Parkin-Ubiquitin Proteasomal System pathway; Nucleotide-binding Oligomerization Domain (NOD) pathway; TNF related weak inducer of apoptosis (TWEAK) Signali…		1.068	0.98722
NP_001736.1	defense response;metabolic process;regulation of biological process;response to stimulus	protein binding	819	ENSG00000164615.4	CAMLG			1.068	0.932689
XP_016855621.1	cell organization and biogenesis;regulation of biological process;transport	protein binding	11079		RER1			1.068	0.999483
NP_872353.2	regulation of biological process;response to stimulus;transport	signal transducer activity	222068	ENSG00000158604.14	TMED4			1.068	0.953544
NP_001116436.2	metabolic process;regulation of biological process		57223		SMEK2; PPP4R3B		Glucagon signaling pathway	1.068	0.945739
XP_016885199.1	cell organization and biogenesis;cellular component movement;response to stimulus;transport	protein binding;RNA binding	6103	ENSG00000156313.12	RPGR			1.068	0.999483
XP_011524053.1	metabolic process	catalytic activity;protein binding;RNA binding	8731		RNMT	mRNA Processing		1.067	0.999483
NP_004472.1	metabolic process	catalytic activity;metal ion binding;protein binding	2590	ENSG00000143641.9	GALNT2	Globo Sphingolipid Metabolism	Metabolic pathways; Mucin type O-glycan biosynthesis	1.067	0.999483
NP_009096.2	cell organization and biogenesis;metabolic process;regulation of biological process	metal ion binding;protein binding;RNA binding	8175	ENSG00000104897.9	SF3A2	mRNA Processing	Spliceosome	1.067	0.986477
NP_060283.3	metabolic process	catalytic activity;metal ion binding	54928	ENSG00000104331.8	IMPAD1		Inositol phosphate metabolism; Metabolic pathways; Phosphatidylinositol signaling system; Sulfur metabolism	1.067	0.999483
NP_001186189.1	cell organization and biogenesis;regulation of biological process	enzyme regulator activity;protein binding	163590	ENSG00000169905.12	TOR1AIP2			1.067	0.98722
NP_057327.2	metabolic process;transport	catalytic activity;protein binding	51706	ENSG00000159348.12	CYB5R1	Oxidation by Cytochrome P450	Amino sugar and nucleotide sugar metabolism	1.067	0.999483
NP_001186127.1	regulation of biological process	protein binding	55773	ENSG00000036054.12	TBC1D23			1.067	0.986477
NP_077288.2	cell organization and biogenesis;metabolic process;transport	catalytic activity;metal ion binding;protein binding	79158	ENSG00000111670.14	GNPTAB		Lysosome	1.067	0.999483
NP_000535.3	response to stimulus;transport	catalytic activity;nucleotide binding;protein binding;transporter activity	6891	ENSG00000225967.9; ENSG00000223481.9; ENSG00000232326.9	TAP2			1.067	0.98722
NP_061882.2	cell communication;cell differentiation;defense response;metabolic process;regulation of biological process;response to stimulus;transport	protein binding;signal transducer activity	54472	ENSG00000078902.15	TOLLIP	Toll-like Receptor Signaling; Regulation of toll-like receptor signaling pathway; Toll-like receptor signaling pathway; Structural Pathway of Interleukin 1 (IL-1); IL-1 signaling pathway	Toll-like receptor signaling pathway	1.067	0.98722
NP_062559.2	metabolic process	protein binding	56270	ENSG00000141580.15	WDR45B; WDR45L			1.067	0.986751
NP_689628.2	cell communication;cell organization and biogenesis;metabolic process;response to stimulus;transport	protein binding	137492	ENSG00000155975.9	VPS37A		Endocytosis	1.067	0.999483
NP_008817.1	cell organization and biogenesis;metabolic process;transport	catalytic activity;transporter activity	514	ENSG00000124172.9	ATP5E	Electron Transport Chain; Oxidative phosphorylation	Oxidative phosphorylation; Parkinson's disease; Metabolic pathways; Alzheimer's disease; Huntington's disease	1.067	0.98722
XP_011521470.1	cell organization and biogenesis		54921	ENSG00000168802.12	CHTF8	Gastric cancer network 2		1.067	0.98722
XP_016882666.1	cell differentiation;metabolic process;regulation of biological process	DNA binding;protein binding	6929		TCF3	Wnt Signaling Pathway Netpath		1.067	0.997936
NP_001244031.1	cell organization and biogenesis;metabolic process;transport	catalytic activity;transporter activity	4709	ENSG00000119013.8	NDUFB3	Electron Transport Chain	Non-alcoholic fatty liver disease (NAFLD); Parkinson's disease; Metabolic pathways; Alzheimer's disease; Oxidative phosphorylation; Huntington's disease	1.067	0.98722
XP_006714663.1			345757		FAM174A			1.067	0.993801
NP_001741.4	regulation of biological process	enzyme regulator activity;protein binding;RNA binding	831	ENSG00000153113.23	CAST			1.066	0.999483
NP_938149.2	metabolic process	catalytic activity;RNA binding	23193	ENSG00000089597.16	GANAB			1.066	0.999483
NP_006800.2	transport	protein binding	10953	ENSG00000025772.7	TOMM34			1.066	0.999483
NP_009210.1	metabolic process;regulation of biological process;transport	protein binding;RNA binding	11338	ENSG00000063244.12	U2AF2	mRNA Processing	Spliceosome	1.066	0.999483
NP_066565.1	metabolic process;regulation of biological process	catalytic activity	4836	ENSG00000136448.11	NMT1			1.066	0.999483
NP_001172011.1	metabolic process;regulation of biological process;response to stimulus;transport	protein binding;RNA binding;translation regulator activity	2332	ENSG00000102081.13	FMR1	Serotonin and anxiety		1.066	0.999483
NP_055545.1	metabolic process;transport	protein binding	9761	ENSG00000110917.7	MLEC			1.066	0.999483
XP_005258735.1		metal ion binding;RNA binding	23211		ZC3H4			1.066	0.98722
NP_053733.2	metabolic process;regulation of biological process	metal ion binding;protein binding;RNA binding	2130	ENSG00000182944.17	EWSR1			1.066	0.999483
NP_001275543.1	cell death;cell organization and biogenesis;defense response;metabolic process;regulation of biological process;response to stimulus;transport	enzyme regulator activity;protein binding	1471	ENSG00000101439.8	CST3		Salivary secretion	1.066	0.999483
NP_055953.3	cell organization and biogenesis;metabolic process;regulation of biological process;response to stimulus	DNA binding;protein binding;RNA binding	23168	ENSG00000137815.14	RTF1	Endoderm Differentiation		1.066	0.98722
NP_001335099.1	regulation of biological process;response to stimulus	DNA binding;protein binding	23558	ENSG00000132471.11	WBP2			1.066	0.98963
XP_005256131.1	regulation of biological process	protein binding	57707		KIAA1609; TLDC1			1.066	0.986477
NP_001263302.1	cell communication;metabolic process;regulation of biological process;response to stimulus	DNA binding;protein binding	7391	ENSG00000158773.14	USF1			1.066	0.99567
NP_003791.3	metabolic process;response to stimulus	catalytic activity;nucleotide binding;protein binding	8732	ENSG00000111880.15	RNGTT	mRNA Processing	mRNA surveillance pathway	1.066	0.986477
NP_055431.1	cell organization and biogenesis;transport	catalytic activity;metal ion binding;nucleotide binding;protein binding;transporter activity	23200	ENSG00000058063.15	ATP11B			1.066	0.98568
NP_077321.3	metabolic process	protein binding	79269	ENSG00000122741.15	DCAF10			1.066	0.999483
NP_001094282.1	cellular component movement;regulation of biological process;response to stimulus;transport	protein binding;receptor activity	58191	ENSG00000161921.14	CXCL16	TYROBP Causal Network; Chemokine signaling pathway	Cytokine-cytokine receptor interaction; Chemokine signaling pathway	1.066	0.993209
NP_004125.3	cell differentiation;cell organization and biogenesis;metabolic process;regulation of biological process;response to stimulus	nucleotide binding;protein binding;RNA binding	3313	ENSG00000113013.12	HSPA9	Parkin-Ubiquitin Proteasomal System pathway	RNA degradation; Tuberculosis	1.065	0.999483
NP_001278798.1	regulation of biological process;transport	protein binding;RNA binding;translation regulator activity	10644	ENSG00000073792.15	IGF2BP2			1.065	0.999483
NP_005521.1	metabolic process	catalytic activity;metal ion binding;nucleotide binding	3419	ENSG00000166411.13	IDH3A	TCA Cycle; TCA Cycle and Deficiency of Pyruvate Dehydrogenase complex (PDHc)	Biosynthesis of amino acids; Metabolic pathways; Citrate cycle (TCA cycle); 2-Oxocarboxylic acid metabolism; Carbon metabolism	1.065	0.999483
NP_150241.2	cell death;cell differentiation;cell organization and biogenesis;cellular component movement;cellular homeostasis;defense response;metabolic process;regulation of biological process;response to stimulus;transport	DNA binding;metal ion binding;protein binding	5371	ENSG00000140464.19	PML	TGF-beta Signaling Pathway; miRNA Regulation of DNA Damage Response; Wnt/beta-catenin Signaling Pathway in Leukemia; DNA Damage Response	Herpes simplex infection; Ubiquitin mediated proteolysis; Pathways in cancer; Influenza A; Transcriptional misregulation in cancer; Acute myeloid leukemia; Endocytosis	1.065	0.999483
NP_060102.1	regulation of biological process;response to stimulus	protein binding;RNA binding	55602	ENSG00000168564.5	CDKN2AIP			1.065	0.999483
NP_001264743.1	regulation of biological process	protein binding;RNA binding	253943	ENSG00000185728.16	YTHDF3			1.065	0.98722
NP_001341933.1			101410538	ENSG00000126005.16	MMP24-AS1; MMP24OS			1.065	0.999483
NP_059980.2	cell organization and biogenesis;regulation of biological process;transport	protein binding	54732	ENSG00000184840.11	TMED9			1.065	0.98722
NP_001158213.1	cell organization and biogenesis;regulation of biological process;response to stimulus	enzyme regulator activity;protein binding	393	ENSG00000089820.15	ARHGAP4			1.065	0.999483
XP_006712541.1	cell organization and biogenesis;development;regulation of biological process;transport	DNA binding;enzyme regulator activity;metal ion binding;protein binding;RNA binding	3267		AGFG1			1.065	0.98722
NP_001129522.1	metabolic process	catalytic activity;protein binding	115817	ENSG00000157379.13	DHRS1			1.065	0.986477
NP_001340896.1	metabolic process;regulation of biological process;response to stimulus	catalytic activity;metal ion binding;protein binding	10617	ENSG00000124356.15	STAMBP	EGF/EGFR Signaling Pathway	Endocytosis	1.065	0.999483
NP_060372.2	metabolic process;regulation of biological process;response to stimulus	catalytic activity;metal ion binding;protein binding	55662	ENSG00000166135.13	HIF1AN	miR-148a/miR-31/FIH1/HIF1alpha-Notch signaling in glioblastoma; Photodynamic therapy-induced HIF-1 survival signaling		1.065	0.999483
NP_009143.1	cell death;cell organization and biogenesis;metabolic process;regulation of biological process;response to stimulus	catalytic activity;metal ion binding;nucleotide binding;protein binding	6045	ENSG00000121481.10	RNF2			1.065	0.954505
XP_011509488.1	cell organization and biogenesis;regulation of biological process;response to stimulus	protein binding;structural molecule activity	4133		MAP2	MAPK Cascade		1.065	0.986477
NP_002584.2	development;metabolic process;regulation of biological process	enzyme regulator activity;protein binding	5118	ENSG00000106333.12	PCOLCE			1.065	0.986477
NP_071900.2	cell organization and biogenesis;metabolic process;regulation of biological process	catalytic activity;DNA binding;metal ion binding;protein binding	64324	ENSG00000165671.19	NSD1	Histone Modifications; Pathways Affected in Adenoid Cystic Carcinoma	Lysine degradation	1.065	0.986477
NP_003357.2	metabolic process;transport	catalytic activity;metal ion binding;protein binding	7385	ENSG00000140740.10; ENSG00000284493.1	UQCRC2	Electron Transport Chain	Alzheimer's disease; Metabolic pathways; Huntington's disease; Oxidative phosphorylation; Parkinson's disease; Cardiac muscle contraction; Non-alcoholic fatty liver disease (NAFLD)	1.064	0.999483
NP_036243.1	regulation of biological process;response to stimulus	enzyme regulator activity;protein binding	10598	ENSG00000100591.7	AHSA1	T-Cell antigen Receptor (TCR) pathway during Staphylococcus aureus infection		1.064	0.999483
NP_000088.3	metabolic process;response to stimulus	catalytic activity;protein binding;structural molecule activity	1371	ENSG00000080819.6	CPOX	Heme Biosynthesis	Porphyrin and chlorophyll metabolism; Metabolic pathways	1.064	0.999483
NP_003070.3	cell differentiation;cell organization and biogenesis;regulation of biological process	catalytic activity;DNA binding;protein binding;RNA binding	6605	ENSG00000073584.18	SMARCE1	Pathways Affected in Adenoid Cystic Carcinoma; Androgen receptor signaling pathway		1.064	0.999483
NP_001034230.1	cell division;cell organization and biogenesis;metabolic process;regulation of biological process	protein binding;RNA binding	11078	ENSG00000100106.19	TRIOBP			1.064	0.999483
NP_695005.1	metabolic process	catalytic activity;nucleotide binding;protein binding	9807	ENSG00000176095.11	IP6K1		Phosphatidylinositol signaling system	1.064	0.98722
NP_002019.1	metabolic process;regulation of biological process;response to stimulus	catalytic activity;metal ion binding;protein binding	2342; 100529261	ENSG00000257365.7	FNTB; CHURC1-FNTB		Terpenoid backbone biosynthesis	1.064	0.999483
YP_003024026.1	cell organization and biogenesis;metabolic process;response to stimulus;transport	catalytic activity;protein binding	4535	ENSG00000198888.2	ND1	Electron Transport Chain; Oxidative phosphorylation	Parkinson's disease; Oxidative phosphorylation; Metabolic pathways	1.064	0.999483
XP_011537421.1	cell organization and biogenesis;cellular homeostasis;defense response;response to stimulus;transport	metal ion binding;protein binding	10367		MICU1			1.064	0.999483
XP_016862048.1	metabolic process;transport	catalytic activity;metal ion binding	51304		ZDHHC3			1.064	0.986477
NP_116023.2	metabolic process	catalytic activity	84720	ENSG00000165282.13	PIGO		Glycosylphosphatidylinositol (GPI)-anchor biosynthesis; Metabolic pathways	1.064	0.999483
NP_203527.1	cell organization and biogenesis;metabolic process	protein binding;RNA binding;structural molecule activity	6183	ENSG00000283018.1; ENSG00000128626.11	MRPS12		Ribosome	1.064	0.980116
NP_076984.2	metabolic process	catalytic activity;protein binding	79053	ENSG00000159063.12	ALG8		Metabolic pathways; N-Glycan biosynthesis	1.064	0.999483
NP_001171172.1	cell organization and biogenesis;cellular component movement;regulation of biological process;response to stimulus;transport	catalytic activity;nucleotide binding;protein binding	11020	ENSG00000100360.14	IFT27			1.064	0.999483
XP_016864840.1	cell organization and biogenesis;metabolic process;regulation of biological process	enzyme regulator activity;protein binding	285590		SH3PXD2B			1.063	0.999483
NP_008855.1	cell differentiation;cell organization and biogenesis;metabolic process;regulation of biological process;transport	protein binding;RNA binding	6426	ENSG00000136450.12	SRSF1	mRNA Processing	Herpes simplex infection; Spliceosome	1.063	0.999483
NP_000908.2	cell organization and biogenesis;metabolic process	catalytic activity;metal ion binding;protein binding	5033	ENSG00000122884.12	P4HA1		Metabolic pathways; Arginine and proline metabolism	1.063	0.98722
NP_004809.2	cell organization and biogenesis;metabolic process	catalytic activity;DNA binding;nucleotide binding;protein binding;RNA binding	9416	ENSG00000174243.9	DDX23		Spliceosome	1.063	0.999483
NP_001091990.1	cell death;cell differentiation;metabolic process;regulation of biological process;transport	catalytic activity;nucleotide binding;protein binding	10553	ENSG00000109854.13	HTATIP2			1.063	0.999483
NP_057126.2	metabolic process;regulation of biological process	catalytic activity;protein binding;RNA binding	51010	ENSG00000107371.12	EXOSC3		RNA degradation	1.063	0.999483
NP_060263.2	metabolic process	catalytic activity;protein binding;RNA binding	54913	ENSG00000178718.6	RPP25		Ribosome biogenesis in eukaryotes; RNA transport	1.063	0.999483
NP_060757.4	cell organization and biogenesis;regulation of biological process;response to stimulus	enzyme regulator activity;protein binding	94134	ENSG00000165322.17	ARHGAP12			1.063	0.999483
NP_064711.1	cell organization and biogenesis;metabolic process;regulation of biological process;response to stimulus	catalytic activity;metal ion binding;protein binding	57026	ENSG00000241360.1	PDXP		Metabolic pathways; Vitamin B6 metabolism	1.063	0.999483
NP_150628.3	cell division;cell organization and biogenesis;regulation of biological process	protein binding	90417	ENSG00000128944.13	C15orf23; KNSTRN			1.063	0.999483
NP_000199.2	cell organization and biogenesis;metabolic process;regulation of biological process;response to stimulus	catalytic activity;nucleotide binding;protein binding;receptor activity;signal transducer activity	3643	ENSG00000171105.13	INSR	Vitamin B12 Metabolism; Folate Metabolism; Leptin Insulin Overlap; Transcription factor regulation in adipogenesis; Type II diabetes mellitus; DNA Damage Response (only ATM dependent); AGE/RAGE pathway; Insulin Signaling; Selenium Micronutrient Network; Focal Adhesion-PI3K-Akt-mTOR-signaling pathway; Nanoparticle triggered autophagic cell death; AMP-activated Protein Kinase (AMPK) Signaling; Angi…	mTOR signaling pathway; Phospholipase D signaling pathway; Insulin signaling pathway; Longevity regulating pathway; Adherens junction; Type II diabetes mellitus; Ovarian steroidogenesis; Regulation of lipolysis in adipocytes; cGMP-PKG signaling pathway; Non-alcoholic fatty liver disease (NAFLD); FoxO signaling pathway; Aldosterone-regulated sodium reabsorption; HIF-1 signaling pathway; PI3K-Akt s…	1.063	0.999483
XP_005254853.1	cell organization and biogenesis;cellular component movement;regulation of biological process;transport	catalytic activity;motor activity;nucleotide binding;protein binding	9493		KIF23			1.062	0.999483
NP_002004.1	metabolic process	catalytic activity;protein binding;receptor activity;RNA binding	2287	ENSG00000100442.10	FKBP3			1.062	0.999483
XP_005251060.1	cell differentiation;cell organization and biogenesis;cellular component movement;defense response;metabolic process;regulation of biological process;response to stimulus	catalytic activity;nucleotide binding;protein binding;signal transducer activity	5747		PTK2	Regulation of Actin Cytoskeleton; Apoptosis-related network due to altered Notch3 in ovarian cancer; Prolactin Signaling Pathway; RANKL/RANK (Receptor activator of NFKB (ligand)) Signaling Pathway; EGF/EGFR Signaling Pathway; Signaling of Hepatocyte Growth Factor Receptor; Alpha 6 Beta 4 signaling pathway; Androgen receptor signaling pathway; VEGFA-VEGFR2 Signaling Pathway; Corticotropin-releasin…		1.062	0.999483
NP_001310991.1	cell organization and biogenesis;metabolic process;regulation of biological process;response to stimulus;transport	protein binding;transporter activity	375056		MIA3			1.062	0.999483
XP_005248207.1	metabolic process;response to stimulus		259282		BOD1L1			1.062	0.999483
NP_001309906.1	cell differentiation;transport	transporter activity	94081	ENSG00000164466.12	SFXN1			1.062	0.999483
NP_003474.1	cell communication;cell differentiation;cell division;cell organization and biogenesis;cell proliferation;development;metabolic process;regulation of biological process;response to stimulus	catalytic activity;DNA binding;protein binding	8091	ENSG00000149948.13	HMGA2	Mesodermal Commitment Pathway	MicroRNAs in cancer; Transcriptional misregulation in cancer	1.062	0.999483
NP_150597.1	cell organization and biogenesis;metabolic process	structural molecule activity	92259	ENSG00000278461.4; ENSG00000134056.11	MRPS36			1.062	0.999483
NP_848934.1	metabolic process;regulation of biological process;transport	catalytic activity	137964	ENSG00000158669.11	AGPAT6; GPAT4		Glycerolipid metabolism; Metabolic pathways; Glycerophospholipid metabolism	1.062	0.979099
NP_075045.2	metabolic process	catalytic activity;metal ion binding;nucleotide binding;RNA binding	64895	ENSG00000115421.12	PAPOLG		mRNA surveillance pathway	1.062	0.986477
NP_443164.2	cell organization and biogenesis	protein binding;receptor activity	114908	ENSG00000152558.14	TMEM123			1.062	0.999483
NP_002484.1	cell organization and biogenesis;metabolic process;transport	catalytic activity	4712	ENSG00000165264.10	NDUFB6	Oxidative phosphorylation; Electron Transport Chain	Oxidative phosphorylation; Parkinson's disease; Non-alcoholic fatty liver disease (NAFLD); Alzheimer's disease; Huntington's disease; Metabolic pathways	1.062	0.999483
NP_005817.1	metabolic process;regulation of biological process	protein binding;RNA binding	10236	ENSG00000282958.1; ENSG00000125944.18	HNRNPR	mRNA Processing		1.061	0.999483
NP_002558.1	metabolic process;regulation of biological process;response to stimulus	enzyme regulator activity;nucleotide binding;protein binding;RNA binding	5037	ENSG00000089220.4	PEBP1	EGF/EGFR Signaling Pathway		1.061	0.999483
NP_003277.1	cell death;cell division;cell organization and biogenesis;metabolic process;regulation of biological process;response to stimulus	catalytic activity;DNA binding;nucleotide binding;protein binding;RNA binding	7150	ENSG00000198900.5	TOP1			1.061	0.999483
NP_000933.1	metabolic process;regulation of biological process	catalytic activity;protein binding;RNA binding	5479	ENSG00000166794.4	PPIB	Prolactin Signaling Pathway		1.061	0.999483
NP_001307570.1	cell differentiation;cell organization and biogenesis;cell proliferation;regulation of biological process;transport	protein binding	274		BIN1	VEGFA-VEGFR2 Signaling Pathway		1.061	0.999483
NP_064709.2	cell death;cell organization and biogenesis;metabolic process;regulation of biological process	catalytic activity;metal ion binding;protein binding	57019	ENSG00000005194.14	CIAPIN1			1.061	0.999483
NP_002660.1	cell organization and biogenesis;metabolic process;regulation of biological process	catalytic activity;protein binding	5356	ENSG00000171566.11	PLRG1		Spliceosome	1.061	0.997247
NP_036585.1	cell communication;regulation of biological process;response to stimulus	protein binding;RNA binding	26608	ENSG00000106638.15	TBL2			1.061	0.999483
NP_001303.1	regulation of biological process	metal ion binding;protein binding	1397	ENSG00000182809.10	CRIP2			1.061	0.999483
NP_005861.2	cell organization and biogenesis;metabolic process;regulation of biological process	catalytic activity;protein binding;RNA binding	10284	ENSG00000150459.12	SAP18	Hedgehog Signaling Pathway	mRNA surveillance pathway; RNA transport	1.061	0.999483
NP_057396.1	metabolic process;regulation of biological process	DNA binding;enzyme regulator activity;protein binding;RNA binding	51729	ENSG00000084463.7	WBP11		Spliceosome	1.061	0.999483
NP_057130.1	metabolic process;regulation of biological process	catalytic activity;protein binding;RNA binding	51013	ENSG00000171311.12	EXOSC1		RNA degradation	1.061	0.999483
NP_115890.2	metabolic process	catalytic activity;nucleotide binding;protein binding	84532	ENSG00000154930.14	ACSS1	Sterol Regulatory Element-Binding Proteins (SREBP) signalling; Amino Acid metabolism; Statin Pathway	Carbon metabolism; Glycolysis / Gluconeogenesis; Metabolic pathways; Pyruvate metabolism; Propanoate metabolism	1.061	0.999483
NP_001002814.2	regulation of biological process;transport	protein binding	80223	ENSG00000156675.15	RAB11FIP1		Endocytosis	1.061	0.999483
NP_001307514.1	cell organization and biogenesis;development;regulation of biological process	DNA binding;protein binding	54870	ENSG00000198218.10	QRICH1			1.061	0.999483
NP_001190991.1		metal ion binding;protein binding	100532731	ENSG00000269897.5	COMMD3-BMI1		Transcriptional misregulation in cancer; Signaling pathways regulating pluripotency of stem cells; MicroRNAs in cancer	1.061	0.986862
XP_016871100.1	cell differentiation;defense response;metabolic process;regulation of biological process;response to stimulus	catalytic activity;nucleotide binding;protein binding	1147		CHUK	Osteopontin Signaling; IL-4 Signaling Pathway; EBV LMP1 signaling; TNF alpha Signaling Pathway; Cardiac Hypertrophic Response; Toll-like receptor signaling pathway; Interleukin-11 Signaling Pathway; B Cell Receptor Signaling Pathway; TNF related weak inducer of apoptosis (TWEAK) Signaling Pathway; RANKL/RANK (Receptor activator of NFKB (ligand)) Signaling Pathway; Regulation of toll-like receptor…		1.061	0.999483
XP_006711705.1	cell organization and biogenesis;regulation of biological process	metal ion binding;protein binding;structural molecule activity	9659		PDE4DIP			1.061	0.999483
NP_005804.1	metabolic process;regulation of biological process;response to stimulus	catalytic activity;metal ion binding;nucleotide binding;protein binding	23683	ENSG00000115825.9	PRKD3	miRs in Muscle Cell Differentiation; G Protein Signaling Pathways	Rap1 signaling pathway; Aldosterone synthesis and secretion	1.061	0.98722
NP_620714.2	cell organization and biogenesis;cellular homeostasis;regulation of biological process;response to stimulus;transport	protein binding;transporter activity	219931	ENSG00000162341.16	TPCN2	VEGFA-VEGFR2 Signaling Pathway	Pancreatic secretion	1.061	0.999483
NP_690000.3	metabolic process;regulation of biological process;response to stimulus	metal ion binding;protein binding	257397	ENSG00000157625.15	TAB3	Regulation of toll-like receptor signaling pathway; IL-1 signaling pathway; Structural Pathway of Interleukin 1 (IL-1); TNF alpha Signaling Pathway	NOD-like receptor signaling pathway; NF-kappa B signaling pathway; TNF signaling pathway	1.061	0.999483
NP_001338711.1	cell death;metabolic process;regulation of biological process	enzyme regulator activity;protein binding	22900	ENSG00000105483.17	CARD8	Nucleotide-binding Oligomerization Domain (NOD) pathway		1.061	0.999483
NP_054706.1	cell growth;cell organization and biogenesis;cellular component movement;regulation of biological process;transport	protein binding;structural molecule activity	7414	ENSG00000035403.17	VCL	Primary Focal Segmental Glomerulosclerosis FSGS; Focal Adhesion; Regulation of Actin Cytoskeleton; VEGFA-VEGFR2 Signaling Pathway; Integrin-mediated Cell Adhesion	Shigellosis; Regulation of actin cytoskeleton; Amoebiasis; Bacterial invasion of epithelial cells; Adherens junction; Leukocyte transendothelial migration; Focal adhesion	1.06	0.999483
NP_001087240.1	cell proliferation;cellular homeostasis;metabolic process;regulation of biological process;response to stimulus;transport	antioxidant activity;catalytic activity;nucleotide binding;protein binding	7296	ENSG00000198431.15	TXNRD1	Selenium Micronutrient Network; Selenium Metabolism and Selenoproteins; NRF2 pathway; Oxidative Stress	Selenocompound metabolism; Pyrimidine metabolism	1.06	0.999483
NP_001311233.1	metabolic process;response to stimulus	catalytic activity;protein binding	6185		RPN2	Proteasome Degradation		1.06	0.999483
NP_004484.1	cell organization and biogenesis;metabolic process	catalytic activity;protein binding;RNA binding	3028	ENSG00000072506.12	HSD17B10	Valproic acid pathway; Tryptophan metabolism; Alzheimers Disease	Metabolic pathways; Valine, leucine and isoleucine degradation; Alzheimer's disease	1.06	0.999483
NP_000628.2	cellular homeostasis;metabolic process;regulation of biological process;response to stimulus	antioxidant activity;catalytic activity;nucleotide binding	2936	ENSG00000104687.12	GSR	Sulfation Biotransformation Reaction; Glutathione metabolism; Amino Acid metabolism; Metapathway biotransformation; Oxidative Stress; Selenium Micronutrient Network; One carbon metabolism and related pathways; NRF2 pathway	Thyroid hormone synthesis; Glutathione metabolism	1.06	0.999483
NP_001254507.1	cell organization and biogenesis;regulation of biological process	enzyme regulator activity;protein binding	26092	ENSG00000143337.18	TOR1AIP1			1.06	0.999483
NP_001290176.1	cell organization and biogenesis;metabolic process;regulation of biological process;response to stimulus	protein binding	80349	ENSG00000140395.8	WDR61		RNA degradation	1.06	0.999483
NP_004584.1	cell organization and biogenesis;cellular homeostasis;metabolic process;regulation of biological process;response to stimulus	protein binding;RNA binding	6434	ENSG00000136527.17	TRA2B	mRNA Processing	Spliceosome	1.06	0.999483
NP_078880.2		protein binding	79657	ENSG00000005175.9	RPAP3			1.06	0.999483
NP_002087.2	metabolic process;regulation of biological process;response to stimulus	catalytic activity;DNA binding;enzyme regulator activity;protein binding;RNA binding	2962	ENSG00000125651.13	GTF2F1		Basal transcription factors	1.06	0.999483
XP_005249549.1	metabolic process;regulation of biological process;response to stimulus	protein binding	9656		MDC1			1.06	0.999483
NP_004729.1	cell organization and biogenesis;cellular homeostasis;metabolic process;regulation of biological process;response to stimulus;transport	protein binding	9217	ENSG00000124164.15	VAPB			1.06	0.999483
NP_005266.2	regulation of biological process;response to stimulus	catalytic activity;nucleotide binding;structural molecule activity	2794	ENSG00000235986.9; ENSG00000229470.9; ENSG00000204590.12; ENSG00000206492.11; ENSG00000232143.9; ENSG00000228581.9; ENSG00000226882.9	GNL1			1.06	0.999483
NP_001304712.1	metabolic process	catalytic activity;protein binding	7264		TSTA3			1.06	0.999483
NP_001124151.1	defense response;metabolic process;regulation of biological process;response to stimulus;transport	protein binding;RNA binding	1977	ENSG00000151247.12	EIF4E	Angiopoietin Like Protein 8 Regulatory Pathway; Brain-Derived Neurotrophic Factor (BDNF) signaling pathway; Interferon type I signaling pathways; Insulin Signaling; Focal Adhesion-PI3K-Akt-mTOR-signaling pathway; Factors and pathways affecting insulin-like growth factor (IGF1)-Akt signaling; VEGFA-VEGFR2 Signaling Pathway; Leptin signaling pathway; Hypertrophy Model; Translation Factors; 4-hydrox…		1.06	0.999483
NP_001191791.1	metabolic process;regulation of biological process;response to stimulus	catalytic activity;protein binding;RNA binding	6921	ENSG00000154582.16	TCEB1; ELOC	Dual hijack model of Vif in HIV infection	Pathways in cancer; Ubiquitin mediated proteolysis; Renal cell carcinoma; HIF-1 signaling pathway	1.06	0.999483
XP_016882516.1	development;metabolic process	protein binding	57418		WDR18			1.06	0.999483
XP_011539625.1		protein binding	339448		C1orf174			1.06	0.999483
NP_060062.1	metabolic process;regulation of biological process	protein binding	55588	ENSG00000063322.13	MED29			1.06	0.999483
XP_005267280.1	metabolic process;regulation of biological process	protein binding	9439		MED23			1.06	0.98722
NP_001317256.1	development;metabolic process;regulation of biological process	DNA binding;metal ion binding	7543	ENSG00000005889.15	ZFX	Hematopoietic Stem Cell Gene Regulation by GABP alpha/beta Complex		1.06	0.999483
NP_055589.1		metal ion binding	9813	ENSG00000159658.10	EFCAB14; KIAA0494			1.06	0.999483
XP_005260495.1	cellular component movement;metabolic process;regulation of biological process;response to stimulus	catalytic activity;metal ion binding;protein binding;signal transducer activity	5335		PLCG1	Kit receptor signaling pathway; IL-1 signaling pathway; B Cell Receptor Signaling Pathway; T-Cell Receptor and Co-stimulatory Signaling; Corticotropin-releasing hormone signaling pathway; RANKL/RANK (Receptor activator of NFKB (ligand)) Signaling Pathway; EGF/EGFR Signaling Pathway; Myometrial Relaxation and Contraction Pathways; T-Cell antigen Receptor (TCR) Signaling Pathway; VEGFA-VEGFR2 Signa…		1.059	0.999483
NP_003895.1	cell death;cell differentiation;cell organization and biogenesis;cell proliferation;metabolic process;regulation of biological process;response to stimulus	metal ion binding;protein binding	8882	ENSG00000109917.10	ZNF259; ZPR1			1.059	0.999483
NP_851853.1	cell differentiation;cell organization and biogenesis;regulation of biological process	DNA binding;protein binding	221496	ENSG00000161904.11	LEMD2			1.059	0.999483
NP_001070667.1	metabolic process;regulation of biological process	protein binding;RNA binding	140890	ENSG00000153914.15	SREK1	mRNA Processing		1.059	0.999483
NP_005104.3	cell organization and biogenesis;metabolic process;regulation of biological process;transport	catalytic activity;motor activity;protein binding;transporter activity	9950		GOLGA5			1.059	0.997936
NP_006801.1	cellular homeostasis;metabolic process;regulation of biological process;response to stimulus	catalytic activity;protein binding	10954	ENSG00000065485.19	PDIA5			1.059	0.999483
NP_036560.1	cell organization and biogenesis;cellular homeostasis;regulation of biological process;response to stimulus	protein binding	27020	ENSG00000156642.16	NPTN			1.059	0.999483
XP_016877562.1	metabolic process	catalytic activity	26035		GLCE			1.059	0.999483
NP_002198.2	cell organization and biogenesis;cellular component movement;regulation of biological process;response to stimulus	metal ion binding;protein binding	3680	ENSG00000144668.11	ITGA9	Focal Adhesion; Focal Adhesion-PI3K-Akt-mTOR-signaling pathway; Arrhythmogenic Right Ventricular Cardiomyopathy; Integrin-mediated Cell Adhesion	PI3K-Akt signaling pathway; Dilated cardiomyopathy; Regulation of actin cytoskeleton; Cell adhesion molecules (CAMs); Arrhythmogenic right ventricular cardiomyopathy (ARVC); Hypertrophic cardiomyopathy (HCM); ECM-receptor interaction; Focal adhesion	1.059	0.999483
XP_011526469.1	metabolic process;regulation of biological process;response to stimulus	DNA binding;protein binding	5989		RFX1			1.059	0.999483
NP_004798.3	metabolic process	catalytic activity	9394	ENSG00000136720.6	HS6ST1	Metapathway biotransformation	Glycosaminoglycan biosynthesis - heparan sulfate / heparin	1.059	0.999483
NP_001309185.1		catalytic activity;DNA binding;nucleotide binding;protein binding	23132	ENSG00000164080.13	RAD54L2			1.059	0.999483
NP_003371.2	cell differentiation;cell organization and biogenesis;cellular component movement;metabolic process;regulation of biological process;response to stimulus	protein binding;RNA binding;structural molecule activity	7431	ENSG00000026025.15	VIM	Primary Focal Segmental Glomerulosclerosis FSGS; Allograft Rejection; Striated Muscle Contraction; TGF-B Signaling in Thyroid Cells for Epithelial-Mesenchymal Transition; Spinal Cord Injury; Apoptosis-related network due to altered Notch3 in ovarian cancer; T-Cell antigen Receptor (TCR) Signaling Pathway	Epstein-Barr virus infection; MicroRNAs in cancer	1.058	0.999483
NP_000173.2	metabolic process;response to stimulus	catalytic activity;nucleotide binding;protein binding	3030	ENSG00000084754.10	HADHA	Valproic acid pathway; Mitochondrial LC-Fatty Acid Beta-Oxidation; Sudden Infant Death Syndrome (SIDS) Susceptibility Pathways; Fatty Acid Beta Oxidation	Fatty acid elongation; Carbon metabolism; Butanoate metabolism; Fatty acid metabolism; Metabolic pathways; beta-Alanine metabolism; Propanoate metabolism; Tryptophan metabolism; Valine, leucine and isoleucine degradation; Biosynthesis of unsaturated fatty acids; Lysine degradation; Fatty acid degradation	1.058	0.999483
NP_005564.1	regulation of biological process;response to stimulus	catalytic activity;motor activity;protein binding;structural molecule activity	4001	ENSG00000113368.11	LMNB1	Fas Ligand (FasL) pathway and Stress induction of Heat Shock Proteins (HSP) regulation	Apoptosis	1.058	0.999483
NP_001032360.1	cell organization and biogenesis;metabolic process;regulation of biological process	protein binding;RNA binding;structural molecule activity	8662	ENSG00000106263.17	EIF3B	Translation Factors	RNA transport	1.058	0.999483
NP_009123.1	cell organization and biogenesis;metabolic process;regulation of biological process;response to stimulus	protein binding;RNA binding	11198	ENSG00000092201.9	SUPT16H			1.058	0.999483
NP_001186508.1	cell organization and biogenesis;cellular component movement;regulation of biological process;transport	protein binding	25777	ENSG00000100242.15	SUN2			1.058	0.999483
NP_631961.1	regulation of biological process	DNA binding;metal ion binding;protein binding;RNA binding	8148	ENSG00000270647.5; ENSG00000276833.2	TAF15		Transcriptional misregulation in cancer; Basal transcription factors	1.058	0.999483
XP_016861537.1	regulation of biological process;response to stimulus	enzyme regulator activity;metal ion binding;protein binding	23527		ACAP2			1.058	0.999483
NP_061895.3	cellular homeostasis;metabolic process;regulation of biological process;response to stimulus;transport	catalytic activity;metal ion binding;protein binding	54495	ENSG00000166479.9	TMX3			1.058	0.999483
NP_919415.2	cell death;cell organization and biogenesis;metabolic process;regulation of biological process;response to stimulus;transport	protein binding;signal transducer activity	9218	ENSG00000101558.13	VAPA	Exercise-induced Circadian Regulation	Tight junction	1.058	0.999483
XP_011536085.1	cell death;cell differentiation;cell organization and biogenesis;metabolic process;regulation of biological process;response to stimulus;transport	catalytic activity;metal ion binding;motor activity;nucleotide binding;protein binding;structural molecule activity;transporter activity	11113		CIT	G13 Signaling Pathway		1.058	0.999483
NP_055970.1	regulation of biological process	protein binding;RNA binding	23185	ENSG00000107929.14	LARP4B			1.058	0.999483
NP_055186.3	cell organization and biogenesis;metabolic process;regulation of biological process	DNA binding;metal ion binding;protein binding;RNA binding	26993	ENSG00000011243.17	AKAP8L		Epstein-Barr virus infection	1.058	0.999483
XP_011543608.1	regulation of biological process;response to stimulus;transport	catalytic activity;motor activity;protein binding;signal transducer activity	8500		PPFIA1			1.058	0.999483
XP_016857363.1	cell organization and biogenesis	protein binding	5738		PTGFRN			1.058	0.999483
NP_036379.2	metabolic process	catalytic activity;nucleotide binding;protein binding	22929	ENSG00000086475.14	SEPHS1		Metabolic pathways; Selenocompound metabolism	1.058	0.98722
NP_115609.2	cell organization and biogenesis;metabolic process;regulation of biological process	catalytic activity;protein binding	84193	ENSG00000183576.12	SETD3	Histone Modifications	Lysine degradation	1.058	0.999483
NP_073210.1	metabolic process	protein binding	8220	ENSG00000100056.11	DGCR14; ESS2			1.058	0.999483
XP_005278339.1	cell differentiation;metabolic process;regulation of biological process;response to stimulus	protein binding	4849		CNOT3			1.058	0.999483
NP_037450.2	cell differentiation	protein binding;RNA binding	84726	ENSG00000130723.18	PRRC2B			1.058	0.999483
NP_068747.1	metabolic process;transport	catalytic activity	60559	ENSG00000129128.12	SPCS3		Protein export	1.058	0.999483
XP_011508705.1	regulation of biological process	enzyme regulator activity;metal ion binding;protein binding	8853		ASAP2			1.058	0.98722
NP_079097.1			79879	ENSG00000100147.13	CCDC134			1.058	0.999483
NP_899196.1	metabolic process;regulation of biological process	catalytic activity;metal ion binding;protein binding	51132	ENSG00000131263.12	RLIM			1.058	0.999483
NP_758961.1	cell differentiation;metabolic process;regulation of biological process	DNA binding;protein binding	1997	ENSG00000120690.15	ELF1			1.058	0.997936
NP_001273309.1	cell differentiation;metabolic process;regulation of biological process;response to stimulus	protein binding	84498	ENSG00000275333.4; ENSG00000112584.13	FAM120B			1.058	0.999483
NP_473368.1	regulation of biological process;response to stimulus;transport	transporter activity	56172	ENSG00000154122.12	ANKH			1.058	0.999483
NP_001171725.1	metabolic process;transport	metal ion binding;protein binding	23344	ENSG00000139641.12	ESYT1			1.057	0.999483
NP_060530.3	metabolic process;regulation of biological process	catalytic activity;nucleotide binding;RNA binding	55699	ENSG00000067704.9	IARS2		Aminoacyl-tRNA biosynthesis	1.057	0.999483
NP_003745.1	metabolic process	catalytic activity;protein binding;RNA binding	8665	ENSG00000280606.3; ENSG00000175390.13	EIF3F	Translation Factors	RNA transport	1.057	0.999483
NP_056138.1	cell differentiation;metabolic process;regulation of biological process;response to stimulus	catalytic activity;protein binding	23376	ENSG00000014123.9	UFL1			1.057	0.999483
NP_002204.2	cell differentiation;cell organization and biogenesis;regulation of biological process;response to stimulus	protein binding;receptor activity	3693	ENSG00000082781.11	ITGB5	miRNA targets in ECM and membrane receptors; Arrhythmogenic Right Ventricular Cardiomyopathy; Integrin-mediated Cell Adhesion; Focal Adhesion-PI3K-Akt-mTOR-signaling pathway; VEGFA-VEGFR2 Signaling Pathway; Focal Adhesion	Proteoglycans in cancer; Dilated cardiomyopathy; ECM-receptor interaction; Focal adhesion; Arrhythmogenic right ventricular cardiomyopathy (ARVC); PI3K-Akt signaling pathway; Hypertrophic cardiomyopathy (HCM); Regulation of actin cytoskeleton; Phagosome	1.057	0.999483
NP_060703.3	cell organization and biogenesis;cell proliferation;metabolic process;regulation of biological process	catalytic activity;metal ion binding	55239	ENSG00000087263.16	OGFOD1			1.057	0.999483
NP_036580.2	cell differentiation;cellular component movement;metabolic process;regulation of biological process;response to stimulus;transport	catalytic activity;DNA binding;protein binding;signal transducer activity	6777	ENSG00000173757.9	STAT5B	Kit receptor signaling pathway; Adipogenesis; IL-5 Signaling Pathway; Chemokine signaling pathway; IL-9 Signaling Pathway; Brain-Derived Neurotrophic Factor (BDNF) signaling pathway; AGE/RAGE pathway; Leptin signaling pathway; Endochondral Ossification; IL-4 Signaling Pathway; IL-3 Signaling Pathway; IL-7 Signaling Pathway; White fat cell differentiation; IL-2 Signaling Pathway; Rac1/Pak1/p38/MMP…	Pathways in cancer; Prolactin signaling pathway; Jak-STAT signaling pathway; Acute myeloid leukemia; Th1 and Th2 cell differentiation; Chemokine signaling pathway; AGE-RAGE signaling pathway in diabetic complications; ErbB signaling pathway; Chronic myeloid leukemia; Measles; Hepatitis B; HTLV-I infection; Viral carcinogenesis	1.057	0.999483
XP_005264449.1	metabolic process;regulation of biological process;transport	enzyme regulator activity;protein binding	550		AUP1			1.057	0.999483
NP_004679.2	defense response;metabolic process;regulation of biological process;response to stimulus	protein binding	9111	ENSG00000123609.10	NMI	IL-2 Signaling Pathway		1.057	0.999483
NP_127460.1	cell organization and biogenesis;metabolic process	protein binding;RNA binding	54433	ENSG00000109534.16	GAR1		Ribosome biogenesis in eukaryotes	1.057	0.999483
NP_068590.1	cell death;cell differentiation;regulation of biological process;response to stimulus	protein binding;structural molecule activity	60485	ENSG00000151748.14	SAV1		Hippo signaling pathway; Hippo signaling pathway -multiple species	1.057	0.999483
NP_001306889.1	metabolic process;regulation of biological process;response to stimulus	catalytic activity;metal ion binding	80267		EDEM3			1.057	0.999483
XP_011521417.1	cell differentiation;cell organization and biogenesis;metabolic process;regulation of biological process	catalytic activity;protein binding	54496		PRMT7			1.057	0.993766
NP_443089.3	cell division;cell organization and biogenesis;development;metabolic process;regulation of biological process;response to stimulus	metal ion binding;protein binding	91603	ENSG00000198783.5	ZNF830			1.057	0.999483
NP_001127965.1	cell communication;metabolic process;response to stimulus;transport		100188893	ENSG00000214736.7	TOMM6			1.057	0.999483
XP_011529080.1	cell organization and biogenesis;metabolic process;regulation of biological process	catalytic activity;metal ion binding;protein binding	23133		PHF8			1.057	0.99489
NP_443134.3	transport	protein binding	114790	ENSG00000144589.21	STK11IP			1.057	0.98722
NP_733765.1	cell organization and biogenesis;cellular homeostasis;regulation of biological process;response to stimulus;transport	catalytic activity;metal ion binding;nucleotide binding;protein binding;transporter activity	488	ENSG00000174437.16	ATP2A2	Arrhythmogenic Right Ventricular Cardiomyopathy; Myometrial Relaxation and Contraction Pathways; Alzheimers Disease; Calcium Regulation in the Cardiac Cell; Endothelin Pathways	Cardiac muscle contraction; Adrenergic signaling in cardiomyocytes; Dilated cardiomyopathy; cAMP signaling pathway; Pancreatic secretion; cGMP-PKG signaling pathway; Hypertrophic cardiomyopathy (HCM); Calcium signaling pathway; Alzheimer's disease; Thyroid hormone signaling pathway; Arrhythmogenic right ventricular cardiomyopathy (ARVC)	1.056	0.999483
NP_036216.2	metabolic process	catalytic activity;nucleotide binding	2747	ENSG00000182890.4	GLUD2		Nitrogen metabolism; Carbon metabolism; Metabolic pathways; Proximal tubule bicarbonate reclamation; D-Glutamine and D-glutamate metabolism; Alanine, aspartate and glutamate metabolism; Arginine biosynthesis	1.056	0.999483
NP_001092281.1		nucleotide binding;protein binding	23176	ENSG00000164402.13	SEPT8		Bacterial invasion of epithelial cells	1.056	0.999483
NP_055851.1	metabolic process;transport	catalytic activity;metal ion binding	23052	ENSG00000149218.4	ENDOD1			1.056	0.999483
NP_149061.1	metabolic process		27440	ENSG00000069998.12	CECR5; HDHD5			1.056	0.999483
NP_000633.2	metabolic process;response to stimulus;transport	catalytic activity;protein binding	178	ENSG00000162688.16	AGL	Glycogen Metabolism	Starch and sucrose metabolism; Metabolic pathways	1.056	0.999483
NP_115982.1	cell death;metabolic process;regulation of biological process	catalytic activity;nucleotide binding	84681	ENSG00000137133.10	HINT2			1.056	0.999483
NP_570981.1	metabolic process	catalytic activity;protein binding	53938	ENSG00000240344.8	PPIL3			1.056	0.999483
NP_001129107.1		protein binding;RNA binding	83638	ENSG00000175573.6	C11orf68			1.056	0.999483
NP_002092.1	cellular component movement	protein binding;receptor activity	2995	ENSG00000136732.14	GYPC		Malaria	1.056	0.98722
XP_011523846.1		catalytic activity;DNA binding;metal ion binding;nucleotide binding;protein binding;RNA binding	9931		HELZ			1.056	0.999483
NP_005054.3	metabolic process;regulation of biological process	catalytic activity;metal ion binding	6319	ENSG00000099194.5	SCD	Fatty Acid Biosynthesis; PPAR signaling pathway; Sterol Regulatory Element-Binding Proteins (SREBP) signalling; SREBF and miR33 in cholesterol and lipid homeostasis; Adipogenesis; Angiopoietin Like Protein 8 Regulatory Pathway; Liver X Receptor Pathway	Biosynthesis of unsaturated fatty acids; PPAR signaling pathway; Fatty acid metabolism; AMPK signaling pathway	1.056	0.986477
NP_665805.2	metabolic process;regulation of biological process	DNA binding;metal ion binding;protein binding	118472	ENSG00000198546.14	ZNF511			1.056	0.999483
NP_066011.2	transport	protein binding	57720	ENSG00000148358.19	GPR107			1.056	0.999483
NP_005204.1	cell death;cell differentiation;metabolic process;regulation of biological process	enzyme regulator activity;protein binding;structural molecule activity	1475	ENSG00000121552.3	CSTA			1.056	0.98722
NP_003715.3		DNA binding;protein binding;RNA binding	8629	ENSG00000234616.8	JRK			1.056	0.999483
NP_037506.2	cell death;cell division;cell organization and biogenesis;regulation of biological process;transport	protein binding	10015	ENSG00000170248.13	PDCD6IP		Endocytosis	1.055	0.999483
NP_064504.2	defense response;metabolic process;regulation of biological process;response to stimulus	catalytic activity;metal ion binding;nucleotide binding;protein binding;RNA binding	56829	ENSG00000105939.12	ZC3HAV1			1.055	0.993209
XP_011532633.1	metabolic process;regulation of biological process;response to stimulus	catalytic activity;metal ion binding;nucleotide binding;protein binding;signal transducer activity	9943		OXSR1			1.055	0.999483
NP_001273006.1	metabolic process;regulation of biological process	protein binding	51035	ENSG00000162191.13	UBXN1			1.055	0.999483
NP_001308855.1	metabolic process	catalytic activity;nucleotide binding	1159; 548596	ENSG00000223572.9; ENSG00000237289.9	CKMT1B; CKMT1A		Arginine and proline metabolism; Metabolic pathways	1.055	0.999483
NP_689953.1	metabolic process;transport	catalytic activity;nucleotide binding	11112	ENSG00000106049.8	HIBADH	Amino Acid metabolism	Valine, leucine and isoleucine degradation; Metabolic pathways	1.055	0.999483
NP_008982.1	cell death;metabolic process;regulation of biological process	enzyme regulator activity;protein binding	11124	ENSG00000185104.19	FAF1	VEGFA-VEGFR2 Signaling Pathway; Fas Ligand (FasL) pathway and Stress induction of Heat Shock Proteins (HSP) regulation; Retinoblastoma (RB) in Cancer		1.055	0.999483
NP_689794.1	regulation of biological process;response to stimulus;transport		158747	ENSG00000130150.11	MOSPD2			1.055	0.999483
NP_076952.1	metabolic process	catalytic activity	53343	ENSG00000170502.12	NUDT9		Purine metabolism	1.055	0.999483
NP_008993.1	cell organization and biogenesis;metabolic process;regulation of biological process	protein binding	11137	ENSG00000136045.11	PWP1			1.055	0.999483
XP_006715197.1	cell organization and biogenesis;metabolic process	structural molecule activity	55168		MRPS18A			1.055	0.98963
NP_001041675.1	transport	transporter activity	23155	ENSG00000121940.15	CLCC1			1.055	0.999483
NP_001252518.1	cell death;cell organization and biogenesis;regulation of biological process;transport	protein binding	10313	ENSG00000133318.13	RTN3		Alzheimer's disease	1.055	0.999483
XP_005262677.1	cellular component movement;defense response;metabolic process;regulation of biological process;response to stimulus	protein binding	6382		SDC1			1.055	0.999483
NP_005426.2	cell organization and biogenesis;cellular component movement;regulation of biological process;response to stimulus	nucleotide binding;protein binding	7984	ENSG00000050327.14	ARHGEF5			1.055	0.999483
XP_011517184.1	regulation of biological process;transport	protein binding	57706		DENND1A			1.055	0.999483
NP_001258691.1	metabolic process;regulation of biological process	catalytic activity;enzyme regulator activity;nucleotide binding;protein binding;RNA binding	54920	ENSG00000167264.17	DUS2L; DUS2			1.055	0.999483
[truncated: 4,913 more rows]
