# Supplementary material for: Divergent organ-specific isogenic metastatic cell lines identified using multi-omics exhibit differential drug sensitivity
Source: PLoS One. 2020 Nov 16;15(11):e0242384. doi: 10.1371/journal.pone.0242384 (PMC7668614; doi:10.1371/journal.pone.0242384)
Supplement: S3 Spreadsheet — (XLSX) [file pone.0242384.s060.xlsx]

## Sheet: S3 All proteins Lung-435
Accession	Biological Process	Molecular Function	Entrez Gene ID	Ensembl Gene ID	Gene Symbol	WikiPathways	KEGG Pathways	FC Lung-435 / 1o Tumor-435	FC Adj. p-Value Lung-435 / 1o Tumor-435
XP_005251036.1	cell organization and biogenesis	protein binding;RNA binding;structural molecule activity	5339		PLEC
XP_006717310.1	cell organization and biogenesis;cellular component movement;metabolic process;regulation of biological process;response to stimulus;transport	metal ion binding;protein binding;structural molecule activity	6709		SPTAN1	Fas Ligand (FasL) pathway and Stress induction of Heat Shock Proteins (HSP) regulation
NP_003510.1	cell organization and biogenesis;metabolic process	DNA binding;protein binding	8340	ENSG00000185130.5	HIST1H2BL		Systemic lupus erythematosus; Alcoholism; Viral carcinogenesis
XP_016861884.1	cell division;cell organization and biogenesis;cellular component movement;regulation of biological process	protein binding;RNA binding;structural molecule activity	4134		MAP4
NP_937885.1	cell organization and biogenesis;defense response;metabolic process;regulation of biological process;response to stimulus	nucleotide binding;protein binding;RNA binding;structural molecule activity	1981	ENSG00000114867.20	EIF4G1	Translation Factors
NP_005156.1	cell differentiation;metabolic process;transport	catalytic activity;protein binding	230	ENSG00000109107.13	ALDOC	Glycolysis and Gluconeogenesis	Glycolysis / Gluconeogenesis; Carbon metabolism; Biosynthesis of amino acids; Fructose and mannose metabolism; Metabolic pathways; Pentose phosphate pathway
XP_005256612.1	cell organization and biogenesis;development;metabolic process;regulation of biological process	protein binding	2314		FLII
XP_005256613.1	cell organization and biogenesis;development;metabolic process;regulation of biological process	protein binding	2314		FLII
XP_005269189.1	regulation of biological process	DNA binding;protein binding	7112		TMPO
NP_001118.3	regulation of biological process;transport	protein binding;transporter activity	162	ENSG00000100280.16	AP1B1		Lysosome
NP_004936.2	cell organization and biogenesis;metabolic process;regulation of biological process;response to stimulus;transport	catalytic activity;nucleotide binding;protein binding	1785	ENSG00000079805.16	DNM2	Synaptic Vesicle Pathway
XP_005270344.1	metabolic process;regulation of biological process;response to stimulus	enzyme regulator activity;nucleotide binding;protein binding	9531		BAG3
NP_001308496.1	cell differentiation;cell organization and biogenesis;cellular component movement;cellular homeostasis;metabolic process;regulation of biological process;response to stimulus	catalytic activity;nucleotide binding;protein binding	817	ENSG00000145349.16	CAMK2D	Cardiac Hypertrophic Response; Physiological and Pathological Hypertrophy of the Heart; Myometrial Relaxation and Contraction Pathways; MicroRNAs in cardiomyocyte hypertrophy; Calcium Regulation in the Cardiac Cell; SRF and miRs in Smooth Muscle Differentiation and Proliferation
XP_005268489.1	cell organization and biogenesis;cellular homeostasis;regulation of biological process;response to stimulus;transport	metal ion binding;nucleotide binding;protein binding;transporter activity	309		ANXA6	Calcium Regulation in the Cardiac Cell; Prostaglandin Synthesis and Regulation
XP_005266964.1	metabolic process	catalytic activity;nucleotide binding;protein binding	25902		MTHFD1L	One Carbon Metabolism; Trans-sulfuration and one carbon metabolism
XP_006713702.1	cell differentiation;metabolic process;regulation of biological process	metal ion binding;protein binding;RNA binding	4154		MBNL1	Adipogenesis
XP_016856477.1	cell organization and biogenesis;regulation of biological process;transport	catalytic activity;nucleotide binding;protein binding	26052		DNM3
NP_116235.2	regulation of biological process;response to stimulus;transport	catalytic activity;nucleotide binding;protein binding	84932	ENSG00000129472.13	RAB2B
XP_005271384.1	regulation of biological process	protein binding;structural molecule activity	91624		NEXN
NP_057651.1	cell differentiation;cell organization and biogenesis;metabolic process;regulation of biological process;response to stimulus	enzyme regulator activity;protein binding;RNA binding	56647	ENSG00000107949.16	BCCIP
XP_016878807.1	metabolic process;regulation of biological process;transport	protein binding;RNA binding	54715		RBFOX1
XP_005267876.1	metabolic process;regulation of biological process;response to stimulus	enzyme regulator activity;protein binding	5527		PPP2R5C	DNA Damage Response (only ATM dependent); Wnt Signaling Pathway; Glycogen Metabolism; Wnt Signaling Pathway and Pluripotency
XP_006712300.2	regulation of biological process;response to stimulus;transport	catalytic activity;enzyme regulator activity;metal ion binding;nucleotide binding;protein binding	116987		AGAP1
NP_061910.1	defense response;metabolic process;regulation of biological process;response to stimulus	catalytic activity;protein binding;RNA binding	54512	ENSG00000178896.8	EXOSC4		RNA degradation
XP_016874933.1	metabolic process;regulation of biological process	protein binding;RNA binding	51535		PPHLN1
NP_006511.1	cell division;regulation of biological process;transport	catalytic activity;motor activity;protein binding	6990	ENSG00000165169.10	DYNLT3
NP_055812.1		protein binding	23008	ENSG00000128607.13	KLHDC10
NP_001287784.1	cell communication;cell organization and biogenesis;defense response;metabolic process;regulation of biological process;response to stimulus	DNA binding;protein binding	8061	ENSG00000175592.8	FOSL1	DNA Damage Response (only ATM dependent); Wnt Signaling Pathway and Pluripotency; Integrated Breast Cancer Pathway; Wnt Signaling Pathway; Corticotropin-releasing hormone signaling pathway
XP_006719365.1	cellular homeostasis;metabolic process;regulation of biological process;response to stimulus	catalytic activity;metal ion binding;protein binding	23371		TENC1; TNS2
NP_001159643.1	cell death;cell division;cell organization and biogenesis;metabolic process;regulation of biological process;response to stimulus	catalytic activity;metal ion binding;nucleotide binding;protein binding;signal transducer activity	10783	ENSG00000119408.16	NEK6
NP_001316324.1	cell organization and biogenesis;metabolic process;transport	protein binding	81671		VMP1	Nanoparticle triggered autophagic cell death
NP_113618.2	cell organization and biogenesis;regulation of biological process;transport	protein binding	83547	ENSG00000274145.2; ENSG00000167705.11	RILP		Salmonella infection; Phagosome
XP_016883781.1	development;metabolic process;regulation of biological process	catalytic activity;protein binding	23181		DIP2A
NP_003765.2	metabolic process	catalytic activity;metal ion binding	8693; 100528030	ENSG00000257594.3	GALNT4; POC1B-GALNT4		Mucin type O-glycan biosynthesis; Metabolic pathways
NP_001135972.1		RNA binding	114984	ENSG00000162076.12	FLYWCH2
NP_001074295.2	metabolic process	catalytic activity;nucleotide binding	157285	ENSG00000275342.4	SGK223; PRAG1
NP_005393.2	cell division;cell organization and biogenesis;regulation of biological process;response to stimulus;transport	catalytic activity;nucleotide binding;protein binding	5898	ENSG00000006451.7	RALA	EGF/EGFR Signaling Pathway; RalA downstream regulated genes	Ras signaling pathway; Rap1 signaling pathway; Pancreatic cancer; Pathways in cancer; Phospholipase D signaling pathway
XP_005258804.1	cell communication;cell organization and biogenesis;metabolic process;regulation of biological process;response to stimulus;transport	protein binding	27243		CHMP2A
XP_016874252.1	metabolic process	catalytic activity;protein binding	113675		SDSL
XP_011524840.1	metabolic process;regulation of biological process	DNA binding;metal ion binding;protein binding	148266		ZNF569
XP_006723535.1	cell organization and biogenesis;regulation of biological process;transport	protein binding	9266		CYTH2
NP_061993.3	cell communication;cell organization and biogenesis	metal ion binding;protein binding	56128	ENSG00000120322.3	PCDHB8
NP_003349.1	metabolic process	catalytic activity	7357	ENSG00000148154.9	UGCG		Metabolic pathways; Sphingolipid metabolism
NP_003835.3	cell death;cellular component movement;defense response;development;metabolic process;regulation of biological process;response to stimulus	protein binding;receptor activity;signal transducer activity	8797	ENSG00000104689.9	TNFRSF10A		Measles; Natural killer cell mediated cytotoxicity; Influenza A; Apoptosis; Cytokine-cytokine receptor interaction
NP_060284.1	regulation of biological process;response to stimulus		54929	ENSG00000064545.14	TMEM161A
NP_001230894.1	cell organization and biogenesis;regulation of biological process;response to stimulus	protein binding	3123; 3126	ENSG00000206240.11; ENSG00000206306.10	HLA-DRB1; HLA-DRB4	Allograft Rejection; Cytokines and Inflammatory Response	Tuberculosis; Influenza A; Leishmaniasis; Viral myocarditis; Hematopoietic cell lineage; Autoimmune thyroid disease; Th1 and Th2 cell differentiation; HTLV-I infection; Antigen processing and presentation; Type I diabetes mellitus; Graft-versus-host disease; Allograft rejection; Herpes simplex infection; Inflammatory bowel disease (IBD); Phagosome; Intestinal immune network for IgA production; St…
XP_011539361.1	cell differentiation;cell organization and biogenesis;metabolic process;regulation of biological process;response to stimulus	catalytic activity;metal ion binding;nucleotide binding;protein binding	23139		MAST2
NP_001122322.1	regulation of biological process;response to stimulus	catalytic activity;nucleotide binding;protein binding	6236	ENSG00000166592.11	RRAD	Insulin Signaling
NP_006825.1	cell organization and biogenesis;regulation of biological process;response to stimulus;transport	catalytic activity;nucleotide binding;protein binding	10981	ENSG00000118508.4	RAB32
NP_055643.1		DNA binding;protein binding	9878	ENSG00000092203.13	TOX4
NP_002073.2	metabolic process;regulation of biological process;response to stimulus	catalytic activity;nucleotide binding;protein binding	2870	ENSG00000198055.10	GRK6	Chemokine signaling pathway; Follicle Stimulating Hormone (FSH) signaling pathway; Myometrial Relaxation and Contraction Pathways; Corticotropin-releasing hormone signaling pathway; Calcium Regulation in the Cardiac Cell
NP_002496.1	metabolic process;regulation of biological process	DNA binding;protein binding	4800	ENSG00000001167.14	NFYA	Wnt Signaling Pathway and Pluripotency; Sterol Regulatory Element-Binding Proteins (SREBP) signalling; Sudden Infant Death Syndrome (SIDS) Susceptibility Pathways	Tuberculosis; Antigen processing and presentation
NP_000566.3	cell death;cell proliferation;defense response;regulation of biological process;response to stimulus	metal ion binding;protein binding	3552	ENSG00000115008.5	IL1A	Cytokines and Inflammatory Response; MAPK Signaling Pathway; IL-1 signaling pathway; Interleukin-1 Induced Activation of NF-kappa-B; Allograft Rejection; Photodynamic therapy-induced NF-kB survival signaling; Senescence and Autophagy in Cancer; Hypertrophy Model; Fas Ligand (FasL) pathway and Stress induction of Heat Shock Proteins (HSP) regulation; T-Cell antigen Receptor (TCR) Signaling Pathway…	Tuberculosis; Leishmaniasis; Inflammatory bowel disease (IBD); Rheumatoid arthritis; Non-alcoholic fatty liver disease (NAFLD); MAPK signaling pathway; Hematopoietic cell lineage; Graft-versus-host disease; Pertussis; Osteoclast differentiation; AGE-RAGE signaling pathway in diabetic complications; Influenza A; Type I diabetes mellitus; Measles; Cytokine-cytokine receptor interaction; Salmonella …
NP_061901.2	regulation of biological process;response to stimulus	catalytic activity;metal ion binding;protein binding;signal transducer activity;transporter activity	54503	ENSG00000177054.13	ZDHHC13
NP_001163935.1	metabolic process	catalytic activity;nucleotide binding;protein binding	5128	ENSG00000059758.7	CDK17
NP_000278.3	cell organization and biogenesis;regulation of biological process;transport	catalytic activity;nucleotide binding;protein binding;RNA binding	5190	ENSG00000124587.13	PEX6		Peroxisome
XP_016872625.1	metabolic process	catalytic activity;metal ion binding;nucleotide binding	10873		ME3
NP_001159510.1	development;metabolic process;regulation of biological process	DNA binding;metal ion binding;protein binding	339324	ENSG00000254004.6	ZNF260
NP_001291421.1	metabolic process;regulation of biological process	DNA binding;metal ion binding;protein binding	7571	ENSG00000167377.17	ZNF23
NP_005038.1	cell organization and biogenesis;metabolic process;regulation of biological process;response to stimulus;transport	protein binding	5711	ENSG00000095261.13	PSMD5	Parkin-Ubiquitin Proteasomal System pathway; Proteasome Degradation
NP_068766.1	cell organization and biogenesis;metabolic process;response to stimulus	catalytic activity;metal ion binding;nucleotide binding;protein binding	63826	ENSG00000167720.12	SRR		Glycine, serine and threonine metabolism; Metabolic pathways
NP_001180442.1	regulation of biological process;response to stimulus;transport	transporter activity	55676	ENSG00000152683.14	SLC30A6	Zinc homeostasis
NP_001305065.1	cell differentiation;development;metabolic process;regulation of biological process	DNA binding;metal ion binding;protein binding	7551		ZNF3
NP_002115.2	cell organization and biogenesis;regulation of biological process;response to stimulus	protein binding	3123	ENSG00000196126.11	HLA-DRB1	Allograft Rejection; Cytokines and Inflammatory Response
NP_000159.3	cell death;cell differentiation;cell proliferation;cellular component movement;metabolic process;regulation of biological process;response to stimulus	DNA binding;metal ion binding;protein binding	2737	ENSG00000106571.12	GLI3	Hedgehog Signaling Pathway; Tgif disruption of Shh signaling; Endochondral Ossification; Ectoderm Differentiation	Hedgehog signaling pathway; cAMP signaling pathway; Basal cell carcinoma; Pathways in cancer
NP_001274.1	regulation of biological process;response to stimulus;transport	transporter activity	1174	ENSG00000106367.13	AP1S1		Lysosome
XP_005262352.1	cell organization and biogenesis;metabolic process;regulation of biological process;response to stimulus	catalytic activity;DNA binding;nucleotide binding;protein binding	6872		TAF1
NP_115683.3	metabolic process		84267	ENSG00000165118.14	C9orf64
XP_011519114.1	cell organization and biogenesis;cellular component movement;metabolic process;regulation of biological process;transport	protein binding;structural molecule activity	636		BICD1
NP_001152849.1		RNA binding	64779	ENSG00000103248.18	MTHFSD
NP_001094286.1	metabolic process;regulation of biological process	catalytic activity;protein binding	9443	ENSG00000155868.7	MED7
NP_001193411.1	cell death;cell organization and biogenesis;cellular component movement;regulation of biological process;response to stimulus;transport	protein binding	9844	ENSG00000155849.15	ELMO1	Chemokine signaling pathway	Chemokine signaling pathway; Bacterial invasion of epithelial cells; Shigellosis
NP_002032.2	cell organization and biogenesis;metabolic process;regulation of biological process	DNA binding;protein binding	2553	ENSG00000104064.16	GABPB1	Hematopoietic Stem Cell Gene Regulation by GABP alpha/beta Complex; Myometrial Relaxation and Contraction Pathways; Mitochondrial Gene Expression
NP_000015.1	cell communication;cell differentiation;cell organization and biogenesis;metabolic process;regulation of biological process;response to stimulus;transport	protein binding;receptor activity;signal transducer activity	154		ADRB2	GPCRs, Class A Rhodopsin-like; Monoamine GPCRs; Calcium Regulation in the Cardiac Cell; GPCRs, Other	Neuroactive ligand-receptor interaction; Calcium signaling pathway; Adrenergic signaling in cardiomyocytes; Endocytosis; Salivary secretion; cGMP-PKG signaling pathway; cAMP signaling pathway; Renin secretion; Regulation of lipolysis in adipocytes
NP_001335021.1	metabolic process	catalytic activity;metal ion binding;protein binding	84085	ENSG00000118496.4	FBXO30
NP_001116857.1	cell organization and biogenesis;metabolic process;regulation of biological process	catalytic activity;DNA binding;protein binding	54880	ENSG00000183337.16	BCOR	Pathways Affected in Adenoid Cystic Carcinoma; Ectoderm Differentiation
NP_001307839.1	cell organization and biogenesis;metabolic process;regulation of biological process	DNA binding;protein binding	2553	ENSG00000104064.16	GABPB1	Myometrial Relaxation and Contraction Pathways; Mitochondrial Gene Expression; Hematopoietic Stem Cell Gene Regulation by GABP alpha/beta Complex
XP_011528296.1	defense response;metabolic process;regulation of biological process;response to stimulus	catalytic activity;metal ion binding;protein binding;RNA binding	200316		APOBEC3F
NP_689830.2	cell organization and biogenesis;metabolic process;regulation of biological process;response to stimulus	catalytic activity;metal ion binding;protein binding	165918	ENSG00000163961.4	RNF168	ATM Signaling Network in Development and Disease
NP_001243112.1		protein binding	29123	ENSG00000167522.14	ANKRD11
NP_115910.1	cell division;cell organization and biogenesis;regulation of biological process	protein binding	84612	ENSG00000124171.8	PARD6B		Hippo signaling pathway; Axon guidance; Endocytosis; Rap1 signaling pathway; Tight junction
NP_689522.2	metabolic process;regulation of biological process;response to stimulus	catalytic activity;protein binding	118788	ENSG00000155629.14	PIK3AP1	B Cell Receptor Signaling Pathway	PI3K-Akt signaling pathway; B cell receptor signaling pathway
NP_644812.1	metabolic process	catalytic activity;metal ion binding	160760	ENSG00000196850.5	PPTC7
NP_001308258.1	metabolic process;regulation of biological process;response to stimulus	protein binding	51141	ENSG00000125629.14	INSIG2	Sterol Regulatory Element-Binding Proteins (SREBP) signalling
NP_078875.4	metabolic process;regulation of biological process;transport	catalytic activity;protein binding	79651	ENSG00000129667.12	RHBDF2
NP_008932.2	metabolic process;transport	transporter activity	11046	ENSG00000130958.11	SLC35D2
NP_001158730.1	metabolic process	protein binding	51522	ENSG00000111843.13	TMEM14C
XP_005271230.1	metabolic process;regulation of biological process;response to stimulus;transport	metal ion binding;protein binding;receptor activity;signal transducer activity	7804		LRP8
NP_056194.1	transport	protein binding	25798	ENSG00000164713.9	BRI3
XP_011528524.1	metabolic process	catalytic activity;metal ion binding	51733		UPB1	Fluoropyrimidine Activity
NP_055463.1	metabolic process;regulation of biological process;response to stimulus	catalytic activity;metal ion binding;protein binding;RNA binding	9666	ENSG00000198919.12	DZIP3
NP_258428.2	metabolic process	catalytic activity;metal ion binding	79258	ENSG00000277131.4; ENSG00000142606.15	MMEL1
NP_061855.1		protein binding	54432	ENSG00000058799.14	YIPF1
NP_060377.1	cell organization and biogenesis;regulation of biological process;response to stimulus;transport	protein binding;structural molecule activity	55004	ENSG00000149357.9	LAMTOR1		mTOR signaling pathway
NP_055956.1	metabolic process;regulation of biological process	catalytic activity;nucleotide binding;protein binding	23171	ENSG00000152642.10	GPD1L	Sudden Infant Death Syndrome (SIDS) Susceptibility Pathways	Glycerophospholipid metabolism
NP_705897.1	development;metabolic process;regulation of biological process	DNA binding;protein binding	3221	ENSG00000198353.7	HOXC4
NP_954697.1	metabolic process	catalytic activity;metal ion binding	254042	ENSG00000172878.13	METAP1D
XP_006712480.1	metabolic process;regulation of biological process;response to stimulus	catalytic activity;protein binding	26469		PTPN18	B Cell Receptor Signaling Pathway
NP_001170858.1	cell organization and biogenesis;metabolic process;regulation of biological process	catalytic activity;protein binding	6314	ENSG00000163635.17	ATXN7
NP_061180.1	metabolic process	catalytic activity	55529	ENSG00000155099.7	TMEM55A; PIP4P2		Phosphatidylinositol signaling system
XP_011532451.1	cell organization and biogenesis;metabolic process;regulation of biological process;response to stimulus	catalytic activity;protein binding	8314		BAP1
NP_060023.1	cell division;cell organization and biogenesis;metabolic process;regulation of biological process;response to stimulus	catalytic activity;DNA binding;nucleotide binding;protein binding	54617	ENSG00000128908.15	INO80
NP_037474.1	cell death;metabolic process;regulation of biological process;response to stimulus	DNA binding;protein binding	29844	ENSG00000276296.1; ENSG00000276323.1; ENSG00000278161.1; ENSG00000273833.1; ENSG00000105619.13; ENSG00000274073.1; ENSG00000275086.1; ENSG00000276022.1; ENSG00000276263.1; ENSG00000276504.4	TFPT
NP_008844.1	metabolic process;regulation of biological process;response to stimulus;transport	catalytic activity;metal ion binding;protein binding	6048	ENSG00000228405.5; ENSG00000228907.5; ENSG00000183574.12; ENSG00000204308.7; ENSG00000227277.9; ENSG00000225452.5; ENSG00000223767.5	RNF5		Protein processing in endoplasmic reticulum
XP_016874444.1	cell organization and biogenesis;development;metabolic process;regulation of biological process	DNA binding;metal ion binding;protein binding	1911		PHC1
NP_001269312.1	cell division;cell organization and biogenesis;metabolic process;regulation of biological process;response to stimulus	enzyme regulator activity;protein binding	9232	ENSG00000164611.12	PTTG1	Cell Cycle	Oocyte meiosis; HTLV-I infection; Cell cycle
NP_066362.2	defense response;regulation of biological process;response to stimulus	protein binding	10410	ENSG00000142089.15	IFITM3
XP_016872416.1	cell differentiation;metabolic process	catalytic activity;metal ion binding	9317		PTER
NP_001171908.1	cell organization and biogenesis;metabolic process;transport	catalytic activity	4725	ENSG00000168653.10	NDUFS5	Oxidative phosphorylation; Electron Transport Chain	Huntington's disease; Metabolic pathways; Alzheimer's disease; Non-alcoholic fatty liver disease (NAFLD); Parkinson's disease; Oxidative phosphorylation
NP_060516.2	cell differentiation;development;regulation of biological process	protein binding	55109	ENSG00000164252.12	AGGF1
XP_005257489.1	metabolic process	catalytic activity;metal ion binding	51321		AMZ2
NP_005770.1	transport		10184	ENSG00000145685.13	LHFPL2	TYROBP Causal Network
NP_001271455.1	cell organization and biogenesis;cell proliferation;metabolic process;regulation of biological process;response to stimulus	catalytic activity;metal ion binding;nucleotide binding;protein binding	9212	ENSG00000178999.12	AURKB	Regulation of Microtubule Cytoskeleton; ATM Signaling Network in Development and Disease
NP_078950.1	cell differentiation;cellular homeostasis;metabolic process;regulation of biological process;response to stimulus	DNA binding;metal ion binding;protein binding;RNA binding	79727	ENSG00000131914.10	LIN28A	Cardiac Progenitor Differentiation
XP_006724344.3	regulation of biological process;transport	protein binding;RNA binding;transporter activity	56478		EIF4ENIF1
NP_005759.4	metabolic process;regulation of biological process	catalytic activity	10162	ENSG00000111684.10	LPCAT3		Glycerophospholipid metabolism
XP_005255136.1	metabolic process;regulation of biological process;response to stimulus	catalytic activity;metal ion binding;nucleotide binding	115		ADCY9	Calcium Regulation in the Cardiac Cell; G Protein Signaling Pathways; Myometrial Relaxation and Contraction Pathways
XP_016872332.1	cell death;metabolic process;regulation of biological process;response to stimulus	catalytic activity;DNA binding;nucleotide binding;protein binding	84893		FBXO18
NP_849158.2	cell differentiation;cell organization and biogenesis;metabolic process;regulation of biological process	catalytic activity;metal ion binding;protein binding	201164	ENSG00000179598.5	PLD6
NP_061741.1	cell communication	metal ion binding	56110	ENSG00000253485.2	PCDHGA5
NP_002112.3	regulation of biological process;response to stimulus		3115	ENSG00000226826.10; ENSG00000237710.10; ENSG00000223865.10	HLA-DPB1	Allograft Rejection	Cell adhesion molecules (CAMs); Graft-versus-host disease; Epstein-Barr virus infection; Herpes simplex infection; Asthma; Phagosome; Tuberculosis; Intestinal immune network for IgA production; Leishmaniasis; Staphylococcus aureus infection; Hematopoietic cell lineage; Systemic lupus erythematosus; Th1 and Th2 cell differentiation; Toxoplasmosis; Rheumatoid arthritis; Influenza A; Viral myocardit…
NP_001310613.1			80023	ENSG00000125841.12	NRSN2
NP_005362.3	metabolic process	catalytic activity;protein binding;RNA binding	4234	ENSG00000037897.16	METTL1
XP_016865722.1	cell differentiation;metabolic process;regulation of biological process	DNA binding;metal ion binding;protein binding	116113		FOXP4
NP_001309070.1			128989		C22orf25; TANGO2
XP_016873849.1	cell death;regulation of biological process;response to stimulus	protein binding	8045		RASSF7	Regulation of Actin Cytoskeleton
NP_612357.4	defense response;metabolic process;regulation of biological process;response to stimulus	catalytic activity;protein binding	90268	ENSG00000154124.4	FAM105B; OTULIN
NP_065184.2	metabolic process;regulation of biological process	catalytic activity;metal ion binding;protein binding	57190	ENSG00000162430.16	SEPN1; SELENON	Selenium Micronutrient Network; Selenium Metabolism and Selenoproteins
NP_001317656.1	cell organization and biogenesis;metabolic process;response to stimulus	catalytic activity;protein binding	51138	ENSG00000138663.8	COPS4
XP_011522005.1	cell organization and biogenesis;cellular component movement	catalytic activity;motor activity;nucleotide binding;protein binding	1770		DNAH9
XP_011518575.1	cell organization and biogenesis;metabolic process	protein binding;RNA binding;structural molecule activity	6150		MRPL23
NP_115503.2	cell organization and biogenesis;transport	protein binding	84067	ENSG00000051009.10	FAM160A2
NP_079011.3	metabolic process;regulation of biological process;response to stimulus	catalytic activity;protein binding	79791	ENSG00000103264.17	FBXO31
NP_009044.2	cell death	metal ion binding	7062	ENSG00000159450.12	TCHH
NP_001138415.1	cell organization and biogenesis;regulation of biological process;response to stimulus;transport	catalytic activity;nucleotide binding;protein binding	83871		RAB34
XP_011523502.1		protein binding	79089		TMUB2
NP_006414.2		protein binding	10567	ENSG00000105404.10	RABAC1
XP_011536973.1	cell death;cell organization and biogenesis;metabolic process;regulation of biological process	catalytic activity;protein binding	64426		SUDS3
NP_000936.1	metabolic process;regulation of biological process;response to stimulus	catalytic activity;metal ion binding;protein binding	5534	ENSG00000221823.10	PPP3R1	Alzheimers Disease; Energy Metabolism; Initiation of transcription and translation elongation at the HIV-1 LTR; TFs Regulate miRNAs related to cardiac hypertrophy; MAPK Signaling Pathway	Glutamatergic synapse; Amyotrophic lateral sclerosis (ALS); Glucagon signaling pathway; Oxytocin signaling pathway; cGMP-PKG signaling pathway; Calcium signaling pathway; T cell receptor signaling pathway; Alzheimer's disease; Long-term potentiation; VEGF signaling pathway; HTLV-I infection; Renin secretion; Tuberculosis; Amphetamine addiction; Axon guidance; Natural killer cell mediated cytotoxi…
NP_006846.1	transport		11015	ENSG00000100196.10	KDELR3		Vibrio cholerae infection
XP_016879084.1	cell organization and biogenesis;metabolic process	structural molecule activity	65993		MRPS34
XP_011519514.1			123207		C15orf40
NP_006407.1	metabolic process;transport	transporter activity	10559	ENSG00000164414.17	SLC35A1
NP_060834.2			54665	ENSG00000081019.13	RSBN1
NP_008850.1	cell communication;regulation of biological process;transport	enzyme regulator activity;protein binding;receptor activity	6317	ENSG00000057149.15	SERPINB3		Amoebiasis
NP_886552.2	cell organization and biogenesis;metabolic process	catalytic activity;nucleotide binding;RNA binding	51095		TRNT1		RNA transport
NP_667339.1	metabolic process	catalytic activity;metal ion binding;protein binding	223082	ENSG00000180233.10	ZNRF2
NP_002088.2	metabolic process;regulation of biological process	DNA binding;metal ion binding;RNA binding	2971	ENSG00000122034.14	GTF3A	Adipogenesis
NP_001073919.1	cell organization and biogenesis;metabolic process;regulation of biological process	DNA binding;protein binding	57673	ENSG00000178409.13	BEND3
NP_001229543.1		protein binding	83692	ENSG00000102181.20	CD99L2
NP_056445.3	cell organization and biogenesis;metabolic process;regulation of biological process;response to stimulus	catalytic activity	26122	ENSG00000135999.11	EPC2
NP_001335007.1	cell organization and biogenesis;metabolic process;regulation of biological process;response to stimulus;transport	catalytic activity;nucleotide binding;protein binding	83752		LONP2
NP_001333242.1	cell communication;cell organization and biogenesis;metabolic process;regulation of biological process;response to stimulus	protein binding	9776	ENSG00000175224.16	ATG13	Senescence and Autophagy in Cancer; PI3K-AKT-mTOR signaling pathway and therapeutic opportunities
NP_598408.1	cell communication;response to stimulus;transport	protein binding;transporter activity	9990	ENSG00000140199.11	SLC12A6
NP_001092271.1			125228	ENSG00000177150.12	FAM210A
XP_016881898.1	metabolic process;regulation of biological process	DNA binding;metal ion binding;RNA binding	163033		ZNF579
NP_002308.2	cell organization and biogenesis;metabolic process;response to stimulus	catalytic activity;metal ion binding;protein binding	4015	ENSG00000113083.13	LOX	Canonical and Non-Canonical TGF-B signaling
NP_005379.3	cell organization and biogenesis;metabolic process;regulation of biological process;response to stimulus	catalytic activity;protein binding;signal transducer activity	5082	ENSG00000136940.13	PDCL
NP_005863.1	cell organization and biogenesis;metabolic process	protein binding	10286	ENSG00000116752.5	BCAS2		Spliceosome
NP_001334981.1	metabolic process	catalytic activity	54504	ENSG00000106066.14	CPVL
NP_116184.2	metabolic process	catalytic activity;protein binding;RNA binding	84881	ENSG00000165526.8	RPUSD4
NP_631917.1	cell proliferation;metabolic process;regulation of biological process;response to stimulus	catalytic activity;metal ion binding;protein binding	221120	ENSG00000166199.12	ALKBH3
NP_006625.1	cell differentiation;cell organization and biogenesis;development;transport	protein binding	10791	ENSG00000168899.4	VAMP5		SNARE interactions in vesicular transport
NP_777562.1	regulation of biological process;transport	protein binding	143458	ENSG00000179241.12	LDLRAD3
NP_001171938.1	metabolic process;regulation of biological process;response to stimulus	catalytic activity;DNA binding;metal ion binding;protein binding	6047	ENSG00000063978.15	RNF4	Androgen receptor signaling pathway
NP_116281.2	cell organization and biogenesis;regulation of biological process	protein binding;structural molecule activity	84978	ENSG00000171877.20	FRMD5
XP_016885215.1	cell organization and biogenesis;metabolic process;regulation of biological process	DNA binding;protein binding	64061		TSPYL2
XP_011534895.1	regulation of biological process;response to stimulus	protein binding	23368		PPP1R13B
NP_699196.2	cell differentiation;cell organization and biogenesis;development;regulation of biological process;response to stimulus	receptor activity;signal transducer activity	202018	ENSG00000169762.16	TAPT1
NP_060835.1	cell organization and biogenesis;regulation of biological process	protein binding	55329	ENSG00000138587.5	MNS1
NP_060613.1	metabolic process;regulation of biological process	protein binding	55175	ENSG00000178502.5	KLHL11
NP_001137314.1		protein binding	79022	ENSG00000134291.11	TMEM106C
XP_011543072.1			144097		C11orf84
XP_011521755.2	cell organization and biogenesis;regulation of biological process;response to stimulus	enzyme regulator activity;protein binding	92154		MTSS1L
NP_001135865.1	cell division;cell organization and biogenesis;regulation of biological process;response to stimulus	protein binding	4739	ENSG00000111859.16	NEDD9	TGF-beta Signaling Pathway
NP_056265.2	cell organization and biogenesis;metabolic process;regulation of biological process	DNA binding;enzyme regulator activity;protein binding	25913	ENSG00000128513.14	POT1
XP_016873376.1	cell organization and biogenesis;coagulation;metabolic process;regulation of biological process	catalytic activity;DNA binding;metal ion binding;protein binding	51317		PHF21A
NP_001243338.1		protein binding	115353	ENSG00000116212.14	LRRC42
NP_056517.1	metabolic process	protein binding	27249	ENSG00000168288.12	MMADHC
NP_710157.2		protein binding	131583	ENSG00000185112.5	FAM43A
NP_001230261.1	cell organization and biogenesis;regulation of biological process;response to stimulus		26470	ENSG00000174938.14	SEZ6L2
NP_060842.3	metabolic process;regulation of biological process	protein binding	55791	ENSG00000121931.15	LRIF1
XP_011530108.1	metabolic process;regulation of biological process;response to stimulus	catalytic activity;metal ion binding;protein binding	246175		CNOT6L
XP_016858056.1	cell division;cell organization and biogenesis;regulation of biological process	protein binding	84722	ENSG00000134222.16	PSRC1	Aryl Hydrocarbon Receptor
XP_005250951.2	metabolic process	catalytic activity	286148		DPY19L4
NP_060055.2	transport	transporter activity	11182	ENSG00000281165.2; ENSG00000160326.13	SLC2A6	NRF2 pathway
XP_016879925.1	metabolic process;regulation of biological process;response to stimulus	catalytic activity;protein binding	26118		WSB1
NP_063940.1	cell death;metabolic process;regulation of biological process;response to stimulus	protein binding	56616	ENSG00000184047.16	DIABLO	Nanomaterial induced apoptosis; TNF alpha Signaling Pathway; Apoptosis	Apoptosis; Apoptosis - multiple species
XP_011522899.1		protein binding	26115		TANC2
NP_055710.2	cell organization and biogenesis	protein binding	22832	ENSG00000135315.11	KIAA1009; CEP162
XP_011525655.1	metabolic process;regulation of biological process	protein binding	81857		MED25
NP_055853.1			643314	ENSG00000127603.23	KIAA0754	Mesodermal Commitment Pathway
NP_004764.1	regulation of biological process	metal ion binding;protein binding	9326	ENSG00000273611.4; ENSG00000278574.4	ZNHIT3
NP_001121691.1	metabolic process;regulation of biological process	protein binding	9686	ENSG00000144560.14	VGLL4
NP_001259000.1	regulation of biological process;transport	protein binding;transporter activity	8905	ENSG00000182287.13	AP1S2
NP_001136020.1	cell organization and biogenesis;metabolic process;response to stimulus	catalytic activity;DNA binding;nucleotide binding;protein binding	8438	ENSG00000085999.11	RAD54L	Integrated Breast Cancer Pathway	Homologous recombination
NP_001026904.2	metabolic process	metal ion binding;protein binding	112812	ENSG00000267673.6	FDX1L
NP_066934.1	cell organization and biogenesis;metabolic process;regulation of biological process	enzyme regulator activity;protein binding	8434	ENSG00000122707.11	RECK		MicroRNAs in cancer
NP_057258.3	cellular component movement		51148	ENSG00000167123.18	CERCAM
XP_016872629.1	transport	protein binding	10897		YIF1A
NP_057484.3	regulation of biological process	protein binding	25764	ENSG00000242028.6	HYPK
NP_062539.1	cellular homeostasis;metabolic process	catalytic activity	56261	ENSG00000125772.12	GPCPD1		Choline metabolism in cancer; Glycerophospholipid metabolism
NP_076971.1	metabolic process	catalytic activity;metal ion binding;RNA binding	79033	ENSG00000117419.14	ERI3
NP_000012.1	cell death;cell differentiation;cell organization and biogenesis;cell proliferation;cellular component movement;cellular homeostasis;metabolic process;regulation of biological process;response to stimulus;transport	catalytic activity;protein binding;transporter activity	5663	ENSG00000080815.18	PSEN1	Notch Signaling Pathway; Canonical and Non-canonical Notch signaling; Notch Signaling Pathway; Alzheimers Disease	Notch signaling pathway; Neurotrophin signaling pathway; Alzheimer's disease; Wnt signaling pathway
NP_444270.2	metabolic process;regulation of biological process	DNA binding;metal ion binding	85460	ENSG00000178163.7	ZNF518B
XP_005253178.1	metabolic process;regulation of biological process	DNA binding;metal ion binding;protein binding	7702		ZNF143
NP_060836.1	cell organization and biogenesis;cellular component movement;transport	protein binding	55330	ENSG00000186222.4	BLOC1S4
NP_079437.5	metabolic process;response to stimulus	DNA binding;protein binding	80233	ENSG00000185504.16	C17orf70; FAAP100		Fanconi anemia pathway
NP_073567.1	cell organization and biogenesis;metabolic process;response to stimulus	protein binding	64708	ENSG00000144524.17	COPS7B
NP_932346.1	metabolic process;response to stimulus	catalytic activity;metal ion binding;protein binding	253827	ENSG00000174099.10	MSRB3	Sulindac Metabolic Pathway
NP_001128347.1		protein binding	283643	ENSG00000185347.17	C14orf80; TEDC1
NP_114141.2	cell division;response to stimulus	metal ion binding;protein binding	83872	ENSG00000143341.11	HMCN1
NP_001258963.1	regulation of biological process;transport	protein binding	6813	ENSG00000076944.15	STXBP2	Insulin Signaling
XP_011514557.1	cell organization and biogenesis;cellular component movement;regulation of biological process	protein binding	4897		NRCAM
NP_001075955.1	cell organization and biogenesis;metabolic process;regulation of biological process;response to stimulus;transport	DNA binding;protein binding	65057	ENSG00000102977.13	ACD
XP_011542793.1	cell organization and biogenesis;regulation of biological process;response to stimulus;transport	protein binding;structural molecule activity	286		ANK1
NP_694955.2	cell differentiation;cell organization and biogenesis;cell proliferation;metabolic process;regulation of biological process;transport	catalytic activity;motor activity;protein binding;transporter activity	153241	ENSG00000168944.15	CEP120
NP_776152.1	cell organization and biogenesis;regulation of biological process;response to stimulus	metal ion binding;protein binding	118987	ENSG00000165650.11	PDZD8
NP_060780.2	cell organization and biogenesis;metabolic process;regulation of biological process;response to stimulus	DNA binding;metal ion binding	55290	ENSG00000104221.12	BRF2
NP_001790.1	cell division;cell organization and biogenesis;cell proliferation;metabolic process;regulation of biological process;response to stimulus	catalytic activity;nucleotide binding;protein binding	1022	ENSG00000277273.5; ENSG00000134058.11	CDK7	Cardiac Hypertrophic Response; MicroRNAs in cardiomyocyte hypertrophy; G1 to S cell cycle control; Integrated Breast Cancer Pathway; Eukaryotic Transcription Initiation	Basal transcription factors; Cell cycle; Nucleotide excision repair
NP_002481.2	cell organization and biogenesis;metabolic process;response to stimulus;transport	catalytic activity	4700	ENSG00000281013.2; ENSG00000184983.9; ENSG00000277365.3; ENSG00000273397.4; ENSG00000272765.2	NDUFA6	Oxidative phosphorylation; Electron Transport Chain	Non-alcoholic fatty liver disease (NAFLD); Huntington's disease; Alzheimer's disease; Metabolic pathways; Oxidative phosphorylation; Parkinson's disease
NP_149074.3	metabolic process;regulation of biological process	protein binding	85403	ENSG00000144597.13	EAF1
NP_001308850.1			57184	ENSG00000178761.14	FAM219B
NP_079345.1	cell differentiation;cell organization and biogenesis;metabolic process;regulation of biological process;response to stimulus	metal ion binding;protein binding	80139	ENSG00000183779.6	ZNF703
NP_443173.2		catalytic activity;nucleotide binding	115361	ENSG00000162654.8	GBP4		NOD-like receptor signaling pathway
NP_001291700.1	regulation of biological process;response to stimulus	enzyme regulator activity;protein binding;receptor activity;signal transducer activity	51704		GPRC5B	GPCRs, Class C Metabotropic glutamate, pheromone
NP_055514.3	metabolic process;regulation of biological process	DNA binding;metal ion binding;protein binding	9726	ENSG00000167395.10	ZNF646
NP_115746.2	metabolic process;regulation of biological process	DNA binding;metal ion binding;protein binding	84330	ENSG00000133250.13	ZNF414
NP_003093.2	metabolic process;response to stimulus	antioxidant activity;catalytic activity;metal ion binding;protein binding	6649	ENSG00000109610.5	SOD3	Copper homeostasis; Vitamin B12 Metabolism; Folate Metabolism; One carbon metabolism and related pathways; NRF2 pathway; Oxidative Stress; Selenium Micronutrient Network
NP_683710.1		catalytic activity	83451	ENSG00000106077.18	ABHD11
XP_011541721.1	cell organization and biogenesis;metabolic process;regulation of biological process;response to stimulus;transport	catalytic activity;metal ion binding;protein binding	5066		PAM
NP_001007123.1		protein binding	123722	ENSG00000186628.12	FSD2
NP_079487.2	regulation of biological process;response to stimulus	protein binding	80318	ENSG00000165113.12	GKAP1
XP_016859123.1	metabolic process;regulation of biological process	catalytic activity;nucleotide binding;protein binding	23178		PASK
NP_002231.1	regulation of biological process;transport	protein binding;transporter activity	3763	ENSG00000157542.9	KCNJ6		Morphine addiction; Dopaminergic synapse; Estrogen signaling pathway; Oxytocin signaling pathway; Retrograde endocannabinoid signaling; Circadian entrainment; Serotonergic synapse; Cholinergic synapse; GABAergic synapse
NP_065851.1	cell organization and biogenesis;cellular component movement;transport	protein binding	57560	ENSG00000068885.14	IFT80
XP_005263607.1	cell death;cell organization and biogenesis;regulation of biological process;response to stimulus	protein binding	10018		BCL2L11	Brain-Derived Neurotrophic Factor (BDNF) signaling pathway; Apoptosis; Photodynamic therapy-induced unfolded protein response; ErbB Signaling Pathway
XP_016856541.1	cell organization and biogenesis;metabolic process;regulation of biological process;response to stimulus;transport	catalytic activity;protein binding	27252		KLHL20
XP_016862450.1	metabolic process;regulation of biological process;response to stimulus	catalytic activity;protein binding;receptor activity;signal transducer activity	5793		PTPRG
NP_001107595.1	cell differentiation;metabolic process;regulation of biological process;response to stimulus	DNA binding;protein binding	2002	ENSG00000126767.17	ELK1	VEGFA-VEGFR2 Signaling Pathway; IL-5 Signaling Pathway; Corticotropin-releasing hormone signaling pathway; B Cell Receptor Signaling Pathway; Leptin signaling pathway; Serotonin Receptor 2 and ELK-SRF/GATA4 signaling; ErbB Signaling Pathway; EGF/EGFR Signaling Pathway; ESC Pluripotency Pathways; p38 MAPK Signaling Pathway; Association Between Physico-Chemical Features and Toxicity Associated Path…	Focal adhesion; Endometrial cancer; Leishmaniasis; Prion diseases; Ras signaling pathway; HTLV-I infection; Oxytocin signaling pathway; Insulin signaling pathway; GnRH signaling pathway; Proteoglycans in cancer; ErbB signaling pathway; MAPK signaling pathway; Hepatitis B
NP_003264.2	metabolic process;regulation of biological process	catalytic activity;nucleotide binding	7108	ENSG00000149809.14	TM7SF2		Steroid biosynthesis; Metabolic pathways
NP_114429.2	cell organization and biogenesis;metabolic process;regulation of biological process	protein binding	83987	ENSG00000169515.5	CCDC8
NP_005876.2	metabolic process	catalytic activity;metal ion binding;protein binding	10299	ENSG00000145495.15	MARCH6		Protein processing in endoplasmic reticulum
XP_011513863.1	cell differentiation;cell organization and biogenesis;metabolic process;regulation of biological process;response to stimulus	protein binding	83605		CCM2
NP_078788.2		protein binding	79442	ENSG00000163827.12	LRRC2
XP_016869200.1	metabolic process	catalytic activity;metal ion binding;RNA binding	57604		KIAA1456
NP_001003690.1	regulation of biological process	protein binding	9587	ENSG00000124688.13	MAD2L1BP
NP_004402.1	cell organization and biogenesis;cellular component movement;regulation of biological process;transport	catalytic activity;motor activity;protein binding	1780	ENSG00000158560.14	DYNC1I1		Salmonella infection; Vasopressin-regulated water reabsorption; Phagosome
NP_112157.2	metabolic process;regulation of biological process	DNA binding;metal ion binding	79943	ENSG00000185730.7	ZNF696
NP_057044.2	cell organization and biogenesis;transport	metal ion binding;protein binding	51076	ENSG00000119929.12	CUTC
XP_016858272.1	metabolic process;regulation of biological process	DNA binding;metal ion binding	90874		ZNF697
NP_001017979.1	regulation of biological process;response to stimulus;transport	catalytic activity;nucleotide binding	9364	ENSG00000157869.14	RAB28
NP_037498.1	cell differentiation;cell division;metabolic process;regulation of biological process	catalytic activity;protein binding	29882	ENSG00000176248.8	ANAPC2		HTLV-I infection; Ubiquitin mediated proteolysis; Oocyte meiosis; Progesterone-mediated oocyte maturation; Cell cycle
NP_001020018.1	cell death;cell differentiation;cell growth;metabolic process;regulation of biological process;response to stimulus;transport	catalytic activity;metal ion binding;nucleotide binding;protein binding;receptor activity;signal transducer activity	7048	ENSG00000163513.17	TGFBR2	Hypothesized Pathways in Pathogenesis of Cardiovascular Disease; Extracellular vesicle-mediated signaling in recipient cells; MAPK Signaling Pathway; Canonical and Non-Canonical TGF-B signaling; NRF2 pathway; TGF-beta Receptor Signaling; TGF-beta Signaling Pathway
NP_001333921.1	cell organization and biogenesis;metabolic process;regulation of biological process;transport	transporter activity	64801		ARV1
XP_011534929.1	regulation of biological process		26030		PLEKHG3
NP_872311.2			138241	ENSG00000155621.14	C9orf85
XP_016881410.1	metabolic process;transport	catalytic activity;metal ion binding;protein binding	65258		MPPE1
NP_001648.1	cell communication;cell organization and biogenesis;cell proliferation;regulation of biological process;response to stimulus;transport	protein binding	374	ENSG00000109321.10	AREG; AREGB	ErbB Signaling Pathway; Follicle Stimulating Hormone (FSH) signaling pathway; Development and heterogeneity of the ILC family	Hippo signaling pathway; ErbB signaling pathway
XP_011510965.1	cell organization and biogenesis	protein binding;receptor activity	25945		PVRL3; NECTIN3
NP_001106954.1		catalytic activity	149175	ENSG00000185090.14	MANEAL
NP_077285.3	cell death;defense response;metabolic process;regulation of biological process;response to stimulus	metal ion binding;protein binding	79155	ENSG00000168884.14	TNIP2	Rac1/Pak1/p38/MMP-2 pathway
NP_004529.2	cell organization and biogenesis		4675	ENSG00000186310.9	NAP1L3
NP_076422.1			65990	ENSG00000103254.9	FAM173A
XP_005250693.1		RNA binding	84060	ENSG00000127993.15	RBM48
NP_803877.2	metabolic process	catalytic activity;metal ion binding;protein binding	256281	ENSG00000183828.14	NUDT14
NP_001161444.1	metabolic process	catalytic activity;protein binding	79979	ENSG00000188917.14	TRMT2B
NP_000018.2	metabolic process;transport	catalytic activity;protein binding	175	ENSG00000038002.8	AGA		Other glycan degradation; Lysosome
NP_001242983.1	cell growth;cell organization and biogenesis;metabolic process;regulation of biological process;transport	protein binding	203228	ENSG00000147894.14	C9orf72	Mesodermal Commitment Pathway
XP_016870954.1	cell organization and biogenesis;cellular component movement;defense response;metabolic process;regulation of biological process;response to stimulus;transport	catalytic activity;metal ion binding;protein binding	101		ADAM8
NP_009231.2	cell death;cell organization and biogenesis;metabolic process;regulation of biological process;response to stimulus	catalytic activity;DNA binding;metal ion binding;protein binding;RNA binding	672	ENSG00000012048.20	BRCA1	Pathways Affected in Adenoid Cystic Carcinoma; Signaling Pathways in Glioblastoma; DNA Damage Response; Hepatitis C and Hepatocellular Carcinoma; miRNA Regulation of DNA Damage Response; Androgen receptor signaling pathway
NP_115527.3	cell organization and biogenesis;metabolic process;regulation of biological process	catalytic activity;protein binding	84105	ENSG00000132570.14	PCBD2
NP_003831.2	cellular component movement;defense response;development;regulation of biological process;response to stimulus	protein binding;receptor activity;signal transducer activity	8793	ENSG00000173530.5	TNFRSF10D		Natural killer cell mediated cytotoxicity; Apoptosis; Measles; Influenza A; Cytokine-cytokine receptor interaction
XP_005273419.1	metabolic process;regulation of biological process	catalytic activity	9926		LPGAT1
NP_612435.1			113263	ENSG00000106415.12	GLCCI1
NP_001153715.1	metabolic process;response to stimulus;transport	metal ion binding;protein binding	84268	ENSG00000129197.14	RPAIN
NP_002635.2	cell organization and biogenesis;regulation of biological process;response to stimulus;transport	receptor activity;signal transducer activity	5284	ENSG00000162896.5	PIGR		Intestinal immune network for IgA production
XP_011515216.1	cell organization and biogenesis;transport	protein binding	203062		TSNARE1
XP_005258022.1	regulation of biological process	protein binding	27346		TMEM97
XP_011512881.1	cell differentiation;cell organization and biogenesis;metabolic process;regulation of biological process	catalytic activity;DNA binding;protein binding	3720		JARID2
XP_006722059.3	regulation of biological process;response to stimulus	protein binding;RNA binding	57690		TNRC6C
XP_016885370.1	cell organization and biogenesis;metabolic process	metal ion binding;protein binding;RNA binding	8233		ZRSR2
XP_006712461.1	cell organization and biogenesis;metabolic process;transport	catalytic activity;metal ion binding;protein binding	25801		GCA
XP_011514785.1	cell organization and biogenesis	protein binding	64753		CCDC136
NP_003693.2	regulation of biological process	enzyme regulator activity;protein binding	8601	ENSG00000147509.13	RGS20	Calcium Regulation in the Cardiac Cell; Myometrial Relaxation and Contraction Pathways
NP_055976.1	cell death;cell organization and biogenesis;regulation of biological process;transport	protein binding	23204	ENSG00000170540.14	ARL6IP1
XP_016867358.1			729254		LOC729254
NP_878919.2	cell death;metabolic process;regulation of biological process;transport	catalytic activity;metal ion binding;nucleotide binding;protein binding	55240	ENSG00000115107.19	STEAP3	Copper homeostasis; Iron metabolism in placenta
XP_016883221.1	metabolic process;regulation of biological process	metal ion binding;protein binding	22981		NINL
NP_001380.2	cell differentiation;cell organization and biogenesis;regulation of biological process;response to stimulus	protein binding	1826	ENSG00000171587.14	DSCAM
NP_877421.2	cell organization and biogenesis;regulation of biological process	protein binding	4681; 100532736	ENSG00000158747.13	NBL1; C1orf151-NBL1; MINOS1-NBL1
NP_065970.2	cell communication;cell death;cell organization and biogenesis;defense response;metabolic process;regulation of biological process;response to stimulus;transport	enzyme regulator activity;protein binding	57679	ENSG00000003393.14	ALS2	Amyotrophic lateral sclerosis (ALS)	Amyotrophic lateral sclerosis (ALS)
NP_001185735.1		protein binding	91283	ENSG00000066697.14	MSANTD3
XP_016878742.1	metabolic process;response to stimulus	catalytic activity;DNA binding;metal ion binding;protein binding	4913		NTHL1
NP_001013416.1	cell death;cell differentiation;cell proliferation;metabolic process;regulation of biological process	enzyme regulator activity;metal ion binding;protein binding	3486	ENSG00000146674.14	IGFBP3	Photodynamic therapy-induced HIF-1 survival signaling; Myometrial Relaxation and Contraction Pathways; Senescence and Autophagy in Cancer
NP_001306029.1	cell organization and biogenesis	protein binding	23177	ENSG00000011523.13	CEP68
NP_006381.2	regulation of biological process;response to stimulus;transport	protein binding;transporter activity	10526	ENSG00000133704.9	IPO8
XP_011538966.1	metabolic process	antioxidant activity;catalytic activity;nucleotide binding	127281		FAM213B
NP_001005291.1	cell communication;cell differentiation;metabolic process;regulation of biological process;response to stimulus	DNA binding;protein binding	6720	ENSG00000072310.16	SREBF1	Adipogenesis; White fat cell differentiation; Angiopoietin Like Protein 8 Regulatory Pathway; Sterol Regulatory Element-Binding Proteins (SREBP) signalling; Liver X Receptor Pathway; ID signaling pathway; Focal Adhesion-PI3K-Akt-mTOR-signaling pathway; SREBF and miR33 in cholesterol and lipid homeostasis; AMP-activated Protein Kinase (AMPK) Signaling
NP_001310251.1	cell communication;metabolic process;regulation of biological process;response to stimulus	catalytic activity;enzyme regulator activity;nucleotide binding;protein binding;signal transducer activity	5599	ENSG00000107643.15	MAPK8	Focal Adhesion; Hypothesized Pathways in Pathogenesis of Cardiovascular Disease; Prolactin Signaling Pathway; NLR Proteins; Transcription factor regulation in adipogenesis; Leptin signaling pathway; TNF alpha Signaling Pathway; Nanoparticle triggered regulated necrosis; MicroRNAs in cardiomyocyte hypertrophy; Toll-like receptor signaling pathway; DNA Damage Response (only ATM dependent); Regulati…	TNF signaling pathway; Protein processing in endoplasmic reticulum; Herpes simplex infection; MAPK signaling pathway; Salmonella infection; Insulin resistance; Prolactin signaling pathway; Apoptosis; GnRH signaling pathway; Osteoclast differentiation; AGE-RAGE signaling pathway in diabetic complications; Inflammatory mediator regulation of TRP channels; Chagas disease (American trypanosomiasis); …
NP_002885.1	cell division;metabolic process;regulation of biological process;response to stimulus	catalytic activity;DNA binding;protein binding	5932	ENSG00000101773.18	RBBP8	ATM Signaling Network in Development and Disease	Homologous recombination
NP_065859.3	regulation of biological process	enzyme regulator activity;protein binding	57568	ENSG00000116991.10	SIPA1L2		Rap1 signaling pathway
NP_001275696.1		protein binding	79798	ENSG00000140691.16	ARMC5
NP_001013694.4	metabolic process		400566	ENSG00000187624.8; ENSG00000283985.1	C17orf97
NP_001020769.1	regulation of biological process;response to stimulus	enzyme regulator activity	257106	ENSG00000186517.13	ARHGAP30
NP_004365.1	metabolic process;transport	catalytic activity;transporter activity	1345	ENSG00000164919.10	COX6C	Electron Transport Chain	Oxidative phosphorylation; Huntington's disease; Metabolic pathways; Alzheimer's disease; Cardiac muscle contraction; Non-alcoholic fatty liver disease (NAFLD); Parkinson's disease
XP_016878867.1	cell organization and biogenesis;development;metabolic process;regulation of biological process	DNA binding;protein binding	54971		BANP
NP_071398.3	metabolic process;regulation of biological process	catalytic activity;DNA binding;metal ion binding;protein binding	63977	ENSG00000141956.13	PRDM15
NP_079093.2	cell organization and biogenesis;metabolic process	catalytic activity	79875	ENSG00000187720.14	THSD4
NP_057358.2	cell organization and biogenesis;cellular component movement;regulation of biological process	protein binding	51177	ENSG00000023902.13	PLEKHO1
XP_011538305.1	cell differentiation;metabolic process;regulation of biological process;response to stimulus;transport	catalytic activity;enzyme regulator activity;motor activity;protein binding	58504		ARHGAP22
NP_848602.1			220323	ENSG00000184232.8	OAF
NP_057419.4	metabolic process;regulation of biological process;response to stimulus	catalytic activity;nucleotide binding	5625		PRODH		Arginine and proline metabolism; Metabolic pathways
NP_115921.2		protein binding	84624	ENSG00000164694.16	FNDC1
NP_001135858.1	cellular homeostasis;metabolic process;regulation of biological process;response to stimulus	catalytic activity;nucleotide binding;protein binding	5165	ENSG00000067992.12	PDK3
XP_016872856.1	cell division;cell organization and biogenesis;metabolic process;regulation of biological process;response to stimulus	catalytic activity;motor activity;nucleotide binding;protein binding;structural molecule activity	22897		CEP164
NP_001131139.1	cell death;metabolic process;regulation of biological process;response to stimulus	DNA binding;enzyme regulator activity;protein binding	9994		CASP8AP2
NP_005828.2	metabolic process	catalytic activity;protein binding;RNA binding	10248	ENSG00000172336.4	POP7		Ribosome biogenesis in eukaryotes; RNA transport
XP_016863151.1	cell differentiation;cell organization and biogenesis;metabolic process;regulation of biological process	catalytic activity;nucleotide binding;protein binding	10733		PLK4	Retinoblastoma (RB) in Cancer
NP_061968.1	metabolic process;response to stimulus	catalytic activity	54675	ENSG00000088766.11	CRLS1		Glycerophospholipid metabolism; Metabolic pathways
NP_001508.1	cell organization and biogenesis;metabolic process;regulation of biological process;response to stimulus	catalytic activity;DNA binding;protein binding	2968	ENSG00000226384.10; ENSG00000221974.11; ENSG00000233149.10; ENSG00000234370.10; ENSG00000236895.10; ENSG00000213780.10	GTF2H4	Eukaryotic Transcription Initiation	Viral carcinogenesis; Basal transcription factors; Nucleotide excision repair
NP_751897.1	cell organization and biogenesis;metabolic process;response to stimulus	catalytic activity;DNA binding;nucleotide binding;protein binding	4439	ENSG00000204410.14; ENSG00000230293.11; ENSG00000235222.12; ENSG00000227314.12	MSH5	Ovarian Infertility Genes
NP_001036013.1	cellular component movement;regulation of biological process;response to stimulus	protein binding	9637	ENSG00000171055.14	FEZ2
NP_001660.2	metabolic process	catalytic activity;metal ion binding	414	ENSG00000006756.15	ARSD	Estrogen metabolism
XP_016855823.1	cell differentiation;cell organization and biogenesis;metabolic process;response to stimulus	metal ion binding;protein binding;structural molecule activity	1301		COL11A1	Focal Adhesion
NP_002561.1	cell death;metabolic process;regulation of biological process;response to stimulus;transport	catalytic activity;nucleotide binding;protein binding;receptor activity;signal transducer activity	5046	ENSG00000140479.16	PCSK6
NP_001127951.1	regulation of biological process;response to stimulus;transport	protein binding;transporter activity	55144	ENSG00000171492.14	LRRC8D
NP_001304879.1	metabolic process;regulation of biological process	DNA binding	80709	ENSG00000106948.16	AKNA
NP_060350.1		protein binding	54980	ENSG00000115998.7	C2orf42
XP_011514987.1	cell organization and biogenesis;transport	protein binding	9179	ENSG00000221838.9	AP4M1
XP_016886061.1			107987142		LOC107987142
NP_001127703.1	metabolic process	catalytic activity;metal ion binding	64943	ENSG00000168268.10	NT5DC2
NP_060765.4		protein binding	55281	ENSG00000146859.6	TMEM140
NP_064593.1	transport	protein binding;transporter activity	54716	ENSG00000163817.15	SLC6A20	NRF2 pathway
NP_852478.1	cell organization and biogenesis;cellular component movement;regulation of biological process;response to stimulus	metal ion binding;protein binding	3672	ENSG00000213949.8	ITGA1	Signaling of Hepatocyte Growth Factor Receptor; Regulation of Actin Cytoskeleton; miRNA targets in ECM and membrane receptors; Arrhythmogenic Right Ventricular Cardiomyopathy; Integrin-mediated Cell Adhesion; NOTCH1 regulation of human endothelial cell calcification	Focal adhesion; PI3K-Akt signaling pathway; Dilated cardiomyopathy; Regulation of actin cytoskeleton; Hematopoietic cell lineage; Arrhythmogenic right ventricular cardiomyopathy (ARVC); Hypertrophic cardiomyopathy (HCM); ECM-receptor interaction	100	2.47589e-15
NP_005572.2	regulation of biological process;response to stimulus	protein binding;receptor activity;signal transducer activity	4059	ENSG00000187244.10	BCAM			100	2.47589e-15
XP_016861165.1	metabolic process;regulation of biological process	protein binding	116931		MED12L			5.587	1.16141e-12
NP_778253.2	cell death;cell organization and biogenesis	structural molecule activity	374454	ENSG00000189182.9	KRT77			4.969	2.47589e-15
NP_002386.1	cell organization and biogenesis;metabolic process;regulation of biological process;response to stimulus	catalytic activity;metal ion binding;nucleotide binding	4199	ENSG00000065833.8	ME1	NRF2 pathway; PPAR signaling pathway	Metabolic pathways; PPAR signaling pathway; Pyruvate metabolism; Carbon metabolism	4.889	2.47589e-15
NP_002766.1	cell differentiation;cell organization and biogenesis;metabolic process;regulation of biological process	catalytic activity;protein binding	5654	ENSG00000166033.11	HTRA1			4.147	7.68662e-05
XP_016870749.1	metabolic process	catalytic activity;protein binding	883		CCBL1; KYAT1			3.724	0.000360782
NP_060821.3	cell organization and biogenesis;regulation of biological process	metal ion binding;protein binding	55785	ENSG00000180263.13	FGD6			3.421	9.1163e-10
XP_011512598.1	cell differentiation;cell proliferation;metabolic process;regulation of biological process	protein binding	129685	ENSG00000137413.15	TAF8			3.115	0.00400588
NP_001028216.1	cell communication;cell organization and biogenesis;cell proliferation;metabolic process;regulation of biological process;response to stimulus;transport	catalytic activity;metal ion binding;nucleotide binding;protein binding	2752	ENSG00000135821.17	GLUL	Amino Acid metabolism; TNF alpha Signaling Pathway	GABAergic synapse; Glutamatergic synapse; Metabolic pathways; Biosynthesis of amino acids; Arginine biosynthesis; Nitrogen metabolism; Alanine, aspartate and glutamate metabolism; Glyoxylate and dicarboxylate metabolism	2.895	8.18039e-13
NP_001289546.1	metabolic process	catalytic activity	97	ENSG00000119640.8	ACYP1			2.806	0.00931428
NP_065084.2	cell differentiation;cell organization and biogenesis;cell proliferation;metabolic process;regulation of biological process	protein binding	1295	ENSG00000144810.15	COL8A1			2.56	0.000217328
NP_001333475.1	metabolic process;transport	catalytic activity;protein binding	1384		CRAT	Fatty Acid Beta Oxidation		2.542	7.04578e-05
NP_001019636.1	cell differentiation;cell organization and biogenesis;metabolic process;regulation of biological process;response to stimulus	antioxidant activity;catalytic activity;DNA binding;metal ion binding;protein binding	6648	ENSG00000112096.16	SOD2	Selenium Micronutrient Network; DNA Damage Response (only ATM dependent); Vitamin B12 Metabolism; Folate Metabolism; One carbon metabolism and related pathways; VEGFA-VEGFR2 Signaling Pathway; Oxidative Stress	Peroxisome; FoxO signaling pathway; Huntington's disease; Longevity regulating pathway - multiple species; Longevity regulating pathway	2.476	8.18614e-10
NP_001341936.1	cell growth;cell organization and biogenesis;cellular homeostasis;metabolic process;regulation of biological process;response to stimulus;transport	DNA binding;enzyme regulator activity;protein binding;RNA binding	4869		NPM1			2.42	5.76758e-07
XP_016869290.1	cell differentiation;cell organization and biogenesis;metabolic process;regulation of biological process;transport	DNA binding;metal ion binding;protein binding	7227		TRPS1			2.408	0.0263091
XP_011512267.2	metabolic process	DNA binding;metal ion binding;protein binding;RNA binding	134218		DNAJC21			2.388	0.00118972
NP_076983.1	metabolic process	protein binding;RNA binding	79050	ENSG00000184967.6	NOC4L			2.366	0.0673083
NP_061984.2	cell organization and biogenesis;regulation of biological process;response to stimulus	protein binding;receptor activity;signal transducer activity	3122	ENSG00000204287.13; ENSG00000227993.9; ENSG00000277263.1	HLA-DRA	Cytokines and Inflammatory Response; Allograft Rejection	Systemic lupus erythematosus; HTLV-I infection; Epstein-Barr virus infection; Antigen processing and presentation; Inflammatory bowel disease (IBD); Staphylococcus aureus infection; Phagosome; Cell adhesion molecules (CAMs); Hematopoietic cell lineage; Influenza A; Herpes simplex infection; Leishmaniasis; Rheumatoid arthritis; Autoimmune thyroid disease; Allograft rejection; Intestinal immune net…	2.347	0.000782106
XP_011535188.1	regulation of biological process		55051		NRDE2			2.346	0.0724494
NP_001301006.1	cellular component movement;coagulation;metabolic process;regulation of biological process;transport	enzyme regulator activity;metal ion binding	5627		PROS1	Complement and Coagulation Cascades		2.336	2.86992e-06
NP_003369.2	defense response;metabolic process;regulation of biological process;reproduction;response to stimulus;transport	protein binding	7425	ENSG00000128564.6	VGF			2.253	2.45627e-07
NP_057046.1	metabolic process	RNA binding	51077	ENSG00000119616.11	FCF1		Ribosome biogenesis in eukaryotes	2.196	0.00657881
XP_006713890.1	metabolic process;regulation of biological process;transport	protein binding	9711		KIAA0226; RUBCN			2.146	0.0401689
NP_114381.1	cell organization and biogenesis;metabolic process;regulation of biological process;reproduction	catalytic activity;protein binding;RNA binding	7458	ENSG00000106682.14	EIF4H	Translation Factors		2.13	0.0241491
NP_004540.1	cell organization and biogenesis;metabolic process;transport	catalytic activity	4718; 100532726	ENSG00000151366.12	NDUFC2; NDUFC2-KCTD14	Electron Transport Chain; Oxidative phosphorylation	Non-alcoholic fatty liver disease (NAFLD); Parkinson's disease; Oxidative phosphorylation; Huntington's disease; Metabolic pathways; Alzheimer's disease	2.086	0.0139305
NP_002003.1	cell death;metabolic process;regulation of biological process;response to stimulus	catalytic activity;nucleotide binding;protein binding	2272	ENSG00000189283.9	FHIT		Purine metabolism; Small cell lung cancer; Non-small cell lung cancer	2.083	0.0263091
NP_001229971.1	regulation of biological process;response to stimulus	protein binding	3107	ENSG00000233841.11	HLA-C	Proteasome Degradation; Allograft Rejection		2.068	0.00114008
NP_058197.2	defense response;metabolic process;regulation of biological process;response to stimulus	catalytic activity;metal ion binding;nucleotide binding;protein binding;RNA binding	4939	ENSG00000111335.12	OAS2		Measles; Influenza A; Herpes simplex infection; NOD-like receptor signaling pathway; Hepatitis C	2.032	0.00160684
NP_001340926.1	cell organization and biogenesis;metabolic process;regulation of biological process	catalytic activity;metal ion binding;protein binding	23081		KDM4C			2.01	0.19583
NP_001276737.1	cell death;cell organization and biogenesis;metabolic process;regulation of biological process;response to stimulus	metal ion binding;protein binding;structural molecule activity	1410	ENSG00000109846.7	CRYAB		Longevity regulating pathway - multiple species; Protein processing in endoplasmic reticulum	2.005	0.00657881
NP_055055.1	cell organization and biogenesis;cellular component movement;development;metabolic process;regulation of biological process;response to stimulus	metal ion binding;protein binding	8994	ENSG00000144791.9	LIMD1		Hippo signaling pathway -multiple species; Hippo signaling pathway	2.002	0.0190397
XP_005258334.1	cell organization and biogenesis;metabolic process;regulation of biological process;response to stimulus;transport	protein binding;receptor activity;signal transducer activity;transporter activity	4864		NPC1	Irinotecan Pathway		1.983	8.42929e-05
NP_055504.2	cell differentiation;cell organization and biogenesis;regulation of biological process;response to stimulus	protein binding	55619	ENSG00000135905.18	DOCK10			1.98	0.000448705
NP_071436.1		protein binding	64115	ENSG00000107738.19	C10orf54; VSIR			1.945	0.289422
NP_001025162.1	metabolic process	catalytic activity;protein binding	64745	ENSG00000165792.17	METTL17			1.919	0.0440983
NP_001188412.1	metabolic process;regulation of biological process;response to stimulus	catalytic activity;DNA binding;metal ion binding;protein binding;RNA binding	2023		ENO1	Glycolysis and Gluconeogenesis		1.912	0.0461889
NP_001305422.1	cell organization and biogenesis;cellular component movement;regulation of biological process;transport	protein binding	8100	ENSG00000032742.17	IFT88	Endochondral Ossification		1.912	0.152213
XP_016874952.1	regulation of biological process;response to stimulus		51768		TM7SF3			1.898	0.238524
NP_001026853.1	defense response;regulation of biological process;response to stimulus	protein binding	3437	ENSG00000119917.13	IFIT3			1.893	0.000170224
NP_000101.2	metabolic process	catalytic activity;metal ion binding;nucleotide binding;protein binding	1806	ENSG00000188641.12	DPYD	TYROBP Causal Network; Fluoropyrimidine Activity	Pantothenate and CoA biosynthesis; Drug metabolism - other enzymes; Metabolic pathways; beta-Alanine metabolism; Pyrimidine metabolism	1.891	0.0463042
NP_004346.1	cell organization and biogenesis;cell proliferation;cellular component movement;defense response;metabolic process;regulation of biological process;response to stimulus;transport	protein binding;receptor activity;signal transducer activity	972	ENSG00000019582.14	CD74			1.874	0.00173233
XP_006712803.1	cellular component movement;transport	metal ion binding;protein binding	79083		MLPH			1.87	0.0439752
NP_612364.2	metabolic process;transport	catalytic activity;protein binding	90507	ENSG00000141295.13	SCRN2			1.86	0.0447028
NP_001124317.1	cell differentiation;cell organization and biogenesis;defense response;metabolic process;regulation of biological process;response to stimulus;transport	DNA binding;metal ion binding;protein binding	604	ENSG00000113916.17	BCL6	DNA Damage Response (only ATM dependent); Mecp2 and Associated Rett Syndrome; B Cell Receptor Signaling Pathway	Transcriptional misregulation in cancer; FoxO signaling pathway	1.854	0.295853
NP_000192.2	cell communication;cell organization and biogenesis;cellular component movement;cellular homeostasis;defense response;regulation of biological process;response to stimulus	protein binding;receptor activity;signal transducer activity	3383	ENSG00000090339.8	ICAM1	VEGFA-VEGFR2 Signaling Pathway; IL1 and megakaryocytes in obesity; RANKL/RANK (Receptor activator of NFKB (ligand)) Signaling Pathway; Type II interferon signaling (IFNG); Selenium Micronutrient Network; Spinal Cord Injury; Photodynamic therapy-induced NF-kB survival signaling; Interleukin-11 Signaling Pathway; Vitamin B12 Metabolism; Folate Metabolism	TNF signaling pathway; Influenza A; Malaria; Cell adhesion molecules (CAMs); Viral myocarditis; AGE-RAGE signaling pathway in diabetic complications; African trypanosomiasis; Natural killer cell mediated cytotoxicity; Staphylococcus aureus infection; Epstein-Barr virus infection; Leukocyte transendothelial migration; HTLV-I infection; Rheumatoid arthritis; NF-kappa B signaling pathway	1.844	0.000432807
NP_061820.1	cell death;cell organization and biogenesis;metabolic process;regulation of biological process;response to stimulus;transport	catalytic activity;metal ion binding;protein binding	54205	ENSG00000172115.8	CYCS	Nanomaterial induced apoptosis; miRNA Regulation of DNA Damage Response; Parkinsons Disease Pathway; Apoptosis Modulation by HSP70; Apoptosis; Oxidative Damage; Alzheimers Disease; DNA Damage Response; AGE/RAGE pathway; Fas Ligand (FasL) pathway and Stress induction of Heat Shock Proteins (HSP) regulation	Pathways in cancer; Herpes simplex infection; Hepatitis B; p53 signaling pathway; Apoptosis; Influenza A; Apoptosis - multiple species; Sulfur metabolism; Huntington's disease; Small cell lung cancer; Alzheimer's disease; Platinum drug resistance; Toxoplasmosis; Metabolic pathways; Amyotrophic lateral sclerosis (ALS); Non-alcoholic fatty liver disease (NAFLD); Parkinson's disease; Tuberculosis; C…	1.82	0.000899823
NP_001307752.1			84058		WDR54			1.819	0.32234
NP_001091949.1	regulation of biological process;response to stimulus	protein binding	3134	ENSG00000204642.13	HLA-F	Allograft Rejection; Proteasome Degradation		1.816	0.097443
NP_073568.2	cell organization and biogenesis;cellular homeostasis;metabolic process;regulation of biological process;response to stimulus	DNA binding;protein binding;RNA binding	64710	ENSG00000069275.12	NUCKS1			1.813	0.00138253
NP_001033791.1	regulation of biological process;transport	protein binding;structural molecule activity	56990	ENSG00000158985.13	CDC42SE2			1.813	0.350825
XP_011542335.1	cell organization and biogenesis;cellular component movement;defense response;response to stimulus;transport	protein binding	1130		LYST			1.795	0.0866635
NP_001120717.1	cell differentiation;cellular homeostasis;regulation of biological process;response to stimulus;transport	protein binding;transporter activity	56262	ENSG00000136802.11	LRRC8A			1.79	0.0517063
XP_016870504.1	cell organization and biogenesis;metabolic process;regulation of biological process;transport	DNA binding;enzyme regulator activity;protein binding	6418		SET			1.787	0.0515242
NP_001448.2	cell differentiation;cell organization and biogenesis;development;regulation of biological process;response to stimulus	protein binding;RNA binding	2317	ENSG00000136068.14	FLNB	VEGFA-VEGFR2 Signaling Pathway	Proteoglycans in cancer; MAPK signaling pathway; Salmonella infection; Focal adhesion	1.78	0.281784
NP_009031.1	cell organization and biogenesis;metabolic process;transport	catalytic activity;transporter activity	521	ENSG00000169020.9	ATP5I	Oxidative phosphorylation; Electron Transport Chain	Oxidative phosphorylation; Metabolic pathways	1.779	0.0196784
NP_005715.1	regulation of biological process;response to stimulus		10099	ENSG00000140391.14	TSPAN3			1.778	0.0516783
NP_003176.2	cell organization and biogenesis;metabolic process;regulation of biological process	DNA binding;protein binding	6874	ENSG00000130699.18	TAF4		Herpes simplex infection; Basal transcription factors; Huntington's disease	1.775	0.206664
NP_006485.2	cell differentiation;metabolic process;regulation of biological process	DNA binding	2077	ENSG00000105722.9	ERF			1.77	0.167904
NP_001131024.1	metabolic process;regulation of biological process	DNA binding;protein binding;RNA binding	9208	ENSG00000124831.18	LRRFIP1			1.765	0.426894
XP_011516649.1	cell death;cellular homeostasis;metabolic process;regulation of biological process;response to stimulus	catalytic activity;metal ion binding;protein binding	2021		ENDOG			1.764	0.158736
NP_055214.1	regulation of biological process;response to stimulus		27075	ENSG00000106537.7	TSPAN13			1.76	0.119912
NP_056009.1	regulation of biological process;transport	catalytic activity;motor activity;nucleotide binding;protein binding	4642	ENSG00000176658.16	MYO1D			1.759	0.00134593
XP_011544158.2	cell organization and biogenesis;metabolic process	catalytic activity;metal ion binding;protein binding	4706		NDUFAB1	Electron Transport Chain; Oxidative phosphorylation		1.759	0.119544
NP_001034974.1	metabolic process	catalytic activity	79147	ENSG00000181027.10	FKRP			1.755	0.407315
NP_065171.2	metabolic process	catalytic activity	57171	ENSG00000167130.17	DOLPP1		N-Glycan biosynthesis	1.755	0.270542
NP_001181876.1	cell organization and biogenesis;defense response;metabolic process;regulation of biological process;response to stimulus	nucleotide binding;protein binding;RNA binding;structural molecule activity	1981		EIF4G1	Translation Factors		1.754	0.0941722
XP_005254606.1	cell differentiation;defense response;metabolic process;regulation of biological process;response to stimulus;transport	protein binding	567		B2M			1.754	0.0270801
XP_016861540.1	metabolic process;regulation of biological process;response to stimulus	DNA binding;metal ion binding;nucleotide binding;protein binding	253461		ZBTB38			1.752	0.126041
NP_001001503.1	cell organization and biogenesis;metabolic process;transport	catalytic activity;RNA binding	4731	ENSG00000160194.17	NDUFV3	Electron Transport Chain; Oxidative phosphorylation	Oxidative phosphorylation; Parkinson's disease; Non-alcoholic fatty liver disease (NAFLD); Alzheimer's disease; Huntington's disease; Metabolic pathways	1.748	0.0935993
NP_115677.2	metabolic process	catalytic activity;protein binding	84261	ENSG00000132004.12	FBXW9			1.747	0.120176
NP_004127.1	cellular homeostasis;metabolic process;regulation of biological process;transport	metal ion binding;protein binding;RNA binding;translation regulator activity	3658		IREB2			1.732	0.0784181
NP_085053.1		metal ion binding;protein binding	80774	ENSG00000136490.8	LIMD2			1.729	0.171101
NP_002553.3	cell communication;cell death;cell organization and biogenesis;cell proliferation;cellular homeostasis;coagulation;defense response;metabolic process;regulation of biological process;response to stimulus;transport	nucleotide binding;protein binding;receptor activity;signal transducer activity;transporter activity	5027	ENSG00000089041.16	P2RX7		Calcium signaling pathway; NOD-like receptor signaling pathway; Neuroactive ligand-receptor interaction	1.728	0.142041
YP_002124307.1	metabolic process;transport	transporter activity	6775074		ATP6			1.718	0.0824803
XP_016877105.1	cell differentiation;transport	protein binding	7127		TNFAIP2			1.712	0.490808
NP_005737.1	cell communication;metabolic process;regulation of biological process;response to stimulus	catalytic activity;protein binding	10135	ENSG00000105835.11	NAMPT	Adipogenesis; NAD+ metabolism; NAD+ biosynthetic pathways; NAD metabolism, sirtuins and aging	NOD-like receptor signaling pathway; Nicotinate and nicotinamide metabolism; Metabolic pathways	1.708	0.00443818
NP_060164.3	transport		54842	ENSG00000151690.14	MFSD6			1.704	0.423404
XP_016878950.1			56942		CMC2			1.704	0.230169
NP_543011.2	cell differentiation;regulation of biological process;response to stimulus		116151	ENSG00000124098.9	FAM210B			1.701	0.19583
NP_055635.3	cell communication;metabolic process;response to stimulus;transport	protein binding;transporter activity	9868	ENSG00000154174.7	TOMM70A; TOMM70			1.699	0.00520905
XP_016870293.1	cell division;metabolic process;regulation of biological process;response to stimulus	catalytic activity;RNA binding	51490		C9orf114; SPOUT1			1.696	0.184464
NP_003724.1	defense response;regulation of biological process;response to stimulus	catalytic activity;DNA binding;nucleotide binding;protein binding;RNA binding	8638	ENSG00000135114.12	OASL			1.696	0.420987
NP_001857.1	metabolic process;transport	catalytic activity;transporter activity	1349	ENSG00000131174.4	COX7B	Electron Transport Chain	Cardiac muscle contraction; Alzheimer's disease; Non-alcoholic fatty liver disease (NAFLD); Huntington's disease; Metabolic pathways; Oxidative phosphorylation; Parkinson's disease	1.688	0.0554888
NP_006537.3	cell proliferation;regulation of biological process;transport	protein binding;RNA binding;translation regulator activity	10642	ENSG00000159217.9	IGF2BP1	Brain-Derived Neurotrophic Factor (BDNF) signaling pathway; eIF5A regulation in response to inhibition of the nuclear export system	MicroRNAs in cancer	1.684	0.120176
XP_011536780.1	cell differentiation;cell organization and biogenesis;metabolic process;regulation of biological process	catalytic activity;metal ion binding;protein binding	51564		HDAC7	Cardiac Hypertrophic Response; Cell Cycle; VEGFA-VEGFR2 Signaling Pathway; MicroRNAs in cardiomyocyte hypertrophy		1.683	0.377122
XP_011537294.1	transport	transporter activity	9194		SLC16A7			1.682	0.092493
NP_006160.1	metabolic process;response to stimulus	catalytic activity	4837	ENSG00000166741.7	NNMT	Metapathway biotransformation; Methylation Pathways	Nicotinate and nicotinamide metabolism; Metabolic pathways	1.682	0.14547
NP_057501.2	cellular homeostasis;metabolic process;regulation of biological process	catalytic activity;metal ion binding;protein binding	51218	ENSG00000182512.4	GLRX5			1.681	0.308521
NP_000700.1	metabolic process	catalytic activity;metal ion binding;protein binding	593	ENSG00000248098.11	BCKDHA		Propanoate metabolism; Valine, leucine and isoleucine degradation; Metabolic pathways	1.68	0.0674802
NP_001171634.2	metabolic process;regulation of biological process;response to stimulus	catalytic activity;nucleotide binding	3033		HADH	Fatty Acid Biosynthesis; Mitochondrial LC-Fatty Acid Beta-Oxidation; Fatty Acid Beta Oxidation; Tryptophan metabolism		1.68	0.104376
NP_056146.1	cell proliferation;metabolic process;regulation of biological process;response to stimulus;transport	catalytic activity;protein binding	23385	ENSG00000162736.15	NCSTN	Notch Signaling Pathway; Notch Signaling Pathway; Alzheimers Disease	Alzheimer's disease; Notch signaling pathway	1.678	0.010998
NP_003104.2	cell organization and biogenesis;metabolic process;regulation of biological process;response to stimulus	DNA binding;protein binding	6672	ENSG00000067066.16	SP100		Herpes simplex infection; Viral carcinogenesis	1.677	0.0234903
XP_005259248.1			729440		CCDC61			1.677	0.218686
NP_001035147.1	cell differentiation;cell organization and biogenesis;defense response;metabolic process;regulation of biological process;response to stimulus	protein binding	6696	ENSG00000118785.13	SPP1	Toll-like receptor signaling pathway; TYROBP Causal Network; Lung fibrosis; Regulation of toll-like receptor signaling pathway; TGF-beta Receptor Signaling; Focal Adhesion; Osteoclast Signaling; Focal Adhesion-PI3K-Akt-mTOR-signaling pathway; Brain-Derived Neurotrophic Factor (BDNF) signaling pathway; Osteopontin Signaling; Endochondral Ossification	ECM-receptor interaction; PI3K-Akt signaling pathway; Focal adhesion; Toll-like receptor signaling pathway	1.673	0.0941722
XP_016885199.1	cell organization and biogenesis;cellular component movement;response to stimulus;transport	protein binding;RNA binding	6103	ENSG00000156313.12	RPGR			1.657	0.254489
NP_001073883.2	cell organization and biogenesis;metabolic process;regulation of biological process;response to stimulus;transport	catalytic activity;motor activity;protein binding	440193	ENSG00000015133.18	CCDC88C	Ectoderm Differentiation		1.657	0.584056
NP_002107.3	metabolic process;regulation of biological process;response to stimulus	protein binding;RNA binding	3105	ENSG00000206503.12	HLA-A	Allograft Rejection; Proteasome Degradation		1.656	0.0113395
NP_001161299.2	cell organization and biogenesis;metabolic process;regulation of biological process;response to stimulus	DNA binding;protein binding	7942	ENSG00000112561.17	TFEB	PI3K-AKT-mTOR signaling pathway and therapeutic opportunities		1.656	0.222282
NP_006500.2	cell differentiation;defense response;metabolic process;regulation of biological process;response to stimulus	DNA binding;protein binding	5971	ENSG00000104856.13	RELB	Toll-like Receptor Signaling; TNF related weak inducer of apoptosis (TWEAK) Signaling Pathway; EDA Signalling in Hair Follicle Development; Photodynamic therapy-induced NF-kB survival signaling; RANKL/RANK (Receptor activator of NFKB (ligand)) Signaling Pathway	HTLV-I infection; Osteoclast differentiation; MAPK signaling pathway; NF-kappa B signaling pathway; Epstein-Barr virus infection	1.653	0.120176
XP_011512864.1	regulation of biological process;response to stimulus		3127		HLA-DRB5	Allograft Rejection		1.652	0.245209
NP_001265484.1	metabolic process;regulation of biological process	catalytic activity;nucleotide binding;protein binding	10477	ENSG00000170035.15	UBE2E3		Ubiquitin mediated proteolysis	1.646	0.584056
NP_060382.3	cell differentiation;metabolic process	catalytic activity	55008	ENSG00000138642.14	HERC6			1.646	0.423404
XP_016866532.1	development;metabolic process;regulation of biological process	DNA binding;metal ion binding;protein binding	55809		TRERF1			1.631	0.637966
NP_001186170.1	metabolic process;response to stimulus	catalytic activity;protein binding	8942	ENSG00000115919.14	KYNU	Tryptophan metabolism; NAD Biosynthesis II (from tryptophan); Selenium Micronutrient Network	Tryptophan metabolism; Metabolic pathways	1.627	0.0221724
XP_005257700.1	defense response;metabolic process;regulation of biological process;response to stimulus	DNA binding;metal ion binding	7716		VEZF1			1.626	0.312558
NP_056298.2	metabolic process	catalytic activity;protein binding	25948	ENSG00000170852.10	KBTBD2			1.626	0.433427
NP_444281.1	cell organization and biogenesis;metabolic process;regulation of biological process	catalytic activity	117143	ENSG00000152382.5	TADA1			1.623	0.498887
NP_005485.1	cell differentiation;cell organization and biogenesis;metabolic process;regulation of biological process	DNA binding;enzyme regulator activity;protein binding	10049	ENSG00000105993.14	DNAJB6			1.622	0.129392
XP_016863397.1	cell communication;development;metabolic process;response to stimulus	catalytic activity;metal ion binding;protein binding	23001		WDFY3			1.622	0.464366
NP_060101.3	defense response;regulation of biological process;response to stimulus	catalytic activity;DNA binding;nucleotide binding;protein binding;RNA binding	55601	ENSG00000137628.16	DDX60			1.618	0.260521
NP_003909.2	metabolic process	catalytic activity	8908	ENSG00000056998.19	GYG2	Glycogen Metabolism	Metabolic pathways; Starch and sucrose metabolism	1.616	0.385872
NP_783313.1	cell organization and biogenesis;metabolic process;transport	catalytic activity	126328	ENSG00000174886.12	NDUFA11	Oxidative phosphorylation	Alzheimer's disease; Non-alcoholic fatty liver disease (NAFLD); Huntington's disease; Metabolic pathways; Oxidative phosphorylation; Parkinson's disease	1.615	0.137563
XP_011531933.1	cell differentiation;cell organization and biogenesis;cellular component movement;defense response;metabolic process;regulation of biological process;response to stimulus	catalytic activity;metal ion binding;protein binding	29072		SETD2			1.615	0.381067
NP_036591.2	transport	metal ion binding;transporter activity	26521	ENSG00000150779.11	TIMM8B			1.615	0.39097
NP_065914.2	cell differentiation;metabolic process;regulation of biological process	DNA binding;metal ion binding	57623	ENSG00000066827.15	ZFAT			1.615	0.575297
NP_443117.3	transport	transporter activity	114134	ENSG00000151229.12	SLC2A13	NRF2 pathway		1.611	0.30689
NP_075387.1	metabolic process;regulation of biological process;transport	DNA binding;protein binding;RNA binding;transporter activity	65110	ENSG00000169062.14	UPF3A		RNA transport; mRNA surveillance pathway	1.608	0.577445
NP_071451.2	defense response;metabolic process;regulation of biological process;response to stimulus	catalytic activity;DNA binding;metal ion binding;nucleotide binding;protein binding;RNA binding	64135	ENSG00000115267.5	IFIH1	RIG-I-like Receptor Signaling	Influenza A; Hepatitis B; Herpes simplex infection; RIG-I-like receptor signaling pathway; Measles	1.607	0.151891
XP_011514385.1	metabolic process;regulation of biological process;transport	enzyme regulator activity;protein binding	29062		WDR91			1.606	0.0287076
NP_001093207.1	metabolic process;regulation of biological process;response to stimulus	protein binding	84292	ENSG00000123154.11	WDR83			1.605	0.57735
NP_001129120.1	cell organization and biogenesis;cellular component movement;metabolic process;regulation of biological process;response to stimulus	catalytic activity;protein binding;receptor activity;signal transducer activity	5796	ENSG00000273993.4; ENSG00000152894.14	PTPRK			1.605	0.449502
NP_001244957.1	metabolic process;regulation of biological process	catalytic activity;metal ion binding;protein binding	7086	ENSG00000163931.15	TKT	Pentose Phosphate Pathway		1.602	0.0216127
NP_001337882.1			64327		LMBR1			1.597	0.594314
NP_005558.1	defense response;regulation of biological process;response to stimulus;transport	protein binding;receptor activity	3959	ENSG00000108679.12	LGALS3BP			1.595	0.0196333
NP_001258691.1	metabolic process;regulation of biological process	catalytic activity;enzyme regulator activity;nucleotide binding;protein binding;RNA binding	54920	ENSG00000167264.17	DUS2L; DUS2			1.595	0.667968
NP_003099.1	cell differentiation;cell proliferation;development;metabolic process;regulation of biological process;response to stimulus	DNA binding;RNA binding	6664	ENSG00000176887.6	SOX11	Preimplantation Embryo		1.594	0.257666
NP_001741.4	regulation of biological process	enzyme regulator activity;protein binding;RNA binding	831	ENSG00000153113.23	CAST			1.593	0.0724494
NP_005808.3	transport	protein binding	10226	ENSG00000105355.8	PLIN3			1.593	0.0825464
NP_006262.1	regulation of biological process;response to stimulus	metal ion binding;protein binding	6271	ENSG00000160678.11	S100A1			1.593	0.10886
XP_005253946.1	defense response;metabolic process;regulation of biological process;response to stimulus	catalytic activity;metal ion binding;nucleotide binding;protein binding;RNA binding	4940		OAS3			1.591	0.0254264
XP_011517140.1	cell organization and biogenesis;metabolic process;regulation of biological process	catalytic activity;enzyme regulator activity;nucleotide binding;protein binding	5524		PPP2R4; PTPA	Glycogen Metabolism; Interleukin-11 Signaling Pathway; Wnt Signaling Pathway and Pluripotency		1.589	0.220781
NP_055843.1	cell organization and biogenesis;metabolic process;regulation of biological process;response to stimulus	catalytic activity;nucleotide binding;protein binding;signal transducer activity	23043	ENSG00000154310.16	TNIK			1.583	0.447673
NP_001858.1	metabolic process;transport	catalytic activity;transporter activity	1350	ENSG00000127184.12	COX7C	Electron Transport Chain	Cardiac muscle contraction; Parkinson's disease; Non-alcoholic fatty liver disease (NAFLD); Alzheimer's disease; Huntington's disease; Metabolic pathways; Oxidative phosphorylation	1.581	0.180986
NP_060911.2	metabolic process	catalytic activity;protein binding	55825	ENSG00000115425.13	PECR	Fatty Acid Biosynthesis; Mitochondrial LC-Fatty Acid Beta-Oxidation; Allograft Rejection	Fatty acid metabolism; Peroxisome; Biosynthesis of unsaturated fatty acids	1.58	0.271498
XP_011509488.1	cell organization and biogenesis;regulation of biological process;response to stimulus	protein binding;structural molecule activity	4133		MAP2	MAPK Cascade		1.579	0.139313
NP_112192.2	defense response;regulation of biological process;response to stimulus;transport	protein binding	81622	ENSG00000110057.7	UNC93B1			1.572	0.324783
XP_011536030.1	metabolic process;regulation of biological process	metal ion binding;protein binding	10138		YAF2			1.571	0.625083
NP_001007027.1	cell death;metabolic process;regulation of biological process	DNA binding;protein binding	1822	ENSG00000111676.14	ATN1			1.57	0.367072
NP_001618.2	cell growth;cellular component movement;regulation of biological process;response to stimulus	protein binding	214	ENSG00000170017.12	ALCAM		Cell adhesion molecules (CAMs)	1.568	0.13842
NP_116179.2	regulation of biological process;response to stimulus;transport	protein binding;transporter activity	84876		ORAI1		Platelet activation; Aldosterone synthesis and secretion; Calcium signaling pathway; Renin secretion; cAMP signaling pathway; Primary immunodeficiency	1.566	0.334444
XP_016857278.1	cell growth;cell organization and biogenesis;cellular component movement;defense response;metabolic process;regulation of biological process;response to stimulus;transport	catalytic activity;metal ion binding;nucleotide binding;protein binding	5590		PRKCZ	miRs in Muscle Cell Differentiation; Insulin Signaling; Wnt Signaling Pathway; MAPK Signaling Pathway; TNF alpha Signaling Pathway; G Protein Signaling Pathways; AGE/RAGE pathway; Calcium Regulation in the Cardiac Cell; EGF/EGFR Signaling Pathway; Wnt Signaling Pathway and Pluripotency; Myometrial Relaxation and Contraction Pathways; IL-1 signaling pathway; VEGFA-VEGFR2 Signaling Pathway		1.558	0.753392
NP_005092.1	defense response;metabolic process;regulation of biological process;response to stimulus	protein binding	9636	ENSG00000187608.8	ISG15	RIG-I-like Receptor Signaling; Type II interferon signaling (IFNG)	RIG-I-like receptor signaling pathway	1.557	0.0489538
NP_001308715.1	metabolic process;regulation of biological process;response to stimulus;transport	catalytic activity;metal ion binding;protein binding;signal transducer activity	868		CBLB	Angiopoietin Like Protein 8 Regulatory Pathway; EGF/EGFR Signaling Pathway; Insulin Signaling; T-Cell antigen Receptor (TCR) Signaling Pathway		1.554	0.514689
NP_001269220.1	transport	catalytic activity;nucleotide binding;transporter activity	11194	ENSG00000197150.12	ABCB8		ABC transporters	1.553	0.19583
XP_016879218.1		protein binding	80262		C16orf70			1.553	0.514689
NP_653299.4		protein binding	148741	ENSG00000198483.12	LOC101060345; ANKRD35			1.55	0.225883
NP_001132929.1	cellular homeostasis;regulation of biological process;response to stimulus;transport	protein binding	10134	ENSG00000185825.15	BCAP31			1.549	0.040452
NP_001316169.1	coagulation;metabolic process;regulation of biological process;response to stimulus	enzyme regulator activity	7035	ENSG00000003436.15	TFPI	Complement and Coagulation Cascades; Integrated Breast Cancer Pathway	Complement and coagulation cascades	1.549	0.706646
NP_004420.1	cell communication;cell differentiation;cellular component movement;development;regulation of biological process;response to stimulus	protein binding	1947	ENSG00000090776.5	EFNB1		Axon guidance	1.548	0.259976
NP_005528.4	cell organization and biogenesis;regulation of biological process	metal ion binding;protein binding	3621	ENSG00000153487.12	ING1	Senescence and Autophagy in Cancer		1.546	0.377122
NP_002483.1	cell organization and biogenesis;metabolic process;transport	catalytic activity	4711	ENSG00000136521.12	NDUFB5	Oxidative phosphorylation; Electron Transport Chain	Oxidative phosphorylation; Parkinson's disease; Non-alcoholic fatty liver disease (NAFLD); Alzheimer's disease; Huntington's disease; Metabolic pathways	1.546	0.337213
NP_055487.2	metabolic process	catalytic activity;protein binding	9692	ENSG00000100890.15; ENSG00000258790.1	KIAA0391			1.543	0.173095
NP_001291415.1	cell organization and biogenesis;transport	metal ion binding;protein binding;transporter activity	26520	ENSG00000100575.13	TIMM9			1.543	0.441905
XP_011538523.1	cell organization and biogenesis;metabolic process;regulation of biological process;transport	protein binding	81619		TSPAN14			1.541	0.373991
NP_001679.2	cell organization and biogenesis;metabolic process;transport	catalytic activity;protein binding;transporter activity	515	ENSG00000116459.10	ATP5F1	Electron Transport Chain; Oxidative phosphorylation	Oxidative phosphorylation; Huntington's disease; Alzheimer's disease; Metabolic pathways; Parkinson's disease	1.538	0.28723
XP_006712562.1	metabolic process;regulation of biological process;response to stimulus	catalytic activity;protein binding	3631		INPP4A	Insulin Signaling		1.538	0.510313
NP_065878.1			57587	ENSG00000164323.12	KIAA1430; CFAP97			1.537	0.643499
NP_006203.2	metabolic process;regulation of biological process;response to stimulus	catalytic activity;nucleotide binding;protein binding	5208	ENSG00000123836.14	PFKFB2	Focal Adhesion-PI3K-Akt-mTOR-signaling pathway	Thyroid hormone signaling pathway; Fructose and mannose metabolism; AMPK signaling pathway	1.535	0.294504
NP_001856.2	metabolic process;transport	catalytic activity;transporter activity	1347	ENSG00000112695.11	COX7A2	Electron Transport Chain	Parkinson's disease; Non-alcoholic fatty liver disease (NAFLD); Alzheimer's disease; Huntington's disease; Cardiac muscle contraction; Oxidative phosphorylation	1.535	0.336906
NP_757345.2	cell organization and biogenesis;metabolic process;regulation of biological process;response to stimulus;transport	catalytic activity;protein binding;transporter activity	6892	ENSG00000206208.11; ENSG00000231925.11	TAPBP			1.534	0.106011
NP_064628.1	cell communication;cell organization and biogenesis;metabolic process;response to stimulus;transport	protein binding;transporter activity	56993	ENSG00000100216.5	TOMM22			1.534	0.379054
NP_001305844.1	metabolic process;response to stimulus	protein binding	4045		LSAMP			1.534	0.276872
NP_001949.1	metabolic process;regulation of biological process;response to stimulus	catalytic activity;nucleotide binding;protein binding;RNA binding	1917	ENSG00000101210.10	EEF1A2	Translation Factors	RNA transport; Legionellosis	1.532	0.351814
XP_011517730.1	metabolic process	catalytic activity	22982		DIP2C			1.53	0.452108
NP_001305984.1	cell organization and biogenesis;metabolic process;transport	protein binding	79760	ENSG00000142252.10	GEMIN7		RNA transport	1.529	0.383583
NP_663782.2	regulation of biological process;transport	protein binding;transporter activity	162	ENSG00000100280.16	AP1B1			1.526	0.565454
NP_079089.2	metabolic process;regulation of biological process	catalytic activity;metal ion binding;protein binding	79871	ENSG00000122484.8	RPAP2			1.525	0.671102
NP_078838.1			79613	ENSG00000103047.7	TANGO6; TMCO7			1.522	0.770079
NP_001036146.1	cell organization and biogenesis;cell proliferation;cellular component movement;development;metabolic process;regulation of biological process;transport	DNA binding;metal ion binding;protein binding	473	ENSG00000142599.17	RERE			1.521	0.402361
NP_000544.2	cell communication;cell organization and biogenesis;metabolic process;regulation of biological process;response to stimulus;transport	catalytic activity;DNA binding;metal ion binding;nucleotide binding;protein binding	7486	ENSG00000165392.9	WRN			1.521	0.468455
NP_001186978.2	cell organization and biogenesis;cellular component movement	protein binding	54777	ENSG00000171811.13	TTC40; CFAP46			1.521	0.268754
XP_011508685.1		protein binding	7260		TSSC1; EIPR1			1.52	0.411755
NP_055129.2	defense response;metabolic process;regulation of biological process;response to stimulus	catalytic activity;DNA binding;metal ion binding;nucleotide binding;protein binding;RNA binding	23586	ENSG00000107201.9	DDX58	RIG-I-like Receptor Signaling	Measles; Hepatitis B; RIG-I-like receptor signaling pathway; NF-kappa B signaling pathway; Herpes simplex infection; Cytosolic DNA-sensing pathway; Epstein-Barr virus infection; Influenza A; Hepatitis C	1.519	0.0790866
NP_001335112.1	regulation of biological process;transport	metal ion binding;protein binding	50618		ITSN2			1.513	0.721048
NP_004444.2	metabolic process;response to stimulus;transport	catalytic activity;metal ion binding;nucleotide binding	2110	ENSG00000171503.11	ETFDH			1.511	0.227553
NP_001304732.1	cell differentiation;cell organization and biogenesis		83862	ENSG00000189077.10	TMEM120A			1.511	0.249313
NP_001028886.1	cell organization and biogenesis;metabolic process;regulation of biological process	catalytic activity;protein binding;RNA binding	4839	ENSG00000111641.11	NOP2	Imatinib and Chronic Myeloid Leukemia		1.509	0.290659
NP_006736.1	metabolic process	catalytic activity;metal ion binding	6307	ENSG00000052802.12	MSMO1	Cholesterol Biosynthesis	Steroid biosynthesis; Metabolic pathways	1.509	0.409164
XP_011538066.1	cell communication;cell death;cell organization and biogenesis;defense response;development;metabolic process;regulation of biological process;response to stimulus	protein binding;receptor activity;signal transducer activity	355		FAS	Adipogenesis; Allograft Rejection; MAPK Signaling Pathway; Apoptosis; T-Cell antigen Receptor (TCR) Signaling Pathway; VEGFA-VEGFR2 Signaling Pathway; Apoptosis Modulation by HSP70; Fas Ligand (FasL) pathway and Stress induction of Heat Shock Proteins (HSP) regulation		1.509	0.464366
NP_775762.1	metabolic process;regulation of biological process	protein binding;RNA binding	134353	ENSG00000155858.5	LSM11			1.509	0.768919
NP_003250.3	cell organization and biogenesis;regulation of biological process;transport	protein binding	7087	ENSG00000105376.4	ICAM5			1.507	0.566582
NP_066932.1	cell differentiation;cell organization and biogenesis;metabolic process;regulation of biological process;response to stimulus;transport	catalytic activity;metal ion binding;nucleotide binding;protein binding;RNA binding;structural molecule activity	7114	ENSG00000205542.10	TMSB4X	Regulation of Actin Cytoskeleton; TarBasePathway	Regulation of actin cytoskeleton	1.505	0.676063
NP_113640.1	cell organization and biogenesis;metabolic process	catalytic activity;protein binding;RNA binding	83640	ENSG00000169612.3	FAM103A1			1.504	0.144282
NP_055634.3	metabolic process;regulation of biological process;response to stimulus	catalytic activity;metal ion binding;protein binding	9867	ENSG00000198961.9	PJA2			1.502	0.447673
NP_001288268.1	cell organization and biogenesis;metabolic process;regulation of biological process		400916	ENSG00000273607.3; ENSG00000250479.8	CHCHD10			1.501	0.214066
NP_005825.1	transport	protein binding;transporter activity	10245	ENSG00000126768.12	TIMM17B			1.5	0.299591
NP_079413.3	cell communication;cell growth;cell organization and biogenesis;cellular component movement;transport	protein binding	80208	ENSG00000104133.14	SPG11			1.5	0.787689
NP_987100.1	cell organization and biogenesis;regulation of biological process;response to stimulus;transport	protein binding;RNA binding;structural molecule activity	9908	ENSG00000138757.14	G3BP2			1.498	0.620615
NP_036246.1	cell death;cell differentiation;metabolic process	catalytic activity;protein binding	23581	ENSG00000105141.5	CASP14			1.497	0.419295
NP_078836.1	metabolic process	catalytic activity;nucleotide binding	79611	ENSG00000111058.7	ACSS3		Metabolic pathways; Propanoate metabolism	1.494	0.100981
NP_005106.2	regulation of biological process;response to stimulus;transport	protein binding	9961	ENSG00000013364.18	MVP			1.491	0.0943288
NP_733844.1	metabolic process	catalytic activity;protein binding	8659	ENSG00000159423.16	ALDH4A1		Alanine, aspartate and glutamate metabolism; Arginine and proline metabolism; Metabolic pathways	1.488	0.198741
NP_006346.1	defense response;metabolic process;regulation of biological process;response to stimulus	catalytic activity;metal ion binding;protein binding;signal transducer activity	10475	ENSG00000112343.10	TRIM38			1.488	0.415187
XP_011527403.1	cell differentiation;metabolic process;regulation of biological process	metal ion binding;protein binding	9139	ENSG00000078699.21	CBFA2T2			1.487	0.65621
NP_001035932.1	cellular component movement;transport	metal ion binding;protein binding	79083	ENSG00000115648.13	MLPH	Deregulation of Rab and Rab Effector Genes in Bladder Cancer		1.486	0.439603
XP_011541800.1	regulation of biological process;response to stimulus	catalytic activity;nucleotide binding;protein binding;signal transducer activity	54622		ARL15			1.485	0.5062
NP_000273.2	metabolic process	catalytic activity;metal ion binding;nucleotide binding;protein binding	5095	ENSG00000175198.15	PCCA		Valine, leucine and isoleucine degradation; Propanoate metabolism; Metabolic pathways; Glyoxylate and dicarboxylate metabolism; Carbon metabolism	1.484	0.282257
XP_005268563.1	cell organization and biogenesis;regulation of biological process;transport	protein binding;RNA binding;transporter activity	6949	ENSG00000070814.17	TCOF1			1.483	0.649265
XP_006724401.1	metabolic process	catalytic activity;protein binding	8459		TPST2			1.477	0.613579
NP_001295126.1	cell organization and biogenesis;transport		6747	ENSG00000114850.6	SSR3			1.476	0.34674
NP_078886.2		protein binding	79663	ENSG00000169087.10	HSPBAP1			1.476	0.49849
XP_011514990.1		metal ion binding	92092		ZC3HAV1L			1.475	0.677335
XP_006720163.1	regulation of biological process	enzyme regulator activity;protein binding	253959		RALGAPA1			1.474	0.512618
NP_036382.2	cell differentiation;regulation of biological process;response to stimulus	catalytic activity;nucleotide binding;protein binding	22800	ENSG00000133818.13	RRAS2	Regulation of Actin Cytoskeleton	Tight junction; cAMP signaling pathway; MAPK signaling pathway; Regulation of actin cytoskeleton; HTLV-I infection; Phospholipase D signaling pathway; Ras signaling pathway; Proteoglycans in cancer	1.472	0.423404
NP_061326.1	cell organization and biogenesis;metabolic process;response to stimulus;transport	catalytic activity	55967	ENSG00000184752.12	NDUFA12	Electron Transport Chain	Parkinson's disease; Non-alcoholic fatty liver disease (NAFLD); Alzheimer's disease; Huntington's disease; Metabolic pathways; Oxidative phosphorylation	1.471	0.377122
NP_001243725.1	cell organization and biogenesis;coagulation;regulation of biological process;response to stimulus;transport	metal ion binding;nucleotide binding;protein binding;receptor activity;signal transducer activity;transporter activity	5025	ENSG00000135124.14	P2RX4			1.469	0.427351
NP_036359.3	metabolic process	metal ion binding;nucleotide binding	8225	ENSG00000178605.13	GTPBP6			1.468	0.521931
NP_057673.2	cell organization and biogenesis	protein binding	51300	ENSG00000113845.9	TIMMDC1			1.466	0.306377
XP_011512019.1	metabolic process	catalytic activity;nucleotide binding;protein binding	55728		N4BP2			1.466	0.439603
NP_055639.2	cell communication;cell organization and biogenesis;regulation of biological process	protein binding	9873	ENSG00000137478.14	FCHSD2			1.466	0.676063
NP_005754.2	cell organization and biogenesis;metabolic process	catalytic activity	10157	ENSG00000008311.14	AASS		Lysine degradation; Metabolic pathways	1.464	0.116243
NP_006017.1	cell organization and biogenesis	DNA binding;protein binding;RNA binding	8971	ENSG00000184897.5	H1FX			1.464	0.151702
NP_004100.1	metabolic process;response to stimulus;transport	metal ion binding	2230	ENSG00000137714.2	FDX1			1.463	0.473688
NP_058132.2	cell organization and biogenesis;defense response;metabolic process;regulation of biological process;response to stimulus	catalytic activity;metal ion binding;nucleotide binding;protein binding;RNA binding	4938	ENSG00000089127.12	OAS1	Type II interferon signaling (IFNG)	Influenza A; NOD-like receptor signaling pathway; Herpes simplex infection; Hepatitis C; Measles	1.462	0.206664
NP_001307256.1	cell organization and biogenesis;metabolic process;regulation of biological process	DNA binding;protein binding	51142		CHCHD2			1.461	0.218686
NP_001289972.1	cell organization and biogenesis;metabolic process;regulation of biological process;reproduction	protein binding	81628	ENSG00000166925.8	TSC22D4			1.46	0.252011
YP_003024029.1	metabolic process;response to stimulus;transport	catalytic activity;metal ion binding;protein binding;transporter activity	4513	ENSG00000198712.1	COX2	EGF/EGFR Signaling Pathway; Endothelin Pathways; Electron Transport Chain	Metabolic pathways; Alzheimer's disease; Non-alcoholic fatty liver disease (NAFLD); Parkinson's disease; Cardiac muscle contraction; Oxidative phosphorylation; Huntington's disease	1.46	0.179726
XP_005247646.1	cell proliferation		55573		CDV3			1.458	0.567921
NP_001303.1	regulation of biological process	metal ion binding;protein binding	1397	ENSG00000182809.10	CRIP2			1.458	0.12671
NP_001303864.1	cell organization and biogenesis;cellular component movement;regulation of biological process;response to stimulus;transport	metal ion binding;protein binding	51668	ENSG00000081870.11	HSPB11			1.458	0.242469
NP_937863.1	metabolic process	protein binding;RNA binding	6629	ENSG00000125870.10	SNRPB2	mRNA Processing	Spliceosome	1.454	0.225112
NP_067037.1	metabolic process;regulation of biological process	catalytic activity	58489	ENSG00000136379.11	ABHD17C; FAM108C1			1.452	0.627937
NP_002517.1	metabolic process;regulation of biological process	catalytic activity;metal ion binding;nucleotide binding	4907	ENSG00000135318.11	NT5E	NAD+ metabolism; Differentiation Pathway	Nicotinate and nicotinamide metabolism; Metabolic pathways; Purine metabolism; Pyrimidine metabolism	1.451	0.178298
NP_001243711.1	cell death;cell division;cell organization and biogenesis;regulation of biological process	catalytic activity;metal ion binding;nucleotide binding;protein binding;structural molecule activity	5414	ENSG00000108387.14	SEPT4			1.451	0.594314
NP_733746.1	metabolic process;regulation of biological process	catalytic activity	54414	ENSG00000110013.12	SIAE			1.451	0.367072
XP_011512026.1	cell organization and biogenesis;cellular component movement;metabolic process;regulation of biological process;response to stimulus;transport		57728		WDR19			1.45	0.854185
XP_011536906.1	cell organization and biogenesis;cellular component movement;metabolic process;regulation of biological process;response to stimulus	catalytic activity;DNA binding;motor activity;protein binding	57658		CALCOCO1			1.449	0.829575
NP_061953.2	regulation of biological process;response to stimulus;transport	protein binding;signal transducer activity	54602	ENSG00000102471.13	NDFIP2			1.448	0.860692
NP_001854.1	metabolic process;transport	catalytic activity;transporter activity	1340	ENSG00000126267.8	COX6B1	Electron Transport Chain	Non-alcoholic fatty liver disease (NAFLD); Huntington's disease; Alzheimer's disease; Metabolic pathways; Oxidative phosphorylation; Parkinson's disease; Cardiac muscle contraction	1.447	0.298428
NP_055398.1	metabolic process;regulation of biological process	metal ion binding	29995	ENSG00000071282.11	LMCD1			1.447	0.321891
XP_011543270.1	regulation of biological process	protein binding	28971	ENSG00000087884.14	AAMDC			1.446	0.377122
XP_016873894.1	cell organization and biogenesis;cell proliferation;regulation of biological process		84280		BTBD10			1.446	0.877171
NP_001291946.1	cellular component movement;transport	catalytic activity;motor activity;protein binding	83657	ENSG00000168589.14	DYNLRB2			1.446	0.613579
NP_001335099.1	regulation of biological process;response to stimulus	DNA binding;protein binding	23558	ENSG00000132471.11	WBP2			1.445	0.251114
NP_001276019.1	regulation of biological process	DNA binding;metal ion binding;protein binding	79830	ENSG00000197056.9	ZMYM1			1.445	0.863532
NP_078908.1	cell organization and biogenesis;metabolic process;regulation of biological process	catalytic activity;DNA binding;metal ion binding;protein binding	79685	ENSG00000164576.11	SAP30L			1.444	0.663822
NP_001273586.1	metabolic process	catalytic activity	137695	ENSG00000167904.14	TMEM68			1.443	0.704215
NP_001003701.1	cell organization and biogenesis;metabolic process;transport	catalytic activity;transporter activity	522	ENSG00000154723.12	ATP5J	Electron Transport Chain; Oxidative phosphorylation		1.442	0.663543
NP_001352.2	metabolic process;regulation of biological process;response to stimulus;transport	catalytic activity;nucleotide binding	1723	ENSG00000102967.11	DHODH		Metabolic pathways; Pyrimidine metabolism	1.442	0.349784
NP_004290.2	cellular homeostasis;transport	catalytic activity;nucleotide binding;transporter activity	22	ENSG00000131269.15	ABCB7			1.441	0.306936
NP_001127911.1	cell organization and biogenesis;cellular component movement;metabolic process;regulation of biological process;transport	catalytic activity;motor activity;protein binding	90102	ENSG00000144824.20	PHLDB2	Regulation of Microtubule Cytoskeleton		1.441	0.574033
NP_001306006.1	cell organization and biogenesis;metabolic process;regulation of biological process;response to stimulus;transport	catalytic activity;DNA binding;protein binding	3159	ENSG00000137309.19	HMGA1	Preimplantation Embryo; Adipogenesis; Senescence and Autophagy in Cancer		1.44	0.392225
NP_056062.1	cell death;cell organization and biogenesis;defense response;metabolic process;regulation of biological process;response to stimulus	catalytic activity;metal ion binding;protein binding;structural molecule activity	1540	ENSG00000083799.17	CYLD	Regulation of toll-like receptor signaling pathway; RIG-I-like Receptor Signaling	Osteoclast differentiation; RIG-I-like receptor signaling pathway	1.44	0.741867
XP_016866864.1	metabolic process;regulation of biological process	catalytic activity;metal ion binding	84816		RTN4IP1			1.438	0.306444
NP_542159.3	cell differentiation;regulation of biological process	protein binding	51374	ENSG00000138085.16	ATRAID			1.438	0.460937
XP_005266146.2	metabolic process;regulation of biological process	catalytic activity;protein binding	54461		FBXW5			1.437	0.663822
XP_011523844.1	cell division;metabolic process;regulation of biological process	nucleotide binding;protein binding	990		CDC6	DNA Replication; Cell Cycle		1.437	0.881956
NP_001157661.1	transport	protein binding	10226	ENSG00000105355.8	PLIN3			1.434	0.706761
NP_037379.1	cell death;cell organization and biogenesis;metabolic process;regulation of biological process;response to stimulus	catalytic activity;protein binding	27429	ENSG00000115317.11	HTRA2	Parkinsons Disease Pathway; Nanomaterial induced apoptosis	Parkinson's disease; Apoptosis - multiple species; Apoptosis	1.433	0.289422
XP_005255285.3	regulation of biological process;response to stimulus	DNA binding;protein binding;RNA binding	23589		CARHSP1			1.431	0.260059
NP_001276914.1	cell organization and biogenesis;metabolic process	catalytic activity;metal ion binding;protein binding	23338		PHF15; JADE2			1.431	0.787627
XP_011516163.1	cell organization and biogenesis;cellular component movement	catalytic activity;motor activity;nucleotide binding;protein binding	347240		KIF24			1.43	0.877808
NP_001001975.1	cell organization and biogenesis;metabolic process;response to stimulus;transport	catalytic activity;nucleotide binding;transporter activity	513	ENSG00000099624.7	ATP5D	Oxidative phosphorylation; Electron Transport Chain	Alzheimer's disease; Metabolic pathways; Huntington's disease; Oxidative phosphorylation; Parkinson's disease	1.428	0.328037
NP_001265174.1	cellular component movement;regulation of biological process;response to stimulus	DNA binding;metal ion binding;protein binding	7763	ENSG00000107372.12	ZFAND5			1.428	0.514689
NP_478102.2	cell death;cell division;cell organization and biogenesis;metabolic process;regulation of biological process;response to stimulus	catalytic activity;DNA binding;enzyme regulator activity;protein binding;RNA binding	1029	ENSG00000147889.17	CDKN2A	Senescence and Autophagy in Cancer; Cell Cycle; Signaling Pathways in Glioblastoma; TP53 Network; Apoptosis; G1 to S cell cycle control; Bladder Cancer		1.428	0.663822
XP_006723013.1	cell communication;regulation of biological process;transport	enzyme regulator activity;protein binding	9546		APBA3			1.427	0.626826
NP_001139400.1	metabolic process;regulation of biological process		79595	ENSG00000136715.17	SAP130			1.425	0.735443
XP_016866297.1	defense response;regulation of biological process;response to stimulus	protein binding	3133		HLA-E	Proteasome Degradation; Allograft Rejection		1.424	0.445618
NP_003326.2	metabolic process;regulation of biological process;response to stimulus	catalytic activity;nucleotide binding;protein binding	7318	ENSG00000182179.12	UBA7	Proteasome Degradation; Parkinsons Disease Pathway	Ubiquitin mediated proteolysis; Parkinson's disease	1.424	0.447673
XP_011527888.1	cell organization and biogenesis;metabolic process	catalytic activity;RNA binding	4731		NDUFV3	Electron Transport Chain; Oxidative phosphorylation		1.423	0.198806
NP_940986.1	metabolic process;transport	catalytic activity;metal ion binding	377677	ENSG00000185015.7	CA13		Nitrogen metabolism	1.423	0.395177
NP_006395.2	cellular component movement;coagulation;regulation of biological process	protein binding;receptor activity	10544	ENSG00000101000.5	PROCR		Complement and coagulation cascades	1.422	0.411755
NP_001171485.1	metabolic process	catalytic activity;nucleotide binding;protein binding	5096	ENSG00000114054.13	PCCB			1.422	0.311802
NP_775918.2	metabolic process;regulation of biological process;response to stimulus	catalytic activity;metal ion binding;protein binding	284996	ENSG00000163162.8	RNF149			1.421	0.691543
XP_016868019.1	regulation of biological process;response to stimulus	protein binding	64599		GIGYF1			1.42	0.490321
NP_001288160.1	defense response;development;metabolic process;regulation of biological process;response to stimulus	DNA binding;protein binding;RNA binding	3149		HMGB3			1.419	0.295755
NP_001171488.1	metabolic process;transport	protein binding	1622	ENSG00000155368.16	DBI	PPAR signaling pathway; Sterol Regulatory Element-Binding Proteins (SREBP) signalling; PPAR Alpha Pathway		1.419	0.335963
NP_660339.1		protein binding;receptor activity	199731	ENSG00000105767.2	CADM4			1.419	0.759208
NP_776049.1	metabolic process;regulation of biological process	catalytic activity;enzyme regulator activity;nucleotide binding;protein binding	7453	ENSG00000140105.17	WARS	Amino Acid metabolism; Tryptophan metabolism; Photodynamic therapy-induced unfolded protein response	Aminoacyl-tRNA biosynthesis	1.418	0.214073
NP_001007539.1	development;regulation of biological process		387914	ENSG00000180730.4	SHISA2			1.418	0.905166
XP_005259443.1	cell proliferation;regulation of biological process;response to stimulus	enzyme regulator activity;protein binding;RNA binding	9138		ARHGEF1	G13 Signaling Pathway; Regulation of Actin Cytoskeleton; EGF/EGFR Signaling Pathway; G Protein Signaling Pathways		1.416	0.655167
NP_002991.2	metabolic process;transport	catalytic activity;metal ion binding;protein binding	6390	ENSG00000117118.9	SDHB	TCA Cycle; Electron Transport Chain	Carbon metabolism; Parkinson's disease; Non-alcoholic fatty liver disease (NAFLD); Alzheimer's disease; Huntington's disease; Citrate cycle (TCA cycle); Metabolic pathways; Oxidative phosphorylation	1.416	0.26679
NP_004436.4	cell proliferation;defense response;metabolic process;regulation of biological process;response to stimulus;transport	catalytic activity;nucleotide binding;protein binding;receptor activity;signal transducer activity	2051	ENSG00000106123.11	EPHB6		Axon guidance	1.415	0.65394
XP_006721823.1	regulation of biological process	metal ion binding;protein binding	201292		TRIM65			1.414	0.770079
NP_060367.1	metabolic process	catalytic activity	54995	ENSG00000151093.7	OXSM		Fatty acid metabolism; Fatty acid biosynthesis; Metabolic pathways; Biotin metabolism	1.412	0.494277
NP_001170884.1	cell communication;cell organization and biogenesis;cellular homeostasis;defense response;metabolic process;regulation of biological process;response to stimulus;transport	metal ion binding;protein binding;RNA binding;structural molecule activity	6233	ENSG00000143947.13	RPS27A	Cytoplasmic Ribosomal Proteins	Ribosome	1.411	0.348531
XP_016884289.1	metabolic process;transport	catalytic activity;metal ion binding;protein binding	410		ARSA			1.411	0.353907
NP_426359.1	cell communication;cell differentiation;cell division;cell organization and biogenesis;cellular component movement;coagulation;metabolic process;regulation of biological process;response to stimulus;transport	catalytic activity;nucleotide binding;protein binding	998	ENSG00000070831.15	CDC42	Leptin signaling pathway; G13 Signaling Pathway; Oxidative Damage; p38 MAPK Signaling Pathway; Spinal Cord Injury; TGF-beta Signaling Pathway; Regulation of Microtubule Cytoskeleton; Integrin-mediated Cell Adhesion; Target Of Rapamycin (TOR) Signaling; T-Cell antigen Receptor (TCR) Signaling Pathway; VEGFA-VEGFR2 Signaling Pathway; B Cell Receptor Signaling Pathway; AGE/RAGE pathway; Pathogenic E…		1.41	0.65621
NP_009034.2	cell organization and biogenesis;metabolic process;transport	catalytic activity;metal ion binding;nucleotide binding	4723	ENSG00000167792.11	NDUFV1	Electron Transport Chain; Oxidative phosphorylation	Non-alcoholic fatty liver disease (NAFLD); Parkinson's disease; Oxidative phosphorylation; Huntington's disease; Metabolic pathways; Alzheimer's disease	1.408	0.225587
NP_001307290.1	metabolic process;regulation of biological process	catalytic activity;metal ion binding;protein binding	26001	ENSG00000108523.15	RNF167			1.408	0.899512
NP_598000.2	metabolic process;regulation of biological process;transport	enzyme regulator activity;protein binding	135228	ENSG00000156535.13	CD109			1.407	0.235127
NP_001083060.1	metabolic process;transport	catalytic activity;transporter activity	440567	ENSG00000233954.6	UQCRHL		Non-alcoholic fatty liver disease (NAFLD); Cardiac muscle contraction; Alzheimer's disease; Huntington's disease; Metabolic pathways; Oxidative phosphorylation; Parkinson's disease	1.407	0.664236
NP_001555.1	cell division;cell organization and biogenesis;cellular component movement;metabolic process;regulation of biological process;response to stimulus	DNA binding;metal ion binding;protein binding	3622	ENSG00000168556.6	ING2	Senescence and Autophagy in Cancer		1.406	0.900909
XP_006715516.1	cellular homeostasis;regulation of biological process;transport	enzyme regulator activity;protein binding	25998		IBTK			1.406	0.797192
NP_004159.2	metabolic process;transport	catalytic activity;nucleotide binding;protein binding	6389	ENSG00000073578.16	SDHA	Amino Acid metabolism; Electron Transport Chain; TCA Cycle and Deficiency of Pyruvate Dehydrogenase complex (PDHc); TCA Cycle	Metabolic pathways; Alzheimer's disease; Carbon metabolism; Oxidative phosphorylation; Huntington's disease; Non-alcoholic fatty liver disease (NAFLD); Parkinson's disease; Citrate cycle (TCA cycle)	1.405	0.237891
NP_002863.1	cell organization and biogenesis;regulation of biological process;response to stimulus	catalytic activity;enzyme regulator activity;nucleotide binding;protein binding	5880	ENSG00000128340.14	RAC2	Chemokine signaling pathway; Insulin Signaling; Focal Adhesion; Regulation of Actin Cytoskeleton; Microglia Pathogen Phagocytosis Pathway; DNA Damage Response (only ATM dependent); RalA downstream regulated genes; MAPK Signaling Pathway; Integrin-mediated Cell Adhesion; B Cell Receptor Signaling Pathway	Rap1 signaling pathway; Sphingolipid signaling pathway; Pancreatic cancer; Adherens junction; Wnt signaling pathway; Chemokine signaling pathway; Colorectal cancer; Viral myocarditis; VEGF signaling pathway; Leukocyte transendothelial migration; Choline metabolism in cancer; Axon guidance; Pathways in cancer; Ras signaling pathway; MAPK signaling pathway; B cell receptor signaling pathway; cAMP s…	1.405	0.562044
XP_005265978.1	metabolic process	RNA binding;structural molecule activity	51121		RPL26L1			1.405	0.549405
XP_016879800.1	regulation of biological process;response to stimulus;transport	enzyme regulator activity;protein binding	201176		ARHGAP27			1.405	0.86643
NP_001254772.1	cell organization and biogenesis;metabolic process;regulation of biological process;response to stimulus	catalytic activity;DNA binding;protein binding	9575	ENSG00000134852.14	CLOCK	Melatonin metabolism and effects; Exercise-induced Circadian Regulation	Circadian rhythm; Herpes simplex infection; Dopaminergic synapse	1.404	0.845649
NP_001273309.1	cell differentiation;metabolic process;regulation of biological process;response to stimulus	protein binding	84498	ENSG00000275333.4; ENSG00000112584.13	FAM120B			1.402	0.770079
NP_004555.1	cell organization and biogenesis;metabolic process	catalytic activity;nucleotide binding;RNA binding	5188	ENSG00000059691.11	PET112; GATB		Metabolic pathways; Aminoacyl-tRNA biosynthesis	1.401	0.513031
NP_569055.1	metabolic process;regulation of biological process;response to stimulus	catalytic activity;protein binding	84126	ENSG00000164053.19	ATRIP	DNA Damage Response; miRNA Regulation of DNA Damage Response	Fanconi anemia pathway	1.398	0.842763
XP_016855121.1	metabolic process	catalytic activity;nucleotide binding	101930123		LOC101930123			1.397	0.454612
NP_001612.1	cell death;metabolic process;regulation of biological process;response to stimulus	DNA binding;protein binding;receptor activity;signal transducer activity	196	ENSG00000106546.12	AHR	Aryl Hydrocarbon Receptor Pathway; Aryl Hydrocarbon Receptor; Development and heterogeneity of the ILC family; Integrated Breast Cancer Pathway; Adipogenesis		1.396	0.613555
XP_011519918.1	cell differentiation;cell organization and biogenesis;regulation of biological process;response to stimulus	catalytic activity;enzyme regulator activity;metal ion binding;motor activity;nucleotide binding;protein binding	4649		MYO9A			1.395	0.877808
XP_005257609.1	cell differentiation;metabolic process;regulation of biological process;response to stimulus;transport	DNA binding;metal ion binding;protein binding;receptor activity;RNA binding;signal transducer activity;translation regulator activity	5914	ENSG00000131759.17	RARA	Nuclear Receptors in Lipid Metabolism and Toxicity; Nuclear Receptors; Wnt/beta-catenin Signaling Pathway in Leukemia; Vitamin A and Carotenoid Metabolism; Adipogenesis; White fat cell differentiation		1.394	0.872989
NP_075069.3	cell organization and biogenesis;regulation of biological process;response to stimulus		65084	ENSG00000166575.16	TMEM135			1.393	0.770079
NP_009165.1	cell division;regulation of biological process;transport	protein binding;structural molecule activity	11258	ENSG00000137100.15	DCTN3			1.392	0.876846
NP_073738.2	cell differentiation;development	catalytic activity	64847	ENSG00000006282.20	SPATA20			1.391	0.514736
NP_001243661.1	metabolic process;regulation of biological process	DNA binding;protein binding	23635	ENSG00000145687.16	SSBP2			1.39	0.923229
NP_001675.3	cellular component movement;cellular homeostasis;regulation of biological process;response to stimulus;transport	catalytic activity;enzyme regulator activity;metal ion binding;nucleotide binding;protein binding;transporter activity	493	ENSG00000058668.14	ATP2B4		Salivary secretion; Adrenergic signaling in cardiomyocytes; cAMP signaling pathway; Pancreatic secretion; cGMP-PKG signaling pathway; Calcium signaling pathway	1.389	0.426964
XP_016856104.1	cell organization and biogenesis;cell proliferation;metabolic process;regulation of biological process;response to stimulus;transport	catalytic activity;DNA binding;metal ion binding;motor activity;protein binding	2060		EPS15	EGF/EGFR Signaling Pathway; VEGFA-VEGFR2 Signaling Pathway		1.385	0.297981
XP_011527867.1	metabolic process;regulation of biological process	catalytic activity	4047		LSS	Cholesterol Biosynthesis		1.385	0.302564
XP_016869392.1	metabolic process;regulation of biological process	DNA binding;protein binding	84232		MAF1			1.385	0.751149
NP_006261.1	cell differentiation;regulation of biological process;response to stimulus	catalytic activity;nucleotide binding;protein binding	6237	ENSG00000126458.3	RRAS	T-Cell antigen Receptor (TCR) pathway during Staphylococcus aureus infection; Canonical and Non-canonical Notch signaling; Regulation of Actin Cytoskeleton; MAPK and NFkB Signalling Pathways Inhibited by Yersinia YopJ; MAPK Cascade; G Protein Signaling Pathways	Tight junction; Axon guidance; Proteoglycans in cancer; Rap1 signaling pathway; cAMP signaling pathway; Regulation of actin cytoskeleton; MAPK signaling pathway; Ras signaling pathway; HTLV-I infection; Phospholipase D signaling pathway	1.384	0.565581
XP_011515262.1	metabolic process	catalytic activity;nucleotide binding	26873		OPLAH	Glutathione metabolism		1.384	0.581018
NP_060621.3	cell organization and biogenesis;metabolic process;regulation of biological process;response to stimulus	protein binding	55183	ENSG00000080345.17	RIF1	ATM Signaling Network in Development and Disease	Signaling pathways regulating pluripotency of stem cells	1.382	0.294504
NP_001019384.1	regulation of biological process;response to stimulus;transport	metal ion binding;protein binding	6284	ENSG00000189171.14	S100A13			1.382	0.408017
NP_000519.2	metabolic process;transport	catalytic activity;metal ion binding	4125	ENSG00000104774.12	MAN2B1		Lysosome; Other glycan degradation	1.381	0.322578
NP_060592.2	metabolic process	catalytic activity;nucleotide binding;protein binding;RNA binding	55157	ENSG00000117593.9	DARS2		Aminoacyl-tRNA biosynthesis	1.381	0.326896
NP_114109.1	cell organization and biogenesis;metabolic process	RNA binding;structural molecule activity	64983	ENSG00000106591.3	MRPL32		Ribosome	1.38	0.675074
NP_689619.1		protein binding	134265	ENSG00000157510.13	AFAP1L1			1.378	0.769034
XP_011522657.1		protein binding	146705		ENTHD2; TEPSIN			1.378	0.780494
XP_016862117.1	cell death;cell organization and biogenesis;defense response;metabolic process;regulation of biological process;response to stimulus	DNA binding;metal ion binding;protein binding;transporter activity	5359		PLSCR1	EGF/EGFR Signaling Pathway		1.377	0.316509
NP_068590.1	cell death;cell differentiation;regulation of biological process;response to stimulus	protein binding;structural molecule activity	60485	ENSG00000151748.14	SAV1		Hippo signaling pathway; Hippo signaling pathway -multiple species	1.377	0.739537
NP_775745.1	metabolic process;response to stimulus	catalytic activity	123803	ENSG00000275779.4; ENSG00000157045.8	NTAN1			1.377	0.770079
NP_789845.1	metabolic process	catalytic activity;metal ion binding	27068	ENSG00000138777.19	PPA2		Oxidative phosphorylation	1.376	0.380835
XP_016857858.1		protein binding	79932		KIAA0319L			1.375	0.468455
NP_003253.1	cell organization and biogenesis;transport	receptor activity;transporter activity	7095	ENSG00000008952.16	SEC62		Protein processing in endoplasmic reticulum; Protein export	1.373	0.516453
XP_011539879.1	cell organization and biogenesis;cellular component movement;regulation of biological process;transport	protein binding	5195		PEX14			1.37	0.490808
NP_001156008.1	metabolic process;regulation of biological process	DNA binding;RNA binding	494115	ENSG00000213516.9	RBMXL1		Spliceosome	1.369	0.490808
NP_005309.1	cell organization and biogenesis;metabolic process	DNA binding;protein binding;RNA binding	3005	ENSG00000189060.5	H1F0			1.369	0.325366
NP_000529.1	regulation of biological process	DNA binding	5994	ENSG00000133111.3	RFXAP		Antigen processing and presentation; Primary immunodeficiency; Tuberculosis	1.369	0.881956
NP_001029288.1	metabolic process;regulation of biological process;response to stimulus	protein binding;RNA binding	8890	ENSG00000115211.15	EIF2B4	Translation Factors	RNA transport	1.368	0.854185
NP_077718.3	cell organization and biogenesis;metabolic process;transport	catalytic activity;metal ion binding;protein binding	374291	ENSG00000115286.19	NDUFS7	Oxidative phosphorylation; Electron Transport Chain	Parkinson's disease; Oxidative phosphorylation; Huntington's disease; Metabolic pathways; Alzheimer's disease; Non-alcoholic fatty liver disease (NAFLD)	1.368	0.464907
NP_058642.1	cell differentiation;cell organization and biogenesis;cellular component movement;defense response;regulation of biological process;response to stimulus;transport	protein binding;receptor activity	50848	ENSG00000158769.17	F11R		Leukocyte transendothelial migration; Cell adhesion molecules (CAMs); Epithelial cell signaling in Helicobacter pylori infection; Tight junction	1.368	0.675074
NP_056303.3	metabolic process;regulation of biological process	catalytic activity;metal ion binding;protein binding	25953	ENSG00000127838.13	PNKD			1.368	0.872475
NP_001265281.1	cellular homeostasis;metabolic process;regulation of biological process;response to stimulus;transport	catalytic activity;metal ion binding;protein binding;RNA binding	48	ENSG00000122729.18	ACO1	TCA Cycle and Deficiency of Pyruvate Dehydrogenase complex (PDHc); Iron metabolism in placenta	2-Oxocarboxylic acid metabolism; Citrate cycle (TCA cycle); Glyoxylate and dicarboxylate metabolism; Biosynthesis of amino acids; Metabolic pathways; Carbon metabolism	1.367	0.332542
NP_689407.1	metabolic process;regulation of biological process;response to stimulus;transport	catalytic activity;nucleotide binding;protein binding;RNA binding	1454; 102800317	ENSG00000213923.11; ENSG00000283900.1	CSNK1E; LOC400927-CSNK1E	Wnt Signaling Pathway; Wnt Signaling Pathway Netpath; Melatonin metabolism and effects; Wnt Signaling Pathway and Pluripotency	FoxO signaling pathway; Circadian rhythm; Hedgehog signaling pathway; Wnt signaling pathway; Hippo signaling pathway; Hippo signaling pathway -multiple species	1.367	0.61859
NP_057731.1			51337	ENSG00000130193.7	THEM6			1.367	0.867314
NP_057128.2	metabolic process	catalytic activity;metal ion binding	51011	ENSG00000115042.9	FAHD2A			1.366	0.316193
NP_150241.2	cell death;cell differentiation;cell organization and biogenesis;cellular component movement;cellular homeostasis;defense response;metabolic process;regulation of biological process;response to stimulus;transport	DNA binding;metal ion binding;protein binding	5371	ENSG00000140464.19	PML	TGF-beta Signaling Pathway; miRNA Regulation of DNA Damage Response; Wnt/beta-catenin Signaling Pathway in Leukemia; DNA Damage Response	Herpes simplex infection; Ubiquitin mediated proteolysis; Pathways in cancer; Influenza A; Transcriptional misregulation in cancer; Acute myeloid leukemia; Endocytosis	1.366	0.334511
NP_004121.2	metabolic process;transport	catalytic activity;metal ion binding;protein binding	2992	ENSG00000163754.17	GYG1	Glycogen Metabolism; Insulin Signaling	Starch and sucrose metabolism; Metabolic pathways	1.366	0.428265
NP_031393.2	metabolic process;regulation of biological process	protein binding;RNA binding	22913	ENSG00000125970.11	RALY			1.364	0.673656
XP_011521348.1	metabolic process;regulation of biological process;response to stimulus	DNA binding;protein binding	29117		BRD7			1.364	0.827878
XP_016855405.1			107985544		LOC107985544			1.361	0.881956
NP_036221.2	transport	catalytic activity;nucleotide binding;protein binding;transporter activity	23456	ENSG00000135776.4	ABCB10		ABC transporters	1.36	0.680356
NP_001309342.1		RNA binding	25957		PNISR			1.36	0.780494
NP_660095.1	metabolic process	catalytic activity;metal ion binding;protein binding	64219	ENSG00000181191.11	PJA1	TGF-beta Signaling Pathway		1.359	0.929459
NP_001171671.1	metabolic process;regulation of biological process;response to stimulus	DNA binding;metal ion binding;nucleotide binding;protein binding	10009	ENSG00000177485.6	ZBTB33	Wnt Signaling Pathway and Pluripotency		1.359	0.725709
XP_016879154.1	metabolic process;regulation of biological process	DNA binding;metal ion binding;RNA binding	79724		ZNF768			1.359	0.809373
NP_002927.2	metabolic process	catalytic activity;metal ion binding;RNA binding	246243	ENSG00000171865.9	RNASEH1		DNA replication	1.358	0.770079
NP_006109.2	cell organization and biogenesis;regulation of biological process;response to stimulus	protein binding	10456	ENSG00000143575.14	HAX1			1.357	0.589298
XP_016881019.1	metabolic process;transport	protein binding;transporter activity	114876		OSBPL1A			1.357	0.652324
XP_011521056.1	metabolic process;regulation of biological process;response to stimulus	DNA binding;metal ion binding;protein binding;signal transducer activity	9516		LITAF			1.357	0.503631
XP_011525462.1	metabolic process		57664		PLEKHA4			1.357	0.877808
NP_005167.2	cell organization and biogenesis;metabolic process;transport	catalytic activity;transporter activity	517	ENSG00000135390.17	ATP5G2	Electron Transport Chain; Oxidative phosphorylation		1.356	0.49849
NP_115735.2		nucleotide binding;RNA binding	84319	ENSG00000184220.11	CMSS1			1.356	0.566697
NP_987101.1	cell organization and biogenesis;regulation of biological process;response to stimulus;transport	protein binding;RNA binding;structural molecule activity	9908	ENSG00000138757.14	G3BP2			1.355	0.764473
NP_066918.2	metabolic process;transport	transporter activity	8884	ENSG00000138074.14	SLC5A6	NRF2 pathway	Vitamin digestion and absorption	1.355	0.634605
NP_002940.2	cell organization and biogenesis;metabolic process;regulation of biological process	protein binding;RNA binding;structural molecule activity	6182	ENSG00000262814.7	MRPL12		Ribosome	1.355	0.652806
XP_016858358.1	cellular component movement;regulation of biological process;response to stimulus;transport	protein binding	965		CD58			1.355	0.809373
NP_001308128.1	cell organization and biogenesis;metabolic process	RNA binding;structural molecule activity	55744	ENSG00000106603.18	COA1			1.355	0.809444
XP_016859457.1	metabolic process;regulation of biological process;response to stimulus	DNA binding;metal ion binding;protein binding;signal transducer activity	3431		SP110			1.353	0.739199
XP_006724163.1	regulation of biological process;response to stimulus;transport	DNA binding	10042		HMGXB4			1.352	0.842763
NP_001335191.1	metabolic process;regulation of biological process;transport	enzyme regulator activity;protein binding	4943		TBC1D25			1.352	0.894693
NP_001273399.1	metabolic process	catalytic activity;protein binding	80017	ENSG00000133943.20	C14orf159; DGLUCY			1.351	0.57773
NP_001165988.1	cell organization and biogenesis;cellular component movement;development;metabolic process;regulation of biological process;response to stimulus	DNA binding;protein binding	23314	ENSG00000119042.16	SATB2			1.351	0.629763
NP_004598.1	cell organization and biogenesis;metabolic process	protein binding;RNA binding	6902	ENSG00000171530.13	TBCA			1.351	0.629971
NP_036475.3	metabolic process;transport	catalytic activity;nucleotide binding;transporter activity	23530	ENSG00000112992.16	NNT		Nicotinate and nicotinamide metabolism; Metabolic pathways	1.35	0.38664
NP_001188306.1	metabolic process	catalytic activity;protein binding	501		ALDH7A1			1.35	0.385872
NP_001265048.1	metabolic process;regulation of biological process	DNA binding;metal ion binding	7745	ENSG00000198315.10	ZKSCAN8; ZNF192			1.35	0.912316
NP_001127839.2	metabolic process;transport	transporter activity	6533	ENSG00000131389.16	SLC6A6	NRF2 pathway		1.349	0.672132
NP_002129.2	metabolic process;regulation of biological process;response to stimulus	DNA binding;protein binding;RNA binding	3184	ENSG00000138668.18	HNRNPD	mRNA Processing		1.348	0.93899
XP_011507656.1	cell organization and biogenesis;cell proliferation;regulation of biological process;response to stimulus	enzyme regulator activity;protein binding	23380		SRGAP2			1.348	0.61859
NP_001032412.2	metabolic process;regulation of biological process	catalytic activity;DNA binding;metal ion binding;nucleotide binding;protein binding;RNA binding	85441	ENSG00000130589.16	HELZ2			1.347	0.427851
XP_016868442.1	metabolic process	catalytic activity;metal ion binding;protein binding	10404		CPQ			1.347	0.584056
NP_001137251.1	cell organization and biogenesis;cellular component movement;regulation of biological process;transport	protein binding	28981	ENSG00000122970.15	IFT81			1.347	0.929459
NP_001186913.1	cell organization and biogenesis;metabolic process	catalytic activity;metal ion binding;protein binding	4719	ENSG00000283447.1; ENSG00000023228.13	NDUFS1	Electron Transport Chain; Oxidative phosphorylation		1.346	0.402361
XP_016858582.1	metabolic process;regulation of biological process;response to stimulus	catalytic activity;enzyme regulator activity;metal ion binding;protein binding	10010		TANK	TNF alpha Signaling Pathway		1.346	0.821821
XP_005272536.1	metabolic process;regulation of biological process;response to stimulus	protein binding;RNA binding	4670		HNRNPM	mRNA Processing		1.345	0.629971
XP_005268559.1	cell organization and biogenesis;regulation of biological process;transport	protein binding;RNA binding;transporter activity	6949		TCOF1			1.345	0.653347
NP_005054.3	metabolic process;regulation of biological process	catalytic activity;metal ion binding	6319	ENSG00000099194.5	SCD	Fatty Acid Biosynthesis; PPAR signaling pathway; Sterol Regulatory Element-Binding Proteins (SREBP) signalling; SREBF and miR33 in cholesterol and lipid homeostasis; Adipogenesis; Angiopoietin Like Protein 8 Regulatory Pathway; Liver X Receptor Pathway	Biosynthesis of unsaturated fatty acids; PPAR signaling pathway; Fatty acid metabolism; AMPK signaling pathway	1.345	0.583985
XP_006720617.1	cell organization and biogenesis;cell proliferation;regulation of biological process	protein binding	50810		HDGFRP3; HDGFL3			1.344	0.650037
NP_001269516.1	metabolic process;response to stimulus	catalytic activity;nucleotide binding	9563	ENSG00000049239.12	H6PD			1.344	0.788393
NP_057137.1	transport	protein binding	51019	ENSG00000120860.10	CCDC53; WASHC3		Endocytosis	1.344	0.622802
NP_001333416.1	metabolic process;regulation of biological process;response to stimulus	catalytic activity;enzyme regulator activity;nucleotide binding;protein binding;signal transducer activity	51347		TAOK3			1.343	0.619556
NP_001374.3	cell proliferation;metabolic process	catalytic activity;protein binding	1801	ENSG00000108963.17	DPH1			1.343	0.685276
NP_660344.2	transport		201158; 100533496	ENSG00000175106.16	FAM18B2; TVP23C; FAM18B2-CDRT4; TVP23C-CDRT4			1.342	0.846802
XP_016860272.1	cell death;cell differentiation;cell proliferation;cellular component movement;defense response;metabolic process;regulation of biological process;response to stimulus	DNA binding;protein binding;signal transducer activity	6772		STAT1	EGF/EGFR Signaling Pathway; Brain-Derived Neurotrophic Factor (BDNF) signaling pathway; IL-4 Signaling Pathway; Interleukin-11 Signaling Pathway; Kit receptor signaling pathway; Type III interferon signaling; IL-7 Signaling Pathway; Leptin signaling pathway; Toll-like receptor signaling pathway; RANKL/RANK (Receptor activator of NFKB (ligand)) Signaling Pathway; IL-9 Signaling Pathway; Type II in…		1.341	0.419295
NP_003642.3	metabolic process;regulation of biological process;response to stimulus	DNA binding;protein binding;RNA binding	8531	ENSG00000060138.12	CSDA; YBX3	RalA downstream regulated genes; Apoptosis-related network due to altered Notch3 in ovarian cancer	Tight junction	1.341	0.81998
XP_011537059.1	cell organization and biogenesis;regulation of biological process;transport	protein binding	80184		CEP290			1.341	0.946005
NP_001036100.1	metabolic process;regulation of biological process	protein binding;RNA binding	25983	ENSG00000129460.15	NGDN			1.34	0.565224
NP_002486.1	cell organization and biogenesis;metabolic process;regulation of biological process;response to stimulus;transport	catalytic activity	4724	ENSG00000164258.11	NDUFS4	Electron Transport Chain; Oxidative phosphorylation	Oxidative phosphorylation; Huntington's disease; Metabolic pathways; Alzheimer's disease; Non-alcoholic fatty liver disease (NAFLD); Parkinson's disease	1.34	0.62543
NP_778225.1	cell organization and biogenesis	DNA binding;protein binding	128312	ENSG00000196890.4	HIST3H2BB		Alcoholism; Viral carcinogenesis; Systemic lupus erythematosus	1.339	0.472562
NP_004789.1	cell organization and biogenesis;cellular component movement;regulation of biological process;transport	catalytic activity;motor activity;nucleotide binding;protein binding	9371	ENSG00000101350.7	KIF3B			1.339	0.71965
XP_016877675.1	metabolic process	catalytic activity;metal ion binding	4123		MAN2C1			1.339	0.770079
NP_001121077.1	cell organization and biogenesis;cell proliferation;defense response;metabolic process;response to stimulus	catalytic activity	3988	ENSG00000107798.17	LIPA	Phase I biotransformations, non P450	Lysosome; Steroid biosynthesis	1.339	0.572868
NP_443077.1	metabolic process	catalytic activity;nucleotide binding;protein binding	326625	ENSG00000139428.11	MMAB	Vitamin B12 Metabolism	Porphyrin and chlorophyll metabolism; Metabolic pathways	1.338	0.746399
NP_001004304.1	metabolic process;regulation of biological process	metal ion binding	283337	ENSG00000139651.10	ZNF740			1.338	0.894693
NP_569734.2		protein binding	90737	ENSG00000158639.12	PAGE5			1.337	0.946005
XP_016880647.1	regulation of biological process	catalytic activity;motor activity;nucleotide binding;protein binding	80179		MYO19			1.336	0.725844
NP_000099.2	cellular homeostasis;metabolic process;regulation of biological process	catalytic activity;nucleotide binding;protein binding	1738	ENSG00000091140.13	DLD	TCA Cycle and Deficiency of Pyruvate Dehydrogenase complex (PDHc); Fatty Acid Beta Oxidation; Amino Acid metabolism; Glycolysis and Gluconeogenesis; TCA Cycle	Glyoxylate and dicarboxylate metabolism; Pyruvate metabolism; Citrate cycle (TCA cycle); Metabolic pathways; Glycine, serine and threonine metabolism; Propanoate metabolism; Valine, leucine and isoleucine degradation; Glycolysis / Gluconeogenesis; Carbon metabolism	1.335	0.439603
NP_005361.2	cell organization and biogenesis;metabolic process;regulation of biological process;response to stimulus;transport	catalytic activity;nucleotide binding;protein binding	4218	ENSG00000167461.11	RAB8A	Focal Adhesion-PI3K-Akt-mTOR-signaling pathway	Endocytosis; Pancreatic secretion; AMPK signaling pathway	1.335	0.753297
NP_000080.2	cell organization and biogenesis;cellular component movement;coagulation;metabolic process;regulation of biological process;response to stimulus	metal ion binding;protein binding;structural molecule activity	1278	ENSG00000164692.17	COL1A2	Inflammatory Response Pathway; Focal Adhesion; miRNA targets in ECM and membrane receptors; TGF-beta Signaling Pathway; Focal Adhesion-PI3K-Akt-mTOR-signaling pathway	Amoebiasis; PI3K-Akt signaling pathway; AGE-RAGE signaling pathway in diabetic complications; Platelet activation; Focal adhesion; ECM-receptor interaction; Protein digestion and absorption	1.335	0.668471
NP_005497.1	cell organization and biogenesis;regulation of biological process;transport	protein binding;receptor activity	950	ENSG00000138760.9	SCARB2	Primary Focal Segmental Glomerulosclerosis FSGS	Lysosome	1.334	0.501066
NP_003333.1	metabolic process	catalytic activity;nucleotide binding;protein binding	7326	ENSG00000132388.12	UBE2G1	Parkin-Ubiquitin Proteasomal System pathway; Parkinsons Disease Pathway	Ubiquitin mediated proteolysis; Parkinson's disease; Protein processing in endoplasmic reticulum	1.334	0.577896
NP_055660.1	cell organization and biogenesis;metabolic process;regulation of biological process;response to stimulus	catalytic activity;protein binding;receptor activity;signal transducer activity	9896	ENSG00000112367.10	FIG4			1.334	0.854185
NP_001341214.1	cell organization and biogenesis;regulation of biological process;response to stimulus	enzyme regulator activity;protein binding	26037	ENSG00000197555.9	SIPA1L1		Rap1 signaling pathway	1.334	0.86179
NP_009041.2	cell organization and biogenesis;metabolic process	catalytic activity;nucleotide binding;protein binding;RNA binding	7011	ENSG00000129566.12	TEP1			1.334	0.877808
NP_001142.2	cell organization and biogenesis;metabolic process;regulation of biological process;transport	protein binding;transporter activity	291	ENSG00000151729.10	SLC25A4	Synaptic Vesicle Pathway; Electron Transport Chain; Sudden Infant Death Syndrome (SIDS) Susceptibility Pathways	Parkinson's disease; cGMP-PKG signaling pathway; HTLV-I infection; Calcium signaling pathway; Huntington's disease	1.333	0.60984
NP_056073.1	cell differentiation;cell organization and biogenesis;cellular component movement;metabolic process;regulation of biological process;transport	catalytic activity;motor activity;protein binding;structural molecule activity;transporter activity	23307	ENSG00000119321.8	FKBP15	TYROBP Causal Network		1.33	0.509859
NP_001099026.1	defense response;regulation of biological process;response to stimulus	protein binding	9473	ENSG00000130775.15	THEMIS2			1.33	0.881334
NP_689628.2	cell communication;cell organization and biogenesis;metabolic process;response to stimulus;transport	protein binding	137492	ENSG00000155975.9	VPS37A		Endocytosis	1.33	0.900909
NP_005821.2	cell organization and biogenesis;metabolic process	protein binding;RNA binding;structural molecule activity	10240	ENSG00000102738.7	MRPS31			1.329	0.590368
XP_011527998.1	metabolic process;transport	transporter activity	6573		SLC19A1	Folate Metabolism		1.329	0.872475
NP_872282.1	metabolic process	catalytic activity;nucleotide binding	51004	ENSG00000119723.16	COQ6		Metabolic pathways; Ubiquinone and other terpenoid-quinone biosynthesis	1.328	0.80686
XP_016877755.1		metal ion binding	49855		SCAPER			1.328	0.741867
XP_006721835.1	metabolic process	catalytic activity;protein binding	2232		FDXR			1.327	0.859791
NP_115710.2	metabolic process	protein binding;RNA binding	84294	ENSG00000147679.11	UTP23			1.327	0.80176
XP_016872248.1	cell differentiation	protein binding	83938		C10orf11; LRMDA			1.327	0.850353
NP_079108.3	regulation of biological process;response to stimulus;transport	enzyme regulator activity;protein binding	79890	ENSG00000100599.15	RIN3			1.327	0.952674
NP_004022.2	defense response;metabolic process;regulation of biological process;response to stimulus	DNA binding;protein binding	3665	ENSG00000276561.4; ENSG00000185507.19	IRF7	Apoptosis; RIG-I-like Receptor Signaling; TLR4 Signaling and Tolerance; Senescence and Autophagy in Cancer; Toll-like receptor signaling pathway; Toll-like Receptor Signaling; Structural Pathway of Interleukin 1 (IL-1); Regulation of toll-like receptor signaling pathway		1.327	0.952817
NP_000535.3	response to stimulus;transport	catalytic activity;nucleotide binding;protein binding;transporter activity	6891	ENSG00000225967.9; ENSG00000223481.9; ENSG00000232326.9	TAP2			1.326	0.642872
NP_055495.2			9703	ENSG00000007202.14	KIAA0100			1.326	0.925803
NP_006758.2	regulation of biological process	protein binding	8216	ENSG00000099949.18	LZTR1			1.326	0.876551
NP_612144.1	cell organization and biogenesis;metabolic process;regulation of biological process;response to stimulus;transport	catalytic activity;enzyme regulator activity;metal ion binding;protein binding;RNA binding	151636	ENSG00000163840.9	DTX3L	Notch Signaling Pathway	Notch signaling pathway	1.325	0.470701
NP_000584.2	defense response;response to stimulus;transport	catalytic activity;nucleotide binding;protein binding;transporter activity	6890	ENSG00000232367.5; ENSG00000227816.4; ENSG00000226173.4; ENSG00000230705.4; ENSG00000168394.10; ENSG00000206297.7; ENSG00000224212.4	TAP1	Type II interferon signaling (IFNG); Mecp2 and Associated Rett Syndrome	Herpes simplex infection; Antigen processing and presentation; Phagosome; ABC transporters; Primary immunodeficiency	1.325	0.687109
XP_011518638.1	cell organization and biogenesis;regulation of biological process;response to stimulus	protein binding	7106		TSPAN4			1.324	0.673656
NP_008882.2	cell organization and biogenesis;metabolic process;regulation of biological process	catalytic activity;DNA binding;protein binding	6877	ENSG00000148835.10	TAF5	Eukaryotic Transcription Initiation	Herpes simplex infection; Basal transcription factors	1.324	0.736148
NP_060392.3	cell organization and biogenesis;metabolic process	protein binding;RNA binding	55015	ENSG00000185246.17	PRPF39			1.324	0.9584
NP_001035187.1			64598	ENSG00000106330.11	MOSPD3			1.324	0.854185
NP_078887.2	metabolic process;regulation of biological process	protein binding	79664	ENSG00000128915.11	NARG2; ICE2			1.324	0.915834
NP_002131.2	metabolic process;regulation of biological process;response to stimulus	DNA binding;protein binding;RNA binding	3190	ENSG00000165119.20	HNRNPK	mRNA Processing		1.323	0.625083
NP_116246.2	metabolic process;regulation of biological process	catalytic activity;protein binding	114294	ENSG00000103642.11	LACTB			1.323	0.480673
NP_001309786.1	transport	protein binding;transporter activity	57185	ENSG00000001461.16	NIPAL3			1.323	0.925803
NP_001975.1	metabolic process	catalytic activity;protein binding	2098	ENSG00000139684.13	ESD	Phase I biotransformations, non P450	Carbon metabolism	1.322	0.467357
NP_006491.2	regulation of biological process	protein binding	4162	ENSG00000076706.16	MCAM			1.322	0.722653
NP_932343.1		RNA binding	148423	ENSG00000162642.13	C1orf52			1.322	0.811237
NP_006528.2	cell organization and biogenesis;metabolic process;regulation of biological process;response to stimulus	catalytic activity;DNA binding;metal ion binding;protein binding	9960	ENSG00000140455.16	USP3			1.322	0.915375
NP_001271426.1			83986	ENSG00000167930.15	ITFG3; FAM234A			1.322	0.791608
NP_055589.1		metal ion binding	9813	ENSG00000159658.10	EFCAB14; KIAA0494			1.322	0.881752
NP_008944.1	metabolic process;regulation of biological process;response to stimulus;transport	catalytic activity;protein binding	11059	ENSG00000123124.13	WWP1	TGF-beta Signaling Pathway	Ubiquitin mediated proteolysis; Endocytosis	1.321	0.877808
NP_665805.2	metabolic process;regulation of biological process	DNA binding;metal ion binding;protein binding	118472	ENSG00000198546.14	ZNF511			1.321	0.925803
NP_060380.3	cell organization and biogenesis;metabolic process	catalytic activity;protein binding	55006	ENSG00000171103.10	TRMT61B			1.32	0.770079
NP_078772.1	regulation of biological process	metal ion binding;protein binding	64207	ENSG00000119669.4	IRF2BPL			1.318	0.673656
NP_009006.2	metabolic process		11152	ENSG00000196998.17	WDR45			1.318	0.717033
NP_001007560.1	cell organization and biogenesis;metabolic process;regulation of biological process;response to stimulus	protein binding	6760	ENSG00000141380.13	SS18		Transcriptional misregulation in cancer	1.318	0.827878
XP_016857247.1	metabolic process;regulation of biological process	DNA binding;protein binding	55758		RCOR3			1.318	0.881334
NP_003468.2	metabolic process;regulation of biological process	catalytic activity;protein binding	8050	ENSG00000110435.11	PDHX	Amino Acid metabolism; Glycolysis and Gluconeogenesis	Metabolic pathways	1.317	0.551662
XP_011530324.2	defense response;metabolic process;regulation of biological process;response to stimulus	catalytic activity;protein binding;RNA binding	51191		HERC5			1.317	0.719839
XP_016884928.1	cell differentiation;cell organization and biogenesis;regulation of biological process;transport	catalytic activity;metal ion binding;nucleotide binding;protein binding;transporter activity	286410		ATP11C			1.317	0.753132
NP_001254747.1	metabolic process	catalytic activity;protein binding	58505	ENSG00000198856.12	OSTC			1.316	0.811322
NP_003833.4	cell death;cellular component movement;defense response;development;metabolic process;regulation of biological process;response to stimulus	protein binding;receptor activity;signal transducer activity	8795	ENSG00000120889.12	TNFRSF10B	miRNA Regulation of DNA Damage Response; Apoptosis-related network due to altered Notch3 in ovarian cancer; DNA Damage Response; Apoptosis	Influenza A; Natural killer cell mediated cytotoxicity; p53 signaling pathway; Measles; Apoptosis; Cytokine-cytokine receptor interaction	1.316	0.881956
XP_011508781.1	cell differentiation;metabolic process;regulation of biological process	catalytic activity;nucleotide binding;protein binding	10290		SPEG			1.316	0.873698
NP_061916.3	regulation of biological process;response to stimulus	protein binding	54518	ENSG00000077420.15	APBB1IP	TYROBP Causal Network	Rap1 signaling pathway; Platelet activation	1.315	0.751149
NP_001073350.1	cell death;metabolic process;regulation of biological process;response to stimulus	catalytic activity;metal ion binding;nucleotide binding;protein binding	25865	ENSG00000105287.12	PRKD2	VEGFA-VEGFR2 Signaling Pathway	Rap1 signaling pathway; Aldosterone synthesis and secretion	1.315	0.811594
NP_001269316.1	metabolic process;regulation of biological process;response to stimulus;transport	catalytic activity;metal ion binding;nucleotide binding;protein binding	3417	ENSG00000138413.13	IDH1	TCA Cycle and Deficiency of Pyruvate Dehydrogenase complex (PDHc); Amino Acid metabolism; Glutathione metabolism	2-Oxocarboxylic acid metabolism; Carbon metabolism; Peroxisome; Biosynthesis of amino acids; Central carbon metabolism in cancer; Metabolic pathways; Glutathione metabolism; Citrate cycle (TCA cycle)	1.314	0.514689
NP_004474.2	metabolic process	catalytic activity;protein binding	2653	ENSG00000140905.10	GCSH		Glyoxylate and dicarboxylate metabolism; Glycine, serine and threonine metabolism; Metabolic pathways	1.314	0.704174
NP_002487.1	cell organization and biogenesis;metabolic process;response to stimulus;transport	catalytic activity;metal ion binding	4728	ENSG00000110717.12	NDUFS8	Electron Transport Chain; Oxidative phosphorylation	Oxidative phosphorylation; Parkinson's disease; Non-alcoholic fatty liver disease (NAFLD); Alzheimer's disease; Huntington's disease; Metabolic pathways	1.314	0.779208
NP_054782.2	cell organization and biogenesis;regulation of biological process;response to stimulus;transport	enzyme regulator activity;protein binding	28988	ENSG00000136279.20	DBNL	T-Cell antigen Receptor (TCR) Signaling Pathway		1.313	0.869766
NP_001157281.1	cell communication;cell organization and biogenesis;metabolic process;regulation of biological process;response to stimulus;transport	enzyme regulator activity;protein binding	124997	ENSG00000167716.18	WDR81			1.313	0.6885
NP_001290194.1	cell organization and biogenesis;metabolic process;regulation of biological process	catalytic activity;RNA binding	3396		ICT1; MRPL58			1.313	0.739537
NP_001092744.1	cell organization and biogenesis;metabolic process;regulation of biological process	DNA binding;protein binding	26277	ENSG00000092330.15	TINF2			1.313	0.95383
XP_011532537.1	metabolic process	catalytic activity	92106		OXNAD1			1.313	0.85951
XP_011523241.1	cell organization and biogenesis;metabolic process;regulation of biological process;response to stimulus;transport	enzyme regulator activity;protein binding	54828		BCAS3			1.313	0.881956
NP_001123514.1	cell organization and biogenesis;metabolic process	catalytic activity;metal ion binding;nucleotide binding;RNA binding	1429	ENSG00000116791.13	CRYZ			1.312	0.62543
XP_005263275.2	cell organization and biogenesis;metabolic process;regulation of biological process;transport	protein binding;transporter activity	79682		MLF1IP; CENPU			1.312	0.877808
NP_006285.1	cell organization and biogenesis;metabolic process;transport	catalytic activity;protein binding;transporter activity	7381	ENSG00000156467.9	UQCRB	Electron Transport Chain	Metabolic pathways; Huntington's disease; Oxidative phosphorylation; Parkinson's disease; Cardiac muscle contraction; Non-alcoholic fatty liver disease (NAFLD); Alzheimer's disease	1.312	0.876836
NP_001127768.1	cellular component movement;transport		10947	ENSG00000070718.11	AP3M2		Lysosome	1.311	0.735249
NP_112236.3	cell organization and biogenesis;metabolic process;regulation of biological process;response to stimulus	catalytic activity;metal ion binding;protein binding	81858	ENSG00000179526.16	SHARPIN		NOD-like receptor signaling pathway	1.31	0.88947
XP_011508019.1			55248		TMEM206			1.31	0.877919
NP_001003652.1	cell organization and biogenesis;metabolic process;regulation of biological process;response to stimulus;transport	DNA binding;metal ion binding;protein binding;RNA binding;signal transducer activity	4087	ENSG00000175387.15	SMAD2	Canonical and Non-Canonical TGF-B signaling; Factors and pathways affecting insulin-like growth factor (IGF1)-Akt signaling; Hypothesized Pathways in Pathogenesis of Cardiovascular Disease; Endoderm Differentiation; AGE/RAGE pathway; TGF-beta Signaling Pathway; TGF-B Signaling in Thyroid Cells for Epithelial-Mesenchymal Transition; Tgif disruption of Shh signaling; Mesodermal Commitment Pathway; …	Hippo signaling pathway; Inflammatory bowel disease (IBD); Signaling pathways regulating pluripotency of stem cells; Chagas disease (American trypanosomiasis); Proteoglycans in cancer; Pathways in cancer; FoxO signaling pathway; TGF-beta signaling pathway; Cell cycle; HTLV-I infection; Colorectal cancer; Pancreatic cancer; Endocytosis; Adherens junction; AGE-RAGE signaling pathway in diabetic com…	1.309	0.842763
NP_001124147.1	cell organization and biogenesis;metabolic process	metal ion binding;protein binding	1047	ENSG00000153132.12	CLGN			1.309	0.888147
NP_055827.1			440026	ENSG00000166471.10	TMEM41B			1.309	0.894693
XP_005267319.1	cell organization and biogenesis;transport	metal ion binding;protein binding	10484		SEC23A			1.308	0.613555
XP_005245775.1	metabolic process;transport	DNA binding;protein binding;RNA binding	10250		SRRM1	mRNA Processing		1.308	0.584056
NP_063944.3	cell organization and biogenesis;cellular homeostasis;metabolic process;regulation of biological process;transport	catalytic activity;protein binding	56605	ENSG00000086619.13	ERO1LB; ERO1B		Protein processing in endoplasmic reticulum	1.308	0.771647
NP_060667.2	metabolic process;regulation of biological process	DNA binding;metal ion binding;protein binding	55734	ENSG00000020256.19	ZFP64			1.308	0.881334
XP_005257825.1	cell differentiation;cell organization and biogenesis;regulation of biological process;transport	protein binding;structural molecule activity	9043		SPAG9			1.307	0.894693
NP_001171846.1	metabolic process	catalytic activity	5833	ENSG00000185813.10	PCYT2	Kennedy pathway; One carbon metabolism and related pathways		1.307	0.750986
NP_065947.1	metabolic process;transport	transporter activity	114879	ENSG00000021762.19	OSBPL5			1.307	0.910737
NP_000405.1	cell differentiation;metabolic process	catalytic activity;protein binding	3295	ENSG00000133835.14	HSD17B4	Steroid Biosynthesis	Peroxisome; Primary bile acid biosynthesis; Metabolic pathways	1.306	0.548106
NP_004214.1	metabolic process;regulation of biological process;response to stimulus	catalytic activity;protein binding	9246	ENSG00000156587.15	UBE2L6	Parkin-Ubiquitin Proteasomal System pathway; Parkinsons Disease Pathway	Ubiquitin mediated proteolysis; Parkinson's disease	1.306	0.777498
XP_011514576.1	cell death;metabolic process;transport	catalytic activity;nucleotide binding	50640		PNPLA8	Eicosanoid Synthesis		1.306	0.833389
XP_006714663.1			345757		FAM174A			1.306	0.892314
NP_056991.2	metabolic process	catalytic activity;metal ion binding	51056	ENSG00000002549.12	LAP3		Arginine and proline metabolism; Glutathione metabolism; Metabolic pathways	1.305	0.55387
NP_004347.1	cell proliferation;metabolic process;regulation of biological process;response to stimulus;transport	protein binding;receptor activity	975	ENSG00000110651.11	CD81	B Cell Receptor Signaling Pathway	Malaria; Hepatitis C; B cell receptor signaling pathway	1.305	0.841507
NP_003238.2	regulation of biological process	metal ion binding;protein binding	7058	ENSG00000186340.14	THBS2	miR-509-3p alteration of YAP1/ECM axis; miRNA targets in ECM and membrane receptors; Focal Adhesion-PI3K-Akt-mTOR-signaling pathway; Focal Adhesion	Focal adhesion; PI3K-Akt signaling pathway; Malaria; Phagosome; ECM-receptor interaction	1.305	0.872475
NP_001119603.1	cellular homeostasis;metabolic process;response to stimulus	catalytic activity;DNA binding;protein binding	5428	ENSG00000140521.12	POLG	Nucleotide Metabolism	Metabolic pathways	1.305	0.774088
NP_002070.1	metabolic process;regulation of biological process;response to stimulus	catalytic activity	2805	ENSG00000120053.10	GOT1	Trans-sulfuration pathway; Alanine and aspartate metabolism; Glycolysis and Gluconeogenesis; Amino Acid metabolism	Metabolic pathways; Phenylalanine metabolism; Tyrosine metabolism; Cysteine and methionine metabolism; Biosynthesis of amino acids; Carbon metabolism; Phenylalanine, tyrosine and tryptophan biosynthesis; Arginine and proline metabolism; 2-Oxocarboxylic acid metabolism; Alanine, aspartate and glutamate metabolism; Arginine biosynthesis	1.304	0.56066
NP_005994.2	metabolic process;response to stimulus;transport	catalytic activity;metal ion binding;protein binding;transporter activity	7386	ENSG00000169021.5	UQCRFS1	Electron Transport Chain	Non-alcoholic fatty liver disease (NAFLD); Huntington's disease; Alzheimer's disease; Metabolic pathways; Oxidative phosphorylation; Parkinson's disease; Cardiac muscle contraction	1.304	0.557168
NP_006233.1	metabolic process;regulation of biological process	catalytic activity;protein binding	5509	ENSG00000132825.6	PPP1R3D		Insulin resistance; Insulin signaling pathway	1.304	0.77038
NP_078804.2	cell differentiation;cell proliferation;metabolic process;regulation of biological process;response to stimulus	DNA binding;protein binding;RNA binding	79576	ENSG00000101882.9	NKAP			1.304	0.827878
NP_002558.1	metabolic process;regulation of biological process;response to stimulus	enzyme regulator activity;nucleotide binding;protein binding;RNA binding	5037	ENSG00000089220.4	PEBP1	EGF/EGFR Signaling Pathway		1.303	0.563839
XP_005245077.1	cell differentiation	protein binding;RNA binding	23215		PRRC2C			1.303	0.900909
NP_038466.2	cell communication;cell organization and biogenesis;metabolic process;regulation of biological process;response to stimulus	protein binding	29979	ENSG00000135018.13	UBQLN1		Protein processing in endoplasmic reticulum	1.303	0.750181
XP_011527207.1	cell organization and biogenesis;metabolic process	catalytic activity;nucleotide binding	55902		ACSS2	Fatty Acid Biosynthesis; Amino acid conjugation of benzoic acid; Fatty Acid Beta Oxidation		1.303	0.575275
NP_006357.1	cell organization and biogenesis;regulation of biological process;response to stimulus	protein binding	10486	ENSG00000112186.11	CAP2	Ectoderm Differentiation; Aryl Hydrocarbon Receptor Pathway		1.303	0.820141
NP_001076.2	defense response;regulation of biological process;response to stimulus;transport	DNA binding;enzyme regulator activity;protein binding	12	ENSG00000196136.17	SERPINA3	Folate Metabolism; Vitamin B12 Metabolism; Selenium Micronutrient Network		1.303	0.613555
NP_899196.1	metabolic process;regulation of biological process	catalytic activity;metal ion binding;protein binding	51132	ENSG00000131263.12	RLIM			1.303	0.896788
NP_001258074.1	metabolic process;response to stimulus	catalytic activity	10402	ENSG00000064225.12	ST3GAL6			1.303	0.889683
NP_653190.2	metabolic process	catalytic activity;protein binding	118881	ENSG00000165644.10	COMTD1			1.303	0.942127
NP_054765.1	cell organization and biogenesis;metabolic process	protein binding;structural molecule activity	28973	ENSG00000227420.8; ENSG00000229861.8; ENSG00000233813.8; ENSG00000223775.8; ENSG00000226111.8; ENSG00000204568.11; ENSG00000203624.10	MRPS18B		Viral carcinogenesis	1.302	0.819092
NP_004246.2	metabolic process;transport	catalytic activity;metal ion binding;protein binding;transporter activity	9377	ENSG00000178741.11	COX5A	Electron Transport Chain; Arachidonate Epoxygenase / Epoxide Hydrolase	Oxidative phosphorylation; Metabolic pathways; Parkinson's disease; Cardiac muscle contraction; Non-alcoholic fatty liver disease (NAFLD); Alzheimer's disease; Huntington's disease	1.302	0.753297
NP_055889.2	cell communication;cell death;cellular component movement;regulation of biological process;response to stimulus;transport	catalytic activity;motor activity;nucleotide binding;protein binding	23095	ENSG00000054523.17	KIF1B			1.301	0.753132
XP_016881922.1	metabolic process;regulation of biological process	DNA binding;protein binding	170463		SSBP4			1.301	0.925803
NP_001014436.1	cell organization and biogenesis;regulation of biological process;response to stimulus;transport	enzyme regulator activity;protein binding	28988	ENSG00000136279.20	DBNL	T-Cell antigen Receptor (TCR) Signaling Pathway		1.3	0.77196
NP_004272.2	cell death;metabolic process;regulation of biological process;response to stimulus	enzyme regulator activity;nucleotide binding;protein binding	9531	ENSG00000151929.9	BAG3			1.3	0.929459
NP_064587.1	metabolic process;transport	catalytic activity	56954	ENSG00000114021.11	NIT2		Alanine, aspartate and glutamate metabolism	1.3	0.616243
NP_065833.1	cell division;metabolic process;regulation of biological process	catalytic activity;protein binding	57542	ENSG00000087448.9	KLHDC5; KLHL42			1.3	0.888716
NP_001303260.1	metabolic process	catalytic activity	100526760		ABHD14A-ACY1		Arginine biosynthesis; 2-Oxocarboxylic acid metabolism; Metabolic pathways; Biosynthesis of amino acids	1.299	0.604024
NP_000231.1	metabolic process	catalytic activity	4128	ENSG00000189221.9	MAOA	Amino Acid metabolism; Dopamine metabolism; Sudden Infant Death Syndrome (SIDS) Susceptibility Pathways; Oxidative Stress; Melatonin metabolism and effects; Serotonin Transporter Activity; Biogenic Amine Synthesis	Tyrosine metabolism; Metabolic pathways; Phenylalanine metabolism; Amphetamine addiction; Serotonergic synapse; Tryptophan metabolism; Cocaine addiction; Histidine metabolism; Arginine and proline metabolism; Alcoholism; Drug metabolism - cytochrome P450; Glycine, serine and threonine metabolism; Dopaminergic synapse	1.299	0.750181
NP_001166140.1	metabolic process;regulation of biological process	DNA binding;metal ion binding	79759	ENSG00000167394.12	ZNF668			1.299	0.929459
NP_001185610.1	regulation of biological process;transport	protein binding	54741	ENSG00000213625.8	LEPROT			1.299	0.925803
NP_056289.2	cell organization and biogenesis;defense response;metabolic process;regulation of biological process;response to stimulus	catalytic activity;metal ion binding;nucleotide binding;protein binding;RNA binding	25939	ENSG00000101347.8	SAMHD1			1.298	0.58192
NP_543010.3	metabolic process;regulation of biological process	catalytic activity;DNA binding;metal ion binding;RNA binding	92675	ENSG00000125821.11	DTD1			1.298	0.719217
NP_055209.2	cell death	protein binding	27069	ENSG00000165678.20	GHITM			1.298	0.71008
NP_001120729.1	cellular homeostasis;regulation of biological process;transport	transporter activity	57181	ENSG00000196950.13	SLC39A10	Zinc homeostasis; NRF2 pathway		1.298	0.722653
XP_011538908.1	regulation of biological process	enzyme regulator activity;metal ion binding;protein binding	116983		ACAP3			1.298	0.96835
NP_808211.1	metabolic process;regulation of biological process;response to stimulus	catalytic activity;protein binding	8612	ENSG00000141934.9	PPAP2C; PLPP2	Triacylglyceride Synthesis		1.297	0.830543
XP_011512570.1	response to stimulus;transport		11118		BTN3A2			1.297	0.894693
XP_016864582.1	metabolic process		153396		TMEM161B			1.297	0.894693
XP_005269131.2	regulation of biological process;response to stimulus		6302		TSPAN31			1.297	0.967726
NP_945339.2		metal ion binding	94059	ENSG00000273574.1; ENSG00000274495.1	LENG9			1.297	0.877808
NP_004554.3	cellular homeostasis;metabolic process;regulation of biological process;response to stimulus	catalytic activity;metal ion binding;nucleotide binding;protein binding	5106	ENSG00000100889.11	PCK2	Transcription factor regulation in adipogenesis; Adipogenesis; PPAR signaling pathway; DNA Damage Response (only ATM dependent)	Proximal tubule bicarbonate reclamation; Insulin resistance; Insulin signaling pathway; Glucagon signaling pathway; Adipocytokine signaling pathway; FoxO signaling pathway; AMPK signaling pathway; PI3K-Akt signaling pathway; PPAR signaling pathway; Glycolysis / Gluconeogenesis; Pyruvate metabolism; Metabolic pathways; Citrate cycle (TCA cycle)	1.296	0.652324
XP_005263764.1	metabolic process;regulation of biological process;transport	DNA binding;protein binding	55677		IWS1			1.296	0.725844
NP_001122390.2	cell organization and biogenesis;metabolic process;regulation of biological process;response to stimulus	catalytic activity;nucleotide binding;protein binding	4140	ENSG00000075413.17	MARK3			1.296	0.770079
NP_689592.2		RNA binding	128061	ENSG00000143633.12	C1orf131			1.296	0.820141
NP_057125.2	metabolic process;regulation of biological process;response to stimulus;transport	catalytic activity;protein binding	51009	ENSG00000072849.10	DERL2		Protein processing in endoplasmic reticulum	1.296	0.894693
NP_005426.2	cell organization and biogenesis;cellular component movement;regulation of biological process;response to stimulus	nucleotide binding;protein binding	7984	ENSG00000050327.14	ARHGEF5			1.295	0.877808
NP_002792.1	metabolic process;regulation of biological process;response to stimulus;transport	catalytic activity;protein binding	5699	ENSG00000205220.11	PSMB10	Proteasome Degradation	Proteasome	1.295	0.803473
NP_001167448.1	cell organization and biogenesis;cellular component movement;coagulation;metabolic process;regulation of biological process;transport	protein binding	55604		LRRC16A; CARMIL1			1.294	0.925803
NP_060347.2	regulation of biological process;transport	protein binding;transporter activity	54978	ENSG00000213699.8	C2orf18; SLC35F6			1.294	0.771648
NP_689473.1	metabolic process	catalytic activity;RNA binding	27079	ENSG00000166133.17	RPUSD2			1.294	0.894693
NP_060453.3	cell communication;metabolic process;response to stimulus	protein binding	55062	ENSG00000070540.12	WIPI1			1.294	0.769034
NP_000276.2	metabolic process	catalytic activity;metal ion binding;protein binding	5184	ENSG00000124299.13	PEPD			1.293	0.599559
NP_001308037.1	cellular homeostasis;transport	transporter activity	9497		SLC4A7			1.293	0.751149
NP_056541.2	metabolic process	protein binding	50717	ENSG00000132716.18	DCAF8			1.293	0.84546
NP_055764.2	cell organization and biogenesis;metabolic process	protein binding;RNA binding	22889	ENSG00000132680.10	KIAA0907; KHDC4			1.293	0.76063
NP_001172112.1	cell organization and biogenesis;cellular component movement;regulation of biological process;transport	protein binding	6845	ENSG00000124333.15	VAMP7			1.293	0.848039
NP_006635.2	metabolic process;regulation of biological process;response to stimulus;transport	enzyme regulator activity;nucleotide binding;protein binding	10808	ENSG00000120694.19	HSPH1		Protein processing in endoplasmic reticulum	1.292	0.925803
NP_079160.1	metabolic process	catalytic activity	79944	ENSG00000087299.11	L2HGDH		Butanoate metabolism	1.292	0.730849
NP_001030335.1	cell organization and biogenesis;metabolic process;regulation of biological process;transport	RNA binding;structural molecule activity	6169	ENSG00000172809.12	RPL38	Cytoplasmic Ribosomal Proteins; Mesodermal Commitment Pathway	Ribosome	1.292	0.735991
NP_001335.1	cell death;metabolic process;regulation of biological process;response to stimulus	catalytic activity	1603	ENSG00000129562.10	DAD1		Metabolic pathways; N-Glycan biosynthesis; Protein processing in endoplasmic reticulum	1.292	0.854185
NP_079104.3	cell death		79886	ENSG00000120159.11	CAAP1			1.292	0.911429
NP_001103132.3	metabolic process	catalytic activity;protein binding	283450	ENSG00000173064.12	HECTD4			1.292	0.935305
NP_060708.1	cell organization and biogenesis;metabolic process;transport	catalytic activity;nucleotide binding	55750	ENSG00000006530.15	AGK		Metabolic pathways; Glycerolipid metabolism	1.291	0.594314
XP_011536999.1	defense response;metabolic process;regulation of biological process;response to stimulus	DNA binding;protein binding;signal transducer activity	6773		STAT2	Type II interferon signaling (IFNG); Adipogenesis; Type III interferon signaling; Interferon type I signaling pathways		1.291	0.900909
XP_006715197.1	cell organization and biogenesis;metabolic process	structural molecule activity	55168		MRPS18A			1.291	0.842763
NP_976226.1	metabolic process;regulation of biological process;response to stimulus	catalytic activity;metal ion binding;nucleotide binding;protein binding;signal transducer activity	4215	ENSG00000198909.7	MAP3K3	Insulin Signaling; MAPK Cascade; IL-1 signaling pathway; Angiopoietin Like Protein 8 Regulatory Pathway; EGF/EGFR Signaling Pathway; TNF alpha Signaling Pathway; EBV LMP1 signaling		1.291	0.881334
NP_060205.3		protein binding	55622	ENSG00000018699.11	TTC27			1.291	0.912569
NP_009185.2	metabolic process;regulation of biological process;response to stimulus	catalytic activity;DNA binding;nucleotide binding;protein binding	11284	ENSG00000039650.11	PNKP			1.29	0.72877
NP_001159968.1	cell organization and biogenesis;cellular component movement;metabolic process;regulation of biological process;response to stimulus;transport	protein binding;transporter activity	6566	ENSG00000281917.2; ENSG00000155380.11	SLC16A1	Photodynamic therapy-induced HIF-1 survival signaling		1.29	0.850353
NP_057465.1	metabolic process;regulation of biological process;response to stimulus	catalytic activity;DNA binding;metal ion binding;protein binding	11277	ENSG00000213689.11	TREX1		Cytosolic DNA-sensing pathway	1.29	0.920037
NP_443164.2	cell organization and biogenesis	protein binding;receptor activity	114908	ENSG00000152558.14	TMEM123			1.29	0.966862
NP_056451.3	metabolic process;regulation of biological process;response to stimulus	protein binding;RNA binding	8890	ENSG00000115211.15	EIF2B4	Translation Factors		1.289	0.97563
XP_011521388.1	metabolic process;regulation of biological process	catalytic activity;nucleotide binding;protein binding	4597		MVD	Cholesterol Biosynthesis		1.289	0.799859
XP_005261794.1		metal ion binding;protein binding	79174		CRELD2			1.289	0.872475
XP_011520428.1	cell differentiation;cell organization and biogenesis;metabolic process;regulation of biological process;response to stimulus	catalytic activity;DNA binding;metal ion binding;protein binding	8554		PIAS1	Interferon type I signaling pathways; Androgen receptor signaling pathway; Interleukin-11 Signaling Pathway; TGF-beta Signaling Pathway		1.289	0.97563
NP_071415.1	cell organization and biogenesis;metabolic process	catalytic activity;nucleotide binding;protein binding	64087	ENSG00000131844.15	MCCC2		Metabolic pathways; Valine, leucine and isoleucine degradation	1.288	0.650031
NP_659412.3	cell differentiation	nucleotide binding	162394	ENSG00000166750.9	SLFN5			1.288	0.805271
NP_002347.5	cell organization and biogenesis;regulation of biological process	protein binding	4082	ENSG00000277443.2	MARCKS	Brain-Derived Neurotrophic Factor (BDNF) signaling pathway	Fc gamma R-mediated phagocytosis; MicroRNAs in cancer	1.287	0.659855
NP_001120700.1	regulation of biological process	protein binding	10951	ENSG00000108468.14	CBX1			1.287	0.739537
NP_001137467.1	cell organization and biogenesis;metabolic process;regulation of biological process;response to stimulus	metal ion binding;protein binding	9404	ENSG00000110031.12	LPXN			1.287	0.710959
XP_016883516.1	cell communication;cell organization and biogenesis;cell proliferation;cellular component movement;defense response;metabolic process;regulation of biological process;response to stimulus;transport	catalytic activity;nucleotide binding;protein binding	6714	ENSG00000197122.11	SRC	Androgen receptor signaling pathway; Follicle Stimulating Hormone (FSH) signaling pathway; Robo4 and VEGF Signaling Pathways Crosstalk; Human Thyroid Stimulating Hormone (TSH) signaling pathway; Amplification and Expansion of Oncogenic Pathways as Metastatic Traits; ErbB Signaling Pathway; Aryl Hydrocarbon Receptor Pathway; EPO Receptor Signaling; Regulation of Microtubule Cytoskeleton; TGF-beta …		1.287	0.680356
NP_073613.2	cell differentiation;regulation of biological process;transport		114885	ENSG00000144909.7	OSBPL11			1.287	0.775819
XP_005258421.1			83608		C18orf21			1.287	0.910737
XP_016869465.1	metabolic process;response to stimulus;transport	catalytic activity;protein binding	93100		NAPRT1; NAPRT			1.286	0.652324
NP_001719.2	cell organization and biogenesis;cellular component movement;metabolic process;regulation of biological process;response to stimulus;transport	protein binding;transporter activity	682	ENSG00000172270.18	BSG	Matrix Metalloproteinases		1.286	0.667968
NP_689929.2	cell organization and biogenesis;metabolic process	protein binding;RNA binding	219988	ENSG00000166889.13	PATL1		RNA degradation	1.286	0.751149
NP_054781.1	metabolic process	catalytic activity;metal ion binding	28987	ENSG00000141101.12	NOB1		Ribosome biogenesis in eukaryotes	1.286	0.876551
NP_612395.2	cell organization and biogenesis;metabolic process;regulation of biological process	protein binding;RNA binding	92345	ENSG00000145414.8	NAF1			1.286	0.879602
NP_976225.1	metabolic process;regulation of biological process	metal ion binding;protein binding;RNA binding	9406	ENSG00000132485.13	ZRANB2			1.285	0.630712
NP_689759.2	metabolic process;regulation of biological process	RNA binding	153443	ENSG00000151304.5	SRFBP1			1.284	0.829337
NP_000363.1	cell proliferation;metabolic process;response to stimulus	catalytic activity;metal ion binding;protein binding	7299	ENSG00000077498.8	TYR	Dopamine metabolism	Metabolic pathways; Tyrosine metabolism; Melanogenesis; Riboflavin metabolism	1.284	0.894693
NP_000359.1	cell differentiation;cell organization and biogenesis;cellular component movement;metabolic process;regulation of biological process;response to stimulus;transport	catalytic activity;motor activity;protein binding	7248	ENSG00000165699.13	TSC1	Focal Adhesion-PI3K-Akt-mTOR-signaling pathway; BDNF-TrkB Signaling; Signaling Pathways in Glioblastoma; Target Of Rapamycin (TOR) Signaling; Angiopoietin Like Protein 8 Regulatory Pathway; Wnt Signaling Pathway Netpath; 4-hydroxytamoxifen, Dexamethasone, and Retinoic Acids Regulation of p27 Expression; Nanoparticle triggered autophagic cell death; Integrated Breast Cancer Pathway; AMP-activated …	PI3K-Akt signaling pathway; AMPK signaling pathway; Insulin signaling pathway; mTOR signaling pathway; Phospholipase D signaling pathway; Longevity regulating pathway; Choline metabolism in cancer	1.284	0.93899
NP_079184.2	regulation of biological process;response to stimulus	DNA binding;protein binding	79968	ENSG00000092470.11	WDR76			1.284	0.925803
NP_001180197.1	regulation of biological process	protein binding	24139	ENSG00000125746.16	EML2			1.283	0.743053
NP_001248357.1	cell organization and biogenesis;metabolic process;regulation of biological process;response to stimulus	catalytic activity	23175	ENSG00000134324.11	LPIN1	Transcription factor regulation in adipogenesis; Adipogenesis; Sterol Regulatory Element-Binding Proteins (SREBP) signalling		1.283	0.810555
XP_016864230.1	cell growth;cell organization and biogenesis	protein binding;RNA binding;structural molecule activity	8470		SORBS2			1.282	0.946005
XP_011530308.1	cell death;defense response;metabolic process;regulation of biological process;response to stimulus;transport	DNA binding;protein binding	4790		NFKB1	Regulation of toll-like receptor signaling pathway; Selenium Metabolism and Selenoproteins; Cardiac Hypertrophic Response; Estrogen signaling pathway; Selenium Micronutrient Network; T-Cell Receptor and Co-stimulatory Signaling; TGF-beta Receptor Signaling; Oncostatin M Signaling Pathway; IL-4 Signaling Pathway; AGE/RAGE pathway; MAPK Signaling Pathway; Prolactin Signaling Pathway; Apoptosis; Lep…		1.281	0.673656
NP_002877.2	cell organization and biogenesis;regulation of biological process;response to stimulus;transport	catalytic activity;nucleotide binding;protein binding	5912	ENSG00000181467.4	RAP2B			1.281	0.780184
NP_005620.1	metabolic process;transport	transporter activity	6535	ENSG00000130821.15	SLC6A8	NRF2 pathway		1.281	0.919105
XP_005250558.1	defense response;metabolic process;regulation of biological process;response to stimulus	catalytic activity;metal ion binding;nucleotide binding;protein binding;RNA binding	56829	ENSG00000105939.12	ZC3HAV1			1.28	0.964831
NP_001284661.1	cell organization and biogenesis;transport	transporter activity	285521	ENSG00000163626.16	COX18			1.28	0.939527
NP_001229668.1		DNA binding;metal ion binding	51058	ENSG00000164011.17	ZNF691			1.28	0.97563
XP_016861499.1	cell differentiation;transport	protein binding	23218		NBEAL2			1.279	0.923229
XP_011523673.1	metabolic process	catalytic activity;metal ion binding;protein binding	84669		USP32			1.278	0.900909
NP_783328.1	cell death;cell differentiation;cell organization and biogenesis;metabolic process;regulation of biological process;response to stimulus	catalytic activity;DNA binding;metal ion binding;protein binding	1788	ENSG00000119772.16	DNMT3A	One Carbon Metabolism; Hematopoietic Stem Cell Gene Regulation by GABP alpha/beta Complex; Trans-sulfuration and one carbon metabolism; One carbon metabolism and related pathways	Metabolic pathways; Cysteine and methionine metabolism; MicroRNAs in cancer	1.278	0.921058
NP_005310.1	cell organization and biogenesis;metabolic process;regulation of biological process	DNA binding;protein binding;RNA binding	3006	ENSG00000187837.3	HIST1H1C			1.276	0.715172
XP_016875687.1			90488		C12orf23; TMEM263			1.276	0.925803
NP_001107648.1	cell organization and biogenesis;metabolic process;regulation of biological process	DNA binding;metal ion binding;protein binding	121536	ENSG00000139154.14	AEBP2	Interactome of polycomb repressive complex 2 (PRC2); Histone Modifications; Mesodermal Commitment Pathway		1.276	0.97563
NP_001153408.1	metabolic process	RNA binding	10969	ENSG00000117395.12	EBNA1BP2			1.275	0.667484
NP_000254.2	cell organization and biogenesis;metabolic process;response to stimulus	catalytic activity	4669	ENSG00000108784.9	NAGLU		Glycosaminoglycan degradation; Metabolic pathways; Lysosome	1.275	0.81998
NP_004634.1	metabolic process;regulation of biological process;response to stimulus;transport	protein binding;RNA binding	8106	ENSG00000100836.10	PABPN1	mRNA Processing	Influenza A; mRNA surveillance pathway	1.275	0.739537
NP_001157289.1	cell differentiation;metabolic process;regulation of biological process	catalytic activity;nucleotide binding	1717	ENSG00000172893.15	DHCR7	Cholesterol Biosynthesis; Vitamin D Metabolism	Metabolic pathways; Steroid biosynthesis	1.275	0.730348
NP_005116.1	metabolic process;regulation of biological process;response to stimulus;transport	antioxidant activity;catalytic activity;enzyme regulator activity;metal ion binding;protein binding	9973	ENSG00000173992.8	CCS	Copper homeostasis; Amyotrophic lateral sclerosis (ALS)	Amyotrophic lateral sclerosis (ALS)	1.275	0.854218
NP_060182.1	metabolic process	catalytic activity	54858	ENSG00000130517.13	PGPEP1			1.275	0.877808
NP_851997.1	metabolic process;regulation of biological process	catalytic activity;protein binding	55729	ENSG00000171681.12	ATF7IP			1.275	0.955874
XP_005273996.1	metabolic process;response to stimulus	catalytic activity;protein binding	28992		MACROD1			1.275	0.923229
NP_001129293.1	metabolic process;regulation of biological process	catalytic activity;metal ion binding;RNA binding	2224	ENSG00000160752.14	FDPS	Sterol Regulatory Element-Binding Proteins (SREBP) signalling; Cholesterol Biosynthesis	Terpenoid backbone biosynthesis; Influenza A; Metabolic pathways; HTLV-I infection	1.275	0.941956
NP_003122.1	cell communication;cell differentiation;cell organization and biogenesis;cellular component movement;cellular homeostasis;development;metabolic process;regulation of biological process;response to stimulus	DNA binding;protein binding;RNA binding	6722	ENSG00000112658.7	SRF	Cell Differentiation - Index; TarBasePathway; SRF and miRs in Smooth Muscle Differentiation and Proliferation; Serotonin Receptor 4/6/7 and NR3C Signaling; Insulin Signaling; Mesodermal Commitment Pathway; miRs in Muscle Cell Differentiation; VEGFA-VEGFR2 Signaling Pathway; Heart Development; Serotonin Receptor 2 and ELK-SRF/GATA4 signaling; MAPK Signaling Pathway	MAPK signaling pathway; cGMP-PKG signaling pathway; HTLV-I infection; Viral carcinogenesis	1.275	0.925803
NP_001137453.1	cell differentiation;metabolic process;regulation of biological process;response to stimulus	protein binding	91851	ENSG00000101938.14	CHRDL1			1.275	0.897267
NP_003023.1	metabolic process;response to stimulus	catalytic activity;protein binding	6480	ENSG00000073849.14	ST6GAL1	Globo Sphingolipid Metabolism	Metabolic pathways; N-Glycan biosynthesis; Other types of O-glycan biosynthesis	1.274	0.856409
NP_001305467.1	cell organization and biogenesis;development;regulation of biological process	enzyme regulator activity;protein binding	10253	ENSG00000136158.11	SPRY2	Ectoderm Differentiation; EGF/EGFR Signaling Pathway; Signaling Pathways in Glioblastoma	MicroRNAs in cancer	1.274	0.925803
NP_061188.1	cell organization and biogenesis;metabolic process;regulation of biological process;transport	protein binding	95681	ENSG00000106477.18	CEP41			1.273	0.861273
NP_001107000.1	metabolic process	catalytic activity;protein binding	196074	ENSG00000169519.20	METTL15			1.273	0.96835
NP_001269734.1	metabolic process;regulation of biological process	catalytic activity;metal ion binding	64844	ENSG00000136536.14	MARCH7			1.273	0.973342
NP_001035930.1	cell differentiation;metabolic process;regulation of biological process;response to stimulus;transport	catalytic activity;enzyme regulator activity;protein binding	5660		PSAP			1.272	0.688853
XP_006714451.1	cell growth;cell organization and biogenesis	protein binding;RNA binding;structural molecule activity	8470		SORBS2			1.272	0.946005
NP_001137378.1	regulation of biological process;response to stimulus	metal ion binding;protein binding	10906	ENSG00000135148.11	TRAFD1	Regulation of toll-like receptor signaling pathway		1.272	0.894693
NP_203527.1	cell organization and biogenesis;metabolic process	protein binding;RNA binding;structural molecule activity	6183	ENSG00000283018.1; ENSG00000128626.11	MRPS12		Ribosome	1.272	0.842763
NP_065073.3	regulation of biological process;transport	transporter activity	57221	ENSG00000112379.8	KIAA1244; ARFGEF3			1.272	0.989813
XP_011535277.1	metabolic process	catalytic activity	56948		SDR39U1			1.272	0.925803
NP_001093640.1	cell organization and biogenesis;cellular homeostasis	protein binding;RNA binding	10989	ENSG00000132305.20	IMMT			1.271	0.881956
NP_612482.2	metabolic process;regulation of biological process;response to stimulus	DNA binding;metal ion binding;protein binding	6667	ENSG00000185591.9	SP1	Constitutive Androstane Receptor Pathway; Integrated Breast Cancer Pathway; AGE/RAGE pathway; Sudden Infant Death Syndrome (SIDS) Susceptibility Pathways; Leptin signaling pathway; EGF/EGFR Signaling Pathway; Mitochondrial Gene Expression; Myometrial Relaxation and Contraction Pathways; Androgen receptor signaling pathway; Initiation of transcription and translation elongation at the HIV-1 LTR; E…	Endocrine resistance; TGF-beta signaling pathway; Choline metabolism in cancer; Huntington's disease; Estrogen signaling pathway; Transcriptional misregulation in cancer; Breast cancer	1.271	0.852114
NP_758455.1	cell organization and biogenesis;metabolic process	RNA binding	116541	ENSG00000183617.4	MRPL54			1.271	0.925803
NP_001308400.1	metabolic process;regulation of biological process;response to stimulus	DNA binding;nucleotide binding;protein binding;receptor activity;RNA binding	9967	ENSG00000054118.13	THRAP3	Interactome of polycomb repressive complex 2 (PRC2)		1.27	0.701117
NP_000253.1	metabolic process	catalytic activity;protein binding	4668	ENSG00000198951.11	NAGA		Lysosome; Glycosphingolipid biosynthesis - globo and isoglobo series	1.27	0.739537
NP_000150.1	metabolic process	catalytic activity;nucleotide binding	2639	ENSG00000105607.12	GCDH	Fatty Acid Beta Oxidation; Tryptophan metabolism	Tryptophan metabolism; Fatty acid degradation; Metabolic pathways; Lysine degradation	1.27	0.872475
NP_002220.1	cell differentiation;cell proliferation;metabolic process;regulation of biological process;response to stimulus	DNA binding;protein binding	3726	ENSG00000171223.5	JUNB	Aryl Hydrocarbon Receptor Pathway; Corticotropin-releasing hormone signaling pathway; TGF-beta Signaling Pathway; Kit receptor signaling pathway; Oncostatin M Signaling Pathway; Oxidative Stress; IL-6 signaling pathway	TNF signaling pathway; Osteoclast differentiation	1.27	0.881752
NP_003132.2	cell organization and biogenesis;defense response;metabolic process;regulation of biological process;response to stimulus	catalytic activity;DNA binding;metal ion binding;protein binding;RNA binding	6737	ENSG00000132109.9	TRIM21		Systemic lupus erythematosus	1.27	0.850353
NP_006075.3	defense response;metabolic process;regulation of biological process;response to stimulus	DNA binding;protein binding	10379	ENSG00000213928.8	IRF9	Type II interferon signaling (IFNG); Type III interferon signaling; Interferon type I signaling pathways	Hepatitis C; NOD-like receptor signaling pathway; Measles; Osteoclast differentiation; Viral carcinogenesis; Influenza A; Herpes simplex infection; Jak-STAT signaling pathway	1.27	0.863774
NP_005899.3	metabolic process;transport	catalytic activity	4126	ENSG00000109323.8	MANBA		Lysosome; Other glycan degradation	1.27	0.899512
NP_061899.2	cellular homeostasis;regulation of biological process;response to stimulus;transport	transporter activity	54499	ENSG00000143183.16	TMCO1			1.27	0.929459
NP_003214.1	cell organization and biogenesis;metabolic process;regulation of biological process;response to stimulus	DNA binding;protein binding	7023	ENSG00000090447.11	TFAP4		Proteoglycans in cancer	1.27	0.934587
NP_000117.1	metabolic process;transport	catalytic activity;nucleotide binding;protein binding	2108	ENSG00000140374.15	ETFA			1.269	0.705813
XP_016871767.1	cell differentiation;cell organization and biogenesis;defense response;metabolic process;regulation of biological process;response to stimulus	DNA binding;protein binding	4791		NFKB2	Vitamin B12 Metabolism; TNF alpha Signaling Pathway; Toll-like receptor signaling pathway; Photodynamic therapy-induced NF-kB survival signaling; RANKL/RANK (Receptor activator of NFKB (ligand)) Signaling Pathway; Regulation of toll-like receptor signaling pathway; Folate Metabolism; Selenium Micronutrient Network; TNF related weak inducer of apoptosis (TWEAK) Signaling Pathway		1.269	0.854185
NP_919415.2	cell death;cell organization and biogenesis;metabolic process;regulation of biological process;response to stimulus;transport	protein binding;signal transducer activity	9218	ENSG00000101558.13	VAPA	Exercise-induced Circadian Regulation	Tight junction	1.269	0.717904
NP_056277.2	metabolic process;regulation of biological process	protein binding;RNA binding	25926	ENSG00000130935.9	NOL11			1.269	0.72244
NP_001008213.1	cell death;cell organization and biogenesis;defense response;metabolic process;regulation of biological process;response to stimulus;transport	metal ion binding;protein binding	10133	ENSG00000123240.16	OPTN			1.269	0.73609
NP_057370.1	cell organization and biogenesis;metabolic process	catalytic activity;protein binding	51181	ENSG00000169738.7	DCXR		Pentose and glucuronate interconversions; Metabolic pathways	1.269	0.85951
XP_016862456.1	cell differentiation;metabolic process;regulation of biological process;response to stimulus	catalytic activity;protein binding	590		BCHE	Irinotecan Pathway		1.269	0.940883
NP_001026902.1	cell organization and biogenesis;metabolic process;regulation of biological process	protein binding;RNA binding	91746	ENSG00000083896.12; ENSG00000275272.4	YTHDC1			1.269	0.842775
NP_003496.1	cell communication;cell differentiation;development;regulation of biological process;response to stimulus	protein binding;receptor activity;signal transducer activity	8321	ENSG00000157240.3	FZD1	ESC Pluripotency Pathways; MicroRNAs in cardiomyocyte hypertrophy; Wnt Signaling Pathway and Pluripotency; Wnt Signaling in Kidney Disease; Association Between Physico-Chemical Features and Toxicity Associated Pathways; Wnt Signaling Pathway; Adipogenesis	Basal cell carcinoma; HTLV-I infection; Proteoglycans in cancer; Breast cancer; Melanogenesis; Pathways in cancer; Signaling pathways regulating pluripotency of stem cells; Hippo signaling pathway; mTOR signaling pathway; Wnt signaling pathway	1.269	0.935096
NP_003409.1	metabolic process;regulation of biological process	DNA binding;metal ion binding;protein binding;RNA binding	7555	ENSG00000169714.16	CNBP			1.268	0.835788
NP_062565.2	cell differentiation;cell division;cell organization and biogenesis;regulation of biological process;response to stimulus;transport	protein binding	56288	ENSG00000148498.15	PARD3	Chemokine signaling pathway	Chemokine signaling pathway; Tight junction; Neuroactive ligand-receptor interaction; Hippo signaling pathway; Endocytosis; Adherens junction; Rap1 signaling pathway	1.268	0.850353
NP_001308253.1	metabolic process;regulation of biological process;response to stimulus	catalytic activity;nucleotide binding;protein binding;RNA binding	4343	ENSG00000155363.18	MOV10			1.268	0.787031
NP_055852.2		metal ion binding	23053	ENSG00000214655.10	ZSWIM8			1.268	0.932113
NP_001181927.1	cell organization and biogenesis;metabolic process;regulation of biological process	protein binding	22995	ENSG00000103995.13	CEP152			1.268	0.977366
NP_006076.4	metabolic process	catalytic activity;metal ion binding	10380	ENSG00000162813.17	BPNT1		Metabolic pathways; Sulfur metabolism	1.267	0.811322
NP_055112.2	metabolic process	catalytic activity;metal ion binding	23474	ENSG00000105755.7	ETHE1		Sulfur metabolism	1.267	0.827878
NP_036237.2	metabolic process;regulation of biological process	catalytic activity	25825	ENSG00000182240.15	BACE2		Alzheimer's disease	1.267	0.872989
NP_061167.1	regulation of biological process	nucleotide binding;protein binding	55915	ENSG00000132434.9	LANCL2			1.267	0.957901
NP_004379.1	metabolic process	catalytic activity	1486	ENSG00000117151.12	CTBS			1.266	0.905166
NP_001073861.1			57189	ENSG00000257093.6; ENSG00000262599.5	KIAA1147			1.266	0.978335
NP_001001520.1	regulation of biological process	protein binding	84717	ENSG00000167674.14	HDGFRP2; HDGFL2			1.265	0.742067
NP_001333510.1	metabolic process;regulation of biological process	DNA binding;metal ion binding;protein binding	7586	ENSG00000106261.16	ZKSCAN1			1.265	0.881334
XP_016864549.1	metabolic process;regulation of biological process;response to stimulus;transport	catalytic activity;nucleotide binding	1456		CSNK1G3			1.265	0.854185
NP_079052.2	cell organization and biogenesis;cellular component movement;metabolic process	catalytic activity;nucleotide binding;protein binding	79834	ENSG00000173517.10	PEAK1			1.265	0.894693
NP_005430.1	defense response;response to stimulus	protein binding	8079	ENSG00000089693.10	MLF2			1.265	0.879119
XP_016879085.1	metabolic process;regulation of biological process	catalytic activity;metal ion binding	6650		CAPN15; SOLH			1.265	0.957901
NP_001659.1	cell differentiation;metabolic process;regulation of biological process;response to stimulus	DNA binding;protein binding;receptor activity;signal transducer activity	405	ENSG00000143437.20	ARNT	Aryl Hydrocarbon Receptor Pathway; Angiogenesis; Photodynamic therapy-induced HIF-1 survival signaling; Aryl Hydrocarbon Receptor	Renal cell carcinoma; HIF-1 signaling pathway; Chemical carcinogenesis; Pathways in cancer	1.265	0.929459
NP_149103.1	metabolic process	RNA binding	88745	ENSG00000124541.6	RRP36			1.264	0.933009
XP_011526147.1	cell organization and biogenesis;cellular component movement;metabolic process;regulation of biological process;response to stimulus;transport	catalytic activity;nucleotide binding;protein binding	23396		PIP5K1C	Regulation of Actin Cytoskeleton; Focal Adhesion; B Cell Receptor Signaling Pathway		1.264	0.929459
NP_006787.2	cell organization and biogenesis;cellular homeostasis;metabolic process;regulation of biological process;response to stimulus;transport	catalytic activity;metal ion binding;nucleotide binding;protein binding	10939	ENSG00000141385.9	AFG3L2			1.263	0.738254
NP_002004.1	metabolic process	catalytic activity;protein binding;receptor activity;RNA binding	2287	ENSG00000100442.10	FKBP3			1.263	0.759208
NP_055230.2	metabolic process;regulation of biological process	DNA binding;metal ion binding;protein binding	27107	ENSG00000066422.4	ZBTB11			1.263	0.894693
XP_011516594.1			158248		TTC16			1.263	0.906091
NP_001131025.1	metabolic process;regulation of biological process	DNA binding;protein binding;RNA binding	9208	ENSG00000124831.18	LRRFIP1			1.262	0.877808
NP_001278433.1	metabolic process;regulation of biological process	enzyme regulator activity;protein binding	5504		PPP1R2			1.262	0.84339
NP_009139.1	cell organization and biogenesis;metabolic process	catalytic activity;RNA binding;structural molecule activity	11222	ENSG00000114686.8	MRPL3		Ribosome	1.262	0.827878
NP_001688.1	cell organization and biogenesis;metabolic process;transport	catalytic activity;protein binding;transporter activity	539	ENSG00000241837.6	ATP5O	Oxidative phosphorylation; Electron Transport Chain	Huntington's disease; Oxidative phosphorylation; Parkinson's disease; Metabolic pathways; Alzheimer's disease	1.262	0.803978
NP_036422.3	cell organization and biogenesis;metabolic process;regulation of biological process;response to stimulus;transport	catalytic activity;nucleotide binding;protein binding	9874	ENSG00000198586.13	TLK1	miRNA Regulation of DNA Damage Response; Pathways Affected in Adenoid Cystic Carcinoma; DNA Damage Response		1.262	0.9584
XP_005267567.1	metabolic process;transport	protein binding;receptor activity	26020		LRP10			1.262	0.935087
NP_001332772.1	development	protein binding	79173		C19orf57			1.262	0.99009
NP_066953.1	cell organization and biogenesis;cellular component movement;metabolic process;regulation of biological process;response to stimulus;transport	catalytic activity;protein binding;RNA binding	5478	ENSG00000196262.13	PPIA	Prolactin Signaling Pathway		1.261	0.739949
NP_004505.2	cell differentiation;metabolic process;regulation of biological process	DNA binding;metal ion binding;protein binding	3607	ENSG00000141568.20	FOXK2			1.261	0.877808
NP_001129970.1		metal ion binding	284106	ENSG00000274768.2; ENSG00000277972.1	CISD3			1.261	0.881956
XP_016879389.1	cell organization and biogenesis;metabolic process;regulation of biological process;response to stimulus	RNA binding	9665		KIAA0430; MARF1			1.261	0.97563
NP_002615.2	metabolic process;regulation of biological process	protein binding	5204	ENSG00000123349.13	PFDN5			1.261	0.929311
NP_005641.1	metabolic process;regulation of biological process	DNA binding;metal ion binding;RNA binding	6942	ENSG00000280467.2; ENSG00000281897.2; ENSG00000283026.1; ENSG00000282892.1; ENSG00000283681.1; ENSG00000262024.6; ENSG00000100207.18; ENSG00000276461.4	TCF20	Matrix Metalloproteinases		1.26	0.881334
XP_011516852.1	regulation of biological process;transport	protein binding	2733		GLE1			1.26	0.894693
NP_036392.2	cell organization and biogenesis;metabolic process	catalytic activity;metal ion binding;protein binding	26061	ENSG00000131373.14	HACL1		Peroxisome	1.26	0.881956
NP_001166925.1	metabolic process;regulation of biological process	catalytic activity;protein binding	5160	ENSG00000131828.13	PDHA1	Acetylcholine Synthesis; TCA Cycle and Deficiency of Pyruvate Dehydrogenase complex (PDHc); Glycolysis and Gluconeogenesis; Amino Acid metabolism		1.259	0.74515
NP_001008661.1	metabolic process	catalytic activity;protein binding;RNA binding	56267	ENSG00000137944.17	CCBL2; KYAT3		Chemical carcinogenesis; Tryptophan metabolism; Selenocompound metabolism; Metabolic pathways	1.259	0.894693
NP_001036068.1	cell organization and biogenesis;development;metabolic process;regulation of biological process	catalytic activity;DNA binding;metal ion binding;protein binding	5927	ENSG00000073614.12	KDM5A			1.259	0.9403
NP_001135452.1	cell organization and biogenesis;metabolic process;regulation of biological process;response to stimulus	DNA binding;protein binding	7158	ENSG00000067369.13	TP53BP1	ATM Signaling Pathway; ATM Signaling Network in Development and Disease		1.258	0.740788
NP_002023.2	cellular homeostasis;metabolic process;regulation of biological process;response to stimulus;transport	catalytic activity;metal ion binding;protein binding	2495	ENSG00000167996.15	FTH1	Iron metabolism in placenta; NRF2 pathway	Mineral absorption	1.258	0.854185
XP_006718272.2	cell death;cell organization and biogenesis;metabolic process;regulation of biological process;response to stimulus	protein binding	322		APBB1			1.258	0.873698
NP_001035546.1	metabolic process	catalytic activity	57414	ENSG00000005486.16	RHBDD2			1.258	0.877808
XP_005253288.1	cell organization and biogenesis;cellular component movement;metabolic process;regulation of biological process;response to stimulus;transport	protein binding;receptor activity;signal transducer activity	960		CD44	Wnt Signaling Pathway and Pluripotency; Senescence and Autophagy in Cancer		1.257	0.751149
NP_001336143.1	cell growth;cell proliferation;development;metabolic process;regulation of biological process	catalytic activity;metal ion binding;protein binding	10425		ARIH2			1.257	0.894693
NP_006510.1	cell division;cell organization and biogenesis;cellular component movement;regulation of biological process;transport	catalytic activity;motor activity;protein binding	6993	ENSG00000146425.10	DYNLT1			1.257	0.949093
NP_004256.1	metabolic process;transport	catalytic activity	9415	ENSG00000134824.13	FADS2	PPAR signaling pathway	alpha-Linolenic acid metabolism; PPAR signaling pathway; Fatty acid metabolism; Biosynthesis of unsaturated fatty acids	1.257	0.99634
NP_001073153.1	metabolic process	catalytic activity;protein binding	57179	ENSG00000122203.14	KIAA1191			1.257	0.940482
NP_001135888.1	cell communication;cell death;cellular component movement;defense response;metabolic process;regulation of biological process;response to stimulus	protein binding;RNA binding	9255	ENSG00000164022.16	AIMP1			1.256	0.770079
NP_620714.2	cell organization and biogenesis;cellular homeostasis;regulation of biological process;response to stimulus;transport	protein binding;transporter activity	219931	ENSG00000162341.16	TPCN2	VEGFA-VEGFR2 Signaling Pathway	Pancreatic secretion	1.256	0.941783
NP_149100.2	cell organization and biogenesis;metabolic process;regulation of biological process;response to stimulus;transport	catalytic activity;protein binding;RNA binding	87178	ENSG00000138035.14	PNPT1		RNA degradation; Pyrimidine metabolism; Purine metabolism	1.255	0.75749
NP_060495.2	metabolic process		55094	ENSG00000076650.6	GPATCH1			1.255	0.974811
NP_001096065.1	metabolic process;regulation of biological process;response to stimulus	catalytic activity;metal ion binding;protein binding	113878	ENSG00000091073.19	DTX2	Notch Signaling Pathway	Notch signaling pathway	1.255	0.950539
NP_003503.1	regulation of biological process	DNA binding;protein binding	8334	ENSG00000180573.9	HIST1H2AC		Alcoholism; Systemic lupus erythematosus	1.254	0.941264
NP_001121689.1	cell organization and biogenesis;metabolic process;regulation of biological process;response to stimulus;transport	DNA binding;metal ion binding;protein binding;RNA binding	11168	ENSG00000164985.14	PSIP1			1.254	0.759208
NP_777568.1		protein binding	152137	ENSG00000152492.13	CCDC50			1.254	0.854185
NP_001305771.1	defense response;regulation of biological process;response to stimulus	protein binding	10695		CNPY3			1.254	0.824121
XP_006721594.1	cell communication;cell organization and biogenesis;development;metabolic process;regulation of biological process;response to stimulus	catalytic activity;nucleotide binding;protein binding;signal transducer activity	50488		MINK1	Angiopoietin Like Protein 8 Regulatory Pathway; MAPK Signaling Pathway; Insulin Signaling		1.254	0.906091
NP_001159711.1	regulation of biological process;response to stimulus	metal ion binding	10669	ENSG00000138028.15	CGREF1			1.254	0.946005
NP_008817.1	cell organization and biogenesis;metabolic process;transport	catalytic activity;transporter activity	514	ENSG00000124172.9	ATP5E	Electron Transport Chain; Oxidative phosphorylation	Oxidative phosphorylation; Parkinson's disease; Metabolic pathways; Alzheimer's disease; Huntington's disease	1.254	0.847658
NP_001302430.1	transport	protein binding;transporter activity	5002		SLC22A18			1.254	0.906091
NP_055986.1	transport	protein binding;transporter activity	23214	ENSG00000169180.11	XPO6			1.254	0.99634
NP_055720.3	cell communication;cell organization and biogenesis;metabolic process;regulation of biological process;response to stimulus;transport	catalytic activity;protein binding	2744	ENSG00000115419.12	GLS	Amino Acid metabolism	MicroRNAs in cancer; Alanine, aspartate and glutamate metabolism; Glutamatergic synapse; D-Glutamine and D-glutamate metabolism; GABAergic synapse; Proximal tubule bicarbonate reclamation; Central carbon metabolism in cancer; Arginine biosynthesis; Metabolic pathways	1.253	0.881956
NP_065101.1	cell organization and biogenesis;development;metabolic process	protein binding;RNA binding	57050	ENSG00000132467.3	UTP3			1.253	0.877808
XP_005252108.1	cell organization and biogenesis;metabolic process;regulation of biological process	catalytic activity;metal ion binding;protein binding	5253		PHF2			1.253	0.946005
NP_689895.2		protein binding	201965	ENSG00000182552.14	RWDD4			1.253	0.862002
XP_016856690.1	cellular component movement;defense response;regulation of biological process;response to stimulus	protein binding;receptor activity;signal transducer activity	3570		IL6R	IL-6 signaling pathway; Senescence and Autophagy in Cancer; Sudden Infant Death Syndrome (SIDS) Susceptibility Pathways		1.253	0.946005
NP_004199.1	cell death;cell differentiation;cell organization and biogenesis;cellular homeostasis;metabolic process;regulation of biological process;response to stimulus	catalytic activity;DNA binding;nucleotide binding;protein binding	9131	ENSG00000156709.13	AIFM1	Apoptosis Modulation and Signaling; Nanomaterial induced apoptosis; Apoptosis Modulation by HSP70	Apoptosis	1.252	0.767614
XP_011537000.1	defense response;metabolic process;regulation of biological process;response to stimulus	DNA binding;protein binding;signal transducer activity	6773		STAT2	Interferon type I signaling pathways; Type II interferon signaling (IFNG); Adipogenesis; Type III interferon signaling		1.252	0.967726
NP_077289.1		protein binding;RNA binding	79159	ENSG00000273899.4	NOL12			1.252	0.957901
XP_011518611.1			6764		ST5			1.252	0.931013
XP_005268509.1	cell communication	metal ion binding	5097		PCDH1			1.252	0.941264
NP_653237.1	metabolic process;transport	catalytic activity;protein binding	131474	ENSG00000163528.12	CHCHD4			1.251	0.90558
NP_076952.1	metabolic process	catalytic activity	53343	ENSG00000170502.12	NUDT9		Purine metabolism	1.251	0.894693
NP_001186549.1	metabolic process;regulation of biological process	protein binding	135112	ENSG00000111912.19	NCOA7	Aryl Hydrocarbon Receptor		1.251	0.955874
NP_001317256.1	development;metabolic process;regulation of biological process	DNA binding;metal ion binding	7543	ENSG00000005889.15	ZFX	Hematopoietic Stem Cell Gene Regulation by GABP alpha/beta Complex		1.251	0.981051
NP_006288.2	metabolic process;regulation of biological process;response to stimulus	catalytic activity;DNA binding;protein binding	7515	ENSG00000073050.11	XRCC1		Base excision repair	1.25	0.86179
NP_001257412.1	cell differentiation;metabolic process;transport	catalytic activity;RNA binding	7263	ENSG00000128311.13	TST		Cysteine and methionine metabolism; Sulfur metabolism; Metabolic pathways; Sulfur relay system	1.25	0.877808
NP_777565.3			147965	ENSG00000130244.12	FAM98C			1.25	0.99634
NP_002195.1	cell differentiation;cell organization and biogenesis;cellular component movement;regulation of biological process;response to stimulus	metal ion binding;protein binding	3675	ENSG00000005884.17	ITGA3	Arrhythmogenic Right Ventricular Cardiomyopathy; Integrin-mediated Cell Adhesion; Primary Focal Segmental Glomerulosclerosis FSGS; Focal Adhesion; Focal Adhesion-PI3K-Akt-mTOR-signaling pathway	Hematopoietic cell lineage; ECM-receptor interaction; Focal adhesion; Dilated cardiomyopathy; Hypertrophic cardiomyopathy (HCM); Small cell lung cancer; Pathways in cancer; Arrhythmogenic right ventricular cardiomyopathy (ARVC); PI3K-Akt signaling pathway; Regulation of actin cytoskeleton	1.249	0.810555
NP_001244904.1	regulation of biological process	metal ion binding;protein binding	25792	ENSG00000148337.20	CIZ1			1.249	0.98065
NP_060190.2	regulation of biological process	protein binding	55620	ENSG00000178078.11	STAP2			1.249	0.877808
XP_016868163.1	metabolic process;regulation of biological process	metal ion binding;protein binding	83637		ZMIZ2			1.249	0.973342
NP_001135757.1	cell organization and biogenesis;metabolic process;transport	protein binding;RNA binding;structural molecule activity	6229	ENSG00000138326.18	RPS24	Cytoplasmic Ribosomal Proteins		1.248	0.807359
NP_065881.1	regulation of biological process	metal ion binding;protein binding	57590	ENSG00000085449.14	WDFY1			1.248	0.854492
XP_011511961.1	cell organization and biogenesis;regulation of biological process;transport	enzyme regulator activity;protein binding	23216		TBC1D1			1.248	0.946005
XP_016870652.1	cell organization and biogenesis;cellular component movement;regulation of biological process;response to stimulus;transport	protein binding	80173		IFT74			1.248	0.957901
XP_016868047.1	cell differentiation;cell organization and biogenesis;metabolic process;regulation of biological process;response to stimulus;transport	catalytic activity;metal ion binding;nucleotide binding;protein binding;signal transducer activity	673		BRAF	EGF/EGFR Signaling Pathway; MAPK Signaling Pathway; Integrin-mediated Cell Adhesion; B Cell Receptor Signaling Pathway; Corticotropin-releasing hormone signaling pathway; Serotonin Receptor 4/6/7 and NR3C Signaling; Senescence and Autophagy in Cancer; MAPK Cascade; Focal Adhesion; Regulation of Actin Cytoskeleton; Bladder Cancer; Human Thyroid Stimulating Hormone (TSH) signaling pathway; Estrogen…		1.248	0.929459
NP_067041.1	metabolic process;response to stimulus	protein binding	58493	ENSG00000148153.13	INIP			1.248	0.99634
NP_003841.1	metabolic process	catalytic activity;metal ion binding;nucleotide binding;protein binding	8803	ENSG00000136143.14	SUCLA2		Metabolic pathways; Propanoate metabolism; Carbon metabolism; Citrate cycle (TCA cycle)	1.247	0.82563
NP_001825.1	cell organization and biogenesis;transport	protein binding;structural molecule activity	1212	ENSG00000175416.12	CLTB			1.247	0.817041
NP_002092.1	cellular component movement	protein binding;receptor activity	2995	ENSG00000136732.14	GYPC		Malaria	1.247	0.900909
NP_065695.1	regulation of biological process;response to stimulus	signal transducer activity	56674	ENSG00000175348.10	TMEM9B			1.247	0.894693
NP_054742.2	metabolic process	protein binding	22884	ENSG00000047056.14	WDR37			1.247	0.894693
NP_663768.1	cell differentiation;cell organization and biogenesis;metabolic process;regulation of biological process	DNA binding;protein binding	23648	ENSG00000157216.15	SSBP3			1.247	0.972242
NP_001004060.1	regulation of biological process	protein binding	283820	ENSG00000185164.14	NOMO2			1.246	0.97062
NP_858045.1	cell organization and biogenesis;metabolic process;regulation of biological process;response to stimulus	catalytic activity;protein binding	8202	ENSG00000124151.18	NCOA3	EGF/EGFR Signaling Pathway; Integrated Breast Cancer Pathway; Androgen receptor signaling pathway	Thyroid hormone signaling pathway; Endocrine resistance; Breast cancer	1.246	0.946559
NP_758516.1	cell differentiation;regulation of biological process	protein binding	26206	ENSG00000137098.13	SPAG8			1.246	0.928542
NP_001287831.1	cellular homeostasis;defense response;metabolic process;regulation of biological process;response to stimulus;transport	enzyme regulator activity;protein binding;receptor activity	1604	ENSG00000196352.14	CD55	Allograft Rejection; Complement Activation; Complement and Coagulation Cascades		1.245	0.881334
NP_055385.3	regulation of biological process;transport	enzyme regulator activity;metal ion binding;protein binding;transporter activity	26286	ENSG00000242247.10	ARFGAP3		Endocytosis	1.245	0.827878
NP_055439.1	cell organization and biogenesis;regulation of biological process;response to stimulus;transport	metal ion binding;protein binding;transporter activity	6277	ENSG00000197956.9	S100A6	Prostaglandin Synthesis and Regulation; Gastric cancer network 2		1.245	0.881752
NP_848934.1	metabolic process;regulation of biological process;transport	catalytic activity	137964	ENSG00000158669.11	AGPAT6; GPAT4		Glycerolipid metabolism; Metabolic pathways; Glycerophospholipid metabolism	1.245	0.900909
NP_036315.1	cell differentiation;development;metabolic process;regulation of biological process	DNA binding;protein binding	27022	ENSG00000187140.5	FOXD3	Wnt Signaling Pathway and Pluripotency; Neural Crest Differentiation		1.245	0.952817
XP_011537421.1	cell organization and biogenesis;cellular homeostasis;defense response;response to stimulus;transport	metal ion binding;protein binding	10367		MICU1			1.245	0.968552
NP_060933.3	cell communication;cell differentiation;regulation of biological process;response to stimulus	protein binding	55846	ENSG00000111203.11	ITFG2			1.245	0.97563
XP_006715894.1	metabolic process;response to stimulus;transport	metal ion binding;transporter activity	10165		SLC25A13			1.244	0.802224
XP_005246698.1	cell organization and biogenesis;coagulation;regulation of biological process;response to stimulus;transport	enzyme regulator activity;protein binding	5270		SERPINE2			1.244	0.80176
NP_071505.2	cell death;regulation of biological process;response to stimulus	protein binding;RNA binding	7072	ENSG00000116001.15	TIA1			1.244	0.894693
NP_001257437.1	cell death;cell organization and biogenesis;defense response;metabolic process;regulation of biological process;response to stimulus	catalytic activity;DNA binding;metal ion binding;protein binding	7128	ENSG00000118503.14	TNFAIP3	TNF alpha Signaling Pathway; Regulation of toll-like receptor signaling pathway	Measles; TNF signaling pathway; Epstein-Barr virus infection; NF-kappa B signaling pathway; NOD-like receptor signaling pathway	1.244	0.865751
NP_001317378.1	metabolic process	catalytic activity;metal ion binding;protein binding	51005	ENSG00000162066.14	AMDHD2		Amino sugar and nucleotide sugar metabolism	1.244	0.900548
NP_055431.1	cell organization and biogenesis;transport	catalytic activity;metal ion binding;nucleotide binding;protein binding;transporter activity	23200	ENSG00000058063.15	ATP11B			1.244	0.928542
XP_016856073.1	cell division;cell organization and biogenesis;regulation of biological process;transport	protein binding;structural molecule activity	2035		EPB41			1.243	0.888716
NP_057737.2	cell death;cell differentiation;cell organization and biogenesis;cell proliferation;metabolic process;regulation of biological process;response to stimulus	catalytic activity;metal ion binding;nucleotide binding;protein binding;RNA binding;signal transducer activity	51776	ENSG00000091436.16	ZAK; MAP3K20	MAPK Signaling Pathway	Tight junction; MAPK signaling pathway	1.243	0.929459
NP_057001.1	cell differentiation;metabolic process	antioxidant activity;catalytic activity;protein binding	373156	ENSG00000197448.13	GSTK1	Metapathway biotransformation	Chemical carcinogenesis; Glutathione metabolism; Metabolism of xenobiotics by cytochrome P450; Drug metabolism - cytochrome P450; Peroxisome	1.243	0.894693
NP_056100.2	cell differentiation	protein binding	23335	ENSG00000091157.13	WDR7			1.243	0.906091
NP_001153865.1	metabolic process;regulation of biological process	catalytic activity	83707		TRPT1			1.243	0.929459
NP_057485.2	cell organization and biogenesis;regulation of biological process;response to stimulus;transport	protein binding;transporter activity	51501	ENSG00000149196.15	C11orf73; HIKESHI			1.243	0.957901
NP_150596.1	metabolic process	catalytic activity	90701	ENSG00000166562.8	SEC11C		Protein export	1.243	0.973992
NP_443134.3	transport	protein binding	114790	ENSG00000144589.21	STK11IP			1.243	0.912493
NP_001306010.1	cell organization and biogenesis;metabolic process;regulation of biological process;response to stimulus;transport	catalytic activity;DNA binding;protein binding	3159	ENSG00000137309.19	HMGA1	Senescence and Autophagy in Cancer; Preimplantation Embryo; Adipogenesis		1.242	0.906091
NP_001165462.1	cell organization and biogenesis;metabolic process	catalytic activity;metal ion binding	3052	ENSG00000004961.14	HCCS		Porphyrin and chlorophyll metabolism	1.242	0.842763
NP_064551.3	cell organization and biogenesis;metabolic process	catalytic activity;metal ion binding;nucleotide binding;protein binding	56922	ENSG00000078070.12	MCCC1	Amino Acid metabolism	Metabolic pathways; Valine, leucine and isoleucine degradation	1.242	0.894693
NP_004274.1	metabolic process;regulation of biological process;response to stimulus;transport	catalytic activity;nucleotide binding;protein binding	9545	ENSG00000105514.7	RAB3D		Pancreatic secretion	1.242	0.97563
NP_003332.1	cell organization and biogenesis;metabolic process;regulation of biological process	catalytic activity;nucleotide binding;protein binding	7324	ENSG00000170142.11	UBE2E1	Photodynamic therapy-induced unfolded protein response	Ubiquitin mediated proteolysis	1.242	0.9584
NP_055857.1	development;metabolic process;regulation of biological process	metal ion binding	23060	ENSG00000180357.9	ZNF609			1.242	0.928542
NP_060416.1	metabolic process	catalytic activity;metal ion binding	55033	ENSG00000106080.10	FKBP14			1.242	0.941151
XP_016868132.1	metabolic process;regulation of biological process	catalytic activity;metal ion binding;protein binding	79872		CBLL1			1.242	0.957901
XP_016856608.1	metabolic process	catalytic activity	3283		HSD3B1	Corticotropin-releasing hormone signaling pathway; Glucocorticoid & Mineralcorticoid Metabolism; Steroid Biosynthesis		1.242	0.957901
XP_005245184.1	cell communication;cell differentiation;cell proliferation;defense response;metabolic process;regulation of biological process;response to stimulus	DNA binding;protein binding;RNA binding	3428		IFI16	Senescence and Autophagy in Cancer		1.241	0.810555
NP_005660.4		protein binding	7905	ENSG00000129625.12	REEP5			1.241	0.894693
NP_066952.1	metabolic process	catalytic activity;metal ion binding	5464	ENSG00000180817.11	PPA1		Oxidative phosphorylation	1.24	0.81998
NP_002653.1	cellular component movement;metabolic process;regulation of biological process;response to stimulus;transport	catalytic activity;protein binding	5337	ENSG00000075651.15	PLD1	One carbon metabolism and related pathways; Human Thyroid Stimulating Hormone (TSH) signaling pathway; Factors and pathways affecting insulin-like growth factor (IGF1)-Akt signaling; EGF/EGFR Signaling Pathway	Sphingolipid signaling pathway; Pancreatic cancer; Fc gamma R-mediated phagocytosis; Pathways in cancer; Ether lipid metabolism; Metabolic pathways; Glycerophospholipid metabolism; Choline metabolism in cancer; cAMP signaling pathway; Phospholipase D signaling pathway; GnRH signaling pathway; Glutamatergic synapse; Ras signaling pathway; Endocytosis	1.24	0.894693
NP_659419.3	metabolic process	metal ion binding;protein binding;RNA binding	196441	ENSG00000133858.15	ZFC3H1			1.24	0.94198
NP_001316712.1	metabolic process	catalytic activity;protein binding	201562		PTPLB; HACD2			1.24	0.925803
NP_077284.2	metabolic process	catalytic activity;nucleotide binding	79154	ENSG00000278535.4; ENSG00000275397.2	DHRS11			1.24	0.925803
NP_787050.6	metabolic process;regulation of biological process;transport	catalytic activity;metal ion binding;nucleotide binding;protein binding;RNA binding	255967	ENSG00000152520.13	PAN3		RNA degradation	1.24	0.99634
NP_001129607.1	cell organization and biogenesis;metabolic process;regulation of biological process;transport	protein binding;RNA binding;structural molecule activity	6158	ENSG00000108107.14	RPL28	Cytoplasmic Ribosomal Proteins		1.239	0.820514
NP_005443.3	metabolic process	protein binding;RNA binding	9277	ENSG00000227057.9	WDR46			1.239	0.881334
XP_016868302.1	regulation of biological process	metal ion binding;protein binding	9678		PHF14			1.239	0.881956
XP_011522170.1	development;metabolic process;regulation of biological process	DNA binding;protein binding	4335		MNT			1.239	0.99634
XP_016882270.1	metabolic process;regulation of biological process;response to stimulus;transport	catalytic activity;nucleotide binding;protein binding;transporter activity	376497		SLC27A1			1.238	0.876551
NP_060124.2	cell organization and biogenesis	nucleotide binding;protein binding	54809	ENSG00000205413.7	SAMD9			1.238	0.908501
NP_006323.2	metabolic process;regulation of biological process;response to stimulus	catalytic activity;protein binding	10437	ENSG00000216490.3	IFI30		Antigen processing and presentation	1.238	0.925803
NP_001258370.1	cell organization and biogenesis;regulation of biological process;response to stimulus	protein binding	755	ENSG00000160226.15	C21orf2			1.238	0.968552
NP_005460.2	cell organization and biogenesis;metabolic process;regulation of biological process	catalytic activity;protein binding	10005	ENSG00000101473.16	ACOT8		Metabolic pathways; Primary bile acid biosynthesis; Peroxisome	1.238	0.926132
NP_001339987.1	cell death;cell organization and biogenesis;metabolic process;regulation of biological process;response to stimulus;transport	metal ion binding;protein binding	2934	ENSG00000148180.19	GSN	Regulation of Actin Cytoskeleton; Senescence and Autophagy in Cancer		1.237	0.900909
NP_057417.3	metabolic process	nucleotide binding;protein binding;RNA binding	23524	ENSG00000167978.16	SRRM2			1.237	0.826529
NP_005044.1	metabolic process;regulation of biological process;response to stimulus	DNA binding;protein binding	5886	ENSG00000179262.9	RAD23A		Nucleotide excision repair; Protein processing in endoplasmic reticulum	1.237	0.863532
NP_001600.1	metabolic process	catalytic activity;nucleotide binding	36	ENSG00000196177.12	ACADSB	Valproic acid pathway	Metabolic pathways; Fatty acid metabolism; Fatty acid degradation; Valine, leucine and isoleucine degradation	1.237	0.925803
XP_016861031.1	cell communication;cell organization and biogenesis;defense response;metabolic process;regulation of biological process;response to stimulus;transport	catalytic activity;protein binding	10533		ATG7	Senescence and Autophagy in Cancer		1.237	0.929459
NP_443079.1	regulation of biological process;response to stimulus	signal transducer activity	2788	ENSG00000176533.12	GNG7	Focal Adhesion-PI3K-Akt-mTOR-signaling pathway; Calcium Regulation in the Cardiac Cell; G Protein Signaling Pathways; Chemokine signaling pathway; Myometrial Relaxation and Contraction Pathways	Ras signaling pathway; Morphine addiction; Serotonergic synapse; Cholinergic synapse; GABAergic synapse; Olfactory transduction; Pathways in cancer; PI3K-Akt signaling pathway; Circadian entrainment; Chemokine signaling pathway; Glutamatergic synapse; Alcoholism; Dopaminergic synapse; Retrograde endocannabinoid signaling	1.237	0.96835
NP_006077.2	cell organization and biogenesis;cellular component movement	catalytic activity;nucleotide binding;protein binding;structural molecule activity	10381	ENSG00000258947.6	TUBB3	Parkin-Ubiquitin Proteasomal System pathway; Exercise-induced Circadian Regulation; Pathogenic Escherichia coli infection	Phagosome; Pathogenic Escherichia coli infection; Gap junction	1.236	0.919525
XP_006716248.1	cellular homeostasis;metabolic process;regulation of biological process;response to stimulus;transport	catalytic activity;metal ion binding;protein binding;RNA binding	9601		PDIA4			1.236	0.967005
NP_005909.2	metabolic process	catalytic activity;nucleotide binding;protein binding;RNA binding	4191	ENSG00000146701.11	MDH2	TCA Cycle; Glycolysis and Gluconeogenesis; Amino Acid metabolism	Citrate cycle (TCA cycle); Glyoxylate and dicarboxylate metabolism; Pyruvate metabolism; Metabolic pathways; Cysteine and methionine metabolism; Carbon metabolism	1.236	0.829575
NP_054861.2	cell organization and biogenesis;metabolic process	catalytic activity;metal ion binding;protein binding;RNA binding	11164	ENSG00000165609.12	NUDT5		Purine metabolism	1.236	0.84339
XP_006719842.1	metabolic process;regulation of biological process	catalytic activity;metal ion binding;protein binding	23077		MYCBP2			1.236	0.920238
NP_037377.1	cell communication;cell division;cell organization and biogenesis;metabolic process;regulation of biological process;response to stimulus;transport	catalytic activity;nucleotide binding;protein binding;RNA binding	27183	ENSG00000132612.15	VPS4A		Endocytosis	1.236	0.897259
XP_005259974.1	metabolic process;regulation of biological process	DNA binding;protein binding	4784		NFIX	Oxidative Stress		1.236	0.929459
NP_001273510.1	metabolic process	metal ion binding;protein binding	57661	ENSG00000070047.11	PHRF1			1.236	0.935096
XP_005262677.1	cellular component movement;defense response;metabolic process;regulation of biological process;response to stimulus	protein binding	6382		SDC1			1.236	0.911429
NP_001336644.1	metabolic process	catalytic activity	51102		MECR	Fatty Acid Biosynthesis		1.236	0.929459
NP_055542.1	cell differentiation;cell organization and biogenesis;metabolic process;regulation of biological process;response to stimulus	catalytic activity;DNA binding;metal ion binding;protein binding	9757	ENSG00000272333.5	KMT2B; MLL4	Histone Modifications	Lysine degradation	1.236	0.99634
NP_998760.1	cell organization and biogenesis;cellular homeostasis;metabolic process	catalytic activity;metal ion binding;protein binding;structural molecule activity	23479	ENSG00000136003.15	ISCU			1.236	0.919105
NP_001005518.1	regulation of biological process;response to stimulus	receptor activity;signal transducer activity	403282	ENSG00000205328.2	OR6C65		Olfactory transduction	1.236	0.97563
NP_001129123.1	cell communication;defense response;metabolic process;regulation of biological process;response to stimulus	catalytic activity;enzyme regulator activity;nucleotide binding;protein binding;RNA binding	5610	ENSG00000055332.16	EIF2AK2	Type II interferon signaling (IFNG); Translation Factors	Epstein-Barr virus infection; Herpes simplex infection; Influenza A; Protein processing in endoplasmic reticulum; Viral carcinogenesis; Hepatitis C; Measles	1.235	0.833984
NP_004544.1	cell organization and biogenesis;metabolic process;transport	catalytic activity	4726	ENSG00000145494.11	NDUFS6	Electron Transport Chain; Oxidative phosphorylation	Huntington's disease; Metabolic pathways; Alzheimer's disease; Non-alcoholic fatty liver disease (NAFLD); Parkinson's disease; Oxidative phosphorylation	1.235	0.900909
NP_060561.3	cell organization and biogenesis;cellular component movement;metabolic process;regulation of biological process	catalytic activity;enzyme regulator activity;metal ion binding;protein binding	55140	ENSG00000134014.16	ELP3			1.235	0.887401
NP_001244942.2	metabolic process	catalytic activity;protein binding	2232	ENSG00000161513.11	FDXR			1.235	0.96835
NP_003621.1	cell organization and biogenesis;transport	protein binding	8504	ENSG00000034693.14	PEX3		Peroxisome	1.235	0.949909
XP_011511340.1	metabolic process;regulation of biological process;response to stimulus	catalytic activity;protein binding;receptor activity;signal transducer activity	57337		SENP7			1.235	0.964433
XP_005255916.3		protein binding	23199		GSE1			1.235	0.96835
NP_060530.3	metabolic process;regulation of biological process	catalytic activity;nucleotide binding;RNA binding	55699	ENSG00000067704.9	IARS2		Aminoacyl-tRNA biosynthesis	1.234	0.842087
XP_011517275.1	cell death;cell organization and biogenesis;metabolic process;regulation of biological process;response to stimulus	catalytic activity;metal ion binding;protein binding;signal transducer activity	7186		TRAF2	TNF related weak inducer of apoptosis (TWEAK) Signaling Pathway; p38 MAPK Signaling Pathway; Apoptosis; RANKL/RANK (Receptor activator of NFKB (ligand)) Signaling Pathway; MAPK Signaling Pathway; TNF alpha Signaling Pathway		1.234	0.929459
XP_016866721.1	metabolic process;regulation of biological process;response to stimulus	DNA binding;protein binding	7020		TFAP2A	Corticotropin-releasing hormone signaling pathway		1.234	0.929459
XP_016862048.1	metabolic process;transport	catalytic activity;metal ion binding	51304		ZDHHC3			1.234	0.946005
NP_057152.2	cell death;cell organization and biogenesis;cellular homeostasis;metabolic process;regulation of biological process;response to stimulus;transport	protein binding	51024	ENSG00000214253.8	FIS1			1.234	0.957901
XP_016855168.1			105371047		LOC105371047			1.234	0.929459
NP_996667.2	metabolic process	catalytic activity;protein binding	10455	ENSG00000198721.12	ECI2		Fatty acid degradation; Peroxisome	1.233	0.900909
NP_073750.2	cell organization and biogenesis;metabolic process;response to stimulus	RNA binding;structural molecule activity	64963	ENSG00000181991.15	MRPS11		Ribosome	1.233	0.925803
NP_001274170.1	cell differentiation;regulation of biological process	nucleotide binding;protein binding	81618	ENSG00000135916.15	ITM2C			1.233	0.929459
NP_055851.1	metabolic process;transport	catalytic activity;metal ion binding	23052	ENSG00000149218.4	ENDOD1			1.232	0.894693
XP_005259637.2	cell organization and biogenesis;metabolic process	catalytic activity;DNA binding;protein binding;RNA binding	5442		POLRMT	Mitochondrial Gene Expression		1.232	0.900909
XP_011527439.1	metabolic process;regulation of biological process;response to stimulus	catalytic activity;metal ion binding;protein binding	10616		RBCK1			1.232	0.93688
NP_003102.1	cell differentiation;metabolic process;regulation of biological process	DNA binding;metal ion binding;protein binding	6670	ENSG00000172845.14	SP3	Sudden Infant Death Syndrome (SIDS) Susceptibility Pathways; Mecp2 and Associated Rett Syndrome; Selenium Metabolism and Selenoproteins		1.232	0.93899
NP_006344.1		DNA binding;protein binding	10473	ENSG00000182952.4	HMGN4			1.232	0.877808
XP_016855322.1	cell organization and biogenesis;transport	protein binding;transporter activity	7109		TRAPPC10			1.232	0.93899
NP_055271.2	cell death;cell organization and biogenesis;regulation of biological process;response to stimulus	protein binding;RNA binding	27250	ENSG00000150593.17	PDCD4	Interferon type I signaling pathways	MicroRNAs in cancer; Proteoglycans in cancer	1.231	0.880602
XP_011528424.1	metabolic process;regulation of biological process;transport	protein binding	26088	ENSG00000100083.18	GGA1			1.231	0.894693
NP_001304824.1	metabolic process;regulation of biological process	catalytic activity;protein binding	84875	ENSG00000178685.13	PARP10			1.231	0.894693
XP_016875757.1	cell organization and biogenesis;regulation of biological process;response to stimulus;transport	metal ion binding;protein binding	9847		C2CD5; KIAA0528			1.231	0.925803
NP_001276049.1		metal ion binding;protein binding;RNA binding	84186	ENSG00000147905.17	ZCCHC7		RNA degradation	1.231	0.986057
NP_002399.1	metabolic process	catalytic activity	4247	ENSG00000168282.5	MGAT2		N-Glycan biosynthesis; Metabolic pathways	1.231	0.929459
NP_001001481.2	metabolic process;response to stimulus	catalytic activity;nucleotide binding;protein binding	55284	ENSG00000104343.19	UBE2W			1.231	0.969191
NP_001014437.1	metabolic process	catalytic activity;metal ion binding;nucleotide binding;protein binding;RNA binding	833	ENSG00000278191.4; ENSG00000110619.17	CARS			1.23	0.854185
NP_002717.3	metabolic process	catalytic activity;protein binding	5550	ENSG00000085377.13	PREP		Renin-angiotensin system	1.23	0.854185
NP_891988.1	metabolic process;response to stimulus	catalytic activity;metal ion binding	5352	ENSG00000152952.11	PLOD2			1.23	0.899848
NP_006393.2	cell organization and biogenesis;regulation of biological process;response to stimulus	protein binding;structural molecule activity	10542	ENSG00000134248.13	LAMTOR5		mTOR signaling pathway; Hepatitis B	1.23	0.910737
NP_665813.1	regulation of biological process;transport	transporter activity	59285	ENSG00000130433.7	CACNG6	Arrhythmogenic Right Ventricular Cardiomyopathy	Oxytocin signaling pathway; Hypertrophic cardiomyopathy (HCM); Dilated cardiomyopathy; Adrenergic signaling in cardiomyocytes; MAPK signaling pathway; Arrhythmogenic right ventricular cardiomyopathy (ARVC); Cardiac muscle contraction	1.23	0.892314
NP_061176.3	cell differentiation;metabolic process	catalytic activity	55526		DHTKD1			1.228	0.925803
NP_777571.1		protein binding	157638	ENSG00000168672.3	FAM84B			1.228	0.925803
XP_011508525.1	cellular component movement;regulation of biological process;transport	catalytic activity;enzyme regulator activity;motor activity;protein binding	9910		RABGAP1L			1.228	0.890086
NP_060631.2	metabolic process	catalytic activity;nucleotide binding;protein binding	55191	ENSG00000172890.11	NADSYN1	NAD Biosynthesis II (from tryptophan); NAD+ biosynthetic pathways	Nicotinate and nicotinamide metabolism; Metabolic pathways	1.228	0.94866
XP_016861537.1	regulation of biological process;response to stimulus	enzyme regulator activity;metal ion binding;protein binding	23527		ACAP2			1.227	0.857134
NP_001743.1	cell differentiation;cell organization and biogenesis;metabolic process;regulation of biological process;response to stimulus;transport	antioxidant activity;catalytic activity;metal ion binding;nucleotide binding;protein binding	847	ENSG00000121691.4	CAT	DNA Damage Response (only ATM dependent); Tryptophan metabolism; Folate Metabolism; Amyotrophic lateral sclerosis (ALS); Oxidative Stress; Selenium Micronutrient Network	Peroxisome; Longevity regulating pathway; Carbon metabolism; Glyoxylate and dicarboxylate metabolism; FoxO signaling pathway; Longevity regulating pathway - multiple species; Tryptophan metabolism; Amyotrophic lateral sclerosis (ALS)	1.227	0.881334
XP_005268422.1	metabolic process;regulation of biological process	protein binding;RNA binding	10915		TCERG1			1.227	0.877808
NP_001070865.1	metabolic process;regulation of biological process	metal ion binding	359948	ENSG00000168264.10	IRF2BP2			1.227	0.919105
NP_004090.4	cell organization and biogenesis;regulation of biological process;transport	protein binding	2040	ENSG00000148175.12	STOM			1.227	0.911559
XP_016876716.1		protein binding	283638		CEP170B; KIAA0284			1.227	0.96835
NP_061969.3	transport	catalytic activity;nucleotide binding;protein binding	54676	ENSG00000172432.18	GTPBP2			1.227	0.935096
NP_005580.1	cell differentiation;metabolic process	catalytic activity;RNA binding	4329	ENSG00000119711.12	ALDH6A1		beta-Alanine metabolism; Metabolic pathways; Carbon metabolism; Valine, leucine and isoleucine degradation; Inositol phosphate metabolism; Propanoate metabolism	1.227	0.958969
NP_001124463.1	regulation of biological process;response to stimulus;transport	nucleotide binding;protein binding	10525	ENSG00000280682.2; ENSG00000149428.18	HYOU1		Protein processing in endoplasmic reticulum	1.226	0.976439
NP_001341088.1	cell organization and biogenesis;metabolic process;regulation of biological process;response to stimulus;transport	catalytic activity;nucleotide binding;protein binding	2181	ENSG00000123983.13	ACSL3	Mitochondrial LC-Fatty Acid Beta-Oxidation; Fatty Acid Beta Oxidation; PPAR signaling pathway; Fatty Acid Biosynthesis	Metabolic pathways; Fatty acid degradation; Fatty acid metabolism; Fatty acid biosynthesis; Peroxisome; Adipocytokine signaling pathway; PPAR signaling pathway	1.226	0.863532
NP_001253968.1	metabolic process	protein binding;RNA binding	51574	ENSG00000174720.15	LARP7			1.226	0.894693
NP_001893.2	cell organization and biogenesis;metabolic process;regulation of biological process;response to stimulus	catalytic activity;protein binding	1491	ENSG00000116761.11	CTH	Trans-sulfuration and one carbon metabolism; Vitamin B12 Metabolism; Selenium Micronutrient Network; Amino Acid metabolism; Trans-sulfuration pathway; Folate Metabolism; One carbon metabolism and related pathways	Selenocompound metabolism; Cysteine and methionine metabolism; Biosynthesis of amino acids; Glycine, serine and threonine metabolism; Metabolic pathways	1.226	0.929459
NP_065904.1			57613	ENSG00000084444.13	KIAA1467; FAM234B			1.226	0.99634
XP_005247639.1	metabolic process;regulation of biological process;transport	catalytic activity;protein binding	55486		PARL			1.226	0.976439
NP_068708.1		protein binding	7982	ENSG00000004866.20	ST7			1.226	0.97563
NP_002493.3	cell differentiation;cell organization and biogenesis;defense response;metabolic process;regulation of biological process;response to stimulus	DNA binding;protein binding	4791	ENSG00000077150.18	NFKB2	TNF alpha Signaling Pathway; Toll-like receptor signaling pathway; Toll-like Receptor Signaling; Sudden Infant Death Syndrome (SIDS) Susceptibility Pathways; Photodynamic therapy-induced NF-kB survival signaling; RANKL/RANK (Receptor activator of NFKB (ligand)) Signaling Pathway; Regulation of toll-like receptor signaling pathway; Folate Metabolism; Selenium Micronutrient Network; ApoE and miR-14…		1.225	0.935087
NP_005566.2	cell communication;cell organization and biogenesis;metabolic process;regulation of biological process;response to stimulus	catalytic activity;metal ion binding;protein binding	4012	ENSG00000113441.15	LNPEP		Renin-angiotensin system	1.225	0.881956
NP_067653.3	response to stimulus		60314		C12orf10			1.225	0.894693
XP_005258027.1	cell division;metabolic process;regulation of biological process;response to stimulus	catalytic activity;DNA binding;metal ion binding;nucleotide binding;protein binding	3980		LIG3			1.225	0.887401
NP_003889.1	cell organization and biogenesis;metabolic process	catalytic activity;protein binding;RNA binding	8871	ENSG00000078269.14	SYNJ2		Inositol phosphate metabolism; Metabolic pathways; Phosphatidylinositol signaling system	1.225	0.925803
NP_000008.1	metabolic process	catalytic activity;nucleotide binding	35	ENSG00000122971.8	ACADS	Mitochondrial LC-Fatty Acid Beta-Oxidation; Fatty Acid Beta Oxidation	Fatty acid metabolism; Carbon metabolism; Valine, leucine and isoleucine degradation; Fatty acid degradation; Metabolic pathways; Butanoate metabolism	1.225	0.929459
NP_115584.1	cell organization and biogenesis;regulation of biological process;response to stimulus	metal ion binding;protein binding;receptor activity;signal transducer activity	84168	ENSG00000169604.19	ANTXR1		NOD-like receptor signaling pathway	1.225	0.97563
XP_005245715.1	regulation of biological process	protein binding;RNA binding	9898		UBAP2L			1.224	0.973342
NP_001186127.1	regulation of biological process	protein binding	55773	ENSG00000036054.12	TBC1D23			1.224	0.925803
NP_062456.1	cell differentiation;regulation of biological process		56180	ENSG00000101928.12	MOSPD1			1.224	0.984044
NP_001182407.1	cell organization and biogenesis;regulation of biological process;response to stimulus;transport	protein binding;signal transducer activity	10342	ENSG00000114354.13	TFG		Pathways in cancer; Thyroid cancer	1.223	0.889205
NP_000894.1	cell communication;metabolic process;regulation of biological process;response to stimulus	antioxidant activity;catalytic activity;protein binding;RNA binding	1728	ENSG00000181019.12	NQO1	Estrogen metabolism; Apoptosis-related network due to altered Notch3 in ovarian cancer; Dopamine metabolism; Transcriptional activation by NRF2; Simplified Interaction Map Between LOXL4 and Oxidative Stress Pathway; Aryl Hydrocarbon Receptor Pathway; Photodynamic therapy-induced NFE2L2 (NRF2) survival signaling; Aryl Hydrocarbon Receptor; Oxidative Stress; Benzene metabolism; NRF2 pathway	Ubiquinone and other terpenoid-quinone biosynthesis	1.223	0.872989
NP_038472.2	metabolic process;regulation of biological process	protein binding	29978	ENSG00000188021.8	UBQLN2		Protein processing in endoplasmic reticulum	1.223	0.929459
NP_004160.3	cell organization and biogenesis;metabolic process;regulation of biological process	catalytic activity;protein binding;RNA binding;translation regulator activity	6470	ENSG00000176974.19	SHMT1	Folate Metabolism; One carbon metabolism and related pathways; One Carbon Metabolism; Trans-sulfuration and one carbon metabolism	Glycine, serine and threonine metabolism; Biosynthesis of amino acids; Glyoxylate and dicarboxylate metabolism; One carbon pool by folate; Antifolate resistance; Carbon metabolism; Metabolic pathways	1.223	0.881956
NP_079291.2		nucleotide binding	259217	ENSG00000165868.13	HSPA12A			1.223	0.891724
NP_001304712.1	metabolic process	catalytic activity;protein binding	7264		TSTA3			1.223	0.881956
NP_001185461.1	cell death;metabolic process;regulation of biological process;response to stimulus	catalytic activity;protein binding	55074	ENSG00000164830.18	OXR1			1.223	0.894693
NP_004326.1	cell communication;cell proliferation;cellular component movement;defense response;development;regulation of biological process;response to stimulus;transport	enzyme regulator activity;protein binding;RNA binding;signal transducer activity;transporter activity	684	ENSG00000130303.12	BST2			1.223	0.923229
NP_036479.1	cell differentiation;defense response;metabolic process;regulation of biological process;response to stimulus	catalytic activity;protein binding	26268	ENSG00000112146.16	FBXO9			1.223	0.98065
NP_671723.1	metabolic process	catalytic activity;DNA binding	91012	ENSG00000139624.12	CERS5	Sphingolipid Metabolism	Sphingolipid metabolism; Metabolic pathways; Sphingolipid signaling pathway	1.223	0.99634
XP_016882575.1	cell differentiation;cell organization and biogenesis;cellular component movement;metabolic process;regulation of biological process;response to stimulus;transport	catalytic activity;metal ion binding;motor activity;nucleotide binding;protein binding;structural molecule activity;transporter activity	58513		EPS15L1	EGF/EGFR Signaling Pathway		1.222	0.872475
XP_016883225.1	cell differentiation;metabolic process;regulation of biological process	DNA binding;metal ion binding;protein binding	23051		ZHX3			1.222	0.97563
NP_006848.1	metabolic process	protein binding	11017	ENSG00000124380.10	SNRNP27		Spliceosome	1.222	0.900909
XP_016883588.1	cell organization and biogenesis;metabolic process;regulation of biological process;response to stimulus	catalytic activity;DNA binding;nucleotide binding;protein binding	84181		CHD6			1.222	0.97563
NP_004550.2	metabolic process;regulation of biological process	DNA binding;protein binding;RNA binding	4904	ENSG00000065978.18	YBX1	Brain-Derived Neurotrophic Factor (BDNF) signaling pathway; mRNA Processing; Mecp2 and Associated Rett Syndrome; Sudden Infant Death Syndrome (SIDS) Susceptibility Pathways		1.221	0.877808
NP_003092.4	cell differentiation;cell organization and biogenesis;metabolic process;regulation of biological process;transport	catalytic activity;protein binding	6646	ENSG00000057252.12	SOAT1	Statin Pathway	Steroid biosynthesis	1.221	0.894693
XP_016867003.1	metabolic process;regulation of biological process	protein binding	9589		WTAP			1.221	0.925803
NP_001269262.1	metabolic process	catalytic activity	79042	ENSG00000274672.4; ENSG00000274078.4; ENSG00000274129.4; ENSG00000273896.4; ENSG00000275165.4; ENSG00000278622.4; ENSG00000274796.4; ENSG00000170892.10; ENSG00000278605.4; ENSG00000278712.4	TSEN34			1.221	0.925803
NP_055512.1	regulation of biological process	protein binding	9722	ENSG00000198929.12	NOS1AP	Sudden Infant Death Syndrome (SIDS) Susceptibility Pathways	Circadian entrainment	1.221	0.955708
NP_037471.2	metabolic process	catalytic activity	29929	ENSG00000088035.15	ALG6	GPCRs, Other	N-Glycan biosynthesis; Metabolic pathways	1.221	0.97563
XP_005274415.1	transport	transporter activity	8501		SLC43A1			1.221	0.98065
NP_000633.2	metabolic process;response to stimulus;transport	catalytic activity;protein binding	178	ENSG00000162688.16	AGL	Glycogen Metabolism	Starch and sucrose metabolism; Metabolic pathways	1.22	0.900366
NP_005018.1	cellular component movement;cellular homeostasis;metabolic process;regulation of biological process;response to stimulus;transport	catalytic activity;enzyme regulator activity;protein binding	5296		PIK3R2	Bladder Cancer; Focal Adhesion; Interleukin-11 Signaling Pathway; IL-3 Signaling Pathway; Leptin signaling pathway; IL-7 Signaling Pathway; RANKL/RANK (Receptor activator of NFKB (ligand)) Signaling Pathway; Integrin-mediated Cell Adhesion; Regulation of toll-like receptor signaling pathway; IL-5 Signaling Pathway; Interferon type I signaling pathways; T-Cell antigen Receptor (TCR) Signaling Path…	Breast cancer; Small cell lung cancer; Neurotrophin signaling pathway; mTOR signaling pathway; Central carbon metabolism in cancer; EGFR tyrosine kinase inhibitor resistance; Regulation of lipolysis in adipocytes; Chagas disease (American trypanosomiasis); Pathways in cancer; Ras signaling pathway; Non-small cell lung cancer; Non-alcoholic fatty liver disease (NAFLD); Phospholipase D signaling pa…	1.22	0.96835
NP_758961.1	cell differentiation;metabolic process;regulation of biological process	DNA binding;protein binding	1997	ENSG00000120690.15	ELF1			1.22	0.96835
NP_037522.1	development;metabolic process	catalytic activity;metal ion binding;protein binding	23670	ENSG00000135048.13	TMEM2			1.219	0.925803
NP_683720.2	cell differentiation;metabolic process;regulation of biological process;response to stimulus;transport	catalytic activity;protein binding	5696	ENSG00000235715.6; ENSG00000231631.6; ENSG00000236443.6; ENSG00000206298.8; ENSG00000226201.6; ENSG00000230669.6; ENSG00000204264.8	PSMB8	Proteasome Degradation	Proteasome	1.219	0.930441
XP_011542196.1	metabolic process	catalytic activity	24140		FTSJ1			1.219	0.928542
XP_005263415.1	cell organization and biogenesis;cellular component movement;metabolic process;regulation of biological process;response to stimulus	enzyme regulator activity;metal ion binding;nucleotide binding;protein binding;signal transducer activity	9693		RAPGEF2			1.219	0.97563
XP_005270689.1	cell differentiation;metabolic process;regulation of biological process	DNA binding	22887		FOXJ3			1.219	0.97563
XP_016880561.1		protein binding	79415		C17orf62			1.219	0.97563
NP_115664.2	transport	protein binding;RNA binding	84248	ENSG00000122068.12	FYTTD1			1.219	0.946005
XP_016865932.1	cell organization and biogenesis;development;metabolic process;regulation of biological process	catalytic activity;DNA binding;metal ion binding;nucleotide binding;protein binding	221656		KDM1B			1.219	0.97563
NP_116023.2	metabolic process	catalytic activity	84720	ENSG00000165282.13	PIGO		Glycosylphosphatidylinositol (GPI)-anchor biosynthesis; Metabolic pathways	1.219	0.99634
XP_016865401.1	regulation of biological process	enzyme regulator activity;protein binding;RNA binding	831		CAST			1.218	0.935096
NP_055726.3	cell organization and biogenesis;metabolic process;regulation of biological process;transport	catalytic activity;nucleotide binding;protein binding	22848		AAK1			1.218	0.905282
NP_001310991.1	cell organization and biogenesis;metabolic process;regulation of biological process;response to stimulus;transport	protein binding;transporter activity	375056		MIA3			1.218	0.894693
NP_001019907.1	cell proliferation;regulation of biological process;response to stimulus	protein binding	80381	ENSG00000103855.17	CD276		Cell adhesion molecules (CAMs)	1.218	0.929459
XP_011514161.1	metabolic process;regulation of biological process	DNA binding;metal ion binding	168850		ZNF800			1.218	0.925803
XP_016879874.1	metabolic process;regulation of biological process;transport	protein binding	23163		GGA3			1.218	0.97563
XP_006718329.1	cell organization and biogenesis;metabolic process;regulation of biological process	catalytic activity	57104		PNPLA2	Fatty Acid Beta Oxidation; Triacylglyceride Synthesis		1.218	0.97563
XP_016869277.1	cell organization and biogenesis;metabolic process;regulation of biological process;response to stimulus	DNA binding;protein binding	6873		TAF2			1.218	0.97563
NP_005338.1	cell communication;cell death;cell differentiation;cell organization and biogenesis;metabolic process;regulation of biological process;response to stimulus;transport	catalytic activity;metal ion binding;nucleotide binding;protein binding	3309	ENSG00000044574.7	HSPA5	MAPK Signaling Pathway; Photodynamic therapy-induced unfolded protein response; Parkin-Ubiquitin Proteasomal System pathway; Apoptosis-related network due to altered Notch3 in ovarian cancer	Thyroid hormone synthesis; Prion diseases; Antigen processing and presentation; Protein export; Protein processing in endoplasmic reticulum	1.217	0.881334
NP_000975.2	cell organization and biogenesis;cell proliferation;metabolic process;transport	protein binding;RNA binding;structural molecule activity	6147	ENSG00000198242.13	RPL23A	Cytoplasmic Ribosomal Proteins	Ribosome	1.217	0.881694
NP_001120665.1	metabolic process;regulation of biological process	DNA binding;metal ion binding;protein binding;RNA binding	7555	ENSG00000169714.16	CNBP			1.217	0.955708
XP_016859884.1	metabolic process;regulation of biological process	catalytic activity;metal ion binding;protein binding	5495		PPM1B	MAPK Signaling Pathway		1.217	0.93899
NP_387510.1	metabolic process	catalytic activity;protein binding	10785	ENSG00000160193.11	WDR4			1.217	0.925803
NP_055500.1	cellular homeostasis;metabolic process;regulation of biological process;response to stimulus;transport	protein binding	9709	ENSG00000051108.14	HERPUD1	Exercise-induced Circadian Regulation; VEGFA-VEGFR2 Signaling Pathway	Protein processing in endoplasmic reticulum	1.217	0.97563
NP_001127853.1	cell communication;metabolic process;regulation of biological process;response to stimulus;transport	enzyme regulator activity;protein binding	9779	ENSG00000131374.14	TBC1D5			1.216	0.925803
NP_000378.1	transport	transporter activity	788	ENSG00000178537.9	SLC25A20	Fatty Acid Beta Oxidation; Mitochondrial LC-Fatty Acid Beta-Oxidation		1.216	0.929459
NP_036537.1	cell organization and biogenesis;metabolic process;transport	catalytic activity	23463	ENSG00000116237.15	ICMT		Terpenoid backbone biosynthesis	1.216	0.97563
NP_003086.1	cell organization and biogenesis;metabolic process;transport	protein binding;RNA binding	6636	ENSG00000139343.10	SNRPF	mRNA Processing	Spliceosome	1.216	0.97563
NP_085131.1	metabolic process	protein binding	80789	ENSG00000185085.2	INTS5			1.216	0.97563
YP_002124303.1	metabolic process;transport	catalytic activity	6775094		ND2			1.216	0.941264
NP_003124.1	cell organization and biogenesis;regulation of biological process;transport	protein binding;RNA binding	6726; 653226	ENSG00000143742.12	SRP9; SRP9P1		Protein export	1.216	0.973897
NP_001341661.1	cell death;cell organization and biogenesis;metabolic process;regulation of biological process;response to stimulus;transport	protein binding;transporter activity	5074	ENSG00000177425.10	PAWR			1.215	0.955234
NP_001334.2	cell death;cell differentiation;cell organization and biogenesis;cell proliferation;development;regulation of biological process;response to stimulus;transport	protein binding;receptor activity	1601	ENSG00000153071.14	DAB2	TGF-beta Signaling Pathway; Endoderm Differentiation	Endocytosis	1.215	0.935087
NP_001028675.1	cell organization and biogenesis;regulation of biological process;response to stimulus;transport	catalytic activity;metal ion binding;nucleotide binding;protein binding;signal transducer activity	51128	ENSG00000152700.13	SAR1B	Sterol Regulatory Element-Binding Proteins (SREBP) signalling	Protein processing in endoplasmic reticulum; Legionellosis	1.215	0.97563
NP_001257927.1	transport	metal ion binding;protein binding	130617	ENSG00000158552.12	ZFAND2B			1.215	0.976439
XP_011523628.1	metabolic process;regulation of biological process;response to stimulus	catalytic activity;nucleotide binding;protein binding;signal transducer activity	8396		PIP4K2B	Regulation of Actin Cytoskeleton		1.215	0.981051
NP_005244.1	cell death;metabolic process;regulation of biological process	DNA binding;protein binding	2355	ENSG00000075426.11	FOSL2	Corticotropin-releasing hormone signaling pathway	Osteoclast differentiation	1.215	0.973897
NP_055291.2	cell organization and biogenesis	metal ion binding;protein binding;structural molecule activity	27295	ENSG00000154553.13	PDLIM3			1.215	0.977878
NP_059122.2	cell organization and biogenesis;metabolic process;regulation of biological process;transport	protein binding;structural molecule activity;transporter activity	53371	ENSG00000138750.14	NUP54		RNA transport	1.214	0.919105
NP_005317.2	metabolic process	catalytic activity;metal ion binding;protein binding	3029	ENSG00000063854.12	HAGH		Pyruvate metabolism	1.214	0.929459
NP_003809.1	metabolic process	catalytic activity	8760	ENSG00000101290.13	CDS2		Phosphatidylinositol signaling system; Glycerophospholipid metabolism; Metabolic pathways	1.214	0.941783
NP_078954.4	metabolic process	catalytic activity;nucleotide binding	79731	ENSG00000137513.9	NARS2	Ectoderm Differentiation	Aminoacyl-tRNA biosynthesis	1.214	0.925803
XP_011527784.1	metabolic process;regulation of biological process	catalytic activity;nucleotide binding;protein binding	1859		DYRK1A	T-Cell Receptor and Co-stimulatory Signaling		1.214	0.976439
NP_006705.1	metabolic process	catalytic activity;metal ion binding;protein binding	10924	ENSG00000172594.12	SMPDL3A			1.214	0.99634
XP_005268645.1	cell organization and biogenesis;metabolic process	protein binding;RNA binding	11052		CPSF6			1.213	0.924827
NP_871622.1	cell death;metabolic process;regulation of biological process;response to stimulus	catalytic activity;nucleotide binding;protein binding	7323	ENSG00000109332.19	UBE2D3	Proteasome Degradation		1.213	0.935009
NP_002727.2	coagulation;metabolic process;regulation of biological process;response to stimulus	catalytic activity;enzyme regulator activity;nucleotide binding;protein binding	5577	ENSG00000005249.12; ENSG00000284096.1	PRKAR2B	Calcium Regulation in the Cardiac Cell; G Protein Signaling Pathways; Sudden Infant Death Syndrome (SIDS) Susceptibility Pathways; Myometrial Relaxation and Contraction Pathways; miRs in Muscle Cell Differentiation	Insulin signaling pathway	1.212	0.96051
NP_057332.1	regulation of biological process;response to stimulus	protein binding	11215	ENSG00000023516.8	AKAP11	G Protein Signaling Pathways		1.212	0.946702
XP_016867305.1	cellular component movement;metabolic process;regulation of biological process;response to stimulus	catalytic activity;nucleotide binding;protein binding;receptor activity;signal transducer activity	2050		EPHB4			1.212	0.966003
NP_031385.2	metabolic process;regulation of biological process;transport	protein binding;RNA binding	22794	ENSG00000108349.16	CASC3		mRNA surveillance pathway; RNA transport	1.212	0.9403
NP_001036004.1	metabolic process;regulation of biological process	DNA binding;metal ion binding;protein binding;RNA binding	4150	ENSG00000103495.13	MAZ	Sudden Infant Death Syndrome (SIDS) Susceptibility Pathways		1.212	0.99634
NP_001332810.1	metabolic process	protein binding	54876	ENSG00000163257.10	DCAF16			1.212	0.976439
NP_056955.2	metabolic process;regulation of biological process;transport	DNA binding;metal ion binding;protein binding	51042	ENSG00000142684.8	ZNF593			1.212	0.99634
NP_116267.3	metabolic process	catalytic activity;metal ion binding;protein binding	84964	ENSG00000239382.10	ALKBH6			1.212	0.99634
NP_005882.2	metabolic process	catalytic activity;protein binding	39	ENSG00000120437.8	ACAT2		Fatty acid metabolism; Terpenoid backbone biosynthesis; Carbon metabolism; Tryptophan metabolism; Pyruvate metabolism; Fatty acid degradation; Metabolic pathways; Butanoate metabolism; Synthesis and degradation of ketone bodies; Lysine degradation; Valine, leucine and isoleucine degradation; Propanoate metabolism; Glyoxylate and dicarboxylate metabolism; Fat digestion and absorption	1.211	0.926737
NP_057371.2	cell organization and biogenesis;regulation of biological process;response to stimulus	DNA binding;protein binding	50809	ENSG00000127483.17	HP1BP3			1.211	0.894693
NP_003135.2	cell organization and biogenesis;regulation of biological process;transport	protein binding	6745	ENSG00000124783.12	SSR1		Protein processing in endoplasmic reticulum	1.211	0.932232
NP_003615.2	cell organization and biogenesis;metabolic process;regulation of biological process;transport	enzyme regulator activity;protein binding	8498	ENSG00000031823.14	RANBP3			1.211	0.925803
NP_001005333.1	regulation of biological process	protein binding	9500	ENSG00000179222.17	MAGED1			1.211	0.925803
NP_064715.1	regulation of biological process	metal ion binding;protein binding	57037	ENSG00000106524.8	ANKMY2			1.211	0.941397
NP_006519.1	coagulation;regulation of biological process;response to stimulus	enzyme regulator activity;structural molecule activity	7980	ENSG00000105825.11	TFPI2			1.211	0.98065
NP_919442.1	metabolic process;regulation of biological process;response to stimulus;transport	catalytic activity;metal ion binding;protein binding	55658	ENSG00000070423.17	RNF126			1.211	0.934587
NP_059993.2	cell death;regulation of biological process;response to stimulus	metal ion binding	54739	ENSG00000132530.16	XAF1	Copper homeostasis		1.211	0.966003
NP_001127965.1	cell communication;metabolic process;response to stimulus;transport		100188893	ENSG00000214736.7	TOMM6			1.211	0.99634
NP_001001330.1	cell division;cell organization and biogenesis		221035	ENSG00000165476.13	REEP3			1.211	0.97563
NP_055067.1	metabolic process;transport	transporter activity	10166	ENSG00000102743.14	SLC25A15			1.211	0.97563
NP_705935.1	cell organization and biogenesis;cellular component movement	protein binding;structural molecule activity	7170	ENSG00000143549.19	TPM3	Striated Muscle Contraction		1.21	0.92863
XP_011532410.1		metal ion binding	78987		CRELD1			1.21	0.946005
NP_443143.2	cell organization and biogenesis;metabolic process;regulation of biological process	catalytic activity;metal ion binding;protein binding	114799	ENSG00000141446.10	ESCO1			1.21	0.98065
NP_001295071.1	cell differentiation;metabolic process;regulation of biological process	protein binding	57496	ENSG00000186260.16	MKL2			1.21	0.99634
NP_000687.3	metabolic process	catalytic activity	223	ENSG00000143149.12	ALDH9A1	Tryptophan metabolism	Arginine and proline metabolism; Glycerolipid metabolism; Ascorbate and aldarate metabolism; Metabolic pathways; beta-Alanine metabolism; Valine, leucine and isoleucine degradation; Lysine degradation; Tryptophan metabolism; Fatty acid degradation; Glycolysis / Gluconeogenesis; Pyruvate metabolism; Histidine metabolism	1.209	0.894693
NP_001180501.1		metal ion binding;RNA binding	1465	ENSG00000159176.13	CSRP1	Mecp2 and Associated Rett Syndrome		1.209	0.894693
NP_001263302.1	cell communication;metabolic process;regulation of biological process;response to stimulus	DNA binding;protein binding	7391	ENSG00000158773.14	USF1			1.209	0.965269
NP_001159864.1	regulation of biological process	protein binding	7162	ENSG00000283085.1; ENSG00000146242.8	TPBG			1.209	0.9584
NP_036216.2	metabolic process	catalytic activity;nucleotide binding	2747	ENSG00000182890.4	GLUD2		Nitrogen metabolism; Carbon metabolism; Metabolic pathways; Proximal tubule bicarbonate reclamation; D-Glutamine and D-glutamate metabolism; Alanine, aspartate and glutamate metabolism; Arginine biosynthesis	1.208	0.946005
NP_003070.3	cell differentiation;cell organization and biogenesis;regulation of biological process	catalytic activity;DNA binding;protein binding;RNA binding	6605	ENSG00000073584.18	SMARCE1	Pathways Affected in Adenoid Cystic Carcinoma; Androgen receptor signaling pathway		1.208	0.925803
NP_001070667.1	metabolic process;regulation of biological process	protein binding;RNA binding	140890	ENSG00000153914.15	SREK1	mRNA Processing		1.208	0.935096
XP_011514525.1	cell organization and biogenesis;cell proliferation;metabolic process;regulation of biological process;response to stimulus	catalytic activity;nucleotide binding;protein binding;receptor activity;signal transducer activity	4233		MET	Extracellular vesicle-mediated signaling in recipient cells; Signaling of Hepatocyte Growth Factor Receptor; TGF-beta Signaling Pathway; Focal Adhesion		1.208	0.966003
NP_002652.2	cell differentiation;cellular homeostasis;metabolic process;regulation of biological process;response to stimulus;transport	catalytic activity;protein binding;signal transducer activity	5336	ENSG00000197943.9	PLCG2	Signaling Pathways in Glioblastoma; Leptin signaling pathway; B Cell Receptor Signaling Pathway; Microglia Pathogen Phagocytosis Pathway; Corticotropin-releasing hormone signaling pathway; Myometrial Relaxation and Contraction Pathways; GPR40 PATHWAY	Glioma; Calcium signaling pathway; Non-small cell lung cancer; Ras signaling pathway; Epstein-Barr virus infection; Leukocyte transendothelial migration; NF-kappa B signaling pathway; Pathways in cancer; Epithelial cell signaling in Helicobacter pylori infection; B cell receptor signaling pathway; Inflammatory mediator regulation of TRP channels; MicroRNAs in cancer; EGFR tyrosine kinase inhibito…	1.208	0.960656
NP_001290059.1	cell organization and biogenesis	protein binding	283431	ENSG00000139354.10	GAS2L3			1.208	0.97563
NP_076974.2	transport	protein binding	79036	ENSG00000105700.10	KXD1			1.208	0.996946
NP_689873.1			199870	ENSG00000009780.15	FAM76A			1.208	0.981981
XP_005246733.3	cell division;cell organization and biogenesis;cellular component movement;metabolic process;regulation of biological process	protein binding;RNA binding	55660		PRPF40A	mRNA Processing		1.207	0.894693
NP_054768.2	cell organization and biogenesis;metabolic process	catalytic activity;nucleotide binding;protein binding	28976	ENSG00000177646.18	ACAD9			1.207	0.899848
NP_001292553.1	regulation of biological process;response to stimulus	enzyme regulator activity;metal ion binding;protein binding	805		CALM2	Glycogen Metabolism; Calcium Regulation in the Cardiac Cell; Myometrial Relaxation and Contraction Pathways		1.207	0.93899
XP_005268638.1	metabolic process;response to stimulus;transport	protein binding	10956		OS9			1.207	0.938604
XP_016878181.1	cell organization and biogenesis;transport	protein binding	8773		SNAP23	Insulin Signaling		1.207	0.944382
NP_000475.1	cell communication;cell death;cell growth;cell organization and biogenesis;cellular component movement;cellular homeostasis;defense response;metabolic process;regulation of biological process;response to stimulus;transport	DNA binding;enzyme regulator activity;metal ion binding;protein binding	351	ENSG00000142192.20	APP	Copper homeostasis; Alzheimers Disease; TGF-beta Signaling Pathway; Endoderm Differentiation; Apoptosis-related network due to altered Notch3 in ovarian cancer	Serotonergic synapse; Alzheimer's disease	1.207	0.925803
NP_001273554.1	metabolic process;regulation of biological process;transport	protein binding;RNA binding	10921	ENSG00000205937.11	RNPS1	mRNA Processing	RNA transport; mRNA surveillance pathway	1.207	0.946005
NP_004837.1	metabolic process;regulation of biological process	protein binding;RNA binding	9470	ENSG00000135930.13	EIF4E2	Focal Adhesion-PI3K-Akt-mTOR-signaling pathway	RNA transport; HIF-1 signaling pathway; PI3K-Akt signaling pathway; mTOR signaling pathway; Insulin signaling pathway; Longevity regulating pathway; EGFR tyrosine kinase inhibitor resistance	1.207	0.936892
NP_001338785.1		protein binding	8495		PPFIBP2			1.207	0.946005
NP_006799.1	metabolic process;transport	protein binding;RNA binding;transporter activity	10952	ENSG00000106803.9	SEC61B		Protein export; Vibrio cholerae infection; Protein processing in endoplasmic reticulum; Phagosome	1.207	0.932113
NP_002373.3	cell communication;cell death;cell organization and biogenesis;metabolic process;regulation of biological process;response to stimulus	DNA binding;protein binding	4149	ENSG00000125952.18	MAX	p38 MAPK Signaling Pathway; B Cell Receptor Signaling Pathway; Pathways Affected in Adenoid Cystic Carcinoma; MAPK Signaling Pathway	Transcriptional misregulation in cancer; MAPK signaling pathway; Small cell lung cancer; Pathways in cancer	1.207	0.985573
NP_001265234.1	metabolic process	catalytic activity;nucleotide binding;protein binding	140739	ENSG00000184182.18	UBE2F	Cell Cycle	Ubiquitin mediated proteolysis	1.207	0.984044
NP_002989.2	cell differentiation;cell organization and biogenesis;cellular component movement;metabolic process;regulation of biological process;response to stimulus	protein binding	6383	ENSG00000169439.11	SDC2	miRNA targets in ECM and membrane receptors	Cell adhesion molecules (CAMs); Proteoglycans in cancer; Malaria	1.207	0.946005
NP_001341664.1	cell organization and biogenesis;cellular homeostasis;metabolic process;regulation of biological process	catalytic activity;metal ion binding;nucleotide binding;protein binding	5213		PFKM	Insulin Signaling; Glycolysis and Gluconeogenesis		1.206	0.904207
NP_004584.1	cell organization and biogenesis;cellular homeostasis;metabolic process;regulation of biological process;response to stimulus	protein binding;RNA binding	6434	ENSG00000136527.17	TRA2B	mRNA Processing	Spliceosome	1.206	0.923229
NP_001598.1	metabolic process;transport	catalytic activity;protein binding	30	ENSG00000060971.17	ACAA1	Amino Acid metabolism; PPAR signaling pathway; PPAR Alpha Pathway	Fatty acid metabolism; alpha-Linolenic acid metabolism; Fatty acid degradation; Valine, leucine and isoleucine degradation; Biosynthesis of unsaturated fatty acids; Peroxisome; Metabolic pathways; PPAR signaling pathway	1.206	0.932113
YP_003024028.1	metabolic process;response to stimulus;transport	catalytic activity;metal ion binding;protein binding;transporter activity	4512	ENSG00000198804.2	COX1	Effects of Nitric Oxide; Quercetin and Nf-kB/ AP-1 Induced Cell Apoptosis; Electron Transport Chain	Oxidative phosphorylation; Huntington's disease; Metabolic pathways; Alzheimer's disease; Cardiac muscle contraction; Non-alcoholic fatty liver disease (NAFLD); Parkinson's disease	1.206	0.968552
NP_001287990.1	cell death;cell differentiation;regulation of biological process;response to stimulus	protein binding	9275	ENSG00000106635.7	BCL7B			1.206	0.925803
NP_003084.1	cell organization and biogenesis;metabolic process	metal ion binding;protein binding;RNA binding	6631	ENSG00000124562.9	SNRPC		Spliceosome	1.206	0.949093
NP_068805.1	metabolic process;regulation of biological process;response to stimulus;transport	enzyme regulator activity;protein binding;structural molecule activity	8649	ENSG00000109270.12	LAMTOR3	MAPK Signaling Pathway	MAPK signaling pathway; mTOR signaling pathway	1.206	0.97563
NP_037470.1	metabolic process	catalytic activity	29880	ENSG00000120697.8	ALG5		N-Glycan biosynthesis; Metabolic pathways	1.206	0.99634
NP_002759.2	cell communication;cell division;cell organization and biogenesis;metabolic process;regulation of biological process;response to stimulus;transport	catalytic activity;metal ion binding;protein binding	5119	ENSG00000131165.14	CHMP1A		Endocytosis	1.206	0.98065
XP_016870486.1	cell organization and biogenesis;metabolic process;regulation of biological process	DNA binding;metal ion binding;protein binding	58499		ZNF462			1.206	0.986057
XP_005245506.1	cell organization and biogenesis;cellular component movement;defense response;metabolic process;regulation of biological process;response to stimulus	protein binding	6464		SHC1	Integrin-mediated Cell Adhesion; Oncostatin M Signaling Pathway; T-Cell antigen Receptor (TCR) Signaling Pathway; Prolactin Signaling Pathway; B Cell Receptor Signaling Pathway; EPO Receptor Signaling; EGF/EGFR Signaling Pathway; IL-4 Signaling Pathway; IL-6 signaling pathway; Kit receptor signaling pathway; Angiopoietin Like Protein 8 Regulatory Pathway; Alpha 6 Beta 4 signaling pathway; Brain-D…		1.205	0.955708
NP_378669.1	cell organization and biogenesis;metabolic process;transport	RNA binding;structural molecule activity	25873	ENSG00000130255.12	RPL36	Cytoplasmic Ribosomal Proteins	Ribosome	1.205	0.943472
NP_001287916.1	cell organization and biogenesis;metabolic process;regulation of biological process	RNA binding	58155		PTBP2	mRNA Processing; TarBasePathway		1.205	0.97563
XP_011511369.1	metabolic process	catalytic activity	622		BDH1	Synthesis and Degradation of Ketone Bodies		1.205	0.932113
NP_001305436.1	metabolic process	catalytic activity;protein binding;RNA binding	348180	ENSG00000174177.12	CTU2			1.205	0.96835
NP_001290024.1	metabolic process	catalytic activity;protein binding;RNA binding	81875	ENSG00000143319.16	ISG20L2			1.205	0.97563
NP_001275685.1	cell division;cell organization and biogenesis;cell proliferation;metabolic process;regulation of biological process;response to stimulus	protein binding	29086	ENSG00000105393.15	BABAM1		Homologous recombination	1.204	0.929459
NP_001129514.2	metabolic process;regulation of biological process	catalytic activity;metal ion binding;nucleotide binding	100885850; 100885848; 80755	ENSG00000108825.17	PTGES3L-AARSD1; PTGES3L; AARSD1			1.204	0.962637
NP_001308784.1	cell differentiation;cellular component movement;defense response;metabolic process;regulation of biological process;response to stimulus	catalytic activity;metal ion binding;nucleotide binding;protein binding	3716	ENSG00000162434.11	JAK1	Prolactin Signaling Pathway; Human Thyroid Stimulating Hormone (TSH) signaling pathway; Interferon type I signaling pathways; EGF/EGFR Signaling Pathway; IL-6 signaling pathway; ESC Pluripotency Pathways; IL-7 Signaling Pathway; TCA Cycle Nutrient Utilization and Invasiveness of Ovarian Cancer; IL-2 Signaling Pathway; Interleukin-11 Signaling Pathway; IL17 signaling pathway; Leptin signaling path…	HTLV-I infection; Epstein-Barr virus infection; NOD-like receptor signaling pathway; Influenza A; Jak-STAT signaling pathway; Tuberculosis; Hepatitis B; Viral carcinogenesis; Hepatitis C; Leishmaniasis; Measles; Pancreatic cancer; Toxoplasmosis; Osteoclast differentiation; PI3K-Akt signaling pathway; EGFR tyrosine kinase inhibitor resistance; Th1 and Th2 cell differentiation; Signaling pathways r…	1.204	0.957901
NP_060822.2		protein binding	55319	ENSG00000198498.9	TMA16			1.204	0.955234
NP_002532.2	cellular component movement;metabolic process	catalytic activity;metal ion binding;protein binding	4967	ENSG00000105953.14	OGDH	Tryptophan metabolism; Amino Acid metabolism; TCA Cycle; TCA Cycle and Deficiency of Pyruvate Dehydrogenase complex (PDHc)	Lysine degradation; Tryptophan metabolism; Citrate cycle (TCA cycle); Metabolic pathways; Carbon metabolism	1.203	0.913676
NP_001922.2	metabolic process;regulation of biological process	catalytic activity;protein binding	1737	ENSG00000150768.15	DLAT	TCA Cycle and Deficiency of Pyruvate Dehydrogenase complex (PDHc); Glycolysis and Gluconeogenesis	Metabolic pathways; Carbon metabolism; Pyruvate metabolism; Glycolysis / Gluconeogenesis; Citrate cycle (TCA cycle)	1.203	0.918172
NP_001305715.1	metabolic process;response to stimulus;transport	catalytic activity;protein binding;transporter activity	1327	ENSG00000131143.8	COX4I1	Electron Transport Chain	Cardiac muscle contraction; Parkinson's disease; Non-alcoholic fatty liver disease (NAFLD); Alzheimer's disease; Huntington's disease; Metabolic pathways; Oxidative phosphorylation	1.203	0.946005
NP_077275.1	cell differentiation;development		79144	ENSG00000125534.9	PPDPF			1.203	0.99634
NP_005098.2	metabolic process	catalytic activity;metal ion binding	9941	ENSG00000157036.12	EXOG			1.203	0.984196
NP_001257376.1	cell differentiation;metabolic process;regulation of biological process;response to stimulus	catalytic activity;nucleotide binding	37	ENSG00000072778.19	ACADVL	Mitochondrial LC-Fatty Acid Beta-Oxidation; Fatty Acid Beta Oxidation		1.202	0.920238
NP_001034579.1	cell organization and biogenesis;cell proliferation;cellular component movement;regulation of biological process;response to stimulus	protein binding	977	ENSG00000177697.17	CD151	Primary Focal Segmental Glomerulosclerosis FSGS		1.202	0.957901
NP_001106962.1	cell differentiation;cell organization and biogenesis;cellular component movement;regulation of biological process;response to stimulus	protein binding;receptor activity	154796	ENSG00000126016.15	AMOT	VEGFA-VEGFR2 Signaling Pathway	Hippo signaling pathway	1.202	0.941825
NP_001181924.1	cell organization and biogenesis;metabolic process;regulation of biological process	catalytic activity;RNA binding	91574	ENSG00000130921.7	C12orf65			1.202	0.996946
NP_001153416.1	cell organization and biogenesis;metabolic process;regulation of biological process;transport	enzyme regulator activity;protein binding	115704	ENSG00000142459.8	EVI5L			1.202	0.998454
NP_001350.1	cell organization and biogenesis;metabolic process	catalytic activity;nucleotide binding	1666	ENSG00000104325.6	DECR1	Fatty Acid Beta Oxidation; Fatty Acid Biosynthesis		1.201	0.925803
NP_001123917.1		protein binding	6744	ENSG00000138434.16	SSFA2			1.201	0.929459
NP_001264890.1	cell differentiation;cell organization and biogenesis;cellular homeostasis;metabolic process;regulation of biological process;response to stimulus;transport	metal ion binding;protein binding;transporter activity	6786	ENSG00000167323.11	STIM1			1.201	0.957901
NP_055869.1			23074	ENSG00000111647.12	UHRF1BP1L			1.201	0.97563
XP_011519223.1	metabolic process;regulation of biological process	DNA binding;metal ion binding	171017		ZNF384			1.201	0.973897
NP_009298.1	cellular homeostasis;defense response;metabolic process;regulation of biological process;response to stimulus	catalytic activity;metal ion binding;nucleotide binding;protein binding	27	ENSG00000143322.19	ABL2		Ras signaling pathway; ErbB signaling pathway; Viral myocarditis	1.201	0.99634
NP_075385.1	regulation of biological process	protein binding	65108	ENSG00000175130.6	MARCKSL1		Leishmaniasis; Fc gamma R-mediated phagocytosis	1.2	0.925803
NP_001317003.1	regulation of biological process;transport	protein binding	253725	ENSG00000172661.17	FAM21C; WASHC2C			1.2	0.972242
NP_006704.3	cell organization and biogenesis;metabolic process;regulation of biological process;response to stimulus	catalytic activity;DNA binding;protein binding;RNA binding	10923	ENSG00000113387.11	SUB1			1.2	0.922094
NP_001257905.1	cell division;cell organization and biogenesis;regulation of biological process;transport	protein binding	9798	ENSG00000182149.20	IST1			1.2	0.925803
NP_005138.3	cell death;cell differentiation;cell organization and biogenesis;metabolic process;regulation of biological process;response to stimulus	enzyme regulator activity;metal ion binding;nucleotide binding;protein binding	9093	ENSG00000276726.4; ENSG00000103423.13	DNAJA3		Viral carcinogenesis	1.2	0.955708
NP_056235.4	metabolic process	protein binding;RNA binding	25879	ENSG00000164934.13	DCAF13			1.2	0.943446
NP_001108225.1	cell differentiation;cell organization and biogenesis;cellular component movement;regulation of biological process;response to stimulus;transport	catalytic activity;protein binding;receptor activity;signal transducer activity;transporter activity	2022	ENSG00000106991.13	ENG	Hypothesized Pathways in Pathogenesis of Cardiovascular Disease; TGF-beta Receptor Signaling		1.2	0.959653
NP_079140.2	metabolic process	catalytic activity;protein binding;RNA binding	79922	ENSG00000274853.2; ENSG00000278619.4	MRM1			1.2	0.96835
NP_003163.1	cell organization and biogenesis;metabolic process;transport	catalytic activity;protein binding;transporter activity	6834	ENSG00000280627.2; ENSG00000148290.9	SURF1	Electron Transport Chain; Type II diabetes mellitus		1.2	0.986057
NP_073606.3	cell organization and biogenesis;metabolic process;regulation of biological process		64784	ENSG00000140577.15	CRTC3		HTLV-I infection	1.2	0.996946
NP_060760.2	metabolic process;transport	catalytic activity;metal ion binding;protein binding	55276	ENSG00000169299.13	PGM2	Glucuronidation	Amino sugar and nucleotide sugar metabolism; Galactose metabolism; Pentose phosphate pathway; Metabolic pathways; Glycolysis / Gluconeogenesis; Starch and sucrose metabolism; Purine metabolism	1.199	0.925803
NP_000172.2	metabolic process;transport	catalytic activity;protein binding	2990	ENSG00000169919.16	GUSB		Metabolic pathways; Lysosome; Porphyrin and chlorophyll metabolism; Drug metabolism - other enzymes; Pentose and glucuronate interconversions; Glycosaminoglycan degradation	1.199	0.929459
NP_872578.1	cell organization and biogenesis;metabolic process;response to stimulus	protein binding;RNA binding;structural molecule activity	64965	ENSG00000135972.8	MRPS9		Ribosome	1.199	0.9403
NP_006611.1	metabolic process;regulation of biological process;response to stimulus	catalytic activity;nucleotide binding;protein binding;RNA binding	10767	ENSG00000112339.14	HBS1L		Legionellosis; mRNA surveillance pathway	1.199	0.957901
NP_006442.2	metabolic process;regulation of biological process	protein binding;RNA binding;translation regulator activity	10605	ENSG00000172239.13	PAIP1	Translation Factors	RNA transport	1.199	0.935096
NP_006744.2		DNA binding;protein binding;RNA binding	6838	ENSG00000281309.1; ENSG00000148296.6	SURF6			1.199	0.945536
NP_067017.2	cellular homeostasis;regulation of biological process;response to stimulus;transport	protein binding;transporter activity	7779	ENSG00000170385.9	SLC30A1	Zinc homeostasis	Mineral absorption	1.199	0.966375
NP_006318.1	transport	protein binding;transporter activity	100287932	ENSG00000265354.3	TIMM23			1.199	0.954245
NP_001305665.1			79780	ENSG00000149231.11	CCDC82			1.199	0.99634
NP_054729.3	regulation of biological process;transport	metal ion binding	23245	ENSG00000148219.16	ASTN2			1.199	0.974811
NP_001276033.1	cell organization and biogenesis;metabolic process;regulation of biological process;response to stimulus	metal ion binding;protein binding;RNA binding	5589	ENSG00000130175.9	PRKCSH			1.198	0.925803
NP_003130.2	cell organization and biogenesis;transport	catalytic activity;nucleotide binding;RNA binding	6734	ENSG00000182934.11	SRPR; SRPRA		Protein export	1.198	0.925803
NP_003029.2	cell communication;transport	transporter activity	6509	ENSG00000115902.10	SLC1A4			1.198	0.9403
NP_002523.2	cell organization and biogenesis;cellular component movement;metabolic process;regulation of biological process;transport	protein binding;transporter activity	4927	ENSG00000108559.11	NUP88		RNA transport	1.198	0.925803
NP_003840.2	metabolic process	catalytic activity;nucleotide binding;RNA binding	8802	ENSG00000163541.11	SUCLG1	Amino Acid metabolism; TCA Cycle	Citrate cycle (TCA cycle); Carbon metabolism; Propanoate metabolism; Metabolic pathways	1.198	0.928542
NP_000983.1	cell organization and biogenesis;metabolic process;transport	protein binding;RNA binding;structural molecule activity	6159	ENSG00000162244.10	RPL29	Cytoplasmic Ribosomal Proteins	Ribosome	1.198	0.929459
NP_004330.1	regulation of biological process;transport	protein binding	754	ENSG00000183255.11	PTTG1IP			1.198	0.97563
XP_011525455.1		protein binding	57655		GRAMD1A			1.198	0.980392
NP_001116801.1	cell differentiation;cell organization and biogenesis;defense response;metabolic process;regulation of biological process;response to stimulus	DNA binding;metal ion binding;protein binding	22890	ENSG00000126804.13	ZBTB1			1.198	0.99634
NP_001309350.1	cell organization and biogenesis;cell proliferation;cellular homeostasis;defense response;development;regulation of biological process;response to stimulus	protein binding;receptor activity;signal transducer activity	958		CD40	Allograft Rejection; Inflammatory Response Pathway; Toll-like receptor signaling pathway; Regulation of toll-like receptor signaling pathway; NLR Proteins		1.198	0.973897
XP_005268570.1	regulation of biological process	protein binding	81545	ENSG00000145868.16	FBXO38			1.198	0.976439
NP_114403.1	cell organization and biogenesis;metabolic process	RNA binding;structural molecule activity	64951	ENSG00000062582.13	MRPS24			1.198	0.98065
NP_001631.3	cell organization and biogenesis;metabolic process;transport	catalytic activity;protein binding;RNA binding	327	ENSG00000164062.12	APEH			1.197	0.925803
NP_060544.2		protein binding	55702	ENSG00000105248.15	CCDC94			1.197	0.965538
NP_060813.2	metabolic process;regulation of biological process	catalytic activity;metal ion binding;nucleotide binding	55781	ENSG00000058729.10	RIOK2		Ribosome biogenesis in eukaryotes	1.197	0.968552
NP_000103.2	cellular homeostasis;metabolic process;transport	transporter activity	1836	ENSG00000155850.7	SLC26A2			1.197	0.951382
NP_003365.1	cell communication;cell death;cell differentiation;defense response;metabolic process;regulation of biological process;response to stimulus;transport	protein binding;transporter activity	7416	ENSG00000213585.10	VDAC1		NOD-like receptor signaling pathway; HTLV-I infection; Influenza A; cGMP-PKG signaling pathway; Calcium signaling pathway; Parkinson's disease; Huntington's disease	1.196	0.925803
NP_003668.2	cell organization and biogenesis;metabolic process	protein binding;RNA binding	8562	ENSG00000139726.10	DENR			1.196	0.932878
NP_060726.3	cell proliferation;metabolic process;regulation of biological process;response to stimulus	protein binding	55759	ENSG00000138442.9	WDR12			1.196	0.929459
XP_006711467.2	metabolic process;response to stimulus	catalytic activity;nucleotide binding	5498		PPOX	Heme Biosynthesis		1.196	0.960656
NP_001243019.1	cell differentiation;cell organization and biogenesis;metabolic process;regulation of biological process;response to stimulus	catalytic activity;DNA binding;metal ion binding;protein binding	1386	ENSG00000115966.16	ATF2	DNA IR-Double Strand Breaks (DSBs) and cellular response via ATM; ATM Signaling Network in Development and Disease; ATM Signaling Pathway; VEGFA-VEGFR2 Signaling Pathway; Energy Metabolism; IL-4 Signaling Pathway; TGF-beta Signaling Pathway; IL-1 signaling pathway; B Cell Receptor Signaling Pathway; Focal Adhesion-PI3K-Akt-mTOR-signaling pathway; Structural Pathway of Interleukin 1 (IL-1); AGE/RA…	cGMP-PKG signaling pathway; Viral carcinogenesis; Influenza A; Thyroid hormone synthesis; MAPK signaling pathway; Hepatitis B; PI3K-Akt signaling pathway; Cocaine addiction; Glucagon signaling pathway; Dopaminergic synapse; Estrogen signaling pathway; Insulin secretion; Alcoholism; Epstein-Barr virus infection; Aldosterone synthesis and secretion; Amphetamine addiction; HTLV-I infection; TNF sign…	1.196	0.99634
XP_016872264.1	metabolic process;regulation of biological process	antioxidant activity;catalytic activity	84293		FAM213A			1.196	0.996946
NP_006448.4	cell growth;regulation of biological process	metal ion binding;protein binding	10611		PDLIM5			1.195	0.946005
NP_001104262.1	cell communication;cell differentiation;cell organization and biogenesis;defense response;metabolic process;regulation of biological process;response to stimulus;transport	DNA binding;nucleotide binding;protein binding;RNA binding	4204	ENSG00000169057.21	MECP2	Mecp2 and Associated Rett Syndrome; Sudden Infant Death Syndrome (SIDS) Susceptibility Pathways; Lung fibrosis; Ectoderm Differentiation		1.195	0.93688
NP_061332.2	cell death;cell differentiation;cellular component movement;metabolic process;transport		55973	ENSG00000075790.10; ENSG00000283852.1	BCAP29			1.195	0.963832
NP_076998.1	metabolic process		79074	ENSG00000135974.9	C2orf49			1.195	0.97563
XP_005260283.1	metabolic process;regulation of biological process	DNA binding;metal ion binding;protein binding	57473		ZNF512B			1.195	0.964433
NP_001230679.1		catalytic activity;metal ion binding	254552	ENSG00000167799.9	NUDT8			1.195	0.932113
XP_006724642.1	cell organization and biogenesis;regulation of biological process;reproduction		23096		IQSEC2			1.195	0.996946
NP_071939.1	metabolic process	catalytic activity;metal ion binding;protein binding	64429	ENSG00000023041.11	ZDHHC6			1.195	0.98065
NP_001019.1	cell organization and biogenesis;metabolic process;transport	catalytic activity;nucleotide binding;protein binding;RNA binding;structural molecule activity	6230	ENSG00000280831.2; ENSG00000118181.10	RPS25	Cytoplasmic Ribosomal Proteins	Ribosome	1.194	0.925803
NP_066011.2	transport	protein binding	57720	ENSG00000148358.19	GPR107			1.194	0.99634
NP_001230695.1	metabolic process	catalytic activity;protein binding	55624		POMGNT1			1.194	0.99634
NP_003696.2	metabolic process;response to stimulus;transport	metal ion binding;transporter activity	8604	ENSG00000115840.13	SLC25A12			1.193	0.941264
NP_002084.2	cell organization and biogenesis;metabolic process;regulation of biological process;response to stimulus	catalytic activity;nucleotide binding;protein binding	2932	ENSG00000082701.14	GSK3B	IL-7 Signaling Pathway; Copper homeostasis; Prolactin Signaling Pathway; Androgen receptor signaling pathway; Neural Crest Differentiation; Leptin signaling pathway; Notch Signaling Pathway; Regulation of Microtubule Cytoskeleton; Energy Metabolism; Focal Adhesion-PI3K-Akt-mTOR-signaling pathway; ErbB Signaling Pathway; Chemokine signaling pathway; Glycogen Metabolism; T-Cell antigen Receptor (TC…		1.193	0.96835
NP_001026854.1	metabolic process;regulation of biological process;transport	metal ion binding;protein binding;RNA binding	6432	ENSG00000115875.18	SRSF7	mRNA Processing	Spliceosome; Herpes simplex infection	1.193	0.957901
NP_001229804.1	metabolic process;regulation of biological process	protein binding	55250	ENSG00000134759.13	ELP2			1.193	0.966003
XP_011507955.1	metabolic process;regulation of biological process	DNA binding;protein binding	5451		POU2F1	Integrated Cancer pathway		1.193	0.97563
NP_006792.1	cell death;cell differentiation;response to stimulus;transport		10945	ENSG00000105438.8	KDELR1		Vibrio cholerae infection	1.193	0.98065
NP_001307070.1	cell organization and biogenesis;metabolic process;regulation of biological process;transport	DNA binding;protein binding;RNA binding;structural molecule activity	6128	ENSG00000089009.15	RPL6	Cytoplasmic Ribosomal Proteins	Ribosome	1.192	0.928806
NP_000970.1	cell organization and biogenesis;metabolic process;transport	RNA binding;structural molecule activity	6141	ENSG00000063177.12	RPL18	Cytoplasmic Ribosomal Proteins	Ribosome	1.192	0.929459
NP_001265387.1	cell organization and biogenesis	protein binding	22837	ENSG00000082438.15	COBLL1			1.192	0.957901
NP_001278459.1			102723631; 441521; 541465; 102723680	ENSG00000269586.7	LOC102723631; CT45A10; CT45A5; CT45A6; LOC102723680; CT45A9			1.192	0.99634
XP_011524698.1	metabolic process	protein binding	11129		CLASRP	mRNA Processing		1.192	0.984104
NP_757385.1	metabolic process;regulation of biological process;response to stimulus;transport	catalytic activity;metal ion binding;protein binding	84447	ENSG00000162298.18	SYVN1		Protein processing in endoplasmic reticulum; Ubiquitin mediated proteolysis	1.192	0.97563
XP_005263971.1	response to stimulus;transport	protein binding;transporter activity	26504		CNNM4			1.192	0.99634
XP_011529449.1	cell organization and biogenesis;metabolic process;regulation of biological process;response to stimulus	catalytic activity;protein binding	3054		HCFC1	Mitochondrial Gene Expression		1.191	0.929459
NP_060102.1	regulation of biological process;response to stimulus	protein binding;RNA binding	55602	ENSG00000168564.5	CDKN2AIP			1.191	0.97563
NP_036560.1	cell organization and biogenesis;cellular homeostasis;regulation of biological process;response to stimulus	protein binding	27020	ENSG00000156642.16	NPTN			1.191	0.972568
NP_057588.1	cell organization and biogenesis;metabolic process	protein binding;RNA binding;structural molecule activity	51264	ENSG00000108826.15	MRPL27		Ribosome	1.191	0.973897
XP_016878226.1	metabolic process	catalytic activity;nucleotide binding	9677		PPIP5K1			1.191	0.996946
NP_055610.1	cell growth;cell organization and biogenesis;cell proliferation;cellular component movement;metabolic process;regulation of biological process	DNA binding;enzyme regulator activity;metal ion binding;protein binding	9839	ENSG00000169554.18	ZEB2	TGF-beta Receptor Signaling; TGF-beta Signaling Pathway	MicroRNAs in cancer	1.191	0.99634
XP_011541640.2			285605		DTWD2			1.191	0.99634
NP_006588.1	cell communication;cell organization and biogenesis;metabolic process;regulation of biological process;response to stimulus;transport	catalytic activity;nucleotide binding;protein binding;RNA binding	3312	ENSG00000109971.13	HSPA8	Parkin-Ubiquitin Proteasomal System pathway; MAPK Signaling Pathway; Exercise-induced Circadian Regulation	Epstein-Barr virus infection; Legionellosis; Measles; MAPK signaling pathway; Longevity regulating pathway - multiple species; Estrogen signaling pathway; Toxoplasmosis; Spliceosome; Endocytosis; Antigen processing and presentation; Influenza A; Protein processing in endoplasmic reticulum	1.19	0.929459
NP_006079.1	cell organization and biogenesis;cellular component movement;defense response;regulation of biological process;response to stimulus;transport	catalytic activity;nucleotide binding;protein binding;RNA binding;structural molecule activity	10383	ENSG00000188229.5	TUBB4B	Pathogenic Escherichia coli infection; Parkin-Ubiquitin Proteasomal System pathway	Gap junction; Phagosome; Pathogenic Escherichia coli infection	1.19	0.96835
NP_001070911.1	cell differentiation;cell organization and biogenesis;metabolic process;regulation of biological process	DNA binding;protein binding;RNA binding	3183	ENSG00000092199.17	HNRNPC	mRNA Processing		1.19	0.929459
XP_016885777.1	regulation of biological process;response to stimulus	protein binding;RNA binding	3105		HLA-A	Allograft Rejection; Proteasome Degradation		1.19	0.97563
XP_016880222.1	cell organization and biogenesis;regulation of biological process;transport	metal ion binding;protein binding	51479		ANKFY1			1.19	0.96051
NP_001029249.1	cell organization and biogenesis;metabolic process;regulation of biological process;response to stimulus	DNA binding;protein binding;RNA binding	8359; 8361; 8360; 8363; 8365; 8364; 121504; 554313; 8367; 8294; 8366; 8370; 8362; 8368	ENSG00000197061.4; ENSG00000275126.1; ENSG00000273542.1; ENSG00000197238.4; ENSG00000197837.3; ENSG00000276966.2; ENSG00000158406.4; ENSG00000270882.2; ENSG00000274618.1; ENSG00000278637.1; ENSG00000277157.1; ENSG00000278705.1; ENSG00000270276.2; ENSG00000276180.1	HIST1H4A; HIST1H4F; HIST1H4D; HIST1H4J; HIST1H4H; HIST1H4C; HIST4H4; HIST2H4B; HIST1H4E; HIST1H4I; HIST1H4B; HIST2H4A; HIST1H4K; HIST1H4L	Type II interferon signaling (IFNG); Histone Modifications; Gastric Cancer Network 1	Viral carcinogenesis; Systemic lupus erythematosus; Alcoholism	1.19	0.930441
NP_004975.2	cell communication;cellular component movement;metabolic process;transport	catalytic activity;motor activity;nucleotide binding;protein binding	3798	ENSG00000155980.11	KIF5A		Dopaminergic synapse; Endocytosis	1.19	0.976439
NP_004688.2	metabolic process	protein binding;RNA binding	9128	ENSG00000136875.12	PRPF4	mRNA Processing	Spliceosome	1.19	0.990289
NP_001291479.1	metabolic process	protein binding;RNA binding	55623	ENSG00000066654.13	THUMPD1			1.19	0.946005
NP_659400.2			157769		FAM91A1	Gastric cancer network 2		1.19	0.969191
NP_001006109.1	metabolic process	catalytic activity;DNA binding	56941	ENSG00000183624.13	C3orf37; HMCES			1.19	0.956422
NP_000098.1	cell organization and biogenesis;metabolic process;regulation of biological process;response to stimulus	catalytic activity;DNA binding;protein binding	1643	ENSG00000134574.11	DDB2	DNA Damage Response; miRNA Regulation of DNA Damage Response	Hepatitis B; p53 signaling pathway; Ubiquitin mediated proteolysis; Nucleotide excision repair	1.19	0.97563
NP_004865.1	cell organization and biogenesis;metabolic process;regulation of biological process;response to stimulus	enzyme regulator activity;nucleotide binding;protein binding;RNA binding;signal transducer activity	9530	ENSG00000156735.10	BAG4	Oxidative Damage	TNF signaling pathway	1.19	0.99634
XP_016868173.1	regulation of biological process		83787		ARMC10			1.19	0.99634
NP_003867.1	cell organization and biogenesis	protein binding	8834	ENSG00000178307.9	TMEM11			1.19	0.99634
NP_689822.2	regulation of biological process	protein binding	163882	ENSG00000162852.13	CNST			1.19	0.99634
XP_005250752.1	cell communication;cell organization and biogenesis;regulation of biological process;response to stimulus;transport	metal ion binding	93664		CADPS2			1.19	0.99634
NP_001307812.1	cell organization and biogenesis;cellular component movement;regulation of biological process;transport	catalytic activity;motor activity;protein binding	1781	ENSG00000077380.15	DYNC1I2			1.189	0.933268
NP_004541.1	cell organization and biogenesis;metabolic process;response to stimulus;transport	catalytic activity;metal ion binding;nucleotide binding;protein binding	4720	ENSG00000158864.12	NDUFS2	Electron Transport Chain; Oxidative phosphorylation	Oxidative phosphorylation; Metabolic pathways; Parkinson's disease; Non-alcoholic fatty liver disease (NAFLD); Alzheimer's disease; Huntington's disease	1.189	0.950539
NP_001288170.1	cellular component movement;regulation of biological process;response to stimulus	enzyme regulator activity;protein binding	396	ENSG00000141522.11	ARHGDIA			1.189	0.965538
NP_002802.2	metabolic process;regulation of biological process;response to stimulus;transport	catalytic activity;protein binding	5713	ENSG00000103035.10	PSMD7	Parkin-Ubiquitin Proteasomal System pathway; Proteasome Degradation	Epstein-Barr virus infection; Proteasome	1.189	0.968552
NP_001161401.1	cell organization and biogenesis;defense response;metabolic process;regulation of biological process;response to stimulus;transport	protein binding;receptor activity;signal transducer activity	3556	ENSG00000196083.9	IL1RAP	Structural Pathway of Interleukin 1 (IL-1); IL-1 signaling pathway	Cytokine-cytokine receptor interaction; Inflammatory mediator regulation of TRP channels	1.189	0.97035
NP_056324.2	cell organization and biogenesis;transport		25977	ENSG00000089818.17	NECAP1			1.189	0.976145
XP_005257286.1	metabolic process	catalytic activity;protein binding	283989		TSEN54			1.189	0.996946
NP_001229236.1	metabolic process;regulation of biological process	catalytic activity;enzyme regulator activity;metal ion binding	10531	ENSG00000107959.15	PITRM1			1.188	0.934155
NP_008955.1	metabolic process;regulation of biological process;transport	catalytic activity;protein binding	11070	ENSG00000126062.3	TMEM115			1.188	0.945536
XP_005254344.1	transport		25963		TMEM87A			1.188	0.957901
XP_005271687.1	cell proliferation;metabolic process;regulation of biological process;response to stimulus	catalytic activity;protein binding	57646		USP28			1.188	0.97563
NP_004992.2	cell organization and biogenesis;metabolic process;transport	catalytic activity;structural molecule activity	4701	ENSG00000267855.5; ENSG00000167774.2	NDUFA7	Electron Transport Chain; Oxidative phosphorylation	Non-alcoholic fatty liver disease (NAFLD); Huntington's disease; Alzheimer's disease; Metabolic pathways; Oxidative phosphorylation; Parkinson's disease	1.188	0.97563
NP_689645.2	regulation of biological process;response to stimulus	enzyme regulator activity;protein binding	143872	ENSG00000165895.17	ARHGAP42			1.188	0.97563
NP_001015892.1	cell organization and biogenesis;metabolic process;regulation of biological process;response to stimulus	catalytic activity;DNA binding;protein binding	6880	ENSG00000276463.4; ENSG00000273841.4	TAF9	Eukaryotic Transcription Initiation	Basal transcription factors	1.188	0.97563
NP_001317582.1	cell communication;cell organization and biogenesis;cellular homeostasis;regulation of biological process;response to stimulus;transport	metal ion binding;protein binding	10497	ENSG00000198722.14	UNC13B	Monoamine Transport; Synaptic Vesicle Pathway		1.188	0.99634
NP_003077.2	cell differentiation;metabolic process;regulation of biological process	DNA binding	6621	ENSG00000165684.4	SNAPC4			1.188	0.973897
NP_001001563.1	cell organization and biogenesis;metabolic process;transport	catalytic activity;protein binding;RNA binding	92609	ENSG00000105197.10	TIMM50			1.187	0.957901
NP_057390.1	metabolic process;regulation of biological process	protein binding	51726	ENSG00000090520.11	DNAJB11	Photodynamic therapy-induced unfolded protein response	Protein processing in endoplasmic reticulum	1.187	0.946005
NP_058431.2	cell organization and biogenesis;regulation of biological process;response to stimulus	protein binding	1398	ENSG00000167193.7	CRK	Focal Adhesion; Integrin-mediated Cell Adhesion; Regulation of Actin Cytoskeleton; Rac1/Pak1/p38/MMP-2 pathway; VEGFA-VEGFR2 Signaling Pathway; Interferon type I signaling pathways; EGF/EGFR Signaling Pathway; Signaling of Hepatocyte Growth Factor Receptor; Kit receptor signaling pathway; T-Cell antigen Receptor (TCR) Signaling Pathway; B Cell Receptor Signaling Pathway; Chemokine signaling pathw…	Chronic myeloid leukemia; Regulation of actin cytoskeleton; Insulin signaling pathway; Renal cell carcinoma; MAPK signaling pathway; Chemokine signaling pathway; Neurotrophin signaling pathway; Bacterial invasion of epithelial cells; MicroRNAs in cancer; Focal adhesion; Pathways in cancer; Rap1 signaling pathway; Fc gamma R-mediated phagocytosis; ErbB signaling pathway; Shigellosis	1.187	0.97563
NP_000108.1	cell differentiation;cell organization and biogenesis;regulation of biological process;response to stimulus	protein binding	2010	ENSG00000102119.10	EMD	Arrhythmogenic Right Ventricular Cardiomyopathy	Dilated cardiomyopathy; Hypertrophic cardiomyopathy (HCM); Arrhythmogenic right ventricular cardiomyopathy (ARVC)	1.187	0.950462
NP_000089.1	metabolic process;regulation of biological process;transport	catalytic activity	1376	ENSG00000157184.6	CPT2	PPAR Alpha Pathway; Fatty Acid Beta Oxidation; PPAR signaling pathway; Mitochondrial LC-Fatty Acid Beta-Oxidation	PPAR signaling pathway; Fatty acid degradation; Fatty acid metabolism	1.187	0.947192
NP_055991.1		protein binding	23219	ENSG00000143756.11	FBXO28			1.187	0.99634
NP_001188505.1	cell death;cell organization and biogenesis;response to stimulus	metal ion binding;protein binding;transporter activity	57048	ENSG00000187838.16; ENSG00000284009.1	PLSCR3			1.187	0.976451
NP_000134.2	metabolic process	catalytic activity;protein binding	2271	ENSG00000091483.6	FH	TCA Cycle and Deficiency of Pyruvate Dehydrogenase complex (PDHc); Amino Acid metabolism; TCA Cycle	Metabolic pathways; Pyruvate metabolism; Renal cell carcinoma; Carbon metabolism; Pathways in cancer; Citrate cycle (TCA cycle)	1.186	0.9403
XP_005266132.1	metabolic process;transport	catalytic activity	29952		DPP7			1.186	0.972743
XP_011517567.1	metabolic process;regulation of biological process	RNA binding	9991		PTBP3			1.186	0.977366
XP_016872373.1	cell communication;cell organization and biogenesis;metabolic process;response to stimulus;transport		91452		ACBD5			1.186	0.976439
NP_005836.2	cell organization and biogenesis;metabolic process;regulation of biological process;response to stimulus;transport	catalytic activity;nucleotide binding;transporter activity	10257	ENSG00000125257.13	ABCC4	Fluoropyrimidine Activity; TYROBP Causal Network; Ectoderm Differentiation; Drug Induction of Bile Acid Pathway; NRF2 pathway; Photodynamic therapy-induced NFE2L2 (NRF2) survival signaling	Bile secretion; cAMP signaling pathway; Antifolate resistance; ABC transporters	1.186	0.97563
NP_060272.3	cell organization and biogenesis;cellular component movement	protein binding	54919	ENSG00000164818.15	HEATR2; DNAAF5			1.186	0.996946
NP_065194.2	cell differentiation;cell organization and biogenesis	protein binding;structural molecule activity	85378		TUBGCP6			1.186	0.996946
NP_001018080.1	cell organization and biogenesis;cellular component movement;regulation of biological process;response to stimulus	protein binding	57175	ENSG00000172725.13	CORO1B			1.185	0.940482
NP_055970.1	regulation of biological process	protein binding;RNA binding	23185	ENSG00000107929.14	LARP4B			1.185	0.959653
NP_005552.3	cell death;regulation of biological process;response to stimulus;transport	protein binding;receptor activity	3916	ENSG00000185896.10	LAMP1	Senescence and Autophagy in Cancer	Lysosome; Tuberculosis; Phagosome	1.185	0.950831
NP_127460.1	cell organization and biogenesis;metabolic process	protein binding;RNA binding	54433	ENSG00000109534.16	GAR1		Ribosome biogenesis in eukaryotes	1.185	0.960153
NP_001093165.1	metabolic process	DNA binding;metal ion binding;RNA binding	29803	ENSG00000214022.11	REPIN1			1.185	0.98065
NP_055105.2	cell differentiation;regulation of biological process	protein binding;RNA binding	23424	ENSG00000196116.7	TDRD7			1.185	0.976439
NP_057097.2	cell organization and biogenesis;metabolic process	protein binding	51103	ENSG00000137806.8	NDUFAF1			1.185	0.981051
NP_036566.1	transport	transporter activity	26503	ENSG00000119899.12	SLC17A5		Lysosome	1.185	0.98065
XP_016868090.1	metabolic process;regulation of biological process;transport	DNA binding;metal ion binding;protein binding;transporter activity	79027		ZNF655	Retinoblastoma (RB) in Cancer		1.185	0.99634
NP_002484.1	cell organization and biogenesis;metabolic process;transport	catalytic activity	4712	ENSG00000165264.10	NDUFB6	Oxidative phosphorylation; Electron Transport Chain	Oxidative phosphorylation; Parkinson's disease; Non-alcoholic fatty liver disease (NAFLD); Alzheimer's disease; Huntington's disease; Metabolic pathways	1.185	0.99634
NP_056988.3	metabolic process;regulation of biological process	catalytic activity;metal ion binding;nucleotide binding;protein binding;RNA binding	9669	ENSG00000158417.10	EIF5B	Translation Factors	RNA transport	1.184	0.941783
NP_065916.2	metabolic process;regulation of biological process;response to stimulus	catalytic activity;DNA binding;nucleotide binding;protein binding;RNA binding	170506	ENSG00000174953.13	DHX36		RNA degradation	1.184	0.952817
NP_001185774.1	cell organization and biogenesis;defense response;metabolic process;regulation of biological process;response to stimulus	metal ion binding;protein binding;RNA binding	100526737; 10432	ENSG00000248643.5	RBM14-RBM4; RBM14			1.184	0.98065
NP_001264242.1	cell organization and biogenesis;metabolic process;regulation of biological process	protein binding	342184	ENSG00000282513.1; ENSG00000248905.8	FMN1			1.184	0.96051
NP_001333746.1	metabolic process	catalytic activity	7172	ENSG00000137364.4	TPMT	Metapathway biotransformation; Methylation Pathways	Drug metabolism - other enzymes	1.184	0.975577
XP_011534286.2	cell communication;cell organization and biogenesis;metabolic process;regulation of biological process;response to stimulus	DNA binding;protein binding	57492		ARID1B			1.184	0.957901
XP_011523846.1		catalytic activity;DNA binding;metal ion binding;nucleotide binding;protein binding;RNA binding	9931		HELZ			1.184	0.99634
NP_619727.2	metabolic process;regulation of biological process;response to stimulus	DNA binding;protein binding	10725	ENSG00000102908.20	NFAT5			1.184	0.97563
NP_057623.2	cell growth;cell organization and biogenesis;metabolic process;regulation of biological process;response to stimulus	catalytic activity;metal ion binding;nucleotide binding;protein binding	51548	ENSG00000077463.14	SIRT6	NAD+ metabolism; NAD+ biosynthetic pathways; SREBF and miR33 in cholesterol and lipid homeostasis	Central carbon metabolism in cancer	1.184	0.99634
NP_002102.4	cell death;cell organization and biogenesis;cellular component movement;regulation of biological process;response to stimulus;transport	protein binding;transporter activity	3064		HTT		Huntington's disease	1.183	0.97563
NP_001278240.1	metabolic process	catalytic activity;protein binding	23646	ENSG00000105223.19	PLD3		Metabolic pathways; Glycerophospholipid metabolism; Ether lipid metabolism	1.183	0.97563
NP_060734.2	metabolic process	catalytic activity;metal ion binding;nucleotide binding	55253	ENSG00000198874.12	TYW1			1.183	0.97563
NP_001254479.2	cell organization and biogenesis;cellular component movement;metabolic process;regulation of biological process;response to stimulus;transport	catalytic activity;metal ion binding;nucleotide binding;protein binding;structural molecule activity	7273	ENSG00000155657.26	TTN	Striated Muscle Contraction		1.183	0.97563
NP_065123.1	metabolic process;regulation of biological process;transport	protein binding;RNA binding	56648	ENSG00000163577.7	EIF5A2			1.182	0.97563
NP_002310.2	regulation of biological process;response to stimulus	protein binding	4034	ENSG00000077454.15	LRCH4			1.182	0.97563
XP_011518907.1	cell organization and biogenesis;cell proliferation;cellular component movement;regulation of biological process;response to stimulus	protein binding	2059		EPS8	EGF/EGFR Signaling Pathway		1.182	0.97563
NP_002963.2	metabolic process;regulation of biological process	catalytic activity;enzyme regulator activity	6305	ENSG00000100241.20	SBF1			1.182	0.973928
XP_006719985.1	coagulation;regulation of biological process;response to stimulus	protein binding	23348		DOCK9			1.182	0.97563
NP_004036.1	cellular homeostasis;response to stimulus;transport	metal ion binding;protein binding;transporter activity	475	ENSG00000177556.11	ATOX1	Copper homeostasis	Mineral absorption	1.182	0.96835
NP_001093096.1	cell organization and biogenesis;metabolic process	protein binding	56181	ENSG00000117640.17	FAM54B; MTFR1L			1.182	0.99634
NP_065812.1	cell communication;cell organization and biogenesis;regulation of biological process;response to stimulus;transport	DNA binding;enzyme regulator activity;protein binding	57521	ENSG00000141564.13	RPTOR	Focal Adhesion-PI3K-Akt-mTOR-signaling pathway; Target Of Rapamycin (TOR) Signaling; AMP-activated Protein Kinase (AMPK) Signaling; PI3K-AKT-mTOR signaling pathway and therapeutic opportunities; Angiopoietin Like Protein 8 Regulatory Pathway; Interferon type I signaling pathways	mTOR signaling pathway; PI3K-Akt signaling pathway; MicroRNAs in cancer; Longevity regulating pathway - multiple species; Longevity regulating pathway; AMPK signaling pathway; Insulin signaling pathway	1.182	0.983956
XP_011542222.1	cell organization and biogenesis;metabolic process;regulation of biological process;transport	catalytic activity;nucleotide binding;protein binding	5127		CDK16			1.182	0.981051
NP_057123.1	metabolic process;regulation of biological process;transport	protein binding;RNA binding	51637	ENSG00000087302.8	C14orf166; RTRAF			1.182	0.98065
XP_011536382.1	metabolic process;regulation of biological process		23389		MED13L			1.182	0.996946
XP_016878863.1	cell death;cell organization and biogenesis;metabolic process;response to stimulus	protein binding;structural molecule activity	5493		PPL			1.182	0.998454
XP_016866049.1	transport		23033		DOPEY1			1.182	0.99634
XP_016874755.1	cellular homeostasis;regulation of biological process;response to stimulus;transport	metal ion binding;protein binding;receptor activity;signal transducer activity;transporter activity	3709		ITPR2	Myometrial Relaxation and Contraction Pathways; Calcium Regulation in the Cardiac Cell		1.181	0.968552
NP_057308.1	cell division;cell organization and biogenesis;regulation of biological process;transport	protein binding	51429	ENSG00000130340.15	SNX9			1.181	0.97563
NP_056518.2	cell organization and biogenesis;metabolic process	protein binding;RNA binding	27341	ENSG00000189306.10	RRP7A		Ribosome biogenesis in eukaryotes	1.181	0.96835
NP_001305268.1		protein binding	23360		FNBP4			1.181	0.97563
XP_016867165.1	cell communication;cell differentiation;regulation of biological process;response to stimulus	protein binding	10457		GPNMB			1.181	0.97563
NP_001265199.1	cell organization and biogenesis;metabolic process;regulation of biological process;response to stimulus	catalytic activity;protein binding	10474	ENSG00000171148.13	TADA3			1.181	0.99634
XP_011511423.1	cellular homeostasis;transport	catalytic activity;metal ion binding;nucleotide binding;transporter activity	79572		ATP13A3			1.181	0.99634
NP_005912.1	metabolic process;regulation of biological process;response to stimulus	catalytic activity;metal ion binding;nucleotide binding;protein binding;signal transducer activity	4214	ENSG00000095015.5	MAP3K1	TNF alpha Signaling Pathway; Oxidative Damage; RIG-I-like Receptor Signaling; Cardiac Hypertrophic Response; DNA Damage Response (only ATM dependent); Interferon type I signaling pathways; EGF/EGFR Signaling Pathway; p38 MAPK Signaling Pathway; MAPK Signaling Pathway; Apoptosis; IL-1 signaling pathway; BMP Signaling Pathway in Eyelid Development; Angiopoietin Like Protein 8 Regulatory Pathway; St…	Neurotrophin signaling pathway; HTLV-I infection; Hepatitis B; RIG-I-like receptor signaling pathway; MAPK signaling pathway; Ubiquitin mediated proteolysis; GnRH signaling pathway	1.181	0.998438
NP_003960.1	metabolic process;regulation of biological process;response to stimulus	catalytic activity;nucleotide binding;protein binding	9040	ENSG00000130725.7	UBE2M		Ubiquitin mediated proteolysis	1.18	0.946756
NP_001158213.1	cell organization and biogenesis;regulation of biological process;response to stimulus	enzyme regulator activity;protein binding	393	ENSG00000089820.15	ARHGAP4			1.18	0.97563
NP_064539.1			56851	ENSG00000134153.9	EMC7			1.18	0.97563
NP_001185688.1	defense response;regulation of biological process;response to stimulus;transport	receptor activity;signal transducer activity	100526664; 4065; 9936	ENSG00000248672.5	LY75-CD302; LY75; CD302			1.18	0.99656
NP_055160.2	metabolic process;regulation of biological process	metal ion binding	24149	ENSG00000171467.15	ZNF318	Androgen receptor signaling pathway		1.18	0.984044
NP_005392.2	metabolic process;regulation of biological process	catalytic activity;protein binding	5784	ENSG00000152104.11	PTPN14			1.18	0.99634
NP_001338950.1	metabolic process;regulation of biological process;transport		64788	ENSG00000103227.18	LMF1			1.18	0.972242
NP_004790.2	cell organization and biogenesis;metabolic process;regulation of biological process;response to stimulus;transport	catalytic activity;metal ion binding;protein binding	9372	ENSG00000157077.14	ZFYVE9	TGF-beta Receptor Signaling; TGF-beta Signaling Pathway	TGF-beta signaling pathway; Endocytosis	1.18	0.996946
NP_002865.1	cell organization and biogenesis;metabolic process;regulation of biological process;response to stimulus	DNA binding;protein binding	5887	ENSG00000119318.12	RAD23B		Nucleotide excision repair; Protein processing in endoplasmic reticulum	1.179	0.946814
XP_011522205.1	cell communication;cell differentiation;cell division;cell organization and biogenesis;cell proliferation;cellular component movement;metabolic process;regulation of biological process;response to stimulus;transport	catalytic activity;protein binding	5048		PAFAH1B1	Wnt Signaling Pathway; Wnt Signaling Pathway and Pluripotency		1.179	0.950539
XP_011508487.1	cell organization and biogenesis;cellular component movement;regulation of biological process;response to stimulus	enzyme regulator activity;protein binding	9826		ARHGEF11			1.179	0.996946
NP_001633.1	metabolic process;regulation of biological process;response to stimulus;transport	DNA binding;enzyme regulator activity;metal ion binding;protein binding	334	ENSG00000084234.16	APLP2			1.179	0.97563
NP_079426.2	metabolic process;regulation of biological process	catalytic activity;nucleotide binding;protein binding	80222	ENSG00000143374.16	TARS2		Aminoacyl-tRNA biosynthesis	1.179	0.976439
NP_001231630.1	cell death;cell differentiation;cell proliferation;metabolic process;regulation of biological process;response to stimulus;transport	DNA binding;metal ion binding;protein binding;RNA binding	677		ZFP36L1			1.179	0.998454
NP_114072.1	cell differentiation;development;regulation of biological process;response to stimulus	protein binding;receptor activity;signal transducer activity	8325	ENSG00000177283.7	FZD8	Wnt Signaling Pathway and Pluripotency; ESC Pluripotency Pathways; Regulation of Wnt/B-catenin Signaling by Small Molecule Compounds; Mesodermal Commitment Pathway; Wnt Signaling Pathway; Wnt Signaling in Kidney Disease; Association Between Physico-Chemical Features and Toxicity Associated Pathways; Ectoderm Differentiation	Pathways in cancer; Signaling pathways regulating pluripotency of stem cells; Melanogenesis; Hippo signaling pathway; mTOR signaling pathway; Wnt signaling pathway; HTLV-I infection; Breast cancer; Basal cell carcinoma; Proteoglycans in cancer	1.179	0.996946
NP_001018077.1	regulation of biological process	protein binding;RNA binding	26135	ENSG00000142864.14	SERBP1	Apoptosis-related network due to altered Notch3 in ovarian cancer		1.178	0.963198
NP_001291217.1	cell differentiation;cell organization and biogenesis;metabolic process;transport	protein binding;receptor activity;RNA binding;structural molecule activity	3921	ENSG00000168028.13	RPSA	Cytoplasmic Ribosomal Proteins		1.178	0.955708
NP_005981.3	metabolic process;regulation of biological process;response to stimulus;transport	catalytic activity;nucleotide binding;protein binding	6793	ENSG00000072786.12	STK10			1.178	0.955708
NP_001143.2	regulation of biological process;transport	protein binding;RNA binding;transporter activity	292	ENSG00000005022.5	SLC25A5	Electron Transport Chain	cGMP-PKG signaling pathway; Parkinson's disease; Huntington's disease; Calcium signaling pathway; HTLV-I infection	1.178	0.97563
NP_001243000.2	cell organization and biogenesis;metabolic process;regulation of biological process	catalytic activity;metal ion binding;protein binding	57674	ENSG00000173821.19	RNF213			1.178	0.952855
NP_001139786.1	metabolic process;regulation of biological process	catalytic activity;protein binding	84836	ENSG00000114779.19	ABHD14B			1.178	0.97563
NP_001308952.1	defense response;metabolic process;regulation of biological process;response to stimulus	catalytic activity;metal ion binding	54	ENSG00000102575.10	ACP5	Osteoclast Signaling; RANKL/RANK (Receptor activator of NFKB (ligand)) Signaling Pathway	Rheumatoid arthritis; Osteoclast differentiation; Lysosome	1.178	0.973342
NP_219485.1	cell division;cell organization and biogenesis;regulation of biological process	protein binding	93323	ENSG00000131351.14	HAUS8			1.178	0.98065
XP_016884608.1		protein binding	9701		PPP6R2			1.178	0.957901
NP_001275500.1	transport		252839		TMEM9			1.178	0.99634
NP_001122400.1	metabolic process;regulation of biological process;response to stimulus	catalytic activity;metal ion binding	3628	ENSG00000151689.12	INPP1		Phosphatidylinositol signaling system; Metabolic pathways; Inositol phosphate metabolism	1.178	0.992529
NP_001127812.1			84262	ENSG00000157778.8	PSMG3			1.178	0.993259
NP_009101.2	cell organization and biogenesis;metabolic process;regulation of biological process;response to stimulus	catalytic activity;metal ion binding;nucleotide binding;protein binding;signal transducer activity	10420	ENSG00000070759.16	TESK2	Focal Adhesion; Regulation of Microtubule Cytoskeleton		1.178	0.996946
NP_001091676.1	metabolic process;regulation of biological process;response to stimulus	protein binding;RNA binding	3185	ENSG00000169813.16	HNRNPF	Mecp2 and Associated Rett Syndrome		1.177	0.956645
NP_005768.1	metabolic process	DNA binding;protein binding;RNA binding	10180	ENSG00000004534.14	RBM6			1.177	0.97563
XP_016875965.1		metal ion binding;protein binding;RNA binding	23091		ZC3H13			1.177	0.97563
NP_066552.2	cell organization and biogenesis;metabolic process;transport	catalytic activity;metal ion binding;protein binding	4729	ENSG00000178127.12	NDUFV2	Oxidative phosphorylation; Electron Transport Chain	Alzheimer's disease; Non-alcoholic fatty liver disease (NAFLD); Huntington's disease; Metabolic pathways; Oxidative phosphorylation; Parkinson's disease	1.177	0.972242
XP_011511221.1	metabolic process;regulation of biological process;response to stimulus	catalytic activity;DNA binding;protein binding;RNA binding	54464		XRN1			1.177	0.97563
NP_008824.2	cell organization and biogenesis;metabolic process;transport	protein binding;receptor activity;RNA binding	1939	ENSG00000143486.15	EIF2D			1.177	0.97563
NP_001287720.1	cell differentiation;cell organization and biogenesis;cell proliferation;cellular component movement;regulation of biological process;response to stimulus;transport	catalytic activity;motor activity;nucleotide binding;protein binding	11127	ENSG00000131437.15	KIF3A	Endochondral Ossification; Insulin Signaling		1.177	0.97563
NP_055971.2	cell organization and biogenesis;coagulation;metabolic process;regulation of biological process	catalytic activity;DNA binding;protein binding	23186	ENSG00000089902.9	RCOR1		Huntington's disease	1.177	0.97563
NP_001012533.1	metabolic process;response to stimulus	catalytic activity;metal ion binding;protein binding	2235	ENSG00000066926.10	FECH	Heme Biosynthesis		1.177	0.98065
XP_005256131.1	regulation of biological process	protein binding	57707		KIAA1609; TLDC1			1.177	0.96835
NP_115714.1	cell growth;regulation of biological process	protein binding;RNA binding	84298	ENSG00000139233.6	LLPH			1.177	0.987863
NP_004520.2	metabolic process;regulation of biological process	protein binding	4300	ENSG00000171843.15	MLLT3		Transcriptional misregulation in cancer	1.177	0.99634
NP_733821.1	cell organization and biogenesis;regulation of biological process;response to stimulus;transport	protein binding;structural molecule activity	4000	ENSG00000160789.19	LMNA	Arrhythmogenic Right Ventricular Cardiomyopathy; Adipogenesis; Fas Ligand (FasL) pathway and Stress induction of Heat Shock Proteins (HSP) regulation	Arrhythmogenic right ventricular cardiomyopathy (ARVC); Hypertrophic cardiomyopathy (HCM); Dilated cardiomyopathy; Apoptosis	1.176	0.957901
NP_001273432.1	metabolic process;regulation of biological process;response to stimulus;transport	enzyme regulator activity;nucleotide binding;protein binding	10808	ENSG00000120694.19	HSPH1			1.176	0.998454
NP_001656.2	cell organization and biogenesis;cellular component movement;regulation of biological process;response to stimulus;transport	catalytic activity;nucleotide binding;protein binding	391	ENSG00000177105.9	RHOG	Brain-Derived Neurotrophic Factor (BDNF) signaling pathway	Bacterial invasion of epithelial cells; Salmonella infection; Shigellosis	1.176	0.96947
NP_055862.1	metabolic process		23065	ENSG00000127463.13	EMC1			1.176	0.973897
XP_005264309.1	regulation of biological process;response to stimulus;transport	protein binding	26056	ENSG00000135631.16	RAB11FIP5			1.176	0.976439
NP_005920.2	metabolic process;regulation of biological process;transport	metal ion binding;protein binding	4241	ENSG00000163975.11	MFI2; MELTF			1.176	0.97563
NP_009096.2	cell organization and biogenesis;metabolic process;regulation of biological process	metal ion binding;protein binding;RNA binding	8175	ENSG00000104897.9	SF3A2	mRNA Processing	Spliceosome	1.176	0.977366
XP_011511125.1		metal ion binding;protein binding	4026		LPP			1.176	0.97563
NP_001027556.1	cell division;cell organization and biogenesis;defense response;metabolic process;regulation of biological process;response to stimulus	DNA binding;protein binding	10084	ENSG00000102103.15	PQBP1		Spliceosome	1.176	0.97563
NP_060838.3	metabolic process;regulation of biological process;transport	protein binding;transporter activity	55788	ENSG00000168216.10	LMBRD1		Vitamin digestion and absorption	1.176	0.985563
NP_078929.1	metabolic process;regulation of biological process	enzyme regulator activity;protein binding;RNA binding	79706	ENSG00000128563.13	PRKRIP1			1.176	0.97563
NP_542172.2	metabolic process	catalytic activity	126792	ENSG00000176022.4	B3GALT6		Glycosaminoglycan biosynthesis - chondroitin sulfate / dermatan sulfate; Glycosaminoglycan biosynthesis - heparan sulfate / heparin; Metabolic pathways	1.176	0.998454
NP_001278842.1			389602		LOC389602			1.176	0.99634
NP_919438.1	cellular homeostasis;regulation of biological process;response to stimulus	enzyme regulator activity;protein binding	889	ENSG00000001631.15	KRIT1		Rap1 signaling pathway	1.176	0.99634
NP_006640.2	metabolic process	protein binding;RNA binding	10813	ENSG00000156697.12	UTP14A		Ribosome biogenesis in eukaryotes	1.175	0.957901
XP_016876870.1	metabolic process;regulation of biological process;response to stimulus	catalytic activity;metal ion binding;protein binding;signal transducer activity	5494		PPM1A	TGF-beta Signaling Pathway; MAPK Signaling Pathway		1.175	0.97563
XP_011543793.1	metabolic process	catalytic activity;nucleotide binding;protein binding	2710		GK	Triacylglyceride Synthesis; Fatty Acid Beta Oxidation		1.175	0.97563
NP_068593.2	cell organization and biogenesis;metabolic process;response to stimulus	RNA binding;structural molecule activity	60488	ENSG00000061794.12	MRPS35			1.175	0.990696
NP_056018.2	metabolic process		23248	ENSG00000163125.15	RPRD2			1.175	0.976439
NP_001337537.1	metabolic process;transport	protein binding;RNA binding	9295		SRSF11			1.175	0.98065
NP_060017.1	cell organization and biogenesis;metabolic process;transport	catalytic activity	55572	ENSG00000110074.10	FOXRED1			1.175	0.976439
NP_003245.1	cell organization and biogenesis;metabolic process;regulation of biological process;response to stimulus;transport	enzyme regulator activity;metal ion binding;protein binding	7076	ENSG00000102265.11	TIMP1	IL-6 signaling pathway; Lung fibrosis; IL1 and megakaryocytes in obesity; Matrix Metalloproteinases	HIF-1 signaling pathway	1.175	0.985582
NP_001268364.1	cell death;cell growth;metabolic process;regulation of biological process;response to stimulus	catalytic activity;nucleotide binding;protein binding	6416	ENSG00000065559.14	MAP2K4	MAPK Signaling Pathway; IL-6 signaling pathway; Association Between Physico-Chemical Features and Toxicity Associated Pathways; Apoptosis; Signaling Pathways in Glioblastoma; IL-1 signaling pathway; VEGFA-VEGFR2 Signaling Pathway; PDGF Pathway; Regulation of toll-like receptor signaling pathway; MAPK Cascade; Wnt Signaling Pathway and Pluripotency; TGF-beta Signaling Pathway; Oxidative Damage; Fa…		1.175	0.97563
NP_115751.3	cell organization and biogenesis;regulation of biological process;response to stimulus	protein binding	84335	ENSG00000204673.10	AKT1S1	Target Of Rapamycin (TOR) Signaling; VEGFA-VEGFR2 Signaling Pathway; Focal Adhesion-PI3K-Akt-mTOR-signaling pathway; Senescence and Autophagy in Cancer		1.175	0.99634
XP_011530052.1	cell organization and biogenesis;regulation of biological process	catalytic activity;metal ion binding;motor activity;protein binding	22902		RUFY3			1.175	0.998438
NP_001294956.1			79684	ENSG00000120458.10	MSANTD2			1.175	0.99634
XP_016863608.1	cell communication;cell differentiation;regulation of biological process;response to stimulus;transport	protein binding;receptor activity;signal transducer activity;transporter activity	2895		GRID2			1.175	0.996946
NP_005711.1	cell organization and biogenesis;cellular component movement;regulation of biological process;response to stimulus	protein binding;structural molecule activity	10095	ENSG00000130429.12	ARPC1B	Pathogenic Escherichia coli infection; Microglia Pathogen Phagocytosis Pathway	Bacterial invasion of epithelial cells; Pathogenic Escherichia coli infection; Shigellosis; Regulation of actin cytoskeleton; Endocytosis; Fc gamma R-mediated phagocytosis; Salmonella infection	1.174	0.960153
XP_011510350.1	cell organization and biogenesis;response to stimulus	protein binding	85461		TANC1			1.174	0.97563
NP_073615.2	cell organization and biogenesis;cellular component movement;regulation of biological process	catalytic activity;motor activity;protein binding;structural molecule activity	64793	ENSG00000130695.14	CEP85			1.174	0.987792
NP_036451.3	cellular homeostasis;transport	transporter activity	25800		SLC39A6	Zinc homeostasis		1.174	0.992529
NP_115970.2	cell organization and biogenesis;metabolic process;regulation of biological process;response to stimulus	protein binding;signal transducer activity	84668	ENSG00000122591.11	FAM126A			1.174	0.998454
XP_006723222.1	regulation of biological process	enzyme regulator activity;protein binding	284352		PPP1R37			1.174	0.99634
XP_006717355.1	cell organization and biogenesis;metabolic process;regulation of biological process;transport	protein binding;structural molecule activity;transporter activity	8021		NUP214	TGF-beta Signaling Pathway		1.173	0.97062
XP_011533233.1	cell death;defense response;metabolic process;regulation of biological process;response to stimulus;transport	catalytic activity;DNA binding;protein binding	143		PARP4			1.173	0.97563
NP_008982.1	cell death;metabolic process;regulation of biological process	enzyme regulator activity;protein binding	11124	ENSG00000185104.19	FAF1	VEGFA-VEGFR2 Signaling Pathway; Fas Ligand (FasL) pathway and Stress induction of Heat Shock Proteins (HSP) regulation; Retinoblastoma (RB) in Cancer		1.173	0.976439
NP_001003891.1	metabolic process;regulation of biological process	protein binding	51586	ENSG00000099917.17	MED15	Sterol Regulatory Element-Binding Proteins (SREBP) signalling; SREBF and miR33 in cholesterol and lipid homeostasis		1.173	0.99634
NP_620137.2	cell organization and biogenesis;transport	protein binding	115548	ENSG00000157107.13	FCHO2			1.173	0.99634
NP_001310441.1	cell organization and biogenesis;cellular component movement;metabolic process;regulation of biological process;response to stimulus	catalytic activity;metal ion binding;protein binding;receptor activity	267		AMFR			1.173	0.99634
NP_001339750.1	transport	transporter activity	123096		SLC25A29			1.173	0.996946
XP_011522070.1	cell organization and biogenesis	protein binding;RNA binding	23277		CLUH; KIAA0664	Translation Factors		1.172	0.99634
NP_079272.4	metabolic process	catalytic activity;nucleotide binding;protein binding;RNA binding	85476	ENSG00000168827.14	GFM1			1.172	0.966003
NP_001129507.1	metabolic process	catalytic activity;metal ion binding;protein binding;RNA binding	55621	ENSG00000104907.12	TRMT1			1.172	0.976451
NP_002087.2	metabolic process;regulation of biological process;response to stimulus	catalytic activity;DNA binding;enzyme regulator activity;protein binding;RNA binding	2962	ENSG00000125651.13	GTF2F1		Basal transcription factors	1.172	0.97563
XP_011515603.1	cell communication;cell death;cell organization and biogenesis;defense response;regulation of biological process;response to stimulus;transport	protein binding	79792		GSDMD			1.172	0.97563
NP_001128647.1	cell division;regulation of biological process	protein binding	121441	ENSG00000139350.11	NEDD1			1.172	0.97563
NP_001275517.1	metabolic process;regulation of biological process	DNA binding;metal ion binding	54816	ENSG00000137871.19	ZNF280D			1.172	0.996946
NP_001681.2	cellular homeostasis;metabolic process;regulation of biological process;response to stimulus;transport	catalytic activity;nucleotide binding;transporter activity	523	ENSG00000114573.9	ATP6V1A		Epithelial cell signaling in Helicobacter pylori infection; Phagosome; Synaptic vesicle cycle; Vibrio cholerae infection; mTOR signaling pathway; Rheumatoid arthritis; Collecting duct acid secretion; Metabolic pathways; Oxidative phosphorylation	1.171	0.967726
XP_005266967.1	metabolic process	catalytic activity;nucleotide binding;protein binding	25902		MTHFD1L	Trans-sulfuration and one carbon metabolism; One Carbon Metabolism		1.171	0.99634
NP_006699.2	cell differentiation;metabolic process;regulation of biological process	catalytic activity;metal ion binding	2739	ENSG00000124767.6	GLO1		Pyruvate metabolism	1.171	0.97563
NP_002086.1	metabolic process;regulation of biological process	DNA binding;protein binding;RNA binding	2961	ENSG00000197265.8	GTF2E2	Eukaryotic Transcription Initiation	Viral carcinogenesis; Basal transcription factors; Epstein-Barr virus infection	1.171	0.97563
XP_016855459.1			107984058		LOC107984058			1.171	0.99366
NP_787098.3	metabolic process	catalytic activity;metal ion binding	79701	ENSG00000181396.12	OGFOD3			1.171	0.99634
NP_002827.1	cellular component movement;metabolic process;regulation of biological process;response to stimulus	catalytic activity;protein binding;receptor activity;signal transducer activity	5786	ENSG00000132670.20	PTPRA	Spinal Cord Injury; Regulation of Microtubule Cytoskeleton		1.171	0.976439
NP_060745.3			55262	ENSG00000146826.16	C7orf43			1.171	0.99634
NP_001272979.1		protein binding	23201	ENSG00000054965.10	FAM168A			1.171	0.99634
XP_011537072.1	cell growth;cell organization and biogenesis;metabolic process;regulation of biological process;response to stimulus	catalytic activity;DNA binding;metal ion binding;protein binding	8085		KMT2D; MLL2			1.171	0.998454
NP_001155000.1	regulation of biological process;response to stimulus	protein binding	401387	ENSG00000240720.7	LRRD1			1.171	0.998454
NP_004095.4	cell differentiation;metabolic process;regulation of biological process;response to stimulus	catalytic activity;nucleotide binding;protein binding;RNA binding	2194	ENSG00000169710.8	FASN	SREBF and miR33 in cholesterol and lipid homeostasis; Angiopoietin Like Protein 8 Regulatory Pathway; AMP-activated Protein Kinase (AMPK) Signaling; Liver X Receptor Pathway; Fatty Acid Biosynthesis; Sterol Regulatory Element-Binding Proteins (SREBP) signalling	Metabolic pathways; Fatty acid biosynthesis; Fatty acid metabolism; AMPK signaling pathway; Insulin signaling pathway	1.17	0.96835
NP_001122092.1	cell death;cell organization and biogenesis;metabolic process;regulation of biological process;response to stimulus;transport	catalytic activity;nucleotide binding;protein binding	5058	ENSG00000149269.9	PAK1	Fas Ligand (FasL) pathway and Stress induction of Heat Shock Proteins (HSP) regulation; Focal Adhesion; T-Cell antigen Receptor (TCR) Signaling Pathway; Chemokine signaling pathway; Association Between Physico-Chemical Features and Toxicity Associated Pathways; Regulation of Microtubule Cytoskeleton; Prolactin Signaling Pathway; MAPK Signaling Pathway; Signaling of Hepatocyte Growth Factor Recept…		1.17	0.996946
XP_011518282.1	metabolic process;regulation of biological process	catalytic activity;protein binding	26273		FBXO3			1.17	0.99634
NP_005556.1	regulation of biological process;response to stimulus;transport	protein binding	3937	ENSG00000043462.11	LCP2	T-Cell antigen Receptor (TCR) Signaling Pathway; T-Cell antigen Receptor (TCR) pathway during Staphylococcus aureus infection	Platelet activation; Osteoclast differentiation; Natural killer cell mediated cytotoxicity; Fc epsilon RI signaling pathway; Rap1 signaling pathway; T cell receptor signaling pathway	1.17	0.98065
NP_056404.4	metabolic process;regulation of biological process	protein binding;RNA binding;translation regulator activity	23034	ENSG00000020577.13	SAMD4A			1.17	0.99634
NP_001341276.1	metabolic process	catalytic activity;metal ion binding	64172		OSGEPL1			1.17	0.99634
NP_861449.2	development;regulation of biological process;response to stimulus	enzyme regulator activity;protein binding	200734	ENSG00000198369.9	SPRED2	Imatinib and Chronic Myeloid Leukemia		1.17	0.998454
NP_061964.3	metabolic process		65977	ENSG00000116095.10	PLEKHA3			1.17	0.99634
NP_001273644.1	cell differentiation;cell organization and biogenesis;metabolic process;response to stimulus	catalytic activity;metal ion binding;protein binding	23287	ENSG00000135049.15	AGTPBP1			1.17	0.998438
NP_001003945.1	cell organization and biogenesis;metabolic process;regulation of biological process;response to stimulus;transport	catalytic activity;metal ion binding;protein binding	210		ALAD	Heme Biosynthesis		1.17	0.99634
NP_006286.1	metabolic process;regulation of biological process	catalytic activity;nucleotide binding;protein binding	7407; 57176	ENSG00000096171.14; ENSG00000204394.12; ENSG00000226589.9	VARS; VARS2	Amino Acid metabolism	Aminoacyl-tRNA biosynthesis	1.169	0.99634
NP_006550.1	cell organization and biogenesis;cell proliferation;metabolic process;regulation of biological process;response to stimulus	DNA binding;protein binding;RNA binding	10657	ENSG00000121774.17	KHDRBS1	Leptin signaling pathway		1.169	0.97563
NP_005861.2	cell organization and biogenesis;metabolic process;regulation of biological process	catalytic activity;protein binding;RNA binding	10284	ENSG00000150459.12	SAP18	Hedgehog Signaling Pathway	mRNA surveillance pathway; RNA transport	1.169	0.976439
NP_997263.2		RNA binding	388115	ENSG00000188549.12	C15orf52; CCDC9B			1.169	0.98065
NP_671717.1	cell communication;metabolic process;regulation of biological process;response to stimulus;transport	catalytic activity;protein binding	26263	ENSG00000167196.13	FBXO22			1.169	0.99634
XP_011513547.1	metabolic process	catalytic activity	23333	ENSG00000173852.14	DPY19L1			1.169	0.99634
NP_001020118.1	regulation of biological process;transport	catalytic activity;protein binding	81555	ENSG00000145817.16	YIPF5			1.169	0.996093
NP_003784.2	metabolic process	catalytic activity	8722	ENSG00000174080.10	CTSF		Lysosome; Apoptosis	1.169	0.993309
NP_000128.1	metabolic process	catalytic activity;metal ion binding;protein binding	2184	ENSG00000103876.11	FAH	Amino Acid metabolism	Tyrosine metabolism; Metabolic pathways	1.168	0.978442
NP_115544.1	metabolic process;regulation of biological process	protein binding;RNA binding	84128	ENSG00000115368.9	WDR75		Ribosome biogenesis in eukaryotes	1.168	0.97563
NP_683759.1	metabolic process	catalytic activity;RNA binding	55695	ENSG00000130305.16	NSUN5			1.168	0.987353
NP_689520.2	metabolic process	catalytic activity	115708	ENSG00000166166.12	TRMT61A			1.168	0.99634
NP_057039.1	regulation of biological process	protein binding	51072	ENSG00000162959.13	MEMO1			1.168	0.994061
NP_003673.3	cell death;regulation of biological process;response to stimulus	enzyme regulator activity;protein binding	8567	ENSG00000110514.19	MADD	TNF alpha Signaling Pathway; Deregulation of Rab and Rab Effector Genes in Bladder Cancer		1.168	0.97563
NP_079170.2		protein binding;RNA binding	79954	ENSG00000115761.15	NOL10			1.168	0.97563
NP_075565.2		protein binding	65260	ENSG00000162377.5	SELRC1; COA7			1.168	0.976905
NP_114068.1	cell communication;cell organization and biogenesis;metabolic process;regulation of biological process;response to stimulus	metal ion binding;protein binding	4077	ENSG00000188554.13	NBR1			1.168	0.99634
NP_004699.1	cell death;regulation of biological process;response to stimulus	DNA binding;enzyme regulator activity;protein binding	9141	ENSG00000105185.11	PDCD5			1.168	0.99634
NP_001244031.1	cell organization and biogenesis;metabolic process;transport	catalytic activity;transporter activity	4709	ENSG00000119013.8	NDUFB3	Electron Transport Chain	Non-alcoholic fatty liver disease (NAFLD); Parkinson's disease; Metabolic pathways; Alzheimer's disease; Oxidative phosphorylation; Huntington's disease	1.168	0.996946
NP_001317653.1	metabolic process;regulation of biological process;response to stimulus	catalytic activity;nucleotide binding	8999	ENSG00000138769.10	CDKL2			1.168	0.99634
NP_005817.1	metabolic process;regulation of biological process	protein binding;RNA binding	10236	ENSG00000282958.1; ENSG00000125944.18	HNRNPR	mRNA Processing		1.167	0.99634
NP_036232.2	metabolic process	catalytic activity;metal ion binding;protein binding	23549	ENSG00000123992.18	DNPEP			1.167	0.97563
NP_003338.1	cell proliferation;metabolic process;regulation of biological process;response to stimulus	catalytic activity;enzyme regulator activity;nucleotide binding;protein binding;RNA binding	7332	ENSG00000185651.14	UBE2L3	Parkin-Ubiquitin Proteasomal System pathway; Parkinsons Disease Pathway	Parkinson's disease; Ubiquitin mediated proteolysis	1.167	0.97563
NP_003681.1	metabolic process;regulation of biological process;response to stimulus	enzyme regulator activity;protein binding;RNA binding	8575	ENSG00000180228.12	PRKRA			1.167	0.991549
XP_005269064.1	cell organization and biogenesis;cellular component movement;metabolic process;regulation of biological process;transport	catalytic activity;motor activity;nucleotide binding;protein binding;structural molecule activity	55605		KIF21A			1.167	0.981051
NP_004619.3	cell organization and biogenesis;metabolic process;regulation of biological process;response to stimulus	DNA binding;protein binding	7508	ENSG00000154767.14	XPC		Nucleotide excision repair	1.167	0.99634
NP_001258851.1	metabolic process	catalytic activity	23478	ENSG00000140612.13	SEC11A			1.167	0.996946
NP_079100.2	regulation of biological process	metal ion binding;protein binding;RNA binding	79882	ENSG00000100722.18	ZC3H14			1.166	0.97563
NP_055417.1	cell communication;cell organization and biogenesis;metabolic process;regulation of biological process;response to stimulus;transport	catalytic activity;nucleotide binding;protein binding	30849	ENSG00000196455.7	PIK3R4	Insulin Signaling; Regulation of Actin Cytoskeleton; Focal Adhesion-PI3K-Akt-mTOR-signaling pathway; DNA Damage Response (only ATM dependent); Focal Adhesion; Angiopoietin Like Protein 8 Regulatory Pathway	Autophagy	1.166	0.98065
NP_036332.2	metabolic process;regulation of biological process	catalytic activity;enzyme regulator activity;metal ion binding;protein binding	26229	ENSG00000149541.9	B3GAT3		Glycosaminoglycan biosynthesis - chondroitin sulfate / dermatan sulfate; Glycosaminoglycan biosynthesis - heparan sulfate / heparin; Metabolic pathways	1.166	0.97563
NP_001120699.1	cell organization and biogenesis;coagulation;regulation of biological process;response to stimulus;transport	protein binding	966	ENSG00000085063.14	CD59		Hematopoietic cell lineage; Complement and coagulation cascades	1.166	0.985573
NP_003354.2	cell organization and biogenesis;metabolic process;regulation of biological process	catalytic activity;metal ion binding;protein binding	7375	ENSG00000114316.12	USP4			1.166	0.99634
NP_001489.1	cell organization and biogenesis;cellular homeostasis;metabolic process;regulation of biological process;response to stimulus	catalytic activity;metal ion binding;nucleotide binding;protein binding	2729	ENSG00000001084.10	GCLC	One carbon metabolism and related pathways; Photodynamic therapy-induced NFE2L2 (NRF2) survival signaling; Aryl Hydrocarbon Receptor; Oxidative Stress; Transcriptional activation by NRF2; NRF2 pathway; Apoptosis-related network due to altered Notch3 in ovarian cancer; Trans-sulfuration and one carbon metabolism; Glutathione metabolism	Glutathione metabolism; Metabolic pathways; Cysteine and methionine metabolism	1.166	0.995665
NP_008941.3	metabolic process	catalytic activity;DNA binding;nucleotide binding;RNA binding	11056	ENSG00000278053.4	DDX52			1.166	0.99634
NP_001035526.1	metabolic process	catalytic activity;nucleotide binding;protein binding;RNA binding	51067	ENSG00000139131.12	YARS2		Aminoacyl-tRNA biosynthesis	1.166	0.99634
XP_006720506.1	metabolic process;regulation of biological process	DNA binding;protein binding	23269		MGA			1.166	0.998454
NP_071938.1	cell differentiation;cell organization and biogenesis;metabolic process;regulation of biological process;response to stimulus	catalytic activity;metal ion binding	64428	ENSG00000103245.13	NARFL			1.166	0.998454
NP_002198.2	cell organization and biogenesis;cellular component movement;regulation of biological process;response to stimulus	metal ion binding;protein binding	3680	ENSG00000144668.11	ITGA9	Focal Adhesion; Focal Adhesion-PI3K-Akt-mTOR-signaling pathway; Arrhythmogenic Right Ventricular Cardiomyopathy; Integrin-mediated Cell Adhesion	PI3K-Akt signaling pathway; Dilated cardiomyopathy; Regulation of actin cytoskeleton; Cell adhesion molecules (CAMs); Arrhythmogenic right ventricular cardiomyopathy (ARVC); Hypertrophic cardiomyopathy (HCM); ECM-receptor interaction; Focal adhesion	1.166	0.996946
NP_004334.1	cell differentiation;cell organization and biogenesis;cellular homeostasis;metabolic process;regulation of biological process;response to stimulus;transport	DNA binding;metal ion binding;protein binding;RNA binding	811	ENSG00000179218.13	CALR	Photodynamic therapy-induced unfolded protein response; Androgen receptor signaling pathway; Calcium Regulation in the Cardiac Cell	Antigen processing and presentation; Protein processing in endoplasmic reticulum; HTLV-I infection; Phagosome; Chagas disease (American trypanosomiasis)	1.165	0.97563
XP_016859273.1		RNA binding	26010		SPATS2L			1.165	0.99634
NP_786924.2	metabolic process	catalytic activity;metal ion binding	55148	ENSG00000278787.4; ENSG00000012963.14	UBR7			1.165	0.981941
NP_008841.2	metabolic process;regulation of biological process;response to stimulus	catalytic activity;metal ion binding;protein binding;RNA binding	5930	ENSG00000122257.18	RBBP6			1.165	0.99634
NP_002922.2	cell organization and biogenesis;metabolic process;regulation of biological process	catalytic activity;enzyme regulator activity;metal ion binding;protein binding	6015	ENSG00000226788.3; ENSG00000204227.4; ENSG00000228520.3; ENSG00000206287.5; ENSG00000231115.3; ENSG00000235107.3	RING1	Notch Signaling Pathway		1.165	0.99634
XP_011517685.1	metabolic process	catalytic activity;RNA binding	221078		NSUN6			1.165	0.99634
NP_851320.1	regulation of biological process;response to stimulus		160897	ENSG00000152749.7	GPR180			1.165	0.998454
NP_115707.2	cell communication;cell differentiation;metabolic process	catalytic activity;metal ion binding;protein binding	110599564; 9718; 110599583	ENSG00000145194.17	EEF1AKMT4; ECE2; EEF1AKMT4-ECE2			1.165	0.99634
XP_006715970.1	cell organization and biogenesis;regulation of biological process;response to stimulus		222950		NYAP1			1.165	0.998438
NP_001335116.1	metabolic process	catalytic activity;nucleotide binding;protein binding;RNA binding	55661		DDX27			1.164	0.97563
NP_066272.1	regulation of biological process;response to stimulus	metal ion binding;protein binding	9124	ENSG00000107438.8	PDLIM1			1.164	0.989311
NP_057215.3	cell differentiation;cell organization and biogenesis;regulation of biological process;response to stimulus;transport	catalytic activity;nucleotide binding;protein binding	10890	ENSG00000084733.10	RAB10	Focal Adhesion-PI3K-Akt-mTOR-signaling pathway	Endocytosis; AMPK signaling pathway	1.164	0.987792
NP_060176.2	metabolic process	protein binding	54853		WDR55			1.164	0.99634
NP_001336421.1	defense response;metabolic process;regulation of biological process;response to stimulus	catalytic activity;nucleotide binding;protein binding	54899		PXK			1.164	0.99634
NP_060324.1			54958	ENSG00000130748.6	TMEM160			1.164	0.99634
NP_062571.1	transport	catalytic activity;nucleotide binding;protein binding;transporter activity	23457	ENSG00000150967.17	ABCB9		ABC transporters; Lysosome	1.164	0.996946
XP_011510380.1	metabolic process;transport	catalytic activity;nucleotide binding;transporter activity	8647		ABCB11	Drug Induction of Bile Acid Pathway; Farnesoid X Receptor Pathway; Nuclear Receptors in Lipid Metabolism and Toxicity		1.164	0.998454
XP_005249096.1	cell organization and biogenesis;metabolic process	DNA binding;protein binding	3017		HIST1H2BD			1.163	0.98065
NP_001093639.1	cell organization and biogenesis;cellular homeostasis	protein binding;RNA binding	10989	ENSG00000132305.20	IMMT			1.163	0.99634
NP_001317629.1	cell organization and biogenesis;cellular component movement;metabolic process;regulation of biological process	catalytic activity;DNA binding;metal ion binding;nucleotide binding;protein binding	7155	ENSG00000077097.15	TOP2B		Platinum drug resistance	1.163	0.97563
NP_892116.2	cell organization and biogenesis;metabolic process;regulation of biological process	catalytic activity;nucleotide binding;protein binding;RNA binding	1983	ENSG00000100664.10	EIF5	Translation Factors	RNA transport	1.163	0.97563
NP_001166958.1	metabolic process;regulation of biological process	DNA binding;protein binding;RNA binding	55922	ENSG00000186416.13	NKRF			1.163	0.97563
NP_064709.2	cell death;cell organization and biogenesis;metabolic process;regulation of biological process	catalytic activity;metal ion binding;protein binding	57019	ENSG00000005194.14	CIAPIN1			1.163	0.980609
NP_056444.3	cell organization and biogenesis;metabolic process	protein binding;RNA binding	26121	ENSG00000275117.4; ENSG00000277953.4; ENSG00000105618.13; ENSG00000277154.4; ENSG00000274894.4; ENSG00000274651.4; ENSG00000277707.4; ENSG00000276421.4; ENSG00000274144.4; ENSG00000275885.4	PRPF31		Spliceosome	1.163	0.982285
NP_060082.2	metabolic process	metal ion binding;protein binding;RNA binding	55596	ENSG00000033030.13	ZCCHC8			1.163	0.994061
NP_006433.2	metabolic process;regulation of biological process	DNA binding;protein binding	10589	ENSG00000175550.7	DRAP1			1.163	0.987855
NP_036270.1	cell division;regulation of biological process;response to stimulus	protein binding;RNA binding	26574	ENSG00000276072.2; ENSG00000275700.4	AATF			1.163	0.98065
NP_005496.4	cell organization and biogenesis;cell proliferation;cellular component movement;metabolic process;regulation of biological process;response to stimulus;transport	protein binding;receptor activity;signal transducer activity;transporter activity	949	ENSG00000073060.15	SCARB1	Statin Pathway; Selenium Micronutrient Network; Sterol Regulatory Element-Binding Proteins (SREBP) signalling; Vitamin A and Carotenoid Metabolism; Folate Metabolism; Vitamin B12 Metabolism	Phagosome; Hepatitis C; Ovarian steroidogenesis; Aldosterone synthesis and secretion; Bile secretion; Fat digestion and absorption; Vitamin digestion and absorption	1.163	0.98065
NP_003932.3	cell division;cell organization and biogenesis;cellular component movement;metabolic process;regulation of biological process;response to stimulus;transport	catalytic activity;enzyme regulator activity;protein binding	142685; 8976	ENSG00000106299.7	ASB15; WASL	Chemokine signaling pathway; Pathogenic Escherichia coli infection; G13 Signaling Pathway; Factors and pathways affecting insulin-like growth factor (IGF1)-Akt signaling	Chemokine signaling pathway; Adherens junction; Bacterial invasion of epithelial cells; Choline metabolism in cancer; Shigellosis; Endocytosis; Fc gamma R-mediated phagocytosis; Regulation of actin cytoskeleton; Salmonella infection; Pathogenic Escherichia coli infection	1.163	0.99634
NP_060662.2	metabolic process;regulation of biological process	catalytic activity;metal ion binding;protein binding	55214	ENSG00000090530.9	LEPREL1; P3H2			1.163	0.99634
NP_758869.1	defense response;metabolic process;regulation of biological process;response to stimulus	catalytic activity;enzyme regulator activity;protein binding;receptor activity	4179	ENSG00000117335.19	CD46	Complement and Coagulation Cascades		1.163	0.98065
NP_938080.1	metabolic process	catalytic activity;metal ion binding	55568	ENSG00000164574.15	GALNT10		Mucin type O-glycan biosynthesis; Metabolic pathways	1.163	0.998454
NP_002019.1	metabolic process;regulation of biological process;response to stimulus	catalytic activity;metal ion binding;protein binding	2342; 100529261	ENSG00000257365.7	FNTB; CHURC1-FNTB		Terpenoid backbone biosynthesis	1.163	0.99634
NP_054797.2	cell organization and biogenesis;metabolic process	protein binding;RNA binding;structural molecule activity	28998	ENSG00000172172.7	MRPL13		Ribosome	1.163	0.99634
NP_001339443.1	cell organization and biogenesis;cell proliferation;metabolic process;response to stimulus	catalytic activity;nucleotide binding;protein binding	3141		HLCS			1.163	0.996946
NP_001161206.1	metabolic process;regulation of biological process	catalytic activity;nucleotide binding	57176	ENSG00000223494.9; ENSG00000137411.16	VARS2			1.163	0.99634
NP_001278891.1	metabolic process	catalytic activity	9	ENSG00000171428.13	NAT1	Metapathway biotransformation; Arylamine metabolism		1.163	0.998454
NP_001229757.1	metabolic process;regulation of biological process	catalytic activity;protein binding	60481	ENSG00000012660.13	ELOVL5			1.163	0.996946
XP_016875507.1	cell organization and biogenesis;metabolic process;transport	catalytic activity;metal ion binding;motor activity;protein binding;transporter activity	8411		EEA1	VEGFA-VEGFR2 Signaling Pathway		1.162	0.97563
NP_001138986.1	metabolic process;transport	catalytic activity;protein binding	9805	ENSG00000136193.16	SCRN1			1.162	0.987353
NP_002970.2	cell organization and biogenesis;metabolic process;regulation of biological process;transport	catalytic activity;protein binding;transporter activity	6342	ENSG00000116171.17	SCP2	PPAR Alpha Pathway; Mitochondrial LC-Fatty Acid Beta-Oxidation; PPAR signaling pathway; DNA Damage Response (only ATM dependent)	PPAR signaling pathway; Metabolic pathways; Peroxisome; Primary bile acid biosynthesis	1.162	0.99634
NP_066923.3	cell organization and biogenesis;metabolic process	catalytic activity;metal ion binding;protein binding	9054	ENSG00000244005.12	NFS1		Sulfur relay system; Metabolic pathways; Thiamine metabolism	1.162	0.99634
NP_001308154.1	cell growth;cell organization and biogenesis;metabolic process;regulation of biological process;response to stimulus;transport	catalytic activity;DNA binding;metal ion binding;protein binding	10013		HDAC6	Neural Crest Differentiation; Ectoderm Differentiation; Cell Cycle		1.162	0.99634
NP_443131.2	cell organization and biogenesis	protein binding	114787	ENSG00000169258.6	GPRIN1	Mecp2 and Associated Rett Syndrome		1.162	0.99634
NP_004136.2	cellular component movement;regulation of biological process;response to stimulus	catalytic activity;enzyme regulator activity;metal ion binding;motor activity;nucleotide binding;protein binding;structural molecule activity	4650		MYO9B			1.161	0.998454
NP_005582.1	cell organization and biogenesis;cell proliferation;metabolic process;regulation of biological process;response to stimulus	catalytic activity;DNA binding;metal ion binding;protein binding	4361	ENSG00000020922.12	MRE11A; MRE11	DNA Damage Response; DDX1 as a regulatory component of the Drosha microprocessor; Homologous recombination; miRNA Regulation of DNA Damage Response; ATM Signaling Network in Development and Disease; Non-homologous end joining	Homologous recombination; Non-homologous end-joining	1.161	0.97563
NP_001129522.1	metabolic process	catalytic activity;protein binding	115817	ENSG00000157379.13	DHRS1			1.161	0.99634
NP_002245.4	cellular component movement;transport	catalytic activity;motor activity;nucleotide binding;protein binding	3797	ENSG00000084731.14	KIF3C			1.161	0.99634
NP_001008240.1	metabolic process	catalytic activity	147339	ENSG00000152242.10	C18orf25			1.161	0.998454
XP_016880698.1	metabolic process;regulation of biological process;transport	protein binding;RNA binding	84081		NSRP1			1.161	0.99634
XP_005255532.2	cell organization and biogenesis;regulation of biological process;response to stimulus	enzyme regulator activity;protein binding	64223		MLST8	VEGFA-VEGFR2 Signaling Pathway; Interferon type I signaling pathways; Angiopoietin Like Protein 8 Regulatory Pathway; Regulation of toll-like receptor signaling pathway		1.161	0.99634
NP_612638.3		catalytic activity;nucleotide binding	135114	ENSG00000111911.6	HINT3			1.161	0.99634
NP_002703.1	regulation of biological process	enzyme regulator activity;protein binding	5510	ENSG00000115685.14	PPP1R7			1.161	0.998454
XP_016863127.1	cell division;metabolic process;regulation of biological process	catalytic activity	10393		ANAPC10			1.161	0.998454
NP_001335658.1	cell organization and biogenesis;regulation of biological process;response to stimulus	enzyme regulator activity;protein binding	57498		KIDINS220	Brain-Derived Neurotrophic Factor (BDNF) signaling pathway		1.161	0.998454
NP_937887.1	cell organization and biogenesis;defense response;metabolic process;regulation of biological process;response to stimulus	nucleotide binding;protein binding;RNA binding;structural molecule activity	1981		EIF4G1	Translation Factors		1.16	0.998454
XP_005254128.1	metabolic process	catalytic activity;protein binding	7174		TPP2			1.16	0.97563
NP_004703.1	cell communication;cell organization and biogenesis;metabolic process;regulation of biological process;response to stimulus;transport	catalytic activity;metal ion binding;protein binding	9146	ENSG00000185359.12	HGS	EGF/EGFR Signaling Pathway; VEGFA-VEGFR2 Signaling Pathway; TGF-beta Signaling Pathway	Endocytosis; Phagosome	1.16	0.97563
NP_001155973.1	regulation of biological process;response to stimulus	protein binding;RNA binding	23112	ENSG00000100354.20	TNRC6B			1.16	0.99634
NP_114108.1	cell organization and biogenesis;metabolic process	RNA binding;structural molecule activity	64969	ENSG00000144029.11	MRPS5		Ribosome	1.16	0.994061
XP_011542759.1	cellular component movement;regulation of biological process;response to stimulus;transport	catalytic activity;motor activity;nucleotide binding;protein binding	23303		KIF13B			1.16	0.996146
NP_954981.1		protein binding;RNA binding	339230	ENSG00000185298.12	CCDC137			1.16	0.99634
XP_011520278.1	metabolic process;regulation of biological process;response to stimulus	protein binding	7090	ENSG00000140332.15	TLE3	White fat cell differentiation		1.16	0.998454
NP_071387.1	regulation of biological process	protein binding	63935	ENSG00000100982.11	PCIF1			1.16	0.996946
NP_001273166.1	cell differentiation;development;transport	transporter activity	144195	ENSG00000173262.11	SLC2A14	NRF2 pathway		1.16	0.998454
NP_001272974.1	regulation of biological process	protein binding;RNA binding	10179	ENSG00000076053.10	RBM7			1.16	0.99634
XP_011524338.1	cell organization and biogenesis	protein binding	54808		DYM			1.16	0.99634
XP_005257281.2	metabolic process	catalytic activity	283985		FADS6			1.16	0.996946
XP_005270330.1	cell organization and biogenesis;metabolic process;regulation of biological process	nucleotide binding;protein binding;RNA binding	9221		NOLC1			1.159	0.998454
NP_000174.1	metabolic process	catalytic activity;protein binding;RNA binding	3032	ENSG00000138029.13	HADHB	Valproic acid pathway; Fatty Acid Beta Oxidation; Sudden Infant Death Syndrome (SIDS) Susceptibility Pathways	Fatty acid elongation; Valine, leucine and isoleucine degradation; Fatty acid metabolism; Metabolic pathways; Fatty acid degradation	1.159	0.97563
NP_055554.1	cell death;metabolic process;regulation of biological process;response to stimulus	DNA binding;protein binding;RNA binding	9774	ENSG00000029363.16	BCLAF1	Interactome of polycomb repressive complex 2 (PRC2)		1.159	0.97563
NP_031372.2	regulation of biological process;response to stimulus	protein binding;receptor activity;signal transducer activity	11054	ENSG00000060491.16	OGFR			1.159	0.99634
NP_056195.3	cell organization and biogenesis;transport	protein binding	25813	ENSG00000100347.14	SAMM50			1.159	0.97563
NP_064516.2	metabolic process;regulation of biological process	protein binding	56893	ENSG00000160803.7	UBQLN4		Protein processing in endoplasmic reticulum	1.159	0.99634
NP_057584.2			51260	ENSG00000102390.10	CXorf26; PBDC1			1.159	0.99634
XP_016884359.1	cell division;cell organization and biogenesis;metabolic process;transport	catalytic activity;metal ion binding;nucleotide binding;protein binding	57553		MICAL3			1.159	0.99634
NP_056183.2	cell communication;cell organization and biogenesis;regulation of biological process;response to stimulus;transport	protein binding;transporter activity	24145	ENSG00000110218.8	PANX1		NOD-like receptor signaling pathway	1.159	0.99634
NP_001186232.1	cell differentiation;development;metabolic process;regulation of biological process;response to stimulus	catalytic activity;protein binding	4848	ENSG00000111596.11	CNOT2		RNA degradation	1.159	0.99634
NP_001020774.1	metabolic process;regulation of biological process	DNA binding;protein binding	5993	ENSG00000143390.17	RFX5		Antigen processing and presentation; Primary immunodeficiency; Tuberculosis	1.159	0.99634
NP_085056.2	metabolic process;regulation of biological process	enzyme regulator activity;metal ion binding;protein binding	80777	ENSG00000103018.16	CYB5B	Oxidation by Cytochrome P450		1.159	0.99634
NP_001336776.1	metabolic process	catalytic activity;DNA binding;protein binding;RNA binding	8940	ENSG00000100038.19	TOP3B		Fanconi anemia pathway; Homologous recombination	1.159	0.99634
NP_001254638.1	regulation of biological process	metal ion binding	51123	ENSG00000120963.11	ZNF706			1.159	0.998454
NP_001269389.1		protein binding	220416	ENSG00000173988.12	LRRC63			1.159	0.998454
XP_011514672.1	metabolic process	RNA binding	55131		RBM28			1.158	0.97563
NP_009106.1	metabolic process;regulation of biological process;response to stimulus;transport	catalytic activity;protein binding	11160	ENSG00000147475.14	ERLIN2			1.158	0.99634
NP_006444.2	metabolic process	protein binding;RNA binding	10607	ENSG00000183751.14	TBL3		Ribosome biogenesis in eukaryotes	1.158	0.99634
NP_056016.1	cell organization and biogenesis;cell proliferation;metabolic process;regulation of biological process	protein binding;RNA binding	23246	ENSG00000261236.7	BOP1			1.158	0.992529
NP_976324.2		protein binding;RNA binding	389677	ENSG00000183808.11	RBM12B			1.158	0.99634
NP_056155.1	cell organization and biogenesis;metabolic process;regulation of biological process	catalytic activity;nucleotide binding	23395	ENSG00000011376.9	LARS2	Amino Acid metabolism	Aminoacyl-tRNA biosynthesis	1.158	0.99634
NP_000425.1	metabolic process;transport	catalytic activity;protein binding	4758	ENSG00000234343.6; ENSG00000227129.6; ENSG00000223957.6; ENSG00000234846.7; ENSG00000184494.8; ENSG00000227315.7; ENSG00000204386.10; ENSG00000228691.6	NEU1	Regulation of toll-like receptor signaling pathway	Sphingolipid metabolism; Lysosome; Other glycan degradation	1.158	0.99634
XP_016885122.1	development;metabolic process;regulation of biological process	metal ion binding;protein binding;RNA binding	55796		MBNL3			1.158	0.998454
NP_001009921.1	cell organization and biogenesis;transport	metal ion binding;protein binding	23355	ENSG00000156931.15	VPS8			1.158	0.99656
NP_036547.1	cell organization and biogenesis;metabolic process;response to stimulus	catalytic activity;DNA binding;nucleotide binding;protein binding	25788	ENSG00000197275.13	RAD54B	Homologous recombination	Homologous recombination	1.158	0.998454
NP_079428.2	cell organization and biogenesis	metal ion binding;nucleotide binding	80224	ENSG00000151413.16	NUBPL			1.158	0.998454
XP_016860056.1	cell growth;cell organization and biogenesis;cellular component movement;regulation of biological process;response to stimulus	protein binding;structural molecule activity	57669		EPB41L5			1.158	0.998454
NP_000173.2	metabolic process;response to stimulus	catalytic activity;nucleotide binding;protein binding	3030	ENSG00000084754.10	HADHA	Valproic acid pathway; Mitochondrial LC-Fatty Acid Beta-Oxidation; Sudden Infant Death Syndrome (SIDS) Susceptibility Pathways; Fatty Acid Beta Oxidation	Fatty acid elongation; Carbon metabolism; Butanoate metabolism; Fatty acid metabolism; Metabolic pathways; beta-Alanine metabolism; Propanoate metabolism; Tryptophan metabolism; Valine, leucine and isoleucine degradation; Biosynthesis of unsaturated fatty acids; Lysine degradation; Fatty acid degradation	1.157	0.976439
NP_001171712.1	regulation of biological process;transport	nucleotide binding;protein binding;transporter activity	7417	ENSG00000165637.13	VDAC2			1.157	0.976439
NP_001072989.1	cellular component movement;metabolic process	protein binding;RNA binding	3895	ENSG00000126777.17	KTN1			1.157	0.976439
NP_001005751.1	transport		387680	ENSG00000099290.15	FAM21A; WASHC2A		Endocytosis	1.157	0.99634
NP_000662.3	metabolic process;response to stimulus	catalytic activity;metal ion binding;protein binding	128	ENSG00000197894.10	ADH5	Folate-Alcohol and Cancer Pathway; Amino Acid metabolism	Glycolysis / Gluconeogenesis; Retinol metabolism; Tyrosine metabolism; Metabolic pathways; Drug metabolism - cytochrome P450; Carbon metabolism; Chemical carcinogenesis; Metabolism of xenobiotics by cytochrome P450; Fatty acid degradation	1.157	0.976439
NP_001096616.1	cell differentiation;metabolic process;regulation of biological process;response to stimulus	protein binding;RNA binding	26058	ENSG00000204120.14	GIGYF2			1.157	0.99634
NP_004283.2	regulation of biological process;response to stimulus;transport	enzyme regulator activity;protein binding	9610	ENSG00000174791.10	RIN1	EGF/EGFR Signaling Pathway	Ras signaling pathway	1.157	0.99634
NP_002950.3	cell differentiation;cell organization and biogenesis;development;regulation of biological process;response to stimulus;transport	protein binding;receptor activity;signal transducer activity	6272	ENSG00000134243.11	SORT1	Brain-Derived Neurotrophic Factor (BDNF) signaling pathway	Lysosome; Neurotrophin signaling pathway	1.157	0.99634
NP_005862.1	cell death;metabolic process	protein binding;RNA binding	10285	ENSG00000119953.12	SMNDC1		Spliceosome	1.157	0.99634
NP_004706.3	cell division;metabolic process;regulation of biological process	catalytic activity;protein binding	9150	ENSG00000060069.16	CTDP1			1.157	0.99634
NP_003194.3	cell organization and biogenesis;metabolic process;regulation of biological process	DNA binding;protein binding	6936	ENSG00000005436.13	GCFC2			1.157	0.994061
NP_001003699.1	development;metabolic process;regulation of biological process;response to stimulus	DNA binding;metal ion binding	6239	ENSG00000124782.19	RREB1			1.157	0.99634
NP_001335456.1		RNA binding	400506		C16orf88; KNOP1			1.157	0.99634
NP_001308043.1			374882	ENSG00000105518.13	TMEM205			1.157	0.99634
NP_258260.1	cell communication;cell organization and biogenesis;regulation of biological process	protein binding	89848	ENSG00000197948.10	FCHSD1			1.157	0.99634
NP_001026895.2	metabolic process	catalytic activity;metal ion binding;nucleotide binding;RNA binding	83479	ENSG00000118197.13	DDX59			1.157	0.996946
XP_005263919.1	regulation of biological process;transport	enzyme regulator activity;protein binding	11138		TBC1D8	Cell Cycle		1.157	0.998454
NP_006822.1	cell organization and biogenesis;metabolic process	catalytic activity;nucleotide binding	10978	ENSG00000172409.5	CLP1	mRNA Processing	mRNA surveillance pathway	1.157	0.996946
NP_000199.2	cell organization and biogenesis;metabolic process;regulation of biological process;response to stimulus	catalytic activity;nucleotide binding;protein binding;receptor activity;signal transducer activity	3643	ENSG00000171105.13	INSR	Vitamin B12 Metabolism; Folate Metabolism; Leptin Insulin Overlap; Transcription factor regulation in adipogenesis; Type II diabetes mellitus; DNA Damage Response (only ATM dependent); AGE/RAGE pathway; Insulin Signaling; Selenium Micronutrient Network; Focal Adhesion-PI3K-Akt-mTOR-signaling pathway; Nanoparticle triggered autophagic cell death; AMP-activated Protein Kinase (AMPK) Signaling; Angi…	mTOR signaling pathway; Phospholipase D signaling pathway; Insulin signaling pathway; Longevity regulating pathway; Adherens junction; Type II diabetes mellitus; Ovarian steroidogenesis; Regulation of lipolysis in adipocytes; cGMP-PKG signaling pathway; Non-alcoholic fatty liver disease (NAFLD); FoxO signaling pathway; Aldosterone-regulated sodium reabsorption; HIF-1 signaling pathway; PI3K-Akt s…	1.157	0.998454
NP_149105.3	metabolic process	metal ion binding;RNA binding	85437	ENSG00000139168.7	ZCRB1			1.157	0.998454
XP_011535490.1	metabolic process;regulation of biological process	catalytic activity;metal ion binding	80821		DDHD1			1.157	0.99634
NP_005531.2	cellular component movement;metabolic process;regulation of biological process;response to stimulus	catalytic activity;enzyme regulator activity;metal ion binding;protein binding	3633	ENSG00000204084.12	INPP5B		Phosphatidylinositol signaling system; Inositol phosphate metabolism; Metabolic pathways	1.157	0.997452
XP_005271578.1	metabolic process;regulation of biological process	DNA binding;metal ion binding;protein binding	29068		ZBTB44			1.157	0.998454
XP_016873759.1	cell organization and biogenesis;regulation of biological process	protein binding;RNA binding;structural molecule activity	79026		AHNAK			1.156	0.976451
NP_612429.2	cell organization and biogenesis	protein binding	113146	ENSG00000185567.6	AHNAK2			1.156	0.976969
NP_057441.1	cell organization and biogenesis;regulation of biological process	metal ion binding;protein binding	51474	ENSG00000050405.13	LIMA1			1.156	0.996946
NP_003357.2	metabolic process;transport	catalytic activity;metal ion binding;protein binding	7385	ENSG00000140740.10; ENSG00000284493.1	UQCRC2	Electron Transport Chain	Alzheimer's disease; Metabolic pathways; Huntington's disease; Oxidative phosphorylation; Parkinson's disease; Cardiac muscle contraction; Non-alcoholic fatty liver disease (NAFLD)	1.156	0.976439
NP_056474.2	cell differentiation;metabolic process;regulation of biological process	protein binding;RNA binding	26156	ENSG00000171490.12	RSL1D1	Senescence and Autophagy in Cancer		1.156	0.977495
NP_055095.2	metabolic process	protein binding	22826	ENSG00000126698.10	DNAJC8	mRNA Processing		1.156	0.982285
NP_054701.1	cell communication;cell organization and biogenesis;cellular homeostasis;regulation of biological process;response to stimulus;transport	protein binding	3920	ENSG00000005893.15	LAMP2	Senescence and Autophagy in Cancer		1.156	0.981232
NP_005763.3	metabolic process	catalytic activity	10171	ENSG00000120158.11	RCL1		Ribosome biogenesis in eukaryotes	1.156	0.99634
NP_001002814.2	regulation of biological process;transport	protein binding	80223	ENSG00000156675.15	RAB11FIP1		Endocytosis	1.156	0.99634
NP_002807.1	metabolic process;regulation of biological process;response to stimulus;transport	catalytic activity;protein binding	5718	ENSG00000197170.9	PSMD12	Parkin-Ubiquitin Proteasomal System pathway; Proteasome Degradation	Proteasome; Epstein-Barr virus infection	1.156	0.99634
NP_003246.1	cell organization and biogenesis;regulation of biological process;response to stimulus;transport	enzyme regulator activity;metal ion binding;protein binding	7077	ENSG00000035862.12	TIMP2	Angiogenesis; Matrix Metalloproteinases; IL1 and megakaryocytes in obesity		1.156	0.99656
XP_011521040.1			92017		SNX29			1.156	0.998454
NP_006545.1	transport	protein binding	10651	ENSG00000128654.13	MTX2			1.156	0.998454
XP_005273592.1	cell death;defense response;metabolic process;regulation of biological process;response to stimulus	catalytic activity;DNA binding;metal ion binding;protein binding	5423		POLB	Nucleotide Metabolism		1.156	0.99634
NP_002943.2	cell organization and biogenesis;metabolic process;regulation of biological process;transport	protein binding;RNA binding;structural molecule activity	6187	ENSG00000140988.15	RPS2	Cytoplasmic Ribosomal Proteins	Ribosome	1.155	0.98065
NP_003904.3	metabolic process	catalytic activity;nucleotide binding;protein binding;RNA binding	8899	ENSG00000112739.16	PRPF4B	mRNA Processing		1.155	0.99634
NP_065750.1	cell organization and biogenesis;metabolic process;regulation of biological process	DNA binding;metal ion binding;protein binding	57459	ENSG00000261992.2; ENSG00000143614.9	GATAD2B			1.155	0.99634
NP_438172.1	cell organization and biogenesis;metabolic process;regulation of biological process	catalytic activity;protein binding	11091	ENSG00000196363.9	WDR5			1.155	0.99634
NP_001193541.1	metabolic process;regulation of biological process;transport	DNA binding;nucleotide binding;protein binding;RNA binding	26097	ENSG00000160679.12	CHTOP			1.155	0.99634
NP_001135825.1	cell differentiation;cell growth;cell proliferation;metabolic process;regulation of biological process;response to stimulus;transport	catalytic activity;metal ion binding;protein binding	5532	ENSG00000107758.15	PPP3CB	Amyotrophic lateral sclerosis (ALS); Energy Metabolism; MAPK Signaling Pathway; Alzheimers Disease; MicroRNAs in cardiomyocyte hypertrophy; Physiological and Pathological Hypertrophy of the Heart; Initiation of transcription and translation elongation at the HIV-1 LTR		1.155	0.998454
NP_076991.3	metabolic process;regulation of biological process	catalytic activity;RNA binding	79066	ENSG00000127804.12	METTL16			1.155	0.99634
NP_001254500.1	regulation of biological process;transport	enzyme regulator activity;protein binding	55357	ENSG00000095383.19	TBC1D2			1.155	0.998454
NP_077739.1	cell death;transport	metal ion binding	1823	ENSG00000134765.9	DSC1			1.155	0.998454
NP_004323.2	metabolic process;response to stimulus	catalytic activity	670	ENSG00000137274.12	BPHL			1.155	0.996146
NP_054886.2	metabolic process;regulation of biological process	protein binding;RNA binding	29080	ENSG00000133773.11	CCDC59			1.155	0.99634
XP_011529080.1	cell organization and biogenesis;metabolic process;regulation of biological process	catalytic activity;metal ion binding;protein binding	23133		PHF8			1.155	0.99634
NP_001338711.1	cell death;metabolic process;regulation of biological process	enzyme regulator activity;protein binding	22900	ENSG00000105483.17	CARD8	Nucleotide-binding Oligomerization Domain (NOD) pathway		1.155	0.998454
NP_001310487.1	cell organization and biogenesis;metabolic process		23167		EFR3A			1.155	0.998454
NP_001092006.1	metabolic process;regulation of biological process	catalytic activity;metal ion binding;protein binding	8078	ENSG00000111667.13	USP5			1.154	0.98065
NP_001020242.1	cell differentiation;cell organization and biogenesis;metabolic process;regulation of biological process;transport	protein binding;RNA binding;structural molecule activity;translation regulator activity	6208	ENSG00000164587.11	RPS14	Cytoplasmic Ribosomal Proteins	Ribosome	1.154	0.99634
NP_001273295.1	cell organization and biogenesis	structural molecule activity	55700	ENSG00000116871.15	MAP7D1			1.154	0.99634
NP_005266.2	regulation of biological process;response to stimulus	catalytic activity;nucleotide binding;structural molecule activity	2794	ENSG00000235986.9; ENSG00000229470.9; ENSG00000204590.12; ENSG00000206492.11; ENSG00000232143.9; ENSG00000228581.9; ENSG00000226882.9	GNL1			1.154	0.99634
XP_011532279.1	cellular component movement;metabolic process;regulation of biological process;response to stimulus	protein binding;receptor activity;signal transducer activity	6091		ROBO1			1.154	0.99634
NP_036379.2	metabolic process	catalytic activity;nucleotide binding;protein binding	22929	ENSG00000086475.14	SEPHS1		Metabolic pathways; Selenocompound metabolism	1.154	0.99634
NP_001166599.1	cell organization and biogenesis;regulation of biological process;response to stimulus	protein binding;RNA binding	51441	ENSG00000198492.15	YTHDF2			1.154	0.99634
NP_078994.3	regulation of biological process;response to stimulus	catalytic activity;nucleotide binding;protein binding	55684	ENSG00000196642.18	RABL6			1.154	0.99634
NP_001269951.1	metabolic process	catalytic activity;metal ion binding	51292	ENSG00000100938.17	GMPR2			1.154	0.99634
NP_003335.1	metabolic process	catalytic activity;nucleotide binding;protein binding	7328	ENSG00000186591.11	UBE2H		Ubiquitin mediated proteolysis	1.154	0.99634
NP_620147.1	cell organization and biogenesis;metabolic process;regulation of biological process;response to stimulus	protein binding	123169	ENSG00000166477.12	LEO1	Endoderm Differentiation		1.154	0.99656
NP_060092.2		protein binding	54785	ENSG00000196544.7	C17orf59; BORCS6			1.154	0.998454
NP_055302.1		metal ion binding;protein binding	27309	ENSG00000109445.10	ZNF330			1.154	0.997452
NP_077271.1	cell organization and biogenesis;metabolic process;regulation of biological process;response to stimulus;transport	catalytic activity;protein binding;receptor activity	79139	ENSG00000136986.9	DERL1	Amyotrophic lateral sclerosis (ALS)	Protein processing in endoplasmic reticulum; Amyotrophic lateral sclerosis (ALS)	1.154	0.99634
NP_904358.2	cell organization and biogenesis;metabolic process;regulation of biological process;reproduction	protein binding	8848	ENSG00000102804.14	TSC22D1	Ectoderm Differentiation		1.154	0.998454
XP_011525616.1	metabolic process;regulation of biological process	DNA binding;metal ion binding;protein binding	79673		ZNF329			1.154	0.99634
NP_068809.1	metabolic process;regulation of biological process;response to stimulus	catalytic activity;DNA binding	5435	ENSG00000100142.14	POLR2F	Eukaryotic Transcription Initiation	Purine metabolism; Metabolic pathways; Epstein-Barr virus infection; Cytosolic DNA-sensing pathway; Huntington's disease; Pyrimidine metabolism; RNA polymerase	1.154	0.99656
XP_016878726.1	cell organization and biogenesis;cellular component movement;metabolic process;response to stimulus;transport	catalytic activity;nucleotide binding;transporter activity	4363		ABCC1	Irinotecan Pathway		1.153	0.99634
NP_060297.1	cell organization and biogenesis;metabolic process	catalytic activity;nucleotide binding;RNA binding	54938	ENSG00000283104.1; ENSG00000104835.14	SARS2	Selenium Metabolism and Selenoproteins	Aminoacyl-tRNA biosynthesis	1.153	0.996946
NP_061849.2	cell communication;response to stimulus;transport	protein binding;transporter activity	54407	ENSG00000134294.13	SLC38A2	Endochondral Ossification	Glutamatergic synapse; GABAergic synapse; Protein digestion and absorption	1.153	0.981051
NP_001108072.1			26099	ENSG00000055070.16	SZRD1			1.153	0.99634
NP_060337.2	metabolic process;regulation of biological process;response to stimulus	protein binding	54969	ENSG00000056050.6	C4orf27; HPF1			1.153	0.99634
XP_005254312.1	cell organization and biogenesis;cellular homeostasis	protein binding	23312		DMXL2			1.153	0.998454
XP_011520984.1	cell death;cell organization and biogenesis;metabolic process;regulation of biological process;response to stimulus	enzyme regulator activity;protein binding;signal transducer activity;structural molecule activity	8312		AXIN1	Wnt Signaling Pathway; TGF-beta Signaling Pathway; Apoptosis-related network due to altered Notch3 in ovarian cancer; DNA Damage Response (only ATM dependent); Wnt Signaling Pathway and Pluripotency; Wnt Signaling Pathway Netpath; Extracellular vesicle-mediated signaling in recipient cells; Neural Crest Differentiation		1.153	0.998454
NP_001277.1	cellular homeostasis;regulation of biological process;response to stimulus;transport	nucleotide binding;transporter activity	1185		CLCN6			1.153	0.998454
NP_001229845.1	cell death;cell organization and biogenesis;regulation of biological process;response to stimulus;transport	DNA binding;metal ion binding;protein binding	54469	ENSG00000086666.18	ZFAND6			1.152	0.99634
XP_005245362.1	cell organization and biogenesis;cellular component movement;regulation of biological process	protein binding	55243		KIRREL; KIRREL1			1.152	0.99634
NP_001309091.1	metabolic process;regulation of biological process;response to stimulus	DNA binding;protein binding	6938	ENSG00000140262.17	TCF12			1.152	0.998438
NP_056190.1	metabolic process;regulation of biological process;response to stimulus	catalytic activity;nucleotide binding	25778	ENSG00000133059.16	DSTYK			1.152	0.99634
NP_054900.2		protein binding	29094	ENSG00000119862.12	LGALSL			1.152	0.998454
NP_001182257.1	regulation of biological process;response to stimulus;transport	catalytic activity;nucleotide binding;protein binding	9367	ENSG00000123595.7	RAB9A		Measles	1.152	0.996946
XP_011536022.1	cell differentiation;coagulation;regulation of biological process;response to stimulus	protein binding;signal transducer activity	10019		SH2B3	T-Cell antigen Receptor (TCR) Signaling Pathway		1.152	0.998454
NP_001305438.1	cell differentiation;metabolic process;regulation of biological process;response to stimulus;transport	catalytic activity;nucleotide binding	2182	ENSG00000068366.19	ACSL4	PPAR signaling pathway; Fatty Acid Biosynthesis; Mitochondrial LC-Fatty Acid Beta-Oxidation; Fatty Acid Beta Oxidation	Fatty acid metabolism; Fatty acid degradation; Metabolic pathways; PPAR signaling pathway; Peroxisome; Adipocytokine signaling pathway; Fatty acid biosynthesis	1.151	0.987855
XP_016857235.1	cellular component movement	protein binding	55740		ENAH	Regulation of Actin Cytoskeleton		1.151	0.99634
NP_064560.2	metabolic process	catalytic activity;metal ion binding;nucleotide binding;RNA binding	56931	ENSG00000141994.15	DUS3L			1.151	0.99634
NP_001544.1	metabolic process;regulation of biological process;response to stimulus	protein binding	3490	ENSG00000163453.11	IGFBP7	Simplified Interaction Map Between LOXL4 and Oxidative Stress Pathway; Senescence and Autophagy in Cancer; VEGFA-VEGFR2 Signaling Pathway		1.151	0.99656
XP_011541515.1	cell organization and biogenesis;cellular homeostasis	protein binding	1657		DMXL1			1.151	0.99634
XP_016856142.1	cell differentiation;cell organization and biogenesis;development;metabolic process;regulation of biological process;response to stimulus	catalytic activity;metal ion binding;protein binding	2140		EYA3			1.151	0.992529
NP_060851.2	defense response;regulation of biological process;response to stimulus	protein binding;RNA binding	55337	ENSG00000130813.17	C19orf66			1.151	0.99634
XP_011509687.1	regulation of biological process	protein binding	55041		PLEKHB2			1.151	0.996946
XP_011531200.1	regulation of biological process;response to stimulus	catalytic activity;enzyme regulator activity;protein binding;receptor activity;signal transducer activity	51232		CRIM1			1.151	0.998454
NP_056425.1	cell communication;cell organization and biogenesis;metabolic process;response to stimulus	protein binding	26100	ENSG00000157954.14	WIPI2			1.151	0.998454
XP_011509173.1		RNA binding	23518		R3HDM1			1.151	0.998454
NP_001070862.1	metabolic process	catalytic activity	51611	ENSG00000117543.20	DPH5			1.151	0.996946
NP_938148.1	metabolic process	catalytic activity;RNA binding	23193	ENSG00000089597.16	GANAB		N-Glycan biosynthesis; Metabolic pathways; Protein processing in endoplasmic reticulum	1.15	0.996946
XP_016875261.1	cell division;cell organization and biogenesis;metabolic process;regulation of biological process;response to stimulus;transport	catalytic activity;metal ion binding;nucleotide binding;protein binding;RNA binding;transporter activity	5901		RAN	Androgen receptor signaling pathway; miRNA Biogenesis		1.15	0.992529
NP_060707.2	cell death;metabolic process;regulation of biological process	DNA binding;protein binding;RNA binding	55749	ENSG00000060339.13	CCAR1			1.15	0.99634
XP_016874257.1	cell differentiation;cell organization and biogenesis;metabolic process;regulation of biological process;transport	transporter activity	114882		OSBPL8			1.15	0.99634
NP_001101.1	cell communication;cell organization and biogenesis;metabolic process;regulation of biological process;response to stimulus;transport	catalytic activity;metal ion binding;protein binding	102	ENSG00000137845.14	ADAM10	Canonical and Non-canonical Notch signaling; Alzheimers Disease; Copper homeostasis; Hypertrophy Model	Alzheimer's disease; Epithelial cell signaling in Helicobacter pylori infection	1.15	0.99634
NP_001257655.1	cell death;metabolic process;regulation of biological process	enzyme regulator activity;protein binding	23786	ENSG00000099968.17	BCL2L13	Regulation of Apoptosis by Parathyroid Hormone-related Protein		1.15	0.99656
NP_112570.2	cell organization and biogenesis;metabolic process	RNA binding;structural molecule activity	64960	ENSG00000116898.11	MRPS15		Ribosome	1.15	0.998454
NP_001627.2	cell death;cell organization and biogenesis;regulation of biological process;response to stimulus;transport	protein binding;transporter activity	293	ENSG00000169100.13	SLC25A6	Electron Transport Chain	Calcium signaling pathway; HTLV-I infection; Parkinson's disease; cGMP-PKG signaling pathway; Influenza A; Huntington's disease	1.149	0.99656
NP_004729.1	cell organization and biogenesis;cellular homeostasis;metabolic process;regulation of biological process;response to stimulus;transport	protein binding	9217	ENSG00000124164.15	VAPB			1.149	0.99634
NP_008872.1	cell differentiation;cellular component movement;metabolic process;regulation of biological process;response to stimulus	DNA binding;protein binding	6663	ENSG00000100146.16	SOX10	Neural Crest Differentiation		1.149	0.99634
NP_065994.1	metabolic process;regulation of biological process	protein binding;RNA binding	57703	ENSG00000163510.13	CWC22			1.149	0.99656
NP_036360.3	cell organization and biogenesis;metabolic process;regulation of biological process;response to stimulus	catalytic activity;metal ion binding;protein binding	22921	ENSG00000148450.12	MSRB2	Sulindac Metabolic Pathway		1.149	0.996946
XP_005260519.1	regulation of biological process	enzyme regulator activity;protein binding	57148		RALGAPB			1.149	0.996946
NP_150597.1	cell organization and biogenesis;metabolic process	structural molecule activity	92259	ENSG00000278461.4; ENSG00000134056.11	MRPS36			1.149	0.996946
XP_011521284.1	metabolic process;transport	catalytic activity;metal ion binding	2588		GALNS			1.149	0.996946
NP_776195.2		protein binding	286451	ENSG00000181704.11	YIPF6			1.149	0.99634
NP_002579.2	cell communication	metal ion binding	5098	ENSG00000240184.6	PCDHGC3			1.149	0.998454
NP_001129419.1	metabolic process	catalytic activity;protein binding	81605	ENSG00000167118.10	URM1			1.149	0.998454
NP_115551.2	metabolic process;regulation of biological process	protein binding;RNA binding	84135	ENSG00000164338.9	UTP15		Ribosome biogenesis in eukaryotes	1.148	0.99656
XP_006718553.1		protein binding	256364		EML3			1.148	0.996946
NP_001420.2	cell death;cell differentiation;cell organization and biogenesis;metabolic process;regulation of biological process;response to stimulus	catalytic activity;DNA binding;metal ion binding;protein binding;RNA binding	2033	ENSG00000100393.12	EP300	Aryl Hydrocarbon Receptor Pathway; Integrated Breast Cancer Pathway; Energy Metabolism; TGF-beta Receptor Signaling; IL-4 Signaling Pathway; Kit receptor signaling pathway; Androgen receptor signaling pathway; Hematopoietic Stem Cell Gene Regulation by GABP alpha/beta Complex; Initiation of transcription and translation elongation at the HIV-1 LTR; Signaling Pathways in Glioblastoma; Aryl Hydroca…	Pathways in cancer; Influenza A; HIF-1 signaling pathway; Adherens junction; HTLV-I infection; Long-term potentiation; Epstein-Barr virus infection; Cell cycle; TGF-beta signaling pathway; Wnt signaling pathway; Tuberculosis; FoxO signaling pathway; Notch signaling pathway; Thyroid hormone signaling pathway; Hepatitis B; Jak-STAT signaling pathway; Prostate cancer; Viral carcinogenesis; Melanogen…	1.148	0.996946
NP_057226.1	cell organization and biogenesis;metabolic process;regulation of biological process	catalytic activity;protein binding	51144	ENSG00000149084.12	HSD17B12		Fatty acid elongation; Fatty acid metabolism; Biosynthesis of unsaturated fatty acids; Steroid hormone biosynthesis; Metabolic pathways	1.148	0.996946
NP_056278.1			25927	ENSG00000119865.8	CNRIP1			1.148	0.996946
NP_075045.2	metabolic process	catalytic activity;metal ion binding;nucleotide binding;RNA binding	64895	ENSG00000115421.12	PAPOLG		mRNA surveillance pathway	1.148	0.996946
NP_005312.1	cell organization and biogenesis;metabolic process;regulation of biological process	DNA binding;metal ion binding;nucleotide binding;protein binding;RNA binding	3008	ENSG00000168298.6	HIST1H1E	Pathways Affected in Adenoid Cystic Carcinoma		1.147	0.99634
NP_001122389.1	cell communication;metabolic process;response to stimulus;transport	protein binding;transporter activity	10452	ENSG00000130204.12	TOMM40		Amyotrophic lateral sclerosis (ALS)	1.147	0.99656
NP_006729.4	cell differentiation;metabolic process;regulation of biological process;response to stimulus;transport	catalytic activity;metal ion binding;protein binding;signal transducer activity;structural molecule activity	11214	ENSG00000170776.21	AKAP13	G Protein Signaling Pathways		1.147	0.996946
NP_005479.1	transport	protein binding	10043	ENSG00000100284.20	TOM1			1.147	0.99634
NP_071896.8	cell differentiation	RNA binding	64318	ENSG00000173145.11	NOC3L			1.147	0.996946
NP_001029196.1	cell organization and biogenesis;metabolic process;regulation of biological process;response to stimulus	protein binding	55929	ENSG00000178028.13	DMAP1			1.147	0.99634
XP_005264449.1	metabolic process;regulation of biological process;transport	enzyme regulator activity;protein binding	550		AUP1			1.147	0.99634
NP_054808.1	cell organization and biogenesis;metabolic process;regulation of biological process;transport	protein binding;structural molecule activity;transporter activity	9818	ENSG00000139496.15	NUPL1; NUP58		RNA transport	1.147	0.996946
NP_006221.2	cell organization and biogenesis;cellular homeostasis;metabolic process;response to stimulus	catalytic activity;DNA binding;protein binding	5425	ENSG00000106628.10	POLD2	Homologous recombination; DNA Replication		1.147	0.99634
NP_004948.4	cell proliferation;metabolic process	catalytic activity;metal ion binding;nucleotide binding	2356	ENSG00000136877.14	FPGS	Fluoropyrimidine Activity	Folate biosynthesis; Antifolate resistance; Metabolic pathways	1.147	0.998454
NP_003334.2	metabolic process;response to stimulus	catalytic activity;nucleotide binding;protein binding	7327	ENSG00000184787.18	UBE2G2	Parkinsons Disease Pathway; Parkin-Ubiquitin Proteasomal System pathway	Parkinson's disease; Ubiquitin mediated proteolysis; Protein processing in endoplasmic reticulum	1.147	0.996946
XP_006717251.1		protein binding	56904		SH3GLB2			1.147	0.998454
NP_001135943.1	metabolic process;regulation of biological process;response to stimulus	metal ion binding;protein binding	57117	ENSG00000138785.14	INTS12			1.147	0.996946
NP_001273768.1	cell organization and biogenesis;regulation of biological process	protein binding	10160	ENSG00000152767.16	FARP1			1.147	0.998454
NP_036387.2	cell differentiation;metabolic process;regulation of biological process	catalytic activity;DNA binding;metal ion binding;protein binding;RNA binding	22803	ENSG00000088930.7	XRN2	mRNA Processing	Ribosome biogenesis in eukaryotes; RNA degradation	1.146	0.99634
NP_060504.1		protein binding	55100	ENSG00000082068.8	WDR70			1.146	0.99634
XP_005266613.1	cell organization and biogenesis;metabolic process;regulation of biological process	protein binding;RNA binding	81550		TDRD3			1.146	0.99634
NP_055622.3	regulation of biological process;transport	transporter activity	9854	ENSG00000172375.12	C2CD2L			1.146	0.99634
NP_004459.2	cell organization and biogenesis	metal ion binding;protein binding	2275	ENSG00000183386.9	FHL3			1.146	0.99634
NP_075392.2		protein binding	65124	ENSG00000198142.4	SOWAHC			1.146	0.996946
NP_612157.1	cell organization and biogenesis;regulation of biological process;response to stimulus	enzyme regulator activity;metal ion binding;protein binding	90780	ENSG00000163348.3	PYGO2			1.146	0.998454
NP_055445.2	metabolic process;regulation of biological process	DNA binding;metal ion binding;protein binding	9640	ENSG00000166716.9	ZNF592			1.146	0.998454
NP_001341968.1	cell organization and biogenesis;metabolic process;regulation of biological process;response to stimulus	catalytic activity;protein binding	8841		HDAC3	Cell Cycle		1.146	0.998454
XP_011531794.1	cell organization and biogenesis;metabolic process	catalytic activity;nucleotide binding;protein binding;RNA binding	22907		DHX30			1.145	0.99634
NP_003008.1	metabolic process;regulation of biological process;transport	protein binding;RNA binding	6428	ENSG00000112081.16	SRSF3	mRNA Processing	Spliceosome; Herpes simplex infection	1.145	0.99634
XP_011520324.1	cell death;metabolic process;regulation of biological process	DNA binding;RNA binding	79811		SLTM			1.145	0.99634
NP_055422.1	metabolic process;response to stimulus	protein binding	23190	ENSG00000144224.16	UBXN4			1.145	0.996946
NP_064631.2	transport	transporter activity	56996	ENSG00000146828.17	SLC12A9			1.145	0.996946
XP_016873573.1	metabolic process;regulation of biological process;response to stimulus;transport	catalytic activity;protein binding	5795		PTPRJ	VEGFA-VEGFR2 Signaling Pathway		1.145	0.998454
XP_005265513.1	cell organization and biogenesis;metabolic process;regulation of biological process	catalytic activity;motor activity;protein binding	7871		SLMAP			1.145	0.99634
NP_061135.2	metabolic process	catalytic activity;nucleotide binding;RNA binding	55510	ENSG00000080007.7	DDX43			1.145	0.996946
NP_060875.2	cell organization and biogenesis;metabolic process;regulation of biological process	protein binding	55352	ENSG00000172301.10	COPRS			1.145	0.996946
NP_001191732.1	cell organization and biogenesis;cellular component movement;cellular homeostasis;coagulation;regulation of biological process;response to stimulus;transport	protein binding;transporter activity	196527	ENSG00000177119.15	ANO6			1.145	0.996946
NP_006360.3	metabolic process	protein binding	10489	ENSG00000132128.16	LRRC41			1.145	0.998454
XP_011526323.1	metabolic process;regulation of biological process	DNA binding;protein binding	4298		MLLT1			1.145	0.996946
NP_001304007.1	metabolic process;regulation of biological process	protein binding	219541	ENSG00000156603.15	MED19			1.145	0.998454
NP_932332.1	metabolic process	catalytic activity;protein binding	64841	ENSG00000100522.8	GNPNAT1		Amino sugar and nucleotide sugar metabolism	1.145	0.998454
NP_001271207.1	cell organization and biogenesis;metabolic process;transport	transporter activity	23760	ENSG00000180957.17	PITPNB			1.144	0.99634
NP_004230.2	cell differentiation;cell organization and biogenesis;cellular component movement;metabolic process;regulation of biological process;transport	protein binding	9321	ENSG00000100815.12	TRIP11			1.144	0.996946
NP_114127.3	transport	catalytic activity;nucleotide binding;RNA binding	83858	ENSG00000160072.19	ATAD3B			1.144	0.99634
NP_001333694.1	cell organization and biogenesis;cellular component movement;metabolic process;regulation of biological process;transport	catalytic activity;DNA binding;nucleotide binding;protein binding;RNA binding	399687		MYO18A			1.144	0.996946
NP_053733.2	metabolic process;regulation of biological process	metal ion binding;protein binding;RNA binding	2130	ENSG00000182944.17	EWSR1			1.144	0.996946
NP_001014.1	cell organization and biogenesis;metabolic process;transport	protein binding;RNA binding;structural molecule activity	6224	ENSG00000008988.9	RPS20	Cytoplasmic Ribosomal Proteins	Ribosome	1.144	0.996946
NP_001243463.1	metabolic process;transport	transporter activity	6576		SLC25A1			1.144	0.99634
XP_011542208.1	cell differentiation;development;metabolic process;regulation of biological process;response to stimulus	catalytic activity;metal ion binding;nucleotide binding;protein binding;signal transducer activity	369		ARAF	MAPK Cascade; Integrin-mediated Cell Adhesion; ErbB Signaling Pathway; Focal Adhesion		1.144	0.996946
NP_002405.1	regulation of biological process	protein binding	4267	ENSG00000002586.18	CD99		Leukocyte transendothelial migration; Cell adhesion molecules (CAMs)	1.144	0.998454
NP_001014832.1	cell death;cell growth;cell organization and biogenesis;cell proliferation;cellular component movement;metabolic process;regulation of biological process;response to stimulus	catalytic activity;nucleotide binding;protein binding	10298	ENSG00000130669.17	PAK4	Integrin-mediated Cell Adhesion; Focal Adhesion; Regulation of Actin Cytoskeleton; ErbB Signaling Pathway	Ras signaling pathway; Renal cell carcinoma; T cell receptor signaling pathway; Regulation of actin cytoskeleton; ErbB signaling pathway; Axon guidance; Focal adhesion; MicroRNAs in cancer	1.144	0.99634
NP_005624.2	cell organization and biogenesis;cellular component movement;metabolic process;regulation of biological process;response to stimulus	DNA binding;enzyme regulator activity;protein binding	6654	ENSG00000115904.12	SOS1	Leptin signaling pathway; IL-2 Signaling Pathway; EPO Receptor Signaling; Focal Adhesion-PI3K-Akt-mTOR-signaling pathway; EGF/EGFR Signaling Pathway; Chemokine signaling pathway; TGF-beta Signaling Pathway; Association Between Physico-Chemical Features and Toxicity Associated Pathways; Signaling of Hepatocyte Growth Factor Receptor; Hepatitis C and Hepatocellular Carcinoma; Kit receptor signaling…	FoxO signaling pathway; Glioma; Chemokine signaling pathway; Breast cancer; Hepatitis C; Acute myeloid leukemia; Choline metabolism in cancer; MicroRNAs in cancer; Renal cell carcinoma; PI3K-Akt signaling pathway; Dorso-ventral axis formation; Pathways in cancer; Endocrine resistance; MAPK signaling pathway; Regulation of actin cytoskeleton; Neurotrophin signaling pathway; Jak-STAT signaling path…	1.144	0.996946
NP_004539.1	cell organization and biogenesis;metabolic process;transport	catalytic activity;protein binding	4716	ENSG00000140990.14	NDUFB10	Electron Transport Chain; Oxidative phosphorylation	Oxidative phosphorylation; Huntington's disease; Non-alcoholic fatty liver disease (NAFLD); Parkinson's disease; Metabolic pathways; Alzheimer's disease	1.144	0.998454
NP_113654.4	cell differentiation;cell organization and biogenesis;regulation of biological process	protein binding	83696	ENSG00000167632.14	TRAPPC9			1.144	0.996946
NP_612385.2	metabolic process;regulation of biological process;response to stimulus	DNA binding;protein binding	91875	ENSG00000136319.11	TTC5			1.144	0.998454
NP_001337049.1	cellular component movement;regulation of biological process;response to stimulus	protein binding	10512		SEMA3C			1.144	0.998454
[truncated: 4,918 more rows]
