# Supplementary material for: Divergent organ-specific isogenic metastatic cell lines identified using multi-omics exhibit differential drug sensitivity
Source: PLoS One. 2020 Nov 16;15(11):e0242384. doi: 10.1371/journal.pone.0242384 (PMC7668614; doi:10.1371/journal.pone.0242384)
Supplement: S4 Spreadsheet — (XLSX) [file pone.0242384.s061.xlsx]

## Sheet: S4 All proteins Spine-435
Accession	Biological Process	Molecular Function	Entrez Gene ID	Ensembl Gene ID	Gene Symbol	WikiPathways	KEGG Pathways	FC Spine-435 / 1o Tumor-435	FC Adj. p-Value Spine-435 / 1o Tumor-435
XP_005251036.1	cell organization and biogenesis	protein binding;RNA binding;structural molecule activity	5339		PLEC
XP_006717310.1	cell organization and biogenesis;cellular component movement;metabolic process;regulation of biological process;response to stimulus;transport	metal ion binding;protein binding;structural molecule activity	6709		SPTAN1	Fas Ligand (FasL) pathway and Stress induction of Heat Shock Proteins (HSP) regulation
NP_003510.1	cell organization and biogenesis;metabolic process	DNA binding;protein binding	8340	ENSG00000185130.5	HIST1H2BL		Systemic lupus erythematosus; Alcoholism; Viral carcinogenesis
XP_016861884.1	cell division;cell organization and biogenesis;cellular component movement;regulation of biological process	protein binding;RNA binding;structural molecule activity	4134		MAP4
NP_937885.1	cell organization and biogenesis;defense response;metabolic process;regulation of biological process;response to stimulus	nucleotide binding;protein binding;RNA binding;structural molecule activity	1981	ENSG00000114867.20	EIF4G1	Translation Factors
NP_005156.1	cell differentiation;metabolic process;transport	catalytic activity;protein binding	230	ENSG00000109107.13	ALDOC	Glycolysis and Gluconeogenesis	Glycolysis / Gluconeogenesis; Carbon metabolism; Biosynthesis of amino acids; Fructose and mannose metabolism; Metabolic pathways; Pentose phosphate pathway
XP_005256612.1	cell organization and biogenesis;development;metabolic process;regulation of biological process	protein binding	2314		FLII
XP_005256613.1	cell organization and biogenesis;development;metabolic process;regulation of biological process	protein binding	2314		FLII
XP_005269189.1	regulation of biological process	DNA binding;protein binding	7112		TMPO
NP_001118.3	regulation of biological process;transport	protein binding;transporter activity	162	ENSG00000100280.16	AP1B1		Lysosome
NP_004936.2	cell organization and biogenesis;metabolic process;regulation of biological process;response to stimulus;transport	catalytic activity;nucleotide binding;protein binding	1785	ENSG00000079805.16	DNM2	Synaptic Vesicle Pathway
XP_005270344.1	metabolic process;regulation of biological process;response to stimulus	enzyme regulator activity;nucleotide binding;protein binding	9531		BAG3
NP_001308496.1	cell differentiation;cell organization and biogenesis;cellular component movement;cellular homeostasis;metabolic process;regulation of biological process;response to stimulus	catalytic activity;nucleotide binding;protein binding	817	ENSG00000145349.16	CAMK2D	Cardiac Hypertrophic Response; Physiological and Pathological Hypertrophy of the Heart; Myometrial Relaxation and Contraction Pathways; MicroRNAs in cardiomyocyte hypertrophy; Calcium Regulation in the Cardiac Cell; SRF and miRs in Smooth Muscle Differentiation and Proliferation
XP_005268489.1	cell organization and biogenesis;cellular homeostasis;regulation of biological process;response to stimulus;transport	metal ion binding;nucleotide binding;protein binding;transporter activity	309		ANXA6	Calcium Regulation in the Cardiac Cell; Prostaglandin Synthesis and Regulation
XP_005266964.1	metabolic process	catalytic activity;nucleotide binding;protein binding	25902		MTHFD1L	One Carbon Metabolism; Trans-sulfuration and one carbon metabolism
XP_006713702.1	cell differentiation;metabolic process;regulation of biological process	metal ion binding;protein binding;RNA binding	4154		MBNL1	Adipogenesis
XP_016856477.1	cell organization and biogenesis;regulation of biological process;transport	catalytic activity;nucleotide binding;protein binding	26052		DNM3
NP_116235.2	regulation of biological process;response to stimulus;transport	catalytic activity;nucleotide binding;protein binding	84932	ENSG00000129472.13	RAB2B
XP_005271384.1	regulation of biological process	protein binding;structural molecule activity	91624		NEXN
NP_057651.1	cell differentiation;cell organization and biogenesis;metabolic process;regulation of biological process;response to stimulus	enzyme regulator activity;protein binding;RNA binding	56647	ENSG00000107949.16	BCCIP
XP_016878807.1	metabolic process;regulation of biological process;transport	protein binding;RNA binding	54715		RBFOX1
XP_005267876.1	metabolic process;regulation of biological process;response to stimulus	enzyme regulator activity;protein binding	5527		PPP2R5C	DNA Damage Response (only ATM dependent); Wnt Signaling Pathway; Glycogen Metabolism; Wnt Signaling Pathway and Pluripotency
XP_006712300.2	regulation of biological process;response to stimulus;transport	catalytic activity;enzyme regulator activity;metal ion binding;nucleotide binding;protein binding	116987		AGAP1
NP_061910.1	defense response;metabolic process;regulation of biological process;response to stimulus	catalytic activity;protein binding;RNA binding	54512	ENSG00000178896.8	EXOSC4		RNA degradation
XP_016874933.1	metabolic process;regulation of biological process	protein binding;RNA binding	51535		PPHLN1
NP_006511.1	cell division;regulation of biological process;transport	catalytic activity;motor activity;protein binding	6990	ENSG00000165169.10	DYNLT3
NP_055812.1		protein binding	23008	ENSG00000128607.13	KLHDC10
NP_001287784.1	cell communication;cell organization and biogenesis;defense response;metabolic process;regulation of biological process;response to stimulus	DNA binding;protein binding	8061	ENSG00000175592.8	FOSL1	DNA Damage Response (only ATM dependent); Wnt Signaling Pathway and Pluripotency; Integrated Breast Cancer Pathway; Wnt Signaling Pathway; Corticotropin-releasing hormone signaling pathway
XP_006719365.1	cellular homeostasis;metabolic process;regulation of biological process;response to stimulus	catalytic activity;metal ion binding;protein binding	23371		TENC1
NP_001159643.1	cell death;cell division;cell organization and biogenesis;metabolic process;regulation of biological process;response to stimulus	catalytic activity;metal ion binding;nucleotide binding;protein binding;signal transducer activity	10783	ENSG00000119408.16	NEK6
NP_001316324.1	cell organization and biogenesis;metabolic process;transport	protein binding	81671		VMP1	Nanoparticle triggered autophagic cell death
NP_113618.2	cell organization and biogenesis;regulation of biological process;transport	protein binding	83547	ENSG00000274145.2; ENSG00000167705.11	RILP		Salmonella infection; Phagosome
XP_016883781.1	development;metabolic process;regulation of biological process	catalytic activity;protein binding	23181		DIP2A
NP_003765.2	metabolic process	catalytic activity;metal ion binding	8693; 100528030	ENSG00000257594.3	POC1B-GALNT4		Mucin type O-glycan biosynthesis; Metabolic pathways
NP_001135972.1		RNA binding	114984	ENSG00000162076.12	FLYWCH2
NP_001074295.2	metabolic process	catalytic activity;nucleotide binding	157285	ENSG00000275342.4	SGK223
NP_005393.2	cell division;cell organization and biogenesis;regulation of biological process;response to stimulus;transport	catalytic activity;nucleotide binding;protein binding	5898	ENSG00000006451.7	RALA	EGF/EGFR Signaling Pathway; RalA downstream regulated genes	Ras signaling pathway; Rap1 signaling pathway; Pancreatic cancer; Pathways in cancer; Phospholipase D signaling pathway
XP_005258804.1	cell communication;cell organization and biogenesis;metabolic process;regulation of biological process;response to stimulus;transport	protein binding	27243		CHMP2A
XP_016874252.1	metabolic process	catalytic activity;protein binding	113675		SDSL
XP_011524840.1	metabolic process;regulation of biological process	DNA binding;metal ion binding;protein binding	148266		ZNF569
XP_006723535.1	cell organization and biogenesis;regulation of biological process;transport	protein binding	9266		CYTH2
NP_061993.3	cell communication;cell organization and biogenesis	metal ion binding;protein binding	56128	ENSG00000120322.3	PCDHB8
NP_003349.1	metabolic process	catalytic activity	7357	ENSG00000148154.9	UGCG		Metabolic pathways; Sphingolipid metabolism
NP_003835.3	cell death;cellular component movement;defense response;development;metabolic process;regulation of biological process;response to stimulus	protein binding;receptor activity;signal transducer activity	8797	ENSG00000104689.9	TNFRSF10A		Measles; Natural killer cell mediated cytotoxicity; Influenza A; Apoptosis; Cytokine-cytokine receptor interaction
NP_060284.1	regulation of biological process;response to stimulus		54929	ENSG00000064545.14	TMEM161A
NP_001230894.1	cell organization and biogenesis;regulation of biological process;response to stimulus	protein binding	3123; 3126	ENSG00000206240.11; ENSG00000206306.10	HLA-DRB1	Allograft Rejection; Cytokines and Inflammatory Response	Tuberculosis; Influenza A; Leishmaniasis; Viral myocarditis; Hematopoietic cell lineage; Autoimmune thyroid disease; Th1 and Th2 cell differentiation; HTLV-I infection; Antigen processing and presentation; Type I diabetes mellitus; Graft-versus-host disease; Allograft rejection; Herpes simplex infection; Inflammatory bowel disease (IBD); Phagosome; Intestinal immune network for IgA production; St…
XP_011539361.1	cell differentiation;cell organization and biogenesis;metabolic process;regulation of biological process;response to stimulus	catalytic activity;metal ion binding;nucleotide binding;protein binding	23139		MAST2
NP_001122322.1	regulation of biological process;response to stimulus	catalytic activity;nucleotide binding;protein binding	6236	ENSG00000166592.11	RRAD	Insulin Signaling
NP_006825.1	cell organization and biogenesis;regulation of biological process;response to stimulus;transport	catalytic activity;nucleotide binding;protein binding	10981	ENSG00000118508.4	RAB32
NP_055643.1		DNA binding;protein binding	9878	ENSG00000092203.13	TOX4
NP_002073.2	metabolic process;regulation of biological process;response to stimulus	catalytic activity;nucleotide binding;protein binding	2870	ENSG00000198055.10	GRK6	Chemokine signaling pathway; Follicle Stimulating Hormone (FSH) signaling pathway; Myometrial Relaxation and Contraction Pathways; Corticotropin-releasing hormone signaling pathway; Calcium Regulation in the Cardiac Cell
NP_002496.1	metabolic process;regulation of biological process	DNA binding;protein binding	4800	ENSG00000001167.14	NFYA	Wnt Signaling Pathway and Pluripotency; Sterol Regulatory Element-Binding Proteins (SREBP) signalling; Sudden Infant Death Syndrome (SIDS) Susceptibility Pathways	Tuberculosis; Antigen processing and presentation
NP_000566.3	cell death;cell proliferation;defense response;regulation of biological process;response to stimulus	metal ion binding;protein binding	3552	ENSG00000115008.5	IL1A	Cytokines and Inflammatory Response; MAPK Signaling Pathway; IL-1 signaling pathway; Interleukin-1 Induced Activation of NF-kappa-B; Allograft Rejection; Photodynamic therapy-induced NF-kB survival signaling; Senescence and Autophagy in Cancer; Hypertrophy Model; Fas Ligand (FasL) pathway and Stress induction of Heat Shock Proteins (HSP) regulation; T-Cell antigen Receptor (TCR) Signaling Pathway…	Tuberculosis; Leishmaniasis; Inflammatory bowel disease (IBD); Rheumatoid arthritis; Non-alcoholic fatty liver disease (NAFLD); MAPK signaling pathway; Hematopoietic cell lineage; Graft-versus-host disease; Pertussis; Osteoclast differentiation; AGE-RAGE signaling pathway in diabetic complications; Influenza A; Type I diabetes mellitus; Measles; Cytokine-cytokine receptor interaction; Salmonella …
NP_061901.2	regulation of biological process;response to stimulus	catalytic activity;metal ion binding;protein binding;signal transducer activity;transporter activity	54503	ENSG00000177054.13	ZDHHC13
NP_001163935.1	metabolic process	catalytic activity;nucleotide binding;protein binding	5128	ENSG00000059758.7	CDK17
NP_000278.3	cell organization and biogenesis;regulation of biological process;transport	catalytic activity;nucleotide binding;protein binding;RNA binding	5190	ENSG00000124587.13	PEX6		Peroxisome
XP_016872625.1	metabolic process	catalytic activity;metal ion binding;nucleotide binding	10873		ME3
NP_001159510.1	development;metabolic process;regulation of biological process	DNA binding;metal ion binding;protein binding	339324	ENSG00000254004.6	ZNF260
NP_001291421.1	metabolic process;regulation of biological process	DNA binding;metal ion binding;protein binding	7571	ENSG00000167377.17	ZNF23
NP_005038.1	cell organization and biogenesis;metabolic process;regulation of biological process;response to stimulus;transport	protein binding	5711	ENSG00000095261.13	PSMD5	Parkin-Ubiquitin Proteasomal System pathway; Proteasome Degradation
NP_068766.1	cell organization and biogenesis;metabolic process;response to stimulus	catalytic activity;metal ion binding;nucleotide binding;protein binding	63826	ENSG00000167720.12	SRR		Glycine, serine and threonine metabolism; Metabolic pathways
NP_001180442.1	regulation of biological process;response to stimulus;transport	transporter activity	55676	ENSG00000152683.14	SLC30A6	Zinc homeostasis
NP_001305065.1	cell differentiation;development;metabolic process;regulation of biological process	DNA binding;metal ion binding;protein binding	7551		ZNF3
NP_002115.2	cell organization and biogenesis;regulation of biological process;response to stimulus	protein binding	3123	ENSG00000196126.11	HLA-DRB1	Allograft Rejection; Cytokines and Inflammatory Response
NP_000159.3	cell death;cell differentiation;cell proliferation;cellular component movement;metabolic process;regulation of biological process;response to stimulus	DNA binding;metal ion binding;protein binding	2737	ENSG00000106571.12	GLI3	Hedgehog Signaling Pathway; Tgif disruption of Shh signaling; Endochondral Ossification; Ectoderm Differentiation	Hedgehog signaling pathway; cAMP signaling pathway; Basal cell carcinoma; Pathways in cancer
NP_001274.1	regulation of biological process;response to stimulus;transport	transporter activity	1174	ENSG00000106367.13	AP1S1		Lysosome
XP_005262352.1	cell organization and biogenesis;metabolic process;regulation of biological process;response to stimulus	catalytic activity;DNA binding;nucleotide binding;protein binding	6872		TAF1
NP_115683.3	metabolic process		84267	ENSG00000165118.14	C9orf64
XP_011519114.1	cell organization and biogenesis;cellular component movement;metabolic process;regulation of biological process;transport	protein binding;structural molecule activity	636		BICD1
NP_001152849.1		RNA binding	64779	ENSG00000103248.18	MTHFSD
NP_001094286.1	metabolic process;regulation of biological process	catalytic activity;protein binding	9443	ENSG00000155868.7	MED7
NP_001193411.1	cell death;cell organization and biogenesis;cellular component movement;regulation of biological process;response to stimulus;transport	protein binding	9844	ENSG00000155849.15	ELMO1	Chemokine signaling pathway	Chemokine signaling pathway; Bacterial invasion of epithelial cells; Shigellosis
NP_002032.2	cell organization and biogenesis;metabolic process;regulation of biological process	DNA binding;protein binding	2553	ENSG00000104064.16	GABPB1	Hematopoietic Stem Cell Gene Regulation by GABP alpha/beta Complex; Myometrial Relaxation and Contraction Pathways; Mitochondrial Gene Expression
NP_000015.1	cell communication;cell differentiation;cell organization and biogenesis;metabolic process;regulation of biological process;response to stimulus;transport	protein binding;receptor activity;signal transducer activity	154		ADRB2	GPCRs, Class A Rhodopsin-like; Monoamine GPCRs; Calcium Regulation in the Cardiac Cell; GPCRs, Other	Neuroactive ligand-receptor interaction; Calcium signaling pathway; Adrenergic signaling in cardiomyocytes; Endocytosis; Salivary secretion; cGMP-PKG signaling pathway; cAMP signaling pathway; Renin secretion; Regulation of lipolysis in adipocytes
NP_001335021.1	metabolic process	catalytic activity;metal ion binding;protein binding	84085	ENSG00000118496.4	FBXO30
NP_001116857.1	cell organization and biogenesis;metabolic process;regulation of biological process	catalytic activity;DNA binding;protein binding	54880	ENSG00000183337.16	BCOR	Pathways Affected in Adenoid Cystic Carcinoma; Ectoderm Differentiation
NP_001307839.1	cell organization and biogenesis;metabolic process;regulation of biological process	DNA binding;protein binding	2553	ENSG00000104064.16	GABPB1	Myometrial Relaxation and Contraction Pathways; Mitochondrial Gene Expression; Hematopoietic Stem Cell Gene Regulation by GABP alpha/beta Complex
XP_011528296.1	defense response;metabolic process;regulation of biological process;response to stimulus	catalytic activity;metal ion binding;protein binding;RNA binding	200316		APOBEC3F
NP_689830.2	cell organization and biogenesis;metabolic process;regulation of biological process;response to stimulus	catalytic activity;metal ion binding;protein binding	165918	ENSG00000163961.4	RNF168	ATM Signaling Network in Development and Disease
NP_001243112.1		protein binding	29123	ENSG00000167522.14	ANKRD11
NP_115910.1	cell division;cell organization and biogenesis;regulation of biological process	protein binding	84612	ENSG00000124171.8	PARD6B		Hippo signaling pathway; Axon guidance; Endocytosis; Rap1 signaling pathway; Tight junction
NP_689522.2	metabolic process;regulation of biological process;response to stimulus	catalytic activity;protein binding	118788	ENSG00000155629.14	PIK3AP1	B Cell Receptor Signaling Pathway	PI3K-Akt signaling pathway; B cell receptor signaling pathway
NP_644812.1	metabolic process	catalytic activity;metal ion binding	160760	ENSG00000196850.5	PPTC7
NP_001308258.1	metabolic process;regulation of biological process;response to stimulus	protein binding	51141	ENSG00000125629.14	INSIG2	Sterol Regulatory Element-Binding Proteins (SREBP) signalling
NP_078875.4	metabolic process;regulation of biological process;transport	catalytic activity;protein binding	79651	ENSG00000129667.12	RHBDF2
NP_008932.2	metabolic process;transport	transporter activity	11046	ENSG00000130958.11	SLC35D2
NP_001158730.1	metabolic process	protein binding	51522	ENSG00000111843.13	TMEM14C
XP_005271230.1	metabolic process;regulation of biological process;response to stimulus;transport	metal ion binding;protein binding;receptor activity;signal transducer activity	7804		LRP8
NP_056194.1	transport	protein binding	25798	ENSG00000164713.9	BRI3
XP_011528524.1	metabolic process	catalytic activity;metal ion binding	51733		UPB1	Fluoropyrimidine Activity
NP_055463.1	metabolic process;regulation of biological process;response to stimulus	catalytic activity;metal ion binding;protein binding;RNA binding	9666	ENSG00000198919.12	DZIP3
NP_258428.2	metabolic process	catalytic activity;metal ion binding	79258	ENSG00000277131.4; ENSG00000142606.15	MMEL1
NP_061855.1		protein binding	54432	ENSG00000058799.14	YIPF1
NP_060377.1	cell organization and biogenesis;regulation of biological process;response to stimulus;transport	protein binding;structural molecule activity	55004	ENSG00000149357.9	LAMTOR1		mTOR signaling pathway
NP_055956.1	metabolic process;regulation of biological process	catalytic activity;nucleotide binding;protein binding	23171	ENSG00000152642.10	GPD1L	Sudden Infant Death Syndrome (SIDS) Susceptibility Pathways	Glycerophospholipid metabolism
NP_705897.1	development;metabolic process;regulation of biological process	DNA binding;protein binding	3221	ENSG00000198353.7	HOXC4
NP_954697.1	metabolic process	catalytic activity;metal ion binding	254042	ENSG00000172878.13	METAP1D
XP_006712480.1	metabolic process;regulation of biological process;response to stimulus	catalytic activity;protein binding	26469		PTPN18	B Cell Receptor Signaling Pathway
NP_001170858.1	cell organization and biogenesis;metabolic process;regulation of biological process	catalytic activity;protein binding	6314	ENSG00000163635.17	ATXN7
NP_061180.1	metabolic process	catalytic activity	55529	ENSG00000155099.7	TMEM55A		Phosphatidylinositol signaling system
XP_011532451.1	cell organization and biogenesis;metabolic process;regulation of biological process;response to stimulus	catalytic activity;protein binding	8314		BAP1
NP_060023.1	cell division;cell organization and biogenesis;metabolic process;regulation of biological process;response to stimulus	catalytic activity;DNA binding;nucleotide binding;protein binding	54617	ENSG00000128908.15	INO80
NP_037474.1	cell death;metabolic process;regulation of biological process;response to stimulus	DNA binding;protein binding	29844	ENSG00000276296.1; ENSG00000276323.1; ENSG00000278161.1; ENSG00000273833.1; ENSG00000105619.13; ENSG00000274073.1; ENSG00000275086.1; ENSG00000276022.1; ENSG00000276263.1; ENSG00000276504.4	TFPT
NP_008844.1	metabolic process;regulation of biological process;response to stimulus;transport	catalytic activity;metal ion binding;protein binding	6048	ENSG00000228405.5; ENSG00000228907.5; ENSG00000183574.12; ENSG00000204308.7; ENSG00000227277.9; ENSG00000225452.5; ENSG00000223767.5	RNF5		Protein processing in endoplasmic reticulum
XP_016874444.1	cell organization and biogenesis;development;metabolic process;regulation of biological process	DNA binding;metal ion binding;protein binding	1911		PHC1
NP_001269312.1	cell division;cell organization and biogenesis;metabolic process;regulation of biological process;response to stimulus	enzyme regulator activity;protein binding	9232	ENSG00000164611.12	PTTG1	Cell Cycle	Oocyte meiosis; HTLV-I infection; Cell cycle
NP_066362.2	defense response;regulation of biological process;response to stimulus	protein binding	10410	ENSG00000142089.15	IFITM3
XP_016872416.1	cell differentiation;metabolic process	catalytic activity;metal ion binding	9317		PTER
NP_001171908.1	cell organization and biogenesis;metabolic process;transport	catalytic activity	4725	ENSG00000168653.10	NDUFS5	Oxidative phosphorylation; Electron Transport Chain	Huntington's disease; Metabolic pathways; Alzheimer's disease; Non-alcoholic fatty liver disease (NAFLD); Parkinson's disease; Oxidative phosphorylation
NP_060516.2	cell differentiation;development;regulation of biological process	protein binding	55109	ENSG00000164252.12	AGGF1
XP_005257489.1	metabolic process	catalytic activity;metal ion binding	51321		AMZ2
NP_005770.1	transport		10184	ENSG00000145685.13	LHFPL2	TYROBP Causal Network
NP_001271455.1	cell organization and biogenesis;cell proliferation;metabolic process;regulation of biological process;response to stimulus	catalytic activity;metal ion binding;nucleotide binding;protein binding	9212	ENSG00000178999.12	AURKB	Regulation of Microtubule Cytoskeleton; ATM Signaling Network in Development and Disease
NP_078950.1	cell differentiation;cellular homeostasis;metabolic process;regulation of biological process;response to stimulus	DNA binding;metal ion binding;protein binding;RNA binding	79727	ENSG00000131914.10	LIN28A	Cardiac Progenitor Differentiation
XP_006724344.3	regulation of biological process;transport	protein binding;RNA binding;transporter activity	56478		EIF4ENIF1
NP_005759.4	metabolic process;regulation of biological process	catalytic activity	10162	ENSG00000111684.10	LPCAT3		Glycerophospholipid metabolism
XP_005255136.1	metabolic process;regulation of biological process;response to stimulus	catalytic activity;metal ion binding;nucleotide binding	115		ADCY9	Calcium Regulation in the Cardiac Cell; G Protein Signaling Pathways; Myometrial Relaxation and Contraction Pathways
XP_016872332.1	cell death;metabolic process;regulation of biological process;response to stimulus	catalytic activity;DNA binding;nucleotide binding;protein binding	84893		FBXO18
NP_849158.2	cell differentiation;cell organization and biogenesis;metabolic process;regulation of biological process	catalytic activity;metal ion binding;protein binding	201164	ENSG00000179598.5	PLD6
NP_061741.1	cell communication	metal ion binding	56110	ENSG00000253485.2	PCDHGA5
NP_002112.3	regulation of biological process;response to stimulus		3115	ENSG00000226826.10; ENSG00000237710.10; ENSG00000223865.10	HLA-DPB1	Allograft Rejection	Cell adhesion molecules (CAMs); Graft-versus-host disease; Epstein-Barr virus infection; Herpes simplex infection; Asthma; Phagosome; Tuberculosis; Intestinal immune network for IgA production; Leishmaniasis; Staphylococcus aureus infection; Hematopoietic cell lineage; Systemic lupus erythematosus; Th1 and Th2 cell differentiation; Toxoplasmosis; Rheumatoid arthritis; Influenza A; Viral myocardit…
NP_001310613.1			80023	ENSG00000125841.12	NRSN2
NP_005362.3	metabolic process	catalytic activity;protein binding;RNA binding	4234	ENSG00000037897.16	METTL1
XP_016865722.1	cell differentiation;metabolic process;regulation of biological process	DNA binding;metal ion binding;protein binding	116113		FOXP4
NP_001309070.1			128989		TANGO2
XP_016873849.1	cell death;regulation of biological process;response to stimulus	protein binding	8045		RASSF7	Regulation of Actin Cytoskeleton
NP_612357.4	defense response;metabolic process;regulation of biological process;response to stimulus	catalytic activity;protein binding	90268	ENSG00000154124.4	OTULIN
NP_065184.2	metabolic process;regulation of biological process	catalytic activity;metal ion binding;protein binding	57190	ENSG00000162430.16	SEPN1	Selenium Micronutrient Network; Selenium Metabolism and Selenoproteins
NP_001317656.1	cell organization and biogenesis;metabolic process;response to stimulus	catalytic activity;protein binding	51138	ENSG00000138663.8	COPS4
XP_011522005.1	cell organization and biogenesis;cellular component movement	catalytic activity;motor activity;nucleotide binding;protein binding	1770		DNAH9
XP_011518575.1	cell organization and biogenesis;metabolic process	protein binding;RNA binding;structural molecule activity	6150		MRPL23
NP_115503.2	cell organization and biogenesis;transport	protein binding	84067	ENSG00000051009.10	FAM160A2
NP_079011.3	metabolic process;regulation of biological process;response to stimulus	catalytic activity;protein binding	79791	ENSG00000103264.17	FBXO31
NP_009044.2	cell death	metal ion binding	7062	ENSG00000159450.12	TCHH
NP_001138415.1	cell organization and biogenesis;regulation of biological process;response to stimulus;transport	catalytic activity;nucleotide binding;protein binding	83871		RAB34
XP_011523502.1		protein binding	79089		TMUB2
NP_006414.2		protein binding	10567	ENSG00000105404.10	RABAC1
XP_011536973.1	cell death;cell organization and biogenesis;metabolic process;regulation of biological process	catalytic activity;protein binding	64426		SUDS3
NP_000936.1	metabolic process;regulation of biological process;response to stimulus	catalytic activity;metal ion binding;protein binding	5534	ENSG00000221823.10	PPP3R1	Alzheimers Disease; Energy Metabolism; Initiation of transcription and translation elongation at the HIV-1 LTR; TFs Regulate miRNAs related to cardiac hypertrophy; MAPK Signaling Pathway	Glutamatergic synapse; Amyotrophic lateral sclerosis (ALS); Glucagon signaling pathway; Oxytocin signaling pathway; cGMP-PKG signaling pathway; Calcium signaling pathway; T cell receptor signaling pathway; Alzheimer's disease; Long-term potentiation; VEGF signaling pathway; HTLV-I infection; Renin secretion; Tuberculosis; Amphetamine addiction; Axon guidance; Natural killer cell mediated cytotoxi…
NP_006846.1	transport		11015	ENSG00000100196.10	KDELR3		Vibrio cholerae infection
XP_016879084.1	cell organization and biogenesis;metabolic process	structural molecule activity	65993		MRPS34
XP_011519514.1			123207		C15orf40
NP_006407.1	metabolic process;transport	transporter activity	10559	ENSG00000164414.17	SLC35A1
NP_060834.2			54665	ENSG00000081019.13	RSBN1
NP_008850.1	cell communication;regulation of biological process;transport	enzyme regulator activity;protein binding;receptor activity	6317	ENSG00000057149.15	SERPINB3		Amoebiasis
NP_886552.2	cell organization and biogenesis;metabolic process	catalytic activity;nucleotide binding;RNA binding	51095		TRNT1		RNA transport
NP_667339.1	metabolic process	catalytic activity;metal ion binding;protein binding	223082	ENSG00000180233.10	ZNRF2
NP_002088.2	metabolic process;regulation of biological process	DNA binding;metal ion binding;RNA binding	2971	ENSG00000122034.14	GTF3A	Adipogenesis
NP_001073919.1	cell organization and biogenesis;metabolic process;regulation of biological process	DNA binding;protein binding	57673	ENSG00000178409.13	BEND3
NP_001229543.1		protein binding	83692	ENSG00000102181.20	CD99L2
NP_056445.3	cell organization and biogenesis;metabolic process;regulation of biological process;response to stimulus	catalytic activity	26122	ENSG00000135999.11	EPC2
NP_001335007.1	cell organization and biogenesis;metabolic process;regulation of biological process;response to stimulus;transport	catalytic activity;nucleotide binding;protein binding	83752		LONP2
NP_001333242.1	cell communication;cell organization and biogenesis;metabolic process;regulation of biological process;response to stimulus	protein binding	9776	ENSG00000175224.16	ATG13	Senescence and Autophagy in Cancer; PI3K-AKT-mTOR signaling pathway and therapeutic opportunities
NP_598408.1	cell communication;response to stimulus;transport	protein binding;transporter activity	9990	ENSG00000140199.11	SLC12A6
NP_001092271.1			125228	ENSG00000177150.12	FAM210A
XP_016881898.1	metabolic process;regulation of biological process	DNA binding;metal ion binding;RNA binding	163033		ZNF579
NP_002308.2	cell organization and biogenesis;metabolic process;response to stimulus	catalytic activity;metal ion binding;protein binding	4015	ENSG00000113083.13	LOX	Canonical and Non-Canonical TGF-B signaling
NP_005379.3	cell organization and biogenesis;metabolic process;regulation of biological process;response to stimulus	catalytic activity;protein binding;signal transducer activity	5082	ENSG00000136940.13	PDCL
NP_005863.1	cell organization and biogenesis;metabolic process	protein binding	10286	ENSG00000116752.5	BCAS2		Spliceosome
NP_001334981.1	metabolic process	catalytic activity	54504	ENSG00000106066.14	CPVL
NP_116184.2	metabolic process	catalytic activity;protein binding;RNA binding	84881	ENSG00000165526.8	RPUSD4
NP_631917.1	cell proliferation;metabolic process;regulation of biological process;response to stimulus	catalytic activity;metal ion binding;protein binding	221120	ENSG00000166199.12	ALKBH3
NP_006625.1	cell differentiation;cell organization and biogenesis;development;transport	protein binding	10791	ENSG00000168899.4	VAMP5		SNARE interactions in vesicular transport
NP_777562.1	regulation of biological process;transport	protein binding	143458	ENSG00000179241.12	LDLRAD3
NP_001171938.1	metabolic process;regulation of biological process;response to stimulus	catalytic activity;DNA binding;metal ion binding;protein binding	6047	ENSG00000063978.15	RNF4	Androgen receptor signaling pathway
NP_116281.2	cell organization and biogenesis;regulation of biological process	protein binding;structural molecule activity	84978	ENSG00000171877.20	FRMD5
XP_016885215.1	cell organization and biogenesis;metabolic process;regulation of biological process	DNA binding;protein binding	64061		TSPYL2
XP_011534895.1	regulation of biological process;response to stimulus	protein binding	23368		PPP1R13B
NP_699196.2	cell differentiation;cell organization and biogenesis;development;regulation of biological process;response to stimulus	receptor activity;signal transducer activity	202018	ENSG00000169762.16	TAPT1
NP_060835.1	cell organization and biogenesis;regulation of biological process	protein binding	55329	ENSG00000138587.5	MNS1
NP_060613.1	metabolic process;regulation of biological process	protein binding	55175	ENSG00000178502.5	KLHL11
NP_001137314.1		protein binding	79022	ENSG00000134291.11	TMEM106C
XP_011543072.1			144097		C11orf84
XP_011521755.2	cell organization and biogenesis;regulation of biological process;response to stimulus	enzyme regulator activity;protein binding	92154		MTSS1L
NP_001135865.1	cell division;cell organization and biogenesis;regulation of biological process;response to stimulus	protein binding	4739	ENSG00000111859.16	NEDD9	TGF-beta Signaling Pathway
NP_056265.2	cell organization and biogenesis;metabolic process;regulation of biological process	DNA binding;enzyme regulator activity;protein binding	25913	ENSG00000128513.14	POT1
XP_016873376.1	cell organization and biogenesis;coagulation;metabolic process;regulation of biological process	catalytic activity;DNA binding;metal ion binding;protein binding	51317		PHF21A
NP_001243338.1		protein binding	115353	ENSG00000116212.14	LRRC42
NP_056517.1	metabolic process	protein binding	27249	ENSG00000168288.12	MMADHC
NP_710157.2		protein binding	131583	ENSG00000185112.5	FAM43A
NP_001230261.1	cell organization and biogenesis;regulation of biological process;response to stimulus		26470	ENSG00000174938.14	SEZ6L2
NP_060842.3	metabolic process;regulation of biological process	protein binding	55791	ENSG00000121931.15	LRIF1
XP_011530108.1	metabolic process;regulation of biological process;response to stimulus	catalytic activity;metal ion binding;protein binding	246175		CNOT6L
XP_016858056.1	cell division;cell organization and biogenesis;regulation of biological process	protein binding	84722	ENSG00000134222.16	PSRC1	Aryl Hydrocarbon Receptor
XP_005250951.2	metabolic process	catalytic activity	286148		DPY19L4
NP_060055.2	transport	transporter activity	11182	ENSG00000281165.2; ENSG00000160326.13	SLC2A6	NRF2 pathway
XP_016879925.1	metabolic process;regulation of biological process;response to stimulus	catalytic activity;protein binding	26118		WSB1
NP_063940.1	cell death;metabolic process;regulation of biological process;response to stimulus	protein binding	56616	ENSG00000184047.16	DIABLO	Nanomaterial induced apoptosis; TNF alpha Signaling Pathway; Apoptosis	Apoptosis; Apoptosis - multiple species
XP_011522899.1		protein binding	26115		TANC2
NP_055710.2	cell organization and biogenesis	protein binding	22832	ENSG00000135315.11	CEP162
XP_011525655.1	metabolic process;regulation of biological process	protein binding	81857		MED25
NP_055853.1			643314	ENSG00000127603.23	KIAA0754	Mesodermal Commitment Pathway
NP_004764.1	regulation of biological process	metal ion binding;protein binding	9326	ENSG00000273611.4; ENSG00000278574.4	ZNHIT3
NP_001121691.1	metabolic process;regulation of biological process	protein binding	9686	ENSG00000144560.14	VGLL4
NP_001259000.1	regulation of biological process;transport	protein binding;transporter activity	8905	ENSG00000182287.13	AP1S2
NP_001136020.1	cell organization and biogenesis;metabolic process;response to stimulus	catalytic activity;DNA binding;nucleotide binding;protein binding	8438	ENSG00000085999.11	RAD54L	Integrated Breast Cancer Pathway	Homologous recombination
NP_001026904.2	metabolic process	metal ion binding;protein binding	112812	ENSG00000267673.6	FDX1L
NP_066934.1	cell organization and biogenesis;metabolic process;regulation of biological process	enzyme regulator activity;protein binding	8434	ENSG00000122707.11	RECK		MicroRNAs in cancer
NP_057258.3	cellular component movement		51148	ENSG00000167123.18	CERCAM
XP_016872629.1	transport	protein binding	10897		YIF1A
NP_057484.3	regulation of biological process	protein binding	25764	ENSG00000242028.6	HYPK
NP_062539.1	cellular homeostasis;metabolic process	catalytic activity	56261	ENSG00000125772.12	GPCPD1		Choline metabolism in cancer; Glycerophospholipid metabolism
NP_076971.1	metabolic process	catalytic activity;metal ion binding;RNA binding	79033	ENSG00000117419.14	ERI3
NP_000012.1	cell death;cell differentiation;cell organization and biogenesis;cell proliferation;cellular component movement;cellular homeostasis;metabolic process;regulation of biological process;response to stimulus;transport	catalytic activity;protein binding;transporter activity	5663	ENSG00000080815.18	PSEN1	Notch Signaling Pathway; Canonical and Non-canonical Notch signaling; Notch Signaling Pathway; Alzheimers Disease	Notch signaling pathway; Neurotrophin signaling pathway; Alzheimer's disease; Wnt signaling pathway
NP_444270.2	metabolic process;regulation of biological process	DNA binding;metal ion binding	85460	ENSG00000178163.7	ZNF518B
XP_005253178.1	metabolic process;regulation of biological process	DNA binding;metal ion binding;protein binding	7702		ZNF143
NP_060836.1	cell organization and biogenesis;cellular component movement;transport	protein binding	55330	ENSG00000186222.4	BLOC1S4
NP_079437.5	metabolic process;response to stimulus	DNA binding;protein binding	80233	ENSG00000185504.16	FAAP100		Fanconi anemia pathway
NP_073567.1	cell organization and biogenesis;metabolic process;response to stimulus	protein binding	64708	ENSG00000144524.17	COPS7B
NP_932346.1	metabolic process;response to stimulus	catalytic activity;metal ion binding;protein binding	253827	ENSG00000174099.10	MSRB3	Sulindac Metabolic Pathway
NP_001128347.1		protein binding	283643	ENSG00000185347.17	TEDC1
NP_114141.2	cell division;response to stimulus	metal ion binding;protein binding	83872	ENSG00000143341.11	HMCN1
NP_001258963.1	regulation of biological process;transport	protein binding	6813	ENSG00000076944.15	STXBP2	Insulin Signaling
XP_011514557.1	cell organization and biogenesis;cellular component movement;regulation of biological process	protein binding	4897		NRCAM
NP_001075955.1	cell organization and biogenesis;metabolic process;regulation of biological process;response to stimulus;transport	DNA binding;protein binding	65057	ENSG00000102977.13	ACD
XP_011542793.1	cell organization and biogenesis;regulation of biological process;response to stimulus;transport	protein binding;structural molecule activity	286		ANK1
NP_694955.2	cell differentiation;cell organization and biogenesis;cell proliferation;metabolic process;regulation of biological process;transport	catalytic activity;motor activity;protein binding;transporter activity	153241	ENSG00000168944.15	CEP120
NP_776152.1	cell organization and biogenesis;regulation of biological process;response to stimulus	metal ion binding;protein binding	118987	ENSG00000165650.11	PDZD8
NP_060780.2	cell organization and biogenesis;metabolic process;regulation of biological process;response to stimulus	DNA binding;metal ion binding	55290	ENSG00000104221.12	BRF2
NP_001790.1	cell division;cell organization and biogenesis;cell proliferation;metabolic process;regulation of biological process;response to stimulus	catalytic activity;nucleotide binding;protein binding	1022	ENSG00000277273.5; ENSG00000134058.11	CDK7	Cardiac Hypertrophic Response; MicroRNAs in cardiomyocyte hypertrophy; G1 to S cell cycle control; Integrated Breast Cancer Pathway; Eukaryotic Transcription Initiation	Basal transcription factors; Cell cycle; Nucleotide excision repair
NP_002481.2	cell organization and biogenesis;metabolic process;response to stimulus;transport	catalytic activity	4700	ENSG00000281013.2; ENSG00000184983.9; ENSG00000277365.3; ENSG00000273397.4; ENSG00000272765.2	NDUFA6	Oxidative phosphorylation; Electron Transport Chain	Non-alcoholic fatty liver disease (NAFLD); Huntington's disease; Alzheimer's disease; Metabolic pathways; Oxidative phosphorylation; Parkinson's disease
NP_149074.3	metabolic process;regulation of biological process	protein binding	85403	ENSG00000144597.13	EAF1
NP_001308850.1			57184	ENSG00000178761.14	FAM219B
NP_079345.1	cell differentiation;cell organization and biogenesis;metabolic process;regulation of biological process;response to stimulus	metal ion binding;protein binding	80139	ENSG00000183779.6	ZNF703
NP_443173.2		catalytic activity;nucleotide binding	115361	ENSG00000162654.8	GBP4		NOD-like receptor signaling pathway
NP_001291700.1	regulation of biological process;response to stimulus	enzyme regulator activity;protein binding;receptor activity;signal transducer activity	51704		GPRC5B	GPCRs, Class C Metabotropic glutamate, pheromone
NP_055514.3	metabolic process;regulation of biological process	DNA binding;metal ion binding;protein binding	9726	ENSG00000167395.10	ZNF646
NP_115746.2	metabolic process;regulation of biological process	DNA binding;metal ion binding;protein binding	84330	ENSG00000133250.13	ZNF414
NP_003093.2	metabolic process;response to stimulus	antioxidant activity;catalytic activity;metal ion binding;protein binding	6649	ENSG00000109610.5	SOD3	Copper homeostasis; Vitamin B12 Metabolism; Folate Metabolism; One carbon metabolism and related pathways; NRF2 pathway; Oxidative Stress; Selenium Micronutrient Network
NP_683710.1		catalytic activity	83451	ENSG00000106077.18	ABHD11
XP_011541721.1	cell organization and biogenesis;metabolic process;regulation of biological process;response to stimulus;transport	catalytic activity;metal ion binding;protein binding	5066		PAM
NP_001007123.1		protein binding	123722	ENSG00000186628.12	FSD2
NP_079487.2	regulation of biological process;response to stimulus	protein binding	80318	ENSG00000165113.12	GKAP1
XP_016859123.1	metabolic process;regulation of biological process	catalytic activity;nucleotide binding;protein binding	23178		PASK
NP_002231.1	regulation of biological process;transport	protein binding;transporter activity	3763	ENSG00000157542.9	KCNJ6		Morphine addiction; Dopaminergic synapse; Estrogen signaling pathway; Oxytocin signaling pathway; Retrograde endocannabinoid signaling; Circadian entrainment; Serotonergic synapse; Cholinergic synapse; GABAergic synapse
NP_065851.1	cell organization and biogenesis;cellular component movement;transport	protein binding	57560	ENSG00000068885.14	IFT80
XP_005263607.1	cell death;cell organization and biogenesis;regulation of biological process;response to stimulus	protein binding	10018		BCL2L11	Brain-Derived Neurotrophic Factor (BDNF) signaling pathway; Apoptosis; Photodynamic therapy-induced unfolded protein response; ErbB Signaling Pathway
XP_016856541.1	cell organization and biogenesis;metabolic process;regulation of biological process;response to stimulus;transport	catalytic activity;protein binding	27252		KLHL20
XP_016862450.1	metabolic process;regulation of biological process;response to stimulus	catalytic activity;protein binding;receptor activity;signal transducer activity	5793		PTPRG
NP_001107595.1	cell differentiation;metabolic process;regulation of biological process;response to stimulus	DNA binding;protein binding	2002	ENSG00000126767.17	ELK1	VEGFA-VEGFR2 Signaling Pathway; IL-5 Signaling Pathway; Corticotropin-releasing hormone signaling pathway; B Cell Receptor Signaling Pathway; Leptin signaling pathway; Serotonin Receptor 2 and ELK-SRF/GATA4 signaling; ErbB Signaling Pathway; EGF/EGFR Signaling Pathway; ESC Pluripotency Pathways; p38 MAPK Signaling Pathway; Association Between Physico-Chemical Features and Toxicity Associated Path…	Focal adhesion; Endometrial cancer; Leishmaniasis; Prion diseases; Ras signaling pathway; HTLV-I infection; Oxytocin signaling pathway; Insulin signaling pathway; GnRH signaling pathway; Proteoglycans in cancer; ErbB signaling pathway; MAPK signaling pathway; Hepatitis B
NP_003264.2	metabolic process;regulation of biological process	catalytic activity;nucleotide binding	7108	ENSG00000149809.14	TM7SF2		Steroid biosynthesis; Metabolic pathways
NP_114429.2	cell organization and biogenesis;metabolic process;regulation of biological process	protein binding	83987	ENSG00000169515.5	CCDC8
NP_005876.2	metabolic process	catalytic activity;metal ion binding;protein binding	10299	ENSG00000145495.15	MARCH6		Protein processing in endoplasmic reticulum
XP_011513863.1	cell differentiation;cell organization and biogenesis;metabolic process;regulation of biological process;response to stimulus	protein binding	83605		CCM2
NP_078788.2		protein binding	79442	ENSG00000163827.12	LRRC2
XP_016869200.1	metabolic process	catalytic activity;metal ion binding;RNA binding	57604		KIAA1456
NP_001003690.1	regulation of biological process	protein binding	9587	ENSG00000124688.13	MAD2L1BP
NP_004402.1	cell organization and biogenesis;cellular component movement;regulation of biological process;transport	catalytic activity;motor activity;protein binding	1780	ENSG00000158560.14	DYNC1I1		Salmonella infection; Vasopressin-regulated water reabsorption; Phagosome
NP_112157.2	metabolic process;regulation of biological process	DNA binding;metal ion binding	79943	ENSG00000185730.7	ZNF696
NP_057044.2	cell organization and biogenesis;transport	metal ion binding;protein binding	51076	ENSG00000119929.12	CUTC
XP_016858272.1	metabolic process;regulation of biological process	DNA binding;metal ion binding	90874		ZNF697
NP_001017979.1	regulation of biological process;response to stimulus;transport	catalytic activity;nucleotide binding	9364	ENSG00000157869.14	RAB28
NP_037498.1	cell differentiation;cell division;metabolic process;regulation of biological process	catalytic activity;protein binding	29882	ENSG00000176248.8	ANAPC2		HTLV-I infection; Ubiquitin mediated proteolysis; Oocyte meiosis; Progesterone-mediated oocyte maturation; Cell cycle
NP_001020018.1	cell death;cell differentiation;cell growth;metabolic process;regulation of biological process;response to stimulus;transport	catalytic activity;metal ion binding;nucleotide binding;protein binding;receptor activity;signal transducer activity	7048	ENSG00000163513.17	TGFBR2	Hypothesized Pathways in Pathogenesis of Cardiovascular Disease; Extracellular vesicle-mediated signaling in recipient cells; MAPK Signaling Pathway; Canonical and Non-Canonical TGF-B signaling; NRF2 pathway; TGF-beta Receptor Signaling; TGF-beta Signaling Pathway
NP_001333921.1	cell organization and biogenesis;metabolic process;regulation of biological process;transport	transporter activity	64801		ARV1
XP_011534929.1	regulation of biological process		26030		PLEKHG3
NP_872311.2			138241	ENSG00000155621.14	C9orf85
XP_016881410.1	metabolic process;transport	catalytic activity;metal ion binding;protein binding	65258		MPPE1
NP_001648.1	cell communication;cell organization and biogenesis;cell proliferation;regulation of biological process;response to stimulus;transport	protein binding	374	ENSG00000109321.10	AREG	ErbB Signaling Pathway; Follicle Stimulating Hormone (FSH) signaling pathway; Development and heterogeneity of the ILC family	Hippo signaling pathway; ErbB signaling pathway
XP_011510965.1	cell organization and biogenesis	protein binding;receptor activity	25945		PVRL3
NP_001106954.1		catalytic activity	149175	ENSG00000185090.14	MANEAL
NP_077285.3	cell death;defense response;metabolic process;regulation of biological process;response to stimulus	metal ion binding;protein binding	79155	ENSG00000168884.14	TNIP2	Rac1/Pak1/p38/MMP-2 pathway
NP_004529.2	cell organization and biogenesis		4675	ENSG00000186310.9	NAP1L3
NP_076422.1			65990	ENSG00000103254.9	FAM173A
XP_005250693.1		RNA binding	84060	ENSG00000127993.15	RBM48
NP_803877.2	metabolic process	catalytic activity;metal ion binding;protein binding	256281	ENSG00000183828.14	NUDT14
NP_001161444.1	metabolic process	catalytic activity;protein binding	79979	ENSG00000188917.14	TRMT2B
NP_000018.2	metabolic process;transport	catalytic activity;protein binding	175	ENSG00000038002.8	AGA		Other glycan degradation; Lysosome
NP_001242983.1	cell growth;cell organization and biogenesis;metabolic process;regulation of biological process;transport	protein binding	203228	ENSG00000147894.14	C9orf72	Mesodermal Commitment Pathway
NP_009231.2	cell death;cell organization and biogenesis;metabolic process;regulation of biological process;response to stimulus	catalytic activity;DNA binding;metal ion binding;protein binding;RNA binding	672	ENSG00000012048.20	BRCA1	Pathways Affected in Adenoid Cystic Carcinoma; Signaling Pathways in Glioblastoma; DNA Damage Response; Hepatitis C and Hepatocellular Carcinoma; miRNA Regulation of DNA Damage Response; Androgen receptor signaling pathway
NP_115527.3	cell organization and biogenesis;metabolic process;regulation of biological process	catalytic activity;protein binding	84105	ENSG00000132570.14	PCBD2
NP_003831.2	cellular component movement;defense response;development;regulation of biological process;response to stimulus	protein binding;receptor activity;signal transducer activity	8793	ENSG00000173530.5	TNFRSF10D		Natural killer cell mediated cytotoxicity; Apoptosis; Measles; Influenza A; Cytokine-cytokine receptor interaction
XP_005273419.1	metabolic process;regulation of biological process	catalytic activity	9926		LPGAT1
NP_612435.1			113263	ENSG00000106415.12	GLCCI1
NP_001153715.1	metabolic process;response to stimulus;transport	metal ion binding;protein binding	84268	ENSG00000129197.14	RPAIN
NP_002635.2	cell organization and biogenesis;regulation of biological process;response to stimulus;transport	receptor activity;signal transducer activity	5284	ENSG00000162896.5	PIGR		Intestinal immune network for IgA production
XP_011515216.1	cell organization and biogenesis;transport	protein binding	203062		TSNARE1
XP_005258022.1	regulation of biological process	protein binding	27346		TMEM97
XP_011512881.1	cell differentiation;cell organization and biogenesis;metabolic process;regulation of biological process	catalytic activity;DNA binding;protein binding	3720		JARID2
XP_006722059.3	regulation of biological process;response to stimulus	protein binding;RNA binding	57690		TNRC6C
XP_016885370.1	cell organization and biogenesis;metabolic process	metal ion binding;protein binding;RNA binding	8233		ZRSR2
XP_006712461.1	cell organization and biogenesis;metabolic process;transport	catalytic activity;metal ion binding;protein binding	25801		GCA
XP_011514785.1	cell organization and biogenesis	protein binding	64753		CCDC136
NP_003693.2	regulation of biological process	enzyme regulator activity;protein binding	8601	ENSG00000147509.13	RGS20	Calcium Regulation in the Cardiac Cell; Myometrial Relaxation and Contraction Pathways
NP_055976.1	cell death;cell organization and biogenesis;regulation of biological process;transport	protein binding	23204	ENSG00000170540.14	ARL6IP1
XP_016867358.1			729254		LOC729254
NP_878919.2	cell death;metabolic process;regulation of biological process;transport	catalytic activity;metal ion binding;nucleotide binding;protein binding	55240	ENSG00000115107.19	STEAP3	Copper homeostasis; Iron metabolism in placenta
XP_016883221.1	metabolic process;regulation of biological process	metal ion binding;protein binding	22981		NINL
NP_001380.2	cell differentiation;cell organization and biogenesis;regulation of biological process;response to stimulus	protein binding	1826	ENSG00000171587.14	DSCAM
NP_877421.2	cell organization and biogenesis;regulation of biological process	protein binding	4681; 100532736	ENSG00000158747.13	MINOS1-NBL1
NP_065970.2	cell communication;cell death;cell organization and biogenesis;defense response;metabolic process;regulation of biological process;response to stimulus;transport	enzyme regulator activity;protein binding	57679	ENSG00000003393.14	ALS2	Amyotrophic lateral sclerosis (ALS)	Amyotrophic lateral sclerosis (ALS)
NP_001185735.1		protein binding	91283	ENSG00000066697.14	MSANTD3
XP_016878742.1	metabolic process;response to stimulus	catalytic activity;DNA binding;metal ion binding;protein binding	4913		NTHL1
NP_001013416.1	cell death;cell differentiation;cell proliferation;metabolic process;regulation of biological process	enzyme regulator activity;metal ion binding;protein binding	3486	ENSG00000146674.14	IGFBP3	Photodynamic therapy-induced HIF-1 survival signaling; Myometrial Relaxation and Contraction Pathways; Senescence and Autophagy in Cancer
NP_001306029.1	cell organization and biogenesis	protein binding	23177	ENSG00000011523.13	CEP68
NP_006381.2	regulation of biological process;response to stimulus;transport	protein binding;transporter activity	10526	ENSG00000133704.9	IPO8
XP_011538966.1	metabolic process	antioxidant activity;catalytic activity;nucleotide binding	127281		FAM213B
NP_001005291.1	cell communication;cell differentiation;metabolic process;regulation of biological process;response to stimulus	DNA binding;protein binding	6720	ENSG00000072310.16	SREBF1	Adipogenesis; White fat cell differentiation; Angiopoietin Like Protein 8 Regulatory Pathway; Sterol Regulatory Element-Binding Proteins (SREBP) signalling; Liver X Receptor Pathway; ID signaling pathway; Focal Adhesion-PI3K-Akt-mTOR-signaling pathway; SREBF and miR33 in cholesterol and lipid homeostasis; AMP-activated Protein Kinase (AMPK) Signaling
NP_001310251.1	cell communication;metabolic process;regulation of biological process;response to stimulus	catalytic activity;enzyme regulator activity;nucleotide binding;protein binding;signal transducer activity	5599	ENSG00000107643.15	MAPK8	Focal Adhesion; Hypothesized Pathways in Pathogenesis of Cardiovascular Disease; Prolactin Signaling Pathway; NLR Proteins; Transcription factor regulation in adipogenesis; Leptin signaling pathway; TNF alpha Signaling Pathway; Nanoparticle triggered regulated necrosis; MicroRNAs in cardiomyocyte hypertrophy; Toll-like receptor signaling pathway; DNA Damage Response (only ATM dependent); Regulati…	TNF signaling pathway; Protein processing in endoplasmic reticulum; Herpes simplex infection; MAPK signaling pathway; Salmonella infection; Insulin resistance; Prolactin signaling pathway; Apoptosis; GnRH signaling pathway; Osteoclast differentiation; AGE-RAGE signaling pathway in diabetic complications; Inflammatory mediator regulation of TRP channels; Chagas disease (American trypanosomiasis); …
NP_002885.1	cell division;metabolic process;regulation of biological process;response to stimulus	catalytic activity;DNA binding;protein binding	5932	ENSG00000101773.18	RBBP8	ATM Signaling Network in Development and Disease	Homologous recombination
NP_065859.3	regulation of biological process	enzyme regulator activity;protein binding	57568	ENSG00000116991.10	SIPA1L2		Rap1 signaling pathway
NP_001275696.1		protein binding	79798	ENSG00000140691.16	ARMC5
NP_001013694.4	metabolic process		400566	ENSG00000187624.8; ENSG00000283985.1	C17orf97
NP_001020769.1	regulation of biological process;response to stimulus	enzyme regulator activity	257106	ENSG00000186517.13	ARHGAP30
NP_004365.1	metabolic process;transport	catalytic activity;transporter activity	1345	ENSG00000164919.10	COX6C	Electron Transport Chain	Oxidative phosphorylation; Huntington's disease; Metabolic pathways; Alzheimer's disease; Cardiac muscle contraction; Non-alcoholic fatty liver disease (NAFLD); Parkinson's disease
XP_016878867.1	cell organization and biogenesis;development;metabolic process;regulation of biological process	DNA binding;protein binding	54971		BANP
NP_071398.3	metabolic process;regulation of biological process	catalytic activity;DNA binding;metal ion binding;protein binding	63977	ENSG00000141956.13	PRDM15
NP_079093.2	cell organization and biogenesis;metabolic process	catalytic activity	79875	ENSG00000187720.14	THSD4
NP_057358.2	cell organization and biogenesis;cellular component movement;regulation of biological process	protein binding	51177	ENSG00000023902.13	PLEKHO1
XP_011538305.1	cell differentiation;metabolic process;regulation of biological process;response to stimulus;transport	catalytic activity;enzyme regulator activity;motor activity;protein binding	58504		ARHGAP22
NP_848602.1			220323	ENSG00000184232.8	OAF
NP_057419.4	metabolic process;regulation of biological process;response to stimulus	catalytic activity;nucleotide binding	5625		PRODH		Arginine and proline metabolism; Metabolic pathways
NP_115921.2		protein binding	84624	ENSG00000164694.16	FNDC1
NP_001135858.1	cellular homeostasis;metabolic process;regulation of biological process;response to stimulus	catalytic activity;nucleotide binding;protein binding	5165	ENSG00000067992.12	PDK3
XP_016872856.1	cell division;cell organization and biogenesis;metabolic process;regulation of biological process;response to stimulus	catalytic activity;motor activity;nucleotide binding;protein binding;structural molecule activity	22897		CEP164
NP_001131139.1	cell death;metabolic process;regulation of biological process;response to stimulus	DNA binding;enzyme regulator activity;protein binding	9994		CASP8AP2
NP_005828.2	metabolic process	catalytic activity;protein binding;RNA binding	10248	ENSG00000172336.4	POP7		Ribosome biogenesis in eukaryotes; RNA transport
XP_016863151.1	cell differentiation;cell organization and biogenesis;metabolic process;regulation of biological process	catalytic activity;nucleotide binding;protein binding	10733		PLK4	Retinoblastoma (RB) in Cancer
NP_061968.1	metabolic process;response to stimulus	catalytic activity	54675	ENSG00000088766.11	CRLS1		Glycerophospholipid metabolism; Metabolic pathways
NP_001508.1	cell organization and biogenesis;metabolic process;regulation of biological process;response to stimulus	catalytic activity;DNA binding;protein binding	2968	ENSG00000226384.10; ENSG00000221974.11; ENSG00000233149.10; ENSG00000234370.10; ENSG00000236895.10; ENSG00000213780.10	GTF2H4	Eukaryotic Transcription Initiation	Viral carcinogenesis; Basal transcription factors; Nucleotide excision repair
NP_751897.1	cell organization and biogenesis;metabolic process;response to stimulus	catalytic activity;DNA binding;nucleotide binding;protein binding	4439	ENSG00000204410.14; ENSG00000230293.11; ENSG00000235222.12; ENSG00000227314.12	MSH5	Ovarian Infertility Genes
NP_001036013.1	cellular component movement;regulation of biological process;response to stimulus	protein binding	9637	ENSG00000171055.14	FEZ2
NP_001660.2	metabolic process	catalytic activity;metal ion binding	414	ENSG00000006756.15	ARSD	Estrogen metabolism
XP_016855823.1	cell differentiation;cell organization and biogenesis;metabolic process;response to stimulus	metal ion binding;protein binding;structural molecule activity	1301		COL11A1	Focal Adhesion
NP_002561.1	cell death;metabolic process;regulation of biological process;response to stimulus;transport	catalytic activity;nucleotide binding;protein binding;receptor activity;signal transducer activity	5046	ENSG00000140479.16	PCSK6
NP_001127951.1	regulation of biological process;response to stimulus;transport	protein binding;transporter activity	55144	ENSG00000171492.14	LRRC8D
NP_001304879.1	metabolic process;regulation of biological process	DNA binding	80709	ENSG00000106948.16	AKNA
NP_060350.1		protein binding	54980	ENSG00000115998.7	C2orf42
XP_011514987.1	cell organization and biogenesis;transport	protein binding	9179	ENSG00000221838.9	AP4M1
XP_016886061.1			107987142		LOC107987142
NP_001127703.1	metabolic process	catalytic activity;metal ion binding	64943	ENSG00000168268.10	NT5DC2
NP_060765.4		protein binding	55281	ENSG00000146859.6	TMEM140
NP_064593.1	transport	protein binding;transporter activity	54716	ENSG00000163817.15	SLC6A20	NRF2 pathway
NP_852478.1	cell organization and biogenesis;cellular component movement;regulation of biological process;response to stimulus	metal ion binding;protein binding	3672	ENSG00000213949.8	ITGA1	Signaling of Hepatocyte Growth Factor Receptor; Regulation of Actin Cytoskeleton; miRNA targets in ECM and membrane receptors; Arrhythmogenic Right Ventricular Cardiomyopathy; Integrin-mediated Cell Adhesion; NOTCH1 regulation of human endothelial cell calcification	Focal adhesion; PI3K-Akt signaling pathway; Dilated cardiomyopathy; Regulation of actin cytoskeleton; Hematopoietic cell lineage; Arrhythmogenic right ventricular cardiomyopathy (ARVC); Hypertrophic cardiomyopathy (HCM); ECM-receptor interaction	100	4.20616e-15
NP_005572.2	regulation of biological process;response to stimulus	protein binding;receptor activity;signal transducer activity	4059	ENSG00000187244.10	BCAM			100	4.20616e-15
XP_016870954.1	cell organization and biogenesis;cellular component movement;defense response;metabolic process;regulation of biological process;response to stimulus;transport	catalytic activity;metal ion binding;protein binding	101		ADAM8			100	4.20616e-15
XP_016870749.1	metabolic process	catalytic activity;protein binding	883		CCBL1			4.266	1.38206e-06
XP_016861165.1	metabolic process;regulation of biological process	protein binding	116931		MED12L			3.453	5.57665e-09
XP_011512598.1	cell differentiation;cell proliferation;metabolic process;regulation of biological process	protein binding	129685	ENSG00000137413.15	TAF8			2.834	0.00259991
NP_002766.1	cell differentiation;cell organization and biogenesis;metabolic process;regulation of biological process	catalytic activity;protein binding	5654	ENSG00000166033.11	HTRA1			2.661	0.00808595
XP_011535188.1	regulation of biological process		55051		NRDE2			2.441	0.0202443
NP_005785.1	cell differentiation;metabolic process;regulation of biological process;response to stimulus	catalytic activity;protein binding	10202	ENSG00000100867.14	DHRS2			2.375	4.20616e-15
NP_001934.2	cell death;cell organization and biogenesis;regulation of biological process;response to stimulus	metal ion binding;protein binding	1829	ENSG00000046604.12	DSG2	Arrhythmogenic Right Ventricular Cardiomyopathy	Arrhythmogenic right ventricular cardiomyopathy (ARVC)	2.297	1.57556e-08
NP_068556.2	cell communication;cell differentiation;cell organization and biogenesis;metabolic process;regulation of biological process;response to stimulus	DNA binding;protein binding	3170	ENSG00000125798.14	FOXA2	Mesodermal Commitment Pathway; Endoderm Differentiation; Ectoderm Differentiation; Dopaminergic Neurogenesis; Cardiac Progenitor Differentiation; Heart Development		2.257	0.0527816
NP_060821.3	cell organization and biogenesis;regulation of biological process	metal ion binding;protein binding	55785	ENSG00000180263.13	FGD6			2.232	1.70725e-05
NP_001949.1	metabolic process;regulation of biological process;response to stimulus	catalytic activity;nucleotide binding;protein binding;RNA binding	1917	ENSG00000101210.10	EEF1A2	Translation Factors	RNA transport; Legionellosis	2.176	2.32088e-05
NP_001276019.1	regulation of biological process	DNA binding;metal ion binding;protein binding	79830	ENSG00000197056.9	ZMYM1			2.075	0.0254797
NP_036246.1	cell death;cell differentiation;metabolic process	catalytic activity;protein binding	23581	ENSG00000105141.5	CASP14			1.998	0.000335897
NP_001289546.1	metabolic process	catalytic activity	97	ENSG00000119640.8	ACYP1			1.97	0.131335
NP_002129.2	metabolic process;regulation of biological process;response to stimulus	DNA binding;protein binding;RNA binding	3184	ENSG00000138668.18	HNRNPD	mRNA Processing		1.967	0.0954757
XP_016875890.1	cell division;metabolic process;regulation of biological process	catalytic activity;metal ion binding	1638		DCT			1.948	1.54522e-06
XP_016863397.1	cell communication;development;metabolic process;response to stimulus	catalytic activity;metal ion binding;protein binding	23001		WDFY3			1.882	0.025675
XP_011523806.1	cell death;regulation of biological process;response to stimulus	DNA binding;metal ion binding;protein binding	9618		TRAF4			1.87	0.217973
NP_001265484.1	metabolic process;regulation of biological process	catalytic activity;nucleotide binding;protein binding	10477	ENSG00000170035.15	UBE2E3		Ubiquitin mediated proteolysis	1.86	0.166198
XP_011523844.1	cell division;metabolic process;regulation of biological process	nucleotide binding;protein binding	990		CDC6	DNA Replication; Cell Cycle		1.815	0.228532
NP_061953.2	regulation of biological process;response to stimulus;transport	protein binding;signal transducer activity	54602	ENSG00000102471.13	NDFIP2			1.803	0.131315
NP_001033791.1	regulation of biological process;transport	protein binding;structural molecule activity	56990	ENSG00000158985.13	CDC42SE2			1.789	0.164029
XP_016857278.1	cell growth;cell organization and biogenesis;cellular component movement;defense response;metabolic process;regulation of biological process;response to stimulus;transport	catalytic activity;metal ion binding;nucleotide binding;protein binding	5590		PRKCZ	miRs in Muscle Cell Differentiation; Insulin Signaling; Wnt Signaling Pathway; MAPK Signaling Pathway; TNF alpha Signaling Pathway; G Protein Signaling Pathways; AGE/RAGE pathway; Calcium Regulation in the Cardiac Cell; EGF/EGFR Signaling Pathway; Wnt Signaling Pathway and Pluripotency; Myometrial Relaxation and Contraction Pathways; IL-1 signaling pathway; VEGFA-VEGFR2 Signaling Pathway		1.76	0.410792
NP_006635.2	metabolic process;regulation of biological process;response to stimulus;transport	enzyme regulator activity;nucleotide binding;protein binding	10808	ENSG00000120694.19	HSPH1		Protein processing in endoplasmic reticulum	1.756	0.0184381
NP_001448.2	cell differentiation;cell organization and biogenesis;development;regulation of biological process;response to stimulus	protein binding;RNA binding	2317	ENSG00000136068.14	FLNB	VEGFA-VEGFR2 Signaling Pathway	Proteoglycans in cancer; MAPK signaling pathway; Salmonella infection; Focal adhesion	1.7	0.167505
NP_477521.1	metabolic process;regulation of biological process;response to stimulus		118430	ENSG00000172551.10	MUCL1			1.683	0.0238388
NP_002347.5	cell organization and biogenesis;regulation of biological process	protein binding	4082	ENSG00000277443.2	MARCKS	Brain-Derived Neurotrophic Factor (BDNF) signaling pathway	Fc gamma R-mediated phagocytosis; MicroRNAs in cancer	1.669	2.07903e-05
NP_003176.2	cell organization and biogenesis;metabolic process;regulation of biological process	DNA binding;protein binding	6874	ENSG00000130699.18	TAF4		Herpes simplex infection; Basal transcription factors; Huntington's disease	1.652	0.110648
NP_001307290.1	metabolic process;regulation of biological process	catalytic activity;metal ion binding;protein binding	26001	ENSG00000108523.15	RNF167			1.627	0.467121
NP_056955.2	metabolic process;regulation of biological process;transport	DNA binding;metal ion binding;protein binding	51042	ENSG00000142684.8	ZNF593			1.627	0.11274
XP_016884409.1	transport	transporter activity	6527		SLC5A4			1.618	0.101515
NP_006705.1	metabolic process	catalytic activity;metal ion binding;protein binding	10924	ENSG00000172594.12	SMPDL3A			1.61	0.125632
NP_001137251.1	cell organization and biogenesis;cellular component movement;regulation of biological process;transport	protein binding	28981	ENSG00000122970.15	IFT81			1.607	0.336267
NP_001165908.1	cell death;cell differentiation;cell organization and biogenesis;regulation of biological process;reproduction	DNA binding;metal ion binding;protein binding;RNA binding	23089		PEG10			1.581	0.188226
NP_733752.1	metabolic process;regulation of biological process	DNA binding;protein binding	6945	ENSG00000108788.11	MLX		Insulin resistance; Non-alcoholic fatty liver disease (NAFLD)	1.563	0.239693
NP_112192.2	defense response;regulation of biological process;response to stimulus;transport	protein binding	81622	ENSG00000110057.7	UNC93B1			1.558	0.112382
XP_005247646.1	cell proliferation		55573		CDV3			1.556	0.114176
NP_663695.1		protein binding	728712; 30014	ENSG00000203926.4; ENSG00000198021.7	SPANXA2			1.55	0.663667
XP_011538066.1	cell communication;cell death;cell organization and biogenesis;defense response;development;metabolic process;regulation of biological process;response to stimulus	protein binding;receptor activity;signal transducer activity	355		FAS	Adipogenesis; Allograft Rejection; MAPK Signaling Pathway; Apoptosis; T-Cell antigen Receptor (TCR) Signaling Pathway; VEGFA-VEGFR2 Signaling Pathway; Apoptosis Modulation by HSP70; Fas Ligand (FasL) pathway and Stress induction of Heat Shock Proteins (HSP) regulation		1.55	0.129541
NP_001341301.1	cell organization and biogenesis	protein binding;structural molecule activity	114791		TUBGCP5			1.548	0.305727
NP_001181876.1	cell organization and biogenesis;defense response;metabolic process;regulation of biological process;response to stimulus	nucleotide binding;protein binding;RNA binding;structural molecule activity	1981		EIF4G1	Translation Factors		1.544	0.0948491
NP_001131024.1	metabolic process;regulation of biological process	DNA binding;protein binding;RNA binding	9208	ENSG00000124831.18	LRRFIP1			1.533	0.615224
NP_660339.1		protein binding;receptor activity	199731	ENSG00000105767.2	CADM4			1.527	0.202726
NP_079108.3	regulation of biological process;response to stimulus;transport	enzyme regulator activity;protein binding	79890	ENSG00000100599.15	RIN3			1.525	0.56168
NP_001340926.1	cell organization and biogenesis;metabolic process;regulation of biological process	catalytic activity;metal ion binding;protein binding	23081		KDM4C			1.523	0.652869
NP_660095.1	metabolic process	catalytic activity;metal ion binding;protein binding	64219	ENSG00000181191.11	PJA1	TGF-beta Signaling Pathway		1.516	0.542944
XP_005274415.1	transport	transporter activity	8501		SLC43A1			1.516	0.222624
NP_443164.2	cell organization and biogenesis	protein binding;receptor activity	114908	ENSG00000152558.14	TMEM123			1.511	0.467121
NP_056298.2	metabolic process	catalytic activity;protein binding	25948	ENSG00000170852.10	KBTBD2			1.499	0.426326
XP_005263275.2	cell organization and biogenesis;metabolic process;regulation of biological process;transport	protein binding;transporter activity	79682		MLF1IP			1.497	0.201369
NP_444281.1	cell organization and biogenesis;metabolic process;regulation of biological process	catalytic activity	117143	ENSG00000152382.5	TADA1			1.497	0.508779
XP_011520428.1	cell differentiation;cell organization and biogenesis;metabolic process;regulation of biological process;response to stimulus	catalytic activity;DNA binding;metal ion binding;protein binding	8554		PIAS1	Interferon type I signaling pathways; Androgen receptor signaling pathway; Interleukin-11 Signaling Pathway; TGF-beta Signaling Pathway		1.495	0.575434
XP_011512026.1	cell organization and biogenesis;cellular component movement;metabolic process;regulation of biological process;response to stimulus;transport		57728		WDR19			1.486	0.576153
NP_001181927.1	cell organization and biogenesis;metabolic process;regulation of biological process	protein binding	22995	ENSG00000103995.13	CEP152			1.478	0.746558
NP_006485.2	cell differentiation;metabolic process;regulation of biological process	DNA binding	2077	ENSG00000105722.9	ERF			1.477	0.286115
XP_005270330.1	cell organization and biogenesis;metabolic process;regulation of biological process	nucleotide binding;protein binding;RNA binding	9221		NOLC1			1.476	0.709678
XP_016862456.1	cell differentiation;metabolic process;regulation of biological process;response to stimulus	catalytic activity;protein binding	590		BCHE	Irinotecan Pathway		1.476	0.286115
NP_055843.1	cell organization and biogenesis;metabolic process;regulation of biological process;response to stimulus	catalytic activity;nucleotide binding;protein binding;signal transducer activity	23043	ENSG00000154310.16	TNIK			1.475	0.376169
NP_612429.2	cell organization and biogenesis	protein binding	113146	ENSG00000185567.6	AHNAK2			1.471	0.00345968
NP_001035147.1	cell differentiation;cell organization and biogenesis;defense response;metabolic process;regulation of biological process;response to stimulus	protein binding	6696	ENSG00000118785.13	SPP1	Toll-like receptor signaling pathway; TYROBP Causal Network; Lung fibrosis; Regulation of toll-like receptor signaling pathway; TGF-beta Receptor Signaling; Focal Adhesion; Osteoclast Signaling; Focal Adhesion-PI3K-Akt-mTOR-signaling pathway; Brain-Derived Neurotrophic Factor (BDNF) signaling pathway; Osteopontin Signaling; Endochondral Ossification	ECM-receptor interaction; PI3K-Akt signaling pathway; Focal adhesion; Toll-like receptor signaling pathway	1.471	0.146314
NP_001007552.2			101060211; 728911; 441521; 541465; 102723631	ENSG00000278289.4; ENSG00000273696.4; ENSG00000228836.8	CT45A7			1.471	0.0857166
NP_079285.2	cell organization and biogenesis;metabolic process;regulation of biological process;transport	protein binding;transporter activity	9662	ENSG00000174799.10	CEP135			1.471	0.684602
NP_001341968.1	cell organization and biogenesis;metabolic process;regulation of biological process;response to stimulus	catalytic activity;protein binding	8841		HDAC3	Cell Cycle		1.47	0.231673
NP_077321.3	metabolic process	protein binding	79269	ENSG00000122741.15	DCAF10			1.469	0.328883
XP_016881922.1	metabolic process;regulation of biological process	DNA binding;protein binding	170463		SSBP4			1.462	0.410792
NP_001231630.1	cell death;cell differentiation;cell proliferation;metabolic process;regulation of biological process;response to stimulus;transport	DNA binding;metal ion binding;protein binding;RNA binding	677		ZFP36L1			1.459	0.350186
NP_061117.2	cell death;metabolic process;regulation of biological process;response to stimulus	protein binding;receptor activity;signal transducer activity	55504	ENSG00000127863.15	TNFRSF19		Cytokine-cytokine receptor interaction	1.454	0.268131
NP_078838.1			79613	ENSG00000103047.7	TANGO6			1.454	0.797499
NP_776195.2		protein binding	286451	ENSG00000181704.11	YIPF6			1.451	0.0847979
NP_036591.2	transport	metal ion binding;transporter activity	26521	ENSG00000150779.11	TIMM8B			1.451	0.442809
NP_001124463.1	regulation of biological process;response to stimulus;transport	nucleotide binding;protein binding	10525	ENSG00000280682.2; ENSG00000149428.18	HYOU1		Protein processing in endoplasmic reticulum	1.449	0.429595
NP_055055.1	cell organization and biogenesis;cellular component movement;development;metabolic process;regulation of biological process;response to stimulus	metal ion binding;protein binding	8994	ENSG00000144791.9	LIMD1		Hippo signaling pathway -multiple species; Hippo signaling pathway	1.449	0.305727
XP_006713890.1	metabolic process;regulation of biological process;transport	protein binding	9711		RUBCN			1.444	0.567977
NP_003214.1	cell organization and biogenesis;metabolic process;regulation of biological process;response to stimulus	DNA binding;protein binding	7023	ENSG00000090447.11	TFAP4		Proteoglycans in cancer	1.442	0.395074
XP_011536030.1	metabolic process;regulation of biological process	metal ion binding;protein binding	10138		YAF2			1.441	0.66809
NP_003477.4	cell differentiation;cellular component movement;development;metabolic process;transport	protein binding;transporter activity	8140	ENSG00000103257.8	SLC7A5	Aryl Hydrocarbon Receptor Pathway	mTOR signaling pathway; Central carbon metabolism in cancer	1.439	0.062545
XP_005259443.1	cell proliferation;regulation of biological process;response to stimulus	enzyme regulator activity;protein binding;RNA binding	9138		ARHGEF1	G13 Signaling Pathway; Regulation of Actin Cytoskeleton; EGF/EGFR Signaling Pathway; G Protein Signaling Pathways		1.437	0.30528
NP_006528.2	cell organization and biogenesis;metabolic process;regulation of biological process;response to stimulus	catalytic activity;DNA binding;metal ion binding;protein binding	9960	ENSG00000140455.16	USP3			1.437	0.425867
NP_115584.1	cell organization and biogenesis;regulation of biological process;response to stimulus	metal ion binding;protein binding;receptor activity;signal transducer activity	84168	ENSG00000169604.19	ANTXR1		NOD-like receptor signaling pathway	1.431	0.234798
NP_001018119.1	cell differentiation;metabolic process;regulation of biological process	catalytic activity;metal ion binding;protein binding	8544	ENSG00000087842.10	PIR			1.427	0.015681
XP_005258003.1	regulation of biological process		2124		EVI2B			1.421	0.537893
NP_001036004.1	metabolic process;regulation of biological process	DNA binding;metal ion binding;protein binding;RNA binding	4150	ENSG00000103495.13	MAZ	Sudden Infant Death Syndrome (SIDS) Susceptibility Pathways		1.42	0.437561
XP_016883889.1	cell division;cell organization and biogenesis;regulation of biological process	metal ion binding;protein binding	54069		MIS18A			1.419	0.826073
NP_079539.2		metal ion binding;protein binding;RNA binding	80742	ENSG00000228186.10; ENSG00000206491.12; ENSG00000233564.10; ENSG00000223887.10; ENSG00000204576.11; ENSG00000223766.10; ENSG00000229202.10	PRR3			1.416	0.518005
NP_001073861.1			57189	ENSG00000257093.6; ENSG00000262599.5	KIAA1147			1.416	0.689408
NP_064703.1	metabolic process;regulation of biological process	enzyme regulator activity;protein binding	57018	ENSG00000163660.11	CCNL1			1.409	0.523726
NP_006707.1	metabolic process;regulation of biological process	enzyme regulator activity;metal ion binding;protein binding	10926	ENSG00000006634.7	DBF4	Cell Cycle; DNA Replication	Cell cycle	1.409	0.488074
NP_116023.2	metabolic process	catalytic activity	84720	ENSG00000165282.13	PIGO		Glycosylphosphatidylinositol (GPI)-anchor biosynthesis; Metabolic pathways	1.408	0.677409
NP_001131025.1	metabolic process;regulation of biological process	DNA binding;protein binding;RNA binding	9208	ENSG00000124831.18	LRRFIP1			1.407	0.15408
NP_036516.1	metabolic process;regulation of biological process	DNA binding;metal ion binding;protein binding	26205	ENSG00000101216.10	GMEB2			1.406	0.365022
XP_016874952.1	regulation of biological process;response to stimulus		51768		TM7SF3			1.398	0.806628
XP_006715516.1	cellular homeostasis;regulation of biological process;transport	enzyme regulator activity;protein binding	25998		IBTK			1.395	0.542944
NP_001335112.1	regulation of biological process;transport	metal ion binding;protein binding	50618		ITSN2			1.394	0.750836
NP_001034974.1	metabolic process	catalytic activity	79147	ENSG00000181027.10	FKRP			1.39	0.844688
NP_001167448.1	cell organization and biogenesis;cellular component movement;coagulation;metabolic process;regulation of biological process;transport	protein binding	55604		LRRC16A			1.389	0.524098
NP_113640.1	cell organization and biogenesis;metabolic process	catalytic activity;protein binding;RNA binding	83640	ENSG00000169612.3	FAM103A1			1.385	0.101854
XP_016879874.1	metabolic process;regulation of biological process;transport	protein binding	23163		GGA3			1.385	0.331429
NP_001229668.1		DNA binding;metal ion binding	51058	ENSG00000164011.17	ZNF691			1.384	0.894038
XP_011517730.1	metabolic process	catalytic activity	22982		DIP2C			1.383	0.523726
XP_016864031.1	cellular homeostasis;transport	transporter activity	64116		SLC39A8	Zinc homeostasis		1.38	0.410792
NP_056451.3	metabolic process;regulation of biological process;response to stimulus	protein binding;RNA binding	8890	ENSG00000115211.15	EIF2B4	Translation Factors		1.379	0.790234
NP_001107648.1	cell organization and biogenesis;metabolic process;regulation of biological process	DNA binding;metal ion binding;protein binding	121536	ENSG00000139154.14	AEBP2	Interactome of polycomb repressive complex 2 (PRC2); Histone Modifications; Mesodermal Commitment Pathway		1.379	0.740765
NP_001273432.1	metabolic process;regulation of biological process;response to stimulus;transport	enzyme regulator activity;nucleotide binding;protein binding	10808	ENSG00000120694.19	HSPH1			1.375	0.855904
NP_689786.2	cell differentiation;cell organization and biogenesis;metabolic process;regulation of biological process;response to stimulus;transport	catalytic activity;metal ion binding;nucleotide binding;protein binding	158158	ENSG00000165105.9	RASEF			1.375	0.570908
NP_001291415.1	cell organization and biogenesis;transport	metal ion binding;protein binding;transporter activity	26520	ENSG00000100575.13	TIMM9			1.374	0.559508
NP_001305844.1	metabolic process;response to stimulus	protein binding	4045		LSAMP			1.373	0.413726
NP_060392.3	cell organization and biogenesis;metabolic process	protein binding;RNA binding	55015	ENSG00000185246.17	PRPF39			1.369	0.805995
XP_006721823.1	regulation of biological process	metal ion binding;protein binding	201292		TRIM65			1.369	0.57692
XP_005245715.1	regulation of biological process	protein binding;RNA binding	9898		UBAP2L			1.367	0.518005
NP_001341661.1	cell death;cell organization and biogenesis;metabolic process;regulation of biological process;response to stimulus;transport	protein binding;transporter activity	5074	ENSG00000177425.10	PAWR			1.367	0.245438
XP_011531933.1	cell differentiation;cell organization and biogenesis;cellular component movement;defense response;metabolic process;regulation of biological process;response to stimulus	catalytic activity;metal ion binding;protein binding	29072		SETD2			1.367	0.579981
XP_011536780.1	cell differentiation;cell organization and biogenesis;metabolic process;regulation of biological process	catalytic activity;metal ion binding;protein binding	51564		HDAC7	Cardiac Hypertrophic Response; Cell Cycle; VEGFA-VEGFR2 Signaling Pathway; MicroRNAs in cardiomyocyte hypertrophy		1.367	0.766723
NP_004530.1	metabolic process	catalytic activity;nucleotide binding	4677	ENSG00000134440.11	NARS	Photodynamic therapy-induced unfolded protein response	Aminoacyl-tRNA biosynthesis	1.366	0.265086
XP_011523731.1	metabolic process;regulation of biological process;response to stimulus	catalytic activity;metal ion binding;nucleotide binding;protein binding;signal transducer activity;structural molecule activity	8844		KSR1	TNF alpha Signaling Pathway; Brain-Derived Neurotrophic Factor (BDNF) signaling pathway	Tuberculosis; Ras signaling pathway	1.365	0.868193
NP_057731.1			51337	ENSG00000130193.7	THEM6			1.36	0.642462
XP_011523241.1	cell organization and biogenesis;metabolic process;regulation of biological process;response to stimulus;transport	enzyme regulator activity;protein binding	54828		BCAS3			1.358	0.492388
NP_001093207.1	metabolic process;regulation of biological process;response to stimulus	protein binding	84292	ENSG00000123154.11	WDR83			1.357	0.821559
XP_016873894.1	cell organization and biogenesis;cell proliferation;regulation of biological process		84280		BTBD10			1.357	0.90946
XP_011522657.1		protein binding	146705		ENTHD2			1.355	0.610665
NP_001129120.1	cell organization and biogenesis;cellular component movement;metabolic process;regulation of biological process;response to stimulus	catalytic activity;protein binding;receptor activity;signal transducer activity	5796	ENSG00000273993.4; ENSG00000152894.14	PTPRK			1.353	0.704468
XP_005251524.1	cell differentiation;cell organization and biogenesis;cellular component movement;metabolic process;regulation of biological process	DNA binding	4781	ENSG00000147862.15	NFIB	Pathways Affected in Adenoid Cystic Carcinoma		1.351	0.19469
NP_001264900.1	cellular component movement;metabolic process;response to stimulus	catalytic activity;nucleotide binding	84197	ENSG00000185900.9	SGK196			1.35	0.87428
NP_008919.3	metabolic process;regulation of biological process;response to stimulus	catalytic activity;metal ion binding	9510	ENSG00000154734.14	ADAMTS1	Endochondral Ossification; VEGFA-VEGFR2 Signaling Pathway		1.35	0.705298
NP_872282.1	metabolic process	catalytic activity;nucleotide binding	51004	ENSG00000119723.16	COQ6		Metabolic pathways; Ubiquinone and other terpenoid-quinone biosynthesis	1.348	0.512667
NP_001317592.1	metabolic process;regulation of biological process;response to stimulus	catalytic activity;protein binding	3157	ENSG00000112972.14	HMGCS1	SREBF and miR33 in cholesterol and lipid homeostasis; Endochondral Ossification; Sterol Regulatory Element-Binding Proteins (SREBP) signalling; Cholesterol Biosynthesis	Valine, leucine and isoleucine degradation; Synthesis and degradation of ketone bodies; Metabolic pathways; Butanoate metabolism; Terpenoid backbone biosynthesis	1.345	0.167505
XP_011508685.1		protein binding	7260		TSSC1			1.345	0.516554
NP_001137498.1	cell death;metabolic process;response to stimulus	catalytic activity;nucleotide binding;protein binding	27158	ENSG00000188566.13	NDOR1			1.344	0.653711
XP_016856142.1	cell differentiation;cell organization and biogenesis;development;metabolic process;regulation of biological process;response to stimulus	catalytic activity;metal ion binding;protein binding	2140		EYA3			1.341	0.222624
NP_001155000.1	regulation of biological process;response to stimulus	protein binding	401387	ENSG00000240720.7	LRRD1			1.341	0.656852
NP_036537.1	cell organization and biogenesis;metabolic process;transport	catalytic activity	23463	ENSG00000116237.15	ICMT		Terpenoid backbone biosynthesis	1.34	0.524098
XP_005247639.1	metabolic process;regulation of biological process;transport	catalytic activity;protein binding	55486		PARL			1.339	0.662732
NP_002385.3	cell growth;cellular component movement;metabolic process;response to stimulus;transport	catalytic activity;protein binding;RNA binding;transporter activity	6520	ENSG00000168003.16	SLC3A2		mTOR signaling pathway; Protein digestion and absorption	1.338	0.0805019
NP_057269.1			51155	ENSG00000189159.15	HN1			1.338	0.146314
NP_000363.1	cell proliferation;metabolic process;response to stimulus	catalytic activity;metal ion binding;protein binding	7299	ENSG00000077498.8	TYR	Dopamine metabolism	Metabolic pathways; Tyrosine metabolism; Melanogenesis; Riboflavin metabolism	1.336	0.523737
NP_001338711.1	cell death;metabolic process;regulation of biological process	enzyme regulator activity;protein binding	22900	ENSG00000105483.17	CARD8	Nucleotide-binding Oligomerization Domain (NOD) pathway		1.335	0.700154
NP_001076438.1		protein binding	55216	ENSG00000150776.17	NKAPD1			1.335	0.856134
NP_003332.1	cell organization and biogenesis;metabolic process;regulation of biological process	catalytic activity;nucleotide binding;protein binding	7324	ENSG00000170142.11	UBE2E1	Photodynamic therapy-induced unfolded protein response	Ubiquitin mediated proteolysis	1.334	0.57692
XP_011536382.1	metabolic process;regulation of biological process		23389		MED13L			1.334	0.709678
NP_001257655.1	cell death;metabolic process;regulation of biological process	enzyme regulator activity;protein binding	23786	ENSG00000099968.17	BCL2L13	Regulation of Apoptosis by Parathyroid Hormone-related Protein		1.333	0.339565
XP_016860473.1	metabolic process	catalytic activity	79828		METTL8			1.333	0.656852
NP_001265048.1	metabolic process;regulation of biological process	DNA binding;metal ion binding	7745	ENSG00000198315.10	ZKSCAN8			1.332	0.775263
NP_079104.3	cell death		79886	ENSG00000120159.11	CAAP1			1.332	0.597433
NP_663782.2	regulation of biological process;transport	protein binding;transporter activity	162	ENSG00000100280.16	AP1B1			1.33	0.709523
XP_016883947.1	metabolic process	catalytic activity;metal ion binding;protein binding	7267		TTC3			1.33	0.777714
XP_011537059.1	cell organization and biogenesis;regulation of biological process;transport	protein binding	80184		CEP290			1.328	0.944499
NP_005620.1	metabolic process;transport	transporter activity	6535	ENSG00000130821.15	SLC6A8	NRF2 pathway		1.328	0.551905
NP_001185610.1	regulation of biological process;transport	protein binding	54741	ENSG00000213625.8	LEPROT			1.328	0.66809
NP_001374.3	cell proliferation;metabolic process	catalytic activity;protein binding	1801	ENSG00000108963.17	DPH1			1.327	0.336914
NP_851320.1	regulation of biological process;response to stimulus		160897	ENSG00000152749.7	GPR180			1.327	0.948482
NP_005054.3	metabolic process;regulation of biological process	catalytic activity;metal ion binding	6319	ENSG00000099194.5	SCD	Fatty Acid Biosynthesis; PPAR signaling pathway; Sterol Regulatory Element-Binding Proteins (SREBP) signalling; SREBF and miR33 in cholesterol and lipid homeostasis; Adipogenesis; Angiopoietin Like Protein 8 Regulatory Pathway; Liver X Receptor Pathway	Biosynthesis of unsaturated fatty acids; PPAR signaling pathway; Fatty acid metabolism; AMPK signaling pathway	1.326	0.378113
NP_054766.1			28974	ENSG00000104979.8	C19orf53			1.325	0.233703
NP_055504.2	cell differentiation;cell organization and biogenesis;regulation of biological process;response to stimulus	protein binding	55619	ENSG00000135905.18	DOCK10			1.324	0.327746
NP_001273586.1	metabolic process	catalytic activity	137695	ENSG00000167904.14	TMEM68			1.324	0.709121
NP_079321.3	cell organization and biogenesis;regulation of biological process;response to stimulus	protein binding	80115	ENSG00000128298.16	BAIAP2L2			1.324	0.709678
NP_001332772.1	development	protein binding	79173		C19orf57			1.323	0.882896
NP_116179.2	regulation of biological process;response to stimulus;transport	protein binding;transporter activity	84876		ORAI1		Platelet activation; Aldosterone synthesis and secretion; Calcium signaling pathway; Renin secretion; cAMP signaling pathway; Primary immunodeficiency	1.322	0.559508
NP_899196.1	metabolic process;regulation of biological process	catalytic activity;metal ion binding;protein binding	51132	ENSG00000131263.12	RLIM			1.322	0.643549
NP_848934.1	metabolic process;regulation of biological process;transport	catalytic activity	137964	ENSG00000158669.11	AGPAT6		Glycerolipid metabolism; Metabolic pathways; Glycerophospholipid metabolism	1.319	0.428441
XP_016869392.1	metabolic process;regulation of biological process	DNA binding;protein binding	84232		MAF1			1.319	0.571183
NP_006537.3	cell proliferation;regulation of biological process;transport	protein binding;RNA binding;translation regulator activity	10642	ENSG00000159217.9	IGF2BP1	Brain-Derived Neurotrophic Factor (BDNF) signaling pathway; eIF5A regulation in response to inhibition of the nuclear export system	MicroRNAs in cancer	1.318	0.57692
NP_004493.3	cell differentiation;development;metabolic process;regulation of biological process	DNA binding;protein binding	3217	ENSG00000260027.4	HOXB7			1.318	0.608821
NP_001156730.1	metabolic process	catalytic activity;protein binding	55793		MINDY1			1.317	0.83774
NP_004436.4	cell proliferation;defense response;metabolic process;regulation of biological process;response to stimulus;transport	catalytic activity;nucleotide binding;protein binding;receptor activity;signal transducer activity	2051	ENSG00000106123.11	EPHB6		Axon guidance	1.317	0.621846
XP_006712803.1	cellular component movement;transport	metal ion binding;protein binding	79083		MLPH			1.316	0.570908
NP_699205.1			256586	ENSG00000140280.13	LYSMD2			1.315	0.426326
NP_987101.1	cell organization and biogenesis;regulation of biological process;response to stimulus;transport	protein binding;RNA binding;structural molecule activity	9908	ENSG00000138757.14	G3BP2			1.314	0.59479
NP_932343.1		RNA binding	148423	ENSG00000162642.13	C1orf52			1.314	0.589141
NP_067642.1	metabolic process;regulation of biological process;response to stimulus	protein binding;signal transducer activity	59345	ENSG00000114450.9	GNB4	Chemokine signaling pathway; Myometrial Relaxation and Contraction Pathways; Focal Adhesion-PI3K-Akt-mTOR-signaling pathway; Calcium Regulation in the Cardiac Cell	Ras signaling pathway; Morphine addiction; Dopaminergic synapse; Cholinergic synapse; GABAergic synapse; Glutamatergic synapse; Pathways in cancer; PI3K-Akt signaling pathway; Circadian entrainment; Chemokine signaling pathway; Serotonergic synapse; Alcoholism; Retrograde endocannabinoid signaling	1.312	0.426326
NP_808211.1	metabolic process;regulation of biological process;response to stimulus	catalytic activity;protein binding	8612	ENSG00000141934.9	PPAP2C	Triacylglyceride Synthesis		1.312	0.436031
NP_001001503.1	cell organization and biogenesis;metabolic process;transport	catalytic activity;RNA binding	4731	ENSG00000160194.17	NDUFV3	Electron Transport Chain; Oxidative phosphorylation	Oxidative phosphorylation; Parkinson's disease; Non-alcoholic fatty liver disease (NAFLD); Alzheimer's disease; Huntington's disease; Metabolic pathways	1.312	0.570908
XP_011521388.1	metabolic process;regulation of biological process	catalytic activity;nucleotide binding;protein binding	4597		MVD	Cholesterol Biosynthesis		1.311	0.440098
NP_001129690.1		protein binding	55092	ENSG00000171729.13	TMEM51			1.311	0.652869
NP_001243711.1	cell death;cell division;cell organization and biogenesis;regulation of biological process	catalytic activity;metal ion binding;nucleotide binding;protein binding;structural molecule activity	5414	ENSG00000108387.14	SEPT4			1.309	0.729402
NP_919268.1	cell organization and biogenesis;transport	protein binding	163786	ENSG00000156876.9	SASS6			1.309	0.682046
NP_003250.3	cell organization and biogenesis;regulation of biological process;transport	protein binding	7087	ENSG00000105376.4	ICAM5			1.309	0.740771
NP_689613.1			132720		C4orf32			1.308	0.835188
NP_057501.2	cellular homeostasis;metabolic process;regulation of biological process	catalytic activity;metal ion binding;protein binding	51218	ENSG00000182512.4	GLRX5			1.306	0.774836
NP_005313.1	cell organization and biogenesis;regulation of biological process	DNA binding;protein binding;RNA binding	3009	ENSG00000184357.4	HIST1H1B			1.305	0.146314
XP_016876206.1	cell death;cell proliferation;metabolic process;regulation of biological process;response to stimulus	DNA binding;protein binding	7027		TFDP1	Retinoblastoma (RB) in Cancer; Cell Cycle; TGF-beta Signaling Pathway; G1 to S cell cycle control		1.305	0.803768
NP_060823.3	cell division;cell organization and biogenesis	DNA binding;protein binding	55320	ENSG00000129534.13	MIS18BP1			1.304	0.923943
NP_003381.1	cell division;cell organization and biogenesis;metabolic process;regulation of biological process	catalytic activity;metal ion binding;nucleotide binding;protein binding	7465	ENSG00000166483.10	WEE1	Retinoblastoma (RB) in Cancer; G1 to S cell cycle control; Cell Cycle	Cell cycle	1.304	0.638802
XP_006720617.1	cell organization and biogenesis;cell proliferation;regulation of biological process	protein binding	50810		HDGFRP3			1.303	0.465627
NP_003086.1	cell organization and biogenesis;metabolic process;transport	protein binding;RNA binding	6636	ENSG00000139343.10	SNRPF	mRNA Processing	Spliceosome	1.303	0.653711
NP_001138847.1	metabolic process;regulation of biological process;response to stimulus	catalytic activity;metal ion binding	121642	ENSG00000189046.10	ALKBH2			1.303	0.615224
XP_011518611.1			6764		ST5			1.302	0.604953
NP_060053.2	regulation of biological process	metal ion binding;protein binding	54765	ENSG00000166326.6	TRIM44			1.302	0.573234
NP_001161299.2	cell organization and biogenesis;metabolic process;regulation of biological process;response to stimulus	DNA binding;protein binding	7942	ENSG00000112561.17	TFEB	PI3K-AKT-mTOR signaling pathway and therapeutic opportunities		1.302	0.717548
XP_005247645.1	cell proliferation		55573		CDV3			1.301	0.466374
NP_002072.2	cell differentiation;cellular component movement;metabolic process;regulation of biological process	metal ion binding;protein binding	2817	ENSG00000063660.8	GPC1	VEGFA-VEGFR2 Signaling Pathway	Proteoglycans in cancer	1.301	0.495605
NP_004865.1	cell organization and biogenesis;metabolic process;regulation of biological process;response to stimulus	enzyme regulator activity;nucleotide binding;protein binding;RNA binding;signal transducer activity	9530	ENSG00000156735.10	BAG4	Oxidative Damage	TNF signaling pathway	1.301	0.610665
NP_919047.2	cell differentiation;development;metabolic process;regulation of biological process;response to stimulus;transport	DNA binding	64764	ENSG00000182158.14	CREB3L2	TYROBP Causal Network; Focal Adhesion-PI3K-Akt-mTOR-signaling pathway	TNF signaling pathway; cAMP signaling pathway; Aldosterone synthesis and secretion; Adrenergic signaling in cardiomyocytes; cGMP-PKG signaling pathway; Cholinergic synapse; Viral carcinogenesis; Vasopressin-regulated water reabsorption; Melanogenesis; Prostate cancer; PI3K-Akt signaling pathway; Hepatitis B; Estrogen signaling pathway; Glucagon signaling pathway; Dopaminergic synapse; Alcoholism;…	1.3	0.764481
NP_078908.1	cell organization and biogenesis;metabolic process;regulation of biological process	catalytic activity;DNA binding;metal ion binding;protein binding	79685	ENSG00000164576.11	SAP30L			1.3	0.758834
NP_004095.4	cell differentiation;metabolic process;regulation of biological process;response to stimulus	catalytic activity;nucleotide binding;protein binding;RNA binding	2194	ENSG00000169710.8	FASN	SREBF and miR33 in cholesterol and lipid homeostasis; Angiopoietin Like Protein 8 Regulatory Pathway; AMP-activated Protein Kinase (AMPK) Signaling; Liver X Receptor Pathway; Fatty Acid Biosynthesis; Sterol Regulatory Element-Binding Proteins (SREBP) signalling	Metabolic pathways; Fatty acid biosynthesis; Fatty acid metabolism; AMPK signaling pathway; Insulin signaling pathway	1.299	0.163294
NP_778225.1	cell organization and biogenesis	DNA binding;protein binding	128312	ENSG00000196890.4	HIST3H2BB		Alcoholism; Viral carcinogenesis; Systemic lupus erythematosus	1.299	0.228652
XP_011537072.1	cell growth;cell organization and biogenesis;metabolic process;regulation of biological process;response to stimulus	catalytic activity;DNA binding;metal ion binding;protein binding	8085		KMT2D			1.299	0.880089
XP_016884772.1	metabolic process;regulation of biological process;response to stimulus	protein binding	140462		ASB9			1.297	0.950551
XP_005250558.1	defense response;metabolic process;regulation of biological process;response to stimulus	catalytic activity;metal ion binding;nucleotide binding;protein binding;RNA binding	56829	ENSG00000105939.12	ZC3HAV1			1.296	0.899363
NP_003253.1	cell organization and biogenesis;transport	receptor activity;transporter activity	7095	ENSG00000008952.16	SEC62		Protein processing in endoplasmic reticulum; Protein export	1.296	0.488763
NP_060592.2	metabolic process	catalytic activity;nucleotide binding;protein binding;RNA binding	55157	ENSG00000117593.9	DARS2		Aminoacyl-tRNA biosynthesis	1.295	0.277389
NP_001120665.1	metabolic process;regulation of biological process	DNA binding;metal ion binding;protein binding;RNA binding	7555	ENSG00000169714.16	CNBP			1.293	0.652869
NP_005475.2	metabolic process;regulation of biological process;response to stimulus	catalytic activity;DNA binding;protein binding	10038	ENSG00000129484.13	PARP2	NAD+ biosynthetic pathways	Base excision repair; Apoptosis	1.293	0.944499
NP_001139400.1	metabolic process;regulation of biological process		79595	ENSG00000136715.17	SAP130			1.293	0.79798
NP_077295.1	transport	protein binding;RNA binding	79169	ENSG00000143793.12	C1orf35			1.292	0.517711
XP_011512137.1	metabolic process	catalytic activity;metal ion binding	29063		ZCCHC4			1.292	0.952926
NP_036315.1	cell differentiation;development;metabolic process;regulation of biological process	DNA binding;protein binding	27022	ENSG00000187140.5	FOXD3	Wnt Signaling Pathway and Pluripotency; Neural Crest Differentiation		1.291	0.689408
NP_001170884.1	cell communication;cell organization and biogenesis;cellular homeostasis;defense response;metabolic process;regulation of biological process;response to stimulus;transport	metal ion binding;protein binding;RNA binding;structural molecule activity	6233	ENSG00000143947.13	RPS27A	Cytoplasmic Ribosomal Proteins	Ribosome	1.29	0.460663
NP_057951.1	metabolic process;regulation of biological process	protein binding;RNA binding	22913	ENSG00000125970.11	RALY			1.29	0.656852
NP_001316169.1	coagulation;metabolic process;regulation of biological process;response to stimulus	enzyme regulator activity	7035	ENSG00000003436.15	TFPI	Complement and Coagulation Cascades; Integrated Breast Cancer Pathway	Complement and coagulation cascades	1.29	0.944499
NP_060667.2	metabolic process;regulation of biological process	DNA binding;metal ion binding;protein binding	55734	ENSG00000020256.19	ZFP64			1.29	0.689601
NP_004688.2	metabolic process	protein binding;RNA binding	9128	ENSG00000136875.12	PRPF4	mRNA Processing	Spliceosome	1.289	0.664935
NP_777568.1		protein binding	152137	ENSG00000152492.13	CCDC50			1.289	0.336791
NP_004835.2	regulation of biological process;response to stimulus	enzyme regulator activity;protein binding	9467	ENSG00000131370.15	SH3BP5			1.289	0.783234
NP_002553.3	cell communication;cell death;cell organization and biogenesis;cell proliferation;cellular homeostasis;coagulation;defense response;metabolic process;regulation of biological process;response to stimulus;transport	nucleotide binding;protein binding;receptor activity;signal transducer activity;transporter activity	5027	ENSG00000089041.16	P2RX7		Calcium signaling pathway; NOD-like receptor signaling pathway; Neuroactive ligand-receptor interaction	1.289	0.652869
XP_011529080.1	cell organization and biogenesis;metabolic process;regulation of biological process	catalytic activity;metal ion binding;protein binding	23133		PHF8			1.289	0.699457
NP_001164582.1		protein binding	286499	ENSG00000179083.6	FAM133A			1.289	0.523726
NP_149103.1	metabolic process	RNA binding	88745	ENSG00000124541.6	RRP36			1.288	0.730591
NP_001007560.1	cell organization and biogenesis;metabolic process;regulation of biological process;response to stimulus	protein binding	6760	ENSG00000141380.13	SS18		Transcriptional misregulation in cancer	1.287	0.682981
NP_001229780.1	metabolic process;regulation of biological process;response to stimulus	catalytic activity;metal ion binding;protein binding	81847	ENSG00000118518.15	RNF146			1.287	0.963507
XP_011530104.1	cell differentiation;cellular component movement;response to stimulus;transport	protein binding;transporter activity	23657		SLC7A11			1.286	0.524098
NP_005528.4	cell organization and biogenesis;regulation of biological process	metal ion binding;protein binding	3621	ENSG00000153487.12	ING1	Senescence and Autophagy in Cancer		1.286	0.663667
NP_085053.1		metal ion binding;protein binding	80774	ENSG00000136490.8	LIMD2			1.286	0.793989
XP_011507610.1	metabolic process;regulation of biological process;response to stimulus	DNA binding;protein binding	22926		ATF6	Photodynamic therapy-induced unfolded protein response; VEGFA-VEGFR2 Signaling Pathway		1.286	0.850156
NP_005882.2	metabolic process	catalytic activity;protein binding	39	ENSG00000120437.8	ACAT2		Fatty acid metabolism; Terpenoid backbone biosynthesis; Carbon metabolism; Tryptophan metabolism; Pyruvate metabolism; Fatty acid degradation; Metabolic pathways; Butanoate metabolism; Synthesis and degradation of ketone bodies; Lysine degradation; Valine, leucine and isoleucine degradation; Propanoate metabolism; Glyoxylate and dicarboxylate metabolism; Fat digestion and absorption	1.284	0.396341
NP_061849.2	cell communication;response to stimulus;transport	protein binding;transporter activity	54407	ENSG00000134294.13	SLC38A2	Endochondral Ossification	Glutamatergic synapse; GABAergic synapse; Protein digestion and absorption	1.283	0.429322
NP_001988.1	metabolic process	protein binding;RNA binding;structural molecule activity	2197	ENSG00000149806.10	FAU	Cytoplasmic Ribosomal Proteins	Ribosome	1.283	0.371928
NP_008896.2	metabolic process;regulation of biological process	DNA binding;metal ion binding;protein binding	7572	ENSG00000172466.15	ZNF24			1.282	0.551134
NP_003916.1	metabolic process;response to stimulus	catalytic activity;DNA binding;protein binding	8930	ENSG00000129071.9	MBD4		Base excision repair	1.282	0.766723
NP_001941.2	cell differentiation;cell organization and biogenesis;cellular homeostasis;metabolic process;regulation of biological process;response to stimulus	DNA binding;protein binding	1874	ENSG00000205250.8	E2F4	Cell Cycle; Adipogenesis; G1 to S cell cycle control; TGF-beta Signaling Pathway	TGF-beta signaling pathway; Cell cycle	1.282	0.899363
NP_073568.2	cell organization and biogenesis;cellular homeostasis;metabolic process;regulation of biological process;response to stimulus	DNA binding;protein binding;RNA binding	64710	ENSG00000069275.12	NUCKS1			1.281	0.303004
XP_011534286.2	cell communication;cell organization and biogenesis;metabolic process;regulation of biological process;response to stimulus	DNA binding;protein binding	57492		ARID1B			1.281	0.459199
XP_011511423.1	cellular homeostasis;transport	catalytic activity;metal ion binding;nucleotide binding;transporter activity	79572		ATP13A3			1.281	0.691409
NP_008816.3	metabolic process;regulation of biological process;response to stimulus	DNA binding;metal ion binding;protein binding	463	ENSG00000140836.14	ZFHX3		Signaling pathways regulating pluripotency of stem cells	1.281	0.944499
NP_001028260.2	cell differentiation;development	RNA binding	51335	ENSG00000182768.8	NGRN			1.28	0.670706
NP_055991.1		protein binding	23219	ENSG00000143756.11	FBXO28			1.279	0.759362
NP_001166140.1	metabolic process;regulation of biological process	DNA binding;metal ion binding	79759	ENSG00000167394.12	ZNF668			1.279	0.815023
XP_011514965.1	cell organization and biogenesis		8910		SGCE			1.279	0.709121
XP_006716629.1	cell organization and biogenesis;regulation of biological process	enzyme regulator activity;metal ion binding;protein binding	50807		ASAP1	EGF/EGFR Signaling Pathway		1.278	0.955977
NP_001543.2	cell proliferation;defense response;metabolic process;regulation of biological process;response to stimulus	protein binding	3487	ENSG00000141753.6	IGFBP4	Myometrial Relaxation and Contraction Pathways		1.278	0.709678
NP_001291737.1	cell organization and biogenesis;metabolic process;response to stimulus	metal ion binding;protein binding	23774	ENSG00000100425.18	BRD1	Pathways Affected in Adenoid Cystic Carcinoma		1.278	0.77338
NP_066932.1	cell differentiation;cell organization and biogenesis;metabolic process;regulation of biological process;response to stimulus;transport	catalytic activity;metal ion binding;nucleotide binding;protein binding;RNA binding;structural molecule activity	7114	ENSG00000205542.10	TMSB4X	Regulation of Actin Cytoskeleton; TarBasePathway	Regulation of actin cytoskeleton	1.277	0.937743
XP_016878950.1			56942		CMC2			1.277	0.813359
NP_056278.1			25927	ENSG00000119865.8	CNRIP1			1.276	0.488763
NP_113641.2			83641	ENSG00000065809.13	FAM107B			1.276	0.969231
NP_001107018.1	cell organization and biogenesis;regulation of biological process	metal ion binding;protein binding	51474	ENSG00000050405.13	LIMA1			1.275	0.670837
NP_689918.1	metabolic process;regulation of biological process	catalytic activity;DNA binding;protein binding	51082	ENSG00000186184.16	POLR1D	Eukaryotic Transcription Initiation		1.275	0.536956
NP_001123467.1	cell organization and biogenesis;development	protein binding	79047	ENSG00000153885.14	KCTD15			1.275	0.944499
XP_006715037.1	cell communication;cell organization and biogenesis;metabolic process;regulation of biological process;response to stimulus	catalytic activity;metal ion binding;protein binding	10919		EHMT2	Histone Modifications		1.274	0.717548
NP_945339.2		metal ion binding	94059	ENSG00000273574.1; ENSG00000274495.1	LENG9			1.274	0.717548
NP_001337882.1			64327		LMBR1			1.274	0.952502
NP_001309786.1	transport	protein binding;transporter activity	57185	ENSG00000001461.16	NIPAL3			1.274	0.943669
NP_002877.2	cell organization and biogenesis;regulation of biological process;response to stimulus;transport	catalytic activity;nucleotide binding;protein binding	5912	ENSG00000181467.4	RAP2B			1.273	0.384468
NP_036580.2	cell differentiation;cellular component movement;metabolic process;regulation of biological process;response to stimulus;transport	catalytic activity;DNA binding;protein binding;signal transducer activity	6777	ENSG00000173757.9	STAT5B	Kit receptor signaling pathway; Adipogenesis; IL-5 Signaling Pathway; Chemokine signaling pathway; IL-9 Signaling Pathway; Brain-Derived Neurotrophic Factor (BDNF) signaling pathway; AGE/RAGE pathway; Leptin signaling pathway; Endochondral Ossification; IL-4 Signaling Pathway; IL-3 Signaling Pathway; IL-7 Signaling Pathway; White fat cell differentiation; IL-2 Signaling Pathway; Rac1/Pak1/p38/MMP…	Pathways in cancer; Prolactin signaling pathway; Jak-STAT signaling pathway; Acute myeloid leukemia; Th1 and Th2 cell differentiation; Chemokine signaling pathway; AGE-RAGE signaling pathway in diabetic complications; ErbB signaling pathway; Chronic myeloid leukemia; Measles; Hepatitis B; HTLV-I infection; Viral carcinogenesis	1.273	0.95756
NP_003503.1	regulation of biological process	DNA binding;protein binding	8334	ENSG00000180573.9	HIST1H2AC		Alcoholism; Systemic lupus erythematosus	1.272	0.689601
XP_011509820.1	cell organization and biogenesis;metabolic process	protein binding	5757		PTMA			1.272	0.407495
NP_006779.1	regulation of biological process;response to stimulus;transport	catalytic activity;enzyme regulator activity;protein binding;transporter activity	10928	ENSG00000017797.12	RALBP1	EGF/EGFR Signaling Pathway; RalA downstream regulated genes	Pancreatic cancer; Ras signaling pathway; Pathways in cancer	1.272	0.572475
XP_011538908.1	regulation of biological process	enzyme regulator activity;metal ion binding;protein binding	116983		ACAP3			1.272	0.944499
NP_005098.2	metabolic process	catalytic activity;metal ion binding	9941	ENSG00000157036.12	EXOG			1.272	0.77947
NP_663768.1	cell differentiation;cell organization and biogenesis;metabolic process;regulation of biological process	DNA binding;protein binding	23648	ENSG00000157216.15	SSBP3			1.272	0.806812
NP_001317287.1	cell organization and biogenesis;metabolic process;regulation of biological process;response to stimulus	catalytic activity;nucleotide binding;protein binding	4524	ENSG00000177000.10	MTHFR	Folate Metabolism; One carbon metabolism and related pathways; One carbon donor; Folate-Alcohol and Cancer Pathway; One Carbon Metabolism; Selenium Micronutrient Network; Trans-sulfuration and one carbon metabolism; Fluoropyrimidine Activity; Vitamin B12 Metabolism		1.271	0.577425
NP_055063.1	cell organization and biogenesis;metabolic process;regulation of biological process;response to stimulus	catalytic activity;metal ion binding;protein binding	9978	ENSG00000100387.8	RBX1	TGF-beta Signaling Pathway; Dual hijack model of Vif in HIV infection	Cell cycle; Nucleotide excision repair; HIF-1 signaling pathway; Oocyte meiosis; Protein processing in endoplasmic reticulum; Ubiquitin mediated proteolysis; Circadian rhythm; TGF-beta signaling pathway; Wnt signaling pathway; Renal cell carcinoma; Pathways in cancer	1.269	0.793965
NP_068809.1	metabolic process;regulation of biological process;response to stimulus	catalytic activity;DNA binding	5435	ENSG00000100142.14	POLR2F	Eukaryotic Transcription Initiation	Purine metabolism; Metabolic pathways; Epstein-Barr virus infection; Cytosolic DNA-sensing pathway; Huntington's disease; Pyrimidine metabolism; RNA polymerase	1.269	0.652869
NP_006109.2	cell organization and biogenesis;regulation of biological process;response to stimulus	protein binding	10456	ENSG00000143575.14	HAX1			1.268	0.575434
NP_569734.2		protein binding	90737	ENSG00000158639.12	PAGE5			1.268	0.959688
XP_005257700.1	defense response;metabolic process;regulation of biological process;response to stimulus	DNA binding;metal ion binding	7716		VEZF1			1.268	0.822807
XP_006721835.1	metabolic process	catalytic activity;protein binding	2232		FDXR			1.267	0.821224
XP_005262677.1	cellular component movement;defense response;metabolic process;regulation of biological process;response to stimulus	protein binding	6382		SDC1			1.267	0.607622
NP_002494.2	metabolic process;regulation of biological process;response to stimulus	protein binding;signal transducer activity	4793	ENSG00000282905.1; ENSG00000104825.16	NFKBIB	TNF related weak inducer of apoptosis (TWEAK) Signaling Pathway; TNF alpha Signaling Pathway; RIG-I-like Receptor Signaling; Prolactin Signaling Pathway; Apoptosis; IL-1 signaling pathway; Chemokine signaling pathway; IL17 signaling pathway	Chemokine signaling pathway; Cytosolic DNA-sensing pathway; Epstein-Barr virus infection; Shigellosis; Herpes simplex infection; Leishmaniasis; T cell receptor signaling pathway; Influenza A; Neurotrophin signaling pathway; RIG-I-like receptor signaling pathway; NOD-like receptor signaling pathway; Measles; Th1 and Th2 cell differentiation; Toxoplasmosis; Adipocytokine signaling pathway; B cell r…	1.266	0.751085
NP_001857.1	metabolic process;transport	catalytic activity;transporter activity	1349	ENSG00000131174.4	COX7B	Electron Transport Chain	Cardiac muscle contraction; Alzheimer's disease; Non-alcoholic fatty liver disease (NAFLD); Huntington's disease; Metabolic pathways; Oxidative phosphorylation; Parkinson's disease	1.266	0.655566
XP_016856690.1	cellular component movement;defense response;regulation of biological process;response to stimulus	protein binding;receptor activity;signal transducer activity	3570		IL6R	IL-6 signaling pathway; Senescence and Autophagy in Cancer; Sudden Infant Death Syndrome (SIDS) Susceptibility Pathways		1.266	0.827372
NP_036366.3	cell death;cell organization and biogenesis;development;metabolic process;regulation of biological process	DNA binding;metal ion binding;protein binding	23429	ENSG00000281766.2	RYBP			1.265	0.830852
XP_011515929.1	cell organization and biogenesis;metabolic process		9650		MTFR1			1.265	0.610665
XP_006715197.1	cell organization and biogenesis;metabolic process	structural molecule activity	55168		MRPS18A			1.264	0.631034
NP_008882.2	cell organization and biogenesis;metabolic process;regulation of biological process	catalytic activity;DNA binding;protein binding	6877	ENSG00000148835.10	TAF5	Eukaryotic Transcription Initiation	Herpes simplex infection; Basal transcription factors	1.264	0.656852
NP_689895.2		protein binding	201965	ENSG00000182552.14	RWDD4			1.264	0.523726
NP_001120650.1	metabolic process	catalytic activity;metal ion binding	54872	ENSG00000174227.15	PIGG		Glycosylphosphatidylinositol (GPI)-anchor biosynthesis	1.264	0.848484
NP_055639.2	cell communication;cell organization and biogenesis;regulation of biological process	protein binding	9873	ENSG00000137478.14	FCHSD2			1.264	0.860737
NP_001269316.1	metabolic process;regulation of biological process;response to stimulus;transport	catalytic activity;metal ion binding;nucleotide binding;protein binding	3417	ENSG00000138413.13	IDH1	TCA Cycle and Deficiency of Pyruvate Dehydrogenase complex (PDHc); Amino Acid metabolism; Glutathione metabolism	2-Oxocarboxylic acid metabolism; Carbon metabolism; Peroxisome; Biosynthesis of amino acids; Central carbon metabolism in cancer; Metabolic pathways; Glutathione metabolism; Citrate cycle (TCA cycle)	1.263	0.302549
NP_005310.1	cell organization and biogenesis;metabolic process;regulation of biological process	DNA binding;protein binding;RNA binding	3006	ENSG00000187837.3	HIST1H1C			1.263	0.450566
NP_001005333.1	regulation of biological process	protein binding	9500	ENSG00000179222.17	MAGED1			1.263	0.493525
NP_003099.1	cell differentiation;cell proliferation;development;metabolic process;regulation of biological process;response to stimulus	DNA binding;RNA binding	6664	ENSG00000176887.6	SOX11	Preimplantation Embryo		1.263	0.715129
NP_001287990.1	cell death;cell differentiation;regulation of biological process;response to stimulus	protein binding	9275	ENSG00000106635.7	BCL7B			1.262	0.523726
NP_003089.1	regulation of biological process	protein binding;structural molecule activity	6640	ENSG00000101400.5	SNTA1	Sudden Infant Death Syndrome (SIDS) Susceptibility Pathways		1.262	0.944499
NP_004371.2	cell organization and biogenesis;metabolic process;regulation of biological process;response to stimulus	catalytic activity;DNA binding;metal ion binding;protein binding;signal transducer activity	1387	ENSG00000005339.14	CREBBP	Angiogenesis; Wnt Signaling Pathway and Pluripotency; IL-6 signaling pathway; Androgen receptor signaling pathway; Hematopoietic Stem Cell Gene Regulation by GABP alpha/beta Complex; Initiation of transcription and translation elongation at the HIV-1 LTR; Notch Signaling Pathway; TGF-beta Receptor Signaling; TGF-beta Signaling Pathway; TNF alpha Signaling Pathway; Pathways Affected in Adenoid Cys…	Epstein-Barr virus infection; Cell cycle; Hepatitis B; Jak-STAT signaling pathway; Tuberculosis; Prostate cancer; FoxO signaling pathway; Notch signaling pathway; Viral carcinogenesis; Melanogenesis; Thyroid hormone signaling pathway; Huntington's disease; cAMP signaling pathway; Glucagon signaling pathway; MicroRNAs in cancer; Herpes simplex infection; Renal cell carcinoma; HIF-1 signaling pathw…	1.261	0.849653
NP_006203.2	metabolic process;regulation of biological process;response to stimulus	catalytic activity;nucleotide binding;protein binding	5208	ENSG00000123836.14	PFKFB2	Focal Adhesion-PI3K-Akt-mTOR-signaling pathway	Thyroid hormone signaling pathway; Fructose and mannose metabolism; AMPK signaling pathway	1.261	0.762169
NP_001172112.1	cell organization and biogenesis;cellular component movement;regulation of biological process;transport	protein binding	6845	ENSG00000124333.15	VAMP7			1.26	0.56463
NP_001290024.1	metabolic process	catalytic activity;protein binding;RNA binding	81875	ENSG00000143319.16	ISG20L2			1.26	0.536913
NP_001307256.1	cell organization and biogenesis;metabolic process;regulation of biological process	DNA binding;protein binding	51142		CHCHD2			1.258	0.569736
XP_006717091.1	metabolic process;transport	transporter activity	23446		SLC44A1			1.258	0.583995
NP_078958.2	metabolic process;regulation of biological process;transport	enzyme regulator activity;protein binding	79735	ENSG00000104946.12	TBC1D17			1.258	0.752936
XP_016872373.1	cell communication;cell organization and biogenesis;metabolic process;response to stimulus;transport		91452		ACBD5			1.257	0.652869
XP_011523673.1	metabolic process	catalytic activity;metal ion binding;protein binding	84669		USP32			1.257	0.775312
NP_001243019.1	cell differentiation;cell organization and biogenesis;metabolic process;regulation of biological process;response to stimulus	catalytic activity;DNA binding;metal ion binding;protein binding	1386	ENSG00000115966.16	ATF2	DNA IR-Double Strand Breaks (DSBs) and cellular response via ATM; ATM Signaling Network in Development and Disease; ATM Signaling Pathway; VEGFA-VEGFR2 Signaling Pathway; Energy Metabolism; IL-4 Signaling Pathway; TGF-beta Signaling Pathway; IL-1 signaling pathway; B Cell Receptor Signaling Pathway; Focal Adhesion-PI3K-Akt-mTOR-signaling pathway; Structural Pathway of Interleukin 1 (IL-1); AGE/RA…	cGMP-PKG signaling pathway; Viral carcinogenesis; Influenza A; Thyroid hormone synthesis; MAPK signaling pathway; Hepatitis B; PI3K-Akt signaling pathway; Cocaine addiction; Glucagon signaling pathway; Dopaminergic synapse; Estrogen signaling pathway; Insulin secretion; Alcoholism; Epstein-Barr virus infection; Aldosterone synthesis and secretion; Amphetamine addiction; HTLV-I infection; TNF sign…	1.257	0.751085
NP_003120.2	metabolic process;regulation of biological process;response to stimulus	catalytic activity;nucleotide binding	6713	ENSG00000104549.11	SQLE	Statin Pathway; Sterol Regulatory Element-Binding Proteins (SREBP) signalling; Cholesterol Biosynthesis	Steroid biosynthesis; Metabolic pathways	1.257	0.77338
XP_011534892.1		RNA binding	23351		KHNYN			1.257	0.972978
NP_114127.3	transport	catalytic activity;nucleotide binding;RNA binding	83858	ENSG00000160072.19	ATAD3B			1.256	0.542944
XP_011514990.1		metal ion binding	92092		ZC3HAV1L			1.255	0.899363
NP_001091111.1	cell communication;cell organization and biogenesis;transport	protein binding;transporter activity	2705	ENSG00000169562.9	GJB1	Neural Crest Differentiation; Common Pathways Underlying Drug Addiction; Calcium Regulation in the Cardiac Cell		1.255	0.525291
XP_006724163.1	regulation of biological process;response to stimulus;transport	DNA binding	10042		HMGXB4			1.255	0.880629
NP_005804.1	metabolic process;regulation of biological process;response to stimulus	catalytic activity;metal ion binding;nucleotide binding;protein binding	23683	ENSG00000115825.9	PRKD3	miRs in Muscle Cell Differentiation; G Protein Signaling Pathways	Rap1 signaling pathway; Aldosterone synthesis and secretion	1.255	0.738892
NP_036360.3	cell organization and biogenesis;metabolic process;regulation of biological process;response to stimulus	catalytic activity;metal ion binding;protein binding	22921	ENSG00000148450.12	MSRB2	Sulindac Metabolic Pathway		1.254	0.632996
NP_116193.2	metabolic process	catalytic activity;metal ion binding	84890	ENSG00000181915.4	ADO		Taurine and hypotaurine metabolism; Metabolic pathways	1.254	0.47417
NP_055495.2			9703	ENSG00000007202.14	KIAA0100			1.254	0.918413
NP_004634.1	metabolic process;regulation of biological process;response to stimulus;transport	protein binding;RNA binding	8106	ENSG00000100836.10	PABPN1	mRNA Processing	Influenza A; mRNA surveillance pathway	1.253	0.440913
NP_005353.1	regulation of biological process	protein binding	4102; 4105	ENSG00000221867.8	MAGEA3			1.253	0.584781
NP_955376.1	transport		375035	ENSG00000213064.9	SFT2D2	TYROBP Causal Network		1.253	0.775263
NP_001161957.1		protein binding	64860	ENSG00000125962.14	ARMCX5			1.253	0.835188
NP_001308766.1	metabolic process;regulation of biological process;response to stimulus	catalytic activity;metal ion binding;protein binding	767	ENSG00000178538.9	CA8		Nitrogen metabolism	1.252	0.542944
NP_660310.2	cell organization and biogenesis;defense response;metabolic process;response to stimulus	catalytic activity	135154	ENSG00000154079.5	SDHAF4			1.252	0.944001
NP_001019384.1	regulation of biological process;response to stimulus;transport	metal ion binding;protein binding	6284	ENSG00000189171.14	S100A13			1.251	0.595474
NP_060232.2			54893	ENSG00000277086.3; ENSG00000166912.16	MTMR10			1.251	0.783234
NP_001167621.1	cell organization and biogenesis;cellular component movement;regulation of biological process;response to stimulus	catalytic activity;nucleotide binding;protein binding;signal transducer activity	200894	ENSG00000169379.15	ARL13B			1.251	0.880889
NP_003507.1	regulation of biological process	DNA binding;protein binding	723790; 8337	ENSG00000203812.2; ENSG00000272196.2	HIST2H2AA4		Alcoholism; Systemic lupus erythematosus	1.25	0.653711
XP_011519918.1	cell differentiation;cell organization and biogenesis;regulation of biological process;response to stimulus	catalytic activity;enzyme regulator activity;metal ion binding;motor activity;nucleotide binding;protein binding	4649		MYO9A			1.25	0.944499
NP_001137453.1	cell differentiation;metabolic process;regulation of biological process;response to stimulus	protein binding	91851	ENSG00000101938.14	CHRDL1			1.25	0.790349
XP_011512737.1	cellular component movement;regulation of biological process;response to stimulus	protein binding	23294		ANKS1A			1.249	0.488763
NP_001004720.1	cell organization and biogenesis;cellular component movement;regulation of biological process;response to stimulus	protein binding;structural molecule activity	8440	ENSG00000071051.13	NCK2	Pathogenic Escherichia coli infection; Brain-Derived Neurotrophic Factor (BDNF) signaling pathway; EGF/EGFR Signaling Pathway	ErbB signaling pathway; Pathogenic Escherichia coli infection; Axon guidance; T cell receptor signaling pathway	1.249	0.818056
NP_976072.1	metabolic process;response to stimulus;transport	transporter activity	9962	ENSG00000089057.14	SLC23A2			1.249	0.789102
NP_076974.2	transport	protein binding	79036	ENSG00000105700.10	KXD1			1.249	0.95684
NP_542159.3	cell differentiation;regulation of biological process	protein binding	51374	ENSG00000138085.16	ATRAID			1.249	0.699457
NP_543011.2	cell differentiation;regulation of biological process;response to stimulus		116151	ENSG00000124098.9	FAM210B			1.249	0.835288
NP_005312.1	cell organization and biogenesis;metabolic process;regulation of biological process	DNA binding;metal ion binding;nucleotide binding;protein binding;RNA binding	3008	ENSG00000168298.6	HIST1H1E	Pathways Affected in Adenoid Cystic Carcinoma		1.248	0.536123
NP_001336053.1	metabolic process	catalytic activity	4820		NKTR			1.248	0.764481
NP_060110.4	cell organization and biogenesis;cellular component movement;coagulation;metabolic process;regulation of biological process;transport	protein binding	55604	ENSG00000079691.17	LRRC16A			1.247	0.717548
NP_001288268.1	cell organization and biogenesis;metabolic process;regulation of biological process		400916	ENSG00000273607.3; ENSG00000250479.8	CHCHD10			1.246	0.605123
NP_001121077.1	cell organization and biogenesis;cell proliferation;defense response;metabolic process;response to stimulus	catalytic activity	3988	ENSG00000107798.17	LIPA	Phase I biotransformations, non P450	Lysosome; Steroid biosynthesis	1.246	0.601303
XP_005254779.1	metabolic process;regulation of biological process	catalytic activity;protein binding	84888		SPPL2A			1.246	0.643549
XP_016862117.1	cell death;cell organization and biogenesis;defense response;metabolic process;regulation of biological process;response to stimulus	DNA binding;metal ion binding;protein binding;transporter activity	5359		PLSCR1	EGF/EGFR Signaling Pathway		1.245	0.517711
NP_061836.2	cell organization and biogenesis;metabolic process;regulation of biological process;response to stimulus	protein binding	54014	ENSG00000185658.13	BRWD1			1.245	0.97249
NP_002596.1	metabolic process;regulation of biological process;response to stimulus	catalytic activity;metal ion binding;protein binding	5151	ENSG00000073417.14	PDE8A	G Protein Signaling Pathways	Morphine addiction; Purine metabolism	1.245	0.884423
NP_690000.3	metabolic process;regulation of biological process;response to stimulus	metal ion binding;protein binding	257397	ENSG00000157625.15	TAB3	Regulation of toll-like receptor signaling pathway; IL-1 signaling pathway; Structural Pathway of Interleukin 1 (IL-1); TNF alpha Signaling Pathway	NOD-like receptor signaling pathway; NF-kappa B signaling pathway; TNF signaling pathway	1.245	0.845982
XP_016856104.1	cell organization and biogenesis;cell proliferation;metabolic process;regulation of biological process;response to stimulus;transport	catalytic activity;DNA binding;metal ion binding;motor activity;protein binding	2060		EPS15	EGF/EGFR Signaling Pathway; VEGFA-VEGFR2 Signaling Pathway		1.244	0.512667
XP_005259974.1	metabolic process;regulation of biological process	DNA binding;protein binding	4784		NFIX	Oxidative Stress		1.244	0.653711
NP_001560.2	cell organization and biogenesis;defense response;metabolic process;regulation of biological process;response to stimulus	catalytic activity;nucleotide binding;protein binding;signal transducer activity	3654	ENSG00000184216.13	IRAK1	TLR4 Signaling and Tolerance; Melatonin metabolism and effects; EBV LMP1 signaling; Regulation of toll-like receptor signaling pathway; Toll-like receptor signaling pathway; ApoE and miR-146 in inflammation and atherosclerosis; Toll-like Receptor Signaling; Interleukin-1 Induced Activation of NF-kappa-B; Structural Pathway of Interleukin 1 (IL-1); IL1 and megakaryocytes in obesity; IL-1 signaling…	Tuberculosis; Epstein-Barr virus infection; Measles; Leishmaniasis; Pertussis; NF-kappa B signaling pathway; Neurotrophin signaling pathway; Toll-like receptor signaling pathway; Chagas disease (American trypanosomiasis); Toxoplasmosis	1.244	0.633096
NP_001640.1	cell organization and biogenesis;cellular component movement;development;response to stimulus;transport	protein binding;transporter activity	357	ENSG00000146950.12	SHROOM2		Tight junction	1.244	0.764481
NP_055095.2	metabolic process	protein binding	22826	ENSG00000126698.10	DNAJC8	mRNA Processing		1.243	0.487589
NP_005316.1	cell organization and biogenesis;regulation of biological process	DNA binding;protein binding	3024	ENSG00000124610.4	HIST1H1A			1.242	0.523726
NP_003092.4	cell differentiation;cell organization and biogenesis;metabolic process;regulation of biological process;transport	catalytic activity;protein binding	6646	ENSG00000057252.12	SOAT1	Statin Pathway	Steroid biosynthesis	1.242	0.470959
NP_056143.1	metabolic process;transport	catalytic activity;nucleotide binding;protein binding	23382	ENSG00000158467.16	AHCYL2	One Carbon Metabolism; Trans-sulfuration and one carbon metabolism	Metabolic pathways; Cysteine and methionine metabolism	1.242	0.652869
NP_004347.1	cell proliferation;metabolic process;regulation of biological process;response to stimulus;transport	protein binding;receptor activity	975	ENSG00000110651.11	CD81	B Cell Receptor Signaling Pathway	Malaria; Hepatitis C; B cell receptor signaling pathway	1.242	0.79798
NP_060774.2	regulation of biological process		55771	ENSG00000068489.12	PRR11			1.242	0.842031
XP_006722710.1	transport		126321		MFSD12			1.242	0.808322
NP_001014436.1	cell organization and biogenesis;regulation of biological process;response to stimulus;transport	enzyme regulator activity;protein binding	28988	ENSG00000136279.20	DBNL	T-Cell antigen Receptor (TCR) Signaling Pathway		1.241	0.751456
NP_006393.2	cell organization and biogenesis;regulation of biological process;response to stimulus	protein binding;structural molecule activity	10542	ENSG00000134248.13	LAMTOR5		mTOR signaling pathway; Hepatitis B	1.241	0.649505
NP_787064.1		protein binding	4105	ENSG00000197172.10	MAGEA6			1.241	0.713622
NP_443134.3	transport	protein binding	114790	ENSG00000144589.21	STK11IP			1.241	0.732669
NP_001295087.1	cell organization and biogenesis;cell proliferation;regulation of biological process;response to stimulus;transport	protein binding	7039	ENSG00000163235.15	TGFA	ErbB Signaling Pathway; Association Between Physico-Chemical Features and Toxicity Associated Pathways; NRF2 pathway; Extracellular vesicle-mediated signaling in recipient cells; BMP Signaling Pathway in Eyelid Development; Lung fibrosis; Photodynamic therapy-induced HIF-1 survival signaling		1.241	0.972978
XP_011507955.1	metabolic process;regulation of biological process	DNA binding;protein binding	5451		POU2F1	Integrated Cancer pathway		1.24	0.680253
XP_005247846.1	development;regulation of biological process	DNA binding;metal ion binding;protein binding	80012		PHC3			1.24	0.913612
YP_002124312.1	metabolic process;transport	catalytic activity	6775066		ND5			1.24	0.849845
XP_016855121.1	metabolic process	catalytic activity;nucleotide binding	101930123		LOC101930123			1.239	0.709121
XP_005264641.1	cell organization and biogenesis	metal ion binding;protein binding	8291		DYSF			1.239	0.952502
NP_031385.2	metabolic process;regulation of biological process;transport	protein binding;RNA binding	22794	ENSG00000108349.16	CASC3		mRNA surveillance pathway; RNA transport	1.239	0.717548
NP_001185688.1	defense response;regulation of biological process;response to stimulus;transport	receptor activity;signal transducer activity	100526664; 4065; 9936	ENSG00000248672.5	LY75-CD302			1.239	0.848484
NP_002538.1	cell differentiation;cell organization and biogenesis;cellular component movement;regulation of biological process;response to stimulus;transport	enzyme regulator activity;protein binding	4983	ENSG00000079482.12	OPHN1			1.239	0.80514
NP_065753.2	metabolic process;regulation of biological process	catalytic activity	57462	ENSG00000164976.8	MYORG	Ectoderm Differentiation		1.239	0.806799
XP_016870504.1	cell organization and biogenesis;metabolic process;regulation of biological process;transport	DNA binding;enzyme regulator activity;protein binding	6418		SET			1.238	0.823497
NP_001317175.1	metabolic process;regulation of biological process	catalytic activity;metal ion binding;RNA binding	10988	ENSG00000111142.13	METAP2			1.238	0.907362
NP_001159711.1	regulation of biological process;response to stimulus	metal ion binding	10669	ENSG00000138028.15	CGREF1			1.238	0.802512
XP_016882845.1	cell organization and biogenesis;metabolic process;regulation of biological process	metal ion binding;protein binding;RNA binding	84337	ENSG00000130165.10	ELOF1			1.237	0.871756
NP_055610.1	cell growth;cell organization and biogenesis;cell proliferation;cellular component movement;metabolic process;regulation of biological process	DNA binding;enzyme regulator activity;metal ion binding;protein binding	9839	ENSG00000169554.18	ZEB2	TGF-beta Receptor Signaling; TGF-beta Signaling Pathway	MicroRNAs in cancer	1.237	0.790234
NP_002579.2	cell communication	metal ion binding	5098	ENSG00000240184.6	PCDHGC3			1.237	0.921061
NP_060531.2	metabolic process	RNA binding	55119	ENSG00000134186.11	PRPF38B		Spliceosome	1.236	0.737805
XP_011509687.1	regulation of biological process	protein binding	55041		PLEKHB2			1.236	0.652869
NP_057137.1	transport	protein binding	51019	ENSG00000120860.10	CCDC53		Endocytosis	1.236	0.649505
XP_016880561.1		protein binding	79415		C17orf62			1.236	0.799187
XP_016882352.1	cell differentiation;cell division;metabolic process;regulation of biological process;response to stimulus	enzyme regulator activity;protein binding	51343		FZR1			1.236	0.786298
NP_001083060.1	metabolic process;transport	catalytic activity;transporter activity	440567	ENSG00000233954.6	UQCRHL		Non-alcoholic fatty liver disease (NAFLD); Cardiac muscle contraction; Alzheimer's disease; Huntington's disease; Metabolic pathways; Oxidative phosphorylation; Parkinson's disease	1.236	0.799448
NP_835221.2	cell differentiation;development;metabolic process;regulation of biological process;response to stimulus	DNA binding;protein binding	1745	ENSG00000144355.14	DLX1			1.236	0.930386
NP_055542.1	cell differentiation;cell organization and biogenesis;metabolic process;regulation of biological process;response to stimulus	catalytic activity;DNA binding;metal ion binding;protein binding	9757	ENSG00000272333.5	KMT2B	Histone Modifications	Lysine degradation	1.235	0.960689
XP_016882666.1	cell differentiation;metabolic process;regulation of biological process	DNA binding;protein binding	6929		TCF3	Wnt Signaling Pathway Netpath		1.235	0.877156
NP_001155879.1	cell proliferation;metabolic process;regulation of biological process	catalytic activity;nucleotide binding;protein binding	1195	ENSG00000013441.15	CLK1	mRNA Processing		1.235	0.87428
NP_065821.1	regulation of biological process;response to stimulus	catalytic activity;motor activity;protein binding	57530	ENSG00000143375.14	CGN		Tight junction	1.235	0.92081
NP_783328.1	cell death;cell differentiation;cell organization and biogenesis;metabolic process;regulation of biological process;response to stimulus	catalytic activity;DNA binding;metal ion binding;protein binding	1788	ENSG00000119772.16	DNMT3A	One Carbon Metabolism; Hematopoietic Stem Cell Gene Regulation by GABP alpha/beta Complex; Trans-sulfuration and one carbon metabolism; One carbon metabolism and related pathways	Metabolic pathways; Cysteine and methionine metabolism; MicroRNAs in cancer	1.235	0.857682
NP_001029196.1	cell organization and biogenesis;metabolic process;regulation of biological process;response to stimulus	protein binding	55929	ENSG00000178028.13	DMAP1			1.234	0.737805
NP_003333.1	metabolic process	catalytic activity;nucleotide binding;protein binding	7326	ENSG00000132388.12	UBE2G1	Parkin-Ubiquitin Proteasomal System pathway; Parkinsons Disease Pathway	Ubiquitin mediated proteolysis; Parkinson's disease; Protein processing in endoplasmic reticulum	1.234	0.663667
NP_001139291.1	cell differentiation;cell organization and biogenesis;metabolic process;regulation of biological process;response to stimulus	DNA binding;protein binding	55553		SOX6	Endochondral Ossification		1.234	0.76799
NP_001007027.1	cell death;metabolic process;regulation of biological process	DNA binding;protein binding	1822	ENSG00000111676.14	ATN1			1.234	0.879043
NP_001291217.1	cell differentiation;cell organization and biogenesis;metabolic process;transport	protein binding;receptor activity;RNA binding;structural molecule activity	3921	ENSG00000168028.13	RPSA	Cytoplasmic Ribosomal Proteins		1.233	0.470911
NP_000680.2	metabolic process;regulation of biological process	catalytic activity;enzyme regulator activity;nucleotide binding	216	ENSG00000165092.12	ALDH1A1	Vitamin A and Carotenoid Metabolism; Fatty Acid Omega Oxidation; Dopaminergic Neurogenesis; Folate-Alcohol and Cancer Pathway; Tryptophan metabolism; Amino Acid metabolism	Metabolic pathways; Retinol metabolism	1.233	0.468455
XP_011540951.1	cell organization and biogenesis;cellular component movement;metabolic process;regulation of biological process;response to stimulus	DNA binding;protein binding	2113		ETS1	VEGFA-VEGFR2 Signaling Pathway; TGF-beta Signaling Pathway; Apoptosis-related network due to altered Notch3 in ovarian cancer; B Cell Receptor Signaling Pathway		1.233	0.653822
NP_056303.3	metabolic process;regulation of biological process	catalytic activity;metal ion binding;protein binding	25953	ENSG00000127838.13	PNKD			1.233	0.944499
XP_016868460.1	metabolic process;regulation of biological process;response to stimulus;transport	DNA binding;protein binding	10499		NCOA2	Constitutive Androstane Receptor Pathway; Adipogenesis; Corticotropin-releasing hormone signaling pathway; Androgen receptor signaling pathway		1.233	0.84341
NP_003124.1	cell organization and biogenesis;regulation of biological process;transport	protein binding;RNA binding	6726; 653226	ENSG00000143742.12	SRP9		Protein export	1.233	0.841603
NP_001269734.1	metabolic process;regulation of biological process	catalytic activity;metal ion binding	64844	ENSG00000136536.14	MARCH7			1.233	0.952502
NP_055214.1	regulation of biological process;response to stimulus		27075	ENSG00000106537.7	TSPAN13			1.233	0.813359
NP_054782.2	cell organization and biogenesis;regulation of biological process;response to stimulus;transport	enzyme regulator activity;protein binding	28988	ENSG00000136279.20	DBNL	T-Cell antigen Receptor (TCR) Signaling Pathway		1.232	0.813359
NP_775745.1	metabolic process;response to stimulus	catalytic activity	123803	ENSG00000275779.4; ENSG00000157045.8	NTAN1			1.232	0.798049
NP_001308358.1	regulation of biological process;transport	protein binding	64114	ENSG00000135926.14	TMBIM1			1.231	0.796427
XP_005245077.1	cell differentiation	protein binding;RNA binding	23215		PRRC2C			1.23	0.931037
NP_008872.1	cell differentiation;cellular component movement;metabolic process;regulation of biological process;response to stimulus	DNA binding;protein binding	6663	ENSG00000100146.16	SOX10	Neural Crest Differentiation		1.23	0.618656
NP_705935.1	cell organization and biogenesis;cellular component movement	protein binding;structural molecule activity	7170	ENSG00000143549.19	TPM3	Striated Muscle Contraction		1.23	0.619547
NP_758869.1	defense response;metabolic process;regulation of biological process;response to stimulus	catalytic activity;enzyme regulator activity;protein binding;receptor activity	4179	ENSG00000117335.19	CD46	Complement and Coagulation Cascades		1.23	0.663667
NP_058642.1	cell differentiation;cell organization and biogenesis;cellular component movement;defense response;regulation of biological process;response to stimulus;transport	protein binding;receptor activity	50848	ENSG00000158769.17	F11R		Leukocyte transendothelial migration; Cell adhesion molecules (CAMs); Epithelial cell signaling in Helicobacter pylori infection; Tight junction	1.23	0.751764
NP_075045.2	metabolic process	catalytic activity;metal ion binding;nucleotide binding;RNA binding	64895	ENSG00000115421.12	PAPOLG		mRNA surveillance pathway	1.23	0.806812
NP_149080.2		metal ion binding;RNA binding	85364	ENSG00000247315.3	ZCCHC3			1.23	0.95699
NP_001092744.1	cell organization and biogenesis;metabolic process;regulation of biological process	DNA binding;protein binding	26277	ENSG00000092330.15	TINF2			1.229	0.967807
NP_002003.1	cell death;metabolic process;regulation of biological process;response to stimulus	catalytic activity;nucleotide binding;protein binding	2272	ENSG00000189283.9	FHIT		Purine metabolism; Small cell lung cancer; Non-small cell lung cancer	1.229	0.936627
NP_001288160.1	defense response;development;metabolic process;regulation of biological process;response to stimulus	DNA binding;protein binding;RNA binding	3149		HMGB3			1.228	0.628499
NP_003897.2	transport	catalytic activity;DNA binding	8888	ENSG00000160294.10	MCM3AP			1.228	0.87428
NP_005430.1	defense response;response to stimulus	protein binding	8079	ENSG00000089693.10	MLF2			1.228	0.711801
NP_001004304.1	metabolic process;regulation of biological process	metal ion binding	283337	ENSG00000139651.10	ZNF740			1.228	0.944499
NP_001028886.1	cell organization and biogenesis;metabolic process;regulation of biological process	catalytic activity;protein binding;RNA binding	4839	ENSG00000111641.11	NOP2	Imatinib and Chronic Myeloid Leukemia		1.227	0.865027
NP_005619.1	transport	protein binding;receptor activity;transporter activity	6510	ENSG00000105281.12	SLC1A5	TYROBP Causal Network	Central carbon metabolism in cancer; Protein digestion and absorption	1.227	0.619854
NP_071938.1	cell differentiation;cell organization and biogenesis;metabolic process;regulation of biological process;response to stimulus	catalytic activity;metal ion binding	64428	ENSG00000103245.13	NARFL			1.227	0.880889
NP_002950.3	cell differentiation;cell organization and biogenesis;development;regulation of biological process;response to stimulus;transport	protein binding;receptor activity;signal transducer activity	6272	ENSG00000134243.11	SORT1	Brain-Derived Neurotrophic Factor (BDNF) signaling pathway	Lysosome; Neurotrophin signaling pathway	1.226	0.610665
NP_003474.1	cell communication;cell differentiation;cell division;cell organization and biogenesis;cell proliferation;development;metabolic process;regulation of biological process;response to stimulus	catalytic activity;DNA binding;protein binding	8091	ENSG00000149948.13	HMGA2	Mesodermal Commitment Pathway	MicroRNAs in cancer; Transcriptional misregulation in cancer	1.226	0.766723
NP_055551.1	cell organization and biogenesis;metabolic process;regulation of biological process;response to stimulus	protein binding	9768	ENSG00000259316.10; ENSG00000166803.11	PCLAF			1.226	0.605123
NP_001262.3	cell differentiation;cell organization and biogenesis;metabolic process;regulation of biological process;response to stimulus	catalytic activity;DNA binding;nucleotide binding;protein binding;RNA binding	1106	ENSG00000173575.20	CHD2			1.226	0.854193
NP_073741.2	metabolic process	catalytic activity;metal ion binding;nucleotide binding;protein binding;RNA binding	64852	ENSG00000149016.15	TUT1			1.226	0.872797
NP_001185882.1	metabolic process;transport	catalytic activity;metal ion binding;protein binding	79038	ENSG00000100711.13	ZFYVE21			1.226	0.709121
NP_064504.2	defense response;metabolic process;regulation of biological process;response to stimulus	catalytic activity;metal ion binding;nucleotide binding;protein binding;RNA binding	56829	ENSG00000105939.12	ZC3HAV1			1.225	0.802756
NP_005496.4	cell organization and biogenesis;cell proliferation;cellular component movement;metabolic process;regulation of biological process;response to stimulus;transport	protein binding;receptor activity;signal transducer activity;transporter activity	949	ENSG00000073060.15	SCARB1	Statin Pathway; Selenium Micronutrient Network; Sterol Regulatory Element-Binding Proteins (SREBP) signalling; Vitamin A and Carotenoid Metabolism; Folate Metabolism; Vitamin B12 Metabolism	Phagosome; Hepatitis C; Ovarian steroidogenesis; Aldosterone synthesis and secretion; Bile secretion; Fat digestion and absorption; Vitamin digestion and absorption	1.225	0.569736
XP_006716329.1	cell organization and biogenesis;regulation of biological process	protein binding;structural molecule activity	10174		SORBS3			1.225	0.730591
NP_076998.1	metabolic process		79074	ENSG00000135974.9	C2orf49			1.225	0.693244
NP_001224.1	cell organization and biogenesis;regulation of biological process;response to stimulus;transport	protein binding;structural molecule activity	858	ENSG00000105971.14	CAV2	EGF/EGFR Signaling Pathway; Integrin-mediated Cell Adhesion; Focal Adhesion	Bacterial invasion of epithelial cells; Endocytosis; Focal adhesion; Proteoglycans in cancer	1.225	0.944499
XP_011544158.2	cell organization and biogenesis;metabolic process	catalytic activity;metal ion binding;protein binding	4706		NDUFAB1	Electron Transport Chain; Oxidative phosphorylation		1.225	0.834816
NP_079089.2	metabolic process;regulation of biological process	catalytic activity;metal ion binding;protein binding	79871	ENSG00000122484.8	RPAP2			1.225	0.968876
XP_016874317.1	cell differentiation;cell organization and biogenesis;metabolic process;regulation of biological process;response to stimulus	metal ion binding;protein binding;structural molecule activity	1280		COL2A1	Focal Adhesion; Endochondral Ossification		1.225	0.952502
XP_011518792.1	cell organization and biogenesis;metabolic process;regulation of biological process	catalytic activity;metal ion binding;nucleotide binding;protein binding	9645		MICAL2			1.224	0.947768
NP_006736.1	metabolic process	catalytic activity;metal ion binding	6307	ENSG00000052802.12	MSMO1	Cholesterol Biosynthesis	Steroid biosynthesis; Metabolic pathways	1.224	0.850156
XP_016869290.1	cell differentiation;cell organization and biogenesis;metabolic process;regulation of biological process;transport	DNA binding;metal ion binding;protein binding	7227		TRPS1			1.224	0.972978
NP_004550.2	metabolic process;regulation of biological process	DNA binding;protein binding;RNA binding	4904	ENSG00000065978.18	YBX1	Brain-Derived Neurotrophic Factor (BDNF) signaling pathway; mRNA Processing; Mecp2 and Associated Rett Syndrome; Sudden Infant Death Syndrome (SIDS) Susceptibility Pathways		1.223	0.520431
XP_005271687.1	cell proliferation;metabolic process;regulation of biological process;response to stimulus	catalytic activity;protein binding	57646		USP28			1.223	0.813359
NP_058431.2	cell organization and biogenesis;regulation of biological process;response to stimulus	protein binding	1398	ENSG00000167193.7	CRK	Focal Adhesion; Integrin-mediated Cell Adhesion; Regulation of Actin Cytoskeleton; Rac1/Pak1/p38/MMP-2 pathway; VEGFA-VEGFR2 Signaling Pathway; Interferon type I signaling pathways; EGF/EGFR Signaling Pathway; Signaling of Hepatocyte Growth Factor Receptor; Kit receptor signaling pathway; T-Cell antigen Receptor (TCR) Signaling Pathway; B Cell Receptor Signaling Pathway; Chemokine signaling pathw…	Chronic myeloid leukemia; Regulation of actin cytoskeleton; Insulin signaling pathway; Renal cell carcinoma; MAPK signaling pathway; Chemokine signaling pathway; Neurotrophin signaling pathway; Bacterial invasion of epithelial cells; MicroRNAs in cancer; Focal adhesion; Pathways in cancer; Rap1 signaling pathway; Fc gamma R-mediated phagocytosis; ErbB signaling pathway; Shigellosis	1.222	0.748958
NP_001036100.1	metabolic process;regulation of biological process	protein binding;RNA binding	25983	ENSG00000129460.15	NGDN			1.222	0.638802
NP_006848.1	metabolic process	protein binding	11017	ENSG00000124380.10	SNRNP27		Spliceosome	1.222	0.676816
NP_054760.3	metabolic process;transport	catalytic activity;protein binding	28972	ENSG00000114902.13	SPCS1		Protein export	1.222	0.709558
NP_775930.2	metabolic process	catalytic activity;protein binding;RNA binding	285367	ENSG00000156990.14	RPUSD3			1.222	0.818954
NP_001171671.1	metabolic process;regulation of biological process;response to stimulus	DNA binding;metal ion binding;nucleotide binding;protein binding	10009	ENSG00000177485.6	ZBTB33	Wnt Signaling Pathway and Pluripotency		1.222	0.880089
NP_001258115.1	cell organization and biogenesis;regulation of biological process;response to stimulus;transport	catalytic activity;nucleotide binding	57826	ENSG00000123728.9	RAP2C			1.221	0.944499
NP_071387.1	regulation of biological process	protein binding	63935	ENSG00000100982.11	PCIF1			1.221	0.848046
NP_000276.2	metabolic process	catalytic activity;metal ion binding;protein binding	5184	ENSG00000124299.13	PEPD			1.22	0.567977
NP_076946.1	metabolic process	metal ion binding;protein binding	79005; 100534012	ENSG00000163156.11	TNFAIP8L2-SCNM1			1.22	0.944499
NP_003029.2	cell communication;transport	transporter activity	6509	ENSG00000115902.10	SLC1A4			1.219	0.615224
XP_016880488.1	metabolic process;regulation of biological process	DNA binding;protein binding;RNA binding	7343		UBTF	Ectoderm Differentiation		1.219	0.676997
NP_085131.1	metabolic process	protein binding	80789	ENSG00000185085.2	INTS5			1.219	0.872609
XP_005253288.1	cell organization and biogenesis;cellular component movement;metabolic process;regulation of biological process;response to stimulus;transport	protein binding;receptor activity;signal transducer activity	960		CD44	Wnt Signaling Pathway and Pluripotency; Senescence and Autophagy in Cancer		1.218	0.539081
NP_001596.2	metabolic process;regulation of biological process	catalytic activity;metal ion binding;nucleotide binding;RNA binding	16	ENSG00000090861.15	AARS		Aminoacyl-tRNA biosynthesis	1.218	0.537893
NP_065123.1	metabolic process;regulation of biological process;transport	protein binding;RNA binding	56648	ENSG00000163577.7	EIF5A2			1.218	0.783234
NP_116114.1	metabolic process;transport	protein binding;RNA binding	84811	ENSG00000137656.11	BUD13			1.218	0.778444
NP_110390.1	cell organization and biogenesis;metabolic process;regulation of biological process	DNA binding;protein binding;RNA binding	79366	ENSG00000198157.10	HMGN5			1.218	0.783234
NP_001317371.1	cell organization and biogenesis;metabolic process;regulation of biological process	catalytic activity;DNA binding;metal ion binding;protein binding	57504	ENSG00000057935.13	MTA3	Preimplantation Embryo		1.218	0.806628
NP_054747.2	cell differentiation;transport		28962	ENSG00000081087.14	OSTM1			1.218	0.894099
XP_016879218.1		protein binding	80262		C16orf70			1.218	0.952502
NP_361012.2	regulation of biological process	protein binding	51282		SCAND1			1.218	0.944499
NP_005311.1	cell organization and biogenesis;metabolic process;regulation of biological process	DNA binding;RNA binding	3007	ENSG00000124575.6	HIST1H1D			1.217	0.550839
XP_005266967.1	metabolic process	catalytic activity;nucleotide binding;protein binding	25902		MTHFD1L	Trans-sulfuration and one carbon metabolism; One Carbon Metabolism		1.217	0.884423
NP_004274.1	metabolic process;regulation of biological process;response to stimulus;transport	catalytic activity;nucleotide binding;protein binding	9545	ENSG00000105514.7	RAB3D		Pancreatic secretion	1.217	0.944499
NP_001305665.1			79780	ENSG00000149231.11	CCDC82			1.217	0.884423
NP_036256.2	metabolic process;regulation of biological process	metal ion binding;nucleotide binding;protein binding	26973	ENSG00000110172.11	CHORDC1			1.216	0.545149
NP_061830.3	cell differentiation;cell organization and biogenesis;cellular component movement;regulation of biological process;response to stimulus;transport	enzyme regulator activity;protein binding	23616	ENSG00000100092.20	SH3BP1			1.216	0.653822
NP_001308952.1	defense response;metabolic process;regulation of biological process;response to stimulus	catalytic activity;metal ion binding	54	ENSG00000102575.10	ACP5	Osteoclast Signaling; RANKL/RANK (Receptor activator of NFKB (ligand)) Signaling Pathway	Rheumatoid arthritis; Osteoclast differentiation; Lysosome	1.216	0.652869
NP_114109.1	cell organization and biogenesis;metabolic process	RNA binding;structural molecule activity	64983	ENSG00000106591.3	MRPL32		Ribosome	1.216	0.892345
NP_001155973.1	regulation of biological process;response to stimulus	protein binding;RNA binding	23112	ENSG00000100354.20	TNRC6B			1.215	0.790234
XP_005245775.1	metabolic process;transport	DNA binding;protein binding;RNA binding	10250		SRRM1	mRNA Processing		1.215	0.641879
NP_001108072.1			26099	ENSG00000055070.16	SZRD1			1.215	0.827448
NP_003740.2	cell proliferation;cellular component movement;cellular homeostasis;metabolic process;regulation of biological process;response to stimulus	catalytic activity;protein binding;signal transducer activity	8660	ENSG00000185950.8	IRS2	Adipogenesis; Focal Adhesion-PI3K-Akt-mTOR-signaling pathway; Angiopoietin Like Protein 8 Regulatory Pathway; Brain-Derived Neurotrophic Factor (BDNF) signaling pathway; Interferon type I signaling pathways; Insulin Signaling; Alpha 6 Beta 4 signaling pathway; Leptin Insulin Overlap; Transcription factor regulation in adipogenesis; Farnesoid X Receptor Pathway; Prolactin Signaling Pathway; EPO Re…	Insulin resistance; Type II diabetes mellitus; Longevity regulating pathway - multiple species; Non-alcoholic fatty liver disease (NAFLD); MicroRNAs in cancer; Adipocytokine signaling pathway; Insulin signaling pathway; Regulation of lipolysis in adipocytes; AMPK signaling pathway; cGMP-PKG signaling pathway; Longevity regulating pathway; FoxO signaling pathway	1.215	0.900786
NP_775918.2	metabolic process;regulation of biological process;response to stimulus	catalytic activity;metal ion binding;protein binding	284996	ENSG00000163162.8	RNF149			1.215	0.944499
NP_001385.1	metabolic process;regulation of biological process	catalytic activity	1846	ENSG00000120875.8	DUSP4	MAPK Signaling Pathway; Endoderm Differentiation	MAPK signaling pathway	1.215	0.818056
NP_057662.3	cell organization and biogenesis;metabolic process;regulation of biological process	catalytic activity;metal ion binding;protein binding	51773	ENSG00000048649.13	RSF1			1.214	0.705192
NP_001244942.2	metabolic process	catalytic activity;protein binding	2232	ENSG00000161513.11	FDXR			1.214	0.944001
XP_011527998.1	metabolic process;transport	transporter activity	6573		SLC19A1	Folate Metabolism		1.214	0.880089
NP_055852.2		metal ion binding	23053	ENSG00000214655.10	ZSWIM8			1.214	0.944499
NP_001241667.1	cell organization and biogenesis;regulation of biological process;response to stimulus	catalytic activity;nucleotide binding;protein binding	390	ENSG00000115963.13	RND3			1.214	0.952502
NP_057260.2	cell differentiation;response to stimulus;transport	metal ion binding;protein binding	51150	ENSG00000078808.16	SDF4			1.213	0.682391
NP_001272974.1	regulation of biological process	protein binding;RNA binding	10179	ENSG00000076053.10	RBM7			1.213	0.797499
NP_055677.3	metabolic process;regulation of biological process;response to stimulus	DNA binding;protein binding	9915	ENSG00000172379.20	ARNT2		Pathways in cancer; Transcriptional misregulation in cancer; Renal cell carcinoma	1.213	0.950977
XP_016870486.1	cell organization and biogenesis;metabolic process;regulation of biological process	DNA binding;metal ion binding;protein binding	58499		ZNF462			1.213	0.944499
NP_000970.1	cell organization and biogenesis;metabolic process;transport	RNA binding;structural molecule activity	6141	ENSG00000063177.12	RPL18	Cytoplasmic Ribosomal Proteins	Ribosome	1.212	0.561226
NP_001171488.1	metabolic process;transport	protein binding	1622	ENSG00000155368.16	DBI	PPAR signaling pathway; Sterol Regulatory Element-Binding Proteins (SREBP) signalling; PPAR Alpha Pathway		1.212	0.663667
NP_075385.1	regulation of biological process	protein binding	65108	ENSG00000175130.6	MARCKSL1		Leishmaniasis; Fc gamma R-mediated phagocytosis	1.211	0.638187
NP_005825.1	transport	protein binding;transporter activity	10245	ENSG00000126768.12	TIMM17B			1.211	0.836702
XP_011509246.1	cell organization and biogenesis;cellular component movement;regulation of biological process;transport	protein binding	26146		TRAF3IP1			1.211	0.972978
NP_008841.2	metabolic process;regulation of biological process;response to stimulus	catalytic activity;metal ion binding;protein binding;RNA binding	5930	ENSG00000122257.18	RBBP6			1.21	0.776307
NP_001156008.1	metabolic process;regulation of biological process	DNA binding;RNA binding	494115	ENSG00000213516.9	RBMXL1		Spliceosome	1.209	0.776307
NP_004746.2	cell organization and biogenesis;cellular component movement;defense response;metabolic process;regulation of biological process;response to stimulus	catalytic activity;metal ion binding;nucleotide binding;protein binding	9252	ENSG00000100784.10	RPS6KA5	Bladder Cancer; Serotonin Receptor 4/6/7 and NR3C Signaling; Insulin Signaling; p38 MAPK Signaling Pathway; Structural Pathway of Interleukin 1 (IL-1); VEGFA-VEGFR2 Signaling Pathway; Brain-Derived Neurotrophic Factor (BDNF) signaling pathway; Interferon type I signaling pathways; EGF/EGFR Signaling Pathway; MAPK Signaling Pathway; ERK Pathway in Huntington's Disease; Angiopoietin Like Protein 8 …	MAPK signaling pathway; Adrenergic signaling in cardiomyocytes; MicroRNAs in cancer; Bladder cancer; Circadian entrainment; Neurotrophin signaling pathway; TNF signaling pathway	1.209	0.663667
NP_073613.2	cell differentiation;regulation of biological process;transport		114885	ENSG00000144909.7	OSBPL11			1.209	0.744996
XP_011520278.1	metabolic process;regulation of biological process;response to stimulus	protein binding	7090	ENSG00000140332.15	TLE3	White fat cell differentiation		1.209	0.880629
XP_016856608.1	metabolic process	catalytic activity	3283		HSD3B1	Corticotropin-releasing hormone signaling pathway; Glucocorticoid & Mineralcorticoid Metabolism; Steroid Biosynthesis		1.209	0.944499
NP_003102.1	cell differentiation;metabolic process;regulation of biological process	DNA binding;metal ion binding;protein binding	6670	ENSG00000172845.14	SP3	Sudden Infant Death Syndrome (SIDS) Susceptibility Pathways; Mecp2 and Associated Rett Syndrome; Selenium Metabolism and Selenoproteins		1.208	0.819138
NP_758961.1	cell differentiation;metabolic process;regulation of biological process	DNA binding;protein binding	1997	ENSG00000120690.15	ELF1			1.208	0.9212
NP_001975.1	metabolic process	catalytic activity;protein binding	2098	ENSG00000139684.13	ESD	Phase I biotransformations, non P450	Carbon metabolism	1.207	0.652869
NP_001120700.1	regulation of biological process	protein binding	10951	ENSG00000108468.14	CBX1			1.207	0.709121
NP_003409.1	metabolic process;regulation of biological process	DNA binding;metal ion binding;protein binding;RNA binding	7555	ENSG00000169714.16	CNBP			1.207	0.759301
NP_001307686.1	cell division;cell organization and biogenesis;metabolic process;regulation of biological process;response to stimulus	catalytic activity;nucleotide binding;protein binding	84930		MASTL			1.207	0.759301
NP_002092.1	cellular component movement	protein binding;receptor activity	2995	ENSG00000136732.14	GYPC		Malaria	1.207	0.806812
NP_932332.1	metabolic process	catalytic activity;protein binding	64841	ENSG00000100522.8	GNPNAT1		Amino sugar and nucleotide sugar metabolism	1.207	0.952502
NP_057692.1		protein binding	51309	ENSG00000126947.12	ARMCX1			1.207	0.972978
NP_071328.2	metabolic process;regulation of biological process	nucleotide binding;RNA binding	27085	ENSG00000172167.7	MTBP			1.207	0.972978
NP_061944.2	cell organization and biogenesis;metabolic process;regulation of biological process	catalytic activity;metal ion binding;protein binding	54556	ENSG00000071243.15	ING3			1.207	0.944499
NP_060481.3	metabolic process;regulation of biological process	protein binding	55082	ENSG00000134884.13	ARGLU1			1.206	0.790349
NP_001030335.1	cell organization and biogenesis;metabolic process;regulation of biological process;transport	RNA binding;structural molecule activity	6169	ENSG00000172809.12	RPL38	Cytoplasmic Ribosomal Proteins; Mesodermal Commitment Pathway	Ribosome	1.206	0.775312
NP_057017.1			51372	ENSG00000232112.3	TMA7			1.206	0.817053
NP_001340158.1	cell organization and biogenesis;regulation of biological process;response to stimulus	protein binding	201163		FLCN			1.206	0.952502
NP_001273768.1	cell organization and biogenesis;regulation of biological process	protein binding	10160	ENSG00000152767.16	FARP1			1.206	0.917692
NP_001258016.1	cell organization and biogenesis;metabolic process;regulation of biological process	DNA binding;protein binding	6944	ENSG00000163159.12	VPS72			1.206	0.930565
XP_011516594.1			158248		TTC16			1.206	0.926239
NP_060102.1	regulation of biological process;response to stimulus	protein binding;RNA binding	55602	ENSG00000168564.5	CDKN2AIP			1.205	0.799448
NP_001310441.1	cell organization and biogenesis;cellular component movement;metabolic process;regulation of biological process;response to stimulus	catalytic activity;metal ion binding;protein binding;receptor activity	267		AMFR			1.205	0.884423
NP_006227.1	cell differentiation;cell division;cellular component movement;development;metabolic process;regulation of biological process	DNA binding;protein binding	5455	ENSG00000198914.3	POU3F3			1.205	0.803768
NP_002087.2	metabolic process;regulation of biological process;response to stimulus	catalytic activity;DNA binding;enzyme regulator activity;protein binding;RNA binding	2962	ENSG00000125651.13	GTF2F1		Basal transcription factors	1.204	0.742271
NP_078929.1	metabolic process;regulation of biological process	enzyme regulator activity;protein binding;RNA binding	79706	ENSG00000128563.13	PRKRIP1			1.204	0.776307
NP_060933.3	cell communication;cell differentiation;regulation of biological process;response to stimulus	protein binding	55846	ENSG00000111203.11	ITFG2			1.204	0.95699
XP_011527403.1	cell differentiation;metabolic process;regulation of biological process	metal ion binding;protein binding	9139	ENSG00000078699.21	CBFA2T2			1.204	0.95756
NP_006550.1	cell organization and biogenesis;cell proliferation;metabolic process;regulation of biological process;response to stimulus	DNA binding;protein binding;RNA binding	10657	ENSG00000121774.17	KHDRBS1	Leptin signaling pathway		1.203	0.709678
NP_065881.1	regulation of biological process	metal ion binding;protein binding	57590	ENSG00000085449.14	WDFY1			1.203	0.717548
NP_001301006.1	cellular component movement;coagulation;metabolic process;regulation of biological process;transport	enzyme regulator activity;metal ion binding	5627		PROS1	Complement and Coagulation Cascades		1.203	0.836335
XP_016879800.1	regulation of biological process;response to stimulus;transport	enzyme regulator activity;protein binding	201176		ARHGAP27			1.203	0.972978
NP_001010870.1	cell differentiation;development		221400	ENSG00000180113.15	TDRD6			1.203	0.836335
NP_004975.2	cell communication;cellular component movement;metabolic process;transport	catalytic activity;motor activity;nucleotide binding;protein binding	3798	ENSG00000155980.11	KIF5A		Dopaminergic synapse; Endocytosis	1.202	0.943669
NP_001135757.1	cell organization and biogenesis;metabolic process;transport	protein binding;RNA binding;structural molecule activity	6229	ENSG00000138326.18	RPS24	Cytoplasmic Ribosomal Proteins		1.202	0.675379
NP_001003699.1	development;metabolic process;regulation of biological process;response to stimulus	DNA binding;metal ion binding	6239	ENSG00000124782.19	RREB1			1.202	0.762169
NP_001159968.1	cell organization and biogenesis;cellular component movement;metabolic process;regulation of biological process;response to stimulus;transport	protein binding;transporter activity	6566	ENSG00000281917.2; ENSG00000155380.11	SLC16A1	Photodynamic therapy-induced HIF-1 survival signaling		1.202	0.884423
XP_011524311.1	cell communication;cell organization and biogenesis;metabolic process;regulation of biological process;response to stimulus	protein binding;structural molecule activity	4155		MBP	MAPK Cascade		1.202	0.977623
XP_016861499.1	cell differentiation;transport	protein binding	23218		NBEAL2			1.202	0.944001
NP_055445.2	metabolic process;regulation of biological process	DNA binding;metal ion binding;protein binding	9640	ENSG00000166716.9	ZNF592			1.202	0.952898
XP_016871145.1		protein binding	118924		FRA10AC1			1.202	0.920799
XP_016856073.1	cell division;cell organization and biogenesis;regulation of biological process;transport	protein binding;structural molecule activity	2035		EPB41			1.201	0.77338
NP_443077.1	metabolic process	catalytic activity;nucleotide binding;protein binding	326625	ENSG00000139428.11	MMAB	Vitamin B12 Metabolism	Porphyrin and chlorophyll metabolism; Metabolic pathways	1.201	0.79798
XP_016857247.1	metabolic process;regulation of biological process	DNA binding;protein binding	55758		RCOR3			1.201	0.882896
NP_006418.2	cell death;regulation of biological process;response to stimulus	metal ion binding;protein binding;receptor activity	10572	ENSG00000184990.12	SIVA1			1.201	0.952502
XP_005252108.1	cell organization and biogenesis;metabolic process;regulation of biological process	catalytic activity;metal ion binding;protein binding	5253		PHF2			1.2	0.944499
NP_001124317.1	cell differentiation;cell organization and biogenesis;defense response;metabolic process;regulation of biological process;response to stimulus;transport	DNA binding;metal ion binding;protein binding	604	ENSG00000113916.17	BCL6	DNA Damage Response (only ATM dependent); Mecp2 and Associated Rett Syndrome; B Cell Receptor Signaling Pathway	Transcriptional misregulation in cancer; FoxO signaling pathway	1.2	0.976525
NP_055102.3			23420	ENSG00000274779.4; ENSG00000103512.14	NOMO1			1.199	0.95756
NP_001231855.1	metabolic process	protein binding;RNA binding	9128	ENSG00000136875.12	PRPF4	mRNA Processing		1.199	0.907703
XP_011527888.1	cell organization and biogenesis;metabolic process	catalytic activity;RNA binding	4731		NDUFV3	Electron Transport Chain; Oxidative phosphorylation		1.199	0.717548
NP_001186549.1	metabolic process;regulation of biological process	protein binding	135112	ENSG00000111912.19	NCOA7	Aryl Hydrocarbon Receptor		1.199	0.95699
XP_016857976.1	metabolic process;regulation of biological process	DNA binding;metal ion binding	84146		ZNF644			1.199	0.972978
NP_851997.1	metabolic process;regulation of biological process	catalytic activity;protein binding	55729	ENSG00000171681.12	ATF7IP			1.199	0.95756
NP_060911.2	metabolic process	catalytic activity;protein binding	55825	ENSG00000115425.13	PECR	Fatty Acid Biosynthesis; Mitochondrial LC-Fatty Acid Beta-Oxidation; Allograft Rejection	Fatty acid metabolism; Peroxisome; Biosynthesis of unsaturated fatty acids	1.199	0.944001
NP_004022.2	defense response;metabolic process;regulation of biological process;response to stimulus	DNA binding;protein binding	3665	ENSG00000276561.4; ENSG00000185507.19	IRF7	Apoptosis; RIG-I-like Receptor Signaling; TLR4 Signaling and Tolerance; Senescence and Autophagy in Cancer; Toll-like receptor signaling pathway; Toll-like Receptor Signaling; Structural Pathway of Interleukin 1 (IL-1); Regulation of toll-like receptor signaling pathway		1.199	0.972978
NP_001287750.1	cell organization and biogenesis;metabolic process;regulation of biological process	catalytic activity;protein binding;RNA binding	1975	ENSG00000063046.17	EIF4B	Translation Factors; Interferon type I signaling pathways; Focal Adhesion-PI3K-Akt-mTOR-signaling pathway		1.198	0.652869
NP_006744.2		DNA binding;protein binding;RNA binding	6838	ENSG00000281309.1; ENSG00000148296.6	SURF6			1.198	0.766723
NP_001275500.1	transport		252839		TMEM9			1.198	0.944001
NP_001161750.1	cell differentiation;cell division;cell organization and biogenesis;metabolic process;regulation of biological process;response to stimulus	protein binding	25937	ENSG00000018408.14	WWTR1	Adipogenesis	Hippo signaling pathway -multiple species; Hippo signaling pathway	1.198	0.944001
XP_011529330.1	metabolic process	catalytic activity;RNA binding	79868		ALG13			1.198	0.972978
NP_061964.3	metabolic process		65977	ENSG00000116095.10	PLEKHA3			1.198	0.944001
NP_005773.3	cell differentiation;metabolic process;regulation of biological process;response to stimulus;transport	protein binding;RNA binding	10189	ENSG00000183684.7	ALYREF		Spliceosome; Herpes simplex infection; mRNA surveillance pathway; RNA transport	1.197	0.759301
NP_071505.2	cell death;regulation of biological process;response to stimulus	protein binding;RNA binding	7072	ENSG00000116001.15	TIA1			1.197	0.855178
NP_689407.1	metabolic process;regulation of biological process;response to stimulus;transport	catalytic activity;nucleotide binding;protein binding;RNA binding	1454; 102800317	ENSG00000213923.11; ENSG00000283900.1	CSNK1E	Wnt Signaling Pathway; Wnt Signaling Pathway Netpath; Melatonin metabolism and effects; Wnt Signaling Pathway and Pluripotency	FoxO signaling pathway; Circadian rhythm; Hedgehog signaling pathway; Wnt signaling pathway; Hippo signaling pathway; Hippo signaling pathway -multiple species	1.197	0.915519
NP_002659.1	regulation of biological process;response to stimulus;transport	protein binding;transporter activity	5355	ENSG00000102007.10	PLP2			1.197	0.944499
XP_011537294.1	transport	transporter activity	9194		SLC16A7			1.197	0.860737
NP_001181924.1	cell organization and biogenesis;metabolic process;regulation of biological process	catalytic activity;RNA binding	91574	ENSG00000130921.7	C12orf65			1.197	0.97249
XP_016864230.1	cell growth;cell organization and biogenesis	protein binding;RNA binding;structural molecule activity	8470		SORBS2			1.196	0.955669
NP_055302.1		metal ion binding;protein binding	27309	ENSG00000109445.10	ZNF330			1.196	0.944001
NP_006822.1	cell organization and biogenesis;metabolic process	catalytic activity;nucleotide binding	10978	ENSG00000172409.5	CLP1	mRNA Processing	mRNA surveillance pathway	1.196	0.944001
NP_001258691.1	metabolic process;regulation of biological process	catalytic activity;enzyme regulator activity;nucleotide binding;protein binding;RNA binding	54920	ENSG00000167264.17	DUS2L			1.196	0.977095
NP_612395.2	cell organization and biogenesis;metabolic process;regulation of biological process	protein binding;RNA binding	92345	ENSG00000145414.8	NAF1			1.196	0.944001
XP_016859273.1		RNA binding	26010		SPATS2L			1.195	0.844664
NP_060830.2	metabolic process;regulation of biological process	protein binding	55787	ENSG00000086712.12	TXLNG			1.195	0.740765
NP_001257905.1	cell division;cell organization and biogenesis;regulation of biological process;transport	protein binding	9798	ENSG00000182149.20	IST1			1.195	0.783234
NP_005917.2	cell organization and biogenesis	protein binding;RNA binding	4236	ENSG00000140259.6	MFAP1	Canonical and Non-canonical Notch signaling		1.195	0.832424
NP_937863.1	metabolic process	protein binding;RNA binding	6629	ENSG00000125870.10	SNRPB2	mRNA Processing	Spliceosome	1.195	0.792401
NP_079140.2	metabolic process	catalytic activity;protein binding;RNA binding	79922	ENSG00000274853.2; ENSG00000278619.4	MRM1			1.195	0.866483
NP_078888.4	metabolic process;transport	catalytic activity;nucleotide binding;RNA binding	79665	ENSG00000108406.9	DHX40			1.195	0.940539
NP_115677.2	metabolic process	catalytic activity;protein binding	84261	ENSG00000132004.12	FBXW9			1.195	0.955871
NP_116161.2	cell proliferation;metabolic process;regulation of biological process	metal ion binding	84858	ENSG00000165655.16	ZNF503			1.195	0.965883
NP_001277.1	cellular homeostasis;regulation of biological process;response to stimulus;transport	nucleotide binding;transporter activity	1185		CLCN6			1.195	0.95699
NP_001091676.1	metabolic process;regulation of biological process;response to stimulus	protein binding;RNA binding	3185	ENSG00000169813.16	HNRNPF	Mecp2 and Associated Rett Syndrome		1.194	0.663667
NP_001198.2	metabolic process;regulation of biological process;transport	protein binding;RNA binding	689	ENSG00000145741.15	BTF3			1.194	0.959688
NP_001153173.1	cell differentiation;regulation of biological process	metal ion binding;protein binding	2273	ENSG00000022267.16	FHL1	Notch Signaling Pathway		1.194	0.753878
XP_016866087.1	metabolic process;regulation of biological process	protein binding;structural molecule activity	23328		SASH1			1.194	0.865027
NP_872422.1	regulation of biological process	protein binding	348110	ENSG00000242498.7	ARPIN			1.194	0.880089
NP_004330.1	regulation of biological process;transport	protein binding	754	ENSG00000183255.11	PTTG1IP			1.194	0.877156
NP_001122306.1	cell communication;cell differentiation;cell organization and biogenesis;defense response;metabolic process;regulation of biological process;response to stimulus	protein binding;structural molecule activity	5354	ENSG00000123560.13	PLP1	Glial Cell Differentiation; Sudden Infant Death Syndrome (SIDS) Susceptibility Pathways		1.194	0.781972
XP_016868469.1	metabolic process;regulation of biological process;response to stimulus	protein binding;RNA binding	11030		RBPMS	Exercise-induced Circadian Regulation		1.194	0.87428
NP_060062.1	metabolic process;regulation of biological process	protein binding	55588	ENSG00000063322.13	MED29			1.194	0.872194
XP_016877675.1	metabolic process	catalytic activity;metal ion binding	4123		MAN2C1			1.194	0.944499
NP_001258074.1	metabolic process;response to stimulus	catalytic activity	10402	ENSG00000064225.12	ST3GAL6			1.194	0.944001
NP_919438.1	cellular homeostasis;regulation of biological process;response to stimulus	enzyme regulator activity;protein binding	889	ENSG00000001631.15	KRIT1		Rap1 signaling pathway	1.194	0.95756
NP_777569.1	transport		153339	ENSG00000174695.9	TMEM167A			1.194	0.944001
XP_005266757.1	metabolic process	catalytic activity;nucleotide binding	4677		NARS	Photodynamic therapy-induced unfolded protein response		1.193	0.932557
NP_003650.1	metabolic process	catalytic activity;nucleotide binding;protein binding	8540	ENSG00000018510.13	AGPS	Triacylglyceride Synthesis	Metabolic pathways; Peroxisome; Ether lipid metabolism	1.193	0.77947
NP_000984.1	cell organization and biogenesis;metabolic process;transport	protein binding;RNA binding;structural molecule activity	6160	ENSG00000071082.10	RPL31	Cytoplasmic Ribosomal Proteins	Ribosome	1.193	0.762169
NP_036466.2	regulation of biological process;response to stimulus;transport	catalytic activity;motor activity;nucleotide binding;protein binding	4651	ENSG00000145555.14	MYO10		Fc gamma R-mediated phagocytosis	1.193	0.827372
NP_060468.2			55071	ENSG00000135045.6	C9orf40			1.193	0.92081
XP_016879085.1	metabolic process;regulation of biological process	catalytic activity;metal ion binding	6650		CAPN15			1.193	0.95699
NP_066990.3	cell organization and biogenesis;regulation of biological process	DNA binding;metal ion binding	57798	ENSG00000157259.6	GATAD1			1.193	0.95756
NP_002615.2	metabolic process;regulation of biological process	protein binding	5204	ENSG00000123349.13	PFDN5			1.193	0.944001
NP_060726.3	cell proliferation;metabolic process;regulation of biological process;response to stimulus	protein binding	55759	ENSG00000138442.9	WDR12			1.192	0.745161
NP_001278.1	response to stimulus;transport	nucleotide binding;transporter activity	1186	ENSG00000103249.17	CLCN7			1.192	0.803768
XP_005261794.1		metal ion binding;protein binding	79174		CRELD2			1.192	0.879043
NP_001309091.1	metabolic process;regulation of biological process;response to stimulus	DNA binding;protein binding	6938	ENSG00000140262.17	TCF12			1.192	0.944499
NP_006518.1	metabolic process;transport	protein binding;RNA binding	7884	ENSG00000163950.12	SLBP			1.192	0.797499
NP_001001995.1	cell differentiation;cell organization and biogenesis;regulation of biological process;transport		2824	ENSG00000046653.14	GPM6B			1.192	0.944499
XP_005271578.1	metabolic process;regulation of biological process	DNA binding;metal ion binding;protein binding	29068		ZBTB44			1.192	0.972978
NP_006792.1	cell death;cell differentiation;response to stimulus;transport		10945	ENSG00000105438.8	KDELR1		Vibrio cholerae infection	1.192	0.944001
NP_001135768.1	cell division;cell organization and biogenesis;regulation of biological process	protein binding	23111	ENSG00000133104.12	SPG20		Endocytosis	1.191	0.680718
NP_001157289.1	cell differentiation;metabolic process;regulation of biological process	catalytic activity;nucleotide binding	1717	ENSG00000172893.15	DHCR7	Cholesterol Biosynthesis; Vitamin D Metabolism	Metabolic pathways; Steroid biosynthesis	1.191	0.753598
NP_001338785.1		protein binding	8495		PPFIBP2			1.191	0.894099
NP_689449.1	cell organization and biogenesis;regulation of biological process;response to stimulus	enzyme regulator activity;protein binding	11135	ENSG00000128283.6	CDC42EP1			1.191	0.936769
NP_039225.1	regulation of biological process;response to stimulus	receptor activity;signal transducer activity	26531	ENSG00000232289.8; ENSG00000237258.8; ENSG00000230780.8; ENSG00000204694.10; ENSG00000206472.11; ENSG00000234347.8; ENSG00000206517.12	OR11A1	GPCRs, Class A Rhodopsin-like	Olfactory transduction	1.191	0.944499
NP_001186621.1	cellular homeostasis;transport	protein binding;transporter activity	6522	ENSG00000164889.13	SLC4A2		Gastric acid secretion; Bile secretion; Salivary secretion; Pancreatic secretion	1.19	0.813154
NP_078920.2	cell organization and biogenesis;metabolic process;regulation of biological process	catalytic activity;metal ion binding;protein binding	79697	ENSG00000170468.7	C14orf169; RIOX1			1.19	0.884423
NP_003023.1	metabolic process;response to stimulus	catalytic activity;protein binding	6480	ENSG00000073849.14	ST6GAL1	Globo Sphingolipid Metabolism	Metabolic pathways; N-Glycan biosynthesis; Other types of O-glycan biosynthesis	1.19	0.884423
XP_011517685.1	metabolic process	catalytic activity;RNA binding	221078		NSUN6			1.19	0.919216
NP_060164.3	transport		54842	ENSG00000151690.14	MFSD6			1.19	0.972978
XP_005257609.1	cell differentiation;metabolic process;regulation of biological process;response to stimulus;transport	DNA binding;metal ion binding;protein binding;receptor activity;RNA binding;signal transducer activity;translation regulator activity	5914	ENSG00000131759.17	RARA	Nuclear Receptors in Lipid Metabolism and Toxicity; Nuclear Receptors; Wnt/beta-catenin Signaling Pathway in Leukemia; Vitamin A and Carotenoid Metabolism; Adipogenesis; White fat cell differentiation		1.19	0.972978
XP_011528179.1	regulation of biological process;transport	enzyme regulator activity;protein binding	129138		ANKRD54			1.189	0.882896
NP_000988.1	cell organization and biogenesis;metabolic process;transport	metal ion binding;RNA binding;structural molecule activity	6167	ENSG00000145592.13	RPL37	Cytoplasmic Ribosomal Proteins	Ribosome	1.189	0.855904
NP_695003.1	cell division;cell organization and biogenesis;regulation of biological process;transport	protein binding	257364	ENSG00000173548.8	SNX33			1.189	0.937703
NP_001127911.1	cell organization and biogenesis;cellular component movement;metabolic process;regulation of biological process;transport	catalytic activity;motor activity;protein binding	90102	ENSG00000144824.20	PHLDB2	Regulation of Microtubule Cytoskeleton		1.189	0.944001
NP_060136.1	metabolic process;regulation of biological process	DNA binding;metal ion binding;protein binding	55609	ENSG00000056277.15	ZNF280C			1.189	0.944499
NP_859069.2	metabolic process	catalytic activity	253982	ENSG00000174939.10	ASPHD1			1.189	0.972978
NP_001254772.1	cell organization and biogenesis;metabolic process;regulation of biological process;response to stimulus	catalytic activity;DNA binding;protein binding	9575	ENSG00000134852.14	CLOCK	Melatonin metabolism and effects; Exercise-induced Circadian Regulation	Circadian rhythm; Herpes simplex infection; Dopaminergic synapse	1.189	0.972978
XP_006715894.1	metabolic process;response to stimulus;transport	metal ion binding;transporter activity	10165		SLC25A13			1.188	0.706584
NP_149130.1	cellular component movement	protein binding	800	ENSG00000122786.19	CALD1	Myometrial Relaxation and Contraction Pathways		1.188	0.835251
XP_011536691.1	metabolic process;regulation of biological process	DNA binding	4666	ENSG00000196531.10	NACA			1.188	0.803768
NP_001264743.1	regulation of biological process	protein binding;RNA binding	253943	ENSG00000185728.16	YTHDF3			1.188	0.781019
NP_001006109.1	metabolic process	catalytic activity;DNA binding	56941	ENSG00000183624.13	C3orf37; HMCES			1.188	0.88221
NP_004480.1	metabolic process;regulation of biological process;response to stimulus	enzyme regulator activity;protein binding	2874	ENSG00000132522.15	GPS2		HTLV-I infection	1.188	0.882469
NP_115687.2	metabolic process;regulation of biological process;transport	protein binding;RNA binding	84271	ENSG00000100227.17	POLDIP3			1.187	0.808638
XP_016880042.1	cell organization and biogenesis;metabolic process;regulation of biological process;response to stimulus;transport	catalytic activity;metal ion binding;nucleotide binding;protein binding	31		ACACA	VEGFA-VEGFR2 Signaling Pathway; Leptin signaling pathway; Fatty Acid Biosynthesis; Corticotropin-releasing hormone signaling pathway; AMP-activated Protein Kinase (AMPK) Signaling		1.187	0.750836
NP_054781.1	metabolic process	catalytic activity;metal ion binding	28987	ENSG00000141101.12	NOB1		Ribosome biogenesis in eukaryotes	1.187	0.88974
NP_066272.1	regulation of biological process;response to stimulus	metal ion binding;protein binding	9124	ENSG00000107438.8	PDLIM1			1.186	0.778236
NP_038460.4	metabolic process;regulation of biological process;response to stimulus	protein binding	4796	ENSG00000160949.16	TONSL			1.186	0.944499
NP_874369.1	cell organization and biogenesis;metabolic process;regulation of biological process;response to stimulus	catalytic activity;metal ion binding;protein binding	10524	ENSG00000172977.12	KAT5	Androgen receptor signaling pathway; ATM Signaling Network in Development and Disease		1.186	0.977095
NP_004127.1	cellular homeostasis;metabolic process;regulation of biological process;transport	metal ion binding;protein binding;RNA binding;translation regulator activity	3658		IREB2			1.186	0.944499
NP_001107000.1	metabolic process	catalytic activity;protein binding	196074	ENSG00000169519.20	METTL15			1.186	0.972978
NP_001303864.1	cell organization and biogenesis;cellular component movement;regulation of biological process;response to stimulus;transport	metal ion binding;protein binding	51668	ENSG00000081870.11	HSPB11			1.185	0.872314
NP_057480.2	metabolic process;regulation of biological process	catalytic activity;receptor activity;signal transducer activity	51496	ENSG00000137770.13	CTDSPL2			1.185	0.848046
NP_079052.2	cell organization and biogenesis;cellular component movement;metabolic process	catalytic activity;nucleotide binding;protein binding	79834	ENSG00000173517.10	PEAK1			1.185	0.900681
NP_940869.2			222194	ENSG00000187257.15	RSBN1L			1.185	0.944499
NP_001035088.2	regulation of biological process;response to stimulus	protein binding	644815	ENSG00000188522.14	FAM83G			1.185	0.963507
NP_001292553.1	regulation of biological process;response to stimulus	enzyme regulator activity;metal ion binding;protein binding	805		CALM2	Glycogen Metabolism; Calcium Regulation in the Cardiac Cell; Myometrial Relaxation and Contraction Pathways		1.184	0.823497
NP_064628.1	cell communication;cell organization and biogenesis;metabolic process;response to stimulus;transport	protein binding;transporter activity	56993	ENSG00000100216.5	TOMM22			1.184	0.968857
NP_001294956.1			79684	ENSG00000120458.10	MSANTD2			1.184	0.944499
NP_003067.3	cell organization and biogenesis;regulation of biological process;response to stimulus	protein binding;structural molecule activity	6602	ENSG00000066117.14	SMARCD1			1.183	0.883052
NP_056226.2	metabolic process	metal ion binding	25870		SUMF2			1.183	0.90676
NP_036237.2	metabolic process;regulation of biological process	catalytic activity	25825	ENSG00000182240.15	BACE2		Alzheimer's disease	1.183	0.925335
NP_066284.2	cell organization and biogenesis;metabolic process	catalytic activity;protein binding	10901	ENSG00000157326.18	DHRS4		Metabolic pathways; Peroxisome; Retinol metabolism	1.183	0.899363
XP_005255285.3	regulation of biological process;response to stimulus	DNA binding;protein binding;RNA binding	23589		CARHSP1			1.182	0.84341
NP_079092.2	regulation of biological process;transport	enzyme regulator activity;protein binding	79874	ENSG00000177548.12	RABEP2			1.182	0.813359
NP_001257412.1	cell differentiation;metabolic process;transport	catalytic activity;RNA binding	7263	ENSG00000128311.13	TST		Cysteine and methionine metabolism; Sulfur metabolism; Metabolic pathways; Sulfur relay system	1.182	0.884423
NP_057488.1	cell organization and biogenesis;metabolic process;regulation of biological process	catalytic activity;protein binding	51504	ENSG00000173113.6	TRMT112			1.182	0.894038
NP_002341.1	cell communication;cell differentiation;cell organization and biogenesis;cellular component movement;coagulation;defense response;metabolic process;regulation of biological process;response to stimulus;transport	catalytic activity;nucleotide binding;protein binding;signal transducer activity	4067	ENSG00000254087.7	LYN	Microglia Pathogen Phagocytosis Pathway; RANKL/RANK (Receptor activator of NFKB (ligand)) Signaling Pathway; IL-3 Signaling Pathway; B Cell Receptor Signaling Pathway; Chemokine signaling pathway; Kit receptor signaling pathway; IL-5 Signaling Pathway	Chemokine signaling pathway; Long-term depression; Fc gamma R-mediated phagocytosis; B cell receptor signaling pathway; Platelet activation; Viral carcinogenesis; Epithelial cell signaling in Helicobacter pylori infection; Fc epsilon RI signaling pathway; NF-kappa B signaling pathway; Epstein-Barr virus infection	1.182	0.944001
NP_001336421.1	defense response;metabolic process;regulation of biological process;response to stimulus	catalytic activity;nucleotide binding;protein binding	54899		PXK			1.182	0.944499
XP_011539625.1		protein binding	339448		C1orf174			1.182	0.952502
NP_085151.1	cell organization and biogenesis;metabolic process;regulation of biological process;response to stimulus	catalytic activity;protein binding	80854	ENSG00000145391.13	SETD7	Histone Modifications	FoxO signaling pathway; Lysine degradation	1.182	0.880629
NP_067000.1	metabolic process	protein binding;RNA binding	57819	ENSG00000204392.10; ENSG00000236826.7; ENSG00000231502.6; ENSG00000224979.6; ENSG00000172850.11; ENSG00000225998.6	LSM2	mRNA Processing	Spliceosome; RNA degradation	1.182	0.967807
NP_919296.1	metabolic process;response to stimulus	catalytic activity;nucleotide binding;protein binding	118424	ENSG00000160087.20	UBE2J2	Parkinsons Disease Pathway; Parkin-Ubiquitin Proteasomal System pathway		1.182	0.963507
NP_060453.3	cell communication;metabolic process;response to stimulus	protein binding	55062	ENSG00000070540.12	WIPI1			1.182	0.944001
NP_001001330.1	cell division;cell organization and biogenesis		221035	ENSG00000165476.13	REEP3			1.182	0.95699
XP_011535277.1	metabolic process	catalytic activity	56948		SDR39U1			1.182	0.952502
NP_001129607.1	cell organization and biogenesis;metabolic process;regulation of biological process;transport	protein binding;RNA binding;structural molecule activity	6158	ENSG00000108107.14	RPL28	Cytoplasmic Ribosomal Proteins		1.181	0.739185
NP_001029288.1	metabolic process;regulation of biological process;response to stimulus	protein binding;RNA binding	8890	ENSG00000115211.15	EIF2B4	Translation Factors	RNA transport	1.181	0.965883
NP_001026854.1	metabolic process;regulation of biological process;transport	metal ion binding;protein binding;RNA binding	6432	ENSG00000115875.18	SRSF7	mRNA Processing	Spliceosome; Herpes simplex infection	1.181	0.855904
NP_001265126.1	cell organization and biogenesis;cell proliferation;metabolic process;regulation of biological process;response to stimulus	protein binding	80279	ENSG00000108465.14	CDK5RAP3			1.181	0.944499
NP_005624.2	cell organization and biogenesis;cellular component movement;metabolic process;regulation of biological process;response to stimulus	DNA binding;enzyme regulator activity;protein binding	6654	ENSG00000115904.12	SOS1	Leptin signaling pathway; IL-2 Signaling Pathway; EPO Receptor Signaling; Focal Adhesion-PI3K-Akt-mTOR-signaling pathway; EGF/EGFR Signaling Pathway; Chemokine signaling pathway; TGF-beta Signaling Pathway; Association Between Physico-Chemical Features and Toxicity Associated Pathways; Signaling of Hepatocyte Growth Factor Receptor; Hepatitis C and Hepatocellular Carcinoma; Kit receptor signaling…	FoxO signaling pathway; Glioma; Chemokine signaling pathway; Breast cancer; Hepatitis C; Acute myeloid leukemia; Choline metabolism in cancer; MicroRNAs in cancer; Renal cell carcinoma; PI3K-Akt signaling pathway; Dorso-ventral axis formation; Pathways in cancer; Endocrine resistance; MAPK signaling pathway; Regulation of actin cytoskeleton; Neurotrophin signaling pathway; Jak-STAT signaling path…	1.181	0.944499
NP_002886.2	cell organization and biogenesis;metabolic process;regulation of biological process	protein binding	5933	ENSG00000080839.11	RBL1	Adipogenesis; ID signaling pathway; TGF-beta Signaling Pathway; Cell Cycle; G1 to S cell cycle control	Viral carcinogenesis; TGF-beta signaling pathway; Cell cycle	1.181	0.952502
NP_001278891.1	metabolic process	catalytic activity	9	ENSG00000171428.13	NAT1	Metapathway biotransformation; Arylamine metabolism		1.181	0.955669
NP_055589.1		metal ion binding	9813	ENSG00000159658.10	EFCAB14; KIAA0494			1.181	0.968857
XP_011522170.1	development;metabolic process;regulation of biological process	DNA binding;protein binding	4335		MNT			1.181	0.972978
NP_758516.1	cell differentiation;regulation of biological process	protein binding	26206	ENSG00000137098.13	SPAG8			1.181	0.918413
NP_001121689.1	cell organization and biogenesis;metabolic process;regulation of biological process;response to stimulus;transport	DNA binding;metal ion binding;protein binding;RNA binding	11168	ENSG00000164985.14	PSIP1			1.18	0.748003
NP_003070.3	cell differentiation;cell organization and biogenesis;regulation of biological process	catalytic activity;DNA binding;protein binding;RNA binding	6605	ENSG00000073584.18	SMARCE1	Pathways Affected in Adenoid Cystic Carcinoma; Androgen receptor signaling pathway		1.18	0.790234
NP_001028216.1	cell communication;cell organization and biogenesis;cell proliferation;metabolic process;regulation of biological process;response to stimulus;transport	catalytic activity;metal ion binding;nucleotide binding;protein binding	2752	ENSG00000135821.17	GLUL	Amino Acid metabolism; TNF alpha Signaling Pathway	GABAergic synapse; Glutamatergic synapse; Metabolic pathways; Biosynthesis of amino acids; Arginine biosynthesis; Nitrogen metabolism; Alanine, aspartate and glutamate metabolism; Glyoxylate and dicarboxylate metabolism	1.18	0.84341
NP_006734.1	metabolic process;regulation of biological process	protein binding;RNA binding	5935	ENSG00000102317.17	RBM3			1.18	0.813359
NP_001278459.1			102723631; 441521; 541465; 102723680	ENSG00000269586.7	LOC102723631; CT45A10; CT45A5; CT45A6; LOC102723680; CT45A9			1.18	0.944499
NP_077289.1		protein binding;RNA binding	79159	ENSG00000273899.4	NOL12			1.18	0.971918
NP_000466.2	cell differentiation;metabolic process;regulation of biological process;response to stimulus	DNA binding;protein binding;receptor activity;RNA binding;signal transducer activity	190	ENSG00000169297.7	NR0B1	Nuclear Receptors		1.18	0.952502
NP_001244957.1	metabolic process;regulation of biological process	catalytic activity;metal ion binding;protein binding	7086	ENSG00000163931.15	TKT	Pentose Phosphate Pathway		1.179	0.748958
NP_001245238.1	cell organization and biogenesis;metabolic process;regulation of biological process	catalytic activity;protein binding;RNA binding	4839	ENSG00000111641.11	NOP2	Imatinib and Chronic Myeloid Leukemia		1.179	0.925229
NP_002678.2	metabolic process;regulation of biological process	DNA binding;protein binding;RNA binding;structural molecule activity	5411		PNN		mRNA surveillance pathway; RNA transport	1.179	0.744871
NP_005641.1	metabolic process;regulation of biological process	DNA binding;metal ion binding;RNA binding	6942	ENSG00000280467.2; ENSG00000281897.2; ENSG00000283026.1; ENSG00000282892.1; ENSG00000283681.1; ENSG00000262024.6; ENSG00000100207.18; ENSG00000276461.4	TCF20	Matrix Metalloproteinases		1.179	0.90676
NP_001009894.2	cell differentiation		91298	ENSG00000133641.17	C12orf29			1.179	0.944499
NP_006233.1	metabolic process;regulation of biological process	catalytic activity;protein binding	5509	ENSG00000132825.6	PPP1R3D		Insulin resistance; Insulin signaling pathway	1.179	0.944499
XP_016876716.1		protein binding	283638		CEP170B; KIAA0284			1.179	0.950977
NP_112236.3	cell organization and biogenesis;metabolic process;regulation of biological process;response to stimulus	catalytic activity;metal ion binding;protein binding	81858	ENSG00000179526.16	SHARPIN		NOD-like receptor signaling pathway	1.179	0.952502
NP_060417.3	metabolic process	catalytic activity;metal ion binding;protein binding	55034		MOCOS			1.179	0.95684
XP_016866409.1			51250		C6orf203			1.179	0.950023
NP_114366.1	defense response;metabolic process;regulation of biological process;response to stimulus	DNA binding;protein binding;RNA binding	5094	ENSG00000197111.15	PCBP2	mRNA Processing		1.178	0.952898
NP_036252.1	cell division;cell organization and biogenesis;cellular component movement;metabolic process;regulation of biological process;response to stimulus	protein binding;structural molecule activity	23607	ENSG00000198087.7	CD2AP	Primary Focal Segmental Glomerulosclerosis FSGS	Bacterial invasion of epithelial cells	1.178	0.802512
NP_001308253.1	metabolic process;regulation of biological process;response to stimulus	catalytic activity;nucleotide binding;protein binding;RNA binding	4343	ENSG00000155363.18	MOV10			1.178	0.888833
NP_079508.2	cell division;cell organization and biogenesis	protein binding	80346	ENSG00000168476.11	REEP4			1.178	0.942451
NP_006510.1	cell division;cell organization and biogenesis;cellular component movement;regulation of biological process;transport	catalytic activity;motor activity;protein binding	6993	ENSG00000146425.10	DYNLT1			1.178	0.968857
NP_001352.2	metabolic process;regulation of biological process;response to stimulus;transport	catalytic activity;nucleotide binding	1723	ENSG00000102967.11	DHODH		Metabolic pathways; Pyrimidine metabolism	1.178	0.891884
NP_005715.1	regulation of biological process;response to stimulus		10099	ENSG00000140391.14	TSPAN3			1.178	0.936627
NP_001307522.1	cell organization and biogenesis;transport	protein binding;structural molecule activity	120	ENSG00000148700.14	ADD3			1.177	0.871756
NP_001248338.1	regulation of biological process;response to stimulus	protein binding	8412	ENSG00000137936.16	BCAR3			1.177	0.944499
XP_006721660.1	metabolic process;transport	protein binding	9526		MPDU1			1.177	0.944001
XP_011521417.1	cell differentiation;cell organization and biogenesis;metabolic process;regulation of biological process	catalytic activity;protein binding	54496		PRMT7			1.177	0.952502
NP_065699.1	cell differentiation;development;regulation of biological process;response to stimulus	protein binding	57045	ENSG00000128791.11	TWSG1	Mesodermal Commitment Pathway		1.177	0.955871
NP_002884.1	cell organization and biogenesis;cell proliferation;development;metabolic process;regulation of biological process;response to stimulus	catalytic activity;protein binding;RNA binding	5931	ENSG00000102054.17	RBBP7	Retinoblastoma (RB) in Cancer; Interactome of polycomb repressive complex 2 (PRC2)		1.176	0.873439
NP_055958.2	metabolic process;regulation of biological process	catalytic activity;metal ion binding	23173	ENSG00000164024.11	METAP1			1.176	0.944001
NP_001783.2	cell differentiation;cell organization and biogenesis;cellular component movement;metabolic process;regulation of biological process	metal ion binding;protein binding	1000	ENSG00000170558.8	CDH2	Neural Crest Differentiation; Arrhythmogenic Right Ventricular Cardiomyopathy; Primary Focal Segmental Glomerulosclerosis FSGS; Brain-Derived Neurotrophic Factor (BDNF) signaling pathway	Cell adhesion molecules (CAMs); Arrhythmogenic right ventricular cardiomyopathy (ARVC)	1.176	0.916912
NP_078954.4	metabolic process	catalytic activity;nucleotide binding	79731	ENSG00000137513.9	NARS2	Ectoderm Differentiation	Aminoacyl-tRNA biosynthesis	1.176	0.884423
NP_036451.3	cellular homeostasis;transport	transporter activity	25800		SLC39A6	Zinc homeostasis		1.176	0.952502
XP_005271793.2	regulation of biological process;response to stimulus	enzyme regulator activity;protein binding	9743		ARHGAP32			1.176	0.97249
NP_001341088.1	cell organization and biogenesis;metabolic process;regulation of biological process;response to stimulus;transport	catalytic activity;nucleotide binding;protein binding	2181	ENSG00000123983.13	ACSL3	Mitochondrial LC-Fatty Acid Beta-Oxidation; Fatty Acid Beta Oxidation; PPAR signaling pathway; Fatty Acid Biosynthesis	Metabolic pathways; Fatty acid degradation; Fatty acid metabolism; Fatty acid biosynthesis; Peroxisome; Adipocytokine signaling pathway; PPAR signaling pathway	1.175	0.772325
NP_001231892.1	response to stimulus	catalytic activity;nucleotide binding;protein binding	89797	ENSG00000166833.19	NAV2			1.175	0.952898
NP_443089.3	cell division;cell organization and biogenesis;development;metabolic process;regulation of biological process;response to stimulus	metal ion binding;protein binding	91603	ENSG00000198783.5	ZNF830			1.175	0.944001
NP_001036146.1	cell organization and biogenesis;cell proliferation;cellular component movement;development;metabolic process;regulation of biological process;transport	DNA binding;metal ion binding;protein binding	473	ENSG00000142599.17	RERE			1.175	0.947768
NP_061899.2	cellular homeostasis;regulation of biological process;response to stimulus;transport	transporter activity	54499	ENSG00000143183.16	TMCO1			1.175	0.947768
NP_002846.3	cell organization and biogenesis;cellular component movement;regulation of biological process;response to stimulus;transport	protein binding;receptor activity;signal transducer activity	5818	ENSG00000110400.10	PVRL1; NECTIN1		Cell adhesion molecules (CAMs); Herpes simplex infection; Adherens junction	1.175	0.97249
XP_011513018.1	metabolic process	catalytic activity;protein binding	54898		ELOVL2			1.175	0.97249
NP_689837.2	metabolic process;regulation of biological process	catalytic activity;metal ion binding;protein binding;RNA binding	167227	ENSG00000172795.15	DCP2		RNA degradation	1.175	0.967363
NP_116126.3		catalytic activity;motor activity;protein binding;structural molecule activity	84823	ENSG00000176619.12	LMNB2	Gastric cancer network 2; Fas Ligand (FasL) pathway and Stress induction of Heat Shock Proteins (HSP) regulation	Apoptosis	1.174	0.778236
XP_005250606.2	cell differentiation;cell organization and biogenesis;defense response;metabolic process;regulation of biological process;response to stimulus	catalytic activity;metal ion binding;nucleotide binding;protein binding;RNA binding	6733		SRPK2	mRNA Processing		1.174	0.874828
NP_001273554.1	metabolic process;regulation of biological process;transport	protein binding;RNA binding	10921	ENSG00000205937.11	RNPS1	mRNA Processing	RNA transport; mRNA surveillance pathway	1.174	0.944001
NP_056975.1	cell organization and biogenesis;metabolic process;transport	protein binding;RNA binding	51362	ENSG00000168438.14	CDC40	mRNA Processing	Spliceosome	1.174	0.880089
NP_057604.1		protein binding	51759	ENSG00000136819.15	C9orf78			1.174	0.944001
NP_001304824.1	metabolic process;regulation of biological process	catalytic activity;protein binding	84875	ENSG00000178685.13	PARP10			1.174	0.904697
NP_001124147.1	cell organization and biogenesis;metabolic process	metal ion binding;protein binding	1047	ENSG00000153132.12	CLGN			1.174	0.97249
NP_061921.2	metabolic process	catalytic activity;protein binding	54529; 110599588	ENSG00000138381.9	ASNSD1; ASDURF			1.174	0.963507
XP_016856555.1	cellular homeostasis;transport	transporter activity	284525		SLC9C2			1.174	0.944001
NP_001335116.1	metabolic process	catalytic activity;nucleotide binding;protein binding;RNA binding	55661		DDX27			1.173	0.778444
NP_987100.1	cell organization and biogenesis;regulation of biological process;response to stimulus;transport	protein binding;RNA binding;structural molecule activity	9908	ENSG00000138757.14	G3BP2			1.173	0.972978
NP_000337.1	cell communication;cell differentiation;cell growth;cell organization and biogenesis;cell proliferation;metabolic process;regulation of biological process;response to stimulus	catalytic activity;DNA binding;protein binding;RNA binding	6662	ENSG00000125398.5	SOX9	Neural Crest Differentiation; Spinal Cord Injury; Endochondral Ossification	cAMP signaling pathway	1.173	0.944001
NP_004554.3	cellular homeostasis;metabolic process;regulation of biological process;response to stimulus	catalytic activity;metal ion binding;nucleotide binding;protein binding	5106	ENSG00000100889.11	PCK2	Transcription factor regulation in adipogenesis; Adipogenesis; PPAR signaling pathway; DNA Damage Response (only ATM dependent)	Proximal tubule bicarbonate reclamation; Insulin resistance; Insulin signaling pathway; Glucagon signaling pathway; Adipocytokine signaling pathway; FoxO signaling pathway; AMPK signaling pathway; PI3K-Akt signaling pathway; PPAR signaling pathway; Glycolysis / Gluconeogenesis; Pyruvate metabolism; Metabolic pathways; Citrate cycle (TCA cycle)	1.172	0.865027
XP_011515603.1	cell communication;cell death;cell organization and biogenesis;defense response;regulation of biological process;response to stimulus;transport	protein binding	79792		GSDMD			1.172	0.856134
XP_005253223.1	regulation of biological process;transport	enzyme regulator activity;metal ion binding	84364		ARFGAP2			1.172	0.860737
NP_001289474.1	cell differentiation;cellular component movement;regulation of biological process	protein binding	14	ENSG00000127837.9	AAMP	Nucleotide-binding Oligomerization Domain (NOD) pathway		1.172	0.881554
XP_016866575.1	cellular component movement		57224		NHSL1			1.172	0.884423
NP_008993.1	cell organization and biogenesis;metabolic process;regulation of biological process	protein binding	11137	ENSG00000136045.11	PWP1			1.172	0.880889
NP_001003701.1	cell organization and biogenesis;metabolic process;transport	catalytic activity;transporter activity	522	ENSG00000154723.12	ATP5J	Electron Transport Chain; Oxidative phosphorylation		1.172	0.97249
NP_061848.2	cell organization and biogenesis;metabolic process;regulation of biological process;response to stimulus	DNA binding;protein binding	54386	ENSG00000166848.5	TERF2IP			1.172	0.947768
XP_005253361.1	cell organization and biogenesis;regulation of biological process;response to stimulus	metal ion binding;protein binding	121512		FGD4			1.172	0.955871
NP_998760.1	cell organization and biogenesis;cellular homeostasis;metabolic process	catalytic activity;metal ion binding;protein binding;structural molecule activity	23479	ENSG00000136003.15	ISCU			1.172	0.944499
NP_001304007.1	metabolic process;regulation of biological process	protein binding	219541	ENSG00000156603.15	MED19			1.172	0.97249
NP_003077.2	cell differentiation;metabolic process;regulation of biological process	DNA binding	6621	ENSG00000165684.4	SNAPC4			1.172	0.944499
NP_877428.1	cell proliferation;metabolic process;response to stimulus	DNA binding;metal ion binding;protein binding	55388	ENSG00000065328.16	MCM10	DNA Replication; Cell Cycle		1.172	0.955682
NP_006747.1	metabolic process;regulation of biological process;response to stimulus	DNA binding;metal ion binding;protein binding	6917	ENSG00000187735.13	TCEA1			1.171	0.836955
NP_000975.2	cell organization and biogenesis;cell proliferation;metabolic process;transport	protein binding;RNA binding;structural molecule activity	6147	ENSG00000198242.13	RPL23A	Cytoplasmic Ribosomal Proteins	Ribosome	1.171	0.790349
NP_001276325.1	cell organization and biogenesis;metabolic process;regulation of biological process	catalytic activity;DNA binding;nucleotide binding;protein binding	6595	ENSG00000080503.22	SMARCA2	VEGFA-VEGFR2 Signaling Pathway; Pathways Affected in Adenoid Cystic Carcinoma; Retinoblastoma (RB) in Cancer		1.171	0.845717
XP_006711821.1	cell organization and biogenesis;regulation of biological process;transport	DNA binding	25909	ENSG00000153207.14	AHCTF1	Gastric cancer network 2		1.171	0.875976
NP_000983.1	cell organization and biogenesis;metabolic process;transport	protein binding;RNA binding;structural molecule activity	6159	ENSG00000162244.10	RPL29	Cytoplasmic Ribosomal Proteins	Ribosome	1.171	0.850828
NP_001019907.1	cell proliferation;regulation of biological process;response to stimulus	protein binding	80381	ENSG00000103855.17	CD276		Cell adhesion molecules (CAMs)	1.171	0.930565
XP_005264449.1	metabolic process;regulation of biological process;transport	enzyme regulator activity;protein binding	550		AUP1			1.171	0.855904
XP_011513484.1	cell death;cell proliferation;cellular component movement;metabolic process;regulation of biological process;response to stimulus	protein binding	221927		BRAT1			1.171	0.95699
NP_872304.2		metal ion binding	126299	ENSG00000131116.11	ZNF428			1.171	0.95756
NP_057108.2	metabolic process;transport	catalytic activity;protein binding;RNA binding	51634	ENSG00000134597.15	RBMX2			1.171	0.906429
NP_002484.1	cell organization and biogenesis;metabolic process;transport	catalytic activity	4712	ENSG00000165264.10	NDUFB6	Oxidative phosphorylation; Electron Transport Chain	Oxidative phosphorylation; Parkinson's disease; Non-alcoholic fatty liver disease (NAFLD); Alzheimer's disease; Huntington's disease; Metabolic pathways	1.171	0.97249
NP_005403.2	cell organization and biogenesis;metabolic process;regulation of biological process;response to stimulus	catalytic activity;protein binding	6472	ENSG00000182199.10	SHMT2	Folate Metabolism; Trans-sulfuration and one carbon metabolism; One Carbon Metabolism; One carbon metabolism and related pathways; Vitamin B12 Metabolism	One carbon pool by folate; Glycine, serine and threonine metabolism; Glyoxylate and dicarboxylate metabolism; Biosynthesis of amino acids; Carbon metabolism; Metabolic pathways; Antifolate resistance	1.17	0.796427
NP_055534.1	regulation of biological process;transport	protein binding	9747		FAM115A; TCAF1			1.17	0.848998
XP_005256213.1		protein binding	80011		FAM192A			1.17	0.880089
NP_003767.2	cell organization and biogenesis;metabolic process	protein binding;RNA binding	64976	ENSG00000185608.8	MRPL40			1.17	0.944499
NP_005899.3	metabolic process;transport	catalytic activity	4126	ENSG00000109323.8	MANBA		Lysosome; Other glycan degradation	1.17	0.95756
NP_001265612.1	metabolic process;regulation of biological process;response to stimulus	protein binding	51421	ENSG00000114019.14	AMOTL2			1.17	0.972978
XP_005249096.1	cell organization and biogenesis;metabolic process	DNA binding;protein binding	3017		HIST1H2BD			1.169	0.87428
NP_005142.1	cell communication;metabolic process;regulation of biological process	catalytic activity;enzyme regulator activity;protein binding	9097	ENSG00000101557.14	USP14			1.169	0.797784
NP_478059.1	metabolic process	catalytic activity	29968	ENSG00000135069.13	PSAT1	Trans-sulfuration and one carbon metabolism	Biosynthesis of amino acids; Vitamin B6 metabolism; Glycine, serine and threonine metabolism; Metabolic pathways; Carbon metabolism	1.169	0.799448
NP_001273670.1		protein binding	84993		UBL7			1.169	0.904592
XP_011538523.1	cell organization and biogenesis;metabolic process;regulation of biological process;transport	protein binding	81619		TSPAN14			1.169	0.957016
NP_056506.2	regulation of biological process	protein binding;structural molecule activity	55841	ENSG00000047644.18	WWC3			1.169	0.977095
NP_057623.2	cell growth;cell organization and biogenesis;metabolic process;regulation of biological process;response to stimulus	catalytic activity;metal ion binding;nucleotide binding;protein binding	51548	ENSG00000077463.14	SIRT6	NAD+ metabolism; NAD+ biosynthetic pathways; SREBF and miR33 in cholesterol and lipid homeostasis	Central carbon metabolism in cancer	1.169	0.972978
NP_003575.2	metabolic process	catalytic activity;RNA binding	8446	ENSG00000144048.10	DUSP11			1.169	0.972978
NP_004420.1	cell communication;cell differentiation;cellular component movement;development;regulation of biological process;response to stimulus	protein binding	1947	ENSG00000090776.5	EFNB1		Axon guidance	1.169	0.952502
XP_005257286.1	metabolic process	catalytic activity;protein binding	283989		TSEN54			1.169	0.97249
NP_001018077.1	regulation of biological process	protein binding;RNA binding	26135	ENSG00000142864.14	SERBP1	Apoptosis-related network due to altered Notch3 in ovarian cancer		1.168	0.90946
NP_065393.1	cell death;cell organization and biogenesis;cellular component movement;regulation of biological process	protein binding;RNA binding	57142	ENSG00000115310.17	RTN4	Spinal Cord Injury	Alzheimer's disease	1.168	0.959688
NP_114381.1	cell organization and biogenesis;metabolic process;regulation of biological process;reproduction	catalytic activity;protein binding;RNA binding	7458	ENSG00000106682.14	EIF4H	Translation Factors		1.168	0.972978
NP_000519.2	metabolic process;transport	catalytic activity;metal ion binding	4125	ENSG00000104774.12	MAN2B1		Lysosome; Other glycan degradation	1.168	0.878818
NP_001333493.1	cell differentiation;cell organization and biogenesis;cell proliferation;metabolic process;regulation of biological process;response to stimulus	catalytic activity;metal ion binding;nucleotide binding;protein binding	63979	ENSG00000132436.11	FIGNL1			1.168	0.95756
NP_036566.1	transport	transporter activity	26503	ENSG00000119899.12	SLC17A5		Lysosome	1.168	0.956635
NP_005372.2	regulation of biological process;response to stimulus	DNA binding;protein binding;RNA binding	4691	ENSG00000115053.15	NCL	Pathogenic Escherichia coli infection; VEGFA-VEGFR2 Signaling Pathway	Pathogenic Escherichia coli infection	1.167	0.806628
NP_001627.2	cell death;cell organization and biogenesis;regulation of biological process;response to stimulus;transport	protein binding;transporter activity	293	ENSG00000169100.13	SLC25A6	Electron Transport Chain	Calcium signaling pathway; HTLV-I infection; Parkinson's disease; cGMP-PKG signaling pathway; Influenza A; Huntington's disease	1.167	0.907362
NP_055971.2	cell organization and biogenesis;coagulation;metabolic process;regulation of biological process	catalytic activity;DNA binding;protein binding	23186	ENSG00000089902.9	RCOR1		Huntington's disease	1.167	0.944001
NP_542194.2	regulation of biological process;response to stimulus;transport		140710	ENSG00000149639.14	SOGA1			1.167	0.944499
NP_001269220.1	transport	catalytic activity;nucleotide binding;transporter activity	11194	ENSG00000197150.12	ABCB8		ABC transporters	1.167	0.944499
NP_066918.2	metabolic process;transport	transporter activity	8884	ENSG00000138074.14	SLC5A6	NRF2 pathway	Vitamin digestion and absorption	1.167	0.955669
NP_003036.1	transport	protein binding;transporter activity	6541	ENSG00000139514.12	SLC7A1		MicroRNAs in cancer	1.167	0.944499
NP_005426.2	cell organization and biogenesis;cellular component movement;regulation of biological process;response to stimulus	nucleotide binding;protein binding	7984	ENSG00000050327.14	ARHGEF5			1.167	0.95756
NP_001026902.1	cell organization and biogenesis;metabolic process;regulation of biological process	protein binding;RNA binding	91746	ENSG00000083896.12; ENSG00000275272.4	YTHDC1			1.167	0.944499
NP_001121700.2		protein binding	286262	ENSG00000176058.11	TPRN			1.167	0.95756
NP_068708.1		protein binding	7982	ENSG00000004866.20	ST7			1.167	0.97249
XP_005245184.1	cell communication;cell differentiation;cell proliferation;defense response;metabolic process;regulation of biological process;response to stimulus	DNA binding;protein binding;RNA binding	3428		IFI16	Senescence and Autophagy in Cancer		1.166	0.808322
NP_004243.1	cell differentiation;cell organization and biogenesis;cellular homeostasis;regulation of biological process;response to stimulus;transport	protein binding;structural molecule activity	9368	ENSG00000109062.11	SLC9A3R1			1.166	0.831672
NP_005841.1	metabolic process;regulation of biological process	protein binding;RNA binding	10262	ENSG00000143368.9	SF3B4	mRNA Processing	Spliceosome	1.166	0.90676
NP_004283.2	regulation of biological process;response to stimulus;transport	enzyme regulator activity;protein binding	9610	ENSG00000174791.10	RIN1	EGF/EGFR Signaling Pathway	Ras signaling pathway	1.166	0.90676
NP_057614.1	cell organization and biogenesis;regulation of biological process;response to stimulus;transport	catalytic activity;nucleotide binding;protein binding	51762	ENSG00000166128.12	RAB8B	Ectoderm Differentiation		1.166	0.944499
NP_110395.1	metabolic process	catalytic activity;metal ion binding;protein binding	80895	ENSG00000132323.8	ILKAP			1.166	0.903553
NP_001333416.1	metabolic process;regulation of biological process;response to stimulus	catalytic activity;enzyme regulator activity;nucleotide binding;protein binding;signal transducer activity	51347		TAOK3			1.166	0.947768
NP_003600.2	cell organization and biogenesis	protein binding	8479	ENSG00000149929.15	HIRIP3			1.166	0.947811
NP_387510.1	metabolic process	catalytic activity;protein binding	10785	ENSG00000160193.11	WDR4			1.166	0.936627
NP_004873.3	metabolic process;regulation of biological process	protein binding	9541	ENSG00000138433.15	CIR1	Notch Signaling Pathway	Notch signaling pathway	1.166	0.963507
NP_055832.3	cell communication;cell organization and biogenesis;cellular component movement;metabolic process;regulation of biological process;response to stimulus;transport	catalytic activity;metal ion binding;protein binding	23032	ENSG00000077254.14	USP33			1.166	0.959688
NP_000544.2	cell communication;cell organization and biogenesis;metabolic process;regulation of biological process;response to stimulus;transport	catalytic activity;DNA binding;metal ion binding;nucleotide binding;protein binding	7486	ENSG00000165392.9	WRN			1.166	0.972978
XP_006716248.1	cellular homeostasis;metabolic process;regulation of biological process;response to stimulus;transport	catalytic activity;metal ion binding;protein binding;RNA binding	9601		PDIA4			1.165	0.97249
NP_001019.1	cell organization and biogenesis;metabolic process;transport	catalytic activity;nucleotide binding;protein binding;RNA binding;structural molecule activity	6230	ENSG00000280831.2; ENSG00000118181.10	RPS25	Cytoplasmic Ribosomal Proteins	Ribosome	1.165	0.813359
NP_001129514.2	metabolic process;regulation of biological process	catalytic activity;metal ion binding;nucleotide binding	100885850; 100885848; 80755	ENSG00000108825.17	PTGES3L-AARSD1; PTGES3L; AARSD1			1.165	0.944499
NP_076962.2	cell division;cell organization and biogenesis;metabolic process;regulation of biological process;transport	protein binding	79023	ENSG00000075188.8	NUP37		RNA transport	1.165	0.925335
XP_011517275.1	cell death;cell organization and biogenesis;metabolic process;regulation of biological process;response to stimulus	catalytic activity;metal ion binding;protein binding;signal transducer activity	7186		TRAF2	TNF related weak inducer of apoptosis (TWEAK) Signaling Pathway; p38 MAPK Signaling Pathway; Apoptosis; RANKL/RANK (Receptor activator of NFKB (ligand)) Signaling Pathway; MAPK Signaling Pathway; TNF alpha Signaling Pathway		1.165	0.955682
NP_001116295.1	cell differentiation;cell organization and biogenesis;metabolic process	DNA binding;protein binding	9328	ENSG00000148308.17	GTF3C5			1.165	0.944001
XP_011513822.1	cell organization and biogenesis;transport	metal ion binding;protein binding	79778		MICALL2			1.165	0.944499
NP_004699.1	cell death;regulation of biological process;response to stimulus	DNA binding;enzyme regulator activity;protein binding	9141	ENSG00000105185.11	PDCD5			1.165	0.944499
NP_001284661.1	cell organization and biogenesis;transport	transporter activity	285521	ENSG00000163626.16	COX18			1.165	0.972978
NP_006608.1	cell organization and biogenesis;cell proliferation;development;regulation of biological process	protein binding;structural molecule activity	10763	ENSG00000132688.10	NES			1.164	0.823497
NP_001656.2	cell organization and biogenesis;cellular component movement;regulation of biological process;response to stimulus;transport	catalytic activity;nucleotide binding;protein binding	391	ENSG00000177105.9	RHOG	Brain-Derived Neurotrophic Factor (BDNF) signaling pathway	Bacterial invasion of epithelial cells; Salmonella infection; Shigellosis	1.164	0.923428
NP_001029249.1	cell organization and biogenesis;metabolic process;regulation of biological process;response to stimulus	DNA binding;protein binding;RNA binding	8359; 8361; 8360; 8363; 8365; 8364; 121504; 554313; 8367; 8294; 8366; 8370; 8362; 8368	ENSG00000197061.4; ENSG00000275126.1; ENSG00000273542.1; ENSG00000197238.4; ENSG00000197837.3; ENSG00000276966.2; ENSG00000158406.4; ENSG00000270882.2; ENSG00000274618.1; ENSG00000278637.1; ENSG00000277157.1; ENSG00000278705.1; ENSG00000270276.2; ENSG00000276180.1	HIST1H4A; HIST1H4F; HIST1H4D; HIST1H4J; HIST1H4H; HIST1H4C; HIST4H4; HIST2H4B; HIST1H4E; HIST1H4I; HIST1H4B; HIST2H4A; HIST1H4K; HIST1H4L	Type II interferon signaling (IFNG); Histone Modifications; Gastric Cancer Network 1	Viral carcinogenesis; Systemic lupus erythematosus; Alcoholism	1.164	0.823808
NP_653171.1			90861	ENSG00000206053.12	HN1L; JPT2			1.164	0.883825
NP_006014.2	cell division;regulation of biological process		8872	ENSG00000151465.13	CDC123			1.164	0.943669
NP_056224.3	cell organization and biogenesis;metabolic process	catalytic activity;DNA binding;nucleotide binding;protein binding	57634	ENSG00000183495.13	EP400			1.164	0.944499
NP_002019.1	metabolic process;regulation of biological process;response to stimulus	catalytic activity;metal ion binding;protein binding	2342; 100529261	ENSG00000257365.7	FNTB; CHURC1-FNTB		Terpenoid backbone biosynthesis	1.164	0.944499
NP_671713.1	metabolic process;regulation of biological process	catalytic activity;nucleotide binding;protein binding	9540	ENSG00000115129.13	TP53I3		p53 signaling pathway	1.164	0.972978
NP_001244904.1	regulation of biological process	metal ion binding;protein binding	25792	ENSG00000148337.20	CIZ1			1.164	0.972978
NP_057394.3	defense response;metabolic process;regulation of biological process;response to stimulus	catalytic activity;metal ion binding	51728	ENSG00000161980.5	POLR3K	Eukaryotic Transcription Initiation	Metabolic pathways; Epstein-Barr virus infection; Pyrimidine metabolism; Purine metabolism; Cytosolic DNA-sensing pathway; RNA polymerase	1.164	0.972978
NP_004956.5	cell organization and biogenesis;metabolic process;regulation of biological process;response to stimulus	DNA binding;protein binding	3150	ENSG00000205581.10	HMGN1	p38 MAPK Signaling Pathway; ATM Signaling Network in Development and Disease	Herpes simplex infection	1.163	0.844664
NP_001278092.1	metabolic process;response to stimulus	catalytic activity;protein binding	2052	ENSG00000143819.12	EPHX1	Aflatoxin B1 metabolism; Benzene metabolism; Metapathway biotransformation; Benzo(a)pyrene metabolism; Photodynamic therapy-induced NFE2L2 (NRF2) survival signaling	Bile secretion; Metabolism of xenobiotics by cytochrome P450; Chemical carcinogenesis	1.163	0.908583
NP_115984.3	cell differentiation;cell organization and biogenesis;cellular component movement;metabolic process;regulation of biological process;response to stimulus	catalytic activity;enzyme regulator activity;protein binding;structural molecule activity	84687	ENSG00000108819.10	PPP1R9B			1.163	0.95756
XP_016872285.1	defense response;regulation of biological process;response to stimulus	enzyme regulator activity;protein binding	84632		AFAP1L2			1.163	0.972978
NP_000080.2	cell organization and biogenesis;cellular component movement;coagulation;metabolic process;regulation of biological process;response to stimulus	metal ion binding;protein binding;structural molecule activity	1278	ENSG00000164692.17	COL1A2	Inflammatory Response Pathway; Focal Adhesion; miRNA targets in ECM and membrane receptors; TGF-beta Signaling Pathway; Focal Adhesion-PI3K-Akt-mTOR-signaling pathway	Amoebiasis; PI3K-Akt signaling pathway; AGE-RAGE signaling pathway in diabetic complications; Platelet activation; Focal adhesion; ECM-receptor interaction; Protein digestion and absorption	1.163	0.944499
NP_001253975.1	cell organization and biogenesis;cellular component movement;regulation of biological process	protein binding;structural molecule activity	122786	ENSG00000139926.15	FRMD6		Hippo signaling pathway; Hippo signaling pathway -multiple species	1.163	0.971105
NP_001290059.1	cell organization and biogenesis	protein binding	283431	ENSG00000139354.10	GAS2L3			1.163	0.963507
NP_775840.3			254048	ENSG00000157741.14	UBN2			1.163	0.963507
NP_001153865.1	metabolic process;regulation of biological process	catalytic activity	83707		TRPT1			1.163	0.965424
NP_055755.1	metabolic process;transport	protein binding	22879	ENSG00000103111.14	MON1B			1.163	0.972978
NP_003008.1	metabolic process;regulation of biological process;transport	protein binding;RNA binding	6428	ENSG00000112081.16	SRSF3	mRNA Processing	Spliceosome; Herpes simplex infection	1.162	0.836702
NP_001035754.1	cell organization and biogenesis;regulation of biological process;response to stimulus	receptor activity;RNA binding;signal transducer activity	692312	ENSG00000243207.6	PPAN-P2RY11			1.162	0.943125
NP_000172.2	metabolic process;transport	catalytic activity;protein binding	2990	ENSG00000169919.16	GUSB		Metabolic pathways; Lysosome; Porphyrin and chlorophyll metabolism; Drug metabolism - other enzymes; Pentose and glucuronate interconversions; Glycosaminoglycan degradation	1.162	0.91449
NP_065994.1	metabolic process;regulation of biological process	protein binding;RNA binding	57703	ENSG00000163510.13	CWC22			1.162	0.915469
NP_004891.4	defense response;regulation of biological process;response to stimulus	catalytic activity;metal ion binding;RNA binding	9582		APOBEC3B			1.162	0.944499
NP_001265174.1	cellular component movement;regulation of biological process;response to stimulus	DNA binding;metal ion binding;protein binding	7763	ENSG00000107372.12	ZFAND5			1.162	0.947811
XP_005267899.1			55671	ENSG00000100796.17	SMEK1; PPP4R3A	Integrated Breast Cancer Pathway	Glucagon signaling pathway	1.162	0.944499
NP_116147.1	metabolic process;regulation of biological process	DNA binding;metal ion binding;RNA binding	84844	ENSG00000100410.7	PHF5A	mRNA Processing	Spliceosome	1.162	0.884423
NP_008955.1	metabolic process;regulation of biological process;transport	catalytic activity;protein binding	11070	ENSG00000126062.3	TMEM115			1.162	0.944001
NP_786924.2	metabolic process	catalytic activity;metal ion binding	55148	ENSG00000278787.4; ENSG00000012963.14	UBR7			1.162	0.930565
NP_001127704.1	cell organization and biogenesis;regulation of biological process;transport	protein binding	54664	ENSG00000106460.18	TMEM106B			1.162	0.944001
XP_016860586.1	cell organization and biogenesis;metabolic process;regulation of biological process	metal ion binding;protein binding	84289		ING5			1.162	0.948152
NP_892003.2	cell differentiation;cell organization and biogenesis;metabolic process;regulation of biological process	catalytic activity;metal ion binding;protein binding	84148	ENSG00000103510.19	KAT8			1.162	0.952898
XP_016872802.1	cell organization and biogenesis;metabolic process;regulation of biological process;response to stimulus	DNA binding;metal ion binding;protein binding;receptor activity;signal transducer activity	2101		ESRRA	Mitochondrial Gene Expression; Energy Metabolism; Nuclear Receptors		1.162	0.972978
NP_002284.3	cell organization and biogenesis;cellular component movement;metabolic process;regulation of biological process	catalytic activity;motor activity;protein binding;structural molecule activity	3915	ENSG00000135862.5	LAMC1	Focal Adhesion-PI3K-Akt-mTOR-signaling pathway; Endoderm Differentiation; Focal Adhesion; miRNA targets in ECM and membrane receptors; Inflammatory Response Pathway; Alpha 6 Beta 4 signaling pathway	Toxoplasmosis; ECM-receptor interaction; Prion diseases; Focal adhesion; Pathways in cancer; Amoebiasis; PI3K-Akt signaling pathway; Small cell lung cancer	1.161	0.882896
NP_003674.1	metabolic process	RNA binding	8568	ENSG00000160214.12	RRP1			1.161	0.92081
NP_001010853.1	metabolic process;regulation of biological process	catalytic activity	135293	ENSG00000146281.5	PM20D2			1.161	0.944001
NP_056018.2	metabolic process		23248	ENSG00000163125.15	RPRD2			1.161	0.944499
NP_057136.2	metabolic process		51018	ENSG00000067533.5	RRP15			1.161	0.903553
NP_055857.1	development;metabolic process;regulation of biological process	metal ion binding	23060	ENSG00000180357.9	ZNF609			1.161	0.947768
YP_002124307.1	metabolic process;transport	transporter activity	6775074		ATP6			1.161	0.947811
NP_061969.3	transport	catalytic activity;nucleotide binding;protein binding	54676	ENSG00000172432.18	GTPBP2			1.161	0.957016
NP_055500.1	cellular homeostasis;metabolic process;regulation of biological process;response to stimulus;transport	protein binding	9709	ENSG00000051108.14	HERPUD1	Exercise-induced Circadian Regulation; VEGFA-VEGFR2 Signaling Pathway	Protein processing in endoplasmic reticulum	1.161	0.965883
XP_011541156.1	metabolic process;regulation of biological process	protein binding	4863		NPAT	Retinoblastoma (RB) in Cancer		1.161	0.946541
XP_016873573.1	metabolic process;regulation of biological process;response to stimulus;transport	catalytic activity;protein binding	5795		PTPRJ	VEGFA-VEGFR2 Signaling Pathway		1.16	0.948152
NP_689645.2	regulation of biological process;response to stimulus	enzyme regulator activity;protein binding	143872	ENSG00000165895.17	ARHGAP42			1.16	0.959688
NP_005185.2	cell differentiation;cell proliferation;defense response;metabolic process;regulation of biological process;response to stimulus	DNA binding;protein binding	1051	ENSG00000172216.5	CEBPB	Lung fibrosis; Differentiation of white and brown adipocyte; Oncostatin M Signaling Pathway; Folate-Alcohol and Cancer Pathway; Exercise-induced Circadian Regulation; Adipogenesis; Transcriptional activation by NRF2; White fat cell differentiation; Transcription factor regulation in adipogenesis; Sudden Infant Death Syndrome (SIDS) Susceptibility Pathways; IL17 signaling pathway; Senescence and A…	Tuberculosis; Transcriptional misregulation in cancer; TNF signaling pathway	1.16	0.944499
XP_005259248.1			729440		CCDC61			1.16	0.972978
NP_001305467.1	cell organization and biogenesis;development;regulation of biological process	enzyme regulator activity;protein binding	10253	ENSG00000136158.11	SPRY2	Ectoderm Differentiation; EGF/EGFR Signaling Pathway; Signaling Pathways in Glioblastoma	MicroRNAs in cancer	1.16	0.964709
XP_016872264.1	metabolic process;regulation of biological process	antioxidant activity;catalytic activity	84293		FAM213A			1.16	0.972978
NP_038466.2	cell communication;cell organization and biogenesis;metabolic process;regulation of biological process;response to stimulus	protein binding	29979	ENSG00000135018.13	UBQLN1		Protein processing in endoplasmic reticulum	1.159	0.950977
NP_996925.1	cell division;regulation of biological process;response to stimulus;transport	enzyme regulator activity;protein binding	2029	ENSG00000143420.18	ENSA			1.159	0.950977
NP_073210.1	metabolic process	protein binding	8220	ENSG00000100056.11	DGCR14; ESS2			1.159	0.944499
NP_055563.1	metabolic process;regulation of biological process;response to stimulus;transport	protein binding	9784	ENSG00000115234.10	SNX17			1.159	0.963507
NP_006244.2	cell communication;cell organization and biogenesis;metabolic process;regulation of biological process;response to stimulus	catalytic activity;protein binding	5564	ENSG00000111725.10	PRKAB1	Factors and pathways affecting insulin-like growth factor (IGF1)-Akt signaling; Target Of Rapamycin (TOR) Signaling; Energy Metabolism; Leptin and adiponectin; Sterol Regulatory Element-Binding Proteins (SREBP) signalling; Angiopoietin Like Protein 8 Regulatory Pathway; AMP-activated Protein Kinase (AMPK) Signaling	AMPK signaling pathway; FoxO signaling pathway; Longevity regulating pathway; Circadian rhythm; Glucagon signaling pathway; Insulin signaling pathway; Adipocytokine signaling pathway; Non-alcoholic fatty liver disease (NAFLD); Oxytocin signaling pathway; Longevity regulating pathway - multiple species; Hypertrophic cardiomyopathy (HCM); Insulin resistance	1.159	0.952898
NP_001171846.1	metabolic process	catalytic activity	5833	ENSG00000185813.10	PCYT2	Kennedy pathway; One carbon metabolism and related pathways		1.159	0.952898
NP_001337537.1	metabolic process;transport	protein binding;RNA binding	9295		SRSF11			1.159	0.955871
NP_001269262.1	metabolic process	catalytic activity	79042	ENSG00000274672.4; ENSG00000274078.4; ENSG00000274129.4; ENSG00000273896.4; ENSG00000275165.4; ENSG00000278622.4; ENSG00000274796.4; ENSG00000170892.10; ENSG00000278605.4; ENSG00000278712.4	TSEN34			1.159	0.944499
NP_115751.3	cell organization and biogenesis;regulation of biological process;response to stimulus	protein binding	84335	ENSG00000204673.10	AKT1S1	Target Of Rapamycin (TOR) Signaling; VEGFA-VEGFR2 Signaling Pathway; Focal Adhesion-PI3K-Akt-mTOR-signaling pathway; Senescence and Autophagy in Cancer		1.159	0.947768
NP_004505.2	cell differentiation;metabolic process;regulation of biological process	DNA binding;metal ion binding;protein binding	3607	ENSG00000141568.20	FOXK2			1.159	0.944499
NP_620711.3	cell differentiation;cell organization and biogenesis;cellular component movement;metabolic process;regulation of biological process;response to stimulus;transport	metal ion binding;protein binding;receptor activity;signal transducer activity	92737	ENSG00000187957.7	DNER	Canonical and Non-canonical Notch signaling		1.159	0.972978
NP_001188505.1	cell death;cell organization and biogenesis;response to stimulus	metal ion binding;protein binding;transporter activity	57048	ENSG00000187838.16; ENSG00000284009.1	PLSCR3			1.159	0.970319
NP_001026886.1	metabolic process;regulation of biological process;response to stimulus	DNA binding;protein binding;RNA binding	64859	ENSG00000173559.12	NABP1			1.159	0.97249
XP_005268645.1	cell organization and biogenesis;metabolic process	protein binding;RNA binding	11052		CPSF6			1.158	0.931666
NP_006612.2	metabolic process;regulation of biological process;response to stimulus;transport	catalytic activity;nucleotide binding;protein binding;RNA binding	10768	ENSG00000168710.17	AHCYL1	One carbon metabolism and related pathways; Trans-sulfuration and one carbon metabolism	Metabolic pathways; Cysteine and methionine metabolism	1.158	0.944499
NP_005862.1	cell death;metabolic process	protein binding;RNA binding	10285	ENSG00000119953.12	SMNDC1		Spliceosome	1.158	0.944499
NP_001018494.1	cell differentiation;metabolic process;regulation of biological process;response to stimulus	protein binding;RNA binding	9698	ENSG00000134644.15	PUM1			1.158	0.947605
NP_000378.1	transport	transporter activity	788	ENSG00000178537.9	SLC25A20	Fatty Acid Beta Oxidation; Mitochondrial LC-Fatty Acid Beta-Oxidation		1.158	0.944001
NP_115707.2	cell communication;cell differentiation;metabolic process	catalytic activity;metal ion binding;protein binding	110599564; 9718; 110599583	ENSG00000145194.17	EEF1AKMT4; ECE2; EEF1AKMT4-ECE2			1.158	0.952502
NP_115803.1	metabolic process;regulation of biological process;response to stimulus		84441	ENSG00000184384.13	MAML2	Notch Signaling Pathway; Canonical and Non-canonical Notch signaling	Notch signaling pathway; Th1 and Th2 cell differentiation	1.158	0.965424
NP_112740.1	metabolic process;regulation of biological process;response to stimulus	DNA binding;protein binding;RNA binding	9987	ENSG00000152795.17	HNRNPDL; HNRPDL			1.157	0.868193
NP_001004060.1	regulation of biological process	protein binding	283820	ENSG00000185164.14	NOMO2			1.157	0.972978
NP_003065.3	cell organization and biogenesis;metabolic process;regulation of biological process;response to stimulus	DNA binding;protein binding	6599	ENSG00000173473.10	SMARCC1			1.157	0.944499
NP_006829.1	metabolic process;regulation of biological process	catalytic activity;metal ion binding;RNA binding	10988	ENSG00000111142.13	METAP2			1.157	0.963784
NP_003642.3	metabolic process;regulation of biological process;response to stimulus	DNA binding;protein binding;RNA binding	8531	ENSG00000060138.12	CSDA; YBX3	RalA downstream regulated genes; Apoptosis-related network due to altered Notch3 in ovarian cancer	Tight junction	1.157	0.963507
XP_006720960.1	cell division;cell organization and biogenesis;cell proliferation;cellular component movement;metabolic process;regulation of biological process;transport	catalytic activity;enzyme regulator activity;motor activity;nucleotide binding;protein binding;structural molecule activity;transporter activity	54820		NDE1			1.157	0.952502
NP_001093165.1	metabolic process	DNA binding;metal ion binding;RNA binding	29803	ENSG00000214022.11	REPIN1			1.157	0.966385
NP_001310871.1	cell differentiation;metabolic process;regulation of biological process;response to stimulus	DNA binding;metal ion binding;nucleotide binding;protein binding	4152		MBD1			1.157	0.968857
NP_060092.2		protein binding	54785	ENSG00000196544.7	C17orf59; BORCS6			1.157	0.972978
XP_006717497.1	metabolic process;response to stimulus	DNA binding;metal ion binding;protein binding;RNA binding	22944		KIN			1.157	0.97249
NP_005345.3	metabolic process;regulation of biological process;response to stimulus	DNA binding;protein binding	3727	ENSG00000130522.5	JUND	Apoptosis-related network due to altered Notch3 in ovarian cancer; Corticotropin-releasing hormone signaling pathway; EGF/EGFR Signaling Pathway; TGF-beta Signaling Pathway; Aryl Hydrocarbon Receptor Pathway; Oncostatin M Signaling Pathway; Hypertrophy Model; MAPK Signaling Pathway	MAPK signaling pathway; Osteoclast differentiation	1.157	0.972978
NP_001007539.1	development;regulation of biological process		387914	ENSG00000180730.4	SHISA2			1.157	0.990871
NP_115916.3	metabolic process;regulation of biological process	DNA binding;metal ion binding;protein binding	84619	ENSG00000197114.11	ZGPAT			1.156	0.952502
NP_006556.1	cell organization and biogenesis;metabolic process;regulation of biological process	DNA binding;metal ion binding;protein binding	10664	ENSG00000102974.14	CTCF	Mecp2 and Associated Rett Syndrome; Sudden Infant Death Syndrome (SIDS) Susceptibility Pathways		1.156	0.952898
NP_005424.1	cell differentiation;cellular component movement;defense response;metabolic process;regulation of biological process;response to stimulus;transport	catalytic activity;nucleotide binding;protein binding	7525	ENSG00000176105.13	YES1	Interleukin-11 Signaling Pathway	Tight junction; Adherens junction	1.156	0.963507
NP_733844.1	metabolic process	catalytic activity;protein binding	8659	ENSG00000159423.16	ALDH4A1		Alanine, aspartate and glutamate metabolism; Arginine and proline metabolism; Metabolic pathways	1.156	0.931334
NP_057737.2	cell death;cell differentiation;cell organization and biogenesis;cell proliferation;metabolic process;regulation of biological process;response to stimulus	catalytic activity;metal ion binding;nucleotide binding;protein binding;RNA binding;signal transducer activity	51776	ENSG00000091436.16	ZAK; MAP3K20	MAPK Signaling Pathway	Tight junction; MAPK signaling pathway	1.156	0.955669
XP_016882213.1	cell organization and biogenesis;regulation of biological process;response to stimulus;transport	protein binding	29924		EPN1	EGF/EGFR Signaling Pathway; VEGFA-VEGFR2 Signaling Pathway		1.156	0.952898
NP_006519.1	coagulation;regulation of biological process;response to stimulus	enzyme regulator activity;structural molecule activity	7980	ENSG00000105825.11	TFPI2			1.156	0.97249
NP_001317378.1	metabolic process	catalytic activity;metal ion binding;protein binding	51005	ENSG00000162066.14	AMDHD2		Amino sugar and nucleotide sugar metabolism	1.156	0.955682
NP_073570.1	regulation of biological process	enzyme regulator activity;metal ion binding;protein binding	64744	ENSG00000084070.11	SMAP2		Endocytosis	1.156	0.955669
NP_001238920.1	cell organization and biogenesis;metabolic process;regulation of biological process;transport	catalytic activity;protein binding	51053	ENSG00000112312.9	GMNN	DNA Replication		1.156	0.969231
NP_001254638.1	regulation of biological process	metal ion binding	51123	ENSG00000120963.11	ZNF706			1.156	0.9606
NP_003185.1	cell organization and biogenesis;metabolic process;regulation of biological process	DNA binding;protein binding	6908	ENSG00000112592.13	TBP	Eukaryotic Transcription Initiation	HTLV-I infection; Epstein-Barr virus infection; Viral carcinogenesis; Herpes simplex infection; Huntington's disease; Basal transcription factors	1.156	0.97249
NP_001005751.1	transport		387680	ENSG00000099290.15	FAM21A; WASHC2A		Endocytosis	1.155	0.952898
NP_005044.1	metabolic process;regulation of biological process;response to stimulus	DNA binding;protein binding	5886	ENSG00000179262.9	RAD23A		Nucleotide excision repair; Protein processing in endoplasmic reticulum	1.155	0.942515
NP_002097.1	regulation of biological process;response to stimulus	DNA binding;protein binding	3015	ENSG00000164032.11	H2AFZ	Proteasome Degradation; Retinoblastoma (RB) in Cancer	Systemic lupus erythematosus; Alcoholism	1.155	0.944499
XP_005266132.1	metabolic process;transport	catalytic activity	29952		DPP7			1.155	0.944499
NP_001003891.1	metabolic process;regulation of biological process	protein binding	51586	ENSG00000099917.17	MED15	Sterol Regulatory Element-Binding Proteins (SREBP) signalling; SREBF and miR33 in cholesterol and lipid homeostasis		1.155	0.955669
NP_127460.1	cell organization and biogenesis;metabolic process	protein binding;RNA binding	54433	ENSG00000109534.16	GAR1		Ribosome biogenesis in eukaryotes	1.155	0.943669
NP_036524.1	cell organization and biogenesis;metabolic process;regulation of biological process;response to stimulus;transport	catalytic activity;metal ion binding;protein binding;RNA binding	553115	ENSG00000162517.12	PEF1			1.155	0.947811
NP_001269814.1	defense response;metabolic process;regulation of biological process;response to stimulus	catalytic activity;DNA binding	171568	ENSG00000100413.16	POLR3H	Eukaryotic Transcription Initiation	RNA polymerase; Epstein-Barr virus infection; Pyrimidine metabolism; Cytosolic DNA-sensing pathway; Metabolic pathways; Purine metabolism	1.155	0.972978
XP_011532005.1	cell division;cell organization and biogenesis;cellular component movement;regulation of biological process	protein binding;RNA binding;structural molecule activity	4134		MAP4			1.154	0.963507
NP_001070911.1	cell differentiation;cell organization and biogenesis;metabolic process;regulation of biological process	DNA binding;protein binding;RNA binding	3183	ENSG00000092199.17	HNRNPC	mRNA Processing		1.154	0.880889
XP_011529449.1	cell organization and biogenesis;metabolic process;regulation of biological process;response to stimulus	catalytic activity;protein binding	3054		HCFC1	Mitochondrial Gene Expression		1.154	0.879043
NP_038472.2	metabolic process;regulation of biological process	protein binding	29978	ENSG00000188021.8	UBQLN2		Protein processing in endoplasmic reticulum	1.154	0.955871
NP_059122.2	cell organization and biogenesis;metabolic process;regulation of biological process;transport	protein binding;structural molecule activity;transporter activity	53371	ENSG00000138750.14	NUP54		RNA transport	1.154	0.944499
NP_037414.3	cell organization and biogenesis;cell proliferation;metabolic process;regulation of biological process;response to stimulus	catalytic activity;DNA binding;metal ion binding;nucleotide binding;protein binding	29128	ENSG00000276043.4	UHRF1	Pathways Affected in Adenoid Cystic Carcinoma		1.154	0.944001
NP_067653.3	response to stimulus		60314		C12orf10			1.154	0.944001
NP_001273588.1	cell organization and biogenesis;regulation of biological process;response to stimulus;transport	enzyme regulator activity;protein binding	9882	ENSG00000136111.12	TBC1D4	Insulin Signaling		1.154	0.944001
XP_005256774.1	defense response;metabolic process;response to stimulus;transport	catalytic activity;metal ion binding;protein binding;RNA binding	55421		C17orf85; NCBP3			1.154	0.956511
NP_001015.1	cell organization and biogenesis;metabolic process;transport	protein binding;RNA binding;structural molecule activity	6227	ENSG00000171858.17	RPS21	Cytoplasmic Ribosomal Proteins	Ribosome	1.154	0.950977
NP_004619.3	cell organization and biogenesis;metabolic process;regulation of biological process;response to stimulus	DNA binding;protein binding	7508	ENSG00000154767.14	XPC		Nucleotide excision repair	1.154	0.969231
NP_073615.2	cell organization and biogenesis;cellular component movement;regulation of biological process	catalytic activity;motor activity;protein binding;structural molecule activity	64793	ENSG00000130695.14	CEP85			1.154	0.960606
NP_001008708.1	metabolic process	catalytic activity	494143	ENSG00000143942.4	CHAC2			1.154	0.944499
NP_001018857.2	metabolic process;regulation of biological process	DNA binding;metal ion binding	390980	ENSG00000204524.6	ZNF805			1.154	0.972978
NP_660344.2	transport		201158; 100533496	ENSG00000175106.16	FAM18B2; TVP23C; FAM18B2-CDRT4; TVP23C-CDRT4			1.154	0.97249
NP_056142.2	metabolic process;regulation of biological process;transport	catalytic activity;DNA binding;protein binding;RNA binding	23381	ENSG00000198952.8	SMG5		mRNA surveillance pathway	1.154	0.960375
NP_002865.1	cell organization and biogenesis;metabolic process;regulation of biological process;response to stimulus	DNA binding;protein binding	5887	ENSG00000119318.12	RAD23B		Nucleotide excision repair; Protein processing in endoplasmic reticulum	1.153	0.9212
XP_006713105.1	cell division;cell organization and biogenesis;regulation of biological process	protein binding	23122		CLASP2			1.153	0.944001
NP_001306006.1	cell organization and biogenesis;metabolic process;regulation of biological process;response to stimulus;transport	catalytic activity;DNA binding;protein binding	3159	ENSG00000137309.19	HMGA1	Preimplantation Embryo; Adipogenesis; Senescence and Autophagy in Cancer		1.153	0.959688
XP_011527867.1	metabolic process;regulation of biological process	catalytic activity	4047		LSS	Cholesterol Biosynthesis		1.153	0.944001
NP_006318.1	transport	protein binding;transporter activity	100287932	ENSG00000265354.3	TIMM23			1.153	0.952502
NP_060372.2	metabolic process;regulation of biological process;response to stimulus	catalytic activity;metal ion binding;protein binding	55662	ENSG00000166135.13	HIF1AN	miR-148a/miR-31/FIH1/HIF1alpha-Notch signaling in glioblastoma; Photodynamic therapy-induced HIF-1 survival signaling		1.153	0.95756
NP_001074260.1		protein binding	90416	ENSG00000128891.15	C15orf57; CCDC32			1.153	0.965883
NP_115740.5	transport		85406	ENSG00000135392.15	DNAJC14			1.153	0.972978
NP_003159.1	cell organization and biogenesis;metabolic process;regulation of biological process	metal ion binding;protein binding;RNA binding	6827	ENSG00000213246.6	SUPT4H1	Initiation of transcription and translation elongation at the HIV-1 LTR		1.153	0.959403
XP_011530308.1	cell death;defense response;metabolic process;regulation of biological process;response to stimulus;transport	DNA binding;protein binding	4790		NFKB1	Regulation of toll-like receptor signaling pathway; Selenium Metabolism and Selenoproteins; Cardiac Hypertrophic Response; Estrogen signaling pathway; Selenium Micronutrient Network; T-Cell Receptor and Co-stimulatory Signaling; TGF-beta Receptor Signaling; Oncostatin M Signaling Pathway; IL-4 Signaling Pathway; AGE/RAGE pathway; MAPK Signaling Pathway; Prolactin Signaling Pathway; Apoptosis; Lep…		1.152	0.936627
XP_011524044.1	cell communication;cell division;cell organization and biogenesis;defense response;metabolic process;regulation of biological process;response to stimulus;transport	protein binding	81929		SEH1L			1.152	0.944499
NP_054829.2	cell proliferation;metabolic process;regulation of biological process	catalytic activity;DNA binding;enzyme regulator activity;protein binding;RNA binding	5511	ENSG00000117751.17	PPP1R8			1.152	0.956635
NP_003468.2	metabolic process;regulation of biological process	catalytic activity;protein binding	8050	ENSG00000110435.11	PDHX	Amino Acid metabolism; Glycolysis and Gluconeogenesis	Metabolic pathways	1.152	0.944499
NP_001174.2	cellular homeostasis;regulation of biological process;response to stimulus;transport	catalytic activity;nucleotide binding;protein binding;transporter activity	537	ENSG00000071553.16	ATP6AP1	Oxidative phosphorylation	Rheumatoid arthritis; Oxidative phosphorylation; Metabolic pathways; Tuberculosis; Lysosome; Epithelial cell signaling in Helicobacter pylori infection; Vibrio cholerae infection; Phagosome; Hepatitis B	1.152	0.944499
XP_005251697.1	transport	protein binding	10244		RABEPK			1.152	0.957016
XP_011532021.1	cell division;cell organization and biogenesis;cellular component movement;regulation of biological process	protein binding;RNA binding;structural molecule activity	4134		MAP4			1.151	0.972978
NP_006319.1	cell organization and biogenesis;defense response;metabolic process;regulation of biological process;response to stimulus	protein binding;RNA binding	10432; 100526737	ENSG00000239306.4	RBM14; RBM14-RBM4			1.151	0.904592
NP_003090.2	cell organization and biogenesis;metabolic process;regulation of biological process;transport	protein binding	6642	ENSG00000028528.14	SNX1		Endocytosis	1.151	0.927646
NP_005309.1	cell organization and biogenesis;metabolic process	DNA binding;protein binding;RNA binding	3005	ENSG00000189060.5	H1F0			1.151	0.894099
NP_066018.1	metabolic process;regulation of biological process	protein binding;RNA binding	57727	ENSG00000124160.11	NCOA5			1.151	0.967046
NP_001317201.1	cell organization and biogenesis;metabolic process;regulation of biological process	protein binding;RNA binding;translation regulator activity	10658	ENSG00000149187.17	CELF1	mRNA Processing; Adipogenesis		1.151	0.944001
NP_001287830.1	metabolic process;regulation of biological process	protein binding	79921	ENSG00000133142.17	TCEAL4			1.151	0.944001
NP_056989.2	metabolic process;regulation of biological process;response to stimulus	catalytic activity;DNA binding;metal ion binding;protein binding	8805	ENSG00000122779.17	TRIM24			1.151	0.95756
NP_055209.2	cell death	protein binding	27069	ENSG00000165678.20	GHITM			1.151	0.947768
NP_006694.1	cell communication;metabolic process	catalytic activity;metal ion binding	11165	ENSG00000272325.1	NUDT3			1.151	0.958287
XP_011536999.1	defense response;metabolic process;regulation of biological process;response to stimulus	DNA binding;protein binding;signal transducer activity	6773		STAT2	Type II interferon signaling (IFNG); Adipogenesis; Type III interferon signaling; Interferon type I signaling pathways		1.151	0.972978
NP_001191815.1	cell organization and biogenesis;regulation of biological process;response to stimulus;transport	catalytic activity;nucleotide binding;protein binding	339122	ENSG00000172780.16	RAB43			1.151	0.956857
XP_005271479.1	cell organization and biogenesis;metabolic process	catalytic activity	1798		DPAGT1			1.151	0.97249
NP_775782.2		protein binding	150864	ENSG00000138439.11	FAM117B			1.151	0.972978
NP_001002.1	cell organization and biogenesis;metabolic process;regulation of biological process;transport	protein binding;RNA binding;structural molecule activity	6201	ENSG00000171863.12	RPS7	Cytoplasmic Ribosomal Proteins	Ribosome	1.15	0.899363
NP_004979.3	metabolic process;regulation of biological process	protein binding	4100	ENSG00000198681.6	MAGEA1	Notch Signaling Pathway		1.15	0.944499
NP_005432.1	cell organization and biogenesis;metabolic process;regulation of biological process;response to stimulus	protein binding	8208	ENSG00000159259.7	CHAF1B			1.15	0.947811
XP_011509488.1	cell organization and biogenesis;regulation of biological process;response to stimulus	protein binding;structural molecule activity	4133		MAP2	MAPK Cascade		1.15	0.97249
NP_115727.5	cell organization and biogenesis;metabolic process	protein binding;RNA binding	84311	ENSG00000278845.4	MRPL45			1.15	0.95756
XP_011510519.1	cell differentiation;cell organization and biogenesis;defense response;metabolic process;regulation of biological process;response to stimulus	catalytic activity;DNA binding;metal ion binding;nucleotide binding;protein binding	9759		HDAC4	VEGFA-VEGFR2 Signaling Pathway; MicroRNAs in cardiomyocyte hypertrophy; Cell Cycle; Cardiac Hypertrophic Response; Endochondral Ossification		1.15	0.965883
NP_001276049.1		metal ion binding;protein binding;RNA binding	84186	ENSG00000147905.17	ZCCHC7		RNA degradation	1.15	0.972978
NP_061893.2	regulation of biological process;transport	enzyme regulator activity;protein binding	125058	ENSG00000167291.15	TBC1D16			1.15	0.95756
XP_016873227.1	metabolic process;regulation of biological process;response to stimulus;transport	DNA binding;protein binding	406		ARNTL	Exercise-induced Circadian Regulation; Hedgehog Signaling Pathway		1.15	0.972978
NP_000084.3	cell organization and biogenesis;cellular component movement;metabolic process;regulation of biological process	metal ion binding;protein binding;structural molecule activity	1289	ENSG00000130635.15	COL5A1	miR-509-3p alteration of YAP1/ECM axis; miRNA targets in ECM and membrane receptors; Focal Adhesion; Focal Adhesion-PI3K-Akt-mTOR-signaling pathway; Allograft Rejection	Protein digestion and absorption	1.15	0.972978
XP_006715970.1	cell organization and biogenesis;regulation of biological process;response to stimulus		222950		NYAP1			1.15	0.963507
NP_001093640.1	cell organization and biogenesis;cellular homeostasis	protein binding;RNA binding	10989	ENSG00000132305.20	IMMT			1.149	0.95756
XP_005246733.3	cell division;cell organization and biogenesis;cellular component movement;metabolic process;regulation of biological process	protein binding;RNA binding	55660		PRPF40A	mRNA Processing		1.149	0.920026
NP_001018080.1	cell organization and biogenesis;cellular component movement;regulation of biological process;response to stimulus	protein binding	57175	ENSG00000172725.13	CORO1B			1.149	0.902552
NP_001191397.1	metabolic process;regulation of biological process	metal ion binding;protein binding;RNA binding	8241	ENSG00000182872.15	RBM10			1.149	0.947811
NP_001171903.1	cell organization and biogenesis;metabolic process;regulation of biological process;transport	enzyme regulator activity;nucleotide binding;protein binding	29763	ENSG00000165912.15	PACSIN3			1.149	0.944499
NP_005754.2	cell organization and biogenesis;metabolic process	catalytic activity	10157	ENSG00000008311.14	AASS		Lysine degradation; Metabolic pathways	1.149	0.944499
NP_001258803.1	cell organization and biogenesis;metabolic process		25980	ENSG00000131043.11	AAR2			1.149	0.944499
NP_001186189.1	cell organization and biogenesis;regulation of biological process	enzyme regulator activity;protein binding	163590	ENSG00000169905.12	TOR1AIP2			1.149	0.944499
NP_002086.1	metabolic process;regulation of biological process	DNA binding;protein binding;RNA binding	2961	ENSG00000197265.8	GTF2E2	Eukaryotic Transcription Initiation	Viral carcinogenesis; Basal transcription factors; Epstein-Barr virus infection	1.149	0.952898
NP_054765.1	cell organization and biogenesis;metabolic process	protein binding;structural molecule activity	28973	ENSG00000227420.8; ENSG00000229861.8; ENSG00000233813.8; ENSG00000223775.8; ENSG00000226111.8; ENSG00000204568.11; ENSG00000203624.10	MRPS18B		Viral carcinogenesis	1.149	0.959688
NP_003932.3	cell division;cell organization and biogenesis;cellular component movement;metabolic process;regulation of biological process;response to stimulus;transport	catalytic activity;enzyme regulator activity;protein binding	142685; 8976	ENSG00000106299.7	ASB15; WASL	Chemokine signaling pathway; Pathogenic Escherichia coli infection; G13 Signaling Pathway; Factors and pathways affecting insulin-like growth factor (IGF1)-Akt signaling	Chemokine signaling pathway; Adherens junction; Bacterial invasion of epithelial cells; Choline metabolism in cancer; Shigellosis; Endocytosis; Fc gamma R-mediated phagocytosis; Regulation of actin cytoskeleton; Salmonella infection; Pathogenic Escherichia coli infection	1.149	0.944499
NP_001129516.1	metabolic process	protein binding	83590	ENSG00000164897.12	TMUB1			1.149	0.959688
NP_004086.1	metabolic process;regulation of biological process;response to stimulus	protein binding;translation regulator activity	1978	ENSG00000187840.4	EIF4EBP1	Translation Factors; BDNF-TrkB Signaling; Target Of Rapamycin (TOR) Signaling; Brain-Derived Neurotrophic Factor (BDNF) signaling pathway; Follicle Stimulating Hormone (FSH) signaling pathway; AMP-activated Protein Kinase (AMPK) Signaling; Interferon type I signaling pathways; Insulin Signaling; Focal Adhesion-PI3K-Akt-mTOR-signaling pathway; Alpha 6 Beta 4 signaling pathway; PI3K-AKT-mTOR signal…	RNA transport; EGFR tyrosine kinase inhibitor resistance; AMPK signaling pathway; Acute myeloid leukemia; Longevity regulating pathway; Insulin signaling pathway; mTOR signaling pathway; Choline metabolism in cancer; ErbB signaling pathway; PI3K-Akt signaling pathway; HIF-1 signaling pathway	1.149	0.963507
XP_016884928.1	cell differentiation;cell organization and biogenesis;regulation of biological process;transport	catalytic activity;metal ion binding;nucleotide binding;protein binding;transporter activity	286410		ATP11C			1.149	0.965883
NP_001177921.1	regulation of biological process;response to stimulus;transport	transporter activity	9197	ENSG00000169359.13	SLC33A1	Ganglio Sphingolipid Metabolism	Glycosphingolipid biosynthesis - ganglio series; Metabolic pathways	1.149	0.95756
NP_005225.2	metabolic process;regulation of biological process;response to stimulus	DNA binding;metal ion binding;protein binding;receptor activity;signal transducer activity	2063	ENSG00000160113.5	NR2F6	Nuclear Receptors; IL-6 signaling pathway		1.149	0.967807
XP_011518064.1	cell organization and biogenesis;regulation of biological process;transport	enzyme regulator activity;protein binding	9712		USP6NL	EGF/EGFR Signaling Pathway		1.149	0.97249
NP_620305.2	cell organization and biogenesis;metabolic process;regulation of biological process	DNA binding;protein binding;RNA binding	6651		SON			1.148	0.944499
NP_078880.2		protein binding	79657	ENSG00000005175.9	RPAP3			1.148	0.955669
NP_076956.1	cell organization and biogenesis;metabolic process	catalytic activity;protein binding	79017	ENSG00000006625.17	GGCT		Glutathione metabolism	1.148	0.944791
NP_001719.2	cell organization and biogenesis;cellular component movement;metabolic process;regulation of biological process;response to stimulus;transport	protein binding;transporter activity	682	ENSG00000172270.18	BSG	Matrix Metalloproteinases		1.148	0.944499
NP_056146.1	cell proliferation;metabolic process;regulation of biological process;response to stimulus;transport	catalytic activity;protein binding	23385	ENSG00000162736.15	NCSTN	Notch Signaling Pathway; Notch Signaling Pathway; Alzheimers Disease	Alzheimer's disease; Notch signaling pathway	1.148	0.955669
XP_011536130.1	cell organization and biogenesis;metabolic process;regulation of biological process	protein binding;RNA binding	113251		LARP4			1.148	0.952502
XP_011533481.1	metabolic process;regulation of biological process	metal ion binding;protein binding;RNA binding	64062		RBM26			1.148	0.946541
NP_065757.1		RNA binding	57466	ENSG00000156304.14	SCAF4			1.148	0.952502
NP_038476.2	cell organization and biogenesis;metabolic process;regulation of biological process	catalytic activity;metal ion binding;protein binding	11177	ENSG00000198604.10	BAZ1A	Ectoderm Differentiation		1.148	0.944499
NP_006438.1	cell division;cell organization and biogenesis;metabolic process;regulation of biological process;response to stimulus	catalytic activity;metal ion binding;protein binding	10600	ENSG00000156256.14	USP16			1.148	0.960689
XP_005266302.1	metabolic process	metal ion binding;protein binding	11193		WBP4			1.148	0.963507
XP_016856853.1	metabolic process;regulation of biological process	DNA binding;protein binding	4802		NFYC			1.148	0.95756
NP_689450.1	cell organization and biogenesis;transport	protein binding	29916	ENSG00000002919.14	SNX11			1.148	0.97249
XP_005254312.1	cell organization and biogenesis;cellular homeostasis	protein binding	23312		DMXL2			1.148	0.972978
XP_016868132.1	metabolic process;regulation of biological process	catalytic activity;metal ion binding;protein binding	79872		CBLL1			1.148	0.97249
NP_006363.4	cell differentiation;metabolic process;regulation of biological process;response to stimulus	protein binding;RNA binding	10492	ENSG00000135316.17	SYNCRIP			1.147	0.959688
NP_066997.3	cell death;cell organization and biogenesis;metabolic process;regulation of biological process;response to stimulus	enzyme regulator activity;protein binding;RNA binding	57805	ENSG00000158941.16	KIAA1967; CCAR2			1.147	0.920799
NP_001335258.1	metabolic process;regulation of biological process;response to stimulus	catalytic activity;protein binding	9320		TRIP12			1.147	0.944499
NP_001137467.1	cell organization and biogenesis;metabolic process;regulation of biological process;response to stimulus	metal ion binding;protein binding	9404	ENSG00000110031.12	LPXN			1.147	0.947768
NP_054701.1	cell communication;cell organization and biogenesis;cellular homeostasis;regulation of biological process;response to stimulus;transport	protein binding	3920	ENSG00000005893.15	LAMP2	Senescence and Autophagy in Cancer		1.147	0.944499
NP_001027556.1	cell division;cell organization and biogenesis;defense response;metabolic process;regulation of biological process;response to stimulus	DNA binding;protein binding	10084	ENSG00000102103.15	PQBP1		Spliceosome	1.147	0.952898
NP_060347.2	regulation of biological process;transport	protein binding;transporter activity	54978	ENSG00000213699.8	C2orf18; SLC35F6			1.147	0.965883
NP_073593.2	cell organization and biogenesis;metabolic process;regulation of biological process	protein binding	64769	ENSG00000163875.15	MEAF6			1.147	0.952502
NP_001306889.1	metabolic process;regulation of biological process;response to stimulus	catalytic activity;metal ion binding	80267		EDEM3			1.147	0.968857
NP_001679.2	cell organization and biogenesis;metabolic process;transport	catalytic activity;protein binding;transporter activity	515	ENSG00000116459.10	ATP5F1	Electron Transport Chain; Oxidative phosphorylation	Oxidative phosphorylation; Huntington's disease; Alzheimer's disease; Metabolic pathways; Parkinson's disease	1.147	0.963507
NP_001317096.1	regulation of biological process;transport	protein binding	22841	ENSG00000107560.10	RAB11FIP2			1.147	0.972978
XP_016866049.1	transport		23033		DOPEY1			1.147	0.968857
XP_016867114.1			101060017; 107986685		LOC100287688; LOC101060017; LOC107986685			1.147	0.968876
XP_016883093.1	cell organization and biogenesis;metabolic process;regulation of biological process	enzyme regulator activity;protein binding	11047		ADRM1			1.146	0.947768
NP_612482.2	metabolic process;regulation of biological process;response to stimulus	DNA binding;metal ion binding;protein binding	6667	ENSG00000185591.9	SP1	Constitutive Androstane Receptor Pathway; Integrated Breast Cancer Pathway; AGE/RAGE pathway; Sudden Infant Death Syndrome (SIDS) Susceptibility Pathways; Leptin signaling pathway; EGF/EGFR Signaling Pathway; Mitochondrial Gene Expression; Myometrial Relaxation and Contraction Pathways; Androgen receptor signaling pathway; Initiation of transcription and translation elongation at the HIV-1 LTR; E…	Endocrine resistance; TGF-beta signaling pathway; Choline metabolism in cancer; Huntington's disease; Estrogen signaling pathway; Transcriptional misregulation in cancer; Breast cancer	1.146	0.963507
NP_060263.2	metabolic process	catalytic activity;protein binding;RNA binding	54913	ENSG00000178718.6	RPP25		Ribosome biogenesis in eukaryotes; RNA transport	1.146	0.952502
NP_001165988.1	cell organization and biogenesis;cellular component movement;development;metabolic process;regulation of biological process;response to stimulus	DNA binding;protein binding	23314	ENSG00000119042.16	SATB2			1.146	0.963507
NP_006107.1	metabolic process;regulation of biological process;response to stimulus	catalytic activity;enzyme regulator activity;metal ion binding;nucleotide binding;protein binding;signal transducer activity	10454	ENSG00000100324.13	TAB1	Structural Pathway of Interleukin 1 (IL-1); MicroRNAs in cardiomyocyte hypertrophy; MAPK Signaling Pathway; TNF alpha Signaling Pathway; Toll-like receptor signaling pathway; TLR4 Signaling and Tolerance; RANKL/RANK (Receptor activator of NFKB (ligand)) Signaling Pathway; Regulation of toll-like receptor signaling pathway; TGF-beta Signaling Pathway; IL-1 signaling pathway	Toxoplasmosis; Leishmaniasis; NOD-like receptor signaling pathway; Herpes simplex infection; NF-kappa B signaling pathway; Epstein-Barr virus infection; TNF signaling pathway; Toll-like receptor signaling pathway; MAPK signaling pathway; Osteoclast differentiation	1.146	0.963507
NP_001305116.1	metabolic process;regulation of biological process;response to stimulus	DNA binding;protein binding;RNA binding	3190		HNRNPK	mRNA Processing		1.145	0.966362
NP_036243.1	regulation of biological process;response to stimulus	enzyme regulator activity;protein binding	10598	ENSG00000100591.7	AHSA1	T-Cell antigen Receptor (TCR) pathway during Staphylococcus aureus infection		1.145	0.930299
NP_001180298.1	cell death;metabolic process;regulation of biological process;response to stimulus	metal ion binding;protein binding;RNA binding	11083	ENSG00000101191.16	DIDO1			1.145	0.936627
NP_490647.1	cell differentiation;cell organization and biogenesis;metabolic process;regulation of biological process	DNA binding;enzyme regulator activity;protein binding	10049	ENSG00000105993.14	DNAJB6			1.145	0.972978
NP_000994.1	cell organization and biogenesis;metabolic process;regulation of biological process;transport	enzyme regulator activity;protein binding;structural molecule activity	6176	ENSG00000137818.11	RPLP1	Cytoplasmic Ribosomal Proteins	Ribosome	1.145	0.952502
XP_011543091.1	cell organization and biogenesis;cellular component movement;metabolic process;regulation of biological process;response to stimulus	catalytic activity;enzyme regulator activity;metal ion binding;nucleotide binding;protein binding;RNA binding	2011		MARK2			1.145	0.947811
XP_005258027.1	cell division;metabolic process;regulation of biological process;response to stimulus	catalytic activity;DNA binding;metal ion binding;nucleotide binding;protein binding	3980		LIG3			1.145	0.944499
XP_006719985.1	coagulation;regulation of biological process;response to stimulus	protein binding	23348		DOCK9			1.145	0.963507
NP_006799.1	metabolic process;transport	protein binding;RNA binding;transporter activity	10952	ENSG00000106803.9	SEC61B		Protein export; Vibrio cholerae infection; Protein processing in endoplasmic reticulum; Phagosome	1.145	0.952898
NP_055634.3	metabolic process;regulation of biological process;response to stimulus	catalytic activity;metal ion binding;protein binding	9867	ENSG00000198961.9	PJA2			1.145	0.97249
NP_056091.1	cell organization and biogenesis;metabolic process;regulation of biological process	catalytic activity;metal ion binding;protein binding	23326	ENSG00000124422.11	USP22			1.145	0.967363
NP_940841.1	metabolic process	catalytic activity;protein binding	143879	ENSG00000182359.14	KBTBD3			1.145	0.963507
NP_945179.1	defense response;metabolic process;regulation of biological process;response to stimulus;transport	transporter activity	10955	ENSG00000132824.13	SERINC3			1.145	0.95756
NP_001307804.1	metabolic process;response to stimulus	catalytic activity	54878	ENSG00000074603.18	DPP8			1.145	0.971105
NP_002507.1	metabolic process;regulation of biological process	RNA binding	4858	ENSG00000104967.6	NOVA2			1.145	0.952502
XP_016879899.1	cell organization and biogenesis;metabolic process;regulation of biological process;response to stimulus;transport	catalytic activity;protein binding	252983		STXBP4	Insulin Signaling		1.145	0.976553
XP_005257281.2	metabolic process	catalytic activity	283985		FADS6			1.145	0.972978
NP_001824.1	cell division;cell organization and biogenesis;cellular component movement;metabolic process;transport	protein binding;structural molecule activity	1211	ENSG00000122705.16	CLTA	Synaptic Vesicle Pathway		1.144	0.955682
NP_060082.2	metabolic process	metal ion binding;protein binding;RNA binding	55596	ENSG00000033030.13	ZCCHC8			1.144	0.955669
NP_001333154.1	metabolic process;regulation of biological process;response to stimulus	catalytic activity;protein binding	57599		WDR48			1.144	0.968396
NP_005735.2	metabolic process;regulation of biological process	catalytic activity;metal ion binding;protein binding	25820	ENSG00000166233.14	ARIH1			1.144	0.952898
NP_001135825.1	cell differentiation;cell growth;cell proliferation;metabolic process;regulation of biological process;response to stimulus;transport	catalytic activity;metal ion binding;protein binding	5532	ENSG00000107758.15	PPP3CB	Amyotrophic lateral sclerosis (ALS); Energy Metabolism; MAPK Signaling Pathway; Alzheimers Disease; MicroRNAs in cardiomyocyte hypertrophy; Physiological and Pathological Hypertrophy of the Heart; Initiation of transcription and translation elongation at the HIV-1 LTR		1.144	0.97249
NP_001120729.1	cellular homeostasis;regulation of biological process;transport	transporter activity	57181	ENSG00000196950.13	SLC39A10	Zinc homeostasis; NRF2 pathway		1.144	0.95684
NP_079184.2	regulation of biological process;response to stimulus	DNA binding;protein binding	79968	ENSG00000092470.11	WDR76			1.144	0.972978
NP_002943.2	cell organization and biogenesis;metabolic process;regulation of biological process;transport	protein binding;RNA binding;structural molecule activity	6187	ENSG00000140988.15	RPS2	Cytoplasmic Ribosomal Proteins	Ribosome	1.143	0.943669
NP_006017.1	cell organization and biogenesis	DNA binding;protein binding;RNA binding	8971	ENSG00000184897.5	H1FX			1.143	0.95756
NP_001300927.1	cell communication;cell death;cell division;cell organization and biogenesis;cellular component movement;defense response;metabolic process;regulation of biological process;response to stimulus;transport	protein binding	8678	ENSG00000126581.12	BECN1	Nanoparticle triggered autophagic cell death; Senescence and Autophagy in Cancer	Apoptosis - multiple species; Autophagy	1.143	0.963507
NP_001002251.2	metabolic process	protein binding;RNA binding	51329	ENSG00000182196.13	ARL6IP4			1.143	0.968118
NP_068780.2	cell organization and biogenesis;metabolic process;regulation of biological process;response to stimulus	DNA binding;protein binding	7003	ENSG00000187079.16	TEAD1	miR-509-3p alteration of YAP1/ECM axis; Mesodermal Commitment Pathway	Hippo signaling pathway; Hippo signaling pathway -multiple species	1.143	0.972978
NP_001258767.1	metabolic process;response to stimulus;transport	protein binding	51319	ENSG00000174891.12	RSRC1			1.143	0.947768
XP_016879154.1	metabolic process;regulation of biological process	DNA binding;metal ion binding;RNA binding	79724		ZNF768			1.143	0.972978
NP_003909.2	metabolic process	catalytic activity	8908	ENSG00000056998.19	GYG2	Glycogen Metabolism	Metabolic pathways; Starch and sucrose metabolism	1.143	0.972978
NP_569082.2	metabolic process;regulation of biological process;response to stimulus	catalytic activity;DNA binding;metal ion binding;protein binding	9156	ENSG00000174371.16	EXO1	Mismatch repair	Mismatch repair	1.143	0.972978
NP_001335658.1	cell organization and biogenesis;regulation of biological process;response to stimulus	enzyme regulator activity;protein binding	57498		KIDINS220	Brain-Derived Neurotrophic Factor (BDNF) signaling pathway		1.143	0.972978
NP_002127.1	cell communication;metabolic process;regulation of biological process;response to stimulus;transport	DNA binding;protein binding;RNA binding	3178	ENSG00000135486.17	HNRNPA1	mRNA Processing		1.142	0.969231
NP_002793.2	metabolic process;regulation of biological process;response to stimulus;transport	catalytic activity;nucleotide binding;protein binding;RNA binding	5700	ENSG00000100764.13	PSMC1	Proteasome Degradation; Parkin-Ubiquitin Proteasomal System pathway	Proteasome; Viral carcinogenesis; Epstein-Barr virus infection	1.142	0.944001
NP_057103.2	cell organization and biogenesis	protein binding;RNA binding	51631	ENSG00000146963.17	LUC7L2			1.142	0.944499
NP_003749.2	cell organization and biogenesis;metabolic process;regulation of biological process	protein binding;RNA binding	8669	ENSG00000104131.12	EIF3J	Translation Factors	RNA transport	1.142	0.95699
NP_005782.1	metabolic process;regulation of biological process	protein binding;RNA binding	10199	ENSG00000124383.8	MPHOSPH10		Ribosome biogenesis in eukaryotes	1.142	0.952898
NP_056197.3	metabolic process	catalytic activity;metal ion binding;protein binding	25831	ENSG00000092148.12	HECTD1			1.142	0.944499
NP_065750.1	cell organization and biogenesis;metabolic process;regulation of biological process	DNA binding;metal ion binding;protein binding	57459	ENSG00000261992.2; ENSG00000143614.9	GATAD2B			1.142	0.955871
NP_001140171.1	development;regulation of biological process	RNA binding	9904	ENSG00000122965.10	RBM19			1.142	0.952502
NP_473357.1	cell organization and biogenesis;metabolic process;regulation of biological process;transport	protein binding;RNA binding	10772	ENSG00000188529.14	SRSF10; LOC100996657	mRNA Processing	Spliceosome	1.142	0.955871
XP_005264437.1	transport	protein binding	54812		AFTPH			1.142	0.971105
NP_077269.3		protein binding	79137	ENSG00000144567.10	FAM134A; RETREG2			1.142	0.97249
NP_079341.2	cell organization and biogenesis;metabolic process	protein binding;RNA binding	80135	ENSG00000117133.10	RPF1			1.142	0.97249
NP_001303897.1	cell organization and biogenesis;regulation of biological process;transport	protein binding	90355	ENSG00000181751.9	C5orf30			1.142	0.972978
NP_004076.1	transport	metal ion binding;protein binding	1678	ENSG00000126953.5	TIMM8A			1.142	0.972978
NP_061126.2			55508	ENSG00000175782.9	SLC35E3			1.142	0.97249
NP_004682.2	cell organization and biogenesis;cellular homeostasis;regulation of biological process;response to stimulus;transport	catalytic activity;protein binding;transporter activity	9114	ENSG00000159720.11	ATP6V0D1		Lysosome; Collecting duct acid secretion; Phagosome; Rheumatoid arthritis; Metabolic pathways; Oxidative phosphorylation; Tuberculosis; Synaptic vesicle cycle; Viral carcinogenesis; Epithelial cell signaling in Helicobacter pylori infection; Vibrio cholerae infection	1.142	0.972978
XP_011509759.1	cell organization and biogenesis;metabolic process	catalytic activity	55683		KANSL3			1.142	0.986374
NP_054861.2	cell organization and biogenesis;metabolic process	catalytic activity;metal ion binding;protein binding;RNA binding	11164	ENSG00000165609.12	NUDT5		Purine metabolism	1.141	0.952898
NP_060941.2	regulation of biological process;response to stimulus	metal ion binding;protein binding;RNA binding	55854	ENSG00000065548.17	ZC3H15			1.141	0.944001
NP_426359.1	cell communication;cell differentiation;cell division;cell organization and biogenesis;cellular component movement;coagulation;metabolic process;regulation of biological process;response to stimulus;transport	catalytic activity;nucleotide binding;protein binding	998	ENSG00000070831.15	CDC42	Leptin signaling pathway; G13 Signaling Pathway; Oxidative Damage; p38 MAPK Signaling Pathway; Spinal Cord Injury; TGF-beta Signaling Pathway; Regulation of Microtubule Cytoskeleton; Integrin-mediated Cell Adhesion; Target Of Rapamycin (TOR) Signaling; T-Cell antigen Receptor (TCR) Signaling Pathway; VEGFA-VEGFR2 Signaling Pathway; B Cell Receptor Signaling Pathway; AGE/RAGE pathway; Pathogenic E…		1.141	0.972978
NP_005427.2	cell organization and biogenesis;metabolic process	protein binding;structural molecule activity	8030	ENSG00000108091.10	CCDC6	Retinoblastoma (RB) in Cancer; Mesodermal Commitment Pathway	Pathways in cancer; Thyroid cancer	1.141	0.959688
NP_116246.2	metabolic process;regulation of biological process	catalytic activity;protein binding	114294	ENSG00000103642.11	LACTB			1.141	0.952502
NP_056138.1	cell differentiation;metabolic process;regulation of biological process;response to stimulus	catalytic activity;protein binding	23376	ENSG00000014123.9	UFL1			1.141	0.959688
NP_001291479.1	metabolic process	protein binding;RNA binding	55623	ENSG00000066654.13	THUMPD1			1.141	0.948152
NP_057039.1	regulation of biological process	protein binding	51072	ENSG00000162959.13	MEMO1			1.141	0.955871
NP_001338457.1	cell organization and biogenesis;metabolic process;regulation of biological process;response to stimulus	catalytic activity;DNA binding;nucleotide binding;protein binding	23064		SETX	Interactome of polycomb repressive complex 2 (PRC2)		1.141	0.960606
NP_055764.2	cell organization and biogenesis;metabolic process	protein binding;RNA binding	22889	ENSG00000132680.10	KIAA0907; KHDC4			1.141	0.95756
XP_011519338.1	regulation of biological process;response to stimulus;transport	metal ion binding;nucleotide binding;protein binding	84766		EFCAB4B; CRACR2A			1.141	0.972978
XP_011533739.1	cell differentiation;cell organization and biogenesis;metabolic process	protein binding;structural molecule activity	1310		COL19A1			1.141	0.95756
XP_011530052.1	cell organization and biogenesis;regulation of biological process	catalytic activity;metal ion binding;motor activity;protein binding	22902		RUFY3			1.141	0.972978
NP_001272979.1		protein binding	23201	ENSG00000054965.10	FAM168A			1.141	0.972978
NP_149023.2	cell organization and biogenesis;defense response;metabolic process;regulation of biological process;response to stimulus;transport	catalytic activity;metal ion binding;protein binding;receptor activity;signal transducer activity;transporter activity	85363	ENSG00000132256.18	TRIM5	Mesodermal Commitment Pathway		1.141	0.955871
NP_056062.1	cell death;cell organization and biogenesis;defense response;metabolic process;regulation of biological process;response to stimulus	catalytic activity;metal ion binding;protein binding;structural molecule activity	1540	ENSG00000083799.17	CYLD	Regulation of toll-like receptor signaling pathway; RIG-I-like Receptor Signaling	Osteoclast differentiation; RIG-I-like receptor signaling pathway	1.141	0.974306
NP_001271271.1	metabolic process;response to stimulus	catalytic activity	154807	ENSG00000196715.5	VKORC1L1			1.141	0.972978
NP_005753.1	cell organization and biogenesis;defense response;metabolic process;regulation of biological process;response to stimulus	catalytic activity;DNA binding;metal ion binding;protein binding;RNA binding	10155	ENSG00000130726.11	TRIM28	Corticotropin-releasing hormone signaling pathway; Mesodermal Commitment Pathway; ATM Signaling Network in Development and Disease		1.14	0.944001
NP_003668.2	cell organization and biogenesis;metabolic process	protein binding;RNA binding	8562	ENSG00000139726.10	DENR			1.14	0.952502
XP_016869465.1	metabolic process;response to stimulus;transport	catalytic activity;protein binding	93100		NAPRT1; NAPRT			1.14	0.951031
NP_077003.1		protein binding;RNA binding	79080	ENSG00000110104.11	CCDC86			1.14	0.95756
NP_036270.1	cell division;regulation of biological process;response to stimulus	protein binding;RNA binding	26574	ENSG00000276072.2; ENSG00000275700.4	AATF			1.14	0.952502
NP_001021.1	cell organization and biogenesis;cell proliferation;metabolic process;transport	DNA binding;metal ion binding;protein binding;RNA binding;structural molecule activity	6232	ENSG00000177954.11	RPS27	Cytoplasmic Ribosomal Proteins	Ribosome	1.14	0.95699
NP_057591.2	metabolic process;regulation of biological process	catalytic activity;DNA binding;nucleotide binding;protein binding	51755	ENSG00000167258.13	CDK12			1.14	0.97249
NP_219485.1	cell division;cell organization and biogenesis;regulation of biological process	protein binding	93323	ENSG00000131351.14	HAUS8			1.14	0.963507
NP_065825.1	metabolic process;regulation of biological process;response to stimulus;transport	catalytic activity;metal ion binding;protein binding	57534	ENSG00000101752.11	MIB1			1.14	0.972812
NP_115498.2	cell organization and biogenesis;cellular component movement;coagulation;regulation of biological process;response to stimulus;transport	protein binding	84062	ENSG00000047579.19	DTNBP1			1.14	0.95756
XP_016878188.1	cell differentiation;cell organization and biogenesis;metabolic process;regulation of biological process;transport	catalytic activity;protein binding	8925		HERC1			1.14	0.97249
NP_060085.2	metabolic process;regulation of biological process;response to stimulus	protein binding	54780	ENSG00000107672.14	NSMCE4A			1.14	0.972978
NP_061329.3	regulation of biological process;response to stimulus	protein binding;signal transducer activity	55970	ENSG00000172380.5	GNG12	Focal Adhesion-PI3K-Akt-mTOR-signaling pathway; Calcium Regulation in the Cardiac Cell; Regulation of Actin Cytoskeleton; Chemokine signaling pathway; Myometrial Relaxation and Contraction Pathways; G Protein Signaling Pathways	Cholinergic synapse; Retrograde endocannabinoid signaling; Circadian entrainment; Ras signaling pathway; Pathways in cancer; Glutamatergic synapse; GABAergic synapse; Dopaminergic synapse; Regulation of actin cytoskeleton; PI3K-Akt signaling pathway; Morphine addiction; Chemokine signaling pathway; MAPK signaling pathway; Alcoholism; Serotonergic synapse	1.14	0.972978
XP_005268185.1	cell organization and biogenesis;metabolic process;regulation of biological process	catalytic activity;protein binding	84312		BRMS1L			1.14	0.972978
NP_005711.1	cell organization and biogenesis;cellular component movement;regulation of biological process;response to stimulus	protein binding;structural molecule activity	10095	ENSG00000130429.12	ARPC1B	Pathogenic Escherichia coli infection; Microglia Pathogen Phagocytosis Pathway	Bacterial invasion of epithelial cells; Pathogenic Escherichia coli infection; Shigellosis; Regulation of actin cytoskeleton; Endocytosis; Fc gamma R-mediated phagocytosis; Salmonella infection	1.139	0.944499
NP_060695.2	cell organization and biogenesis;metabolic process;regulation of biological process	protein binding	55234	ENSG00000122692.8	SMU1			1.139	0.960366
NP_056518.2	cell organization and biogenesis;metabolic process	protein binding;RNA binding	27341	ENSG00000189306.10	RRP7A		Ribosome biogenesis in eukaryotes	1.139	0.952898
NP_003281.1	cell differentiation;cell organization and biogenesis;cellular component movement	metal ion binding;protein binding;structural molecule activity	7171	ENSG00000167460.14	TPM4	Striated Muscle Contraction	Cardiac muscle contraction; Hypertrophic cardiomyopathy (HCM); Dilated cardiomyopathy; Adrenergic signaling in cardiomyocytes	1.139	0.955669
NP_060544.2		protein binding	55702	ENSG00000105248.15	CCDC94			1.139	0.968857
NP_665802.1	cell differentiation;cell organization and biogenesis;metabolic process;regulation of biological process;response to stimulus	catalytic activity;metal ion binding;motor activity;protein binding	7189	ENSG00000175104.14	TRAF6	IL-1 signaling pathway; T-Cell antigen Receptor (TCR) Signaling Pathway; Simplified Depiction of MYD88 Distinct Input-Output Pathway; Toll-like Receptor Signaling; MAPK and NFkB Signalling Pathways Inhibited by Yersinia YopJ; Photodynamic therapy-induced NF-kB survival signaling; Melatonin metabolism and effects; IL17 signaling pathway; EBV LMP1 signaling; Regulation of toll-like receptor signali…	MAPK signaling pathway; Ubiquitin mediated proteolysis; Small cell lung cancer; Tuberculosis; Neurotrophin signaling pathway; NOD-like receptor signaling pathway; Hepatitis C; Toxoplasmosis; Pathways in cancer; Chagas disease (American trypanosomiasis); Toll-like receptor signaling pathway; Leishmaniasis; Measles; Epstein-Barr virus infection; Pertussis; Osteoclast differentiation; RIG-I-like rec…	1.139	0.979022
NP_004473.2	metabolic process;regulation of biological process;response to stimulus	catalytic activity;metal ion binding;protein binding	2591	ENSG00000115339.13	GALNT3		Mucin type O-glycan biosynthesis; Metabolic pathways	1.139	0.972978
NP_060416.1	metabolic process	catalytic activity;metal ion binding	55033	ENSG00000106080.10	FKBP14			1.139	0.972978
XP_016863455.1	cell organization and biogenesis;cell proliferation;cellular component movement;metabolic process;regulation of biological process;response to stimulus	catalytic activity;protein binding	2549		GAB1	ErbB Signaling Pathway; EGF/EGFR Signaling Pathway; Signaling of Hepatocyte Growth Factor Receptor; B Cell Receptor Signaling Pathway; VEGFA-VEGFR2 Signaling Pathway; Insulin Signaling; IL-6 signaling pathway; Alpha 6 Beta 4 signaling pathway		1.139	0.974738
NP_060190.2	regulation of biological process	protein binding	55620	ENSG00000178078.11	STAP2			1.139	0.959746
NP_001271426.1			83986	ENSG00000167930.15	ITFG3; FAM234A			1.139	0.971105
NP_003721.2	metabolic process;transport	catalytic activity;RNA binding	8635	ENSG00000026297.15	RNASET2			1.139	0.965883
XP_011512019.1	metabolic process	catalytic activity;nucleotide binding;protein binding	55728		N4BP2			1.139	0.968857
XP_005258421.1			83608		C18orf21			1.139	0.972978
NP_000590.1	cell differentiation;cell proliferation;metabolic process;regulation of biological process;response to stimulus	protein binding	3488	ENSG00000115461.4	IGFBP5	Senescence and Autophagy in Cancer; Factors and pathways affecting insulin-like growth factor (IGF1)-Akt signaling; Myometrial Relaxation and Contraction Pathways		1.139	0.972978
NP_076920.1	cell differentiation;cell division;cell proliferation;development;metabolic process;regulation of biological process	DNA binding	3214	ENSG00000182742.5	HOXB4			1.139	0.982978
NP_005817.1	metabolic process;regulation of biological process	protein binding;RNA binding	10236	ENSG00000282958.1; ENSG00000125944.18	HNRNPR	mRNA Processing		1.138	0.97249
NP_057018.1	cell growth;metabolic process	protein binding;RNA binding	51602	ENSG00000055044.10	NOP58		Ribosome biogenesis in eukaryotes	1.138	0.944499
XP_006719583.1	metabolic process	catalytic activity	57609		DIP2B			1.138	0.963507
NP_037379.1	cell death;cell organization and biogenesis;metabolic process;regulation of biological process;response to stimulus	catalytic activity;protein binding	27429	ENSG00000115317.11	HTRA2	Parkinsons Disease Pathway; Nanomaterial induced apoptosis	Parkinson's disease; Apoptosis - multiple species; Apoptosis	1.138	0.965883
XP_011513022.1	cell proliferation;regulation of biological process	protein binding	55003		PAK1IP1			1.138	0.95699
NP_001137457.1	cell organization and biogenesis;metabolic process;regulation of biological process;response to stimulus;transport	DNA binding;protein binding	8815	ENSG00000175334.7	BANF1			1.138	0.97249
NP_055824.1	cell organization and biogenesis;development;metabolic process	catalytic activity;metal ion binding;protein binding	23024	ENSG00000121440.14	PDZRN3			1.138	0.959688
XP_005267567.1	metabolic process;transport	protein binding;receptor activity	26020		LRP10			1.138	0.972978
NP_443091.1	cell organization and biogenesis;transport	transporter activity	91869	ENSG00000163933.9	RFT1			1.138	0.972978
NP_001001481.2	metabolic process;response to stimulus	catalytic activity;nucleotide binding;protein binding	55284	ENSG00000104343.19	UBE2W			1.138	0.973961
NP_127492.1	cellular homeostasis;metabolic process;regulation of biological process;response to stimulus	DNA binding;protein binding	2969	ENSG00000263001.5	GTF2I	B Cell Receptor Signaling Pathway	Herpes simplex infection; cGMP-PKG signaling pathway; Basal transcription factors	1.137	0.944499
XP_005255375.1			408050	ENSG00000278087.4; ENSG00000103226.17	NOMO3			1.137	0.972978
XP_006722491.1	cellular homeostasis;metabolic process;regulation of biological process;response to stimulus;transport	catalytic activity;protein binding	23327		NEDD4L	TGF-beta Signaling Pathway		1.137	0.968857
NP_001316.1	metabolic process	protein binding;RNA binding	1478	ENSG00000101811.13	CSTF2	mRNA Processing	mRNA surveillance pathway	1.137	0.97249
NP_001096616.1	cell differentiation;metabolic process;regulation of biological process;response to stimulus	protein binding;RNA binding	26058	ENSG00000204120.14	GIGYF2			1.137	0.95756
NP_757386.2	metabolic process	protein binding;RNA binding	57794	ENSG00000105705.15	SUGP1	mRNA Processing		1.137	0.9583
NP_001091977.1	cell division;cell organization and biogenesis;regulation of biological process	DNA binding;metal ion binding;protein binding;RNA binding	7756	ENSG00000010244.18	ZNF207			1.137	0.959688
NP_001265135.1	transport		29015	ENSG00000134802.17	SLC43A3			1.137	0.97249
NP_001071131.1		nucleotide binding	55665	ENSG00000106608.16	URGCP			1.137	0.972978
NP_060476.2	cell organization and biogenesis;metabolic process	catalytic activity;nucleotide binding;RNA binding	55687	ENSG00000100416.12	TRMU		Sulfur relay system	1.137	0.972978
NP_075050.3	cell division;cell organization and biogenesis;metabolic process;regulation of biological process;response to stimulus	nucleotide binding;protein binding	93973	ENSG00000113812.13	ACTR8			1.137	0.972978
NP_001291946.1	cellular component movement;transport	catalytic activity;motor activity;protein binding	83657	ENSG00000168589.14	DYNLRB2			1.137	0.972978
NP_006588.1	cell communication;cell organization and biogenesis;metabolic process;regulation of biological process;response to stimulus;transport	catalytic activity;nucleotide binding;protein binding;RNA binding	3312	ENSG00000109971.13	HSPA8	Parkin-Ubiquitin Proteasomal System pathway; MAPK Signaling Pathway; Exercise-induced Circadian Regulation	Epstein-Barr virus infection; Legionellosis; Measles; MAPK signaling pathway; Longevity regulating pathway - multiple species; Estrogen signaling pathway; Toxoplasmosis; Spliceosome; Endocytosis; Antigen processing and presentation; Influenza A; Protein processing in endoplasmic reticulum	1.136	0.944499
XP_005272536.1	metabolic process;regulation of biological process;response to stimulus	protein binding;RNA binding	4670		HNRNPM	mRNA Processing		1.136	0.972978
NP_036565.2	cell organization and biogenesis;metabolic process;regulation of biological process;response to stimulus	DNA binding;protein binding;receptor activity;RNA binding;signal transducer activity	23451	ENSG00000115524.15	SF3B1	mRNA Processing	Spliceosome	1.136	0.944499
XP_016882575.1	cell differentiation;cell organization and biogenesis;cellular component movement;metabolic process;regulation of biological process;response to stimulus;transport	catalytic activity;metal ion binding;motor activity;nucleotide binding;protein binding;structural molecule activity;transporter activity	58513		EPS15L1	EGF/EGFR Signaling Pathway		1.136	0.945944
NP_036379.2	metabolic process	catalytic activity;nucleotide binding;protein binding	22929	ENSG00000086475.14	SEPHS1		Metabolic pathways; Selenocompound metabolism	1.136	0.963507
NP_000475.1	cell communication;cell death;cell growth;cell organization and biogenesis;cellular component movement;cellular homeostasis;defense response;metabolic process;regulation of biological process;response to stimulus;transport	DNA binding;enzyme regulator activity;metal ion binding;protein binding	351	ENSG00000142192.20	APP	Copper homeostasis; Alzheimers Disease; TGF-beta Signaling Pathway; Endoderm Differentiation; Apoptosis-related network due to altered Notch3 in ovarian cancer	Serotonergic synapse; Alzheimer's disease	1.136	0.95756
XP_011512643.1	cellular homeostasis;metabolic process;response to stimulus;transport	transporter activity	2030		SLC29A1	Fluoropyrimidine Activity		1.136	0.959688
NP_008975.1	cell division	catalytic activity;nucleotide binding;protein binding	11104	ENSG00000186625.13	KATNA1			1.136	0.972978
XP_011540617.1	metabolic process	protein binding;RNA binding	84950		PRPF38A			1.136	0.972978
NP_005018.1	cellular component movement;cellular homeostasis;metabolic process;regulation of biological process;response to stimulus;transport	catalytic activity;enzyme regulator activity;protein binding	5296		PIK3R2	Bladder Cancer; Focal Adhesion; Interleukin-11 Signaling Pathway; IL-3 Signaling Pathway; Leptin signaling pathway; IL-7 Signaling Pathway; RANKL/RANK (Receptor activator of NFKB (ligand)) Signaling Pathway; Integrin-mediated Cell Adhesion; Regulation of toll-like receptor signaling pathway; IL-5 Signaling Pathway; Interferon type I signaling pathways; T-Cell antigen Receptor (TCR) Signaling Path…	Breast cancer; Small cell lung cancer; Neurotrophin signaling pathway; mTOR signaling pathway; Central carbon metabolism in cancer; EGFR tyrosine kinase inhibitor resistance; Regulation of lipolysis in adipocytes; Chagas disease (American trypanosomiasis); Pathways in cancer; Ras signaling pathway; Non-small cell lung cancer; Non-alcoholic fatty liver disease (NAFLD); Phospholipase D signaling pa…	1.136	0.972978
XP_016881019.1	metabolic process;transport	protein binding;transporter activity	114876		OSBPL1A			1.136	0.965883
NP_000359.1	cell differentiation;cell organization and biogenesis;cellular component movement;metabolic process;regulation of biological process;response to stimulus;transport	catalytic activity;motor activity;protein binding	7248	ENSG00000165699.13	TSC1	Focal Adhesion-PI3K-Akt-mTOR-signaling pathway; BDNF-TrkB Signaling; Signaling Pathways in Glioblastoma; Target Of Rapamycin (TOR) Signaling; Angiopoietin Like Protein 8 Regulatory Pathway; Wnt Signaling Pathway Netpath; 4-hydroxytamoxifen, Dexamethasone, and Retinoic Acids Regulation of p27 Expression; Nanoparticle triggered autophagic cell death; Integrated Breast Cancer Pathway; AMP-activated …	PI3K-Akt signaling pathway; AMPK signaling pathway; Insulin signaling pathway; mTOR signaling pathway; Phospholipase D signaling pathway; Longevity regulating pathway; Choline metabolism in cancer	1.136	0.972978
NP_001340778.1			84187	ENSG00000157600.11	TMEM164			1.136	0.972978
XP_011536062.1	cell organization and biogenesis;metabolic process;regulation of biological process;response to stimulus	catalytic activity;protein binding;RNA binding	10445		MCRS1			1.136	0.972978
NP_112420.1	cell communication;metabolic process;regulation of biological process;response to stimulus;transport	DNA binding;protein binding;RNA binding	3178	ENSG00000135486.17	HNRNPA1	mRNA Processing	Spliceosome	1.135	0.972978
NP_005434.4	metabolic process	catalytic activity;nucleotide binding;protein binding	9061	ENSG00000138801.8	PAPSS1	Sulfation Biotransformation Reaction	Purine metabolism; Sulfur metabolism; Metabolic pathways; Selenocompound metabolism	1.135	0.952898
NP_055082.1			10944	ENSG00000110696.9	C11orf58			1.135	0.959688
NP_006651.2	metabolic process;regulation of biological process	catalytic activity;enzyme regulator activity;metal ion binding;nucleotide binding;protein binding	10845	ENSG00000166855.9	CLPX			1.135	0.9462
NP_001009999.1	cell organization and biogenesis;coagulation;metabolic process;regulation of biological process;response to stimulus	catalytic activity;DNA binding;nucleotide binding;protein binding	23028	ENSG00000004487.15	KDM1A	Androgen receptor signaling pathway		1.135	0.959688
XP_016857235.1	cellular component movement	protein binding	55740		ENAH	Regulation of Actin Cytoskeleton		1.135	0.963507
NP_001317289.1	cell organization and biogenesis;cell proliferation;cellular homeostasis;metabolic process;regulation of biological process;response to stimulus	catalytic activity;DNA binding;metal ion binding;nucleotide binding;protein binding	5422	ENSG00000101868.10	POLA1	Nucleotide Metabolism; DNA Replication; Retinoblastoma (RB) in Cancer		1.135	0.961795
NP_001001975.1	cell organization and biogenesis;metabolic process;response to stimulus;transport	catalytic activity;nucleotide binding;transporter activity	513	ENSG00000099624.7	ATP5D	Oxidative phosphorylation; Electron Transport Chain	Alzheimer's disease; Metabolic pathways; Huntington's disease; Oxidative phosphorylation; Parkinson's disease	1.135	0.963035
NP_076943.1		protein binding	79002	ENSG00000123144.10	C19orf43; TRIR			1.135	0.964709
XP_016867003.1	metabolic process;regulation of biological process	protein binding	9589		WTAP			1.135	0.968727
NP_079107.6	cell organization and biogenesis;metabolic process;regulation of biological process;transport	catalytic activity;protein binding	96764	ENSG00000137574.10	TGS1		RNA transport	1.135	0.97249
NP_004888.2	metabolic process	catalytic activity	9562	ENSG00000107789.15	MINPP1		Metabolic pathways; Inositol phosphate metabolism; Glycolysis / Gluconeogenesis	1.135	0.97249
NP_002628.2	metabolic process	catalytic activity;protein binding	5255	ENSG00000067177.14	PHKA1	Glycogen Metabolism	Calcium signaling pathway; Insulin signaling pathway; Glucagon signaling pathway	1.135	0.972978
NP_002171.2	cell organization and biogenesis;metabolic process;regulation of biological process;response to stimulus	catalytic activity;DNA binding;metal ion binding;nucleotide binding;protein binding;RNA binding	3508	ENSG00000132740.8	IGHMBP2			1.135	0.963507
XP_005246274.1	cell organization and biogenesis;cellular component movement;metabolic process;regulation of biological process;response to stimulus	DNA binding;protein binding	10152		ABI2	Regulation of Actin Cytoskeleton		1.135	0.972978
XP_006724559.1	metabolic process	catalytic activity;protein binding	5256		PHKA2	Glycogen Metabolism		1.135	0.974738
NP_001316712.1	metabolic process	catalytic activity;protein binding	201562		PTPLB; HACD2			1.135	0.972978
NP_055660.1	cell organization and biogenesis;metabolic process;regulation of biological process;response to stimulus	catalytic activity;protein binding;receptor activity;signal transducer activity	9896	ENSG00000112367.10	FIG4			1.135	0.972978
NP_001273490.1	cell differentiation;cell division;cell organization and biogenesis;metabolic process;regulation of biological process	protein binding;structural molecule activity	4926	ENSG00000137497.17	NUMA1	Ectoderm Differentiation		1.134	0.97249
NP_064601.3	metabolic process	catalytic activity;metal ion binding	6051	ENSG00000176393.10	RNPEP			1.134	0.95756
NP_057390.1	metabolic process;regulation of biological process	protein binding	51726	ENSG00000090520.11	DNAJB11	Photodynamic therapy-induced unfolded protein response	Protein processing in endoplasmic reticulum	1.134	0.962767
NP_057126.2	metabolic process;regulation of biological process	catalytic activity;protein binding;RNA binding	51010	ENSG00000107371.12	EXOSC3		RNA degradation	1.134	0.972978
NP_003673.3	cell death;regulation of biological process;response to stimulus	enzyme regulator activity;protein binding	8567	ENSG00000110514.19	MADD	TNF alpha Signaling Pathway; Deregulation of Rab and Rab Effector Genes in Bladder Cancer		1.134	0.963507
NP_004837.1	metabolic process;regulation of biological process	protein binding;RNA binding	9470	ENSG00000135930.13	EIF4E2	Focal Adhesion-PI3K-Akt-mTOR-signaling pathway	RNA transport; HIF-1 signaling pathway; PI3K-Akt signaling pathway; mTOR signaling pathway; Insulin signaling pathway; Longevity regulating pathway; EGFR tyrosine kinase inhibitor resistance	1.134	0.966276
XP_011512740.2	cell organization and biogenesis;metabolic process;regulation of biological process;response to stimulus	catalytic activity;metal ion binding;protein binding	23304		UBR2			1.134	0.97249
NP_006770.1	cell organization and biogenesis;regulation of biological process;response to stimulus	enzyme regulator activity;protein binding	10435	ENSG00000149798.4	CDC42EP2			1.134	0.977095
XP_011514444.1	regulation of biological process		3475		IFRD1	Hypertrophy Model		1.134	0.972978
XP_006712562.1	metabolic process;regulation of biological process;response to stimulus	catalytic activity;protein binding	3631		INPP4A	Insulin Signaling		1.134	0.972978
XP_011537421.1	cell organization and biogenesis;cellular homeostasis;defense response;response to stimulus;transport	metal ion binding;protein binding	10367		MICU1			1.134	0.973674
NP_003300.1	cell organization and biogenesis	protein binding	7259	ENSG00000189241.6	TSPYL1	Sudden Infant Death Syndrome (SIDS) Susceptibility Pathways		1.134	0.972978
NP_055458.1	cell differentiation;development;metabolic process;regulation of biological process;response to stimulus	DNA binding;metal ion binding;protein binding	9658	ENSG00000101493.10	ZNF516			1.134	0.972978
XP_011532404.1	cell organization and biogenesis;metabolic process;regulation of biological process	catalytic activity;DNA binding;metal ion binding;protein binding	7862		BRPF1			1.134	0.986374
NP_937887.1	cell organization and biogenesis;defense response;metabolic process;regulation of biological process;response to stimulus	nucleotide binding;protein binding;RNA binding;structural molecule activity	1981		EIF4G1	Translation Factors		1.133	0.972978
NP_055317.1	cell organization and biogenesis;cell proliferation;metabolic process;regulation of biological process;response to stimulus	catalytic activity;metal ion binding;protein binding	27339	ENSG00000110107.8	PRPF19		Spliceosome; Ubiquitin mediated proteolysis	1.133	0.947811
NP_006448.4	cell growth;regulation of biological process	metal ion binding;protein binding	10611		PDLIM5			1.133	0.963507
NP_001306165.1	cell organization and biogenesis;metabolic process;transport	protein binding;RNA binding;structural molecule activity	6164	ENSG00000109475.16	RPL34	Cytoplasmic Ribosomal Proteins	Ribosome	1.133	0.947811
NP_002660.1	cell organization and biogenesis;metabolic process;regulation of biological process	catalytic activity;protein binding	5356	ENSG00000171566.11	PLRG1		Spliceosome	1.133	0.962424
NP_976324.2		protein binding;RNA binding	389677	ENSG00000183808.11	RBM12B			1.133	0.963507
XP_011528424.1	metabolic process;regulation of biological process;transport	protein binding	26088	ENSG00000100083.18	GGA1			1.133	0.971727
NP_079495.1	regulation of biological process;transport	protein binding	80331	ENSG00000101152.10	DNAJC5		Protein processing in endoplasmic reticulum	1.133	0.968396
NP_005821.2	cell organization and biogenesis;metabolic process	protein binding;RNA binding;structural molecule activity	10240	ENSG00000102738.7	MRPS31			1.133	0.965727
NP_064536.2	metabolic process		56910	ENSG00000084090.13	STARD7			1.133	0.972978
NP_005224.2	cellular component movement;metabolic process;regulation of biological process;response to stimulus	catalytic activity;nucleotide binding;protein binding;receptor activity;signal transducer activity	2042	ENSG00000044524.10	EPHA3	NRF2 pathway	Axon guidance	1.133	0.97249
NP_060367.1	metabolic process	catalytic activity	54995	ENSG00000151093.7	OXSM		Fatty acid metabolism; Fatty acid biosynthesis; Metabolic pathways; Biotin metabolism	1.133	0.972978
NP_689592.2		RNA binding	128061	ENSG00000143633.12	C1orf131			1.133	0.972978
XP_016879389.1	cell organization and biogenesis;metabolic process;regulation of biological process;response to stimulus	RNA binding	9665		KIAA0430; MARF1			1.133	0.986374
NP_060090.2	defense response;metabolic process;regulation of biological process;response to stimulus	DNA binding;protein binding;RNA binding	3609	ENSG00000129351.17	ILF3			1.132	0.949929
NP_003615.2	cell organization and biogenesis;metabolic process;regulation of biological process;transport	enzyme regulator activity;protein binding	8498	ENSG00000031823.14	RANBP3			1.132	0.963507
NP_008982.1	cell death;metabolic process;regulation of biological process	enzyme regulator activity;protein binding	11124	ENSG00000185104.19	FAF1	VEGFA-VEGFR2 Signaling Pathway; Fas Ligand (FasL) pathway and Stress induction of Heat Shock Proteins (HSP) regulation; Retinoblastoma (RB) in Cancer		1.132	0.969231
NP_055953.3	cell organization and biogenesis;metabolic process;regulation of biological process;response to stimulus	DNA binding;protein binding;RNA binding	23168	ENSG00000137815.14	RTF1	Endoderm Differentiation		1.132	0.968857
NP_068590.1	cell death;cell differentiation;regulation of biological process;response to stimulus	protein binding;structural molecule activity	60485	ENSG00000151748.14	SAV1		Hippo signaling pathway; Hippo signaling pathway -multiple species	1.132	0.972978
XP_005260446.1	cell organization and biogenesis;metabolic process;regulation of biological process	protein binding	26039		SS18L1			1.132	0.973674
XP_016856052.1	cell proliferation;regulation of biological process;transport	protein binding	200081		TXLNA			1.131	0.968857
NP_001269468.1	cell death;cell organization and biogenesis;cell proliferation;cellular homeostasis;metabolic process;regulation of biological process;response to stimulus	catalytic activity;protein binding;signal transducer activity	2782	ENSG00000078369.17	GNB1	Focal Adhesion-PI3K-Akt-mTOR-signaling pathway; Corticotropin-releasing hormone signaling pathway; Nicotine Activity on Dopaminergic Neurons; Calcium Regulation in the Cardiac Cell; G Protein Signaling Pathways; Chemokine signaling pathway; Human Thyroid Stimulating Hormone (TSH) signaling pathway; Estrogen signaling pathway; Myometrial Relaxation and Contraction Pathways	Retrograde endocannabinoid signaling; Circadian entrainment; Phototransduction; Cholinergic synapse; Alcoholism; Pathways in cancer; Olfactory transduction; Serotonergic synapse; Chemokine signaling pathway; GABAergic synapse; Morphine addiction; Glutamatergic synapse; Dopaminergic synapse; PI3K-Akt signaling pathway; Ras signaling pathway	1.131	0.963507
XP_005263479.1	cell organization and biogenesis;metabolic process;regulation of biological process;response to stimulus	catalytic activity;nucleotide binding;protein binding	10277		UBE4B			1.131	0.963507
NP_005461.2	cell organization and biogenesis;cellular component movement;metabolic process;regulation of biological process;response to stimulus	enzyme regulator activity;protein binding	10006	ENSG00000136754.16	ABI1	EGF/EGFR Signaling Pathway		1.131	0.97249
NP_005524.2	regulation of biological process;response to stimulus	protein binding	3430	ENSG00000068079.7	IFI35			1.131	0.97249
NP_002705.2	metabolic process;regulation of biological process;transport	DNA binding;enzyme regulator activity;metal ion binding;protein binding;RNA binding	5514	ENSG00000238104.7; ENSG00000231737.7; ENSG00000206489.9; ENSG00000230995.7; ENSG00000204569.9; ENSG00000227804.7; ENSG00000235291.7	PPP1R10			1.131	0.972978
XP_016885464.1	cell death;cell organization and biogenesis;metabolic process;regulation of biological process;response to stimulus	enzyme regulator activity;protein binding	9459		ARHGEF6	Regulation of Actin Cytoskeleton		1.131	0.972978
NP_620147.1	cell organization and biogenesis;metabolic process;regulation of biological process;response to stimulus	protein binding	123169	ENSG00000166477.12	LEO1	Endoderm Differentiation		1.131	0.972978
NP_003084.1	cell organization and biogenesis;metabolic process	metal ion binding;protein binding;RNA binding	6631	ENSG00000124562.9	SNRPC		Spliceosome	1.131	0.972978
XP_006722863.1	cell death;metabolic process;regulation of biological process;response to stimulus	catalytic activity;metal ion binding;nucleotide binding;protein binding	5609		MAP2K7	ErbB Signaling Pathway; MAPK Cascade; TNF alpha Signaling Pathway; Toll-like receptor signaling pathway; VEGFA-VEGFR2 Signaling Pathway; RANKL/RANK (Receptor activator of NFKB (ligand)) Signaling Pathway; Regulation of toll-like receptor signaling pathway; Insulin Signaling; MAPK Signaling Pathway; IL-1 signaling pathway; Angiopoietin Like Protein 8 Regulatory Pathway; Cardiac Hypertrophic Respon…		1.131	0.97249
NP_001332810.1	metabolic process	protein binding	54876	ENSG00000163257.10	DCAF16			1.131	0.977095
NP_002131.2	metabolic process;regulation of biological process;response to stimulus	DNA binding;protein binding;RNA binding	3190	ENSG00000165119.20	HNRNPK	mRNA Processing		1.13	0.972978
NP_001305663.1	cellular component movement;transport	catalytic activity;motor activity;protein binding	64837	ENSG00000174996.11	KLC2		Salmonella infection	1.13	0.963507
NP_057671.2	cell organization and biogenesis;metabolic process;regulation of biological process	protein binding	11335; 90416	ENSG00000122565.18	CBX3; C15orf57; CCDC32	Exercise-induced Circadian Regulation		1.13	0.959688
NP_004136.2	cellular component movement;regulation of biological process;response to stimulus	catalytic activity;enzyme regulator activity;metal ion binding;motor activity;nucleotide binding;protein binding;structural molecule activity	4650		MYO9B			1.13	0.972978
NP_003189.2	metabolic process;regulation of biological process	DNA binding;protein binding	6924	ENSG00000011007.12	TCEB3; ELOA	VEGFA-VEGFR2 Signaling Pathway		1.13	0.963507
NP_115766.3	cell organization and biogenesis;metabolic process;regulation of biological process	protein binding;RNA binding	84365	ENSG00000155438.11	MKI67IP; NIFK			1.13	0.97249
NP_005861.2	cell organization and biogenesis;metabolic process;regulation of biological process	catalytic activity;protein binding;RNA binding	10284	ENSG00000150459.12	SAP18	Hedgehog Signaling Pathway	mRNA surveillance pathway; RNA transport	1.13	0.963507
NP_006326.1	transport	transporter activity	10440	ENSG00000134375.10	TIMM17A			1.13	0.972978
NP_001254627.1	cell differentiation;cellular component movement;regulation of biological process;response to stimulus;transport	protein binding	967	ENSG00000135404.11	CD63		Lysosome; Proteoglycans in cancer	1.13	0.97249
XP_016868302.1	regulation of biological process	metal ion binding;protein binding	9678		PHF14			1.13	0.966362
NP_065806.1	metabolic process;transport	protein binding;transporter activity	57515	ENSG00000111897.6	SERINC1	Sphingolipid Metabolism		1.13	0.97249
NP_001137378.1	regulation of biological process;response to stimulus	metal ion binding;protein binding	10906	ENSG00000135148.11	TRAFD1	Regulation of toll-like receptor signaling pathway		1.13	0.972978
NP_005495.2	cell proliferation;metabolic process	catalytic activity;protein binding	586	ENSG00000060982.14	BCAT1	Amino Acid metabolism	Metabolic pathways; Biosynthesis of amino acids; Cysteine and methionine metabolism; Valine, leucine and isoleucine biosynthesis; Valine, leucine and isoleucine degradation; 2-Oxocarboxylic acid metabolism; Pantothenate and CoA biosynthesis	1.13	0.998419
NP_002373.3	cell communication;cell death;cell organization and biogenesis;metabolic process;regulation of biological process;response to stimulus	DNA binding;protein binding	4149	ENSG00000125952.18	MAX	p38 MAPK Signaling Pathway; B Cell Receptor Signaling Pathway; Pathways Affected in Adenoid Cystic Carcinoma; MAPK Signaling Pathway	Transcriptional misregulation in cancer; MAPK signaling pathway; Small cell lung cancer; Pathways in cancer	1.13	0.972978
NP_001341618.1	cell death;cell differentiation;cell organization and biogenesis;cell proliferation;development;metabolic process;regulation of biological process;response to stimulus;transport	catalytic activity;metal ion binding;nucleotide binding;protein binding;signal transducer activity	5894	ENSG00000132155.11	RAF1	Signaling of Hepatocyte Growth Factor Receptor; MAPK and NFkB Signalling Pathways Inhibited by Yersinia YopJ; AGE/RAGE pathway; Kit receptor signaling pathway; Pathways Affected in Adenoid Cystic Carcinoma; TNF related weak inducer of apoptosis (TWEAK) Signaling Pathway; TNF alpha Signaling Pathway; Aryl Hydrocarbon Receptor; Leptin signaling pathway; IL-5 Signaling Pathway; Endothelin Pathways; …		1.13	0.972978
NP_733468.3	cell division;cell organization and biogenesis;regulation of biological process	protein binding	57082	ENSG00000137812.19	CASC5; KNL1			1.13	0.968876
NP_006262.1	regulation of biological process;response to stimulus	metal ion binding;protein binding	6271	ENSG00000160678.11	S100A1			1.13	0.972978
NP_054796.1	cell death	protein binding;RNA binding	26017	ENSG00000105058.11	FAM32A			1.13	0.977095
NP_001268222.1	cell differentiation;metabolic process;regulation of biological process	DNA binding;metal ion binding;protein binding	23528	ENSG00000162702.7	ZNF281	Mesodermal Commitment Pathway		1.13	0.972978
XP_011514672.1	metabolic process	RNA binding	55131		RBM28			1.129	0.952898
XP_011510069.1	transport	protein binding	729540		RGPD6			1.129	0.972978
NP_001284519.1	metabolic process;regulation of biological process;response to stimulus	catalytic activity;RNA binding	10849	ENSG00000117877.10	CD3EAP			1.129	0.972978
NP_005768.1	metabolic process	DNA binding;protein binding;RNA binding	10180	ENSG00000004534.14	RBM6			1.129	0.97249
NP_115721.1	cell organization and biogenesis;metabolic process;regulation of biological process	protein binding;RNA binding	84305	ENSG00000170473.16	WIBG; PYM1		RNA transport; mRNA surveillance pathway	1.129	0.972978
NP_001601.1	cell organization and biogenesis;metabolic process	catalytic activity	53	ENSG00000134575.9	ACP2		Lysosome	1.129	0.972978
XP_016885122.1	development;metabolic process;regulation of biological process	metal ion binding;protein binding;RNA binding	55796		MBNL3			1.129	0.985244
NP_000104.1	cell organization and biogenesis;cellular component movement;metabolic process;regulation of biological process;response to stimulus;transport	catalytic activity;nucleotide binding;protein binding	1861	ENSG00000136827.11	TOR1A			1.129	0.972978
NP_056425.1	cell communication;cell organization and biogenesis;metabolic process;response to stimulus	protein binding	26100	ENSG00000157954.14	WIPI2			1.129	0.972978
NP_112597.3	metabolic process	catalytic activity;RNA binding	83480		PUS3			1.129	0.97249
NP_055160.2	metabolic process;regulation of biological process	metal ion binding	24149	ENSG00000171467.15	ZNF318	Androgen receptor signaling pathway		1.129	0.972978
NP_599150.1	cell organization and biogenesis;metabolic process;regulation of biological process;response to stimulus	protein binding;RNA binding	6895	ENSG00000139546.10	TARBP2			1.129	0.972978
NP_055478.2	cell organization and biogenesis;metabolic process;regulation of biological process;response to stimulus	catalytic activity;metal ion binding;protein binding	9682	ENSG00000066135.12	KDM4A			1.129	0.972978
NP_001309185.1		catalytic activity;DNA binding;nucleotide binding;protein binding	23132	ENSG00000164080.13	RAD54L2			1.129	0.985244
NP_003923.2	cell organization and biogenesis;metabolic process;regulation of biological process	nucleotide binding;protein binding	6767	ENSG00000100380.13	ST13			1.128	0.955871
NP_001308400.1	metabolic process;regulation of biological process;response to stimulus	DNA binding;nucleotide binding;protein binding;receptor activity;RNA binding	9967	ENSG00000054118.13	THRAP3	Interactome of polycomb repressive complex 2 (PRC2)		1.128	0.955871
NP_001073884.1	metabolic process	protein binding;RNA binding	23350	ENSG00000163714.17	U2SURP		Spliceosome	1.128	0.968568
XP_016885023.1	cell organization and biogenesis;regulation of biological process;response to stimulus	catalytic activity;metal ion binding;protein binding	4281		MID1			1.128	0.97249
NP_001278433.1	metabolic process;regulation of biological process	enzyme regulator activity;protein binding	5504		PPP1R2			1.128	0.968857
XP_011539879.1	cell organization and biogenesis;cellular component movement;regulation of biological process;transport	protein binding	5195		PEX14			1.128	0.972978
XP_006719842.1	metabolic process;regulation of biological process	catalytic activity;metal ion binding;protein binding	23077		MYCBP2			1.128	0.972978
NP_612510.1	metabolic process	catalytic activity;protein binding	9524	ENSG00000099797.13	TECR		Biosynthesis of unsaturated fatty acids; Fatty acid metabolism; Fatty acid elongation	1.128	0.972978
NP_001333510.1	metabolic process;regulation of biological process	DNA binding;metal ion binding;protein binding	7586	ENSG00000106261.16	ZKSCAN1			1.128	0.97249
XP_005266613.1	cell organization and biogenesis;metabolic process;regulation of biological process	protein binding;RNA binding	81550		TDRD3			1.128	0.97249
NP_001257927.1	transport	metal ion binding;protein binding	130617	ENSG00000158552.12	ZFAND2B			1.128	0.972978
NP_775878.2			283635	ENSG00000151327.12	FAM177A1			1.128	0.972978
NP_002927.2	metabolic process	catalytic activity;metal ion binding;RNA binding	246243	ENSG00000171865.9	RNASEH1		DNA replication	1.128	0.972978
NP_689876.2	regulation of biological process;response to stimulus		55103	ENSG00000116191.17	RALGPS2			1.128	0.977095
NP_000991.1	cell organization and biogenesis;defense response;metabolic process;response to stimulus;transport	RNA binding;structural molecule activity	6170; 285785	ENSG00000198918.7	RPL39; RPL39P3	Cytoplasmic Ribosomal Proteins	Ribosome	1.128	0.977095
NP_060292.3	cell organization and biogenesis;metabolic process	catalytic activity;protein binding	54934	ENSG00000139620.12	KANSL2			1.128	0.998419
NP_001271317.1	cell organization and biogenesis;metabolic process;regulation of biological process	nucleotide binding;protein binding;RNA binding	9221	ENSG00000166197.16	NOLC1			1.127	0.972978
NP_001243239.1	cell communication;cell organization and biogenesis;metabolic process;regulation of biological process;response to stimulus;transport	catalytic activity;protein binding	2744	ENSG00000115419.12	GLS	Amino Acid metabolism		1.127	0.972978
NP_000968.2	cell organization and biogenesis;metabolic process;transport	protein binding;RNA binding;structural molecule activity	6137	ENSG00000167526.13	RPL13	Cytoplasmic Ribosomal Proteins	Ribosome	1.127	0.95699
NP_001264242.1	cell organization and biogenesis;metabolic process;regulation of biological process	protein binding	342184	ENSG00000282513.1; ENSG00000248905.8	FMN1			1.127	0.972978
XP_005246794.1	metabolic process	DNA binding;protein binding;RNA binding	5937		RBMS1			1.127	0.972978
NP_057283.1	metabolic process	protein binding;RNA binding	51690	ENSG00000130332.14	LSM7	mRNA Processing	RNA degradation; Spliceosome	1.127	0.972978
XP_011519223.1	metabolic process;regulation of biological process	DNA binding;metal ion binding	171017		ZNF384			1.127	0.972978
NP_150628.3	cell division;cell organization and biogenesis;regulation of biological process	protein binding	90417	ENSG00000128944.13	C15orf23; KNSTRN			1.127	0.972978
NP_001304732.1	cell differentiation;cell organization and biogenesis		83862	ENSG00000189077.10	TMEM120A			1.127	0.972978
NP_004555.1	cell organization and biogenesis;metabolic process	catalytic activity;nucleotide binding;RNA binding	5188	ENSG00000059691.11	PET112; GATB		Metabolic pathways; Aminoacyl-tRNA biosynthesis	1.127	0.972978
NP_955369.1	transport		374395	ENSG00000185475.10	TMEM179B			1.127	0.972978
XP_016883294.1	metabolic process;regulation of biological process	catalytic activity;metal ion binding;nucleotide binding	26164		GTPBP5; MTG2			1.127	0.972978
XP_005270689.1	cell differentiation;metabolic process;regulation of biological process	DNA binding	22887		FOXJ3			1.127	0.972978
NP_001309740.1	metabolic process	catalytic activity;nucleotide binding	390637	ENSG00000183208.12	GDPGP1			1.127	0.972978
NP_004540.1	cell organization and biogenesis;metabolic process;transport	catalytic activity	4718; 100532726	ENSG00000151366.12	NDUFC2; NDUFC2-KCTD14	Electron Transport Chain; Oxidative phosphorylation	Non-alcoholic fatty liver disease (NAFLD); Parkinson's disease; Oxidative phosphorylation; Huntington's disease; Metabolic pathways; Alzheimer's disease	1.127	0.972978
NP_003676.2	metabolic process;regulation of biological process;response to stimulus;transport	DNA binding;protein binding;RNA binding	8570	ENSG00000088247.17	KHSRP	Preimplantation Embryo		1.126	0.95699
NP_001281074.1	metabolic process;transport	protein binding;RNA binding	6741	ENSG00000138385.15	SSB		Systemic lupus erythematosus	1.126	0.95699
NP_055554.1	cell death;metabolic process;regulation of biological process;response to stimulus	DNA binding;protein binding;RNA binding	9774	ENSG00000029363.16	BCLAF1	Interactome of polycomb repressive complex 2 (PRC2)		1.126	0.95756
XP_016882651.1	cell organization and biogenesis;metabolic process;regulation of biological process;response to stimulus	catalytic activity;DNA binding;nucleotide binding;protein binding	6597		SMARCA4			1.126	0.97249
NP_003016.1	cell organization and biogenesis;regulation of biological process;response to stimulus;transport	protein binding	6455	ENSG00000141985.9	SH3GL1		Endocytosis	1.126	0.95756
NP_001101.1	cell communication;cell organization and biogenesis;metabolic process;regulation of biological process;response to stimulus;transport	catalytic activity;metal ion binding;protein binding	102	ENSG00000137845.14	ADAM10	Canonical and Non-canonical Notch signaling; Alzheimers Disease; Copper homeostasis; Hypertrophy Model	Alzheimer's disease; Epithelial cell signaling in Helicobacter pylori infection	1.126	0.965883
XP_011521623.1	cell communication;regulation of biological process;response to stimulus	protein binding	79567		FAM65A; RIPOR1			1.126	0.972978
NP_001182237.1	metabolic process;regulation of biological process	DNA binding;protein binding	8545	ENSG00000163320.10	CGGBP1			1.126	0.97249
NP_061989.2		protein binding;RNA binding	56061	ENSG00000103353.15	UBFD1			1.126	0.972978
NP_000381.1	cell organization and biogenesis;metabolic process;regulation of biological process;response to stimulus;transport	catalytic activity;enzyme regulator activity;protein binding	1121	ENSG00000188419.13	CHM			1.126	0.963507
NP_057388.1	cell organization and biogenesis;metabolic process	protein binding;RNA binding;structural molecule activity	51187	ENSG00000137876.9	RSL24D1		Ribosome	1.126	0.97249
NP_056183.2	cell communication;cell organization and biogenesis;regulation of biological process;response to stimulus;transport	protein binding;transporter activity	24145	ENSG00000110218.8	PANX1		NOD-like receptor signaling pathway	1.126	0.972978
NP_536724.1	metabolic process;regulation of biological process	catalytic activity	128869	ENSG00000101464.10	PIGU		Glycosylphosphatidylinositol (GPI)-anchor biosynthesis; Metabolic pathways	1.126	0.972978
NP_787103.1	metabolic process;regulation of biological process	catalytic activity;metal ion binding	284273	ENSG00000180011.6	ZADH2			1.126	0.972978
NP_073557.3	metabolic process;regulation of biological process	catalytic activity;metal ion binding;protein binding;RNA binding	54487	ENSG00000128191.15	DGCR8	DDX1 as a regulatory component of the Drosha microprocessor; miRNA Biogenesis; RNA interference		1.126	0.972978
XP_011542335.1	cell organization and biogenesis;cellular component movement;defense response;response to stimulus;transport	protein binding	1130		LYST			1.126	0.979022
NP_060705.2	metabolic process	catalytic activity;metal ion binding	55748	ENSG00000133313.14	CNDP2		beta-Alanine metabolism; Arginine and proline metabolism; Metabolic pathways; Histidine metabolism	1.125	0.95756
NP_004629.3	cell differentiation	protein binding;RNA binding	7916	ENSG00000204469.12	PRRC2A			1.125	0.97249
NP_003906.2	cell growth;metabolic process;regulation of biological process;response to stimulus;transport	catalytic activity;metal ion binding;protein binding;transporter activity	8904	ENSG00000214078.12	CPNE1			1.125	0.95756
NP_001317259.1	cell organization and biogenesis;metabolic process	DNA binding;protein binding;RNA binding	51747	ENSG00000108848.15	LUC7L3			1.125	0.960606
NP_001308123.1	cell differentiation;cell organization and biogenesis;metabolic process;regulation of biological process;response to stimulus	DNA binding;protein binding	79718	ENSG00000177565.16	TBL1XR1		Wnt signaling pathway	1.125	0.972978
NP_002523.2	cell organization and biogenesis;cellular component movement;metabolic process;regulation of biological process;transport	protein binding;transporter activity	4927	ENSG00000108559.11	NUP88		RNA transport	1.125	0.971918
NP_001281269.1		metal ion binding;protein binding;RNA binding	124245	ENSG00000158545.15	ZC3H18			1.125	0.968857
NP_001003652.1	cell organization and biogenesis;metabolic process;regulation of biological process;response to stimulus;transport	DNA binding;metal ion binding;protein binding;RNA binding;signal transducer activity	4087	ENSG00000175387.15	SMAD2	Canonical and Non-Canonical TGF-B signaling; Factors and pathways affecting insulin-like growth factor (IGF1)-Akt signaling; Hypothesized Pathways in Pathogenesis of Cardiovascular Disease; Endoderm Differentiation; AGE/RAGE pathway; TGF-beta Signaling Pathway; TGF-B Signaling in Thyroid Cells for Epithelial-Mesenchymal Transition; Tgif disruption of Shh signaling; Mesodermal Commitment Pathway; …	Hippo signaling pathway; Inflammatory bowel disease (IBD); Signaling pathways regulating pluripotency of stem cells; Chagas disease (American trypanosomiasis); Proteoglycans in cancer; Pathways in cancer; FoxO signaling pathway; TGF-beta signaling pathway; Cell cycle; HTLV-I infection; Colorectal cancer; Pancreatic cancer; Endocytosis; Adherens junction; AGE-RAGE signaling pathway in diabetic com…	1.125	0.972978
NP_001002814.2	regulation of biological process;transport	protein binding	80223	ENSG00000156675.15	RAB11FIP1		Endocytosis	1.125	0.972978
NP_060318.4		RNA binding	54954	ENSG00000184083.11	FAM120C			1.125	0.972978
NP_006080.1	metabolic process;regulation of biological process	DNA binding;protein binding	10389	ENSG00000102098.17	SCML2			1.125	0.972978
NP_065695.1	regulation of biological process;response to stimulus	signal transducer activity	56674	ENSG00000175348.10	TMEM9B			1.125	0.972978
XP_011540518.1	metabolic process;regulation of biological process	enzyme regulator activity;protein binding	81669		CCNL2			1.125	0.972978
XP_011521040.1			92017		SNX29			1.125	0.972978
NP_001189367.1	metabolic process;regulation of biological process	protein binding	26098	ENSG00000107938.17	C10orf137; EDRF1			1.125	0.972978
NP_065878.1			57587	ENSG00000164323.12	KIAA1430; CFAP97			1.125	0.990871
NP_001280092.1	cell organization and biogenesis;metabolic process;regulation of biological process	catalytic activity;DNA binding;protein binding	4899	ENSG00000106459.14	NRF1	Mitochondrial Gene Expression; Energy Metabolism; Simplified Interaction Map Between LOXL4 and Oxidative Stress Pathway		1.125	0.972978
NP_957516.1	transport	protein binding	10916	ENSG00000102316.16	MAGED2			1.124	0.959688
NP_004951.1	metabolic process;regulation of biological process;response to stimulus	DNA binding;metal ion binding;protein binding;RNA binding	2521	ENSG00000089280.18	FUS	mRNA Processing	Transcriptional misregulation in cancer	1.124	0.959688
NP_002558.1	metabolic process;regulation of biological process;response to stimulus	enzyme regulator activity;nucleotide binding;protein binding;RNA binding	5037	ENSG00000089220.4	PEBP1	EGF/EGFR Signaling Pathway		1.124	0.959688
NP_001120683.1	cell organization and biogenesis;cellular component movement;development;regulation of biological process;response to stimulus	protein binding	57698	ENSG00000187164.19	KIAA1598; SHTN1			1.124	0.959688
NP_001271207.1	cell organization and biogenesis;metabolic process;transport	transporter activity	23760	ENSG00000180957.17	PITPNB			1.124	0.972978
NP_000989.1	cell organization and biogenesis;metabolic process;transport	metal ion binding;protein binding;RNA binding;structural molecule activity	6168	ENSG00000197756.9	RPL37A	Cytoplasmic Ribosomal Proteins	Ribosome	1.124	0.97249
NP_004789.1	cell organization and biogenesis;cellular component movement;regulation of biological process;transport	catalytic activity;motor activity;nucleotide binding;protein binding	9371	ENSG00000101350.7	KIF3B			1.124	0.972978
NP_001263302.1	cell communication;metabolic process;regulation of biological process;response to stimulus	DNA binding;protein binding	7391	ENSG00000158773.14	USF1			1.124	0.972978
NP_001099026.1	defense response;regulation of biological process;response to stimulus	protein binding	9473	ENSG00000130775.15	THEMIS2			1.124	0.979022
NP_003316.3	cell differentiation;cell organization and biogenesis;metabolic process;regulation of biological process	protein binding	7290	ENSG00000100084.14	HIRA			1.124	0.972978
NP_001335191.1	metabolic process;regulation of biological process;transport	enzyme regulator activity;protein binding	4943		TBC1D25			1.124	0.986374
NP_002379.3	metabolic process	catalytic activity;DNA binding;nucleotide binding;protein binding	4172	ENSG00000112118.18	MCM3	DNA Replication; G1 to S cell cycle control; Retinoblastoma (RB) in Cancer; Cell Cycle		1.123	0.960606
NP_005096.1	metabolic process;regulation of biological process;transport	protein binding;RNA binding	9939	ENSG00000265241.6	RBM8A; LOC101060541		Spliceosome; mRNA surveillance pathway; RNA transport	1.123	0.972978
NP_001922.2	metabolic process;regulation of biological process	catalytic activity;protein binding	1737	ENSG00000150768.15	DLAT	TCA Cycle and Deficiency of Pyruvate Dehydrogenase complex (PDHc); Glycolysis and Gluconeogenesis	Metabolic pathways; Carbon metabolism; Pyruvate metabolism; Glycolysis / Gluconeogenesis; Citrate cycle (TCA cycle)	1.123	0.963507
NP_001307070.1	cell organization and biogenesis;metabolic process;regulation of biological process;transport	DNA binding;protein binding;RNA binding;structural molecule activity	6128	ENSG00000089009.15	RPL6	Cytoplasmic Ribosomal Proteins	Ribosome	1.123	0.962433
NP_004160.3	cell organization and biogenesis;metabolic process;regulation of biological process	catalytic activity;protein binding;RNA binding;translation regulator activity	6470	ENSG00000176974.19	SHMT1	Folate Metabolism; One carbon metabolism and related pathways; One Carbon Metabolism; Trans-sulfuration and one carbon metabolism	Glycine, serine and threonine metabolism; Biosynthesis of amino acids; Glyoxylate and dicarboxylate metabolism; One carbon pool by folate; Antifolate resistance; Carbon metabolism; Metabolic pathways	1.123	0.972978
NP_001166958.1	metabolic process;regulation of biological process	DNA binding;protein binding;RNA binding	55922	ENSG00000186416.13	NKRF			1.123	0.97249
NP_004695.1	metabolic process	protein binding;RNA binding	9136	ENSG00000114767.6	RRP9			1.123	0.972978
NP_004444.2	metabolic process;response to stimulus;transport	catalytic activity;metal ion binding;nucleotide binding	2110	ENSG00000171503.11	ETFDH			1.123	0.972978
NP_078994.3	regulation of biological process;response to stimulus	catalytic activity;nucleotide binding;protein binding	55684	ENSG00000196642.18	RABL6			1.123	0.972978
XP_011515354.1	cell organization and biogenesis;regulation of biological process	enzyme regulator activity;metal ion binding;protein binding	50807		ASAP1	EGF/EGFR Signaling Pathway		1.123	0.979022
NP_001186232.1	cell differentiation;development;metabolic process;regulation of biological process;response to stimulus	catalytic activity;protein binding	4848	ENSG00000111596.11	CNOT2		RNA degradation	1.123	0.972978
XP_011523628.1	metabolic process;regulation of biological process;response to stimulus	catalytic activity;nucleotide binding;protein binding;signal transducer activity	8396		PIP4K2B	Regulation of Actin Cytoskeleton		1.123	0.981803
NP_005079.2	metabolic process;regulation of biological process;response to stimulus	protein binding;RNA binding	8227	ENSG00000197976.11	AKAP17A			1.123	0.972978
NP_001265867.1	cell death;regulation of biological process	enzyme regulator activity	9166	ENSG00000147654.14	EBAG9			1.123	0.979022
NP_037471.2	metabolic process	catalytic activity	29929	ENSG00000088035.15	ALG6	GPCRs, Other	N-Glycan biosynthesis; Metabolic pathways	1.123	0.972978
XP_016858421.1		protein binding	9859		CEP170			1.122	0.963507
NP_006787.2	cell organization and biogenesis;cellular homeostasis;metabolic process;regulation of biological process;response to stimulus;transport	catalytic activity;metal ion binding;nucleotide binding;protein binding	10939	ENSG00000141385.9	AFG3L2			1.122	0.963507
NP_056016.1	cell organization and biogenesis;cell proliferation;metabolic process;regulation of biological process	protein binding;RNA binding	23246	ENSG00000261236.7	BOP1			1.122	0.972978
XP_011524053.1	metabolic process	catalytic activity;protein binding;RNA binding	8731		RNMT	mRNA Processing		1.122	0.963507
NP_001288172.1	cellular component movement;regulation of biological process;response to stimulus	enzyme regulator activity;protein binding	396		ARHGDIA			1.122	0.974846
NP_054908.2	cell differentiation;cell organization and biogenesis;cellular homeostasis;metabolic process;regulation of biological process;response to stimulus;transport	protein binding;RNA binding;structural molecule activity	118	ENSG00000087274.16	ADD1			1.122	0.972978
NP_942590.1	cell division;cell organization and biogenesis;metabolic process;regulation of biological process;transport	protein binding	348995	ENSG00000120253.13	NUP43		RNA transport	1.122	0.972978
NP_076991.3	metabolic process;regulation of biological process	catalytic activity;RNA binding	79066	ENSG00000127804.12	METTL16			1.122	0.972978
NP_071384.1			63932		CXorf56			1.122	0.972978
NP_037387.2	cell organization and biogenesis;regulation of biological process;response to stimulus	protein binding	4289	ENSG00000128585.17	MKLN1			1.122	0.972978
NP_612638.3		catalytic activity;nucleotide binding	135114	ENSG00000111911.6	HINT3			1.122	0.972978
XP_006720771.1	metabolic process		81556		VWA9; INTS14			1.122	0.97249
NP_001036053.1	cell organization and biogenesis;transport	protein binding;RNA binding;transporter activity	10073	ENSG00000169371.13	SNUPN		RNA transport	1.122	0.972978
NP_001026890.2	metabolic process	catalytic activity;protein binding	79807	ENSG00000138780.14	GSTCD	Metapathway biotransformation		1.122	0.985244
XP_005266146.2	metabolic process;regulation of biological process	catalytic activity;protein binding	54461		FBXW5			1.122	0.979022
XP_005263971.1	response to stimulus;transport	protein binding;transporter activity	26504		CNNM4			1.122	0.972978
NP_001418.2	cell differentiation;development;regulation of biological process	DNA binding	2020	ENSG00000164778.4	EN2	Dopaminergic Neurogenesis		1.122	0.982137
NP_001347.3	cell death;cell organization and biogenesis;defense response;metabolic process;regulation of biological process;response to stimulus;transport	catalytic activity;DNA binding;enzyme regulator activity;nucleotide binding;protein binding;RNA binding	1654	ENSG00000215301.9	DDX3X	RIG-I-like Receptor Signaling	Hepatitis B; RIG-I-like receptor signaling pathway; Viral carcinogenesis	1.121	0.964709
NP_631961.1	regulation of biological process	DNA binding;metal ion binding;protein binding;RNA binding	8148	ENSG00000270647.5; ENSG00000276833.2	TAF15		Transcriptional misregulation in cancer; Basal transcription factors	1.121	0.972978
NP_005397.1	cell death;cell organization and biogenesis;cellular component movement;metabolic process;regulation of biological process;response to stimulus;transport	catalytic activity;metal ion binding;motor activity;nucleotide binding;protein binding	6093	ENSG00000067900.7	ROCK1	Androgen receptor signaling pathway; Chemokine signaling pathway; AGE/RAGE pathway; Leptin signaling pathway; G13 Signaling Pathway; TGF-beta Signaling Pathway; Integrin-mediated Cell Adhesion; Regulation of Actin Cytoskeleton; Regulation of Microtubule Cytoskeleton; VEGFA-VEGFR2 Signaling Pathway; Pathogenic Escherichia coli infection; MicroRNAs in cardiomyocyte hypertrophy; EGF/EGFR Signaling P…	Vascular smooth muscle contraction; Shigellosis; Sphingolipid signaling pathway; Proteoglycans in cancer; MicroRNAs in cancer; cAMP signaling pathway; Regulation of actin cytoskeleton; Pathways in cancer; Chemokine signaling pathway; cGMP-PKG signaling pathway; Leukocyte transendothelial migration; Pathogenic Escherichia coli infection; Salmonella infection; TGF-beta signaling pathway; Platelet a…	1.121	0.972978
NP_001598.1	metabolic process;transport	catalytic activity;protein binding	30	ENSG00000060971.17	ACAA1	Amino Acid metabolism; PPAR signaling pathway; PPAR Alpha Pathway	Fatty acid metabolism; alpha-Linolenic acid metabolism; Fatty acid degradation; Valine, leucine and isoleucine degradation; Biosynthesis of unsaturated fatty acids; Peroxisome; Metabolic pathways; PPAR signaling pathway	1.121	0.972978
NP_006640.2	metabolic process	protein binding;RNA binding	10813	ENSG00000156697.12	UTP14A		Ribosome biogenesis in eukaryotes	1.121	0.968857
NP_004389.2	metabolic process	catalytic activity;nucleotide binding;RNA binding	1662	ENSG00000178105.9	DDX10			1.121	0.972978
NP_001180286.1	cell death;cell organization and biogenesis;metabolic process;regulation of biological process;response to stimulus;transport	protein binding;structural molecule activity;transporter activity	23636	ENSG00000213024.11	NUP62		RNA transport	1.121	0.97249
NP_055970.1	regulation of biological process	protein binding;RNA binding	23185	ENSG00000107929.14	LARP4B			1.121	0.972978
NP_543010.3	metabolic process;regulation of biological process	catalytic activity;DNA binding;metal ion binding;RNA binding	92675	ENSG00000125821.11	DTD1			1.121	0.972978
NP_002963.2	metabolic process;regulation of biological process	catalytic activity;enzyme regulator activity	6305	ENSG00000100241.20	SBF1			1.121	0.972978
NP_071760.2	metabolic process;regulation of biological process	DNA binding;enzyme regulator activity;protein binding	64215	ENSG00000136770.10	DNAJC1		Protein processing in endoplasmic reticulum	1.121	0.972978
XP_005269064.1	cell organization and biogenesis;cellular component movement;metabolic process;regulation of biological process;transport	catalytic activity;motor activity;nucleotide binding;protein binding;structural molecule activity	55605		KIF21A			1.121	0.972978
NP_061943.2	cell organization and biogenesis;metabolic process	catalytic activity;nucleotide binding;RNA binding	54555	ENSG00000105671.11	DDX49			1.121	0.974738
NP_001265387.1	cell organization and biogenesis	protein binding	22837	ENSG00000082438.15	COBLL1			1.121	0.972978
NP_060017.1	cell organization and biogenesis;metabolic process;transport	catalytic activity	55572	ENSG00000110074.10	FOXRED1			1.121	0.972978
XP_011523129.2	cell organization and biogenesis;metabolic process;regulation of biological process;response to stimulus	catalytic activity;protein binding	4355		MPP2			1.121	0.981745
NP_056079.1			23313	ENSG00000100364.18	KIAA0930			1.121	0.972978
XP_011525616.1	metabolic process;regulation of biological process	DNA binding;metal ion binding;protein binding	79673		ZNF329			1.121	0.972978
NP_057026.3	cell communication;cell organization and biogenesis;metabolic process;regulation of biological process;response to stimulus	DNA binding;protein binding;RNA binding	51001	ENSG00000156469.8	MTERFD1; MTERF3	Mitochondrial Gene Expression		1.121	0.982137
NP_001129737.1		structural molecule activity	126917	ENSG00000169991.10	IFFO2			1.121	0.998668
NP_066952.1	metabolic process	catalytic activity;metal ion binding	5464	ENSG00000180817.11	PPA1		Oxidative phosphorylation	1.12	0.966276
NP_848927.2	cell organization and biogenesis;regulation of biological process;response to stimulus	protein binding;RNA binding	92140	ENSG00000147649.9	MTDH	Gastric cancer network 2		1.12	0.97249
NP_001188267.1	cell organization and biogenesis;metabolic process;regulation of biological process;response to stimulus	DNA binding;protein binding;RNA binding	6294	ENSG00000160633.12	SAFB	Structural Pathway of Interleukin 1 (IL-1)		1.12	0.972978
NP_001003810.1	metabolic process;regulation of biological process;response to stimulus	DNA binding;protein binding;RNA binding	3184		HNRNPD	mRNA Processing		1.12	0.972978
NP_892116.2	cell organization and biogenesis;metabolic process;regulation of biological process	catalytic activity;nucleotide binding;protein binding;RNA binding	1983	ENSG00000100664.10	EIF5	Translation Factors	RNA transport	1.12	0.965883
NP_002895.3	metabolic process;regulation of biological process	protein binding;RNA binding	7936	ENSG00000204356.13; ENSG00000206268.11; ENSG00000233801.9; ENSG00000206357.11; ENSG00000231044.10; ENSG00000229363.9	NELFE; RDBP	Initiation of transcription and translation elongation at the HIV-1 LTR		1.12	0.972978
NP_004860.2	cell communication;cell division;cell organization and biogenesis;metabolic process;regulation of biological process;response to stimulus;transport	catalytic activity;nucleotide binding;protein binding;RNA binding	9525	ENSG00000119541.9	VPS4B		Endocytosis	1.12	0.972978
NP_004729.1	cell organization and biogenesis;cellular homeostasis;metabolic process;regulation of biological process;response to stimulus;transport	protein binding	9217	ENSG00000124164.15	VAPB			1.12	0.97249
NP_065101.1	cell organization and biogenesis;development;metabolic process	protein binding;RNA binding	57050	ENSG00000132467.3	UTP3			1.12	0.972978
NP_037468.1	cell growth;cell organization and biogenesis;response to stimulus;transport	protein binding	29927	ENSG00000058262.9	SEC61A1		Phagosome; Protein processing in endoplasmic reticulum; Vibrio cholerae infection; Protein export	1.12	0.972978
XP_016883516.1	cell communication;cell organization and biogenesis;cell proliferation;cellular component movement;defense response;metabolic process;regulation of biological process;response to stimulus;transport	catalytic activity;nucleotide binding;protein binding	6714	ENSG00000197122.11	SRC	Androgen receptor signaling pathway; Follicle Stimulating Hormone (FSH) signaling pathway; Robo4 and VEGF Signaling Pathways Crosstalk; Human Thyroid Stimulating Hormone (TSH) signaling pathway; Amplification and Expansion of Oncogenic Pathways as Metastatic Traits; ErbB Signaling Pathway; Aryl Hydrocarbon Receptor Pathway; EPO Receptor Signaling; Regulation of Microtubule Cytoskeleton; TGF-beta …		1.12	0.972978
XP_016855459.1			107984058		LOC107984058			1.12	0.972978
NP_689483.3	defense response;regulation of biological process;response to stimulus	catalytic activity;DNA binding;nucleotide binding;RNA binding	91607	ENSG00000172716.16	SLFN11			1.12	0.972978
NP_003609.2	metabolic process;regulation of biological process;response to stimulus	catalytic activity;nucleotide binding;protein binding;signal transducer activity	8491	ENSG00000011566.14	MAP4K3	Insulin Signaling; Angiopoietin Like Protein 8 Regulatory Pathway; MAPK Signaling Pathway	MAPK signaling pathway	1.12	0.979022
NP_078804.2	cell differentiation;cell proliferation;metabolic process;regulation of biological process;response to stimulus	DNA binding;protein binding;RNA binding	79576	ENSG00000101882.9	NKAP			1.12	0.972978
NP_758455.1	cell organization and biogenesis;metabolic process	RNA binding	116541	ENSG00000183617.4	MRPL54			1.12	0.972978
XP_005268563.1	cell organization and biogenesis;regulation of biological process;transport	protein binding;RNA binding;transporter activity	6949	ENSG00000070814.17	TCOF1			1.119	0.985244
NP_001182407.1	cell organization and biogenesis;regulation of biological process;response to stimulus;transport	protein binding;signal transducer activity	10342	ENSG00000114354.13	TFG		Pathways in cancer; Thyroid cancer	1.119	0.972978
NP_001303243.1	cell communication;cell organization and biogenesis;metabolic process;regulation of biological process;response to stimulus	catalytic activity;metal ion binding;motor activity;protein binding;signal transducer activity	5331	ENSG00000149782.11	PLCB3	Chemokine signaling pathway; VEGFA-VEGFR2 Signaling Pathway; MAPK Cascade; G Protein Signaling Pathways; GPR40 PATHWAY; Alzheimers Disease; Calcium Regulation in the Cardiac Cell; Myometrial Relaxation and Contraction Pathways; Signal Transduction of S1P Receptor	Glutamatergic synapse; AGE-RAGE signaling pathway in diabetic complications; Metabolic pathways; Serotonergic synapse; Insulin secretion; Gastric acid secretion; Circadian entrainment; Alzheimer's disease; Renin secretion; Thyroid hormone synthesis; Cholinergic synapse; NOD-like receptor signaling pathway; Phosphatidylinositol signaling system; Inflammatory mediator regulation of TRP channels; Do…	1.119	0.972978
NP_079087.3	cell organization and biogenesis;metabolic process	protein binding;RNA binding	79869	ENSG00000149532.15	CPSF7			1.119	0.972978
NP_060621.3	cell organization and biogenesis;metabolic process;regulation of biological process;response to stimulus	protein binding	55183	ENSG00000080345.17	RIF1	ATM Signaling Network in Development and Disease	Signaling pathways regulating pluripotency of stem cells	1.119	0.972978
NP_061330.2	cell organization and biogenesis;regulation of biological process;response to stimulus	protein binding	55971	ENSG00000006453.13	BAIAP2L1			1.119	0.967363
NP_055746.3	cell organization and biogenesis;regulation of biological process	protein binding	22870	ENSG00000105063.18	PPP6R1			1.119	0.972978
NP_001305092.1	metabolic process	catalytic activity;protein binding;RNA binding	54517		PUS7			1.119	0.972978
XP_016874547.1	development;metabolic process;regulation of biological process;transport	protein binding	23085		ERC1			1.119	0.972978
NP_001191676.1	cell organization and biogenesis;cellular homeostasis;metabolic process;regulation of biological process;response to stimulus	catalytic activity;DNA binding;enzyme regulator activity;nucleotide binding;protein binding	5981	ENSG00000035928.15	RFC1	miRNA Regulation of DNA Damage Response; DNA Replication; DNA Damage Response; Mismatch repair	Mismatch repair; Nucleotide excision repair; DNA replication	1.119	0.972978
NP_056405.2	cell differentiation	protein binding;RNA binding	54865	ENSG00000160818.16	GPATCH4			1.119	0.972978
NP_671717.1	cell communication;metabolic process;regulation of biological process;response to stimulus;transport	catalytic activity;protein binding	26263	ENSG00000167196.13	FBXO22			1.119	0.972978
XP_016878708.1	cell organization and biogenesis;cellular component movement;metabolic process;regulation of biological process	catalytic activity;motor activity;nucleotide binding;protein binding	3801		KIFC3			1.119	0.974738
NP_057205.2	cell organization and biogenesis	protein binding	51133	ENSG00000136636.12	KCTD3			1.119	0.972978
NP_065118.2	metabolic process;regulation of biological process	catalytic activity;RNA binding	57109	ENSG00000280706.2; ENSG00000148300.11	REXO4			1.119	0.972978
NP_057340.2	cell organization and biogenesis;metabolic process;transport	catalytic activity;protein binding	51172	ENSG00000103174.11	NAGPA		Lysosome	1.119	0.972978
NP_001127965.1	cell communication;metabolic process;response to stimulus;transport		100188893	ENSG00000214736.7	TOMM6			1.119	0.979022
NP_036553.2	cell organization and biogenesis;metabolic process;regulation of biological process	DNA binding;metal ion binding;protein binding	6018	ENSG00000117000.8	RLF			1.119	0.998668
NP_001269581.1	response to stimulus	protein binding;RNA binding	10963	ENSG00000168439.16	STIP1			1.118	0.968857
NP_057441.1	cell organization and biogenesis;regulation of biological process	metal ion binding;protein binding	51474	ENSG00000050405.13	LIMA1			1.118	0.972978
NP_001166176.1	cell death;metabolic process;regulation of biological process	protein binding;RNA binding	1982	ENSG00000110321.16	EIF4G2	Exercise-induced Circadian Regulation	RNA transport; Viral myocarditis	1.118	0.968857
NP_001156752.1	metabolic process;regulation of biological process	RNA binding	27336	ENSG00000102241.11	HTATSF1			1.118	0.972978
NP_001290176.1	cell organization and biogenesis;metabolic process;regulation of biological process;response to stimulus	protein binding	80349	ENSG00000140395.8	WDR61		RNA degradation	1.118	0.97249
NP_067062.1	metabolic process;regulation of biological process	protein binding;RNA binding	58517	ENSG00000119707.13	RBM25		Spliceosome	1.118	0.972978
NP_065916.2	metabolic process;regulation of biological process;response to stimulus	catalytic activity;DNA binding;nucleotide binding;protein binding;RNA binding	170506	ENSG00000174953.13	DHX36		RNA degradation	1.118	0.972978
NP_056473.2	cell death;cell organization and biogenesis;metabolic process;regulation of biological process;response to stimulus	protein binding;RNA binding	26155		NOC2L			1.118	0.972978
NP_777567.1	metabolic process;regulation of biological process	enzyme regulator activity;protein binding	151987	ENSG00000163605.14	PPP4R2			1.118	0.972978
NP_001289972.1	cell organization and biogenesis;metabolic process;regulation of biological process;reproduction	protein binding	81628	ENSG00000166925.8	TSC22D4			1.118	0.972978
NP_008909.1	metabolic process	metal ion binding;protein binding	7737	ENSG00000125352.5	RNF113A			1.118	0.972978
XP_011523408.1	metabolic process;response to stimulus	catalytic activity	6388		SDF2			1.118	0.972978
NP_060822.2		protein binding	55319	ENSG00000198498.9	TMA16			1.118	0.972978
NP_055107.3	cell organization and biogenesis;metabolic process;regulation of biological process	protein binding;RNA binding	23466	ENSG00000183741.11	CBX6			1.118	0.972978
NP_060342.2	cell organization and biogenesis;metabolic process	catalytic activity;metal ion binding;nucleotide binding;protein binding;RNA binding	54974	ENSG00000113272.13	THG1L			1.118	0.986352
NP_061888.1	metabolic process	catalytic activity	54480	ENSG00000033100.16	CHPF2		Metabolic pathways; Glycosaminoglycan biosynthesis - chondroitin sulfate / dermatan sulfate	1.118	0.990871
XP_011513025.2	cell organization and biogenesis		55166		CENPQ			1.118	0.982978
NP_001180501.1		metal ion binding;RNA binding	1465	ENSG00000159176.13	CSRP1	Mecp2 and Associated Rett Syndrome		1.117	0.969231
XP_016880698.1	metabolic process;regulation of biological process;transport	protein binding;RNA binding	84081		NSRP1			1.117	0.972978
NP_065747.1		protein binding	57456	ENSG00000281665.1; ENSG00000163807.5	KIAA1143			1.117	0.972978
NP_078976.2	metabolic process;regulation of biological process;response to stimulus	protein binding;RNA binding	79753	ENSG00000163877.10	SNIP1	TGF-beta Signaling Pathway		1.117	0.972978
NP_775762.1	metabolic process;regulation of biological process	protein binding;RNA binding	134353	ENSG00000155858.5	LSM11			1.117	0.998668
XP_011536022.1	cell differentiation;coagulation;regulation of biological process;response to stimulus	protein binding;signal transducer activity	10019		SH2B3	T-Cell antigen Receptor (TCR) Signaling Pathway		1.117	0.979165
NP_981942.1		catalytic activity;metal ion binding	255374	ENSG00000214309.4	MBLAC1			1.117	0.980592
NP_665813.1	regulation of biological process;transport	transporter activity	59285	ENSG00000130433.7	CACNG6	Arrhythmogenic Right Ventricular Cardiomyopathy	Oxytocin signaling pathway; Hypertrophic cardiomyopathy (HCM); Dilated cardiomyopathy; Adrenergic signaling in cardiomyocytes; MAPK signaling pathway; Arrhythmogenic right ventricular cardiomyopathy (ARVC); Cardiac muscle contraction	1.117	0.972978
NP_689764.3	metabolic process	metal ion binding	154007	ENSG00000168566.12	SNRNP48			1.117	0.984674
NP_001137232.1	cell death;cellular homeostasis;metabolic process;regulation of biological process;response to stimulus;transport	protein binding;RNA binding	1984	ENSG00000132507.17	EIF5A	Translation Factors; eIF5A regulation in response to inhibition of the nuclear export system		1.116	0.97249
NP_002897.1	cell organization and biogenesis;regulation of biological process;response to stimulus	protein binding;RNA binding	5962	ENSG00000137710.14	RDX	Regulation of Actin Cytoskeleton	Regulation of actin cytoskeleton; Proteoglycans in cancer; MicroRNAs in cancer	1.116	0.97249
NP_003900.1	metabolic process;regulation of biological process;response to stimulus;transport	catalytic activity;protein binding;RNA binding;transporter activity	8895	ENSG00000085719.12	CPNE3			1.116	0.97249
NP_001186284.1	cell organization and biogenesis;metabolic process;transport	protein binding;RNA binding;structural molecule activity	100526842; 6139	ENSG00000215472.10	RPL17-C18ORF32; RPL17	Cytoplasmic Ribosomal Proteins	Ribosome	1.116	0.97249
NP_001172011.1	metabolic process;regulation of biological process;response to stimulus;transport	protein binding;RNA binding;translation regulator activity	2332	ENSG00000102081.13	FMR1	Serotonin and anxiety		1.116	0.972978
NP_002802.2	metabolic process;regulation of biological process;response to stimulus;transport	catalytic activity;protein binding	5713	ENSG00000103035.10	PSMD7	Parkin-Ubiquitin Proteasomal System pathway; Proteasome Degradation	Epstein-Barr virus infection; Proteasome	1.116	0.972978
XP_016882396.1	metabolic process;regulation of biological process	DNA binding;metal ion binding;protein binding	54815		GATAD2A			1.116	0.972978
NP_001035112.1	cellular component movement;transport	protein binding	140885	ENSG00000198053.11	SIRPA	Cardiac Progenitor Differentiation; Prolactin Signaling Pathway; Brain-Derived Neurotrophic Factor (BDNF) signaling pathway	Osteoclast differentiation	1.116	0.972978
NP_000043.4	cell differentiation;cell organization and biogenesis;cellular homeostasis;metabolic process;regulation of biological process;response to stimulus;transport	catalytic activity;enzyme regulator activity;metal ion binding;nucleotide binding;protein binding;transporter activity	538	ENSG00000165240.18	ATP7A	Copper homeostasis	Mineral absorption; Platinum drug resistance	1.116	0.972978
NP_000240.1	cell organization and biogenesis;metabolic process;regulation of biological process;response to stimulus	catalytic activity;DNA binding;nucleotide binding;protein binding	4292	ENSG00000076242.14	MLH1	Mismatch repair; Ovarian Infertility Genes	Pathways in cancer; Colorectal cancer; Mismatch repair; Fanconi anemia pathway; Endometrial cancer; Platinum drug resistance	1.116	0.972978
NP_055829.2		RNA binding	23029	ENSG00000188739.14	RBM34			1.116	0.972978
NP_008846.2	cell organization and biogenesis;metabolic process;regulation of biological process;transport	catalytic activity;enzyme regulator activity;nucleotide binding;protein binding	6102	ENSG00000102218.5	RP2			1.116	0.972978
NP_001284589.1		protein binding	10078	ENSG00000184281.14	TSSC4			1.116	0.972978
XP_005256178.1	cell organization and biogenesis;metabolic process;regulation of biological process;response to stimulus	catalytic activity;DNA binding;protein binding	7014		TERF2			1.116	0.976553
NP_060716.2		protein binding	55246	ENSG00000147419.17	CCDC25			1.116	0.972978
NP_001001890.1	cell differentiation;cell proliferation;metabolic process;regulation of biological process	DNA binding;metal ion binding;nucleotide binding;protein binding	861	ENSG00000159216.18	RUNX1	Dual hijack model of Vif in HIV infection	Acute myeloid leukemia; Pathways in cancer; Chronic myeloid leukemia; Transcriptional misregulation in cancer	1.116	0.972978
NP_001317629.1	cell organization and biogenesis;cellular component movement;metabolic process;regulation of biological process	catalytic activity;DNA binding;metal ion binding;nucleotide binding;protein binding	7155	ENSG00000077097.15	TOP2B		Platinum drug resistance	1.115	0.97249
NP_001078927.1	cell organization and biogenesis;metabolic process;regulation of biological process;response to stimulus	protein binding	1500	ENSG00000198561.13	CTNND1	Wnt Signaling Pathway and Pluripotency; VEGFA-VEGFR2 Signaling Pathway	Adherens junction; Leukocyte transendothelial migration; Rap1 signaling pathway	1.115	0.972978
NP_001317003.1	regulation of biological process;transport	protein binding	253725	ENSG00000172661.17	FAM21C; WASHC2C			1.115	0.972978
NP_001001520.1	regulation of biological process	protein binding	84717	ENSG00000167674.14	HDGFRP2; HDGFL2			1.115	0.972978
NP_001273295.1	cell organization and biogenesis	structural molecule activity	55700	ENSG00000116871.15	MAP7D1			1.115	0.972978
NP_003904.3	metabolic process	catalytic activity;nucleotide binding;protein binding;RNA binding	8899	ENSG00000112739.16	PRPF4B	mRNA Processing		1.115	0.972978
NP_001306167.1	metabolic process;transport	metal ion binding;protein binding;RNA binding	9877	ENSG00000058673.16; ENSG00000257315.2	ZC3H11A			1.115	0.972978
NP_056050.1	metabolic process	protein binding;RNA binding	23283	ENSG00000177613.8	CSTF2T	mRNA Processing	mRNA surveillance pathway	1.115	0.972978
NP_001511.2	metabolic process;regulation of biological process	DNA binding;protein binding	2975	ENSG00000077235.17	GTF3C1			1.115	0.972978
XP_011542208.1	cell differentiation;development;metabolic process;regulation of biological process;response to stimulus	catalytic activity;metal ion binding;nucleotide binding;protein binding;signal transducer activity	369		ARAF	MAPK Cascade; Integrin-mediated Cell Adhesion; ErbB Signaling Pathway; Focal Adhesion		1.115	0.972978
NP_078799.2	metabolic process;transport	protein binding	79571	ENSG00000179562.2	GCC1			1.115	0.977558
XP_011508705.1	regulation of biological process	enzyme regulator activity;metal ion binding;protein binding	8853		ASAP2			1.115	0.972978
NP_001309342.1		RNA binding	25957		PNISR			1.115	0.985244
XP_016874820.1	cell organization and biogenesis;metabolic process;regulation of biological process;response to stimulus	DNA binding;protein binding	466		ATF1	Interleukin-11 Signaling Pathway; EGF/EGFR Signaling Pathway; Serotonin Receptor 4/6/7 and NR3C Signaling; Myometrial Relaxation and Contraction Pathways		1.115	0.972978
NP_055524.3	metabolic process;regulation of biological process;response to stimulus	catalytic activity;protein binding	9736	ENSG00000115464.14	USP34			1.115	0.972978
NP_003833.4	cell death;cellular component movement;defense response;development;metabolic process;regulation of biological process;response to stimulus	protein binding;receptor activity;signal transducer activity	8795	ENSG00000120889.12	TNFRSF10B	miRNA Regulation of DNA Damage Response; Apoptosis-related network due to altered Notch3 in ovarian cancer; DNA Damage Response; Apoptosis	Influenza A; Natural killer cell mediated cytotoxicity; p53 signaling pathway; Measles; Apoptosis; Cytokine-cytokine receptor interaction	1.115	0.972978
XP_011526323.1	metabolic process;regulation of biological process	DNA binding;protein binding	4298		MLLT1			1.115	0.972978
NP_060753.1	cell communication;metabolic process;regulation of biological process;response to stimulus	catalytic activity;metal ion binding;protein binding	55270	ENSG00000136159.3	NUDT15			1.115	0.972978
XP_005259747.1	metabolic process;regulation of biological process;response to stimulus	catalytic activity;nucleotide binding;protein binding	997		CDC34			1.115	0.972978
NP_001005360.1	cell organization and biogenesis;metabolic process;regulation of biological process;response to stimulus;transport	catalytic activity;nucleotide binding;protein binding	1785	ENSG00000079805.16	DNM2	Synaptic Vesicle Pathway	Synaptic vesicle cycle; Phospholipase D signaling pathway; Bacterial invasion of epithelial cells; Fc gamma R-mediated phagocytosis; Endocrine and other factor-regulated calcium reabsorption; Endocytosis	1.114	0.972978
NP_057417.3	metabolic process	nucleotide binding;protein binding;RNA binding	23524	ENSG00000167978.16	SRRM2			1.114	0.972978
NP_001287955.1	cell communication;cell organization and biogenesis;regulation of biological process;response to stimulus	protein binding	7082	ENSG00000277401.4; ENSG00000104067.16	TJP1			1.114	0.972978
XP_011526907.1	development;regulation of biological process	RNA binding	149986		LSM14B			1.114	0.972978
NP_004783.2	metabolic process	catalytic activity;protein binding;RNA binding	9360	ENSG00000138398.15	PPIG			1.114	0.972978
NP_060115.3	cell division;cell organization and biogenesis;regulation of biological process	protein binding	54801	ENSG00000147874.10	HAUS6			1.114	0.972978
NP_060297.1	cell organization and biogenesis;metabolic process	catalytic activity;nucleotide binding;RNA binding	54938	ENSG00000283104.1; ENSG00000104835.14	SARS2	Selenium Metabolism and Selenoproteins	Aminoacyl-tRNA biosynthesis	1.114	0.975981
NP_002425.2	metabolic process;response to stimulus	catalytic activity;DNA binding;protein binding	4350	ENSG00000103152.11	MPG		Base excision repair	1.114	0.972978
NP_976033.1	metabolic process	metal ion binding;protein binding;RNA binding	6100	ENSG00000164610.8	RP9		Spliceosome	1.114	0.972978
NP_068602.2	cell organization and biogenesis;cellular homeostasis;metabolic process;response to stimulus	catalytic activity;DNA binding;nucleotide binding;protein binding	56652	ENSG00000107815.7	C10orf2; TWNK			1.114	0.972978
NP_001243725.1	cell organization and biogenesis;coagulation;regulation of biological process;response to stimulus;transport	metal ion binding;nucleotide binding;protein binding;receptor activity;signal transducer activity;transporter activity	5025	ENSG00000135124.14	P2RX4			1.114	0.977095
NP_064571.1	cell organization and biogenesis;metabolic process;regulation of biological process;response to stimulus		57001	ENSG00000196636.7	ACN9; SDHAF3			1.114	0.990871
NP_001317653.1	metabolic process;regulation of biological process;response to stimulus	catalytic activity;nucleotide binding	8999	ENSG00000138769.10	CDKL2			1.114	0.972978
NP_003277.1	cell death;cell division;cell organization and biogenesis;metabolic process;regulation of biological process;response to stimulus	catalytic activity;DNA binding;nucleotide binding;protein binding;RNA binding	7150	ENSG00000198900.5	TOP1			1.113	0.972978
XP_016873669.1	metabolic process;regulation of biological process;response to stimulus	DNA binding;protein binding;RNA binding	6749		SSRP1			1.113	0.972978
NP_004584.1	cell organization and biogenesis;cellular homeostasis;metabolic process;regulation of biological process;response to stimulus	protein binding;RNA binding	6434	ENSG00000136527.17	TRA2B	mRNA Processing	Spliceosome	1.113	0.972978
NP_001001563.1	cell organization and biogenesis;metabolic process;transport	catalytic activity;protein binding;RNA binding	92609	ENSG00000105197.10	TIMM50			1.113	0.972978
NP_060919.3	regulation of biological process	protein binding;RNA binding	55833		UBAP2			1.113	0.972978
XP_011527050.1	cell communication;metabolic process;regulation of biological process;response to stimulus	DNA binding;metal ion binding;protein binding	23394		ADNP			1.113	0.972978
NP_001161726.1	regulation of biological process	protein binding	54940		OCIAD1			1.113	0.972978
NP_006433.2	metabolic process;regulation of biological process	DNA binding;protein binding	10589	ENSG00000175550.7	DRAP1			1.113	0.972978
NP_149075.2	cell organization and biogenesis;metabolic process;regulation of biological process;response to stimulus	protein binding	2177	ENSG00000144554.10	FANCD2	DNA Damage Response; miRNA Regulation of DNA Damage Response		1.113	0.972978
NP_001122390.2	cell organization and biogenesis;metabolic process;regulation of biological process;response to stimulus	catalytic activity;nucleotide binding;protein binding	4140	ENSG00000075413.17	MARK3			1.113	0.972978
NP_004765.2	cell differentiation;cell organization and biogenesis;cell proliferation;development;metabolic process;regulation of biological process;response to stimulus;transport	catalytic activity;DNA binding;protein binding;receptor activity	5469	ENSG00000125686.11	MED1	Energy Metabolism; H19 action Rb-E2F1 signaling and CDK-beta-catenin activity	Thyroid hormone signaling pathway; Endocrine resistance	1.113	0.972978
NP_036370.2	cell communication;cell death;cell differentiation;cell organization and biogenesis;cellular homeostasis;development;metabolic process;regulation of biological process;response to stimulus	catalytic activity;DNA binding;metal ion binding;nucleotide binding;protein binding	23411	ENSG00000096717.11	SIRT1	NAD+ biosynthetic pathways; NAD metabolism, sirtuins and aging; SREBF and miR33 in cholesterol and lipid homeostasis; Energy Metabolism; Simplified Interaction Map Between LOXL4 and Oxidative Stress Pathway; NAD+ metabolism; Melatonin metabolism and effects; Sterol Regulatory Element-Binding Proteins (SREBP) signalling; Androgen receptor signaling pathway	Glucagon signaling pathway; FoxO signaling pathway; Longevity regulating pathway; Amphetamine addiction; Longevity regulating pathway - multiple species; AMPK signaling pathway; MicroRNAs in cancer	1.113	0.977095
NP_001119603.1	cellular homeostasis;metabolic process;response to stimulus	catalytic activity;DNA binding;protein binding	5428	ENSG00000140521.12	POLG	Nucleotide Metabolism	Metabolic pathways	1.113	0.972978
NP_619727.2	metabolic process;regulation of biological process;response to stimulus	DNA binding;protein binding	10725	ENSG00000102908.20	NFAT5			1.113	0.972978
NP_001123201.1	regulation of biological process	protein binding	25894	ENSG00000196155.12	PLEKHG4			1.113	0.972978
XP_016866721.1	metabolic process;regulation of biological process;response to stimulus	DNA binding;protein binding	7020		TFAP2A	Corticotropin-releasing hormone signaling pathway		1.113	0.972978
NP_001273343.1	cell organization and biogenesis	protein binding;structural molecule activity	27229	ENSG00000137822.12	TUBGCP4			1.113	0.990871
NP_443143.2	cell organization and biogenesis;metabolic process;regulation of biological process	catalytic activity;metal ion binding;protein binding	114799	ENSG00000141446.10	ESCO1			1.113	0.987624
NP_009165.1	cell division;regulation of biological process;transport	protein binding;structural molecule activity	11258	ENSG00000137100.15	DCTN3			1.113	0.990871
XP_011522687.1	cell division;cell organization and biogenesis;cellular component movement;regulation of biological process	catalytic activity;motor activity;nucleotide binding;protein binding	146909		KIF18B			1.113	0.977095
NP_001354.1	cell organization and biogenesis;cell proliferation;metabolic process;regulation of biological process	catalytic activity;protein binding;RNA binding	1736	ENSG00000130826.17	DKC1		Ribosome biogenesis in eukaryotes	1.112	0.972978
NP_061918.3		protein binding	54521	ENSG00000131725.13	WDR44	Ectoderm Differentiation		1.112	0.972978
XP_011522857.1	cell differentiation;cellular component movement;development;metabolic process;regulation of biological process;transport	catalytic activity;motor activity;protein binding;transporter activity	22994		AZI1; CEP131			1.112	0.972978
NP_000874.2	cell proliferation;metabolic process;transport	catalytic activity;DNA binding;metal ion binding;RNA binding	3614	ENSG00000106348.16	IMPDH1	Nucleotide Metabolism		1.112	0.972978
NP_995319.1	metabolic process	catalytic activity;protein binding	29926	ENSG00000144591.18	GMPPA		Amino sugar and nucleotide sugar metabolism; Fructose and mannose metabolism; Metabolic pathways	1.112	0.972978
XP_016859884.1	metabolic process;regulation of biological process	catalytic activity;metal ion binding;protein binding	5495		PPM1B	MAPK Signaling Pathway		1.112	0.972978
NP_003394.1	cell differentiation;cell organization and biogenesis;metabolic process;regulation of biological process;response to stimulus	DNA binding;metal ion binding;protein binding;RNA binding	7528	ENSG00000100811.12	YY1	Sterol Regulatory Element-Binding Proteins (SREBP) signalling		1.112	0.972978
NP_001489.1	cell organization and biogenesis;cellular homeostasis;metabolic process;regulation of biological process;response to stimulus	catalytic activity;metal ion binding;nucleotide binding;protein binding	2729	ENSG00000001084.10	GCLC	One carbon metabolism and related pathways; Photodynamic therapy-induced NFE2L2 (NRF2) survival signaling; Aryl Hydrocarbon Receptor; Oxidative Stress; Transcriptional activation by NRF2; NRF2 pathway; Apoptosis-related network due to altered Notch3 in ovarian cancer; Trans-sulfuration and one carbon metabolism; Glutathione metabolism	Glutathione metabolism; Metabolic pathways; Cysteine and methionine metabolism	1.112	0.972978
NP_001002926.1	metabolic process;regulation of biological process	catalytic activity	221830	ENSG00000105849.5	TWISTNB		Purine metabolism; Pyrimidine metabolism; RNA polymerase; Metabolic pathways	1.112	0.972978
NP_001313254.1	cell organization and biogenesis;metabolic process;regulation of biological process	RNA binding	10659		CELF2	mRNA Processing		1.112	0.972978
XP_016871259.1	metabolic process	catalytic activity;protein binding	159195		USP54			1.112	0.972978
NP_009117.2	cell organization and biogenesis;metabolic process;regulation of biological process;transport	protein binding;transporter activity	11190	ENSG00000126001.15	CEP250	Mesodermal Commitment Pathway		1.112	0.982853
NP_689619.1		protein binding	134265	ENSG00000157510.13	AFAP1L1			1.112	0.975981
XP_005245072.1	cell differentiation	protein binding;RNA binding	23215		PRRC2C			1.111	0.972978
NP_001182356.1	metabolic process;regulation of biological process;response to stimulus;transport	protein binding;RNA binding	6427	ENSG00000161547.16	SRSF2	mRNA Processing	Spliceosome; Herpes simplex infection	1.111	0.972978
NP_005751.2	metabolic process;regulation of biological process	DNA binding;RNA binding	10153	ENSG00000115816.14	CEBPZ	Gastric cancer network 2		1.111	0.972978
XP_016859298.1	metabolic process;regulation of biological process	DNA binding;metal ion binding;RNA binding	27332		ZNF638			1.111	0.972978
NP_001230575.1	cell organization and biogenesis;metabolic process;regulation of biological process	protein binding	10421	ENSG00000169217.8	CD2BP2	mRNA Processing		1.111	0.972978
XP_016872205.1	cell differentiation;cell organization and biogenesis;metabolic process;regulation of biological process;response to stimulus;transport	catalytic activity;nucleotide binding;protein binding	818		CAMK2G	Energy Metabolism; Myometrial Relaxation and Contraction Pathways; Calcium Regulation in the Cardiac Cell		1.111	0.972978
XP_016858797.1	cell organization and biogenesis;metabolic process;regulation of biological process;transport	DNA binding;protein binding;transporter activity	129401		NUP35			1.111	0.972978
NP_001273345.1	metabolic process;response to stimulus	protein binding	6612	ENSG00000184900.15	SUMO3	Exercise-induced Circadian Regulation		1.111	0.975981
XP_011522160.1	cell organization and biogenesis;cellular component movement;metabolic process;regulation of biological process;response to stimulus;transport	protein binding;structural molecule activity	409		ARRB2	Corticotropin-releasing hormone signaling pathway; MAPK Signaling Pathway; Myometrial Relaxation and Contraction Pathways; VEGFA-VEGFR2 Signaling Pathway; Calcium Regulation in the Cardiac Cell; Wnt Signaling Pathway Netpath		1.111	0.972978
NP_001015055.1	cell death;cell organization and biogenesis;regulation of biological process;response to stimulus	enzyme regulator activity;nucleotide binding;protein binding	6242	ENSG00000114993.16	RTKN	G13 Signaling Pathway		1.111	0.972978
NP_001093149.1	cell differentiation;cell organization and biogenesis;cellular homeostasis;defense response;metabolic process;regulation of biological process;response to stimulus	catalytic activity;metal ion binding;protein binding;RNA binding	22954	ENSG00000119401.10	TRIM32		Ubiquitin mediated proteolysis	1.111	0.972978
XP_011520938.1	cell death;regulation of biological process;response to stimulus;transport	enzyme regulator activity;protein binding	7249		TSC2	Brain-Derived Neurotrophic Factor (BDNF) signaling pathway; Monoamine Transport; Wnt Signaling Pathway Netpath; Angiopoietin Like Protein 8 Regulatory Pathway; Follicle Stimulating Hormone (FSH) signaling pathway; Insulin Signaling		1.111	0.972978
NP_001308264.1		RNA binding	280636	ENSG00000211450.9	C11orf31; SELENOH	Selenium Metabolism and Selenoproteins; Selenium Micronutrient Network		1.111	0.974306
NP_001074002.1	cell differentiation;cell organization and biogenesis;transport	protein binding	84747	ENSG00000175970.10	UNC119B			1.111	0.979022
NP_071939.1	metabolic process	catalytic activity;metal ion binding;protein binding	64429	ENSG00000023041.11	ZDHHC6			1.111	0.972978
NP_001307977.1	metabolic process;response to stimulus	catalytic activity;DNA binding;nucleotide binding	5378	ENSG00000064933.17	PMS1			1.111	0.972978
NP_054729.3	regulation of biological process;transport	metal ion binding	23245	ENSG00000148219.16	ASTN2			1.111	0.972978
NP_001317160.1	cell organization and biogenesis;metabolic process;regulation of biological process	protein binding;RNA binding	4673	ENSG00000187109.13	NAP1L1			1.11	0.972978
NP_003746.2	metabolic process	protein binding;RNA binding	8666	ENSG00000130811.11	EIF3G	Translation Factors	RNA transport	1.11	0.972978
XP_005247870.2	cell death;cell differentiation;regulation of biological process	protein binding;RNA binding	8087		FXR1			1.11	0.972978
NP_005137.1	cell organization and biogenesis;metabolic process;regulation of biological process;response to stimulus	protein binding;RNA binding	9092	ENSG00000175467.14	SART1		Spliceosome	1.11	0.972978
NP_000683.3	metabolic process	catalytic activity;nucleotide binding	219	ENSG00000137124.7	ALDH1B1		beta-Alanine metabolism; Metabolic pathways; Fatty acid degradation; Pyruvate metabolism; Tryptophan metabolism; Ascorbate and aldarate metabolism; Glycerolipid metabolism; Arginine and proline metabolism; Lysine degradation; Glycolysis / Gluconeogenesis; Valine, leucine and isoleucine degradation; Histidine metabolism; Pentose and glucuronate interconversions	1.11	0.972978
NP_003482.1	cell organization and biogenesis;metabolic process;regulation of biological process	catalytic activity;protein binding	8260	ENSG00000102030.15	NAA10			1.11	0.972978
NP_115593.3	defense response;regulation of biological process;response to stimulus	protein binding;RNA binding	26057	ENSG00000132466.18	ANKRD17			1.11	0.972978
NP_004306.3	metabolic process;transport	catalytic activity	427	ENSG00000104763.18	ASAH1	Signal Transduction of S1P Receptor; Sphingolipid Metabolism		1.11	0.972978
NP_001120794.1	coagulation;regulation of biological process	protein binding	23468	ENSG00000094916.15	CBX5			1.11	0.972978
NP_115612.4	metabolic process	catalytic activity;protein binding	84196	ENSG00000090686.15	USP48			1.11	0.972978
NP_001121371.1	transport	nucleotide binding;protein binding;transporter activity	1184	ENSG00000171365.15	CLCN5			1.11	0.972978
NP_116204.3	metabolic process;regulation of biological process	protein binding	84901	ENSG00000176953.12	NFATC2IP			1.11	0.972978
NP_001271262.1	cell organization and biogenesis;metabolic process;regulation of biological process;response to stimulus	catalytic activity;nucleotide binding;protein binding	11011	ENSG00000146872.17	TLK2	miRNA Regulation of DNA Damage Response; DNA Damage Response		1.11	0.986234
NP_001129970.1		metal ion binding	284106	ENSG00000274768.2; ENSG00000277972.1	CISD3			1.11	0.972978
NP_001316681.1			84908	ENSG00000035141.7	FAM136A			1.11	0.990871
NP_973731.1	cell differentiation;metabolic process;regulation of biological process;response to stimulus	DNA binding;protein binding	2305	ENSG00000111206.12	FOXM1	Sudden Infant Death Syndrome (SIDS) Susceptibility Pathways		1.11	0.985244
NP_056254.1		protein binding	25901	ENSG00000024862.17	CCDC28A			1.11	0.986374
NP_004272.2	cell death;metabolic process;regulation of biological process;response to stimulus	enzyme regulator activity;nucleotide binding;protein binding	9531	ENSG00000151929.9	BAG3			1.109	0.985244
XP_016864078.1	development;metabolic process;regulation of biological process	protein binding	7469		NELFA; WHSC2			1.109	0.972978
NP_438172.1	cell organization and biogenesis;metabolic process;regulation of biological process	catalytic activity;protein binding	11091	ENSG00000196363.9	WDR5			1.109	0.972978
NP_060418.4	metabolic process	protein binding;RNA binding	55035	ENSG00000198000.11	NOL8			1.109	0.972978
NP_009139.1	cell organization and biogenesis;metabolic process	catalytic activity;RNA binding;structural molecule activity	11222	ENSG00000114686.8	MRPL3		Ribosome	1.109	0.972978
NP_001128647.1	cell division;regulation of biological process	protein binding	121441	ENSG00000139350.11	NEDD1			1.109	0.972978
NP_777571.1		protein binding	157638	ENSG00000168672.3	FAM84B			1.109	0.973051
XP_016885226.1	metabolic process;regulation of biological process;transport	protein binding;RNA binding;transporter activity	65109		UPF3B			1.109	0.972978
NP_005819.3	development;metabolic process	protein binding	10238	ENSG00000136485.14	DCAF7			1.109	0.972978
NP_001010867.1	cell organization and biogenesis;metabolic process	catalytic activity;RNA binding	200205	ENSG00000181873.12	IBA57			1.109	0.986374
NP_060354.4	cell organization and biogenesis;metabolic process;regulation of biological process	enzyme regulator activity;protein binding;RNA binding	54984	ENSG00000254093.8	PINX1			1.109	0.972978
NP_060939.3	metabolic process;regulation of biological process;response to stimulus		55852	ENSG00000136478.7	TEX2			1.109	0.972978
XP_016870320.1	metabolic process;regulation of biological process;response to stimulus	catalytic activity;DNA binding;metal ion binding;protein binding;RNA binding	54840		APTX			1.109	0.977095
NP_005139.1	cell communication;cell differentiation;regulation of biological process;response to stimulus;transport	protein binding	9094	ENSG00000109103.11	UNC119			1.109	0.977095
NP_001006641.1	metabolic process;regulation of biological process	protein binding	9338	ENSG00000172465.13	TCEAL1			1.109	0.979022
NP_065833.1	cell division;metabolic process;regulation of biological process	catalytic activity;protein binding	57542	ENSG00000087448.9	KLHDC5; KLHL42			1.109	0.979022
NP_000998.1	cell organization and biogenesis;development;metabolic process;regulation of biological process;transport	protein binding;RNA binding;structural molecule activity	6191	ENSG00000198034.10	RPS4X	Cytoplasmic Ribosomal Proteins	Ribosome	1.108	0.972978
NP_056988.3	metabolic process;regulation of biological process	catalytic activity;metal ion binding;nucleotide binding;protein binding;RNA binding	9669	ENSG00000158417.10	EIF5B	Translation Factors	RNA transport	1.108	0.972978
XP_011522205.1	cell communication;cell differentiation;cell division;cell organization and biogenesis;cell proliferation;cellular component movement;metabolic process;regulation of biological process;response to stimulus;transport	catalytic activity;protein binding	5048		PAFAH1B1	Wnt Signaling Pathway; Wnt Signaling Pathway and Pluripotency		1.108	0.972978
NP_001339285.1	cell organization and biogenesis;regulation of biological process	protein binding	55291		PPP6R3			1.108	0.972978
NP_055271.2	cell death;cell organization and biogenesis;regulation of biological process;response to stimulus	protein binding;RNA binding	27250	ENSG00000150593.17	PDCD4	Interferon type I signaling pathways	MicroRNAs in cancer; Proteoglycans in cancer	1.108	0.972978
XP_005267269.2	cell organization and biogenesis;regulation of biological process;response to stimulus	enzyme regulator activity;protein binding	93663		ARHGAP18			1.108	0.972978
XP_005258735.1		metal ion binding;RNA binding	23211		ZC3H4			1.108	0.972978
NP_001304712.1	metabolic process	catalytic activity;protein binding	7264		TSTA3			1.108	0.972978
NP_065700.1	cell organization and biogenesis;metabolic process;regulation of biological process;response to stimulus	enzyme regulator activity;protein binding;RNA binding	57332	ENSG00000141570.10	CBX8			1.108	0.972978
XP_011514161.1	metabolic process;regulation of biological process	DNA binding;metal ion binding	168850		ZNF800			1.108	0.973674
NP_443108.1	cell organization and biogenesis;metabolic process;regulation of biological process	protein binding	112939	ENSG00000160877.5	NACC1			1.108	0.972978
NP_612361.1		DNA binding;protein binding	90378		SAMD1			1.108	0.972978
NP_008941.3	metabolic process	catalytic activity;DNA binding;nucleotide binding;RNA binding	11056	ENSG00000278053.4	DDX52			1.108	0.972978
NP_006199.2	cellular homeostasis;metabolic process;regulation of biological process;response to stimulus;transport	catalytic activity;metal ion binding;nucleotide binding;protein binding;receptor activity	5167	ENSG00000197594.11	ENPP1	Endochondral Ossification; Insulin Signaling	Starch and sucrose metabolism; Pyrimidine metabolism; Purine metabolism; Nicotinate and nicotinamide metabolism; Pantothenate and CoA biosynthesis; Metabolic pathways	1.108	0.985824
NP_002687.1	cell death;metabolic process;regulation of biological process;response to stimulus	catalytic activity;DNA binding;protein binding;RNA binding	5436	ENSG00000168002.11	POLR2G	Eukaryotic Transcription Initiation	Pyrimidine metabolism; Huntington's disease; Epstein-Barr virus infection; RNA polymerase; Metabolic pathways; Purine metabolism	1.108	0.977095
NP_003944.1	cell communication;regulation of biological process;response to stimulus	protein binding;structural molecule activity	9019	ENSG00000197965.11	MPZL1		Cell adhesion molecules (CAMs)	1.108	0.979022
NP_001273677.1	cell organization and biogenesis;cell proliferation;metabolic process;regulation of biological process	protein binding;RNA binding	23107	ENSG00000113048.16	MRPS27			1.108	0.998668
NP_038474.2	metabolic process;regulation of biological process;response to stimulus	catalytic activity;metal ion binding;protein binding;RNA binding	23608	ENSG00000133606.10	MKRN1			1.108	0.977095
NP_073573.2	transport		64747	ENSG00000118855.18	MFSD1			1.108	0.979022
NP_055925.2	cell division;cell organization and biogenesis;cellular component movement;metabolic process;regulation of biological process;response to stimulus	nucleotide binding;protein binding	23137	ENSG00000198887.8	SMC5			1.108	0.976553
NP_078886.2		protein binding	79663	ENSG00000169087.10	HSPBAP1			1.108	0.974948
NP_004332.2	metabolic process	catalytic activity;metal ion binding;nucleotide binding;protein binding	790	ENSG00000084774.13	CAD	Endothelin Pathways; Amino Acid metabolism	Metabolic pathways; Pyrimidine metabolism; Alanine, aspartate and glutamate metabolism	1.107	0.972978
NP_006764.3	metabolic process;response to stimulus	catalytic activity;DNA binding;nucleotide binding;protein binding;RNA binding	8886	ENSG00000088205.12	DDX18			1.107	0.972978
NP_001129125.1	coagulation;metabolic process	protein binding;RNA binding	8761	ENSG00000090621.13	PABPC4			1.107	0.972978
NP_056474.2	cell differentiation;metabolic process;regulation of biological process	protein binding;RNA binding	26156	ENSG00000171490.12	RSL1D1	Senescence and Autophagy in Cancer		1.107	0.972978
NP_005907.3	cell proliferation;metabolic process;regulation of biological process;response to stimulus	catalytic activity;DNA binding;nucleotide binding;protein binding	4176	ENSG00000166508.17	MCM7	miRNA Regulation of DNA Damage Response; Cell Cycle; Retinoblastoma (RB) in Cancer; DNA Replication; G1 to S cell cycle control	Cell cycle; DNA replication	1.107	0.972978
XP_016882424.1	cell organization and biogenesis;metabolic process;regulation of biological process;response to stimulus	catalytic activity;metal ion binding;nucleotide binding;protein binding;RNA binding;signal transducer activity	5536		PPP5C	MAPK Signaling Pathway		1.107	0.972978
NP_006752.1	cell organization and biogenesis;cellular component movement;cellular homeostasis;metabolic process;regulation of biological process;response to stimulus;transport	protein binding;RNA binding	7531	ENSG00000108953.16; ENSG00000274474.3	YWHAE	VEGFA-VEGFR2 Signaling Pathway; Calcium Regulation in the Cardiac Cell; Cell Cycle; Sudden Infant Death Syndrome (SIDS) Susceptibility Pathways; Myometrial Relaxation and Contraction Pathways	Oocyte meiosis; Epstein-Barr virus infection; PI3K-Akt signaling pathway; Hippo signaling pathway; Viral carcinogenesis; Cell cycle; Neurotrophin signaling pathway	1.107	0.975981
NP_001061.2	cell organization and biogenesis;regulation of biological process	catalytic activity;nucleotide binding;protein binding;structural molecule activity	7283	ENSG00000131462.7	TUBG1			1.107	0.972978
XP_016884359.1	cell division;cell organization and biogenesis;metabolic process;transport	catalytic activity;metal ion binding;nucleotide binding;protein binding	57553		MICAL3			1.107	0.972978
NP_004587.1	metabolic process;regulation of biological process	protein binding;RNA binding	6626	ENSG00000077312.8	SNRPA	mRNA Processing	Spliceosome	1.107	0.972978
NP_002964.3	cell organization and biogenesis;metabolic process;regulation of biological process;transport	protein binding;RNA binding	6311	ENSG00000204842.14	ATXN2	EGF/EGFR Signaling Pathway; Parkinsons Disease Pathway		1.107	0.972978
NP_996670.1	cell organization and biogenesis;cell proliferation;metabolic process;regulation of biological process;response to stimulus	protein binding	10933	ENSG00000185787.14	MORF4L1	Pathways Affected in Adenoid Cystic Carcinoma		1.107	0.972978
NP_115810.2	metabolic process;regulation of biological process	DNA binding;metal ion binding	84450	ENSG00000243943.9	ZNF512			1.107	0.972978
NP_444513.1	defense response;metabolic process;response to stimulus	catalytic activity;protein binding;RNA binding	117159	ENSG00000161634.11	DCD			1.107	0.975981
NP_057240.3	cell organization and biogenesis;metabolic process;regulation of biological process	catalytic activity;protein binding	8898	ENSG00000087053.18	MTMR2		Inositol phosphate metabolism; Metabolic pathways; Phosphatidylinositol signaling system	1.107	0.972978
XP_016885199.1	cell organization and biogenesis;cellular component movement;response to stimulus;transport	protein binding;RNA binding	6103	ENSG00000156313.12	RPGR			1.107	0.986374
NP_001317256.1	development;metabolic process;regulation of biological process	DNA binding;metal ion binding	7543	ENSG00000005889.15	ZFX	Hematopoietic Stem Cell Gene Regulation by GABP alpha/beta Complex		1.107	0.998419
XP_016855581.1	transport	protein binding;transporter activity	10717		AP4B1			1.107	0.972978
XP_016863127.1	cell division;metabolic process;regulation of biological process	catalytic activity	10393		ANAPC10			1.107	0.990871
NP_003371.2	cell differentiation;cell organization and biogenesis;cellular component movement;metabolic process;regulation of biological process;response to stimulus	protein binding;RNA binding;structural molecule activity	7431	ENSG00000026025.15	VIM	Primary Focal Segmental Glomerulosclerosis FSGS; Allograft Rejection; Striated Muscle Contraction; TGF-B Signaling in Thyroid Cells for Epithelial-Mesenchymal Transition; Spinal Cord Injury; Apoptosis-related network due to altered Notch3 in ovarian cancer; T-Cell antigen Receptor (TCR) Signaling Pathway	Epstein-Barr virus infection; MicroRNAs in cancer	1.106	0.972978
NP_001317178.1	metabolic process;transport	protein binding;RNA binding;transporter activity	220988	ENSG00000170144.20	HNRNPA3		Spliceosome	1.106	0.972978
NP_009017.1		DNA binding;protein binding	11169	ENSG00000198554.11	WDHD1	Mesodermal Commitment Pathway		1.106	0.977095
XP_016856320.1	metabolic process	catalytic activity	23358		USP24			1.106	0.972978
NP_004795.1	cell organization and biogenesis;metabolic process;regulation of biological process	protein binding	9391	ENSG00000144021.2	CIAO1			1.106	0.972978
NP_001020424.1	cell differentiation;transport	metal ion binding;protein binding	7163	ENSG00000076554.15	TPD52			1.106	0.974738
NP_004468.1	metabolic process	protein binding;RNA binding	2483	ENSG00000283153.1; ENSG00000283630.1; ENSG00000109536.11; ENSG00000275145.3	FRG1			1.106	0.972978
NP_001135779.1	cell organization and biogenesis;metabolic process;regulation of biological process;response to stimulus	catalytic activity;protein binding	2965	ENSG00000110768.11	GTF2H1	Eukaryotic Transcription Initiation	Basal transcription factors; Nucleotide excision repair; Viral carcinogenesis	1.106	0.977095
NP_001107564.1	metabolic process	catalytic activity;RNA binding	25917	ENSG00000134077.15	THUMPD3			1.106	0.974738
NP_056227.2	development;regulation of biological process		25871	ENSG00000163608.14	C3orf17; NEPRO			1.106	0.977095
NP_055487.2	metabolic process	catalytic activity;protein binding	9692	ENSG00000100890.15; ENSG00000258790.1	KIAA0391			1.106	0.972978
NP_003704.3	cellular component movement;metabolic process;regulation of biological process;response to stimulus	catalytic activity;protein binding	8613	ENSG00000162407.8	PPAP2B; PLPP3	Triacylglyceride Synthesis	Glycerophospholipid metabolism; Ether lipid metabolism; Metabolic pathways; Sphingolipid metabolism; Phospholipase D signaling pathway; Fat digestion and absorption; Fc gamma R-mediated phagocytosis; Choline metabolism in cancer; Glycerolipid metabolism	1.106	0.972978
XP_011537941.1		protein binding	27291		R3HCC1L			1.106	0.980592
NP_005808.3	transport	protein binding	10226	ENSG00000105355.8	PLIN3			1.105	0.972978
NP_001158287.1	cell differentiation;cell organization and biogenesis;metabolic process;regulation of biological process	catalytic activity;protein binding;RNA binding	22985		ACIN1			1.105	0.972978
NP_060139.2	cell division;cell organization and biogenesis	catalytic activity;DNA binding;nucleotide binding;protein binding	54821	ENSG00000186871.6	ERCC6L			1.105	0.979022
NP_003128.3	cell differentiation;cell organization and biogenesis;defense response;metabolic process;regulation of biological process;response to stimulus	catalytic activity;metal ion binding;nucleotide binding;protein binding;RNA binding	6732	ENSG00000096063.15	SRPK1	mRNA Processing	Herpes simplex infection	1.105	0.972978
NP_001030168.1	cell organization and biogenesis;metabolic process;transport	protein binding;RNA binding;structural molecule activity	9045	ENSG00000188846.13	RPL14	Cytoplasmic Ribosomal Proteins	Ribosome	1.105	0.979022
NP_001269701.1	cell organization and biogenesis;metabolic process;regulation of biological process	catalytic activity;DNA binding;metal ion binding;protein binding	84172	ENSG00000125630.15	POLR1B	Eukaryotic Transcription Initiation		1.105	0.979022
NP_003898.2	cell differentiation;metabolic process;regulation of biological process;response to stimulus	protein binding;RNA binding	8893	ENSG00000145191.12	EIF2B5	MicroRNAs in cardiomyocyte hypertrophy; Translation Factors	RNA transport	1.105	0.976553
XP_016866493.1	cell organization and biogenesis;cellular homeostasis;metabolic process	catalytic activity;DNA binding;metal ion binding	5558		PRIM2	G1 to S cell cycle control		1.105	0.972978
NP_078930.3	metabolic process	catalytic activity;nucleotide binding;protein binding;RNA binding	79707		NOL9			1.105	0.975981
NP_005779.1	cell organization and biogenesis;metabolic process;regulation of biological process	catalytic activity;metal ion binding;protein binding	10196	ENSG00000185238.12	PRMT3			1.105	0.977095
NP_037377.1	cell communication;cell division;cell organization and biogenesis;metabolic process;regulation of biological process;response to stimulus;transport	catalytic activity;nucleotide binding;protein binding;RNA binding	27183	ENSG00000132612.15	VPS4A		Endocytosis	1.105	0.977095
NP_001273540.1	cell organization and biogenesis;transport	metal ion binding;protein binding	85021	ENSG00000135597.18	REPS1			1.105	0.978299
NP_036311.3	metabolic process;regulation of biological process;transport	catalytic activity;protein binding	25793	ENSG00000100225.17	FBXO7			1.105	0.977558
NP_060850.2	cell organization and biogenesis;metabolic process	catalytic activity;nucleotide binding;RNA binding	55794	ENSG00000182810.6	DDX28			1.105	0.979993
NP_001244030.1	cell organization and biogenesis;metabolic process;regulation of biological process	metal ion binding;protein binding	84333	ENSG00000180628.14	PCGF5		Signaling pathways regulating pluripotency of stem cells	1.105	0.986374
NP_000960.2	cell organization and biogenesis;metabolic process;regulation of biological process;transport	protein binding;RNA binding;structural molecule activity	6125	ENSG00000122406.12	RPL5	Cytoplasmic Ribosomal Proteins	Ribosome	1.104	0.972978
XP_016871767.1	cell differentiation;cell organization and biogenesis;defense response;metabolic process;regulation of biological process;response to stimulus	DNA binding;protein binding	4791		NFKB2	Vitamin B12 Metabolism; TNF alpha Signaling Pathway; Toll-like receptor signaling pathway; Photodynamic therapy-induced NF-kB survival signaling; RANKL/RANK (Receptor activator of NFKB (ligand)) Signaling Pathway; Regulation of toll-like receptor signaling pathway; Folate Metabolism; Selenium Micronutrient Network; TNF related weak inducer of apoptosis (TWEAK) Signaling Pathway		1.104	0.979993
NP_000192.2	cell communication;cell organization and biogenesis;cellular component movement;cellular homeostasis;defense response;regulation of biological process;response to stimulus	protein binding;receptor activity;signal transducer activity	3383	ENSG00000090339.8	ICAM1	VEGFA-VEGFR2 Signaling Pathway; IL1 and megakaryocytes in obesity; RANKL/RANK (Receptor activator of NFKB (ligand)) Signaling Pathway; Type II interferon signaling (IFNG); Selenium Micronutrient Network; Spinal Cord Injury; Photodynamic therapy-induced NF-kB survival signaling; Interleukin-11 Signaling Pathway; Vitamin B12 Metabolism; Folate Metabolism	TNF signaling pathway; Influenza A; Malaria; Cell adhesion molecules (CAMs); Viral myocarditis; AGE-RAGE signaling pathway in diabetic complications; African trypanosomiasis; Natural killer cell mediated cytotoxicity; Staphylococcus aureus infection; Epstein-Barr virus infection; Leukocyte transendothelial migration; HTLV-I infection; Rheumatoid arthritis; NF-kappa B signaling pathway	1.104	0.972978
NP_005960.1	cell organization and biogenesis	protein binding;RNA binding	4676	ENSG00000273562.4; ENSG00000205531.12	NAP1L4			1.104	0.977095
NP_001240312.1	cell organization and biogenesis;metabolic process;response to stimulus;transport	protein binding;RNA binding;structural molecule activity	6138	ENSG00000174748.18	RPL15	Cytoplasmic Ribosomal Proteins	Ribosome	1.104	0.972978
NP_055693.4	regulation of biological process	DNA binding;protein binding;RNA binding	9933	ENSG00000080608.9	KIAA0020; PUM3			1.104	0.972978
NP_115544.1	metabolic process;regulation of biological process	protein binding;RNA binding	84128	ENSG00000115368.9	WDR75		Ribosome biogenesis in eukaryotes	1.104	0.972978
NP_005853.2	cell division;cell organization and biogenesis;metabolic process;regulation of biological process	protein binding	10274	ENSG00000118007.12	STAG1		Cell cycle	1.104	0.979022
NP_055083.1	cell division;cell proliferation;regulation of biological process;response to stimulus	protein binding	10982	ENSG00000166974.12	MAPRE2			1.104	0.972978
XP_016867165.1	cell communication;cell differentiation;regulation of biological process;response to stimulus	protein binding	10457		GPNMB			1.104	0.977095
NP_001280215.1		protein binding;RNA binding	65244	ENSG00000123352.17	SPATS2			1.104	0.977095
NP_001305832.1	regulation of biological process	protein binding	7164	ENSG00000111907.20	TPD52L1			1.104	0.979022
NP_055864.2	cell organization and biogenesis;metabolic process;regulation of biological process;transport	protein binding	66008	ENSG00000115993.12	TRAK2		Metabolic pathways; GABAergic synapse	1.104	0.990871
NP_079047.2	cell organization and biogenesis;metabolic process	catalytic activity;protein binding	79829	ENSG00000110583.12	NAA40	Metapathway biotransformation		1.104	0.986374
NP_001017416.1	metabolic process;regulation of biological process;response to stimulus	catalytic activity;protein binding	7398	ENSG00000162607.12	USP1	miR-517 relationship with ARCN1 and USP1	Fanconi anemia pathway	1.104	0.998419
NP_001276052.1	cell organization and biogenesis;regulation of biological process	catalytic activity;metal ion binding;nucleotide binding;protein binding;structural molecule activity	10382		TUBB4A	Parkin-Ubiquitin Proteasomal System pathway; Pathogenic Escherichia coli infection		1.103	0.979022
NP_003283.2	cell division;cell organization and biogenesis;metabolic process;regulation of biological process;response to stimulus;transport	catalytic activity;motor activity;protein binding;RNA binding;structural molecule activity;transporter activity	7175	ENSG00000047410.13	TPR		Thyroid cancer; Pathways in cancer; RNA transport	1.103	0.972978
NP_005720.1	cell death;cell organization and biogenesis;metabolic process;regulation of biological process;response to stimulus	catalytic activity;protein binding	10105	ENSG00000108179.13	PPIF		Calcium signaling pathway; Huntington's disease; Parkinson's disease; cGMP-PKG signaling pathway; Toxoplasmosis	1.103	0.979022
NP_001122389.1	cell communication;metabolic process;response to stimulus;transport	protein binding;transporter activity	10452	ENSG00000130204.12	TOMM40		Amyotrophic lateral sclerosis (ALS)	1.103	0.982978
NP_062535.2	metabolic process;regulation of biological process	protein binding;RNA binding	56252	ENSG00000119596.17	YLPM1			1.103	0.972978
NP_004805.2	cell organization and biogenesis;metabolic process	protein binding;RNA binding	9410	ENSG00000060688.12	SNRNP40	mRNA Processing	Spliceosome	1.103	0.979022
NP_003338.1	cell proliferation;metabolic process;regulation of biological process;response to stimulus	catalytic activity;enzyme regulator activity;nucleotide binding;protein binding;RNA binding	7332	ENSG00000185651.14	UBE2L3	Parkin-Ubiquitin Proteasomal System pathway; Parkinsons Disease Pathway	Parkinson's disease; Ubiquitin mediated proteolysis	1.103	0.979022
NP_001189472.1	cell organization and biogenesis;cellular component movement;development;metabolic process;regulation of biological process;transport	catalytic activity;DNA binding;motor activity;protein binding	1523	ENSG00000257923.9	CUX1			1.103	0.978299
NP_001305771.1	defense response;regulation of biological process;response to stimulus	protein binding	10695		CNPY3			1.103	0.975981
NP_001020.2	cell organization and biogenesis;metabolic process;regulation of biological process;transport	protein binding;RNA binding;structural molecule activity	6231; 728937; 101929876	ENSG00000197728.9	RPS26; RPS26P25; LOC101929876	Cytoplasmic Ribosomal Proteins	Ribosome	1.103	0.972978
NP_060561.3	cell organization and biogenesis;cellular component movement;metabolic process;regulation of biological process	catalytic activity;enzyme regulator activity;metal ion binding;protein binding	55140	ENSG00000134014.16	ELP3			1.103	0.972978
NP_001035889.1	cell organization and biogenesis;metabolic process;regulation of biological process;response to stimulus	catalytic activity;DNA binding;metal ion binding;protein binding	7468	ENSG00000109685.17	WHSC1; NSD2		Transcriptional misregulation in cancer; Lysine degradation	1.103	0.972978
NP_003194.3	cell organization and biogenesis;metabolic process;regulation of biological process	DNA binding;protein binding	6936	ENSG00000005436.13	GCFC2			1.103	0.977095
NP_006346.1	defense response;metabolic process;regulation of biological process;response to stimulus	catalytic activity;metal ion binding;protein binding;signal transducer activity	10475	ENSG00000112343.10	TRIM38			1.103	0.982137
XP_016877755.1		metal ion binding	49855		SCAPER			1.103	0.979022
NP_060495.2	metabolic process		55094	ENSG00000076650.6	GPATCH1			1.103	0.990871
NP_001335.1	cell death;metabolic process;regulation of biological process;response to stimulus	catalytic activity	1603	ENSG00000129562.10	DAD1		Metabolic pathways; N-Glycan biosynthesis; Protein processing in endoplasmic reticulum	1.103	0.977095
XP_016868163.1	metabolic process;regulation of biological process	metal ion binding;protein binding	83637		ZMIZ2			1.103	0.987624
NP_000997.1	cell differentiation;cell organization and biogenesis;metabolic process;regulation of biological process;transport	protein binding;RNA binding;structural molecule activity	6189	ENSG00000145425.9	RPS3A	Cytoplasmic Ribosomal Proteins	Ribosome	1.102	0.972978
NP_000399.3	metabolic process;transport	catalytic activity;metal ion binding	2820	ENSG00000115159.15	GPD2	Fatty Acid Beta Oxidation	Glycerophospholipid metabolism	1.102	0.972978
NP_006383.2	metabolic process	protein binding;RNA binding	10528	ENSG00000101361.16	NOP56		Ribosome biogenesis in eukaryotes	1.102	0.972978
NP_001001.2	cell death;cell differentiation;cell organization and biogenesis;cell proliferation;metabolic process;regulation of biological process;response to stimulus;transport	protein binding;RNA binding;structural molecule activity	6194	ENSG00000137154.12	RPS6	Interferon type I signaling pathways; Kit receptor signaling pathway; IL-2 Signaling Pathway; Mecp2 and Associated Rett Syndrome; Brain-Derived Neurotrophic Factor (BDNF) signaling pathway; Interleukin-11 Signaling Pathway; Follicle Stimulating Hormone (FSH) signaling pathway; Human Thyroid Stimulating Hormone (TSH) signaling pathway; Cytoplasmic Ribosomal Proteins; IL-5 Signaling Pathway; Focal …	Proteoglycans in cancer; Insulin signaling pathway; PI3K-Akt signaling pathway; EGFR tyrosine kinase inhibitor resistance; Ribosome; mTOR signaling pathway; HIF-1 signaling pathway	1.102	0.972978
[truncated: 4,856 more rows]
