# Supplementary material for: Divergent organ-specific isogenic metastatic cell lines identified using multi-omics exhibit differential drug sensitivity
Source: PLoS One. 2020 Nov 16;15(11):e0242384. doi: 10.1371/journal.pone.0242384 (PMC7668614; doi:10.1371/journal.pone.0242384)
Supplement: S5 Spreadsheet — (XLSX) [file pone.0242384.s062.xlsx]

## Sheet: S5 All proteins Lung-231
Accession	Biological Process	Molecular Function	Entrez Gene ID	Ensembl Gene ID	Gene Symbol	WikiPathways	KEGG Pathways	FC Lung-231 / 1o Tumor-231)	FC Adj. p-Value: Lung-231 / 1o Tumor-231	FC Lung-231 / 1o Tumor-231	FC Adj. p-Value Lung-231 / 1o Tumor-231
XP_005251036.1	cell organization and biogenesis	protein binding;RNA binding;structural molecule activity	5339		PLEC
XP_006717310.1	cell organization and biogenesis;cellular component movement;metabolic process;regulation of biological process;response to stimulus;transport	metal ion binding;protein binding;structural molecule activity	6709		SPTAN1	Fas Ligand (FasL) pathway and Stress induction of Heat Shock Proteins (HSP) regulation
NP_003510.1	cell organization and biogenesis;metabolic process	DNA binding;protein binding	8340	ENSG00000185130.5	HIST1H2BL		Systemic lupus erythematosus; Alcoholism; Viral carcinogenesis
XP_016861884.1	cell division;cell organization and biogenesis;cellular component movement;regulation of biological process	protein binding;RNA binding;structural molecule activity	4134		MAP4
NP_937885.1	cell organization and biogenesis;defense response;metabolic process;regulation of biological process;response to stimulus	nucleotide binding;protein binding;RNA binding;structural molecule activity	1981	ENSG00000114867.20	EIF4G1	Translation Factors
NP_005156.1	cell differentiation;metabolic process;transport	catalytic activity;protein binding	230	ENSG00000109107.13	ALDOC	Glycolysis and Gluconeogenesis	Glycolysis / Gluconeogenesis; Carbon metabolism; Biosynthesis of amino acids; Fructose and mannose metabolism; Metabolic pathways; Pentose phosphate pathway
XP_005256612.1	cell organization and biogenesis;development;metabolic process;regulation of biological process	protein binding	2314		FLII
XP_005256613.1	cell organization and biogenesis;development;metabolic process;regulation of biological process	protein binding	2314		FLII
XP_005269189.1	regulation of biological process	DNA binding;protein binding	7112		TMPO
NP_001118.3	regulation of biological process;transport	protein binding;transporter activity	162	ENSG00000100280.16	AP1B1		Lysosome
NP_004936.2	cell organization and biogenesis;metabolic process;regulation of biological process;response to stimulus;transport	catalytic activity;nucleotide binding;protein binding	1785	ENSG00000079805.16	DNM2	Synaptic Vesicle Pathway
XP_005270344.1	metabolic process;regulation of biological process;response to stimulus	enzyme regulator activity;nucleotide binding;protein binding	9531		BAG3
NP_001308496.1	cell differentiation;cell organization and biogenesis;cellular component movement;cellular homeostasis;metabolic process;regulation of biological process;response to stimulus	catalytic activity;nucleotide binding;protein binding	817	ENSG00000145349.16	CAMK2D	Cardiac Hypertrophic Response; Physiological and Pathological Hypertrophy of the Heart; Myometrial Relaxation and Contraction Pathways; MicroRNAs in cardiomyocyte hypertrophy; Calcium Regulation in the Cardiac Cell; SRF and miRs in Smooth Muscle Differentiation and Proliferation
XP_005268489.1	cell organization and biogenesis;cellular homeostasis;regulation of biological process;response to stimulus;transport	metal ion binding;nucleotide binding;protein binding;transporter activity	309		ANXA6	Calcium Regulation in the Cardiac Cell; Prostaglandin Synthesis and Regulation
XP_005266964.1	metabolic process	catalytic activity;nucleotide binding;protein binding	25902		MTHFD1L	One Carbon Metabolism; Trans-sulfuration and one carbon metabolism
XP_011542835.1	cell organization and biogenesis;cellular component movement;regulation of biological process;response to stimulus;transport	protein binding	5108		PCM1
XP_006713702.1	cell differentiation;metabolic process;regulation of biological process	metal ion binding;protein binding;RNA binding	4154		MBNL1	Adipogenesis
XP_016856477.1	cell organization and biogenesis;regulation of biological process;transport	catalytic activity;nucleotide binding;protein binding	26052		DNM3
NP_116235.2	regulation of biological process;response to stimulus;transport	catalytic activity;nucleotide binding;protein binding	84932	ENSG00000129472.13	RAB2B
NP_057651.1	cell differentiation;cell organization and biogenesis;metabolic process;regulation of biological process;response to stimulus	enzyme regulator activity;protein binding;RNA binding	56647	ENSG00000107949.16	BCCIP
XP_016878807.1	metabolic process;regulation of biological process;transport	protein binding;RNA binding	54715		RBFOX1
XP_005267876.1	metabolic process;regulation of biological process;response to stimulus	enzyme regulator activity;protein binding	5527		PPP2R5C	DNA Damage Response (only ATM dependent); Wnt Signaling Pathway; Glycogen Metabolism; Wnt Signaling Pathway and Pluripotency
XP_006712300.2	regulation of biological process;response to stimulus;transport	catalytic activity;enzyme regulator activity;metal ion binding;nucleotide binding;protein binding	116987		AGAP1
NP_061910.1	defense response;metabolic process;regulation of biological process;response to stimulus	catalytic activity;protein binding;RNA binding	54512	ENSG00000178896.8	EXOSC4		RNA degradation
XP_016874933.1	metabolic process;regulation of biological process	protein binding;RNA binding	51535		PPHLN1
NP_006511.1	cell division;regulation of biological process;transport	catalytic activity;motor activity;protein binding	6990	ENSG00000165169.10	DYNLT3
NP_055812.1		protein binding	23008	ENSG00000128607.13	KLHDC10
NP_001287784.1	cell communication;cell organization and biogenesis;defense response;metabolic process;regulation of biological process;response to stimulus	DNA binding;protein binding	8061	ENSG00000175592.8	FOSL1	DNA Damage Response (only ATM dependent); Wnt Signaling Pathway and Pluripotency; Integrated Breast Cancer Pathway; Wnt Signaling Pathway; Corticotropin-releasing hormone signaling pathway
XP_006719365.1	cellular homeostasis;metabolic process;regulation of biological process;response to stimulus	catalytic activity;metal ion binding;protein binding	23371		TENC1; TNS2
NP_001159643.1	cell death;cell division;cell organization and biogenesis;metabolic process;regulation of biological process;response to stimulus	catalytic activity;metal ion binding;nucleotide binding;protein binding;signal transducer activity	10783	ENSG00000119408.16	NEK6
NP_001316324.1	cell organization and biogenesis;metabolic process;transport	protein binding	81671		VMP1	Nanoparticle triggered autophagic cell death
NP_113618.2	cell organization and biogenesis;regulation of biological process;transport	protein binding	83547	ENSG00000274145.2; ENSG00000167705.11	RILP		Salmonella infection; Phagosome
XP_016883781.1	development;metabolic process;regulation of biological process	catalytic activity;protein binding	23181		DIP2A
NP_003765.2	metabolic process	catalytic activity;metal ion binding	8693; 100528030	ENSG00000257594.3	GALNT4; POC1B-GALNT4		Mucin type O-glycan biosynthesis; Metabolic pathways
NP_001135972.1		RNA binding	114984	ENSG00000162076.12	FLYWCH2
NP_001074295.2	metabolic process	catalytic activity;nucleotide binding	157285	ENSG00000275342.4	SGK223; PRAG1
NP_005393.2	cell division;cell organization and biogenesis;regulation of biological process;response to stimulus;transport	catalytic activity;nucleotide binding;protein binding	5898	ENSG00000006451.7	RALA	EGF/EGFR Signaling Pathway; RalA downstream regulated genes	Ras signaling pathway; Rap1 signaling pathway; Pancreatic cancer; Pathways in cancer; Phospholipase D signaling pathway
XP_005258804.1	cell communication;cell organization and biogenesis;metabolic process;regulation of biological process;response to stimulus;transport	protein binding	27243		CHMP2A
XP_016874252.1	metabolic process	catalytic activity;protein binding	113675		SDSL
XP_011524840.1	metabolic process;regulation of biological process	DNA binding;metal ion binding;protein binding	148266		ZNF569
XP_006723535.1	cell organization and biogenesis;regulation of biological process;transport	protein binding	9266		CYTH2
NP_061993.3	cell communication;cell organization and biogenesis	metal ion binding;protein binding	56128	ENSG00000120322.3	PCDHB8
NP_003349.1	metabolic process	catalytic activity	7357	ENSG00000148154.9	UGCG		Metabolic pathways; Sphingolipid metabolism
NP_003835.3	cell death;cellular component movement;defense response;development;metabolic process;regulation of biological process;response to stimulus	protein binding;receptor activity;signal transducer activity	8797	ENSG00000104689.9	TNFRSF10A		Measles; Natural killer cell mediated cytotoxicity; Influenza A; Apoptosis; Cytokine-cytokine receptor interaction
NP_060284.1	regulation of biological process;response to stimulus		54929	ENSG00000064545.14	TMEM161A
NP_001230894.1	cell organization and biogenesis;regulation of biological process;response to stimulus	protein binding	3123; 3126	ENSG00000206240.11; ENSG00000206306.10	HLA-DRB1; HLA-DRB4	Allograft Rejection; Cytokines and Inflammatory Response	Tuberculosis; Influenza A; Leishmaniasis; Viral myocarditis; Hematopoietic cell lineage; Autoimmune thyroid disease; Th1 and Th2 cell differentiation; HTLV-I infection; Antigen processing and presentation; Type I diabetes mellitus; Graft-versus-host disease; Allograft rejection; Herpes simplex infection; Inflammatory bowel disease (IBD); Phagosome; Intestinal immune network for IgA production; St…
XP_011539361.1	cell differentiation;cell organization and biogenesis;metabolic process;regulation of biological process;response to stimulus	catalytic activity;metal ion binding;nucleotide binding;protein binding	23139		MAST2
NP_001122322.1	regulation of biological process;response to stimulus	catalytic activity;nucleotide binding;protein binding	6236	ENSG00000166592.11	RRAD	Insulin Signaling
NP_006825.1	cell organization and biogenesis;regulation of biological process;response to stimulus;transport	catalytic activity;nucleotide binding;protein binding	10981	ENSG00000118508.4	RAB32
NP_055643.1		DNA binding;protein binding	9878	ENSG00000092203.13	TOX4
NP_002073.2	metabolic process;regulation of biological process;response to stimulus	catalytic activity;nucleotide binding;protein binding	2870	ENSG00000198055.10	GRK6	Chemokine signaling pathway; Follicle Stimulating Hormone (FSH) signaling pathway; Myometrial Relaxation and Contraction Pathways; Corticotropin-releasing hormone signaling pathway; Calcium Regulation in the Cardiac Cell
NP_002496.1	metabolic process;regulation of biological process	DNA binding;protein binding	4800	ENSG00000001167.14	NFYA	Wnt Signaling Pathway and Pluripotency; Sterol Regulatory Element-Binding Proteins (SREBP) signalling; Sudden Infant Death Syndrome (SIDS) Susceptibility Pathways	Tuberculosis; Antigen processing and presentation
NP_000566.3	cell death;cell proliferation;defense response;regulation of biological process;response to stimulus	metal ion binding;protein binding	3552	ENSG00000115008.5	IL1A	Cytokines and Inflammatory Response; MAPK Signaling Pathway; IL-1 signaling pathway; Interleukin-1 Induced Activation of NF-kappa-B; Allograft Rejection; Photodynamic therapy-induced NF-kB survival signaling; Senescence and Autophagy in Cancer; Hypertrophy Model; Fas Ligand (FasL) pathway and Stress induction of Heat Shock Proteins (HSP) regulation; T-Cell antigen Receptor (TCR) Signaling Pathway…	Tuberculosis; Leishmaniasis; Inflammatory bowel disease (IBD); Rheumatoid arthritis; Non-alcoholic fatty liver disease (NAFLD); MAPK signaling pathway; Hematopoietic cell lineage; Graft-versus-host disease; Pertussis; Osteoclast differentiation; AGE-RAGE signaling pathway in diabetic complications; Influenza A; Type I diabetes mellitus; Measles; Cytokine-cytokine receptor interaction; Salmonella …
NP_061901.2	regulation of biological process;response to stimulus	catalytic activity;metal ion binding;protein binding;signal transducer activity;transporter activity	54503	ENSG00000177054.13	ZDHHC13
NP_001163935.1	metabolic process	catalytic activity;nucleotide binding;protein binding	5128	ENSG00000059758.7	CDK17
NP_000278.3	cell organization and biogenesis;regulation of biological process;transport	catalytic activity;nucleotide binding;protein binding;RNA binding	5190	ENSG00000124587.13	PEX6		Peroxisome
XP_016872625.1	metabolic process	catalytic activity;metal ion binding;nucleotide binding	10873		ME3
NP_001159510.1	development;metabolic process;regulation of biological process	DNA binding;metal ion binding;protein binding	339324	ENSG00000254004.6	ZNF260
NP_001291421.1	metabolic process;regulation of biological process	DNA binding;metal ion binding;protein binding	7571	ENSG00000167377.17	ZNF23
NP_005038.1	cell organization and biogenesis;metabolic process;regulation of biological process;response to stimulus;transport	protein binding	5711	ENSG00000095261.13	PSMD5	Parkin-Ubiquitin Proteasomal System pathway; Proteasome Degradation
NP_068766.1	cell organization and biogenesis;metabolic process;response to stimulus	catalytic activity;metal ion binding;nucleotide binding;protein binding	63826	ENSG00000167720.12	SRR		Glycine, serine and threonine metabolism; Metabolic pathways
NP_001180442.1	regulation of biological process;response to stimulus;transport	transporter activity	55676	ENSG00000152683.14	SLC30A6	Zinc homeostasis
NP_001305065.1	cell differentiation;development;metabolic process;regulation of biological process	DNA binding;metal ion binding;protein binding	7551		ZNF3
NP_002115.2	cell organization and biogenesis;regulation of biological process;response to stimulus	protein binding	3123	ENSG00000196126.11	HLA-DRB1	Allograft Rejection; Cytokines and Inflammatory Response
NP_000159.3	cell death;cell differentiation;cell proliferation;cellular component movement;metabolic process;regulation of biological process;response to stimulus	DNA binding;metal ion binding;protein binding	2737	ENSG00000106571.12	GLI3	Hedgehog Signaling Pathway; Tgif disruption of Shh signaling; Endochondral Ossification; Ectoderm Differentiation	Hedgehog signaling pathway; cAMP signaling pathway; Basal cell carcinoma; Pathways in cancer
NP_001274.1	regulation of biological process;response to stimulus;transport	transporter activity	1174	ENSG00000106367.13	AP1S1		Lysosome
XP_005262352.1	cell organization and biogenesis;metabolic process;regulation of biological process;response to stimulus	catalytic activity;DNA binding;nucleotide binding;protein binding	6872		TAF1
NP_115683.3	metabolic process		84267	ENSG00000165118.14	C9orf64
XP_011519114.1	cell organization and biogenesis;cellular component movement;metabolic process;regulation of biological process;transport	protein binding;structural molecule activity	636		BICD1
NP_001152849.1		RNA binding	64779	ENSG00000103248.18	MTHFSD
NP_001094286.1	metabolic process;regulation of biological process	catalytic activity;protein binding	9443	ENSG00000155868.7	MED7
NP_001193411.1	cell death;cell organization and biogenesis;cellular component movement;regulation of biological process;response to stimulus;transport	protein binding	9844	ENSG00000155849.15	ELMO1	Chemokine signaling pathway	Chemokine signaling pathway; Bacterial invasion of epithelial cells; Shigellosis
NP_002032.2	cell organization and biogenesis;metabolic process;regulation of biological process	DNA binding;protein binding	2553	ENSG00000104064.16	GABPB1	Hematopoietic Stem Cell Gene Regulation by GABP alpha/beta Complex; Myometrial Relaxation and Contraction Pathways; Mitochondrial Gene Expression
NP_000015.1	cell communication;cell differentiation;cell organization and biogenesis;metabolic process;regulation of biological process;response to stimulus;transport	protein binding;receptor activity;signal transducer activity	154		ADRB2	GPCRs, Class A Rhodopsin-like; Monoamine GPCRs; Calcium Regulation in the Cardiac Cell; GPCRs, Other	Neuroactive ligand-receptor interaction; Calcium signaling pathway; Adrenergic signaling in cardiomyocytes; Endocytosis; Salivary secretion; cGMP-PKG signaling pathway; cAMP signaling pathway; Renin secretion; Regulation of lipolysis in adipocytes
NP_001335021.1	metabolic process	catalytic activity;metal ion binding;protein binding	84085	ENSG00000118496.4	FBXO30
NP_001116857.1	cell organization and biogenesis;metabolic process;regulation of biological process	catalytic activity;DNA binding;protein binding	54880	ENSG00000183337.16	BCOR	Pathways Affected in Adenoid Cystic Carcinoma; Ectoderm Differentiation
NP_001307839.1	cell organization and biogenesis;metabolic process;regulation of biological process	DNA binding;protein binding	2553	ENSG00000104064.16	GABPB1	Myometrial Relaxation and Contraction Pathways; Mitochondrial Gene Expression; Hematopoietic Stem Cell Gene Regulation by GABP alpha/beta Complex
XP_011528296.1	defense response;metabolic process;regulation of biological process;response to stimulus	catalytic activity;metal ion binding;protein binding;RNA binding	200316		APOBEC3F
NP_689830.2	cell organization and biogenesis;metabolic process;regulation of biological process;response to stimulus	catalytic activity;metal ion binding;protein binding	165918	ENSG00000163961.4	RNF168	ATM Signaling Network in Development and Disease
NP_001243112.1		protein binding	29123	ENSG00000167522.14	ANKRD11
NP_115910.1	cell division;cell organization and biogenesis;regulation of biological process	protein binding	84612	ENSG00000124171.8	PARD6B		Hippo signaling pathway; Axon guidance; Endocytosis; Rap1 signaling pathway; Tight junction
NP_689522.2	metabolic process;regulation of biological process;response to stimulus	catalytic activity;protein binding	118788	ENSG00000155629.14	PIK3AP1	B Cell Receptor Signaling Pathway	PI3K-Akt signaling pathway; B cell receptor signaling pathway
NP_644812.1	metabolic process	catalytic activity;metal ion binding	160760	ENSG00000196850.5	PPTC7
NP_001308258.1	metabolic process;regulation of biological process;response to stimulus	protein binding	51141	ENSG00000125629.14	INSIG2	Sterol Regulatory Element-Binding Proteins (SREBP) signalling
NP_078875.4	metabolic process;regulation of biological process;transport	catalytic activity;protein binding	79651	ENSG00000129667.12	RHBDF2
NP_008932.2	metabolic process;transport	transporter activity	11046	ENSG00000130958.11	SLC35D2
NP_001158730.1	metabolic process	protein binding	51522	ENSG00000111843.13	TMEM14C
XP_005271230.1	metabolic process;regulation of biological process;response to stimulus;transport	metal ion binding;protein binding;receptor activity;signal transducer activity	7804		LRP8
NP_056194.1	transport	protein binding	25798	ENSG00000164713.9	BRI3
XP_011528524.1	metabolic process	catalytic activity;metal ion binding	51733		UPB1	Fluoropyrimidine Activity
NP_055463.1	metabolic process;regulation of biological process;response to stimulus	catalytic activity;metal ion binding;protein binding;RNA binding	9666	ENSG00000198919.12	DZIP3
NP_258428.2	metabolic process	catalytic activity;metal ion binding	79258	ENSG00000277131.4; ENSG00000142606.15	MMEL1
NP_061855.1		protein binding	54432	ENSG00000058799.14	YIPF1
NP_060377.1	cell organization and biogenesis;regulation of biological process;response to stimulus;transport	protein binding;structural molecule activity	55004	ENSG00000149357.9	LAMTOR1		mTOR signaling pathway
NP_055956.1	metabolic process;regulation of biological process	catalytic activity;nucleotide binding;protein binding	23171	ENSG00000152642.10	GPD1L	Sudden Infant Death Syndrome (SIDS) Susceptibility Pathways	Glycerophospholipid metabolism
NP_705897.1	development;metabolic process;regulation of biological process	DNA binding;protein binding	3221	ENSG00000198353.7	HOXC4
NP_954697.1	metabolic process	catalytic activity;metal ion binding	254042	ENSG00000172878.13	METAP1D
XP_006712480.1	metabolic process;regulation of biological process;response to stimulus	catalytic activity;protein binding	26469		PTPN18	B Cell Receptor Signaling Pathway
NP_001170858.1	cell organization and biogenesis;metabolic process;regulation of biological process	catalytic activity;protein binding	6314	ENSG00000163635.17	ATXN7
NP_061180.1	metabolic process	catalytic activity	55529	ENSG00000155099.7	TMEM55A; PIP4P2		Phosphatidylinositol signaling system
XP_011532451.1	cell organization and biogenesis;metabolic process;regulation of biological process;response to stimulus	catalytic activity;protein binding	8314		BAP1
NP_060023.1	cell division;cell organization and biogenesis;metabolic process;regulation of biological process;response to stimulus	catalytic activity;DNA binding;nucleotide binding;protein binding	54617	ENSG00000128908.15	INO80
NP_037474.1	cell death;metabolic process;regulation of biological process;response to stimulus	DNA binding;protein binding	29844	ENSG00000276296.1; ENSG00000276323.1; ENSG00000278161.1; ENSG00000273833.1; ENSG00000105619.13; ENSG00000274073.1; ENSG00000275086.1; ENSG00000276022.1; ENSG00000276263.1; ENSG00000276504.4	TFPT
NP_008844.1	metabolic process;regulation of biological process;response to stimulus;transport	catalytic activity;metal ion binding;protein binding	6048	ENSG00000228405.5; ENSG00000228907.5; ENSG00000183574.12; ENSG00000204308.7; ENSG00000227277.9; ENSG00000225452.5; ENSG00000223767.5	RNF5		Protein processing in endoplasmic reticulum
XP_016874444.1	cell organization and biogenesis;development;metabolic process;regulation of biological process	DNA binding;metal ion binding;protein binding	1911		PHC1
NP_001269312.1	cell division;cell organization and biogenesis;metabolic process;regulation of biological process;response to stimulus	enzyme regulator activity;protein binding	9232	ENSG00000164611.12	PTTG1	Cell Cycle	Oocyte meiosis; HTLV-I infection; Cell cycle
NP_066362.2	defense response;regulation of biological process;response to stimulus	protein binding	10410	ENSG00000142089.15	IFITM3
XP_016872416.1	cell differentiation;metabolic process	catalytic activity;metal ion binding	9317		PTER
NP_001171908.1	cell organization and biogenesis;metabolic process;transport	catalytic activity	4725	ENSG00000168653.10	NDUFS5	Oxidative phosphorylation; Electron Transport Chain	Huntington's disease; Metabolic pathways; Alzheimer's disease; Non-alcoholic fatty liver disease (NAFLD); Parkinson's disease; Oxidative phosphorylation
NP_060516.2	cell differentiation;development;regulation of biological process	protein binding	55109	ENSG00000164252.12	AGGF1
XP_005257489.1	metabolic process	catalytic activity;metal ion binding	51321		AMZ2
NP_005770.1	transport		10184	ENSG00000145685.13	LHFPL2	TYROBP Causal Network
NP_001271455.1	cell organization and biogenesis;cell proliferation;metabolic process;regulation of biological process;response to stimulus	catalytic activity;metal ion binding;nucleotide binding;protein binding	9212	ENSG00000178999.12	AURKB	Regulation of Microtubule Cytoskeleton; ATM Signaling Network in Development and Disease
NP_078950.1	cell differentiation;cellular homeostasis;metabolic process;regulation of biological process;response to stimulus	DNA binding;metal ion binding;protein binding;RNA binding	79727	ENSG00000131914.10	LIN28A	Cardiac Progenitor Differentiation
XP_006724344.3	regulation of biological process;transport	protein binding;RNA binding;transporter activity	56478		EIF4ENIF1
NP_005759.4	metabolic process;regulation of biological process	catalytic activity	10162	ENSG00000111684.10	LPCAT3		Glycerophospholipid metabolism
XP_005255136.1	metabolic process;regulation of biological process;response to stimulus	catalytic activity;metal ion binding;nucleotide binding	115		ADCY9	Calcium Regulation in the Cardiac Cell; G Protein Signaling Pathways; Myometrial Relaxation and Contraction Pathways
XP_016872332.1	cell death;metabolic process;regulation of biological process;response to stimulus	catalytic activity;DNA binding;nucleotide binding;protein binding	84893		FBXO18
NP_849158.2	cell differentiation;cell organization and biogenesis;metabolic process;regulation of biological process	catalytic activity;metal ion binding;protein binding	201164	ENSG00000179598.5	PLD6
NP_061741.1	cell communication	metal ion binding	56110	ENSG00000253485.2	PCDHGA5
NP_002112.3	regulation of biological process;response to stimulus		3115	ENSG00000226826.10; ENSG00000237710.10; ENSG00000223865.10	HLA-DPB1	Allograft Rejection	Cell adhesion molecules (CAMs); Graft-versus-host disease; Epstein-Barr virus infection; Herpes simplex infection; Asthma; Phagosome; Tuberculosis; Intestinal immune network for IgA production; Leishmaniasis; Staphylococcus aureus infection; Hematopoietic cell lineage; Systemic lupus erythematosus; Th1 and Th2 cell differentiation; Toxoplasmosis; Rheumatoid arthritis; Influenza A; Viral myocardit…
NP_001310613.1			80023	ENSG00000125841.12	NRSN2
NP_005362.3	metabolic process	catalytic activity;protein binding;RNA binding	4234	ENSG00000037897.16	METTL1
XP_016865722.1	cell differentiation;metabolic process;regulation of biological process	DNA binding;metal ion binding;protein binding	116113		FOXP4
NP_001309070.1			128989		C22orf25; TANGO2
XP_016873849.1	cell death;regulation of biological process;response to stimulus	protein binding	8045		RASSF7	Regulation of Actin Cytoskeleton
NP_612357.4	defense response;metabolic process;regulation of biological process;response to stimulus	catalytic activity;protein binding	90268	ENSG00000154124.4	FAM105B; OTULIN
NP_065184.2	metabolic process;regulation of biological process	catalytic activity;metal ion binding;protein binding	57190	ENSG00000162430.16	SEPN1; SELENON	Selenium Micronutrient Network; Selenium Metabolism and Selenoproteins
NP_001317656.1	cell organization and biogenesis;metabolic process;response to stimulus	catalytic activity;protein binding	51138	ENSG00000138663.8	COPS4
NP_001340926.1	cell organization and biogenesis;metabolic process;regulation of biological process	catalytic activity;metal ion binding;protein binding	23081		KDM4C
XP_011522005.1	cell organization and biogenesis;cellular component movement	catalytic activity;motor activity;nucleotide binding;protein binding	1770		DNAH9
XP_011518575.1	cell organization and biogenesis;metabolic process	protein binding;RNA binding;structural molecule activity	6150		MRPL23
NP_115503.2	cell organization and biogenesis;transport	protein binding	84067	ENSG00000051009.10	FAM160A2
NP_079011.3	metabolic process;regulation of biological process;response to stimulus	catalytic activity;protein binding	79791	ENSG00000103264.17	FBXO31
NP_009044.2	cell death	metal ion binding	7062	ENSG00000159450.12	TCHH
NP_001138415.1	cell organization and biogenesis;regulation of biological process;response to stimulus;transport	catalytic activity;nucleotide binding;protein binding	83871		RAB34
XP_011523502.1		protein binding	79089		TMUB2
NP_006414.2		protein binding	10567	ENSG00000105404.10	RABAC1
XP_011536973.1	cell death;cell organization and biogenesis;metabolic process;regulation of biological process	catalytic activity;protein binding	64426		SUDS3
NP_000936.1	metabolic process;regulation of biological process;response to stimulus	catalytic activity;metal ion binding;protein binding	5534	ENSG00000221823.10	PPP3R1	Alzheimers Disease; Energy Metabolism; Initiation of transcription and translation elongation at the HIV-1 LTR; TFs Regulate miRNAs related to cardiac hypertrophy; MAPK Signaling Pathway	Glutamatergic synapse; Amyotrophic lateral sclerosis (ALS); Glucagon signaling pathway; Oxytocin signaling pathway; cGMP-PKG signaling pathway; Calcium signaling pathway; T cell receptor signaling pathway; Alzheimer's disease; Long-term potentiation; VEGF signaling pathway; HTLV-I infection; Renin secretion; Tuberculosis; Amphetamine addiction; Axon guidance; Natural killer cell mediated cytotoxi…
NP_006846.1	transport		11015	ENSG00000100196.10	KDELR3		Vibrio cholerae infection
XP_016879084.1	cell organization and biogenesis;metabolic process	structural molecule activity	65993		MRPS34
XP_011519514.1			123207		C15orf40
NP_006407.1	metabolic process;transport	transporter activity	10559	ENSG00000164414.17	SLC35A1
NP_060834.2			54665	ENSG00000081019.13	RSBN1
NP_008850.1	cell communication;regulation of biological process;transport	enzyme regulator activity;protein binding;receptor activity	6317	ENSG00000057149.15	SERPINB3		Amoebiasis
NP_886552.2	cell organization and biogenesis;metabolic process	catalytic activity;nucleotide binding;RNA binding	51095		TRNT1		RNA transport
NP_667339.1	metabolic process	catalytic activity;metal ion binding;protein binding	223082	ENSG00000180233.10	ZNRF2
NP_002088.2	metabolic process;regulation of biological process	DNA binding;metal ion binding;RNA binding	2971	ENSG00000122034.14	GTF3A	Adipogenesis
NP_001073919.1	cell organization and biogenesis;metabolic process;regulation of biological process	DNA binding;protein binding	57673	ENSG00000178409.13	BEND3
NP_001229543.1		protein binding	83692	ENSG00000102181.20	CD99L2
NP_056445.3	cell organization and biogenesis;metabolic process;regulation of biological process;response to stimulus	catalytic activity	26122	ENSG00000135999.11	EPC2
NP_001335007.1	cell organization and biogenesis;metabolic process;regulation of biological process;response to stimulus;transport	catalytic activity;nucleotide binding;protein binding	83752		LONP2
NP_001333242.1	cell communication;cell organization and biogenesis;metabolic process;regulation of biological process;response to stimulus	protein binding	9776	ENSG00000175224.16	ATG13	Senescence and Autophagy in Cancer; PI3K-AKT-mTOR signaling pathway and therapeutic opportunities
NP_598408.1	cell communication;response to stimulus;transport	protein binding;transporter activity	9990	ENSG00000140199.11	SLC12A6
NP_001092271.1			125228	ENSG00000177150.12	FAM210A
XP_016881898.1	metabolic process;regulation of biological process	DNA binding;metal ion binding;RNA binding	163033		ZNF579
NP_002308.2	cell organization and biogenesis;metabolic process;response to stimulus	catalytic activity;metal ion binding;protein binding	4015	ENSG00000113083.13	LOX	Canonical and Non-Canonical TGF-B signaling
NP_005379.3	cell organization and biogenesis;metabolic process;regulation of biological process;response to stimulus	catalytic activity;protein binding;signal transducer activity	5082	ENSG00000136940.13	PDCL
NP_005863.1	cell organization and biogenesis;metabolic process	protein binding	10286	ENSG00000116752.5	BCAS2		Spliceosome
NP_001334981.1	metabolic process	catalytic activity	54504	ENSG00000106066.14	CPVL
NP_116184.2	metabolic process	catalytic activity;protein binding;RNA binding	84881	ENSG00000165526.8	RPUSD4
NP_631917.1	cell proliferation;metabolic process;regulation of biological process;response to stimulus	catalytic activity;metal ion binding;protein binding	221120	ENSG00000166199.12	ALKBH3
NP_006625.1	cell differentiation;cell organization and biogenesis;development;transport	protein binding	10791	ENSG00000168899.4	VAMP5		SNARE interactions in vesicular transport
NP_777562.1	regulation of biological process;transport	protein binding	143458	ENSG00000179241.12	LDLRAD3
NP_001171938.1	metabolic process;regulation of biological process;response to stimulus	catalytic activity;DNA binding;metal ion binding;protein binding	6047	ENSG00000063978.15	RNF4	Androgen receptor signaling pathway
NP_116281.2	cell organization and biogenesis;regulation of biological process	protein binding;structural molecule activity	84978	ENSG00000171877.20	FRMD5
XP_016885215.1	cell organization and biogenesis;metabolic process;regulation of biological process	DNA binding;protein binding	64061		TSPYL2
XP_011534895.1	regulation of biological process;response to stimulus	protein binding	23368		PPP1R13B
NP_699196.2	cell differentiation;cell organization and biogenesis;development;regulation of biological process;response to stimulus	receptor activity;signal transducer activity	202018	ENSG00000169762.16	TAPT1
NP_060835.1	cell organization and biogenesis;regulation of biological process	protein binding	55329	ENSG00000138587.5	MNS1
NP_060613.1	metabolic process;regulation of biological process	protein binding	55175	ENSG00000178502.5	KLHL11
NP_001137314.1		protein binding	79022	ENSG00000134291.11	TMEM106C
XP_011543072.1			144097		C11orf84
XP_011521755.2	cell organization and biogenesis;regulation of biological process;response to stimulus	enzyme regulator activity;protein binding	92154		MTSS1L
NP_001135865.1	cell division;cell organization and biogenesis;regulation of biological process;response to stimulus	protein binding	4739	ENSG00000111859.16	NEDD9	TGF-beta Signaling Pathway
NP_056265.2	cell organization and biogenesis;metabolic process;regulation of biological process	DNA binding;enzyme regulator activity;protein binding	25913	ENSG00000128513.14	POT1
XP_016873376.1	cell organization and biogenesis;coagulation;metabolic process;regulation of biological process	catalytic activity;DNA binding;metal ion binding;protein binding	51317		PHF21A
NP_001243661.1	metabolic process;regulation of biological process	DNA binding;protein binding	23635	ENSG00000145687.16	SSBP2
NP_001243338.1		protein binding	115353	ENSG00000116212.14	LRRC42
NP_056517.1	metabolic process	protein binding	27249	ENSG00000168288.12	MMADHC
NP_710157.2		protein binding	131583	ENSG00000185112.5	FAM43A
NP_001230261.1	cell organization and biogenesis;regulation of biological process;response to stimulus		26470	ENSG00000174938.14	SEZ6L2
NP_060842.3	metabolic process;regulation of biological process	protein binding	55791	ENSG00000121931.15	LRIF1
XP_011530108.1	metabolic process;regulation of biological process;response to stimulus	catalytic activity;metal ion binding;protein binding	246175		CNOT6L
XP_016858056.1	cell division;cell organization and biogenesis;regulation of biological process	protein binding	84722	ENSG00000134222.16	PSRC1	Aryl Hydrocarbon Receptor
XP_005250951.2	metabolic process	catalytic activity	286148		DPY19L4
NP_060055.2	transport	transporter activity	11182	ENSG00000281165.2; ENSG00000160326.13	SLC2A6	NRF2 pathway
XP_016879925.1	metabolic process;regulation of biological process;response to stimulus	catalytic activity;protein binding	26118		WSB1
NP_063940.1	cell death;metabolic process;regulation of biological process;response to stimulus	protein binding	56616	ENSG00000184047.16	DIABLO	Nanomaterial induced apoptosis; TNF alpha Signaling Pathway; Apoptosis	Apoptosis; Apoptosis - multiple species
XP_011522899.1		protein binding	26115		TANC2
NP_055710.2	cell organization and biogenesis	protein binding	22832	ENSG00000135315.11	KIAA1009; CEP162
XP_011525655.1	metabolic process;regulation of biological process	protein binding	81857		MED25
NP_055853.1			643314	ENSG00000127603.23	KIAA0754	Mesodermal Commitment Pathway
NP_004764.1	regulation of biological process	metal ion binding;protein binding	9326	ENSG00000273611.4; ENSG00000278574.4	ZNHIT3
NP_001121691.1	metabolic process;regulation of biological process	protein binding	9686	ENSG00000144560.14	VGLL4
NP_001259000.1	regulation of biological process;transport	protein binding;transporter activity	8905	ENSG00000182287.13	AP1S2
NP_001136020.1	cell organization and biogenesis;metabolic process;response to stimulus	catalytic activity;DNA binding;nucleotide binding;protein binding	8438	ENSG00000085999.11	RAD54L	Integrated Breast Cancer Pathway	Homologous recombination
NP_001026904.2	metabolic process	metal ion binding;protein binding	112812	ENSG00000267673.6	FDX1L
NP_066934.1	cell organization and biogenesis;metabolic process;regulation of biological process	enzyme regulator activity;protein binding	8434	ENSG00000122707.11	RECK		MicroRNAs in cancer
NP_057258.3	cellular component movement		51148	ENSG00000167123.18	CERCAM
XP_016872629.1	transport	protein binding	10897		YIF1A
NP_057484.3	regulation of biological process	protein binding	25764	ENSG00000242028.6	HYPK
NP_062539.1	cellular homeostasis;metabolic process	catalytic activity	56261	ENSG00000125772.12	GPCPD1		Choline metabolism in cancer; Glycerophospholipid metabolism
NP_076971.1	metabolic process	catalytic activity;metal ion binding;RNA binding	79033	ENSG00000117419.14	ERI3
NP_000012.1	cell death;cell differentiation;cell organization and biogenesis;cell proliferation;cellular component movement;cellular homeostasis;metabolic process;regulation of biological process;response to stimulus;transport	catalytic activity;protein binding;transporter activity	5663	ENSG00000080815.18	PSEN1	Notch Signaling Pathway; Canonical and Non-canonical Notch signaling; Notch Signaling Pathway; Alzheimers Disease	Notch signaling pathway; Neurotrophin signaling pathway; Alzheimer's disease; Wnt signaling pathway
NP_444270.2	metabolic process;regulation of biological process	DNA binding;metal ion binding	85460	ENSG00000178163.7	ZNF518B
XP_005253178.1	metabolic process;regulation of biological process	DNA binding;metal ion binding;protein binding	7702		ZNF143
NP_060836.1	cell organization and biogenesis;cellular component movement;transport	protein binding	55330	ENSG00000186222.4	BLOC1S4
NP_079437.5	metabolic process;response to stimulus	DNA binding;protein binding	80233	ENSG00000185504.16	C17orf70; FAAP100		Fanconi anemia pathway
NP_073567.1	cell organization and biogenesis;metabolic process;response to stimulus	protein binding	64708	ENSG00000144524.17	COPS7B
NP_932346.1	metabolic process;response to stimulus	catalytic activity;metal ion binding;protein binding	253827	ENSG00000174099.10	MSRB3	Sulindac Metabolic Pathway
NP_001128347.1		protein binding	283643	ENSG00000185347.17	C14orf80; TEDC1
NP_114141.2	cell division;response to stimulus	metal ion binding;protein binding	83872	ENSG00000143341.11	HMCN1
NP_001258963.1	regulation of biological process;transport	protein binding	6813	ENSG00000076944.15	STXBP2	Insulin Signaling
XP_011514557.1	cell organization and biogenesis;cellular component movement;regulation of biological process	protein binding	4897		NRCAM
NP_001075955.1	cell organization and biogenesis;metabolic process;regulation of biological process;response to stimulus;transport	DNA binding;protein binding	65057	ENSG00000102977.13	ACD
XP_011542793.1	cell organization and biogenesis;regulation of biological process;response to stimulus;transport	protein binding;structural molecule activity	286		ANK1
NP_694955.2	cell differentiation;cell organization and biogenesis;cell proliferation;metabolic process;regulation of biological process;transport	catalytic activity;motor activity;protein binding;transporter activity	153241	ENSG00000168944.15	CEP120
NP_776152.1	cell organization and biogenesis;regulation of biological process;response to stimulus	metal ion binding;protein binding	118987	ENSG00000165650.11	PDZD8
NP_001332772.1	development	protein binding	79173		C19orf57
NP_060780.2	cell organization and biogenesis;metabolic process;regulation of biological process;response to stimulus	DNA binding;metal ion binding	55290	ENSG00000104221.12	BRF2
NP_001790.1	cell division;cell organization and biogenesis;cell proliferation;metabolic process;regulation of biological process;response to stimulus	catalytic activity;nucleotide binding;protein binding	1022	ENSG00000277273.5; ENSG00000134058.11	CDK7	Cardiac Hypertrophic Response; MicroRNAs in cardiomyocyte hypertrophy; G1 to S cell cycle control; Integrated Breast Cancer Pathway; Eukaryotic Transcription Initiation	Basal transcription factors; Cell cycle; Nucleotide excision repair
NP_002481.2	cell organization and biogenesis;metabolic process;response to stimulus;transport	catalytic activity	4700	ENSG00000281013.2; ENSG00000184983.9; ENSG00000277365.3; ENSG00000273397.4; ENSG00000272765.2	NDUFA6	Oxidative phosphorylation; Electron Transport Chain	Non-alcoholic fatty liver disease (NAFLD); Huntington's disease; Alzheimer's disease; Metabolic pathways; Oxidative phosphorylation; Parkinson's disease
NP_149074.3	metabolic process;regulation of biological process	protein binding	85403	ENSG00000144597.13	EAF1
NP_001308850.1			57184	ENSG00000178761.14	FAM219B
NP_079345.1	cell differentiation;cell organization and biogenesis;metabolic process;regulation of biological process;response to stimulus	metal ion binding;protein binding	80139	ENSG00000183779.6	ZNF703
NP_443173.2		catalytic activity;nucleotide binding	115361	ENSG00000162654.8	GBP4		NOD-like receptor signaling pathway
NP_001291700.1	regulation of biological process;response to stimulus	enzyme regulator activity;protein binding;receptor activity;signal transducer activity	51704		GPRC5B	GPCRs, Class C Metabotropic glutamate, pheromone
NP_055514.3	metabolic process;regulation of biological process	DNA binding;metal ion binding;protein binding	9726	ENSG00000167395.10	ZNF646
NP_115746.2	metabolic process;regulation of biological process	DNA binding;metal ion binding;protein binding	84330	ENSG00000133250.13	ZNF414
NP_003093.2	metabolic process;response to stimulus	antioxidant activity;catalytic activity;metal ion binding;protein binding	6649	ENSG00000109610.5	SOD3	Copper homeostasis; Vitamin B12 Metabolism; Folate Metabolism; One carbon metabolism and related pathways; NRF2 pathway; Oxidative Stress; Selenium Micronutrient Network
NP_683710.1		catalytic activity	83451	ENSG00000106077.18	ABHD11
XP_011541721.1	cell organization and biogenesis;metabolic process;regulation of biological process;response to stimulus;transport	catalytic activity;metal ion binding;protein binding	5066		PAM
NP_001007123.1		protein binding	123722	ENSG00000186628.12	FSD2
NP_079487.2	regulation of biological process;response to stimulus	protein binding	80318	ENSG00000165113.12	GKAP1
XP_016859123.1	metabolic process;regulation of biological process	catalytic activity;nucleotide binding;protein binding	23178		PASK
NP_002231.1	regulation of biological process;transport	protein binding;transporter activity	3763	ENSG00000157542.9	KCNJ6		Morphine addiction; Dopaminergic synapse; Estrogen signaling pathway; Oxytocin signaling pathway; Retrograde endocannabinoid signaling; Circadian entrainment; Serotonergic synapse; Cholinergic synapse; GABAergic synapse
NP_065851.1	cell organization and biogenesis;cellular component movement;transport	protein binding	57560	ENSG00000068885.14	IFT80
XP_005263607.1	cell death;cell organization and biogenesis;regulation of biological process;response to stimulus	protein binding	10018		BCL2L11	Brain-Derived Neurotrophic Factor (BDNF) signaling pathway; Apoptosis; Photodynamic therapy-induced unfolded protein response; ErbB Signaling Pathway
XP_016856541.1	cell organization and biogenesis;metabolic process;regulation of biological process;response to stimulus;transport	catalytic activity;protein binding	27252		KLHL20
XP_016862450.1	metabolic process;regulation of biological process;response to stimulus	catalytic activity;protein binding;receptor activity;signal transducer activity	5793		PTPRG
NP_001107595.1	cell differentiation;metabolic process;regulation of biological process;response to stimulus	DNA binding;protein binding	2002	ENSG00000126767.17	ELK1	VEGFA-VEGFR2 Signaling Pathway; IL-5 Signaling Pathway; Corticotropin-releasing hormone signaling pathway; B Cell Receptor Signaling Pathway; Leptin signaling pathway; Serotonin Receptor 2 and ELK-SRF/GATA4 signaling; ErbB Signaling Pathway; EGF/EGFR Signaling Pathway; ESC Pluripotency Pathways; p38 MAPK Signaling Pathway; Association Between Physico-Chemical Features and Toxicity Associated Path…	Focal adhesion; Endometrial cancer; Leishmaniasis; Prion diseases; Ras signaling pathway; HTLV-I infection; Oxytocin signaling pathway; Insulin signaling pathway; GnRH signaling pathway; Proteoglycans in cancer; ErbB signaling pathway; MAPK signaling pathway; Hepatitis B
NP_003264.2	metabolic process;regulation of biological process	catalytic activity;nucleotide binding	7108	ENSG00000149809.14	TM7SF2		Steroid biosynthesis; Metabolic pathways
NP_114429.2	cell organization and biogenesis;metabolic process;regulation of biological process	protein binding	83987	ENSG00000169515.5	CCDC8
NP_005876.2	metabolic process	catalytic activity;metal ion binding;protein binding	10299	ENSG00000145495.15	MARCH6		Protein processing in endoplasmic reticulum
XP_011513863.1	cell differentiation;cell organization and biogenesis;metabolic process;regulation of biological process;response to stimulus	protein binding	83605		CCM2
NP_078788.2		protein binding	79442	ENSG00000163827.12	LRRC2
XP_016869200.1	metabolic process	catalytic activity;metal ion binding;RNA binding	57604		KIAA1456
NP_001003690.1	regulation of biological process	protein binding	9587	ENSG00000124688.13	MAD2L1BP
NP_004402.1	cell organization and biogenesis;cellular component movement;regulation of biological process;transport	catalytic activity;motor activity;protein binding	1780	ENSG00000158560.14	DYNC1I1		Salmonella infection; Vasopressin-regulated water reabsorption; Phagosome
NP_112157.2	metabolic process;regulation of biological process	DNA binding;metal ion binding	79943	ENSG00000185730.7	ZNF696
NP_057044.2	cell organization and biogenesis;transport	metal ion binding;protein binding	51076	ENSG00000119929.12	CUTC
XP_016858272.1	metabolic process;regulation of biological process	DNA binding;metal ion binding	90874		ZNF697
NP_001017979.1	regulation of biological process;response to stimulus;transport	catalytic activity;nucleotide binding	9364	ENSG00000157869.14	RAB28
NP_037498.1	cell differentiation;cell division;metabolic process;regulation of biological process	catalytic activity;protein binding	29882	ENSG00000176248.8	ANAPC2		HTLV-I infection; Ubiquitin mediated proteolysis; Oocyte meiosis; Progesterone-mediated oocyte maturation; Cell cycle
NP_001020018.1	cell death;cell differentiation;cell growth;metabolic process;regulation of biological process;response to stimulus;transport	catalytic activity;metal ion binding;nucleotide binding;protein binding;receptor activity;signal transducer activity	7048	ENSG00000163513.17	TGFBR2	Hypothesized Pathways in Pathogenesis of Cardiovascular Disease; Extracellular vesicle-mediated signaling in recipient cells; MAPK Signaling Pathway; Canonical and Non-Canonical TGF-B signaling; NRF2 pathway; TGF-beta Receptor Signaling; TGF-beta Signaling Pathway
NP_001333921.1	cell organization and biogenesis;metabolic process;regulation of biological process;transport	transporter activity	64801		ARV1
XP_011534929.1	regulation of biological process		26030		PLEKHG3
NP_872311.2			138241	ENSG00000155621.14	C9orf85
NP_001123467.1	cell organization and biogenesis;development	protein binding	79047	ENSG00000153885.14	KCTD15
XP_016881410.1	metabolic process;transport	catalytic activity;metal ion binding;protein binding	65258		MPPE1
NP_001648.1	cell communication;cell organization and biogenesis;cell proliferation;regulation of biological process;response to stimulus;transport	protein binding	374	ENSG00000109321.10	AREG; AREGB	ErbB Signaling Pathway; Follicle Stimulating Hormone (FSH) signaling pathway; Development and heterogeneity of the ILC family	Hippo signaling pathway; ErbB signaling pathway
XP_011510965.1	cell organization and biogenesis	protein binding;receptor activity	25945		PVRL3; NECTIN3
NP_001106954.1		catalytic activity	149175	ENSG00000185090.14	MANEAL
NP_077285.3	cell death;defense response;metabolic process;regulation of biological process;response to stimulus	metal ion binding;protein binding	79155	ENSG00000168884.14	TNIP2	Rac1/Pak1/p38/MMP-2 pathway
NP_004529.2	cell organization and biogenesis		4675	ENSG00000186310.9	NAP1L3
NP_076422.1			65990	ENSG00000103254.9	FAM173A
XP_005250693.1		RNA binding	84060	ENSG00000127993.15	RBM48
NP_803877.2	metabolic process	catalytic activity;metal ion binding;protein binding	256281	ENSG00000183828.14	NUDT14
NP_001161444.1	metabolic process	catalytic activity;protein binding	79979	ENSG00000188917.14	TRMT2B
NP_000018.2	metabolic process;transport	catalytic activity;protein binding	175	ENSG00000038002.8	AGA		Other glycan degradation; Lysosome
NP_001242983.1	cell growth;cell organization and biogenesis;metabolic process;regulation of biological process;transport	protein binding	203228	ENSG00000147894.14	C9orf72	Mesodermal Commitment Pathway
NP_009231.2	cell death;cell organization and biogenesis;metabolic process;regulation of biological process;response to stimulus	catalytic activity;DNA binding;metal ion binding;protein binding;RNA binding	672	ENSG00000012048.20	BRCA1	Pathways Affected in Adenoid Cystic Carcinoma; Signaling Pathways in Glioblastoma; DNA Damage Response; Hepatitis C and Hepatocellular Carcinoma; miRNA Regulation of DNA Damage Response; Androgen receptor signaling pathway
NP_115527.3	cell organization and biogenesis;metabolic process;regulation of biological process	catalytic activity;protein binding	84105	ENSG00000132570.14	PCBD2
NP_003831.2	cellular component movement;defense response;development;regulation of biological process;response to stimulus	protein binding;receptor activity;signal transducer activity	8793	ENSG00000173530.5	TNFRSF10D		Natural killer cell mediated cytotoxicity; Apoptosis; Measles; Influenza A; Cytokine-cytokine receptor interaction
XP_005273419.1	metabolic process;regulation of biological process	catalytic activity	9926		LPGAT1
NP_612435.1			113263	ENSG00000106415.12	GLCCI1
NP_001153715.1	metabolic process;response to stimulus;transport	metal ion binding;protein binding	84268	ENSG00000129197.14	RPAIN
NP_002635.2	cell organization and biogenesis;regulation of biological process;response to stimulus;transport	receptor activity;signal transducer activity	5284	ENSG00000162896.5	PIGR		Intestinal immune network for IgA production
XP_011515216.1	cell organization and biogenesis;transport	protein binding	203062		TSNARE1
XP_005258022.1	regulation of biological process	protein binding	27346		TMEM97
XP_011512881.1	cell differentiation;cell organization and biogenesis;metabolic process;regulation of biological process	catalytic activity;DNA binding;protein binding	3720		JARID2
XP_006722059.3	regulation of biological process;response to stimulus	protein binding;RNA binding	57690		TNRC6C
XP_016885370.1	cell organization and biogenesis;metabolic process	metal ion binding;protein binding;RNA binding	8233		ZRSR2
XP_006712461.1	cell organization and biogenesis;metabolic process;transport	catalytic activity;metal ion binding;protein binding	25801		GCA
XP_011514785.1	cell organization and biogenesis	protein binding	64753		CCDC136
NP_003693.2	regulation of biological process	enzyme regulator activity;protein binding	8601	ENSG00000147509.13	RGS20	Calcium Regulation in the Cardiac Cell; Myometrial Relaxation and Contraction Pathways
NP_055976.1	cell death;cell organization and biogenesis;regulation of biological process;transport	protein binding	23204	ENSG00000170540.14	ARL6IP1
XP_016867358.1			729254		LOC729254
NP_878919.2	cell death;metabolic process;regulation of biological process;transport	catalytic activity;metal ion binding;nucleotide binding;protein binding	55240	ENSG00000115107.19	STEAP3	Copper homeostasis; Iron metabolism in placenta
XP_016883221.1	metabolic process;regulation of biological process	metal ion binding;protein binding	22981		NINL
NP_001380.2	cell differentiation;cell organization and biogenesis;regulation of biological process;response to stimulus	protein binding	1826	ENSG00000171587.14	DSCAM
NP_877421.2	cell organization and biogenesis;regulation of biological process	protein binding	4681; 100532736	ENSG00000158747.13	NBL1; C1orf151-NBL1; MINOS1-NBL1
NP_065970.2	cell communication;cell death;cell organization and biogenesis;defense response;metabolic process;regulation of biological process;response to stimulus;transport	enzyme regulator activity;protein binding	57679	ENSG00000003393.14	ALS2	Amyotrophic lateral sclerosis (ALS)	Amyotrophic lateral sclerosis (ALS)
NP_001185735.1		protein binding	91283	ENSG00000066697.14	MSANTD3
XP_016878742.1	metabolic process;response to stimulus	catalytic activity;DNA binding;metal ion binding;protein binding	4913		NTHL1
NP_001013416.1	cell death;cell differentiation;cell proliferation;metabolic process;regulation of biological process	enzyme regulator activity;metal ion binding;protein binding	3486	ENSG00000146674.14	IGFBP3	Photodynamic therapy-induced HIF-1 survival signaling; Myometrial Relaxation and Contraction Pathways; Senescence and Autophagy in Cancer
NP_001306029.1	cell organization and biogenesis	protein binding	23177	ENSG00000011523.13	CEP68
NP_006381.2	regulation of biological process;response to stimulus;transport	protein binding;transporter activity	10526	ENSG00000133704.9	IPO8
XP_011538966.1	metabolic process	antioxidant activity;catalytic activity;nucleotide binding	127281		FAM213B
NP_001005291.1	cell communication;cell differentiation;metabolic process;regulation of biological process;response to stimulus	DNA binding;protein binding	6720	ENSG00000072310.16	SREBF1	Adipogenesis; White fat cell differentiation; Angiopoietin Like Protein 8 Regulatory Pathway; Sterol Regulatory Element-Binding Proteins (SREBP) signalling; Liver X Receptor Pathway; ID signaling pathway; Focal Adhesion-PI3K-Akt-mTOR-signaling pathway; SREBF and miR33 in cholesterol and lipid homeostasis; AMP-activated Protein Kinase (AMPK) Signaling
NP_001310251.1	cell communication;metabolic process;regulation of biological process;response to stimulus	catalytic activity;enzyme regulator activity;nucleotide binding;protein binding;signal transducer activity	5599	ENSG00000107643.15	MAPK8	Focal Adhesion; Hypothesized Pathways in Pathogenesis of Cardiovascular Disease; Prolactin Signaling Pathway; NLR Proteins; Transcription factor regulation in adipogenesis; Leptin signaling pathway; TNF alpha Signaling Pathway; Nanoparticle triggered regulated necrosis; MicroRNAs in cardiomyocyte hypertrophy; Toll-like receptor signaling pathway; DNA Damage Response (only ATM dependent); Regulati…	TNF signaling pathway; Protein processing in endoplasmic reticulum; Herpes simplex infection; MAPK signaling pathway; Salmonella infection; Insulin resistance; Prolactin signaling pathway; Apoptosis; GnRH signaling pathway; Osteoclast differentiation; AGE-RAGE signaling pathway in diabetic complications; Inflammatory mediator regulation of TRP channels; Chagas disease (American trypanosomiasis); …
NP_002885.1	cell division;metabolic process;regulation of biological process;response to stimulus	catalytic activity;DNA binding;protein binding	5932	ENSG00000101773.18	RBBP8	ATM Signaling Network in Development and Disease	Homologous recombination
NP_065859.3	regulation of biological process	enzyme regulator activity;protein binding	57568	ENSG00000116991.10	SIPA1L2		Rap1 signaling pathway
NP_001275696.1		protein binding	79798	ENSG00000140691.16	ARMC5
NP_001013694.4	metabolic process		400566	ENSG00000187624.8; ENSG00000283985.1	C17orf97
NP_001020769.1	regulation of biological process;response to stimulus	enzyme regulator activity	257106	ENSG00000186517.13	ARHGAP30
NP_004365.1	metabolic process;transport	catalytic activity;transporter activity	1345	ENSG00000164919.10	COX6C	Electron Transport Chain	Oxidative phosphorylation; Huntington's disease; Metabolic pathways; Alzheimer's disease; Cardiac muscle contraction; Non-alcoholic fatty liver disease (NAFLD); Parkinson's disease
XP_016878867.1	cell organization and biogenesis;development;metabolic process;regulation of biological process	DNA binding;protein binding	54971		BANP
NP_071398.3	metabolic process;regulation of biological process	catalytic activity;DNA binding;metal ion binding;protein binding	63977	ENSG00000141956.13	PRDM15
NP_079093.2	cell organization and biogenesis;metabolic process	catalytic activity	79875	ENSG00000187720.14	THSD4
NP_057358.2	cell organization and biogenesis;cellular component movement;regulation of biological process	protein binding	51177	ENSG00000023902.13	PLEKHO1
XP_011538305.1	cell differentiation;metabolic process;regulation of biological process;response to stimulus;transport	catalytic activity;enzyme regulator activity;motor activity;protein binding	58504		ARHGAP22
NP_848602.1			220323	ENSG00000184232.8	OAF
NP_057419.4	metabolic process;regulation of biological process;response to stimulus	catalytic activity;nucleotide binding	5625		PRODH		Arginine and proline metabolism; Metabolic pathways
NP_115921.2		protein binding	84624	ENSG00000164694.16	FNDC1
NP_001135858.1	cellular homeostasis;metabolic process;regulation of biological process;response to stimulus	catalytic activity;nucleotide binding;protein binding	5165	ENSG00000067992.12	PDK3
XP_016872856.1	cell division;cell organization and biogenesis;metabolic process;regulation of biological process;response to stimulus	catalytic activity;motor activity;nucleotide binding;protein binding;structural molecule activity	22897		CEP164
NP_001131139.1	cell death;metabolic process;regulation of biological process;response to stimulus	DNA binding;enzyme regulator activity;protein binding	9994		CASP8AP2
NP_005828.2	metabolic process	catalytic activity;protein binding;RNA binding	10248	ENSG00000172336.4	POP7		Ribosome biogenesis in eukaryotes; RNA transport
XP_016863151.1	cell differentiation;cell organization and biogenesis;metabolic process;regulation of biological process	catalytic activity;nucleotide binding;protein binding	10733		PLK4	Retinoblastoma (RB) in Cancer
NP_061968.1	metabolic process;response to stimulus	catalytic activity	54675	ENSG00000088766.11	CRLS1		Glycerophospholipid metabolism; Metabolic pathways
NP_001508.1	cell organization and biogenesis;metabolic process;regulation of biological process;response to stimulus	catalytic activity;DNA binding;protein binding	2968	ENSG00000226384.10; ENSG00000221974.11; ENSG00000233149.10; ENSG00000234370.10; ENSG00000236895.10; ENSG00000213780.10	GTF2H4	Eukaryotic Transcription Initiation	Viral carcinogenesis; Basal transcription factors; Nucleotide excision repair
NP_751897.1	cell organization and biogenesis;metabolic process;response to stimulus	catalytic activity;DNA binding;nucleotide binding;protein binding	4439	ENSG00000204410.14; ENSG00000230293.11; ENSG00000235222.12; ENSG00000227314.12	MSH5	Ovarian Infertility Genes
NP_001036013.1	cellular component movement;regulation of biological process;response to stimulus	protein binding	9637	ENSG00000171055.14	FEZ2
NP_001660.2	metabolic process	catalytic activity;metal ion binding	414	ENSG00000006756.15	ARSD	Estrogen metabolism
XP_016855823.1	cell differentiation;cell organization and biogenesis;metabolic process;response to stimulus	metal ion binding;protein binding;structural molecule activity	1301		COL11A1	Focal Adhesion
NP_002561.1	cell death;metabolic process;regulation of biological process;response to stimulus;transport	catalytic activity;nucleotide binding;protein binding;receptor activity;signal transducer activity	5046	ENSG00000140479.16	PCSK6
NP_001127951.1	regulation of biological process;response to stimulus;transport	protein binding;transporter activity	55144	ENSG00000171492.14	LRRC8D
NP_001304879.1	metabolic process;regulation of biological process	DNA binding	80709	ENSG00000106948.16	AKNA
NP_060350.1		protein binding	54980	ENSG00000115998.7	C2orf42
XP_011514987.1	cell organization and biogenesis;transport	protein binding	9179	ENSG00000221838.9	AP4M1
XP_016886061.1			107987142		LOC107987142
NP_001127703.1	metabolic process	catalytic activity;metal ion binding	64943	ENSG00000168268.10	NT5DC2
NP_060765.4		protein binding	55281	ENSG00000146859.6	TMEM140
NP_064593.1	transport	protein binding;transporter activity	54716	ENSG00000163817.15	SLC6A20	NRF2 pathway
XP_011535119.1	cell organization and biogenesis;metabolic process	metal ion binding;nucleotide binding;protein binding	51199		NIN					100	2.7131e-15
XP_016855293.1	cell organization and biogenesis	metal ion binding;structural molecule activity	388560; 107985332		ERVFRD-2; LOC107985332					100	2.7131e-15
NP_473447.1	regulation of biological process;response to stimulus	receptor activity;signal transducer activity	81050	ENSG00000196578.4	OR5AC2		Olfactory transduction			100	2.7131e-15
XP_011534283.1	regulation of biological process		57480		PLEKHG1					100	2.7131e-15
NP_065803.2	cell organization and biogenesis;regulation of biological process;response to stimulus	receptor activity;signal transducer activity	57512	ENSG00000151025.9	GPR158					100	2.7131e-15
NP_001418.2	cell differentiation;development;regulation of biological process	DNA binding	2020	ENSG00000164778.4	EN2	Dopaminergic Neurogenesis				100	2.7131e-15
NP_076920.1	cell differentiation;cell division;cell proliferation;development;metabolic process;regulation of biological process	DNA binding	3214	ENSG00000182742.5	HOXB4					100	2.7131e-15
XP_016868944.1	cell differentiation;cell organization and biogenesis;metabolic process;regulation of biological process	DNA binding	4603		MYBL1					100	2.7131e-15
NP_219499.1		catalytic activity;motor activity;protein binding	83992	ENSG00000077063.10	CTTNBP2					100	2.7131e-15
NP_001121123.1	cellular homeostasis;defense response;metabolic process;regulation of biological process;response to stimulus;transport	catalytic activity;enzyme regulator activity;protein binding	4688	ENSG00000116701.14	NCF2	TYROBP Causal Network; VEGFA-VEGFR2 Signaling Pathway; Microglia Pathogen Phagocytosis Pathway; Brain-Derived Neurotrophic Factor (BDNF) signaling pathway	Phagosome; Leishmaniasis; Leukocyte transendothelial migration; Osteoclast differentiation			100	2.7131e-15
NP_001137290.1	regulation of biological process;response to stimulus	enzyme regulator activity	5055	ENSG00000197632.8	SERPINB2	Blood Clotting Cascade; Aryl Hydrocarbon Receptor Pathway; Senescence and Autophagy in Cancer	Complement and coagulation cascades			47.042	2.7131e-15
XP_011535542.1	cell differentiation;cell organization and biogenesis;regulation of biological process;transport	protein binding	85439		STON2					43.051	2.7131e-15
NP_001159711.1	regulation of biological process;response to stimulus	metal ion binding	10669	ENSG00000138028.15	CGREF1					24.474	2.7131e-15
NP_001308297.1	regulation of biological process	protein binding	4267	ENSG00000002586.18	CD99					15.955	2.7131e-15
XP_011510864.1	metabolic process;regulation of biological process;response to stimulus	catalytic activity;metal ion binding;protein binding;signal transducer activity	23007		PLCH1					14.071	2.7131e-15
NP_660339.1		protein binding;receptor activity	199731	ENSG00000105767.2	CADM4					12.672	1.6878e-13
XP_011531546.1	metabolic process;regulation of biological process	DNA binding;metal ion binding	100131827		ZNF717					11.942	2.7131e-15
NP_001080.2	metabolic process;response to stimulus;transport	catalytic activity;nucleotide binding;transporter activity	21	ENSG00000167972.13	ABCA3		ABC transporters			10.628	2.7131e-15
NP_663695.1		protein binding	728712; 30014	ENSG00000203926.4; ENSG00000198021.7	SPANXA2; SPANXA1					9.6	5.97144e-14
NP_001098676.2	cell differentiation;cell organization and biogenesis;regulation of biological process;transport	catalytic activity;motor activity;protein binding;structural molecule activity	3910	ENSG00000112769.18	LAMA4	Focal Adhesion-PI3K-Akt-mTOR-signaling pathway; Focal Adhesion; miRNA targets in ECM and membrane receptors	Focal adhesion; African trypanosomiasis; Pathways in cancer; Small cell lung cancer; Toxoplasmosis; Amoebiasis; PI3K-Akt signaling pathway; ECM-receptor interaction			9.224	2.7131e-15
NP_006083.1	cell death;cell organization and biogenesis;defense response;metabolic process;regulation of biological process;response to stimulus	enzyme regulator activity;nucleotide binding;protein binding	10392	ENSG00000106100.10	NOD1	Nucleotide-binding Oligomerization Domain (NOD) pathway	Pertussis; Epithelial cell signaling in Helicobacter pylori infection; Shigellosis; NOD-like receptor signaling pathway			8.968	2.7131e-15
NP_776257.1	regulation of biological process;response to stimulus	receptor activity;signal transducer activity	317705		VN1R5					7.989	2.7131e-15
NP_659489.1	metabolic process;response to stimulus;transport	catalytic activity;nucleotide binding;protein binding	139596	ENSG00000094841.13	UPRT		Metabolic pathways; Pyrimidine metabolism			6.972	1.1538e-13
NP_001248757.1	transport		84689	ENSG00000166928.10	MS4A14					6.876	1.96054e-12
NP_001254479.2	cell organization and biogenesis;cellular component movement;metabolic process;regulation of biological process;response to stimulus;transport	catalytic activity;metal ion binding;nucleotide binding;protein binding;structural molecule activity	7273	ENSG00000155657.26	TTN	Striated Muscle Contraction				6.776	5.70886e-11
NP_001040625.1	cellular component movement;regulation of biological process;response to stimulus	protein binding	10276	ENSG00000173848.18	NET1	Apoptosis-related network due to altered Notch3 in ovarian cancer				6.355	7.39237e-09
XP_016861716.1	regulation of biological process;response to stimulus	catalytic activity;nucleotide binding	285282		RABL3					5.467	1.28167e-08
NP_006263.1	cell differentiation;cell organization and biogenesis;cell proliferation;defense response;regulation of biological process;response to stimulus	metal ion binding;protein binding	6285	ENSG00000160307.9	S100B					5.422	2.41662e-05
NP_001191815.1	cell organization and biogenesis;regulation of biological process;response to stimulus;transport	catalytic activity;nucleotide binding;protein binding	339122	ENSG00000172780.16	RAB43					5.35	4.89319e-10
XP_005273221.1	cellular component movement;regulation of biological process;response to stimulus	protein binding;receptor activity;signal transducer activity	5362		PLXNA2					5.231	6.77486e-09
NP_115850.2			728695	ENSG00000227234.1	SPANXB1; SPANXF1					5.04	9.79438e-11
NP_001338869.1	regulation of biological process;transport	protein binding	29091		STXBP6					4.522	2.03104e-06
XP_011509081.1	metabolic process;regulation of biological process;response to stimulus;transport	catalytic activity;metal ion binding;nucleotide binding;protein binding	200576		PIKFYVE					4.293	2.96775e-06
NP_002129.2	metabolic process;regulation of biological process;response to stimulus	DNA binding;protein binding;RNA binding	3184	ENSG00000138668.18	HNRNPD	mRNA Processing				3.928	0.000672831
XP_016865877.1	metabolic process	catalytic activity;nucleotide binding	221264		AK9; AKD1					3.916	2.24626e-05
NP_689968.1	regulation of biological process	protein binding	245812	ENSG00000166997.7	CNPY4					3.803	0.00107323
NP_000328.2	cell organization and biogenesis		6444	ENSG00000170624.13	SGCD	Arrhythmogenic Right Ventricular Cardiomyopathy				3.521	0.00203994
NP_005944.1	cellular homeostasis;regulation of biological process;response to stimulus	metal ion binding;protein binding	4502	ENSG00000125148.6	MT2A	Copper homeostasis; Lung fibrosis; Zinc homeostasis	Mineral absorption			3.494	1.63415e-05
XP_005265227.2	cellular component movement;defense response;metabolic process;regulation of biological process;response to stimulus	catalytic activity;nucleotide binding;protein binding;receptor activity;signal transducer activity	4486		MST1R					3.373	0.000310451
XP_011527998.1	metabolic process;transport	transporter activity	6573		SLC19A1	Folate Metabolism				3.288	0.00856498
NP_060610.2	cell organization and biogenesis;regulation of biological process	protein binding	55722	ENSG00000112877.7	CEP72					3.283	0.0114528
NP_001333342.1	metabolic process	protein binding;RNA binding	51585		PCF11					3.186	0.000793019
NP_057678.1	metabolic process	catalytic activity	51303	ENSG00000134285.10	FKBP11					3.168	0.000765932
NP_002205.1	cell organization and biogenesis;metabolic process;regulation of biological process;response to stimulus	protein binding;receptor activity	3696	ENSG00000105855.9	ITGB8	Focal Adhesion-PI3K-Akt-mTOR-signaling pathway; Focal Adhesion; Arrhythmogenic Right Ventricular Cardiomyopathy; Integrin-mediated Cell Adhesion	Arrhythmogenic right ventricular cardiomyopathy (ARVC); Hypertrophic cardiomyopathy (HCM); Cell adhesion molecules (CAMs); ECM-receptor interaction; Focal adhesion; Dilated cardiomyopathy; PI3K-Akt signaling pathway; Regulation of actin cytoskeleton			3.138	0.0104559
XP_006712803.1	cellular component movement;transport	metal ion binding;protein binding	79083		MLPH					3.073	0.0210807
NP_783316.2	regulation of biological process;response to stimulus	metal ion binding	4493	ENSG00000169715.14	MT1E	Copper homeostasis; Zinc homeostasis	Mineral absorption			3.028	0.000954124
XP_005256484.1	cell organization and biogenesis;metabolic process;regulation of biological process	catalytic activity;DNA binding;metal ion binding;nucleotide binding;protein binding;RNA binding	1107		CHD3					2.964	0.00204531
XP_016867753.1	regulation of biological process;response to stimulus	catalytic activity;metal ion binding;protein binding	5137		PDE1C	G Protein Signaling Pathways				2.892	0.00318844
NP_055677.3	metabolic process;regulation of biological process;response to stimulus	DNA binding;protein binding	9915	ENSG00000172379.20	ARNT2		Pathways in cancer; Transcriptional misregulation in cancer; Renal cell carcinoma			2.873	0.00603459
NP_689786.2	cell differentiation;cell organization and biogenesis;metabolic process;regulation of biological process;response to stimulus;transport	catalytic activity;metal ion binding;nucleotide binding;protein binding	158158	ENSG00000165105.9	RASEF					2.816	0.0433327
NP_079539.2		metal ion binding;protein binding;RNA binding	80742	ENSG00000228186.10; ENSG00000206491.12; ENSG00000233564.10; ENSG00000223887.10; ENSG00000204576.11; ENSG00000223766.10; ENSG00000229202.10	PRR3					2.772	0.0122436
XP_005271578.1	metabolic process;regulation of biological process	DNA binding;metal ion binding;protein binding	29068		ZBTB44					2.743	0.0259649
XP_006716104.1	cell organization and biogenesis;cellular component movement;transport	catalytic activity;motor activity;protein binding	55112		WDR60					2.724	0.0574189
NP_002954.2	cell differentiation;defense response;regulation of biological process;response to stimulus;transport	metal ion binding;protein binding	6278	ENSG00000143556.8	S100A7					2.699	0.00677171
NP_001062.1	metabolic process;regulation of biological process;response to stimulus	catalytic activity;nucleotide binding;protein binding;RNA binding;translation regulator activity	7298	ENSG00000176890.15	TYMS	One carbon metabolism and related pathways; Retinoblastoma (RB) in Cancer; One Carbon Metabolism; Trans-sulfuration and one carbon metabolism; Fluoropyrimidine Activity	One carbon pool by folate; Metabolic pathways; Pyrimidine metabolism; Antifolate resistance			2.681	0.00736925
NP_991403.1	regulation of biological process		51599	ENSG00000105699.16	LSR					2.675	0.0106136
NP_001317284.1	metabolic process	catalytic activity;protein binding	93611	ENSG00000132879.13	FBXO44					2.666	0.0690269
NP_085053.1		metal ion binding;protein binding	80774	ENSG00000136490.8	LIMD2					2.663	0.00524082
NP_060328.2	cell division;metabolic process;regulation of biological process;response to stimulus	DNA binding;protein binding	54962		TIPIN					2.661	0.00744482
NP_001167609.1	cell death;cell organization and biogenesis;cellular component movement;defense response;metabolic process;regulation of biological process;response to stimulus	protein binding	885	ENSG00000187094.11	CCK	Gastric acid production; Cell-type Dependent Selectivity of CCK2R Signaling				2.608	0.0143668
XP_005255915.2		metal ion binding;protein binding	23174		ZCCHC14					2.593	0.0104559
NP_001309786.1	transport	protein binding;transporter activity	57185	ENSG00000001461.16	NIPAL3					2.562	0.0975928
NP_073152.2		protein binding	64648; 64663; 728712	ENSG00000198573.6	SPANXE; SPANXD; SPANXC; SPANXA2					2.55	0.0134455
NP_056210.1	cell organization and biogenesis;metabolic process	protein binding	25851	ENSG00000205356.9	TECPR1					2.538	0.0122436
XP_011523806.1	cell death;regulation of biological process;response to stimulus	DNA binding;metal ion binding;protein binding	9618		TRAF4					2.534	0.0720269
NP_005502.1		protein binding	2315	ENSG00000120215.9	MLANA					2.534	0.0741569
NP_064571.1	cell organization and biogenesis;metabolic process;regulation of biological process;response to stimulus		57001	ENSG00000196636.7	ACN9; SDHAF3					2.51	0.101312
NP_002956.1	cell communication;cell death;cellular component movement;defense response;metabolic process;regulation of biological process;response to stimulus;transport	antioxidant activity;catalytic activity;metal ion binding;protein binding;signal transducer activity	6280	ENSG00000163220.10	S100A9	IL1 and megakaryocytes in obesity				2.416	0.0279852
NP_005441.1	cell differentiation;cell organization and biogenesis;cellular component movement;development;regulation of biological process;response to stimulus	protein binding	9241	ENSG00000183691.4	NOG	Mesodermal Commitment Pathway; Differentiation Pathway; Bone Morphogenic Protein (BMP) Signalling and Regulation; ESC Pluripotency Pathways; Endoderm Differentiation; Cardiac Progenitor Differentiation; TGF-beta Receptor Signaling	TGF-beta signaling pathway			2.414	0.030846
NP_001268231.1	cell organization and biogenesis;metabolic process	catalytic activity;nucleotide binding;protein binding;RNA binding	84340		GFM2					2.399	0.0196131
NP_000337.1	cell communication;cell differentiation;cell growth;cell organization and biogenesis;cell proliferation;metabolic process;regulation of biological process;response to stimulus	catalytic activity;DNA binding;protein binding;RNA binding	6662	ENSG00000125398.5	SOX9	Neural Crest Differentiation; Spinal Cord Injury; Endochondral Ossification	cAMP signaling pathway			2.398	0.0348166
NP_705694.2	cell death;cell organization and biogenesis;response to stimulus	protein binding;structural molecule activity	3860		KRT13					2.375	0.0259649
XP_016870050.1	cell division;development;metabolic process	catalytic activity;enzyme regulator activity;nucleotide binding;protein binding	23552		CDK20					2.353	0.0253832
XP_005259443.1	cell proliferation;regulation of biological process;response to stimulus	enzyme regulator activity;protein binding;RNA binding	9138		ARHGEF1	G13 Signaling Pathway; Regulation of Actin Cytoskeleton; EGF/EGFR Signaling Pathway; G Protein Signaling Pathways				2.313	0.178072
NP_116161.2	cell proliferation;metabolic process;regulation of biological process	metal ion binding	84858	ENSG00000165655.16	ZNF503					2.308	0.1494
XP_011508972.1	cell organization and biogenesis;cellular component movement	protein binding	150483		TEKT4					2.295	0.0287888
NP_006491.2	regulation of biological process	protein binding	4162	ENSG00000076706.16	MCAM					2.29	0.0131733
NP_055020.1	cell differentiation	metal ion binding	741	ENSG00000174276.6	ZNHIT2					2.266	0.0835919
XP_011526446.1	metabolic process	catalytic activity	57455		REXO1					2.266	0.0459363
NP_001116698.1	cell organization and biogenesis;metabolic process	nucleotide binding;RNA binding	25821	ENSG00000135297.15	MTO1					2.256	0.0667182
NP_001005518.1	regulation of biological process;response to stimulus	receptor activity;signal transducer activity	403282	ENSG00000205328.2	OR6C65		Olfactory transduction			2.253	0.0801436
NP_005572.2	regulation of biological process;response to stimulus	protein binding;receptor activity;signal transducer activity	4059	ENSG00000187244.10	BCAM					2.247	0.0768545
NP_002843.2	defense response;regulation of biological process;response to stimulus;transport	protein binding	5806	ENSG00000163661.3	PTX3	Lung fibrosis				2.24	0.0441653
XP_005252029.1	cell communication;cell differentiation;cell organization and biogenesis;metabolic process;regulation of biological process;response to stimulus	protein binding	3371		TNC	TGF-beta Signaling Pathway; Focal Adhesion				2.233	0.0183795
NP_003715.3		DNA binding;protein binding;RNA binding	8629	ENSG00000234616.8	JRK					2.226	0.184233
NP_001119653.1	metabolic process;regulation of biological process;response to stimulus	catalytic activity;protein binding	4900	ENSG00000154146.12	NRGN					2.213	0.0550806
NP_000466.2	cell differentiation;metabolic process;regulation of biological process;response to stimulus	DNA binding;protein binding;receptor activity;RNA binding;signal transducer activity	190	ENSG00000169297.7	NR0B1	Nuclear Receptors				2.211	0.10483
XP_011541130.1			4013		VWA5A					2.196	0.0731897
XP_011519930.1	cellular component movement;regulation of biological process	protein binding;receptor activity	4756		NEO1					2.181	0.127321
NP_001805.3	cell death;cell organization and biogenesis;metabolic process;regulation of biological process;response to stimulus;transport	catalytic activity;enzyme regulator activity;protein binding	1075		CTSC		Apoptosis; Lysosome			2.179	0.0444226
NP_001098016.1	metabolic process	catalytic activity;protein binding;RNA binding	10556	ENSG00000148688.13	RPP30					2.15	0.0903758
NP_002408.3	cell proliferation;metabolic process;regulation of biological process;response to stimulus	DNA binding;nucleotide binding;protein binding;RNA binding	4288	ENSG00000148773.13	MKI67	Primary Focal Segmental Glomerulosclerosis FSGS				2.132	0.0674756
NP_071344.1	cell organization and biogenesis;metabolic process	protein binding;structural molecule activity	63875	ENSG00000158042.8	MRPL17		Ribosome			2.123	0.0886588
NP_059993.2	cell death;regulation of biological process;response to stimulus	metal ion binding	54739	ENSG00000132530.16	XAF1	Copper homeostasis				2.11	0.20776
NP_006227.1	cell differentiation;cell division;cellular component movement;development;metabolic process;regulation of biological process	DNA binding;protein binding	5455	ENSG00000198914.3	POU3F3					2.101	0.129028
NP_001093.1	cell differentiation;cell organization and biogenesis;regulation of biological process;transport	metal ion binding;protein binding;RNA binding	87	ENSG00000072110.13	ACTN1	Arrhythmogenic Right Ventricular Cardiomyopathy; Regulation of Actin Cytoskeleton; Focal Adhesion	Leukocyte transendothelial migration; Focal adhesion; Amoebiasis; Regulation of actin cytoskeleton; Tight junction; Viral carcinogenesis; Systemic lupus erythematosus; Adherens junction; Arrhythmogenic right ventricular cardiomyopathy (ARVC)			2.081	0.0463952
NP_008919.3	metabolic process;regulation of biological process;response to stimulus	catalytic activity;metal ion binding	9510	ENSG00000154734.14	ADAMTS1	Endochondral Ossification; VEGFA-VEGFR2 Signaling Pathway				2.06	0.116981
NP_003909.2	metabolic process	catalytic activity	8908	ENSG00000056998.19	GYG2	Glycogen Metabolism	Metabolic pathways; Starch and sucrose metabolism			2.03	0.368708
NP_037451.1	metabolic process	antioxidant activity;catalytic activity;protein binding	29914	ENSG00000120942.13	UBIAD1					2.015	0.250552
NP_116023.2	metabolic process	catalytic activity	84720	ENSG00000165282.13	PIGO		Glycosylphosphatidylinositol (GPI)-anchor biosynthesis; Metabolic pathways			2.012	0.336883
XP_016881922.1	metabolic process;regulation of biological process	DNA binding;protein binding	170463		SSBP4					2.008	0.201013
NP_001304653.1		RNA binding	51406	ENSG00000225921.6	NOL7					2.006	0.118811
NP_001275996.1	cell division;cell organization and biogenesis;cell proliferation;development;metabolic process;regulation of biological process	catalytic activity;nucleotide binding;protein binding	3070	ENSG00000119969.14	HELLS	Apoptosis-related network due to altered Notch3 in ovarian cancer; Apoptosis				2.003	0.175923
NP_000937.1	cell organization and biogenesis;cellular homeostasis;metabolic process	catalytic activity;DNA binding;metal ion binding	5557	ENSG00000198056.13	PRIM1	DNA Replication; Retinoblastoma (RB) in Cancer; G1 to S cell cycle control	Metabolic pathways; DNA replication; Pyrimidine metabolism; Purine metabolism			2.002	0.211996
NP_001337414.1	cell organization and biogenesis;cellular component movement;regulation of biological process;response to stimulus;transport	protein binding	10487		CAP1	Insulin Signaling; Angiopoietin Like Protein 8 Regulatory Pathway				1.999	0.124724
NP_037507.1	cell differentiation;cell organization and biogenesis;metabolic process;regulation of biological process	DNA binding;protein binding;RNA binding	29777	ENSG00000146109.4	ABT1					1.989	0.179623
XP_011514385.1	metabolic process;regulation of biological process;transport	enzyme regulator activity;protein binding	29062		WDR91					1.988	0.212149
XP_016883889.1	cell division;cell organization and biogenesis;regulation of biological process	metal ion binding;protein binding	54069		MIS18A					1.986	0.226099
NP_004996.1	cell organization and biogenesis;metabolic process;transport	catalytic activity;protein binding	4715	ENSG00000147684.7	NDUFB9	Oxidative phosphorylation; Electron Transport Chain	Oxidative phosphorylation; Metabolic pathways; Parkinson's disease; Non-alcoholic fatty liver disease (NAFLD); Alzheimer's disease; Huntington's disease			1.979	0.368708
NP_054766.1			28974	ENSG00000104979.8	C19orf53					1.977	0.118105
XP_011519666.1	metabolic process;regulation of biological process;response to stimulus	catalytic activity;metal ion binding	22856		CHSY1					1.974	0.438885
NP_055316.2	cell division;cell organization and biogenesis;metabolic process	catalytic activity;nucleotide binding;protein binding	27338	ENSG00000108106.13	UBE2S		Ubiquitin mediated proteolysis			1.973	0.12861
NP_001015055.1	cell death;cell organization and biogenesis;regulation of biological process;response to stimulus	enzyme regulator activity;nucleotide binding;protein binding	6242	ENSG00000114993.16	RTKN	G13 Signaling Pathway				1.967	0.215116
NP_002412.1	cell organization and biogenesis;cellular component movement;metabolic process;regulation of biological process	catalytic activity;metal ion binding	4312	ENSG00000196611.4	MMP1	Photodynamic therapy-induced NF-kB survival signaling; Oncostatin M Signaling Pathway; Matrix Metalloproteinases; PPAR signaling pathway; Quercetin and Nf-kB/ AP-1 Induced Cell Apoptosis; Bladder Cancer; TGF-beta Signaling Pathway; Hepatitis C and Hepatocellular Carcinoma	Rheumatoid arthritis; Pathways in cancer; Bladder cancer; PPAR signaling pathway			1.961	0.0952006
NP_001164006.1	cell growth;regulation of biological process	catalytic activity;nucleotide binding;RNA binding	55210	ENSG00000197785.13	ATAD3A					1.96	0.109677
XP_011509820.1	cell organization and biogenesis;metabolic process	protein binding	5757		PTMA					1.951	0.120198
NP_001076438.1		protein binding	55216	ENSG00000150776.17	C11orf57; NKAPD1					1.941	0.240574
NP_005311.1	cell organization and biogenesis;metabolic process;regulation of biological process	DNA binding;RNA binding	3007	ENSG00000124575.6	HIST1H1D					1.937	0.215116
NP_003600.2	cell organization and biogenesis	protein binding	8479	ENSG00000149929.15	HIRIP3					1.935	0.212989
NP_001921.1	cell organization and biogenesis;metabolic process;regulation of biological process	catalytic activity;protein binding	1725	ENSG00000095059.15	DHPS					1.934	0.207651
NP_000991.1	cell organization and biogenesis;defense response;metabolic process;response to stimulus;transport	RNA binding;structural molecule activity	6170; 285785	ENSG00000198918.7	RPL39; RPL39P3	Cytoplasmic Ribosomal Proteins	Ribosome			1.934	0.19267
XP_011534830.1		catalytic activity;protein binding	161436		EML5					1.934	0.207651
XP_011522182.1	cell organization and biogenesis;cellular component movement;metabolic process;regulation of biological process;transport	catalytic activity;motor activity;nucleotide binding;protein binding;transporter activity	4628		MYH10	Regulation of Actin Cytoskeleton				1.933	0.110866
NP_008950.1	cell division;cell organization and biogenesis;metabolic process;regulation of biological process;transport	catalytic activity;nucleotide binding;protein binding	11065	ENSG00000175063.16	UBE2C	Gastric Cancer Network 1; Gastric cancer network 2	Ubiquitin mediated proteolysis			1.932	0.154711
NP_001026893.1	cell organization and biogenesis;metabolic process	protein binding	79982	ENSG00000164031.16	DNAJB14					1.93	0.23078
NP_075387.1	metabolic process;regulation of biological process;transport	DNA binding;protein binding;RNA binding;transporter activity	65110	ENSG00000169062.14	UPF3A		RNA transport; mRNA surveillance pathway			1.928	0.275524
NP_005315.1	cell differentiation;cell organization and biogenesis;cell proliferation;coagulation;metabolic process;regulation of biological process;response to stimulus	DNA binding;protein binding	3020; 440926; 3021	ENSG00000132475.10; ENSG00000163041.9	H3F3A; H3F3AP4; H3F3B	Histone Modifications; Gastric Cancer Network 1	Systemic lupus erythematosus; Transcriptional misregulation in cancer; Alcoholism			1.925	0.215116
NP_001305029.1	cell division;regulation of biological process;response to stimulus	protein binding	84445	ENSG00000107816.17	LZTS2					1.925	0.229832
NP_054745.1	metabolic process;regulation of biological process;response to stimulus	catalytic activity;protein binding;RNA binding	28960	ENSG00000110063.8	DCPS		RNA degradation			1.923	0.218472
NP_001275727.1	regulation of biological process	protein binding	348262	ENSG00000225663.7	FAM195B; MCRIP1					1.919	0.156643
NP_005309.1	cell organization and biogenesis;metabolic process	DNA binding;protein binding;RNA binding	3005	ENSG00000189060.5	H1F0					1.915	0.167673
NP_001186125.1	cell differentiation	protein binding	93436	ENSG00000105676.13	ARMC6					1.907	0.218472
NP_061189.2	cell division;metabolic process;regulation of biological process	protein binding	55536	ENSG00000164649.19	CDCA7L	Sudden Infant Death Syndrome (SIDS) Susceptibility Pathways				1.903	0.310043
NP_001193946.1	regulation of biological process	protein binding;structural molecule activity	6525	ENSG00000183963.18	SMTN					1.901	0.126602
XP_016883588.1	cell organization and biogenesis;metabolic process;regulation of biological process;response to stimulus	catalytic activity;DNA binding;nucleotide binding;protein binding	84181		CHD6					1.898	0.269188
XP_011527896.1	cell organization and biogenesis;regulation of biological process;response to stimulus	catalytic activity;motor activity;protein binding;structural molecule activity	5116		PCNT					1.883	0.249569
NP_996667.2	metabolic process	catalytic activity;protein binding	10455	ENSG00000198721.12	ECI2		Fatty acid degradation; Peroxisome			1.881	0.13591
NP_003791.3	metabolic process;response to stimulus	catalytic activity;nucleotide binding;protein binding	8732	ENSG00000111880.15	RNGTT	mRNA Processing	mRNA surveillance pathway			1.879	0.254913
NP_003385.2	cell differentiation;cell proliferation;development;metabolic process;regulation of biological process;response to stimulus	protein binding	7480	ENSG00000169884.13	WNT10B	White fat cell differentiation; ESC Pluripotency Pathways; Wnt Signaling Pathway; Adipogenesis; Wnt Signaling in Kidney Disease; DNA Damage Response (only ATM dependent); Wnt Signaling Pathway and Pluripotency	Basal cell carcinoma; HTLV-I infection; Proteoglycans in cancer; Breast cancer; Melanogenesis; Pathways in cancer; Signaling pathways regulating pluripotency of stem cells; Hippo signaling pathway; mTOR signaling pathway; Wnt signaling pathway			1.879	0.317553
NP_945185.1	metabolic process	catalytic activity;nucleotide binding;protein binding;RNA binding	374393	ENSG00000189057.10	FAM111B					1.845	0.318773
NP_940888.3	metabolic process	RNA binding;structural molecule activity	285855	ENSG00000146223.14	RPL7L1					1.843	0.299313
NP_001545.2	cell communication;cell death;cell differentiation;cell organization and biogenesis;cell proliferation;cellular component movement;metabolic process;regulation of biological process;response to stimulus	nucleotide binding;protein binding	3491	ENSG00000142871.16	CYR61	Hypertrophy Model; Oncostatin M Signaling Pathway				1.837	0.179623
NP_056062.1	cell death;cell organization and biogenesis;defense response;metabolic process;regulation of biological process;response to stimulus	catalytic activity;metal ion binding;protein binding;structural molecule activity	1540	ENSG00000083799.17	CYLD	Regulation of toll-like receptor signaling pathway; RIG-I-like Receptor Signaling	Osteoclast differentiation; RIG-I-like receptor signaling pathway			1.835	0.286198
XP_005264629.1	metabolic process	catalytic activity;metal ion binding;protein binding	80204		FBXO11					1.835	0.373006
XP_011512643.1	cellular homeostasis;metabolic process;response to stimulus;transport	transporter activity	2030		SLC29A1	Fluoropyrimidine Activity				1.831	0.29642
NP_003249.3	cell organization and biogenesis;metabolic process	catalytic activity;metal ion binding;nucleotide binding;protein binding	7083	ENSG00000167900.11	TK1	Fluoropyrimidine Activity	Drug metabolism - other enzymes; Metabolic pathways; Pyrimidine metabolism			1.826	0.231637
NP_078934.3	cell organization and biogenesis;transport	protein binding;transporter activity	79711	ENSG00000196497.16	IPO4					1.826	0.234633
NP_001257927.1	transport	metal ion binding;protein binding	130617	ENSG00000158552.12	ZFAND2B					1.819	0.298572
XP_016884772.1	metabolic process;regulation of biological process;response to stimulus	protein binding	140462		ASB9					1.819	0.518636
NP_665805.2	metabolic process;regulation of biological process	DNA binding;metal ion binding;protein binding	118472	ENSG00000198546.14	ZNF511					1.817	0.3901
NP_055523.1	cell division;cell organization and biogenesis;regulation of biological process	protein binding	9735	ENSG00000184445.11	KNTC1					1.807	0.368708
NP_000181.2	metabolic process	catalytic activity	3145	ENSG00000281702.3; ENSG00000256269.7	HMBS	Heme Biosynthesis	Porphyrin and chlorophyll metabolism; Metabolic pathways			1.803	0.318773
NP_444252.1	cell organization and biogenesis;regulation of biological process	catalytic activity;protein binding	5217	ENSG00000070087.13	PFN2	Association Between Physico-Chemical Features and Toxicity Associated Pathways	Rap1 signaling pathway; Salmonella infection; Regulation of actin cytoskeleton; Shigellosis			1.803	0.429089
NP_004044.3	cell differentiation;cell proliferation;metabolic process	protein binding;RNA binding	705	ENSG00000112578.9	BYSL					1.802	0.249952
XP_016875395.1	metabolic process	catalytic activity;metal ion binding;protein binding	6821		SUOX					1.796	0.366286
NP_115569.2	metabolic process		84153	ENSG00000172922.8	RNASEH2C		DNA replication			1.793	0.33086
NP_008894.2	metabolic process;regulation of biological process	DNA binding;metal ion binding	7570	ENSG00000165512.4	ZNF22					1.793	0.369764
NP_065833.1	cell division;metabolic process;regulation of biological process	catalytic activity;protein binding	57542	ENSG00000087448.9	KLHDC5; KLHL42					1.791	0.318773
XP_016885122.1	development;metabolic process;regulation of biological process	metal ion binding;protein binding;RNA binding	55796		MBNL3					1.79	0.484437
XP_016877890.1	metabolic process;regulation of biological process;transport	RNA binding	55192		DNAJC17					1.789	0.300061
NP_001020419.1	metabolic process	catalytic activity;metal ion binding;protein binding;RNA binding	1854	ENSG00000128951.13	DUT		Pyrimidine metabolism; Metabolic pathways			1.788	0.267683
NP_004314.5	cell death;metabolic process;regulation of biological process;response to stimulus	enzyme regulator activity;nucleotide binding;protein binding;signal transducer activity	573		BAG1	Androgen receptor signaling pathway	Protein processing in endoplasmic reticulum			1.787	0.318773
XP_005266132.1	metabolic process;transport	catalytic activity	29952		DPP7					1.782	0.414176
NP_619580.1	cell death;regulation of biological process	protein binding	83596	ENSG00000126453.9	BCL2L12	Regulation of Apoptosis by Parathyroid Hormone-related Protein				1.779	0.338273
NP_001294956.1			79684	ENSG00000120458.10	MSANTD2					1.779	0.364448
NP_055874.2	cell organization and biogenesis	protein binding;structural molecule activity	83660	ENSG00000171914.16	TLN2		HTLV-I infection; Focal adhesion; Rap1 signaling pathway; Platelet activation			1.776	0.394201
NP_001017416.1	metabolic process;regulation of biological process;response to stimulus	catalytic activity;protein binding	7398	ENSG00000162607.12	USP1	miR-517 relationship with ARCN1 and USP1	Fanconi anemia pathway			1.776	0.438885
XP_011540951.1	cell organization and biogenesis;cellular component movement;metabolic process;regulation of biological process;response to stimulus	DNA binding;protein binding	2113		ETS1	VEGFA-VEGFR2 Signaling Pathway; TGF-beta Signaling Pathway; Apoptosis-related network due to altered Notch3 in ovarian cancer; B Cell Receptor Signaling Pathway				1.775	0.304916
NP_065871.2	cell differentiation;cell organization and biogenesis;cellular component movement;metabolic process;regulation of biological process;response to stimulus	catalytic activity;enzyme regulator activity;protein binding	57580		PREX1		Chemokine signaling pathway			1.773	0.426509
NP_001889.2	regulation of biological process;response to stimulus	enzyme regulator activity;protein binding	1469	ENSG00000170373.8	CST1		Salivary secretion			1.772	0.353973
NP_001005339.1	regulation of biological process;response to stimulus	enzyme regulator activity;protein binding	6001	ENSG00000148908.14	RGS10	Mesodermal Commitment Pathway; Myometrial Relaxation and Contraction Pathways; Calcium Regulation in the Cardiac Cell				1.763	0.366073
NP_004026.2	metabolic process;regulation of biological process	catalytic activity;nucleotide binding;protein binding	51	ENSG00000161533.11	ACOX1	PPAR signaling pathway; Estrogen Receptor Pathway	alpha-Linolenic acid metabolism; Peroxisome; Metabolic pathways; Fatty acid degradation; cAMP signaling pathway; PPAR signaling pathway; Fatty acid metabolism; Biosynthesis of unsaturated fatty acids			1.762	0.324149
XP_016879085.1	metabolic process;regulation of biological process	catalytic activity;metal ion binding	6650		CAPN15; SOLH					1.762	0.423728
NP_004452.1	cell organization and biogenesis;metabolic process;regulation of biological process	catalytic activity;nucleotide binding;protein binding;RNA binding	2193	ENSG00000179115.10	FARSA		Aminoacyl-tRNA biosynthesis			1.76	0.304916
NP_003214.1	cell organization and biogenesis;metabolic process;regulation of biological process;response to stimulus	DNA binding;protein binding	7023	ENSG00000090447.11	TFAP4		Proteoglycans in cancer			1.76	0.366936
NP_001121689.1	cell organization and biogenesis;metabolic process;regulation of biological process;response to stimulus;transport	DNA binding;metal ion binding;protein binding;RNA binding	11168	ENSG00000164985.14	PSIP1					1.755	0.255935
NP_612430.2			113174	ENSG00000166788.9	SAAL1					1.753	0.413184
XP_011538908.1	regulation of biological process	enzyme regulator activity;metal ion binding;protein binding	116983		ACAP3					1.751	0.65545
XP_011527403.1	cell differentiation;metabolic process;regulation of biological process	metal ion binding;protein binding	9139	ENSG00000078699.21	CBFA2T2					1.75	0.59894
NP_000098.1	cell organization and biogenesis;metabolic process;regulation of biological process;response to stimulus	catalytic activity;DNA binding;protein binding	1643	ENSG00000134574.11	DDB2	DNA Damage Response; miRNA Regulation of DNA Damage Response	Hepatitis B; p53 signaling pathway; Ubiquitin mediated proteolysis; Nucleotide excision repair			1.749	0.345649
NP_056997.1	cell differentiation;cellular homeostasis;metabolic process;regulation of biological process	catalytic activity;protein binding	51060	ENSG00000117862.11	TXNDC12		Glutathione metabolism			1.749	0.385207
NP_002262.3	regulation of biological process;response to stimulus;transport	enzyme regulator activity;protein binding;RNA binding;transporter activity	3843	ENSG00000065150.18	IPO5					1.747	0.285999
NP_001305127.1	cell differentiation;cell organization and biogenesis;transport	protein binding	29887		SNX10					1.743	0.483675
NP_997263.2		RNA binding	388115	ENSG00000188549.12	C15orf52; CCDC9B					1.74	0.397206
NP_663768.1	cell differentiation;cell organization and biogenesis;metabolic process;regulation of biological process	DNA binding;protein binding	23648	ENSG00000157216.15	SSBP3					1.738	0.396732
XP_016872946.1	cell death;cell differentiation;cell organization and biogenesis;cell proliferation;development;regulation of biological process;response to stimulus	protein binding;receptor activity	23705		CADM1					1.733	0.434634
NP_001159403.1	metabolic process;regulation of biological process	catalytic activity;metal ion binding;protein binding	6241	ENSG00000171848.13	RRM2	Fluoropyrimidine Activity; Retinoblastoma (RB) in Cancer; Nucleotide Metabolism; Hepatitis C and Hepatocellular Carcinoma				1.728	0.496011
NP_001273490.1	cell differentiation;cell division;cell organization and biogenesis;metabolic process;regulation of biological process	protein binding;structural molecule activity	4926	ENSG00000137497.17	NUMA1	Ectoderm Differentiation				1.723	0.462373
XP_006720622.1	cell organization and biogenesis;metabolic process;regulation of biological process	DNA binding;protein binding;RNA binding	51203		NUSAP1					1.723	0.438885
NP_659477.2	cell organization and biogenesis;regulation of biological process	protein binding	112464	ENSG00000170955.9	PRKCDBP; CAVIN3					1.717	0.457864
NP_001257327.1	cell differentiation;cell organization and biogenesis;cellular component movement;metabolic process;regulation of biological process;response to stimulus	catalytic activity;nucleotide binding;protein binding	5754	ENSG00000112655.15	PTK7					1.717	0.368708
NP_006262.1	regulation of biological process;response to stimulus	metal ion binding;protein binding	6271	ENSG00000160678.11	S100A1					1.714	0.416836
NP_004984.2	cell communication;cell organization and biogenesis;metabolic process;regulation of biological process;response to stimulus	catalytic activity;protein binding	4287	ENSG00000066427.21	ATXN3		Protein processing in endoplasmic reticulum			1.713	0.462373
NP_061167.1	regulation of biological process	nucleotide binding;protein binding	55915	ENSG00000132434.9	LANCL2					1.713	0.491106
NP_054828.2	cell organization and biogenesis;metabolic process;regulation of biological process	catalytic activity;nucleotide binding;protein binding	29028	ENSG00000156802.12	ATAD2	Gastric cancer network 2				1.712	0.368708
NP_659419.3	metabolic process	metal ion binding;protein binding;RNA binding	196441	ENSG00000133858.15	ZFC3H1					1.706	0.433992
XP_016857278.1	cell growth;cell organization and biogenesis;cellular component movement;defense response;metabolic process;regulation of biological process;response to stimulus;transport	catalytic activity;metal ion binding;nucleotide binding;protein binding	5590		PRKCZ	miRs in Muscle Cell Differentiation; Insulin Signaling; Wnt Signaling Pathway; MAPK Signaling Pathway; TNF alpha Signaling Pathway; G Protein Signaling Pathways; AGE/RAGE pathway; Calcium Regulation in the Cardiac Cell; EGF/EGFR Signaling Pathway; Wnt Signaling Pathway and Pluripotency; Myometrial Relaxation and Contraction Pathways; IL-1 signaling pathway; VEGFA-VEGFR2 Signaling Pathway				1.706	0.511073
NP_000170.1	cell organization and biogenesis;metabolic process;regulation of biological process;response to stimulus	catalytic activity;DNA binding;metal ion binding;nucleotide binding;protein binding	2956	ENSG00000116062.14	MSH6	Mismatch repair; Signaling Pathways in Glioblastoma; Retinoblastoma (RB) in Cancer	Colorectal cancer; Platinum drug resistance; Pathways in cancer; Mismatch repair			1.705	0.339298
NP_055291.2	cell organization and biogenesis	metal ion binding;protein binding;structural molecule activity	27295	ENSG00000154553.13	PDLIM3					1.704	0.433992
NP_001273768.1	cell organization and biogenesis;regulation of biological process	protein binding	10160	ENSG00000152767.16	FARP1					1.701	0.407955
NP_001460.1	cell organization and biogenesis;defense response;metabolic process;regulation of biological process;response to stimulus;transport	catalytic activity;DNA binding;nucleotide binding;protein binding;RNA binding	2547	ENSG00000196419.12	XRCC6	Non-homologous end joining	Non-homologous end-joining			1.698	0.350194
NP_060880.3	cell organization and biogenesis;regulation of biological process	DNA binding;protein binding	55355	ENSG00000123485.11	HJURP					1.698	0.515254
NP_001191819.1	cell organization and biogenesis;metabolic process;response to stimulus;transport	catalytic activity;nucleotide binding;protein binding;RNA binding	100534599; 339122; 57461	ENSG00000261796.1	ISY1-RAB43; RAB43; ISY1		Spliceosome			1.697	0.478165
NP_001024.1	metabolic process	catalytic activity;nucleotide binding;protein binding	6240	ENSG00000167325.14	RRM1	Retinoblastoma (RB) in Cancer; Nucleotide Metabolism; Fluoropyrimidine Activity	Purine metabolism; Pyrimidine metabolism; Metabolic pathways; Glutathione metabolism			1.695	0.356332
NP_054797.2	cell organization and biogenesis;metabolic process	protein binding;RNA binding;structural molecule activity	28998	ENSG00000172172.7	MRPL13		Ribosome			1.695	0.502964
NP_068809.1	metabolic process;regulation of biological process;response to stimulus	catalytic activity;DNA binding	5435	ENSG00000100142.14	POLR2F	Eukaryotic Transcription Initiation	Purine metabolism; Metabolic pathways; Epstein-Barr virus infection; Cytosolic DNA-sensing pathway; Huntington's disease; Pyrimidine metabolism; RNA polymerase			1.69	0.48989
NP_003817.1	cell organization and biogenesis;regulation of biological process;transport	protein binding	8774	ENSG00000134265.12	NAPG					1.688	0.464411
XP_005259248.1			729440		CCDC61					1.687	0.484437
NP_002922.2	cell organization and biogenesis;metabolic process;regulation of biological process	catalytic activity;enzyme regulator activity;metal ion binding;protein binding	6015	ENSG00000226788.3; ENSG00000204227.4; ENSG00000228520.3; ENSG00000206287.5; ENSG00000231115.3; ENSG00000235107.3	RING1	Notch Signaling Pathway				1.686	0.515254
NP_001304818.1	metabolic process	catalytic activity;metal ion binding;protein binding	83940		TATDN1					1.685	0.438885
NP_001124295.1	cell organization and biogenesis;metabolic process;regulation of biological process;response to stimulus	catalytic activity;DNA binding;metal ion binding;nucleotide binding;protein binding;RNA binding	1786	ENSG00000130816.14	DNMT1	Trans-sulfuration and one carbon metabolism; Trans-sulfuration pathway; Hematopoietic Stem Cell Gene Regulation by GABP alpha/beta Complex; Retinoblastoma (RB) in Cancer; One Carbon Metabolism				1.683	0.368956
NP_115803.1	metabolic process;regulation of biological process;response to stimulus		84441	ENSG00000184384.13	MAML2	Notch Signaling Pathway; Canonical and Non-canonical Notch signaling	Notch signaling pathway; Th1 and Th2 cell differentiation			1.683	0.463934
NP_001120817.2		protein binding	2579; 100008586; 26748; 645073; 729428	ENSG00000236362.8; ENSG00000215269.5	GAGE7; GAGE12F; GAGE12I; GAGE12G; GAGE12B					1.682	0.552044
NP_066285.1	cell differentiation;cellular component movement;metabolic process;regulation of biological process;response to stimulus	DNA binding;metal ion binding;protein binding;receptor activity;signal transducer activity	7026	ENSG00000185551.14	NR2F2	Ectoderm Differentiation; White fat cell differentiation; Nuclear Receptors				1.682	0.515254
XP_016866695.1	cell organization and biogenesis;cellular component movement;regulation of biological process;response to stimulus;transport	metal ion binding;protein binding	667		DST					1.681	0.372643
NP_001029249.1	cell organization and biogenesis;metabolic process;regulation of biological process;response to stimulus	DNA binding;protein binding;RNA binding	8359; 8361; 8360; 8363; 8365; 8364; 121504; 554313; 8367; 8294; 8366; 8370; 8362; 8368	ENSG00000197061.4; ENSG00000275126.1; ENSG00000273542.1; ENSG00000197238.4; ENSG00000197837.3; ENSG00000276966.2; ENSG00000158406.4; ENSG00000270882.2; ENSG00000274618.1; ENSG00000278637.1; ENSG00000277157.1; ENSG00000278705.1; ENSG00000270276.2; ENSG00000276180.1	HIST1H4A; HIST1H4F; HIST1H4D; HIST1H4J; HIST1H4H; HIST1H4C; HIST4H4; HIST2H4B; HIST1H4E; HIST1H4I; HIST1H4B; HIST2H4A; HIST1H4K; HIST1H4L	Type II interferon signaling (IFNG); Histone Modifications; Gastric Cancer Network 1	Viral carcinogenesis; Systemic lupus erythematosus; Alcoholism			1.681	0.37148
NP_055288.1	metabolic process;regulation of biological process	catalytic activity;RNA binding	27292	ENSG00000086189.9	DIMT1					1.68	0.483675
NP_001107594.1	cell death;cell organization and biogenesis;metabolic process;regulation of biological process;response to stimulus	catalytic activity;nucleotide binding;protein binding	1111	ENSG00000149554.12	CHEK1	Cell Cycle; ATR Signaling; DNA Damage Response; Retinoblastoma (RB) in Cancer; ATM Signaling Network in Development and Disease; miRNA Regulation of DNA Damage Response	Viral carcinogenesis; p53 signaling pathway; Cell cycle; HTLV-I infection			1.68	0.466495
NP_000782.1	cell organization and biogenesis;metabolic process;regulation of biological process;response to stimulus	catalytic activity;nucleotide binding;protein binding;RNA binding;translation regulator activity	1719; 573971	ENSG00000228716.6	DHFR; DHFRP1	Trans-sulfuration and one carbon metabolism; Fluoropyrimidine Activity; One Carbon Metabolism; Retinoblastoma (RB) in Cancer; Nucleotide Metabolism; Folate Metabolism	Antifolate resistance; One carbon pool by folate; Metabolic pathways; Folate biosynthesis			1.679	0.424887
XP_005258181.1	cell differentiation;metabolic process;regulation of biological process;response to stimulus	catalytic activity;protein binding	5771		PTPN2					1.678	0.549307
NP_006712.2	metabolic process	catalytic activity;metal ion binding;nucleotide binding;RNA binding	132	ENSG00000156110.13	ADK		Purine metabolism; Metabolic pathways			1.677	0.410862
XP_005253109.1	cell organization and biogenesis;cellular component movement;regulation of biological process;response to stimulus	enzyme regulator activity;protein binding	60626		RIC8A					1.676	0.475517
NP_789839.1	cell death;metabolic process;regulation of biological process;response to stimulus;transport	enzyme regulator activity;protein binding	10197	ENSG00000131467.10	PSME3	Proteasome Degradation				1.675	0.449846
NP_653190.2	metabolic process	catalytic activity;protein binding	118881	ENSG00000165644.10	COMTD1					1.674	0.704697
NP_001007552.2			101060211; 728911; 441521; 541465; 102723631	ENSG00000278289.4; ENSG00000273696.4; ENSG00000228836.8	LOC101060211; CT45A7; LOC101060208; CT45A2; CT45A5; CT45A6; LOC102723631; CT45A10					1.673	0.561681
NP_000273.2	metabolic process	catalytic activity;metal ion binding;nucleotide binding;protein binding	5095	ENSG00000175198.15	PCCA		Valine, leucine and isoleucine degradation; Propanoate metabolism; Metabolic pathways; Glyoxylate and dicarboxylate metabolism; Carbon metabolism			1.672	0.512469
NP_115675.1	metabolic process;regulation of biological process	protein binding	84259	ENSG00000137692.11	DCUN1D5					1.672	0.551191
NP_005224.2	cellular component movement;metabolic process;regulation of biological process;response to stimulus	catalytic activity;nucleotide binding;protein binding;receptor activity;signal transducer activity	2042	ENSG00000044524.10	EPHA3	NRF2 pathway	Axon guidance			1.672	0.433992
NP_065878.1			57587	ENSG00000164323.12	KIAA1430; CFAP97					1.672	0.642883
NP_002906.1	cell organization and biogenesis;cellular homeostasis;metabolic process;regulation of biological process;response to stimulus	catalytic activity;DNA binding;protein binding	5983	ENSG00000133119.12	RFC3	Retinoblastoma (RB) in Cancer; DNA Replication; Gastric cancer network 2	DNA replication; Nucleotide excision repair; Mismatch repair			1.671	0.484437
NP_008924.1	metabolic process	protein binding;RNA binding	10360	ENSG00000107833.10	NPM3					1.67	0.520006
NP_005424.1	cell differentiation;cellular component movement;defense response;metabolic process;regulation of biological process;response to stimulus;transport	catalytic activity;nucleotide binding;protein binding	7525	ENSG00000176105.13	YES1	Interleukin-11 Signaling Pathway	Tight junction; Adherens junction			1.67	0.518636
NP_976033.1	metabolic process	metal ion binding;protein binding;RNA binding	6100	ENSG00000164610.8	RP9		Spliceosome			1.669	0.523848
NP_060218.1	metabolic process		54883	ENSG00000273559.4; ENSG00000276761.2	CWC25					1.669	0.542435
NP_620134.3		catalytic activity	93081	ENSG00000151287.16	TEX30					1.668	0.491534
NP_002255.3	metabolic process;regulation of biological process;transport	protein binding;transporter activity	3836	ENSG00000114030.12	KPNA1		Influenza A			1.665	0.568875
XP_005254648.1	regulation of biological process;response to stimulus	metal ion binding;protein binding;RNA binding	64397		ZFP106; ZNF106					1.665	0.515254
NP_426359.1	cell communication;cell differentiation;cell division;cell organization and biogenesis;cellular component movement;coagulation;metabolic process;regulation of biological process;response to stimulus;transport	catalytic activity;nucleotide binding;protein binding	998	ENSG00000070831.15	CDC42	Leptin signaling pathway; G13 Signaling Pathway; Oxidative Damage; p38 MAPK Signaling Pathway; Spinal Cord Injury; TGF-beta Signaling Pathway; Regulation of Microtubule Cytoskeleton; Integrin-mediated Cell Adhesion; Target Of Rapamycin (TOR) Signaling; T-Cell antigen Receptor (TCR) Signaling Pathway; VEGFA-VEGFR2 Signaling Pathway; B Cell Receptor Signaling Pathway; AGE/RAGE pathway; Pathogenic E…				1.664	0.487311
NP_071926.4	cell differentiation;cell division;cell organization and biogenesis;cellular component movement;metabolic process;regulation of biological process;response to stimulus;transport	catalytic activity;enzyme regulator activity;metal ion binding;nucleotide binding;protein binding	64411	ENSG00000120318.15	ARAP3		cAMP signaling pathway; Endocytosis; Rap1 signaling pathway			1.663	0.568875
NP_001265048.1	metabolic process;regulation of biological process	DNA binding;metal ion binding	7745	ENSG00000198315.10	ZKSCAN8; ZNF192					1.662	0.570152
NP_054737.1	cell organization and biogenesis;metabolic process	RNA binding	28957	ENSG00000147586.9	MRPS28					1.661	0.58507
NP_036580.2	cell differentiation;cellular component movement;metabolic process;regulation of biological process;response to stimulus;transport	catalytic activity;DNA binding;protein binding;signal transducer activity	6777	ENSG00000173757.9	STAT5B	Kit receptor signaling pathway; Adipogenesis; IL-5 Signaling Pathway; Chemokine signaling pathway; IL-9 Signaling Pathway; Brain-Derived Neurotrophic Factor (BDNF) signaling pathway; AGE/RAGE pathway; Leptin signaling pathway; Endochondral Ossification; IL-4 Signaling Pathway; IL-3 Signaling Pathway; IL-7 Signaling Pathway; White fat cell differentiation; IL-2 Signaling Pathway; Rac1/Pak1/p38/MMP…	Pathways in cancer; Prolactin signaling pathway; Jak-STAT signaling pathway; Acute myeloid leukemia; Th1 and Th2 cell differentiation; Chemokine signaling pathway; AGE-RAGE signaling pathway in diabetic complications; ErbB signaling pathway; Chronic myeloid leukemia; Measles; Hepatitis B; HTLV-I infection; Viral carcinogenesis			1.66	0.6495
NP_001308264.1		RNA binding	280636	ENSG00000211450.9	C11orf31; SELENOH	Selenium Metabolism and Selenoproteins; Selenium Micronutrient Network				1.659	0.544585
NP_001265184.1	cell organization and biogenesis;cellular homeostasis;metabolic process	catalytic activity;DNA binding;protein binding	54107	ENSG00000148229.12	POLE3		Nucleotide excision repair; Purine metabolism; Pyrimidine metabolism; HTLV-I infection; DNA replication; Metabolic pathways; Base excision repair			1.657	0.547994
XP_016869707.1	cell division;metabolic process;regulation of biological process;transport	catalytic activity;motor activity;protein binding	10807		SDCCAG3					1.657	0.568875
XP_011512598.1	cell differentiation;cell proliferation;metabolic process;regulation of biological process	protein binding	129685	ENSG00000137413.15	TAF8					1.657	0.60158
NP_061943.2	cell organization and biogenesis;metabolic process	catalytic activity;nucleotide binding;RNA binding	54555	ENSG00000105671.11	DDX49					1.656	0.540696
NP_006629.2	metabolic process	catalytic activity	10799	ENSG00000124787.13	RPP40		Ribosome biogenesis in eukaryotes; RNA transport			1.655	0.551191
NP_067643.3		metal ion binding;protein binding	64236	ENSG00000120913.23	PDLIM2					1.654	0.591153
NP_550433.1	metabolic process;regulation of biological process;response to stimulus	catalytic activity;DNA binding;protein binding	7374	ENSG00000076248.10	UNG		Base excision repair; Primary immunodeficiency			1.653	0.584811
NP_001264900.1	cellular component movement;metabolic process;response to stimulus	catalytic activity;nucleotide binding	84197	ENSG00000185900.9	SGK196; POMK					1.653	0.561069
NP_002927.2	metabolic process	catalytic activity;metal ion binding;RNA binding	246243	ENSG00000171865.9	RNASEH1		DNA replication			1.651	0.515254
XP_006721327.1	cell organization and biogenesis;cellular component movement;metabolic process;response to stimulus;transport	catalytic activity;metal ion binding;nucleotide binding;protein binding	6687		SPG7					1.65	0.547852
XP_011511100.1			389161		ANKUB1					1.65	0.551504
NP_955777.1			55969	ENSG00000101084.17	C20orf24					1.649	0.504021
NP_005310.1	cell organization and biogenesis;metabolic process;regulation of biological process	DNA binding;protein binding;RNA binding	3006	ENSG00000187837.3	HIST1H1C					1.648	0.430361
NP_000894.1	cell communication;metabolic process;regulation of biological process;response to stimulus	antioxidant activity;catalytic activity;protein binding;RNA binding	1728	ENSG00000181019.12	NQO1	Estrogen metabolism; Apoptosis-related network due to altered Notch3 in ovarian cancer; Dopamine metabolism; Transcriptional activation by NRF2; Simplified Interaction Map Between LOXL4 and Oxidative Stress Pathway; Aryl Hydrocarbon Receptor Pathway; Photodynamic therapy-induced NFE2L2 (NRF2) survival signaling; Aryl Hydrocarbon Receptor; Oxidative Stress; Benzene metabolism; NRF2 pathway	Ubiquinone and other terpenoid-quinone biosynthesis			1.648	0.551191
NP_001268862.1	cell division;cell organization and biogenesis;cell proliferation;metabolic process	protein binding	54892	ENSG00000146918.19	NCAPG2	Mesodermal Commitment Pathway				1.648	0.62166
NP_001198.2	metabolic process;regulation of biological process;transport	protein binding;RNA binding	689	ENSG00000145741.15	BTF3					1.647	0.515254
NP_071387.1	regulation of biological process	protein binding	63935	ENSG00000100982.11	PCIF1					1.647	0.512469
XP_011509759.1	cell organization and biogenesis;metabolic process	catalytic activity	55683		KANSL3					1.647	0.633999
XP_011542719.1	cell division;regulation of biological process		157313		CDCA2					1.644	0.506141
NP_006296.1	cell organization and biogenesis;metabolic process;regulation of biological process;response to stimulus;transport	protein binding;RNA binding	8125	ENSG00000140350.15	ANP32A					1.642	0.593373
XP_011523844.1	cell division;metabolic process;regulation of biological process	nucleotide binding;protein binding	990		CDC6	DNA Replication; Cell Cycle				1.642	0.591153
NP_695002.1	metabolic process	catalytic activity;protein binding	257240	ENSG00000185915.5	KLHL34					1.641	0.498396
NP_055051.1	cell organization and biogenesis;metabolic process;response to stimulus	catalytic activity;protein binding	8443	ENSG00000116906.11	GNPAT	Triacylglyceride Synthesis	Glycerophospholipid metabolism; Peroxisome			1.639	0.522055
NP_060821.3	cell organization and biogenesis;regulation of biological process	metal ion binding;protein binding	55785	ENSG00000180263.13	FGD6					1.638	0.593373
NP_001135777.1	metabolic process;regulation of biological process	DNA binding;metal ion binding	51333	ENSG00000179965.11	ZNF771					1.636	0.540862
XP_016873006.1	defense response;metabolic process;regulation of biological process;response to stimulus	catalytic activity;metal ion binding;nucleotide binding;protein binding	26007		DAK; TKFC					1.635	0.618407
NP_008896.2	metabolic process;regulation of biological process	DNA binding;metal ion binding;protein binding	7572	ENSG00000172466.15	ZNF24					1.635	0.5417
NP_004642.2	metabolic process	catalytic activity;protein binding	8237	ENSG00000102226.9	USP11					1.634	0.534123
XP_006720617.1	cell organization and biogenesis;cell proliferation;regulation of biological process	protein binding	50810		HDGFRP3; HDGFL3					1.633	0.593373
NP_653324.1	cell organization and biogenesis;metabolic process	DNA binding;metal ion binding;protein binding;RNA binding	153527	ENSG00000146007.10	ZMAT2		Spliceosome			1.631	0.551191
NP_443089.3	cell division;cell organization and biogenesis;development;metabolic process;regulation of biological process;response to stimulus	metal ion binding;protein binding	91603	ENSG00000198783.5	ZNF830					1.631	0.568875
NP_001814.2	cellular homeostasis;metabolic process	catalytic activity;nucleotide binding;protein binding	1152	ENSG00000166165.12	CKB	Urea cycle and metabolism of amino groups	Metabolic pathways; Arginine and proline metabolism			1.63	0.515603
XP_011531933.1	cell differentiation;cell organization and biogenesis;cellular component movement;defense response;metabolic process;regulation of biological process;response to stimulus	catalytic activity;metal ion binding;protein binding	29072		SETD2					1.629	0.534342
XP_005256178.1	cell organization and biogenesis;metabolic process;regulation of biological process;response to stimulus	catalytic activity;DNA binding;protein binding	7014		TERF2					1.626	0.543396
NP_001002755.1	cell organization and biogenesis;metabolic process	metal ion binding;protein binding	27247	ENSG00000169599.12	NFU1					1.626	0.6267
NP_076943.1		protein binding	79002	ENSG00000123144.10	C19orf43; TRIR					1.625	0.511073
XP_011510380.1	metabolic process;transport	catalytic activity;nucleotide binding;transporter activity	8647		ABCB11	Drug Induction of Bile Acid Pathway; Farnesoid X Receptor Pathway; Nuclear Receptors in Lipid Metabolism and Toxicity				1.625	0.544101
NP_004332.2	metabolic process	catalytic activity;metal ion binding;nucleotide binding;protein binding	790	ENSG00000084774.13	CAD	Endothelin Pathways; Amino Acid metabolism	Metabolic pathways; Pyrimidine metabolism; Alanine, aspartate and glutamate metabolism			1.624	0.461418
NP_056009.1	regulation of biological process;transport	catalytic activity;motor activity;nucleotide binding;protein binding	4642	ENSG00000176658.16	MYO1D					1.624	0.620035
NP_071732.1	cell organization and biogenesis;cellular homeostasis;metabolic process;regulation of biological process;response to stimulus;transport	catalytic activity;nucleotide binding;protein binding	23682	ENSG00000123892.11	RAB38	Endoderm Differentiation				1.624	0.544101
NP_079422.1	cell organization and biogenesis;metabolic process	catalytic activity;protein binding	80218	ENSG00000121579.12	NAA50	Metapathway biotransformation				1.624	0.62659
NP_079477.2	transport		80301	ENSG00000241839.9	PLEKHO2		Cytokine-cytokine receptor interaction			1.623	0.582238
NP_003192.1	cell organization and biogenesis;metabolic process;regulation of biological process	DNA binding;protein binding;RNA binding	7019	ENSG00000108064.10	TFAM	Energy Metabolism; NAD metabolism, sirtuins and aging; Mitochondrial Gene Expression	Huntington's disease			1.623	0.496254
NP_005724.1	cell organization and biogenesis;cellular component movement;transport	catalytic activity;motor activity;nucleotide binding;protein binding;transporter activity	10112	ENSG00000112984.11	KIF20A					1.622	0.516848
NP_006836.2	cell division;cell organization and biogenesis;cell proliferation;cellular component movement;regulation of biological process;transport	catalytic activity;DNA binding;motor activity;nucleotide binding;protein binding	11004	ENSG00000142945.12	KIF2C	Regulation of Microtubule Cytoskeleton				1.621	0.466576
XP_011511340.1	metabolic process;regulation of biological process;response to stimulus	catalytic activity;protein binding;receptor activity;signal transducer activity	57337		SENP7					1.62	0.618407
NP_001008.1	cell organization and biogenesis;metabolic process;regulation of biological process;transport	protein binding;RNA binding;structural molecule activity	6207	ENSG00000110700.6	RPS13	Cytoplasmic Ribosomal Proteins	Ribosome			1.619	0.470376
XP_005266395.1	metabolic process;regulation of biological process	protein binding	26278		SACS					1.618	0.562951
NP_003521.2	cell organization and biogenesis;coagulation;metabolic process;regulation of biological process;response to stimulus	catalytic activity;DNA binding;protein binding	8968; 8352; 8351; 8355; 8357; 8358; 8350; 8353; 8354; 8356	ENSG00000197153.4; ENSG00000275379.1; ENSG00000278272.1; ENSG00000277775.1; ENSG00000273983.1; ENSG00000274750.2; ENSG00000274267.1; ENSG00000197409.7; ENSG00000275714.1; ENSG00000278828.1	HIST1H3F; HIST1H3C; HIST1H3D; HIST1H3G; HIST1H3H; HIST1H3B; HIST1H3A; HIST1H3E; HIST1H3I; HIST1H3J	Histone Modifications	Systemic lupus erythematosus; Alcoholism; Transcriptional misregulation in cancer			1.617	0.556452
NP_064617.2	cell organization and biogenesis;regulation of biological process	protein binding	56984	ENSG00000128789.20	PSMG2					1.617	0.627598
NP_061984.2	cell organization and biogenesis;regulation of biological process;response to stimulus	protein binding;receptor activity;signal transducer activity	3122	ENSG00000204287.13; ENSG00000227993.9; ENSG00000277263.1	HLA-DRA	Cytokines and Inflammatory Response; Allograft Rejection	Systemic lupus erythematosus; HTLV-I infection; Epstein-Barr virus infection; Antigen processing and presentation; Inflammatory bowel disease (IBD); Staphylococcus aureus infection; Phagosome; Cell adhesion molecules (CAMs); Hematopoietic cell lineage; Influenza A; Herpes simplex infection; Leishmaniasis; Rheumatoid arthritis; Autoimmune thyroid disease; Allograft rejection; Intestinal immune net…			1.616	0.593373
XP_011513235.2	metabolic process;regulation of biological process	catalytic activity;metal ion binding;nucleotide binding;protein binding	83732		RIOK1					1.616	0.544101
NP_149073.1	metabolic process;regulation of biological process;transport	DNA binding;protein binding;RNA binding	84324	ENSG00000205323.8	SARNP					1.613	0.563318
NP_001268639.1	cell division;cell organization and biogenesis;metabolic process;regulation of biological process	enzyme regulator activity;protein binding	23397		NCAPH					1.612	0.543396
NP_112577.1	metabolic process	RNA binding	83443	ENSG00000169976.6	SF3B5	mRNA Processing	Spliceosome			1.612	0.633999
NP_001124161.1	cell organization and biogenesis;cellular component movement;defense response;metabolic process;regulation of biological process;response to stimulus	DNA binding;protein binding;RNA binding	3148	ENSG00000164104.11	HMGB2	Ectoderm Differentiation; Retinoblastoma (RB) in Cancer				1.611	0.599648
XP_016881470.1	regulation of biological process	protein binding	79959		CEP76					1.61	0.568875
NP_006523.1	metabolic process;regulation of biological process	protein binding	8178	ENSG00000105656.12	ELL	Interactome of polycomb repressive complex 2 (PRC2)				1.609	0.642883
XP_016863397.1	cell communication;development;metabolic process;response to stimulus	catalytic activity;metal ion binding;protein binding	23001		WDFY3					1.609	0.633999
NP_057376.2	metabolic process;regulation of biological process;response to stimulus	nucleotide binding;protein binding;RNA binding	10131	ENSG00000126602.10	TRAP1	TNF alpha Signaling Pathway; TGF-beta Signaling Pathway				1.606	0.551504
NP_478070.1		protein binding	85395	ENSG00000160256.12	FAM207A					1.606	0.632914
NP_002379.3	metabolic process	catalytic activity;DNA binding;nucleotide binding;protein binding	4172	ENSG00000112118.18	MCM3	DNA Replication; G1 to S cell cycle control; Retinoblastoma (RB) in Cancer; Cell Cycle				1.604	0.496254
NP_001139438.1	cell proliferation;metabolic process;regulation of biological process;response to stimulus	DNA binding;nucleotide binding;protein binding;RNA binding	4288	ENSG00000148773.13	MKI67	Primary Focal Segmental Glomerulosclerosis FSGS				1.603	0.579322
NP_005548.2	cell death;cell differentiation;cell organization and biogenesis;cell proliferation;cellular component movement;defense response;regulation of biological process;response to stimulus	protein binding;structural molecule activity	3868	ENSG00000186832.8	KRT16					1.603	0.555911
NP_510868.1	cell differentiation;cell organization and biogenesis;metabolic process;regulation of biological process;response to stimulus	enzyme regulator activity;protein binding;RNA binding	56647	ENSG00000107949.16	BCCIP					1.603	0.570683
NP_060822.2		protein binding	55319	ENSG00000198498.9	TMA16					1.603	0.59894
NP_060823.3	cell division;cell organization and biogenesis	DNA binding;protein binding	55320	ENSG00000129534.13	MIS18BP1					1.603	0.584811
NP_001146.2	cell organization and biogenesis;cellular homeostasis;regulation of biological process;response to stimulus;transport	metal ion binding;nucleotide binding;protein binding;transporter activity	309	ENSG00000197043.13	ANXA6	Calcium Regulation in the Cardiac Cell; Prostaglandin Synthesis and Regulation				1.602	0.568875
NP_000312.2	cell death;cell differentiation;cell division;cell organization and biogenesis;metabolic process;regulation of biological process;response to stimulus	DNA binding;protein binding	5925	ENSG00000139687.13	RB1	G1 to S cell cycle control; H19 action Rb-E2F1 signaling and CDK-beta-catenin activity; Signaling Pathways in Glioblastoma; DNA Damage Response; Aryl Hydrocarbon Receptor; Human Thyroid Stimulating Hormone (TSH) signaling pathway; Fas Ligand (FasL) pathway and Stress induction of Heat Shock Proteins (HSP) regulation; Cell Cycle; ID signaling pathway; Spinal Cord Injury; miRNA Regulation of DNA Da…	Melanoma; Pathways in cancer; Cell cycle; Epstein-Barr virus infection; Hepatitis B; HTLV-I infection; Prostate cancer; Non-small cell lung cancer; Pancreatic cancer; Bladder cancer; Endocrine resistance; Small cell lung cancer; Glioma; Breast cancer; Chronic myeloid leukemia; Viral carcinogenesis			1.602	0.517629
NP_001336024.1	cell organization and biogenesis;regulation of biological process;response to stimulus;transport	enzyme regulator activity;protein binding;signal transducer activity	1894		ECT2	Gastric Cancer Network 1				1.601	0.568875
NP_001245321.1	response to stimulus	catalytic activity;nucleotide binding;protein binding	81570	ENSG00000162129.12	CLPB					1.6	0.600169
XP_016879874.1	metabolic process;regulation of biological process;transport	protein binding	23163		GGA3					1.599	0.552044
NP_001257376.1	cell differentiation;metabolic process;regulation of biological process;response to stimulus	catalytic activity;nucleotide binding	37	ENSG00000072778.19	ACADVL	Mitochondrial LC-Fatty Acid Beta-Oxidation; Fatty Acid Beta Oxidation				1.598	0.507868
XP_005257355.1	cell organization and biogenesis;metabolic process		339287	ENSG00000188895.11	MSL1					1.597	0.653702
NP_490597.1	cell organization and biogenesis;metabolic process;regulation of biological process;response to stimulus	protein binding	23476	ENSG00000141867.17	BRD4					1.594	0.552044
NP_005793.2	cell organization and biogenesis;metabolic process;regulation of biological process;response to stimulus	catalytic activity;DNA binding;metal ion binding;protein binding	10210	ENSG00000197579.7	TOPORS					1.594	0.584811
NP_003081.2	metabolic process;regulation of biological process;response to stimulus	protein binding;RNA binding	6627	ENSG00000131876.16	SNRPA1	mRNA Processing	Spliceosome			1.592	0.568875
XP_016870293.1	cell division;metabolic process;regulation of biological process;response to stimulus	catalytic activity;RNA binding	51490		C9orf114; SPOUT1					1.592	0.591153
NP_115810.2	metabolic process;regulation of biological process	DNA binding;metal ion binding	84450	ENSG00000243943.9	ZNF512					1.591	0.614599
XP_005259974.1	metabolic process;regulation of biological process	DNA binding;protein binding	4784		NFIX	Oxidative Stress				1.591	0.58507
NP_057240.3	cell organization and biogenesis;metabolic process;regulation of biological process	catalytic activity;protein binding	8898	ENSG00000087053.18	MTMR2		Inositol phosphate metabolism; Metabolic pathways; Phosphatidylinositol signaling system			1.588	0.656116
NP_001193725.1	cell death;cell organization and biogenesis;metabolic process;response to stimulus;transport	catalytic activity;metal ion binding;nucleotide binding;protein binding;RNA binding	5315		PKM	Photodynamic therapy-induced HIF-1 survival signaling; Glycolysis and Gluconeogenesis				1.587	0.653702
NP_059142.2	cell organization and biogenesis;metabolic process	nucleotide binding;RNA binding	54148		MRPL39					1.587	0.552044
XP_011530791.1	cellular component movement;metabolic process;regulation of biological process;response to stimulus;transport	catalytic activity;metal ion binding;nucleotide binding;protein binding	109		ADCY3	Calcium Regulation in the Cardiac Cell; G Protein Signaling Pathways; Human Thyroid Stimulating Hormone (TSH) signaling pathway; Myometrial Relaxation and Contraction Pathways				1.586	0.678576
XP_016876852.1	cell organization and biogenesis;cellular component movement;regulation of biological process;response to stimulus;transport	protein binding	51466		EVL					1.585	0.749306
NP_001138671.1			387882	ENSG00000235162.8	C12orf75					1.583	0.681847
NP_001127911.1	cell organization and biogenesis;cellular component movement;metabolic process;regulation of biological process;transport	catalytic activity;motor activity;protein binding	90102	ENSG00000144824.20	PHLDB2	Regulation of Microtubule Cytoskeleton				1.583	0.623582
NP_003575.2	metabolic process	catalytic activity;RNA binding	8446	ENSG00000144048.10	DUSP11					1.583	0.641243
NP_001338285.1	cell organization and biogenesis;metabolic process;regulation of biological process;response to stimulus	protein binding;structural molecule activity	64210		MMS19					1.582	0.56093
XP_011520947.1	cell division;metabolic process;regulation of biological process;response to stimulus	catalytic activity;nucleotide binding;protein binding;RNA binding	7329	ENSG00000103275.19	UBE2I	Androgen receptor signaling pathway; TGF-beta Signaling Pathway				1.582	0.62661
NP_078832.1	cell organization and biogenesis	protein binding	79607	ENSG00000197798.8	FAM118B					1.58	0.633999
NP_060193.2	transport	nucleotide binding	54863	ENSG00000198113.2	TOR4A					1.58	0.644113
NP_061924.1	cell organization and biogenesis;metabolic process		54534	ENSG00000136897.7	MRPL50					1.58	0.607181
NP_004371.2	cell organization and biogenesis;metabolic process;regulation of biological process;response to stimulus	catalytic activity;DNA binding;metal ion binding;protein binding;signal transducer activity	1387	ENSG00000005339.14	CREBBP	Angiogenesis; Wnt Signaling Pathway and Pluripotency; IL-6 signaling pathway; Androgen receptor signaling pathway; Hematopoietic Stem Cell Gene Regulation by GABP alpha/beta Complex; Initiation of transcription and translation elongation at the HIV-1 LTR; Notch Signaling Pathway; TGF-beta Receptor Signaling; TGF-beta Signaling Pathway; TNF alpha Signaling Pathway; Pathways Affected in Adenoid Cys…	Epstein-Barr virus infection; Cell cycle; Hepatitis B; Jak-STAT signaling pathway; Tuberculosis; Prostate cancer; FoxO signaling pathway; Notch signaling pathway; Viral carcinogenesis; Melanogenesis; Thyroid hormone signaling pathway; Huntington's disease; cAMP signaling pathway; Glucagon signaling pathway; MicroRNAs in cancer; Herpes simplex infection; Renal cell carcinoma; HIF-1 signaling pathw…			1.579	0.622547
XP_005263275.2	cell organization and biogenesis;metabolic process;regulation of biological process;transport	protein binding;transporter activity	79682		MLF1IP; CENPU					1.579	0.60451
XP_016859882.1	cell differentiation;cellular component movement;regulation of biological process;response to stimulus	protein binding	54910		SEMA4C					1.578	0.614599
NP_077003.1		protein binding;RNA binding	79080	ENSG00000110104.11	CCDC86					1.575	0.603092
NP_002940.2	cell organization and biogenesis;metabolic process;regulation of biological process	protein binding;RNA binding;structural molecule activity	6182	ENSG00000262814.7	MRPL12		Ribosome			1.574	0.643245
NP_000680.2	metabolic process;regulation of biological process	catalytic activity;enzyme regulator activity;nucleotide binding	216	ENSG00000165092.12	ALDH1A1	Vitamin A and Carotenoid Metabolism; Fatty Acid Omega Oxidation; Dopaminergic Neurogenesis; Folate-Alcohol and Cancer Pathway; Tryptophan metabolism; Amino Acid metabolism	Metabolic pathways; Retinol metabolism			1.573	0.719307
NP_054796.1	cell death	protein binding;RNA binding	26017	ENSG00000105058.11	FAM32A					1.573	0.618407
XP_016866493.1	cell organization and biogenesis;cellular homeostasis;metabolic process	catalytic activity;DNA binding;metal ion binding	5558		PRIM2	G1 to S cell cycle control				1.571	0.573037
NP_777573.1		RNA binding	161424	ENSG00000196943.12	NOP9					1.57	0.685225
NP_758516.1	cell differentiation;regulation of biological process	protein binding	26206	ENSG00000137098.13	SPAG8					1.57	0.683582
NP_000042.3	cell death;cell organization and biogenesis;metabolic process;regulation of biological process;response to stimulus;transport	catalytic activity;DNA binding;nucleotide binding;protein binding;transporter activity	472	ENSG00000149311.18	ATM	miRNAs involved in DNA damage response; G1 to S cell cycle control; ATM Signaling Network in Development and Disease; Pathways Affected in Adenoid Cystic Carcinoma; ATM Signaling Pathway; TP53 Network; DNA Damage Response (only ATM dependent); Homologous recombination; Cell Cycle; Ovarian Infertility Genes; DNA IR-Double Strand Breaks (DSBs) and cellular response via ATM; Hematopoietic Stem Cell …	HTLV-I infection; Homologous recombination; Cell cycle; Apoptosis; MicroRNAs in cancer; p53 signaling pathway; Platinum drug resistance; Transcriptional misregulation in cancer; NF-kappa B signaling pathway; FoxO signaling pathway			1.569	0.67101
NP_817092.1	metabolic process;regulation of biological process	catalytic activity;metal ion binding;protein binding	5496	ENSG00000115241.10	PPM1G	mRNA Processing				1.568	0.557339
NP_000101.2	metabolic process	catalytic activity;metal ion binding;nucleotide binding;protein binding	1806	ENSG00000188641.12	DPYD	TYROBP Causal Network; Fluoropyrimidine Activity	Pantothenate and CoA biosynthesis; Drug metabolism - other enzymes; Metabolic pathways; beta-Alanine metabolism; Pyrimidine metabolism			1.568	0.672953
NP_071328.2	metabolic process;regulation of biological process	nucleotide binding;RNA binding	27085	ENSG00000172167.7	MTBP					1.568	0.704697
NP_001091995.1	cell death;regulation of biological process		26586	ENSG00000136108.14	CKAP2					1.567	0.644113
NP_060531.2	metabolic process	RNA binding	55119	ENSG00000134186.11	PRPF38B		Spliceosome			1.566	0.660895
NP_689483.3	defense response;regulation of biological process;response to stimulus	catalytic activity;DNA binding;nucleotide binding;RNA binding	91607	ENSG00000172716.16	SLFN11					1.565	0.660895
XP_016861540.1	metabolic process;regulation of biological process;response to stimulus	DNA binding;metal ion binding;nucleotide binding;protein binding	253461		ZBTB38					1.565	0.614599
NP_001070867.1	metabolic process;regulation of biological process	catalytic activity;metal ion binding;protein binding	25953	ENSG00000127838.13	PNKD					1.564	0.59894
NP_001276019.1	regulation of biological process	DNA binding;metal ion binding;protein binding	79830	ENSG00000197056.9	ZMYM1					1.564	0.660895
NP_057475.2		RNA binding	51491	ENSG00000048162.20	NOP16					1.563	0.62661
NP_001299840.1	defense response;metabolic process;regulation of biological process;response to stimulus	protein binding	63901	ENSG00000166801.15	FAM111A					1.563	0.671257
NP_005473.1	metabolic process	catalytic activity;protein binding	10026	ENSG00000142892.14	PIGK		Glycosylphosphatidylinositol (GPI)-anchor biosynthesis; Metabolic pathways			1.563	0.62166
XP_005261752.1	cell organization and biogenesis;metabolic process;regulation of biological process;response to stimulus	enzyme regulator activity;protein binding;RNA binding	5905		RANGAP1					1.561	0.568875
NP_001288170.1	cellular component movement;regulation of biological process;response to stimulus	enzyme regulator activity;protein binding	396	ENSG00000141522.11	ARHGDIA					1.56	0.717014
NP_000192.2	cell communication;cell organization and biogenesis;cellular component movement;cellular homeostasis;defense response;regulation of biological process;response to stimulus	protein binding;receptor activity;signal transducer activity	3383	ENSG00000090339.8	ICAM1	VEGFA-VEGFR2 Signaling Pathway; IL1 and megakaryocytes in obesity; RANKL/RANK (Receptor activator of NFKB (ligand)) Signaling Pathway; Type II interferon signaling (IFNG); Selenium Micronutrient Network; Spinal Cord Injury; Photodynamic therapy-induced NF-kB survival signaling; Interleukin-11 Signaling Pathway; Vitamin B12 Metabolism; Folate Metabolism	TNF signaling pathway; Influenza A; Malaria; Cell adhesion molecules (CAMs); Viral myocarditis; AGE-RAGE signaling pathway in diabetic complications; African trypanosomiasis; Natural killer cell mediated cytotoxicity; Staphylococcus aureus infection; Epstein-Barr virus infection; Leukocyte transendothelial migration; HTLV-I infection; Rheumatoid arthritis; NF-kappa B signaling pathway			1.559	0.588086
NP_055866.1	cellular homeostasis;metabolic process;regulation of biological process;response to stimulus;transport	catalytic activity;metal ion binding;protein binding	23071	ENSG00000023318.7	ERP44					1.559	0.59894
NP_443107.1	regulation of biological process;transport	protein binding;transporter activity	112936	ENSG00000151502.10	VPS26B		Endocytosis			1.558	0.614599
NP_000242.1	cell differentiation;cell organization and biogenesis;metabolic process;regulation of biological process;response to stimulus	catalytic activity;DNA binding;metal ion binding;nucleotide binding;protein binding	4436	ENSG00000095002.13	MSH2	Mismatch repair; Rac1/Pak1/p38/MMP-2 pathway	Platinum drug resistance; Pathways in cancer; Mismatch repair; Colorectal cancer			1.555	0.584811
NP_001032752.1	metabolic process;response to stimulus	protein binding;RNA binding	1933	ENSG00000283391.1; ENSG00000114942.13	EEF1B2	Translation Factors				1.555	0.584811
NP_079120.1	cell organization and biogenesis;cellular component movement;metabolic process;regulation of biological process;response to stimulus;transport	protein binding;structural molecule activity	79902	ENSG00000125450.10	NUP85	Integrated Breast Cancer Pathway	RNA transport			1.555	0.644107
NP_001309350.1	cell organization and biogenesis;cell proliferation;cellular homeostasis;defense response;development;regulation of biological process;response to stimulus	protein binding;receptor activity;signal transducer activity	958		CD40	Allograft Rejection; Inflammatory Response Pathway; Toll-like receptor signaling pathway; Regulation of toll-like receptor signaling pathway; NLR Proteins				1.554	0.7003
NP_001804.2	cell division;cell organization and biogenesis;cellular component movement;development;regulation of biological process;transport	catalytic activity;motor activity;nucleotide binding;protein binding;transporter activity	1062	ENSG00000138778.11	CENPE					1.553	0.623582
NP_443164.2	cell organization and biogenesis	protein binding;receptor activity	114908	ENSG00000152558.14	TMEM123					1.552	0.718444
NP_071353.4	transport	RNA binding;transporter activity	63897	ENSG00000068097.14	HEATR6					1.551	0.641243
NP_001290185.1	metabolic process	metal ion binding;protein binding	22880	ENSG00000133422.12	MORC2					1.548	0.719214
NP_001306125.1	cell death;cellular component movement;defense response;metabolic process;regulation of biological process;response to stimulus;transport	metal ion binding;protein binding	6279		S100A8					1.546	0.6495
NP_000365.3	metabolic process	catalytic activity;protein binding	7389	ENSG00000126088.13	UROD	Heme Biosynthesis	Metabolic pathways; Porphyrin and chlorophyll metabolism			1.545	0.622173
NP_001106878.1	cell differentiation;cell organization and biogenesis;development;metabolic process;regulation of biological process;response to stimulus	DNA binding;protein binding	8861	ENSG00000198728.10	LDB1		Transcriptional misregulation in cancer			1.545	0.836366
NP_002699.1	cell division;metabolic process;regulation of biological process;response to stimulus	catalytic activity;metal ion binding;protein binding	5499	ENSG00000172531.14	PPP1CA	Nicotine Activity on Dopaminergic Neurons; Common Pathways Underlying Drug Addiction	Herpes simplex infection; Proteoglycans in cancer; Hippo signaling pathway; Vascular smooth muscle contraction; cAMP signaling pathway; mRNA surveillance pathway; Adrenergic signaling in cardiomyocytes; Amphetamine addiction; Platelet activation; Inflammatory mediator regulation of TRP channels; Oxytocin signaling pathway; Oocyte meiosis; cGMP-PKG signaling pathway; Regulation of actin cytoskelet…			1.543	0.685661
NP_443082.2	cell organization and biogenesis;metabolic process;regulation of biological process	protein binding	90480	ENSG00000179271.2	GADD45GIP1					1.543	0.714708
NP_001308128.1	cell organization and biogenesis;metabolic process	RNA binding;structural molecule activity	55744	ENSG00000106603.18	COA1					1.543	0.641312
NP_002241.1	cell organization and biogenesis;cellular homeostasis;defense response;regulation of biological process;response to stimulus;transport	protein binding;transporter activity	3783	ENSG00000104783.11	KCNN4		Protein digestion and absorption; Salivary secretion; Insulin secretion			1.542	0.658407
NP_004441.1	metabolic process;regulation of biological process	DNA binding;nucleotide binding;protein binding;RNA binding	2079	ENSG00000100632.10	ERH					1.541	0.773742
NP_001070862.1	metabolic process	catalytic activity	51611	ENSG00000117543.20	DPH5					1.541	0.656116
NP_072045.1	cell organization and biogenesis;metabolic process;transport	protein binding;RNA binding;structural molecule activity	6222	ENSG00000223367.6; ENSG00000096150.9; ENSG00000235650.6; ENSG00000226225.6; ENSG00000231500.6	RPS18	Cytoplasmic Ribosomal Proteins	Ribosome			1.54	0.605246
NP_064581.2	cell organization and biogenesis;metabolic process;response to stimulus	protein binding	56949	ENSG00000076924.11	XAB2		Spliceosome			1.539	0.738421
NP_000377.1	metabolic process;response to stimulus	catalytic activity;protein binding	642	ENSG00000108578.14	BLMH					1.539	0.665371
XP_011541131.1	cell death;cell organization and biogenesis;metabolic process;regulation of biological process;response to stimulus	catalytic activity;DNA binding;metal ion binding;protein binding	4297		KMT2A; MLL	Senescence and Autophagy in Cancer				1.538	0.701708
NP_001289937.1	metabolic process;regulation of biological process;response to stimulus	catalytic activity;protein binding	23564	ENSG00000233076.6; ENSG00000227317.6; ENSG00000213722.8; ENSG00000228128.6; ENSG00000225635.7; ENSG00000206395.8; ENSG00000226634.6	DDAH2					1.538	0.734897
NP_001287939.1	metabolic process;response to stimulus	catalytic activity;metal ion binding;protein binding;RNA binding	91801	ENSG00000137760.14	ALKBH8					1.538	0.665012
NP_060310.1	cell organization and biogenesis;metabolic process	RNA binding;structural molecule activity	54948	ENSG00000166902.4	MRPL16		Ribosome			1.537	0.7003
NP_001243547.1	cell organization and biogenesis	protein binding;structural molecule activity	10844	ENSG00000130640.13	TUBGCP2					1.537	0.734897
NP_116114.1	metabolic process;transport	protein binding;RNA binding	84811	ENSG00000137656.11	BUD13					1.536	0.7003
NP_004035.2	metabolic process;response to stimulus	catalytic activity;protein binding	471	ENSG00000138363.14	ATIC	One Carbon Metabolism	One carbon pool by folate; Purine metabolism; Metabolic pathways; Antifolate resistance			1.535	0.618407
NP_005794.1	cell organization and biogenesis;regulation of biological process;response to stimulus;transport	protein binding	10211	ENSG00000206379.12; ENSG00000230143.9; ENSG00000137312.14; ENSG00000206480.11; ENSG00000232280.9	FLOT1	Angiopoietin Like Protein 8 Regulatory Pathway; Insulin Signaling	Insulin signaling pathway			1.535	0.633999
XP_016867306.1	cell organization and biogenesis;metabolic process;regulation of biological process;response to stimulus	catalytic activity;DNA binding;protein binding;RNA binding	2146		EZH2					1.535	0.650753
NP_006392.1	cell organization and biogenesis;metabolic process;regulation of biological process	protein binding	10541	ENSG00000136938.8	ANP32B					1.535	0.632975
XP_011521764.1	cell communication;cellular component movement;regulation of biological process;response to stimulus	protein binding;receptor activity;signal transducer activity	9289		GPR56; ADGRG1	GPCRs, Other				1.534	0.734897
NP_001129668.1	transport	protein binding;transporter activity	30000	ENSG00000105576.15	TNPO2					1.531	0.776386
NP_056091.1	cell organization and biogenesis;metabolic process;regulation of biological process	catalytic activity;metal ion binding;protein binding	23326	ENSG00000124422.11	USP22					1.531	0.763933
NP_056271.3	metabolic process;regulation of biological process	protein binding;RNA binding	25920	ENSG00000188986.6	COBRA1; NELFB					1.53	0.713919
XP_011541156.1	metabolic process;regulation of biological process	protein binding	4863		NPAT	Retinoblastoma (RB) in Cancer				1.53	0.678576
NP_006549.1	cell organization and biogenesis;metabolic process;regulation of biological process	protein binding;RNA binding	10656	ENSG00000131773.13	KHDRBS3					1.528	0.710562
NP_055824.1	cell organization and biogenesis;development;metabolic process	catalytic activity;metal ion binding;protein binding	23024	ENSG00000121440.14	PDZRN3					1.528	0.692183
NP_001290453.1	cell organization and biogenesis	catalytic activity;nucleotide binding;structural molecule activity	84617	ENSG00000176014.12	TUBB6	Pathogenic Escherichia coli infection; Parkin-Ubiquitin Proteasomal System pathway	Phagosome; Pathogenic Escherichia coli infection; Gap junction			1.526	0.644113
NP_005044.1	metabolic process;regulation of biological process;response to stimulus	DNA binding;protein binding	5886	ENSG00000179262.9	RAD23A		Nucleotide excision repair; Protein processing in endoplasmic reticulum			1.526	0.644107
XP_005265978.1	metabolic process	RNA binding;structural molecule activity	51121		RPL26L1					1.523	0.738944
NP_001258766.1		metal ion binding;protein binding	5955	ENSG00000117906.13	RCN2					1.523	0.7003
NP_002848.1	cell organization and biogenesis;metabolic process;regulation of biological process;transport	protein binding	5824	ENSG00000162735.18	PEX19		Peroxisome			1.523	0.738112
XP_016868179.1	cell division;cell organization and biogenesis;regulation of biological process	protein binding	8379		MAD1L1	Cell Cycle				1.522	0.738944
NP_001257330.1	metabolic process;regulation of biological process;response to stimulus	DNA binding;metal ion binding;protein binding;receptor activity;signal transducer activity	6257	ENSG00000228333.9; ENSG00000204231.10; ENSG00000231321.9; ENSG00000227322.11; ENSG00000235712.10; ENSG00000206289.11	RXRB	Vitamin D Metabolism; Nuclear Receptors; PPAR signaling pathway; Vitamin A and Carotenoid Metabolism				1.521	0.748294
NP_001092108.1	metabolic process;regulation of biological process;response to stimulus	catalytic activity;metal ion binding;protein binding	254225	ENSG00000166439.5	RNF169					1.521	0.773742
NP_060667.2	metabolic process;regulation of biological process	DNA binding;metal ion binding;protein binding	55734	ENSG00000020256.19	ZFP64					1.521	0.791601
XP_005271923.1	cell organization and biogenesis;metabolic process;regulation of biological process	catalytic activity;DNA binding;nucleotide binding;protein binding	1105		CHD1					1.52	0.672953
NP_001609.2	cell death;cell differentiation;cell organization and biogenesis;metabolic process;regulation of biological process;response to stimulus	catalytic activity;DNA binding;metal ion binding;nucleotide binding;protein binding;RNA binding	142	ENSG00000143799.12	PARP1	Corticotropin-releasing hormone signaling pathway; NAD+ biosynthetic pathways; NAD metabolism, sirtuins and aging; Fas Ligand (FasL) pathway and Stress induction of Heat Shock Proteins (HSP) regulation; NAD+ metabolism; Nanoparticle triggered regulated necrosis	Apoptosis; NF-kappa B signaling pathway; Base excision repair			1.519	0.644113
XP_011521078.1	regulation of biological process	protein binding;structural molecule activity	9894		TELO2					1.519	0.716612
XP_016873329.1	metabolic process;regulation of biological process;transport	catalytic activity;protein binding	5049		PAFAH1B2					1.518	0.678576
NP_115867.2	cell organization and biogenesis;metabolic process		64978	ENSG00000204316.12	MRPL38					1.518	0.738944
NP_003931.2	cell differentiation;cell proliferation;metabolic process;regulation of biological process	catalytic activity;metal ion binding;protein binding	8975	ENSG00000058056.8	USP13					1.517	0.748818
XP_016855583.1	cell division;cell organization and biogenesis;cell proliferation;development;metabolic process	protein binding	10726		NUDC					1.516	0.646636
NP_005726.1	transport	nucleotide binding;protein binding	10120	ENSG00000115073.7	ACTR1B					1.516	0.791893
NP_002405.1	regulation of biological process	protein binding	4267	ENSG00000002586.18	CD99		Leukocyte transendothelial migration; Cell adhesion molecules (CAMs)			1.516	0.787021
NP_000050.2	cell organization and biogenesis;cell proliferation;metabolic process;regulation of biological process;response to stimulus	catalytic activity;DNA binding;protein binding	675		BRCA2		Fanconi anemia pathway; Homologous recombination; Pathways in cancer; Breast cancer; Pancreatic cancer			1.516	0.795481
NP_001137251.1	cell organization and biogenesis;cellular component movement;regulation of biological process;transport	protein binding	28981	ENSG00000122970.15	IFT81					1.516	0.815528
NP_054886.2	metabolic process;regulation of biological process	protein binding;RNA binding	29080	ENSG00000133773.11	CCDC59					1.515	0.751859
NP_005785.1	cell differentiation;metabolic process;regulation of biological process;response to stimulus	catalytic activity;protein binding	10202	ENSG00000100867.14	DHRS2					1.514	0.787837
NP_057146.1	cell organization and biogenesis;metabolic process	protein binding	51647	ENSG00000166595.11	FAM96B					1.513	0.861987
NP_001171481.1	cell organization and biogenesis;metabolic process;regulation of biological process;response to stimulus	catalytic activity;DNA binding;protein binding	8318	ENSG00000093009.9	CDC45	DNA Replication; G1 to S cell cycle control; Retinoblastoma (RB) in Cancer; Cell Cycle				1.513	0.710562
NP_002493.3	cell differentiation;cell organization and biogenesis;defense response;metabolic process;regulation of biological process;response to stimulus	DNA binding;protein binding	4791	ENSG00000077150.18	NFKB2	TNF alpha Signaling Pathway; Toll-like receptor signaling pathway; Toll-like Receptor Signaling; Sudden Infant Death Syndrome (SIDS) Susceptibility Pathways; Photodynamic therapy-induced NF-kB survival signaling; RANKL/RANK (Receptor activator of NFKB (ligand)) Signaling Pathway; Regulation of toll-like receptor signaling pathway; Folate Metabolism; Selenium Micronutrient Network; ApoE and miR-14…				1.512	0.763898
NP_056238.2	metabolic process	catalytic activity;metal ion binding;protein binding	60496	ENSG00000149313.10	AASDHPPT		Pantothenate and CoA biosynthesis			1.512	0.702156
NP_055601.2	cell organization and biogenesis;regulation of biological process;response to stimulus	protein binding	9828	ENSG00000110237.3	ARHGEF17					1.512	0.849114
XP_011519396.1	metabolic process;regulation of biological process;response to stimulus	catalytic activity;protein binding	55757		UGGT2					1.512	0.773742
XP_005264449.1	metabolic process;regulation of biological process;transport	enzyme regulator activity;protein binding	550		AUP1					1.51	0.692073
NP_001189414.1	metabolic process	nucleotide binding	100529241	ENSG00000270757.1	HSPE1-MOB4					1.508	0.768192
NP_001119584.1	cell communication;cell death;cell differentiation;cell organization and biogenesis;cell proliferation;development;metabolic process;regulation of biological process;response to stimulus	catalytic activity;DNA binding;metal ion binding;nucleotide binding;protein binding;RNA binding	7157	ENSG00000141510.16	TP53	Apoptosis Modulation and Signaling; Copper homeostasis; Fluoropyrimidine Activity; Spinal Cord Injury; ErbB Signaling Pathway; Metastatic brain tumor; Wnt Signaling Pathway and Pluripotency; miRNA Regulation of DNA Damage Response; TGF-beta Signaling Pathway; DNA Damage Response (only ATM dependent); Cell Cycle; Bladder Cancer; G1 to S cell cycle control; Retinoblastoma (RB) in Cancer; Pathways A…	Chronic myeloid leukemia; Prostate cancer; Measles; PI3K-Akt signaling pathway; Central carbon metabolism in cancer; Breast cancer; Transcriptional misregulation in cancer; Endocrine resistance; Non-small cell lung cancer; Apoptosis; Thyroid cancer; Epstein-Barr virus infection; Glioma; Bladder cancer; Platinum drug resistance; Pancreatic cancer; Pathways in cancer; Sphingolipid signaling pathway…			1.508	0.694307
XP_016868733.1	transport	protein binding;transporter activity	23039		XPO7					1.508	0.763898
NP_065801.1	metabolic process;regulation of biological process;transport	protein binding;RNA binding;transporter activity	57510	ENSG00000124571.17	XPO5	miRNA Biogenesis; RNA interference	RNA transport			1.507	0.665012
NP_055565.3	cell organization and biogenesis;cell proliferation;cellular component movement;metabolic process;regulation of biological process	catalytic activity;protein binding	9787	ENSG00000126787.12	DLGAP5					1.507	0.68797
NP_001892.1	cell communication;cell differentiation;cell proliferation;cellular component movement;metabolic process;regulation of biological process;response to stimulus;transport	protein binding	1490		CTGF	VEGFA-VEGFR2 Signaling Pathway	Hippo signaling pathway			1.506	0.668906
XP_016883301.1	metabolic process;regulation of biological process;response to stimulus	catalytic activity;metal ion binding;nucleotide binding;protein binding;signal transducer activity	2778		GNAS	Human Thyroid Stimulating Hormone (TSH) signaling pathway; Estrogen signaling pathway; Myometrial Relaxation and Contraction Pathways; Corticotropin-releasing hormone signaling pathway; Serotonin Receptor 4/6/7 and NR3C Signaling; Calcium Regulation in the Cardiac Cell; G Protein Signaling Pathways				1.505	0.720168
NP_001153239.1	cell differentiation;development	protein binding	28969	ENSG00000136261.14	BZW2					1.505	0.755253
NP_002795.2	metabolic process;regulation of biological process;response to stimulus;transport	catalytic activity;enzyme regulator activity;nucleotide binding;protein binding	5702	ENSG00000165916.8	PSMC3	Proteasome Degradation; Parkin-Ubiquitin Proteasomal System pathway	Epstein-Barr virus infection; Proteasome			1.504	0.672953
NP_003972.1	cell organization and biogenesis;regulation of biological process	protein binding	9055		PRC1					1.504	0.719214
NP_001120665.1	metabolic process;regulation of biological process	DNA binding;metal ion binding;protein binding;RNA binding	7555	ENSG00000169714.16	CNBP					1.504	0.695257
NP_001135442.1	cell death;cell organization and biogenesis;metabolic process;regulation of biological process;response to stimulus	enzyme regulator activity;protein binding;signal transducer activity	1616		DAXX	p38 MAPK Signaling Pathway; Fas Ligand (FasL) pathway and Stress induction of Heat Shock Proteins (HSP) regulation; Amyotrophic lateral sclerosis (ALS); MAPK Signaling Pathway; Androgen receptor signaling pathway				1.504	0.773742
NP_078846.2	metabolic process;regulation of biological process	catalytic activity	79621	ENSG00000136104.19	RNASEH2B		DNA replication			1.503	0.738944
NP_057370.1	cell organization and biogenesis;metabolic process	catalytic activity;protein binding	51181	ENSG00000169738.7	DCXR		Pentose and glucuronate interconversions; Metabolic pathways			1.503	0.776998
XP_016869440.1	metabolic process;regulation of biological process	catalytic activity;metal ion binding;protein binding;RNA binding	90459		ERI1					1.501	0.791892
XP_011532404.1	cell organization and biogenesis;metabolic process;regulation of biological process	catalytic activity;DNA binding;metal ion binding;protein binding	7862		BRPF1					1.501	0.788133
NP_060354.4	cell organization and biogenesis;metabolic process;regulation of biological process	enzyme regulator activity;protein binding;RNA binding	54984	ENSG00000254093.8	PINX1					1.5	0.766397
NP_066918.2	metabolic process;transport	transporter activity	8884	ENSG00000138074.14	SLC5A6	NRF2 pathway	Vitamin digestion and absorption			1.499	0.719214
XP_005260587.1	cell death;cell differentiation;cell organization and biogenesis;metabolic process;regulation of biological process;response to stimulus	catalytic activity;enzyme regulator activity;metal ion binding;nucleotide binding;protein binding	6789		STK4					1.499	0.738106
NP_005633.2	cell organization and biogenesis;metabolic process;regulation of biological process;response to stimulus;transport	DNA binding;protein binding	6879	ENSG00000178913.7	TAF7	Eukaryotic Transcription Initiation	Basal transcription factors			1.499	0.764499
NP_004468.1	metabolic process	protein binding;RNA binding	2483	ENSG00000283153.1; ENSG00000283630.1; ENSG00000109536.11; ENSG00000275145.3	FRG1					1.498	0.720714
NP_000845.2	metabolic process	catalytic activity;protein binding	2953	ENSG00000277897.2	GSTT2	NRF2 pathway; Oxidative Stress; Metapathway biotransformation; Glutathione metabolism	Metabolism of xenobiotics by cytochrome P450; Platinum drug resistance; Drug metabolism - cytochrome P450; Glutathione metabolism; Chemical carcinogenesis			1.498	0.80544
NP_110517.2	cell death;metabolic process;regulation of biological process	protein binding	56259	ENSG00000132792.18	CTNNBL1		Spliceosome			1.497	0.791893
NP_001303897.1	cell organization and biogenesis;regulation of biological process;transport	protein binding	90355	ENSG00000181751.9	C5orf30					1.497	0.738421
NP_001058.2	cell differentiation;cell division;cell organization and biogenesis;metabolic process;regulation of biological process;response to stimulus	catalytic activity;DNA binding;metal ion binding;nucleotide binding;protein binding;RNA binding	7153	ENSG00000131747.14	TOP2A	Retinoblastoma (RB) in Cancer; Gastric Cancer Network 1; Gastric cancer network 2	Platinum drug resistance			1.496	0.690044
NP_037438.2	regulation of biological process;response to stimulus;transport	protein binding	29907	ENSG00000110025.12	SNX15					1.496	0.733013
NP_001291493.1	cell organization and biogenesis;regulation of biological process;response to stimulus	nucleotide binding;protein binding	54471	ENSG00000100335.13	SMCR7L; MIEF1					1.494	0.751334
NP_059965.2	cell differentiation;metabolic process;regulation of biological process;response to stimulus	RNA binding	55544	ENSG00000132819.16	RBM38					1.494	0.723736
NP_001310552.1		catalytic activity;nucleotide binding;RNA binding	29889		GNL2					1.493	0.695257
NP_996670.1	cell organization and biogenesis;cell proliferation;metabolic process;regulation of biological process;response to stimulus	protein binding	10933	ENSG00000185787.14	MORF4L1	Pathways Affected in Adenoid Cystic Carcinoma				1.493	0.749121
XP_011539625.1		protein binding	339448		C1orf174					1.493	0.729963
NP_006074.2	metabolic process;regulation of biological process	protein binding	3550	ENSG00000113141.17	IK					1.492	0.698247
NP_031385.2	metabolic process;regulation of biological process;transport	protein binding;RNA binding	22794	ENSG00000108349.16	CASC3		mRNA surveillance pathway; RNA transport			1.492	0.78901
NP_006793.1	cell organization and biogenesis;metabolic process	metal ion binding;protein binding;RNA binding	10946	ENSG00000183431.11	SF3A3	Exercise-induced Circadian Regulation; mRNA Processing	Spliceosome			1.491	0.698247
NP_001243804.1	cell division;cell organization and biogenesis;metabolic process	protein binding	55143	ENSG00000134690.10	CDCA8					1.491	0.766397
NP_060242.2	regulation of biological process;transport	enzyme regulator activity;protein binding	55633	ENSG00000065491.8	TBC1D22B					1.49	0.704697
NP_001127965.1	cell communication;metabolic process;response to stimulus;transport		100188893	ENSG00000214736.7	TOMM6					1.49	0.788103
XP_011512137.1	metabolic process	catalytic activity;metal ion binding	29063		ZCCHC4					1.49	0.862178
NP_001129580.2			203069		R3HCC1					1.49	0.798846
NP_644815.1	cell division;metabolic process;regulation of biological process	protein binding	246184	ENSG00000176386.8	CDC26		HTLV-I infection; Cell cycle; Progesterone-mediated oocyte maturation; Oocyte meiosis; Ubiquitin mediated proteolysis			1.489	0.754248
NP_002256.2	cell organization and biogenesis;cellular component movement;metabolic process;regulation of biological process;response to stimulus;transport	metal ion binding;protein binding;RNA binding;transporter activity	3837	ENSG00000108424.9	KPNB1	Sterol Regulatory Element-Binding Proteins (SREBP) signalling	RNA transport			1.487	0.709235
NP_001265362.1	cell organization and biogenesis;cell proliferation;coagulation;metabolic process;regulation of biological process;response to stimulus	catalytic activity;enzyme regulator activity;nucleotide binding;protein binding	5573	ENSG00000108946.14	PRKAR1A	Mesodermal Commitment Pathway; Sudden Infant Death Syndrome (SIDS) Susceptibility Pathways; Myometrial Relaxation and Contraction Pathways; miRs in Muscle Cell Differentiation; Calcium Regulation in the Cardiac Cell; G Protein Signaling Pathways	Insulin signaling pathway			1.487	0.723297
XP_011528773.1	cell organization and biogenesis;response to stimulus;transport	metal ion binding;protein binding	85377		MICALL1					1.487	0.773742
NP_055888.1	cell differentiation;cell organization and biogenesis;regulation of biological process	enzyme regulator activity;protein binding	23094	ENSG00000105738.10	SIPA1L3		Rap1 signaling pathway			1.487	0.80509
NP_001138847.1	metabolic process;regulation of biological process;response to stimulus	catalytic activity;metal ion binding	121642	ENSG00000189046.10	ALKBH2					1.487	0.724059
NP_003698.1	cell division;cell organization and biogenesis;metabolic process;regulation of biological process;response to stimulus	catalytic activity;nucleotide binding;protein binding	8607	ENSG00000175792.11	RUVBL1	Gastric Cancer Network 1	Wnt signaling pathway			1.486	0.710562
NP_071394.2	metabolic process;regulation of biological process;response to stimulus	DNA binding;protein binding	63967	ENSG00000092853.13	CLSPN					1.486	0.807154
NP_056005.1	regulation of biological process;response to stimulus	protein binding	23234	ENSG00000213551.4	DNAJC9					1.484	0.714708
NP_001029345.2	metabolic process	catalytic activity	160428	ENSG00000136010.13	ALDH1L2		One carbon pool by folate			1.484	0.807154
NP_002096.1	cell organization and biogenesis;metabolic process;regulation of biological process;response to stimulus	DNA binding;protein binding	3014	ENSG00000188486.3	H2AFX	DNA Damage Response; Proteasome Degradation; miRNA Regulation of DNA Damage Response; miRNAs involved in DNA damage response; ATM Signaling Network in Development and Disease	Systemic lupus erythematosus; Alcoholism			1.483	0.738944
NP_036457.1	cell division;cell organization and biogenesis;cell proliferation;regulation of biological process	protein binding;RNA binding	22919	ENSG00000101367.8	MAPRE1	Regulation of Microtubule Cytoskeleton				1.483	0.718215
NP_078908.1	cell organization and biogenesis;metabolic process;regulation of biological process	catalytic activity;DNA binding;metal ion binding;protein binding	79685	ENSG00000164576.11	SAP30L					1.483	0.799019
NP_060597.4	cell organization and biogenesis;metabolic process	catalytic activity;metal ion binding;RNA binding	60528	ENSG00000006744.18	ELAC2		RNA transport			1.482	0.738944
NP_002660.1	cell organization and biogenesis;metabolic process;regulation of biological process	catalytic activity;protein binding	5356	ENSG00000171566.11	PLRG1		Spliceosome			1.482	0.765907
NP_001271.1	cell organization and biogenesis;regulation of biological process;response to stimulus	protein binding;RNA binding;translation regulator activity	1153	ENSG00000099622.13	CIRBP					1.481	0.773742
NP_056170.2	cell organization and biogenesis;metabolic process;regulation of biological process	catalytic activity;DNA binding;metal ion binding;protein binding;RNA binding	23512	ENSG00000178691.10	SUZ12	Interactome of polycomb repressive complex 2 (PRC2)				1.481	0.795481
XP_005262677.1	cellular component movement;defense response;metabolic process;regulation of biological process;response to stimulus	protein binding	6382		SDC1					1.481	0.808301
NP_056338.2	metabolic process	catalytic activity	25996	ENSG00000076043.9	REXO2		Ribosome biogenesis in eukaryotes			1.481	0.776386
NP_115735.2		nucleotide binding;RNA binding	84319	ENSG00000184220.11	CMSS1					1.481	0.808301
NP_444281.1	cell organization and biogenesis;metabolic process;regulation of biological process	catalytic activity	117143	ENSG00000152382.5	TADA1					1.481	0.812221
XP_005248950.1	cell differentiation;metabolic process;regulation of biological process;response to stimulus	receptor activity;signal transducer activity	221395		GPR116; ADGRF5	GPCRs, Other				1.481	0.759122
XP_016880198.1	cell organization and biogenesis;metabolic process;transport	protein binding	50628		GEMIN4					1.48	0.763898
NP_000349.1	cell differentiation;cell organization and biogenesis;cell proliferation;metabolic process;regulation of biological process;response to stimulus	protein binding	7045	ENSG00000120708.16	TGFBI					1.479	0.819596
XP_005244832.1	cell differentiation;cell organization and biogenesis;cell proliferation;cellular component movement;metabolic process;regulation of biological process;response to stimulus	enzyme regulator activity;metal ion binding;protein binding	6497		SKI	TGF-beta Receptor Signaling; TGF-beta Signaling Pathway				1.479	0.808301
XP_005258164.1	cell organization and biogenesis;regulation of biological process	protein binding	55125		CEP192	Gastric Cancer Network 1				1.479	0.894323
NP_000995.1	cell organization and biogenesis;metabolic process;transport	protein binding;structural molecule activity	6181	ENSG00000177600.8	RPLP2	Cytoplasmic Ribosomal Proteins	Ribosome			1.478	0.720914
NP_001273345.1	metabolic process;response to stimulus	protein binding	6612	ENSG00000184900.15	SUMO3	Exercise-induced Circadian Regulation				1.478	0.79494
NP_003086.1	cell organization and biogenesis;metabolic process;transport	protein binding;RNA binding	6636	ENSG00000139343.10	SNRPF	mRNA Processing	Spliceosome			1.478	0.763898
NP_064547.2	metabolic process;regulation of biological process	catalytic activity;DNA binding;nucleotide binding;protein binding;RNA binding	56919	ENSG00000005100.12	DHX33		NOD-like receptor signaling pathway			1.478	0.769349
NP_001273015.1			79081; 102288414	ENSG00000278615.4	C11orf48; LBHD1; LOC102288414; C11orf98					1.477	0.791415
NP_005842.1	metabolic process;regulation of biological process	catalytic activity;protein binding	10263	ENSG00000167797.7	CDK2AP2					1.477	0.807154
NP_443143.2	cell organization and biogenesis;metabolic process;regulation of biological process	catalytic activity;metal ion binding;protein binding	114799	ENSG00000141446.10	ESCO1					1.476	0.776634
NP_055639.2	cell communication;cell organization and biogenesis;regulation of biological process	protein binding	9873	ENSG00000137478.14	FCHSD2					1.476	0.807154
NP_001341706.1	cell death;cell differentiation;metabolic process;regulation of biological process;response to stimulus	catalytic activity;enzyme regulator activity;protein binding	836	ENSG00000164305.18	CASP3	Hepatitis C and Hepatocellular Carcinoma; Apoptosis Modulation by HSP70; Nanomaterial induced apoptosis; Fas Ligand (FasL) pathway and Stress induction of Heat Shock Proteins (HSP) regulation; Allograft Rejection; TNF alpha Signaling Pathway; Integrated Breast Cancer Pathway; DNA Damage Response; Amyotrophic lateral sclerosis (ALS); Oncostatin M Signaling Pathway; Corticotropin-releasing hormone …	Amoebiasis; Proteoglycans in cancer; Tuberculosis; Natural killer cell mediated cytotoxicity; Epithelial cell signaling in Helicobacter pylori infection; Hepatitis B; p53 signaling pathway; Viral carcinogenesis; Apoptosis; Apoptosis - multiple species; Platinum drug resistance; MAPK signaling pathway; Amyotrophic lateral sclerosis (ALS); Pertussis; MicroRNAs in cancer; Non-alcoholic fatty liver d…			1.475	0.792533
NP_689518.1	development;metabolic process;regulation of biological process	catalytic activity	56983	ENSG00000163389.10	POGLUT1		Other types of O-glycan biosynthesis			1.475	0.808301
NP_001013725.2	cell communication;cell growth;defense response;metabolic process;regulation of biological process;response to stimulus	catalytic activity;nucleotide binding;protein binding;RNA binding	440275	ENSG00000128829.11	EIF2AK4		Herpes simplex infection; Protein processing in endoplasmic reticulum; Hepatitis C; Measles; Epstein-Barr virus infection; Influenza A			1.475	0.798366
NP_001001503.1	cell organization and biogenesis;metabolic process;transport	catalytic activity;RNA binding	4731	ENSG00000160194.17	NDUFV3	Electron Transport Chain; Oxidative phosphorylation	Oxidative phosphorylation; Parkinson's disease; Non-alcoholic fatty liver disease (NAFLD); Alzheimer's disease; Huntington's disease; Metabolic pathways			1.474	0.769303
NP_005906.2	metabolic process	catalytic activity;DNA binding;nucleotide binding;protein binding	4175	ENSG00000076003.4	MCM6	DNA Replication; G1 to S cell cycle control; Retinoblastoma (RB) in Cancer; Cell Cycle	Cell cycle; DNA replication			1.473	0.731894
NP_001003810.1	metabolic process;regulation of biological process;response to stimulus	DNA binding;protein binding;RNA binding	3184		HNRNPD	mRNA Processing				1.473	0.751245
NP_001139526.1	cell communication;cell death;cell organization and biogenesis;cellular component movement;metabolic process;regulation of biological process;response to stimulus;transport	catalytic activity;DNA binding;enzyme regulator activity;metal ion binding;protein binding;transporter activity	6622	ENSG00000145335.15	SNCA	Alzheimers Disease; Parkin-Ubiquitin Proteasomal System pathway; Ectoderm Differentiation; Parkinsons Disease Pathway	Parkinson's disease; Alzheimer's disease			1.473	0.807154
NP_006618.1	metabolic process	catalytic activity;protein binding;RNA binding	10775	ENSG00000105171.9	POP4		Ribosome biogenesis in eukaryotes; RNA transport			1.473	0.773742
NP_077284.2	metabolic process	catalytic activity;nucleotide binding	79154	ENSG00000278535.4; ENSG00000275397.2	DHRS11					1.473	0.791128
NP_001129478.1	metabolic process;response to stimulus	catalytic activity;metal ion binding;nucleotide binding	2618	ENSG00000159131.16	GART	Folate Metabolism; One Carbon Metabolism	One carbon pool by folate; Antifolate resistance; Metabolic pathways; Purine metabolism			1.472	0.734154
XP_016866762.1	cell organization and biogenesis;metabolic process;regulation of biological process;response to stimulus	DNA binding;protein binding;RNA binding	7913		DEK					1.471	0.734897
NP_001008661.1	metabolic process	catalytic activity;protein binding;RNA binding	56267	ENSG00000137944.17	CCBL2; KYAT3		Chemical carcinogenesis; Tryptophan metabolism; Selenocompound metabolism; Metabolic pathways			1.471	0.795481
NP_001014433.1	response to stimulus	metal ion binding;protein binding	51596	ENSG00000112514.15; ENSG00000226492.7	CUTA					1.471	0.808301
NP_877423.1	metabolic process	catalytic activity;DNA binding;nucleotide binding;protein binding	4173	ENSG00000104738.16	MCM4	Retinoblastoma (RB) in Cancer; DNA Replication; G1 to S cell cycle control; Gastric Cancer Network 1; Cell Cycle	Cell cycle; DNA replication			1.47	0.735723
NP_001265045.1	cell differentiation;cell organization and biogenesis;cellular component movement;development;regulation of biological process;response to stimulus	protein binding	3897	ENSG00000198910.12	L1CAM		Axon guidance; Cell adhesion molecules (CAMs)			1.47	0.79756
NP_004752.1	regulation of biological process;response to stimulus	protein binding	5863	ENSG00000206282.11; ENSG00000237825.9; ENSG00000237441.9; ENSG00000228736.9; ENSG00000224841.9	RGL2		Ras signaling pathway			1.47	0.763933
NP_036244.2	cell death;cell division;cell organization and biogenesis;cell proliferation;regulation of biological process	nucleotide binding;protein binding	22974	ENSG00000088325.15	TPX2	Gastric Cancer Network 1				1.468	0.738944
NP_001164014.1	cell communication;cell death;metabolic process;regulation of biological process;response to stimulus	catalytic activity;enzyme regulator activity;protein binding;signal transducer activity	192111	ENSG00000247077.6	PGAM5		TNF signaling pathway			1.468	0.807154
XP_011522806.1	defense response;regulation of biological process;response to stimulus;transport	protein binding	201294		UNC13D					1.468	0.798581
NP_001290386.1	regulation of biological process	protein binding	9675	ENSG00000101407.12	TTI1		mTOR signaling pathway			1.468	0.782654
NP_619634.1	defense response;regulation of biological process;response to stimulus	enzyme regulator activity	26472	ENSG00000173457.10	PPP1R14B					1.468	0.776386
NP_001252524.1	cell organization and biogenesis;metabolic process	catalytic activity;protein binding	10471	ENSG00000204220.11; ENSG00000237335.8; ENSG00000224782.8; ENSG00000235692.8; ENSG00000206283.10	PFDN6					1.468	0.838263
NP_004614.3		protein binding	7268	ENSG00000243725.6	TTC4					1.467	0.771364
NP_004490.2	cell organization and biogenesis;regulation of biological process	DNA binding;protein binding;RNA binding	3182	ENSG00000197451.11	HNRNPAB	mRNA Processing; Preimplantation Embryo				1.466	0.73964
XP_016873409.1	metabolic process;transport	catalytic activity;protein binding	51700		CYB5R2					1.466	0.808301
NP_001073941.1	cell organization and biogenesis;cellular homeostasis;metabolic process;regulation of biological process		128486	ENSG00000197296.5	FITM2					1.466	0.808301
NP_001136336.2	regulation of biological process;response to stimulus;transport	transporter activity	9780	ENSG00000103335.21	PIEZO1					1.465	0.779806
XP_011523401.1	cell organization and biogenesis;metabolic process	catalytic activity;metal ion binding	60681		FKBP10					1.464	0.78535
NP_653265.3		protein binding	143684	ENSG00000077458.12	FAM76B					1.464	0.824094
NP_009129.1			11212	ENSG00000147471.11	PROSC; PLPBP					1.463	0.773742
NP_001238920.1	cell organization and biogenesis;metabolic process;regulation of biological process;transport	catalytic activity;protein binding	51053	ENSG00000112312.9	GMNN	DNA Replication				1.463	0.813453
NP_001341528.1	metabolic process	catalytic activity;nucleotide binding	3712		IVD					1.463	0.831731
NP_002907.1	cell organization and biogenesis;cellular homeostasis;metabolic process;regulation of biological process;response to stimulus	catalytic activity;DNA binding;nucleotide binding;protein binding	5984	ENSG00000163918.10	RFC4	Retinoblastoma (RB) in Cancer; DNA Replication; Gastric cancer network 2	Nucleotide excision repair; DNA replication; Mismatch repair			1.462	0.757765
XP_016856004.1	development	DNA binding;metal ion binding;protein binding	1912		PHC2					1.462	0.812221
NP_689619.1		protein binding	134265	ENSG00000157510.13	AFAP1L1					1.462	0.814274
NP_004891.4	defense response;regulation of biological process;response to stimulus	catalytic activity;metal ion binding;RNA binding	9582		APOBEC3B					1.461	0.788133
NP_659498.4	cell division;regulation of biological process	protein binding	221150	ENSG00000165480.15	SKA3					1.461	0.81015
NP_387510.1	metabolic process	catalytic activity;protein binding	10785	ENSG00000160193.11	WDR4					1.461	0.787837
NP_003089.1	regulation of biological process	protein binding;structural molecule activity	6640	ENSG00000101400.5	SNTA1	Sudden Infant Death Syndrome (SIDS) Susceptibility Pathways				1.461	0.908295
NP_003099.1	cell differentiation;cell proliferation;development;metabolic process;regulation of biological process;response to stimulus	DNA binding;RNA binding	6664	ENSG00000176887.6	SOX11	Preimplantation Embryo				1.461	0.80509
XP_016870486.1	cell organization and biogenesis;metabolic process;regulation of biological process	DNA binding;metal ion binding;protein binding	58499		ZNF462					1.461	0.779806
NP_001336850.1										1.46	0.754694
NP_001269210.1	metabolic process;regulation of biological process;response to stimulus	catalytic activity;nucleotide binding;protein binding	5831	ENSG00000183010.16	PYCR1	Amino Acid metabolism; Urea cycle and metabolism of amino groups				1.46	0.795481
XP_016873257.1	cell differentiation;cell organization and biogenesis;cellular homeostasis;metabolic process;regulation of biological process;response to stimulus	catalytic activity;DNA binding;protein binding	4221		MEN1	Cell Cycle				1.46	0.838263
NP_004385.1	cell communication;cell death;metabolic process;regulation of biological process;response to stimulus	protein binding	1611	ENSG00000112977.15	DAP					1.46	0.828129
NP_001008744.1	metabolic process;response to stimulus	catalytic activity;DNA binding;protein binding	55775	ENSG00000042088.13	TDP1					1.46	0.808467
NP_689449.1	cell organization and biogenesis;regulation of biological process;response to stimulus	enzyme regulator activity;protein binding	11135	ENSG00000128283.6	CDC42EP1					1.46	0.787837
XP_011513025.2	cell organization and biogenesis		55166		CENPQ					1.46	0.748294
XP_005273790.1	cell division;cell organization and biogenesis;metabolic process;regulation of biological process;response to stimulus	protein binding	113130		CDCA5					1.459	0.814274
NP_001034229.1			54976	ENSG00000101220.17	C20orf27					1.459	0.795481
NP_001510.2	cell organization and biogenesis;metabolic process;regulation of biological process	metal ion binding;protein binding	2972	ENSG00000185024.16	BRF1					1.459	0.791893
XP_011530623.1	regulation of biological process	protein binding	84162		KIAA1109					1.458	0.908295
NP_004517.2	cell death;cell organization and biogenesis;metabolic process;response to stimulus	catalytic activity;DNA binding;metal ion binding;nucleotide binding;protein binding	4171	ENSG00000073111.13	MCM2	Cell Cycle; DNA Replication; G1 to S cell cycle control	DNA replication; Cell cycle			1.457	0.763898
NP_001339846.1	cell organization and biogenesis;metabolic process;regulation of biological process;response to stimulus	protein binding;RNA binding	23369		PUM2					1.457	0.85662
NP_001136270.1	cell organization and biogenesis	DNA binding;protein binding	124944	ENSG00000258315.5	C17orf49					1.457	0.798581
XP_016856690.1	cellular component movement;defense response;regulation of biological process;response to stimulus	protein binding;receptor activity;signal transducer activity	3570		IL6R	IL-6 signaling pathway; Senescence and Autophagy in Cancer; Sudden Infant Death Syndrome (SIDS) Susceptibility Pathways				1.457	0.791892
NP_001137359.1	cell differentiation;cell organization and biogenesis;cell proliferation;metabolic process;regulation of biological process;response to stimulus	protein binding;signal transducer activity	9318	ENSG00000166200.14	COPS2					1.456	0.839451
NP_003839.2	metabolic process	catalytic activity;metal ion binding;nucleotide binding;protein binding	8801	ENSG00000172340.14	SUCLG2	TCA Cycle; TCA Cycle and Deficiency of Pyruvate Dehydrogenase complex (PDHc)	Carbon metabolism; Citrate cycle (TCA cycle); Metabolic pathways; Propanoate metabolism			1.455	0.766397
NP_001272974.1	regulation of biological process	protein binding;RNA binding	10179	ENSG00000076053.10	RBM7					1.455	0.855137
NP_005115.2	cell organization and biogenesis;metabolic process;regulation of biological process;transport	DNA binding;metal ion binding;protein binding;structural molecule activity;transporter activity	9972	ENSG00000124789.11	NUP153	TGF-beta Signaling Pathway	RNA transport			1.454	0.768916
NP_001228.1	cell division;cell organization and biogenesis;metabolic process;regulation of biological process;response to stimulus	catalytic activity;protein binding	890		CCNA2	Cell Cycle; Retinoblastoma (RB) in Cancer	Progesterone-mediated oocyte maturation; AMPK signaling pathway; Viral carcinogenesis; Cell cycle; Hepatitis B; Epstein-Barr virus infection			1.454	0.819596
NP_079170.2		protein binding;RNA binding	79954	ENSG00000115761.15	NOL10					1.453	0.795481
XP_006717199.1	cell organization and biogenesis;metabolic process	structural molecule activity	51116		MRPS2					1.453	0.860091
NP_056278.1			25927	ENSG00000119865.8	CNRIP1					1.453	0.819596
NP_064550.3	metabolic process;regulation of biological process;response to stimulus	catalytic activity;DNA binding;metal ion binding;protein binding	56852	ENSG00000070950.9	RAD18					1.452	0.828129
NP_060684.4	regulation of biological process;response to stimulus	protein binding	55227	ENSG00000137269.14	LRRC1					1.452	0.804068
NP_005902.1	cell organization and biogenesis;metabolic process	catalytic activity;metal ion binding;nucleotide binding;protein binding	4144	ENSG00000168906.12	MAT2A	Methylation Pathways; One carbon metabolism and related pathways; Trans-sulfuration and one carbon metabolism	Cysteine and methionine metabolism; Metabolic pathways; Biosynthesis of amino acids			1.45	0.773742
NP_378669.1	cell organization and biogenesis;metabolic process;transport	RNA binding;structural molecule activity	25873	ENSG00000130255.12	RPL36	Cytoplasmic Ribosomal Proteins	Ribosome			1.45	0.80513
NP_892003.2	cell differentiation;cell organization and biogenesis;metabolic process;regulation of biological process	catalytic activity;metal ion binding;protein binding	84148	ENSG00000103510.19	KAT8					1.45	0.807154
NP_477521.1	metabolic process;regulation of biological process;response to stimulus		118430	ENSG00000172551.10	MUCL1					1.45	0.781297
NP_065101.1	cell organization and biogenesis;development;metabolic process	protein binding;RNA binding	57050	ENSG00000132467.3	UTP3					1.449	0.812221
NP_116558.1	metabolic process;regulation of biological process;response to stimulus	catalytic activity;DNA binding;protein binding	5432	ENSG00000102978.12	POLR2C	Eukaryotic Transcription Initiation	Pyrimidine metabolism; Purine metabolism; Metabolic pathways; Huntington's disease; RNA polymerase; Epstein-Barr virus infection			1.449	0.830016
NP_114172.1	cell division;cell organization and biogenesis;metabolic process;regulation of biological process;response to stimulus	catalytic activity;enzyme regulator activity;protein binding	891	ENSG00000134057.14	CCNB1	miRNA Regulation of DNA Damage Response; DNA Damage Response; Retinoblastoma (RB) in Cancer; G1 to S cell cycle control; AMP-activated Protein Kinase (AMPK) Signaling; ATM Signaling Pathway; Cell Cycle	p53 signaling pathway; FoxO signaling pathway; Oocyte meiosis; Progesterone-mediated oocyte maturation; Cell cycle			1.449	0.814274
NP_116165.1	cell organization and biogenesis;coagulation;metabolic process;regulation of biological process	catalytic activity;DNA binding;metal ion binding;protein binding	221037	ENSG00000171988.18	JMJD1C	Pathways Affected in Adenoid Cystic Carcinoma	Transcriptional misregulation in cancer			1.449	0.829041
NP_001135768.1	cell division;cell organization and biogenesis;regulation of biological process	protein binding	23111	ENSG00000133104.12	SPG20; SPART		Endocytosis			1.448	0.795481
NP_001308765.1	metabolic process;transport	catalytic activity;metal ion binding;protein binding;RNA binding	51692		CPSF3	mRNA Processing				1.448	0.795481
NP_006694.1	cell communication;metabolic process	catalytic activity;metal ion binding	11165	ENSG00000272325.1	NUDT3					1.448	0.819596
NP_004588.1	cell organization and biogenesis;metabolic process;transport	protein binding;RNA binding	6633	ENSG00000125743.10	SNRPD2	mRNA Processing	Spliceosome			1.447	0.787837
NP_057501.2	cellular homeostasis;metabolic process;regulation of biological process	catalytic activity;metal ion binding;protein binding	51218	ENSG00000182512.4	GLRX5					1.447	0.831731
NP_002897.1	cell organization and biogenesis;regulation of biological process;response to stimulus	protein binding;RNA binding	5962	ENSG00000137710.14	RDX	Regulation of Actin Cytoskeleton	Regulation of actin cytoskeleton; Proteoglycans in cancer; MicroRNAs in cancer			1.446	0.777422
NP_000962.2	cell organization and biogenesis;metabolic process;transport	DNA binding;protein binding;RNA binding;structural molecule activity	6129	ENSG00000147604.13	RPL7	Cytoplasmic Ribosomal Proteins	Ribosome			1.446	0.777584
NP_056277.2	metabolic process;regulation of biological process	protein binding;RNA binding	25926	ENSG00000130935.9	NOL11					1.446	0.793896
NP_001491.1	metabolic process;regulation of biological process;response to stimulus	catalytic activity;nucleotide binding;protein binding	2762	ENSG00000112699.10	GMDS		Amino sugar and nucleotide sugar metabolism; Metabolic pathways; Fructose and mannose metabolism			1.446	0.808301
NP_008869.1	cell organization and biogenesis;metabolic process;transport	protein binding;RNA binding	6632	ENSG00000167088.10	SNRPD1	mRNA Processing	Systemic lupus erythematosus; Spliceosome			1.446	0.808301
NP_149103.1	metabolic process	RNA binding	88745	ENSG00000124541.6	RRP36					1.446	0.794982
NP_057736.4	cell organization and biogenesis;metabolic process	catalytic activity;protein binding;RNA binding	51340	ENSG00000101343.14	CRNKL1		Spliceosome			1.446	0.807154
NP_005907.3	cell proliferation;metabolic process;regulation of biological process;response to stimulus	catalytic activity;DNA binding;nucleotide binding;protein binding	4176	ENSG00000166508.17	MCM7	miRNA Regulation of DNA Damage Response; Cell Cycle; Retinoblastoma (RB) in Cancer; DNA Replication; G1 to S cell cycle control	Cell cycle; DNA replication			1.445	0.779806
NP_002815.3	metabolic process		5763	ENSG00000159335.15	PTMS					1.445	0.795481
XP_016860933.1			101060017; 101930047		LOC101060017; LOC101930047					1.445	0.807154
XP_005249096.1	cell organization and biogenesis;metabolic process	DNA binding;protein binding	3017		HIST1H2BD					1.444	0.80544
NP_001272979.1		protein binding	23201	ENSG00000054965.10	FAM168A					1.444	0.799287
NP_006730.2	cell division;metabolic process	catalytic activity;DNA binding;nucleotide binding;protein binding	4174	ENSG00000100297.15	MCM5	Cell Cycle; DNA Replication; G1 to S cell cycle control	DNA replication; Cell cycle			1.443	0.787002
NP_002706.1	cell death;cell organization and biogenesis;metabolic process;regulation of biological process;response to stimulus	catalytic activity;metal ion binding;protein binding	5515	ENSG00000113575.9	PPP2CA	Association Between Physico-Chemical Features and Toxicity Associated Pathways; Dopamine metabolism; Glycogen Metabolism; TNF alpha Signaling Pathway; Focal Adhesion-PI3K-Akt-mTOR-signaling pathway; Mesodermal Commitment Pathway; Brain-Derived Neurotrophic Factor (BDNF) signaling pathway; Wnt Signaling Pathway and Pluripotency	Adrenergic signaling in cardiomyocytes; TGF-beta signaling pathway; Sphingolipid signaling pathway; Long-term depression; Hippo signaling pathway; Chagas disease (American trypanosomiasis); PI3K-Akt signaling pathway; Oocyte meiosis; AMPK signaling pathway; Tight junction; Dopaminergic synapse; Hepatitis C; mRNA surveillance pathway			1.442	0.808301
NP_061836.2	cell organization and biogenesis;metabolic process;regulation of biological process;response to stimulus	protein binding	54014	ENSG00000185658.13	BRWD1					1.442	0.914265
NP_060423.3	cell organization and biogenesis	metal ion binding;protein binding	54680	ENSG00000117174.10	ZNHIT6					1.442	0.79756
NP_001307.2	cell death;cell proliferation;transport	protein binding;transporter activity	1434	ENSG00000124207.16	CSE1L					1.441	0.788329
NP_001182237.1	metabolic process;regulation of biological process	DNA binding;protein binding	8545	ENSG00000163320.10	CGGBP1					1.441	0.838139
NP_055946.1	metabolic process;regulation of biological process	protein binding;RNA binding	23160	ENSG00000163811.11	WDR43		Ribosome biogenesis in eukaryotes			1.44	0.790338
NP_002077.1	cell communication;cell differentiation;cell organization and biogenesis;cellular component movement;defense response;metabolic process;regulation of biological process;response to stimulus;transport	catalytic activity;protein binding;RNA binding	2885	ENSG00000177885.13	GRB2	Kit receptor signaling pathway; Oncostatin M Signaling Pathway; TNF alpha Signaling Pathway; Prolactin Signaling Pathway; IL-5 Signaling Pathway; Focal Adhesion-PI3K-Akt-mTOR-signaling pathway; ErbB Signaling Pathway; IL-2 Signaling Pathway; Chemokine signaling pathway; Insulin Signaling; IL-9 Signaling Pathway; Association Between Physico-Chemical Features and Toxicity Associated Pathways; p38 M…	Insulin signaling pathway; Endometrial cancer; Focal adhesion; Chemokine signaling pathway; Dorso-ventral axis formation; Acute myeloid leukemia; Gap junction; Ras signaling pathway; Chronic myeloid leukemia; Pathways in cancer; Fc epsilon RI signaling pathway; Prolactin signaling pathway; Breast cancer; Proteoglycans in cancer; Estrogen signaling pathway; Hepatitis B; Non-small cell lung cancer;…			1.44	0.863728
NP_001246.2	cell differentiation;cell division;cell organization and biogenesis;metabolic process;regulation of biological process	enzyme regulator activity;protein binding	991	ENSG00000117399.13	CDC20	Cell Cycle	Viral carcinogenesis; Oocyte meiosis; Ubiquitin mediated proteolysis; Cell cycle; HTLV-I infection			1.44	0.833732
NP_057033.2	regulation of biological process;transport	protein binding	51608	ENSG00000239857.6	GET4					1.44	0.808301
NP_004865.1	cell organization and biogenesis;metabolic process;regulation of biological process;response to stimulus	enzyme regulator activity;nucleotide binding;protein binding;RNA binding;signal transducer activity	9530	ENSG00000156735.10	BAG4	Oxidative Damage	TNF signaling pathway			1.44	0.808301
NP_998754.1	cell growth;regulation of biological process;response to stimulus	protein binding	65059	ENSG00000173166.17	RAPH1					1.439	0.808301
XP_006715268.1	metabolic process;regulation of biological process	protein binding;RNA binding	7936		NELFE; RDBP	Initiation of transcription and translation elongation at the HIV-1 LTR				1.438	0.801375
XP_005249178.1	cell differentiation	protein binding	4201		MEA1					1.438	0.834861
NP_689735.1			151188	ENSG00000177917.10	ARL6IP6					1.437	0.808301
NP_065111.1	metabolic process;regulation of biological process	catalytic activity;DNA binding	57106	ENSG00000090971.4	NAT14	Metapathway biotransformation				1.437	0.846908
NP_001124336.1		protein binding	114825	ENSG00000170234.12	PWWP2A					1.437	0.799399
NP_005091.2	regulation of biological process;response to stimulus;transport	protein binding	9590	ENSG00000131016.16	AKAP12	G Protein Signaling Pathways				1.436	0.795695
NP_036364.2	metabolic process;regulation of biological process	protein binding;RNA binding	284119	ENSG00000177469.12	PTRF; CAVIN1					1.436	0.795481
NP_001317289.1	cell organization and biogenesis;cell proliferation;cellular homeostasis;metabolic process;regulation of biological process;response to stimulus	catalytic activity;DNA binding;metal ion binding;nucleotide binding;protein binding	5422	ENSG00000101868.10	POLA1	Nucleotide Metabolism; DNA Replication; Retinoblastoma (RB) in Cancer				1.436	0.831731
NP_059118.2	regulation of biological process;response to stimulus;transport	metal ion binding;protein binding	51806	ENSG00000178372.7	CALML5	Alzheimers Disease	Renin secretion; Oocyte meiosis; Vascular smooth muscle contraction; Pertussis; Glioma; cAMP signaling pathway; Oxytocin signaling pathway; Inflammatory mediator regulation of TRP channels; Amphetamine addiction; Alzheimer's disease; Dopaminergic synapse; Tuberculosis; Circadian entrainment; Ras signaling pathway; Neurotrophin signaling pathway; Gastric acid secretion; Phosphatidylinositol signal…			1.436	0.812221
NP_001268382.1	cell organization and biogenesis;metabolic process;regulation of biological process;response to stimulus	catalytic activity;DNA binding;nucleotide binding;protein binding	53615	ENSG00000071655.17	MBD3					1.436	0.855137
NP_001032726.1	metabolic process;regulation of biological process;transport	protein binding;RNA binding	689	ENSG00000145741.15	BTF3					1.435	0.808301
NP_000678.1	defense response;metabolic process;response to stimulus;transport	catalytic activity;nucleotide binding;protein binding	191	ENSG00000101444.12	AHCY	Trans-sulfuration and one carbon metabolism; One Carbon Metabolism; Trans-sulfuration pathway; Folate Metabolism	Metabolic pathways; Cysteine and methionine metabolism			1.433	0.799019
NP_001305436.1	metabolic process	catalytic activity;protein binding;RNA binding	348180	ENSG00000174177.12	CTU2					1.433	0.873994
NP_079221.2	metabolic process;regulation of biological process	nucleotide binding;protein binding	80010	ENSG00000178966.16	RMI1		Fanconi anemia pathway			1.433	0.819596
NP_001308810.1	cell proliferation;metabolic process;regulation of biological process	catalytic activity;protein binding	60560	ENSG00000135040.15	NAA35					1.433	0.808301
NP_001305645.1	metabolic process;regulation of biological process	protein binding	55709		KBTBD4					1.433	0.839206
NP_004374.1	cell differentiation;cell organization and biogenesis;defense response;metabolic process;regulation of biological process;response to stimulus	catalytic activity;metal ion binding;nucleotide binding;protein binding	1445	ENSG00000103653.16	CSK	Regulation of Actin Cytoskeleton; VEGFA-VEGFR2 Signaling Pathway; Integrin-mediated Cell Adhesion; Chemokine signaling pathway; EGF/EGFR Signaling Pathway	Epithelial cell signaling in Helicobacter pylori infection			1.432	0.822181
NP_060933.3	cell communication;cell differentiation;regulation of biological process;response to stimulus	protein binding	55846	ENSG00000111203.11	ITFG2					1.432	0.87095
XP_011511565.1	metabolic process	catalytic activity;nucleotide binding	8833		GMPS					1.431	0.802635
NP_005804.1	metabolic process;regulation of biological process;response to stimulus	catalytic activity;metal ion binding;nucleotide binding;protein binding	23683	ENSG00000115825.9	PRKD3	miRs in Muscle Cell Differentiation; G Protein Signaling Pathways	Rap1 signaling pathway; Aldosterone synthesis and secretion			1.431	0.80509
XP_011519406.1	defense response;metabolic process;regulation of biological process;response to stimulus;transport	enzyme regulator activity;protein binding	5611		DNAJC3	Photodynamic therapy-induced unfolded protein response				1.43	0.838263
NP_671713.1	metabolic process;regulation of biological process	catalytic activity;nucleotide binding;protein binding	9540	ENSG00000115129.13	TP53I3		p53 signaling pathway			1.429	0.849114
XP_016868658.1	metabolic process;regulation of biological process;response to stimulus	DNA binding;protein binding;RNA binding;signal transducer activity	1936		EEF1D	Translation Factors				1.428	0.80544
XP_016867022.1	cell differentiation;cell organization and biogenesis;metabolic process;regulation of biological process	protein binding	9820		CUL7					1.428	0.855137
NP_001129507.1	metabolic process	catalytic activity;metal ion binding;protein binding;RNA binding	55621	ENSG00000104907.12	TRMT1					1.427	0.834894
NP_004975.2	cell communication;cellular component movement;metabolic process;transport	catalytic activity;motor activity;nucleotide binding;protein binding	3798	ENSG00000155980.11	KIF5A		Dopaminergic synapse; Endocytosis			1.427	0.814274
NP_006582.1	cell organization and biogenesis;cellular homeostasis;metabolic process;response to stimulus	catalytic activity;protein binding;RNA binding	10714	ENSG00000077514.8	POLD3	Homologous recombination; DNA Replication; Retinoblastoma (RB) in Cancer	Mismatch repair; Homologous recombination; Pyrimidine metabolism; HTLV-I infection; Purine metabolism; Metabolic pathways; Base excision repair; DNA replication; Nucleotide excision repair			1.427	0.820975
NP_940932.2			439921	ENSG00000182534.13	MXRA7					1.427	0.844852
XP_011526347.1	cell organization and biogenesis;metabolic process	protein binding;RNA binding;structural molecule activity	51073	ENSG00000105364.13	MRPL4					1.427	0.807154
NP_001156729.1	cell growth;cellular component movement;regulation of biological process;response to stimulus	protein binding;receptor activity;signal transducer activity	5365	ENSG00000198753.11	PLXNB3					1.427	0.85766
XP_016881019.1	metabolic process;transport	protein binding;transporter activity	114876		OSBPL1A					1.427	0.808301
NP_112494.3	cell organization and biogenesis;cellular component movement;regulation of biological process;response to stimulus;transport	catalytic activity;motor activity;nucleotide binding;protein binding	81930	ENSG00000121621.6	KIF18A					1.427	0.816374
NP_074036.1	cell differentiation;metabolic process;regulation of biological process	DNA binding;protein binding	865	ENSG00000067955.13	CBFB	Dual hijack model of Vif in HIV infection				1.426	0.855137
NP_001137457.1	cell organization and biogenesis;metabolic process;regulation of biological process;response to stimulus;transport	DNA binding;protein binding	8815	ENSG00000175334.7	BANF1					1.426	0.855137
NP_001949.1	metabolic process;regulation of biological process;response to stimulus	catalytic activity;nucleotide binding;protein binding;RNA binding	1917	ENSG00000101210.10	EEF1A2	Translation Factors	RNA transport; Legionellosis			1.425	0.817175
NP_005795.2	metabolic process;regulation of biological process;response to stimulus;transport	catalytic activity;nucleotide binding;protein binding;RNA binding	10212	ENSG00000123136.14	DDX39A					1.425	0.820975
NP_001244289.1	metabolic process	catalytic activity;metal ion binding;protein binding	271	ENSG00000116337.15	AMPD2		Purine metabolism; Metabolic pathways			1.425	0.829041
NP_065070.1	transport	protein binding	57182	ENSG00000151458.11	ANKRD50					1.425	0.816554
NP_899196.1	metabolic process;regulation of biological process	catalytic activity;metal ion binding;protein binding	51132	ENSG00000131263.12	RLIM					1.425	0.855137
NP_009185.2	metabolic process;regulation of biological process;response to stimulus	catalytic activity;DNA binding;nucleotide binding;protein binding	11284	ENSG00000039650.11	PNKP					1.424	0.828083
NP_075384.3	metabolic process	RNA binding	65095	ENSG00000129347.19	KRI1					1.423	0.808301
NP_038476.2	cell organization and biogenesis;metabolic process;regulation of biological process	catalytic activity;metal ion binding;protein binding	11177	ENSG00000198604.10	BAZ1A	Ectoderm Differentiation				1.423	0.824094
NP_001304007.1	metabolic process;regulation of biological process	protein binding	219541	ENSG00000156603.15	MED19					1.422	0.860091
NP_219484.1	metabolic process	protein binding;RNA binding	92856	ENSG00000136718.9	IMP4		Ribosome biogenesis in eukaryotes			1.422	0.828129
NP_006451.1	defense response;metabolic process;regulation of biological process;response to stimulus	enzyme regulator activity;protein binding;RNA binding	10614	ENSG00000186834.3	HEXIM1	Initiation of transcription and translation elongation at the HIV-1 LTR				1.421	0.838173
NP_037379.1	cell death;cell organization and biogenesis;metabolic process;regulation of biological process;response to stimulus	catalytic activity;protein binding	27429	ENSG00000115317.11	HTRA2	Parkinsons Disease Pathway; Nanomaterial induced apoptosis	Parkinson's disease; Apoptosis - multiple species; Apoptosis			1.42	0.862182
NP_009123.1	cell organization and biogenesis;metabolic process;regulation of biological process;response to stimulus	protein binding;RNA binding	11198	ENSG00000092201.9	SUPT16H					1.419	0.808301
XP_011536806.1	cell differentiation;cell division;cell organization and biogenesis;metabolic process;regulation of biological process;response to stimulus	catalytic activity;metal ion binding;protein binding;RNA binding	5501		PPP1CC					1.419	0.862178
NP_001306006.1	cell organization and biogenesis;metabolic process;regulation of biological process;response to stimulus;transport	catalytic activity;DNA binding;protein binding	3159	ENSG00000137309.19	HMGA1	Preimplantation Embryo; Adipogenesis; Senescence and Autophagy in Cancer				1.419	0.849114
NP_006400.2	cell organization and biogenesis;regulation of biological process;response to stimulus	protein binding	10552	ENSG00000241685.9	ARPC1A	Pathogenic Escherichia coli infection	Salmonella infection; Bacterial invasion of epithelial cells; Pathogenic Escherichia coli infection; Shigellosis; Regulation of actin cytoskeleton; Endocytosis; Fc gamma R-mediated phagocytosis			1.419	0.809214
NP_005429.1	cell communication;cell organization and biogenesis;defense response;metabolic process;regulation of biological process;response to stimulus	DNA binding;protein binding	8061	ENSG00000175592.8	FOSL1	Wnt Signaling Pathway; Corticotropin-releasing hormone signaling pathway; DNA Damage Response (only ATM dependent); Wnt Signaling Pathway and Pluripotency; Integrated Breast Cancer Pathway	Osteoclast differentiation; Wnt signaling pathway; HTLV-I infection			1.419	0.83969
NP_064621.3	cell organization and biogenesis;metabolic process	protein binding;RNA binding;structural molecule activity	65008	ENSG00000169288.17	MRPL1		Ribosome			1.419	0.884101
NP_079353.3	metabolic process	catalytic activity;metal ion binding;protein binding;RNA binding	114034	ENSG00000132773.11	TOE1					1.418	0.854138
NP_001311374.1	metabolic process	catalytic activity;metal ion binding;RNA binding	23536	ENSG00000065457.10	ADAT1					1.418	0.831731
NP_001185774.1	cell organization and biogenesis;defense response;metabolic process;regulation of biological process;response to stimulus	metal ion binding;protein binding;RNA binding	100526737; 10432	ENSG00000248643.5	RBM14-RBM4; RBM14					1.417	0.855137
NP_057487.2	metabolic process	protein binding;RNA binding	51503	ENSG00000150316.11	CWC15		Spliceosome			1.417	0.838173
XP_011513484.1	cell death;cell proliferation;cellular component movement;metabolic process;regulation of biological process;response to stimulus	protein binding	221927		BRAT1					1.417	0.828079
XP_011523129.2	cell organization and biogenesis;metabolic process;regulation of biological process;response to stimulus	catalytic activity;protein binding	4355		MPP2					1.417	0.87095
NP_057046.1	metabolic process	RNA binding	51077	ENSG00000119616.11	FCF1		Ribosome biogenesis in eukaryotes			1.417	0.819596
NP_001341935.1	cell growth;cell organization and biogenesis;cellular homeostasis;metabolic process;regulation of biological process;response to stimulus;transport	DNA binding;enzyme regulator activity;protein binding;RNA binding	4869	ENSG00000181163.13	NPM1					1.416	0.814274
NP_001004060.1	regulation of biological process	protein binding	283820	ENSG00000185164.14	NOMO2					1.416	0.828804
NP_060102.1	regulation of biological process;response to stimulus	protein binding;RNA binding	55602	ENSG00000168564.5	CDKN2AIP					1.416	0.855979
NP_005266.2	regulation of biological process;response to stimulus	catalytic activity;nucleotide binding;structural molecule activity	2794	ENSG00000235986.9; ENSG00000229470.9; ENSG00000204590.12; ENSG00000206492.11; ENSG00000232143.9; ENSG00000228581.9; ENSG00000226882.9	GNL1					1.416	0.834229
NP_001287916.1	cell organization and biogenesis;metabolic process;regulation of biological process	RNA binding	58155		PTBP2	mRNA Processing; TarBasePathway				1.416	0.814274
NP_821074.1	cellular component movement;regulation of biological process;response to stimulus	enzyme regulator activity;protein binding	90627	ENSG00000133121.20	STARD13					1.416	0.866802
NP_001007560.1	cell organization and biogenesis;metabolic process;regulation of biological process;response to stimulus	protein binding	6760	ENSG00000141380.13	SS18		Transcriptional misregulation in cancer			1.416	0.855137
NP_689912.2	cell division;metabolic process	catalytic activity;protein binding	205564	ENSG00000119231.10	SENP5					1.416	0.832653
NP_996749.1	metabolic process;regulation of biological process;response to stimulus	catalytic activity;DNA binding;protein binding	571	ENSG00000156273.15	BACH1	Integrated Cancer pathway				1.415	0.868167
NP_056955.2	metabolic process;regulation of biological process;transport	DNA binding;metal ion binding;protein binding	51042	ENSG00000142684.8	ZNF593					1.415	0.835935
NP_006800.2	transport	protein binding	10953	ENSG00000025772.7	TOMM34					1.414	0.816568
NP_001011.1	cell organization and biogenesis;metabolic process;transport	protein binding;RNA binding;structural molecule activity	6217	ENSG00000105193.8	RPS16	Cytoplasmic Ribosomal Proteins	Ribosome			1.414	0.815793
NP_002100.2	cell organization and biogenesis;metabolic process	catalytic activity;nucleotide binding;protein binding	3035	ENSG00000170445.12	HARS	Allograft Rejection	Aminoacyl-tRNA biosynthesis			1.413	0.834861
NP_001294936.1	cell organization and biogenesis;metabolic process;regulation of biological process	catalytic activity;DNA binding;protein binding	8726	ENSG00000074266.19	EED	Histone Modifications; Interactome of polycomb repressive complex 2 (PRC2)				1.413	0.855137
NP_003711.1	cell organization and biogenesis;cell proliferation	protein binding	8624	ENSG00000183527.11	PSMG1					1.413	0.866778
NP_060232.2			54893	ENSG00000277086.3; ENSG00000166912.16	MTMR10					1.413	0.873994
NP_005313.1	cell organization and biogenesis;regulation of biological process	DNA binding;protein binding;RNA binding	3009	ENSG00000184357.4	HIST1H1B					1.412	0.859727
XP_006712055.1		protein binding	27436		EML4					1.412	0.908295
NP_001340295.1	cell differentiation	protein binding;RNA binding	64434		NOM1					1.412	0.828083
NP_116219.2	metabolic process;regulation of biological process	protein binding;RNA binding	84916	ENSG00000141076.17	CIRH1A; UTP4		Ribosome biogenesis in eukaryotes			1.412	0.849114
XP_016860586.1	cell organization and biogenesis;metabolic process;regulation of biological process	metal ion binding;protein binding	84289		ING5					1.412	0.8646
NP_004505.2	cell differentiation;metabolic process;regulation of biological process	DNA binding;metal ion binding;protein binding	3607	ENSG00000141568.20	FOXK2					1.412	0.876409
XP_016866721.1	metabolic process;regulation of biological process;response to stimulus	DNA binding;protein binding	7020		TFAP2A	Corticotropin-releasing hormone signaling pathway				1.412	0.838263
NP_002458.2	cell death;cell organization and biogenesis;cellular homeostasis;metabolic process;regulation of biological process;response to stimulus;transport	DNA binding;protein binding	4609	ENSG00000136997.16	MYC	TP53 Network; G1 to S cell cycle control; Imatinib and Chronic Myeloid Leukemia; miRNA Regulation of DNA Damage Response; PPAR Alpha Pathway; DNA Damage Response; Metastatic brain tumor; Wnt Signaling Pathway; Integrated Cancer pathway; Wnt Signaling Pathway and Pluripotency; Bladder Cancer; TGF-beta Signaling Pathway; Retinoblastoma (RB) in Cancer; Apoptosis; Prolactin Signaling Pathway; IL-5 Si…	ErbB signaling pathway; MicroRNAs in cancer; Jak-STAT signaling pathway; MAPK signaling pathway; Thyroid cancer; Pathways in cancer; Chronic myeloid leukemia; Proteoglycans in cancer; Endometrial cancer; TGF-beta signaling pathway; Cell cycle; Thyroid hormone signaling pathway; Epstein-Barr virus infection; Transcriptional misregulation in cancer; Breast cancer; Hepatitis B; Signaling pathways re…			1.412	0.865608
NP_057056.1	metabolic process;regulation of biological process	catalytic activity;DNA binding;protein binding	51082	ENSG00000186184.16	POLR1D	Eukaryotic Transcription Initiation	Cytosolic DNA-sensing pathway; Pyrimidine metabolism; Epstein-Barr virus infection; RNA polymerase; Purine metabolism; Metabolic pathways			1.412	0.871901
NP_005491.1	metabolic process;regulation of biological process	catalytic activity;enzyme regulator activity;protein binding	10055	ENSG00000142230.11	SAE1		Ubiquitin mediated proteolysis			1.411	0.819596
NP_974197.1	cell communication;cellular component movement;regulation of biological process;response to stimulus;transport	protein binding	10755	ENSG00000123159.15	GIPC1	VEGFA-VEGFR2 Signaling Pathway				1.411	0.819596
XP_016877111.1	cell division;cell organization and biogenesis;metabolic process;regulation of biological process	catalytic activity;nucleotide binding;protein binding	7443		VRK1					1.411	0.819596
NP_009035.3	cell organization and biogenesis;metabolic process;response to stimulus;transport	protein binding;RNA binding;structural molecule activity	4736	ENSG00000198755.10	RPL10A	Cytoplasmic Ribosomal Proteins	Ribosome			1.411	0.819596
NP_004598.1	cell organization and biogenesis;metabolic process	protein binding;RNA binding	6902	ENSG00000171530.13	TBCA					1.411	0.870561
NP_001186227.1	cell organization and biogenesis;metabolic process;regulation of biological process;response to stimulus	protein binding	51720	ENSG00000087206.16	UIMC1		Homologous recombination			1.409	0.873994
NP_001292031.1	metabolic process;regulation of biological process;response to stimulus	catalytic activity;metal ion binding;nucleotide binding;protein binding	11329	ENSG00000112079.8	STK38	Interactome of polycomb repressive complex 2 (PRC2)				1.409	0.879885
NP_443087.1		protein binding	91369	ENSG00000154945.6	ANKRD40					1.409	0.842289
NP_004102.1	cell organization and biogenesis;cellular homeostasis;metabolic process;regulation of biological process;response to stimulus	catalytic activity;DNA binding;metal ion binding;protein binding	2237	ENSG00000168496.3	FEN1		DNA replication; Base excision repair; Non-homologous end-joining			1.408	0.828079
NP_000992.1	metabolic process	protein binding;structural molecule activity	6166	ENSG00000165502.6	RPL36AL		Ribosome			1.408	0.900205
NP_060244.2	metabolic process	catalytic activity;metal ion binding;protein binding	54901	ENSG00000145996.11	CDKAL1					1.408	0.862178
NP_001309342.1		RNA binding	25957		PNISR					1.408	0.846492
NP_066010.1	metabolic process;transport	transporter activity	57719	ENSG00000074855.10	ANO8					1.408	0.927191
NP_004580.1	cell organization and biogenesis;cellular homeostasis;metabolic process;regulation of biological process;transport	antioxidant activity;catalytic activity;metal ion binding;protein binding	6341	ENSG00000133028.10	SCO1	Electron Transport Chain; Copper homeostasis				1.408	0.844852
NP_036473.2	cell differentiation;regulation of biological process;response to stimulus	catalytic activity;nucleotide binding;protein binding;RNA binding	23560	ENSG00000107937.18	GTPBP4		Ribosome biogenesis in eukaryotes			1.407	0.828129
NP_005751.2	metabolic process;regulation of biological process	DNA binding;RNA binding	10153	ENSG00000115816.14	CEBPZ	Gastric cancer network 2				1.407	0.842681
NP_001036053.1	cell organization and biogenesis;transport	protein binding;RNA binding;transporter activity	10073	ENSG00000169371.13	SNUPN		RNA transport			1.407	0.88194
NP_005946.2	metabolic process;regulation of biological process;response to stimulus	DNA binding;metal ion binding;protein binding	4520	ENSG00000188786.9	MTF1	Copper homeostasis; Zinc homeostasis				1.406	0.929799
NP_001139247.1	metabolic process	catalytic activity;protein binding	2289	ENSG00000096060.14	FKBP5	Farnesoid X Receptor Pathway; Mecp2 and Associated Rett Syndrome	Estrogen signaling pathway			1.405	0.849114
NP_004854.1	metabolic process	catalytic activity	9517	ENSG00000100596.6	SPTLC2	Sphingolipid Metabolism	Metabolic pathways; Sphingolipid signaling pathway; Sphingolipid metabolism			1.404	0.855137
NP_067041.1	metabolic process;response to stimulus	protein binding	58493	ENSG00000148153.13	INIP					1.404	0.923527
NP_061903.2	metabolic process	catalytic activity;nucleotide binding;protein binding;RNA binding	54505	ENSG00000067248.9	DHX29					1.403	0.834229
NP_060308.1	cell organization and biogenesis;metabolic process	protein binding;RNA binding	55651	ENSG00000145912.8	NHP2		Ribosome biogenesis in eukaryotes			1.403	0.900205
NP_005312.1	cell organization and biogenesis;metabolic process;regulation of biological process	DNA binding;metal ion binding;nucleotide binding;protein binding;RNA binding	3008	ENSG00000168298.6	HIST1H1E	Pathways Affected in Adenoid Cystic Carcinoma				1.402	0.836366
XP_011527050.1	cell communication;metabolic process;regulation of biological process;response to stimulus	DNA binding;metal ion binding;protein binding	23394		ADNP					1.402	0.866278
NP_001153408.1	metabolic process	RNA binding	10969	ENSG00000117395.12	EBNA1BP2					1.401	0.838173
NP_004299.1	regulation of biological process;response to stimulus;transport	enzyme regulator activity;protein binding	392	ENSG00000175220.11	ARHGAP1					1.401	0.860091
XP_011521015.1			84326		C16orf13; METTL26					1.401	0.844356
NP_001188306.1	metabolic process	catalytic activity;protein binding	501		ALDH7A1					1.4	0.838194
XP_011507381.1	metabolic process;regulation of biological process;response to stimulus	protein binding	10625		IVNS1ABP					1.4	0.884975
NP_006458.2	cell proliferation;defense response;metabolic process;regulation of biological process;response to stimulus	catalytic activity;protein binding	10622	ENSG00000113356.11	POLR3G		Purine metabolism; RNA polymerase; Epstein-Barr virus infection; Pyrimidine metabolism; Cytosolic DNA-sensing pathway; Metabolic pathways			1.4	0.898709
NP_001107000.1	metabolic process	catalytic activity;protein binding	196074	ENSG00000169519.20	METTL15					1.4	0.897862
NP_001025162.1	metabolic process	catalytic activity;protein binding	64745	ENSG00000165792.17	METTL17					1.4	0.855137
XP_011534817.1	cell organization and biogenesis;regulation of biological process	protein binding	161176		SYNE3					1.4	0.878505
NP_001308427.1	cell division	nucleotide binding;protein binding	151011	ENSG00000186522.14	SEPT10					1.399	0.862178
XP_011508685.1		protein binding	7260		TSSC1; EIPR1					1.399	0.847672
NP_079052.2	cell organization and biogenesis;cellular component movement;metabolic process	catalytic activity;nucleotide binding;protein binding	79834	ENSG00000173517.10	PEAK1					1.399	0.855209
NP_001035982.1	cell organization and biogenesis	protein binding	81624	ENSG00000139734.17	DIAPH3	Regulation of Actin Cytoskeleton	Regulation of actin cytoskeleton			1.398	0.862178
NP_786924.2	metabolic process	catalytic activity;metal ion binding	55148	ENSG00000278787.4; ENSG00000012963.14	UBR7					1.398	0.85766
NP_689413.1	cell organization and biogenesis;regulation of biological process;transport	protein binding	27131	ENSG00000089006.16	SNX5		Endocytosis			1.398	0.903906
NP_079341.2	cell organization and biogenesis;metabolic process	protein binding;RNA binding	80135	ENSG00000117133.10	RPF1					1.398	0.860091
NP_115898.2	metabolic process	RNA binding	84549	ENSG00000198042.10	MAK16					1.397	0.905555
NP_003194.3	cell organization and biogenesis;metabolic process;regulation of biological process	DNA binding;protein binding	6936	ENSG00000005436.13	GCFC2					1.397	0.892938
NP_036294.2	metabolic process	catalytic activity;protein binding	26233	ENSG00000182325.10	FBXL6					1.397	0.838263
NP_892010.2	defense response;metabolic process;regulation of biological process;response to stimulus	catalytic activity;DNA binding;metal ion binding;nucleotide binding;protein binding;receptor activity;signal transducer activity	8877	ENSG00000176170.13	SPHK1	Sphingolipid Metabolism; Signal Transduction of S1P Receptor				1.397	0.8646
NP_055555.1	metabolic process;regulation of biological process;response to stimulus;transport	catalytic activity;nucleotide binding;protein binding;RNA binding	9775	ENSG00000141543.9	EIF4A3		Spliceosome; mRNA surveillance pathway; RNA transport			1.396	0.87072
NP_001304040.1	regulation of biological process;response to stimulus	metal ion binding;protein binding	55233		MOB1A					1.396	0.884564
NP_001298128.1	cell organization and biogenesis;cellular homeostasis;transport	protein binding;RNA binding	1207	ENSG00000074201.8	CLNS1A		RNA transport			1.396	0.844356
NP_001305855.1	metabolic process	catalytic activity;metal ion binding;protein binding	6120		RPE	Pentose Phosphate Pathway				1.396	0.880974
NP_659480.1	metabolic process;response to stimulus	catalytic activity;DNA binding;metal ion binding;protein binding	252969	ENSG00000154328.15	NEIL2		Base excision repair			1.396	0.855137
NP_997226.2		metal ion binding;protein binding	257160	ENSG00000167257.10	RNF214					1.395	0.874153
XP_016883523.1	cell division;cell growth;cell organization and biogenesis;metabolic process;regulation of biological process;response to stimulus	catalytic activity;nucleotide binding;protein binding	6790		AURKA	EGF/EGFR Signaling Pathway; Gastric Cancer Network 1				1.395	0.8646
NP_689613.1			132720		C4orf32; FAM241A					1.395	0.904246
NP_005773.3	cell differentiation;metabolic process;regulation of biological process;response to stimulus;transport	protein binding;RNA binding	10189	ENSG00000183684.7	ALYREF		Spliceosome; Herpes simplex infection; mRNA surveillance pathway; RNA transport			1.394	0.849328
NP_115551.2	metabolic process;regulation of biological process	protein binding;RNA binding	84135	ENSG00000164338.9	UTP15		Ribosome biogenesis in eukaryotes			1.394	0.862182
NP_852136.1	cell organization and biogenesis;cellular homeostasis;metabolic process;regulation of biological process;response to stimulus	catalytic activity;DNA binding;nucleotide binding;protein binding	5982	ENSG00000049541.10	RFC2	DNA Replication	DNA replication; Nucleotide excision repair; Mismatch repair			1.394	0.887831
NP_001265568.1	cell organization and biogenesis;metabolic process;regulation of biological process;response to stimulus;transport	enzyme regulator activity;protein binding	5902	ENSG00000099901.16	RANBP1					1.393	0.852277
NP_060740.1	cell organization and biogenesis;metabolic process;regulation of biological process	protein binding	55257	ENSG00000101189.6	MRGBP					1.393	0.908295
NP_073593.2	cell organization and biogenesis;metabolic process;regulation of biological process	protein binding	64769	ENSG00000163875.15	MEAF6					1.393	0.914265
NP_006775.1	metabolic process	protein binding;RNA binding	10885	ENSG00000065183.15	WDR3		Ribosome biogenesis in eukaryotes			1.391	0.862178
NP_001007075.1	cell organization and biogenesis;metabolic process;response to stimulus;transport	RNA binding;structural molecule activity	6161	ENSG00000144713.12	RPL32	Cytoplasmic Ribosomal Proteins	Ribosome			1.391	0.855137
XP_011524074.1	cell death;metabolic process;regulation of biological process;response to stimulus;transport	DNA binding;protein binding;RNA binding	9984		THOC1					1.391	0.874886
NP_877496.1	cell death;cell organization and biogenesis;cellular component movement;regulation of biological process;response to stimulus;transport	protein binding	63916	ENSG00000062598.17	ELMO2		Bacterial invasion of epithelial cells; Shigellosis			1.391	0.906163
NP_055524.3	metabolic process;regulation of biological process;response to stimulus	catalytic activity;protein binding	9736	ENSG00000115464.14	USP34					1.391	0.862178
NP_877428.1	cell proliferation;metabolic process;response to stimulus	DNA binding;metal ion binding;protein binding	55388	ENSG00000065328.16	MCM10	DNA Replication; Cell Cycle				1.391	0.862178
NP_055318.2	metabolic process;regulation of biological process	protein binding;RNA binding	27340	ENSG00000120800.4	UTP20					1.39	0.863579
NP_003334.2	metabolic process;response to stimulus	catalytic activity;nucleotide binding;protein binding	7327	ENSG00000184787.18	UBE2G2	Parkinsons Disease Pathway; Parkin-Ubiquitin Proteasomal System pathway	Parkinson's disease; Ubiquitin mediated proteolysis; Protein processing in endoplasmic reticulum			1.39	0.903182
NP_116100.2	cellular homeostasis;coagulation;metabolic process;regulation of biological process;response to stimulus	DNA binding;protein binding	4097	ENSG00000197063.10	MAFG	NRF2 pathway; Quercetin and Nf-kB/ AP-1 Induced Cell Apoptosis				1.39	0.909391
XP_011518702.1	metabolic process	catalytic activity	84188		FAR1					1.39	0.929799
NP_055412.2	metabolic process;regulation of biological process	RNA binding	30836	ENSG00000067334.13	DNTTIP2					1.389	0.8646
NP_079229.2	metabolic process	catalytic activity;protein binding	80018	ENSG00000111300.9	NAA25					1.389	0.855137
NP_037367.3	defense response;metabolic process;regulation of biological process;response to stimulus	catalytic activity;metal ion binding;protein binding;RNA binding	29102	ENSG00000113360.16	DROSHA	RNA interference; miRNA Biogenesis; DDX1 as a regulatory component of the Drosha microprocessor	Proteoglycans in cancer; Ribosome biogenesis in eukaryotes			1.389	0.862178
XP_006717309.1	cell organization and biogenesis;cellular component movement;metabolic process;regulation of biological process;response to stimulus;transport	metal ion binding;protein binding;structural molecule activity	6709		SPTAN1	Fas Ligand (FasL) pathway and Stress induction of Heat Shock Proteins (HSP) regulation				1.388	0.908295
NP_003841.1	metabolic process	catalytic activity;metal ion binding;nucleotide binding;protein binding	8803	ENSG00000136143.14	SUCLA2		Metabolic pathways; Propanoate metabolism; Carbon metabolism; Citrate cycle (TCA cycle)			1.388	0.879338
NP_057665.2	cell organization and biogenesis;defense response;metabolic process;regulation of biological process;response to stimulus	catalytic activity;protein binding	51295	ENSG00000130159.13	ECSIT	MAPK Signaling Pathway; Simplified Interaction Map Between LOXL4 and Oxidative Stress Pathway; IL-1 signaling pathway	MAPK signaling pathway			1.388	0.891089
NP_065699.1	cell differentiation;development;regulation of biological process;response to stimulus	protein binding	57045	ENSG00000128791.11	TWSG1	Mesodermal Commitment Pathway				1.388	0.894339
NP_006388.2	metabolic process;response to stimulus	catalytic activity;metal ion binding;RNA binding	10535	ENSG00000104889.5	RNASEH2A		DNA replication			1.387	0.866778
NP_006755.4		protein binding	7866	ENSG00000214706.10	IFRD2					1.387	0.860091
NP_000994.1	cell organization and biogenesis;metabolic process;regulation of biological process;transport	enzyme regulator activity;protein binding;structural molecule activity	6176	ENSG00000137818.11	RPLP1	Cytoplasmic Ribosomal Proteins	Ribosome			1.386	0.887534
NP_149075.2	cell organization and biogenesis;metabolic process;regulation of biological process;response to stimulus	protein binding	2177	ENSG00000144554.10	FANCD2	DNA Damage Response; miRNA Regulation of DNA Damage Response				1.386	0.908295
NP_006323.2	metabolic process;regulation of biological process;response to stimulus	catalytic activity;protein binding	10437	ENSG00000216490.3	IFI30		Antigen processing and presentation			1.386	0.85709
NP_004522.1	metabolic process	catalytic activity	4338	ENSG00000164172.18	MOCS2		Metabolic pathways; Folate biosynthesis; Sulfur relay system			1.386	0.914076
NP_005679.2	metabolic process;transport	catalytic activity;nucleotide binding;transporter activity	10057	ENSG00000114770.16	ABCC5	Fluoropyrimidine Activity; NRF2 pathway	ABC transporters; Antifolate resistance			1.386	0.910452
NP_006363.4	cell differentiation;metabolic process;regulation of biological process;response to stimulus	protein binding;RNA binding	10492	ENSG00000135316.17	SYNCRIP					1.385	0.905555
NP_055871.1	metabolic process;regulation of biological process;response to stimulus	protein binding;RNA binding	23076	ENSG00000160208.12	RRP1B					1.385	0.87095
NP_056050.1	metabolic process	protein binding;RNA binding	23283	ENSG00000177613.8	CSTF2T	mRNA Processing	mRNA surveillance pathway			1.385	0.866778
NP_057190.2	cell organization and biogenesis;regulation of biological process;response to stimulus;transport	protein binding	23256	ENSG00000092108.20	SCFD1					1.385	0.873994
NP_001308943.1	metabolic process;response to stimulus	catalytic activity;DNA binding;nucleotide binding;protein binding	5395		PMS2					1.385	0.875428
NP_001186040.1	metabolic process	catalytic activity;nucleotide binding;protein binding	4190	ENSG00000014641.17	MDH1	Amino Acid metabolism; Sterol Regulatory Element-Binding Proteins (SREBP) signalling; Glycolysis and Gluconeogenesis; TCA Cycle and Deficiency of Pyruvate Dehydrogenase complex (PDHc)				1.384	0.862178
NP_057388.1	cell organization and biogenesis;metabolic process	protein binding;RNA binding;structural molecule activity	51187	ENSG00000137876.9	RSL24D1		Ribosome			1.384	0.87095
XP_005255335.1	cell organization and biogenesis;regulation of biological process	DNA binding;protein binding	29855		UBN1					1.384	0.87095
NP_001035809.1	cell organization and biogenesis;metabolic process;regulation of biological process;transport	catalytic activity;enzyme regulator activity;metal ion binding;nucleotide binding;protein binding	6059	ENSG00000164163.10	ABCE1					1.382	0.862178
NP_009140.1	cell organization and biogenesis;metabolic process;transport	RNA binding;structural molecule activity	11224	ENSG00000136942.14	RPL35	Cytoplasmic Ribosomal Proteins	Ribosome			1.382	0.882568
XP_005257700.1	defense response;metabolic process;regulation of biological process;response to stimulus	DNA binding;metal ion binding	7716		VEZF1					1.382	0.901887
XP_016858652.1	metabolic process	catalytic activity;metal ion binding;protein binding	10322		SMYD5					1.381	0.907929
NP_036422.3	cell organization and biogenesis;metabolic process;regulation of biological process;response to stimulus;transport	catalytic activity;nucleotide binding;protein binding	9874	ENSG00000198586.13	TLK1	miRNA Regulation of DNA Damage Response; Pathways Affected in Adenoid Cystic Carcinoma; DNA Damage Response				1.381	0.906561
NP_055445.2	metabolic process;regulation of biological process	DNA binding;metal ion binding;protein binding	9640	ENSG00000166716.9	ZNF592					1.381	0.906719
XP_011523571.1	regulation of biological process;response to stimulus	nucleotide binding	79915		ATAD5					1.381	0.864402
NP_113680.1	metabolic process;regulation of biological process;response to stimulus	metal ion binding;protein binding;RNA binding	83759	ENSG00000173914.11	RBM4B					1.38	0.873994
NP_015556.1	cell organization and biogenesis;cellular component movement;metabolic process;response to stimulus;transport	catalytic activity;DNA binding;motor activity;nucleotide binding;protein binding	3835	ENSG00000079616.12	KIF22					1.38	0.908295
NP_001276049.1		metal ion binding;protein binding;RNA binding	84186	ENSG00000147905.17	ZCCHC7		RNA degradation			1.38	0.914265
XP_011543800.1	cell communication;cell death;cell organization and biogenesis;cellular component movement;regulation of biological process;transport	protein binding	30011		SH3KBP1	EGF/EGFR Signaling Pathway				1.379	0.908295
NP_006017.1	cell organization and biogenesis	DNA binding;protein binding;RNA binding	8971	ENSG00000184897.5	H1FX					1.379	0.889771
NP_071898.2	metabolic process;regulation of biological process	catalytic activity;metal ion binding;protein binding	64320	ENSG00000163481.7	RNF25	Tryptophan metabolism				1.379	0.908295
XP_005260283.1	metabolic process;regulation of biological process	DNA binding;metal ion binding;protein binding	57473		ZNF512B					1.379	0.909391
NP_612213.2	metabolic process	catalytic activity	171586	ENSG00000158201.9	ABHD3					1.379	0.868058
NP_001271317.1	cell organization and biogenesis;metabolic process;regulation of biological process	nucleotide binding;protein binding;RNA binding	9221	ENSG00000166197.16	NOLC1					1.378	0.900205
NP_000225.1	cell division;metabolic process;response to stimulus	catalytic activity;DNA binding;metal ion binding;nucleotide binding	3978	ENSG00000105486.13	LIG1	Mismatch repair	Nucleotide excision repair; Mismatch repair; Base excision repair; DNA replication			1.378	0.875335
NP_001302459.1	cell organization and biogenesis;metabolic process;regulation of biological process;response to stimulus;transport	protein binding;RNA binding;structural molecule activity	6154	ENSG00000161970.12	RPL26	Cytoplasmic Ribosomal Proteins	Ribosome			1.378	0.91682
NP_078822.3		metal ion binding;protein binding	79596	ENSG00000152193.7	RNF219					1.378	0.88194
NP_066964.1	cell differentiation;cell organization and biogenesis;cell proliferation;defense response;metabolic process;regulation of biological process;response to stimulus;transport	catalytic activity;DNA binding;enzyme regulator activity;nucleotide binding;protein binding;RNA binding	7520	ENSG00000079246.15	XRCC5	Non-homologous end joining	Non-homologous end-joining			1.377	0.869362
NP_061830.3	cell differentiation;cell organization and biogenesis;cellular component movement;regulation of biological process;response to stimulus;transport	enzyme regulator activity;protein binding	23616	ENSG00000100092.20	SH3BP1					1.377	0.908295
NP_002680.2	cell organization and biogenesis;cellular homeostasis;metabolic process;transport	catalytic activity;DNA binding;protein binding	23649	ENSG00000014138.8	POLA2	DNA Replication; G1 to S cell cycle control	Pyrimidine metabolism; Purine metabolism; Metabolic pathways; DNA replication			1.377	0.914596
NP_001128119.1	regulation of biological process	protein binding	60312	ENSG00000196526.10	AFAP1					1.377	0.882568
NP_057132.2	metabolic process	catalytic activity;protein binding	51015	ENSG00000066583.11	ISOC1					1.377	0.914954
NP_057131.1	metabolic process	protein binding;RNA binding	51639	ENSG00000115128.6	SF3B14; SF3B6		Spliceosome			1.377	0.86395
XP_006715037.1	cell communication;cell organization and biogenesis;metabolic process;regulation of biological process;response to stimulus	catalytic activity;metal ion binding;protein binding	10919		EHMT2	Histone Modifications				1.377	0.908295
XP_005264337.1	cell organization and biogenesis;cellular homeostasis;metabolic process;regulation of biological process;response to stimulus;transport	catalytic activity;nucleotide binding;protein binding	3099		HK2	Glycolysis and Gluconeogenesis				1.376	0.870863
NP_036256.2	metabolic process;regulation of biological process	metal ion binding;nucleotide binding;protein binding	26973	ENSG00000110172.11	CHORDC1					1.376	0.87095
NP_005432.1	cell organization and biogenesis;metabolic process;regulation of biological process;response to stimulus	protein binding	8208	ENSG00000159259.7	CHAF1B					1.376	0.908295
NP_005040.2	cell organization and biogenesis;metabolic process	protein binding;RNA binding	5822; 102724159	ENSG00000241945.7	PWP2; LOC102724159		Ribosome biogenesis in eukaryotes			1.375	0.882568
NP_001505.1	cell organization and biogenesis;metabolic process;regulation of biological process	DNA binding;metal ion binding;protein binding	2959	ENSG00000137947.11	GTF2B	Eukaryotic Transcription Initiation	Basal transcription factors; Epstein-Barr virus infection; Viral carcinogenesis			1.375	0.919043
NP_001659.1	cell differentiation;metabolic process;regulation of biological process;response to stimulus	DNA binding;protein binding;receptor activity;signal transducer activity	405	ENSG00000143437.20	ARNT	Aryl Hydrocarbon Receptor Pathway; Angiogenesis; Photodynamic therapy-induced HIF-1 survival signaling; Aryl Hydrocarbon Receptor	Renal cell carcinoma; HIF-1 signaling pathway; Chemical carcinogenesis; Pathways in cancer			1.375	0.905555
NP_001631.3	cell organization and biogenesis;metabolic process;transport	catalytic activity;protein binding;RNA binding	327	ENSG00000164062.12	APEH					1.374	0.873994
XP_011541400.1	metabolic process	RNA binding	10412		NSA2					1.374	0.904115
NP_002410.1	cell death;cell proliferation;metabolic process;regulation of biological process;response to stimulus	catalytic activity;nucleotide binding;protein binding;signal transducer activity	4296	ENSG00000173327.7	MAP3K11	4-hydroxytamoxifen, Dexamethasone, and Retinoic Acids Regulation of p27 Expression; Insulin Signaling; Angiopoietin Like Protein 8 Regulatory Pathway; MAPK Signaling Pathway	Non-alcoholic fatty liver disease (NAFLD); MAPK signaling pathway			1.374	0.862178
XP_016873669.1	metabolic process;regulation of biological process;response to stimulus	DNA binding;protein binding;RNA binding	6749		SSRP1					1.373	0.875335
NP_001073947.1		protein binding	389257	ENSG00000185028.3	LRRC14B					1.373	0.8646
NP_001073949.1	metabolic process	catalytic activity	154141	ENSG00000172197.10	MBOAT1	Regulation of Wnt/B-catenin Signaling by Small Molecule Compounds	Metabolic pathways; Glycerolipid metabolism; Glycerophospholipid metabolism			1.373	0.936861
XP_016859681.1	cell division;cell organization and biogenesis;regulation of biological process;response to stimulus	nucleotide binding;protein binding	4735		SEPT2					1.372	0.905555
XP_016873817.1			79832		QSER1					1.372	0.919043
NP_005641.1	metabolic process;regulation of biological process	DNA binding;metal ion binding;RNA binding	6942	ENSG00000280467.2; ENSG00000281897.2; ENSG00000283026.1; ENSG00000282892.1; ENSG00000283681.1; ENSG00000262024.6; ENSG00000100207.18; ENSG00000276461.4	TCF20	Matrix Metalloproteinases				1.371	0.919882
NP_055077.2	metabolic process;regulation of biological process	catalytic activity;metal ion binding;protein binding	10536	ENSG00000110811.19	LEPREL2; P3H3					1.371	0.897862
NP_001073883.2	cell organization and biogenesis;metabolic process;regulation of biological process;response to stimulus;transport	catalytic activity;motor activity;protein binding	440193	ENSG00000015133.18	CCDC88C	Ectoderm Differentiation				1.371	0.908295
NP_001191676.1	cell organization and biogenesis;cellular homeostasis;metabolic process;regulation of biological process;response to stimulus	catalytic activity;DNA binding;enzyme regulator activity;nucleotide binding;protein binding	5981	ENSG00000035928.15	RFC1	miRNA Regulation of DNA Damage Response; DNA Replication; DNA Damage Response; Mismatch repair	Mismatch repair; Nucleotide excision repair; DNA replication			1.37	0.908295
NP_060753.1	cell communication;metabolic process;regulation of biological process;response to stimulus	catalytic activity;metal ion binding;protein binding	55270	ENSG00000136159.3	NUDT15					1.37	0.896843
NP_001137232.1	cell death;cellular homeostasis;metabolic process;regulation of biological process;response to stimulus;transport	protein binding;RNA binding	1984	ENSG00000132507.17	EIF5A	Translation Factors; eIF5A regulation in response to inhibition of the nuclear export system				1.369	0.88194
NP_115982.1	cell death;metabolic process;regulation of biological process	catalytic activity;nucleotide binding	84681	ENSG00000137133.10	HINT2					1.369	0.908295
NP_000301.1	cell communication;cell organization and biogenesis;cellular homeostasis;metabolic process;regulation of biological process;response to stimulus;transport	catalytic activity;protein binding	5538	ENSG00000131238.16	PPT1		Metabolic pathways; Lysosome; Fatty acid metabolism; Fatty acid elongation			1.369	0.908295
NP_057439.2	cell death;metabolic process;regulation of biological process;response to stimulus	catalytic activity;nucleotide binding;protein binding;RNA binding	51202	ENSG00000213782.7	DDX47					1.369	0.906163
NP_056076.1	cell division;cell organization and biogenesis;metabolic process	protein binding	23310	ENSG00000151503.12	NCAPD3					1.369	0.913237
NP_387506.1	cell death;cell organization and biogenesis;metabolic process;regulation of biological process;response to stimulus	nucleotide binding;protein binding;RNA binding;structural molecule activity	7818	ENSG00000132676.15	DAP3					1.368	0.914954
NP_005021.2	cell division;cell organization and biogenesis;cell proliferation;metabolic process;regulation of biological process;response to stimulus	catalytic activity;metal ion binding;nucleotide binding;protein binding	5347	ENSG00000166851.14	PLK1	Integrated Cancer pathway; TNF alpha Signaling Pathway; Regulation of toll-like receptor signaling pathway; Cell Cycle	FoxO signaling pathway; Oocyte meiosis; Cell cycle; Progesterone-mediated oocyte maturation			1.368	0.923527
NP_689407.1	metabolic process;regulation of biological process;response to stimulus;transport	catalytic activity;nucleotide binding;protein binding;RNA binding	1454; 102800317	ENSG00000213923.11; ENSG00000283900.1	CSNK1E; LOC400927-CSNK1E	Wnt Signaling Pathway; Wnt Signaling Pathway Netpath; Melatonin metabolism and effects; Wnt Signaling Pathway and Pluripotency	FoxO signaling pathway; Circadian rhythm; Hedgehog signaling pathway; Wnt signaling pathway; Hippo signaling pathway; Hippo signaling pathway -multiple species			1.368	0.88277
NP_006835.2		catalytic activity;metal ion binding;protein binding	10994	ENSG00000105135.15	ILVBL					1.367	0.905555
NP_001035889.1	cell organization and biogenesis;metabolic process;regulation of biological process;response to stimulus	catalytic activity;DNA binding;metal ion binding;protein binding	7468	ENSG00000109685.17	WHSC1; NSD2		Transcriptional misregulation in cancer; Lysine degradation			1.367	0.919043
NP_751917.1	cell organization and biogenesis;metabolic process	RNA binding;structural molecule activity	28977	ENSG00000198015.12	MRPL42					1.367	0.901887
XP_011515929.1	cell organization and biogenesis;metabolic process		9650		MTFR1					1.367	0.897862
XP_011509246.1	cell organization and biogenesis;cellular component movement;regulation of biological process;transport	protein binding	26146		TRAF3IP1					1.367	0.93271
NP_055118.1	cell organization and biogenesis;cell proliferation;metabolic process;regulation of biological process	protein binding;RNA binding	23481	ENSG00000100029.17	PES1					1.366	0.905555
NP_055925.2	cell division;cell organization and biogenesis;cellular component movement;metabolic process;regulation of biological process;response to stimulus	nucleotide binding;protein binding	23137	ENSG00000198887.8	SMC5					1.366	0.914265
NP_001238891.1	cell organization and biogenesis;regulation of biological process;response to stimulus	protein binding	26084	ENSG00000114790.12; ENSG00000277101.4	ARHGEF26	Mecp2 and Associated Rett Syndrome	Bacterial invasion of epithelial cells			1.366	0.908295
NP_001020262.1	defense response;metabolic process;regulation of biological process;response to stimulus;transport	catalytic activity;nucleotide binding;protein binding;RNA binding;translation regulator activity	23	ENSG00000225989.9; ENSG00000232169.9; ENSG00000204574.12; ENSG00000206490.11; ENSG00000236149.9; ENSG00000236342.8; ENSG00000231129.8	ABCF1					1.365	0.888033
NP_958815.1	cell organization and biogenesis;regulation of biological process	protein binding;RNA binding	55692	ENSG00000007392.16	LUC7L					1.365	0.907707
NP_060549.4	metabolic process	RNA binding	55133	ENSG00000068784.12	SRBD1					1.365	0.916656
NP_005372.2	regulation of biological process;response to stimulus	DNA binding;protein binding;RNA binding	4691	ENSG00000115053.15	NCL	Pathogenic Escherichia coli infection; VEGFA-VEGFR2 Signaling Pathway	Pathogenic Escherichia coli infection			1.364	0.891089
XP_016872584.1	regulation of biological process;response to stimulus;transport	nucleotide binding;protein binding	10525		HYOU1					1.364	0.914265
NP_001129675.1	cell division	RNA binding	115098	ENSG00000007080.10	CCDC124					1.364	0.89246
NP_036270.1	cell division;regulation of biological process;response to stimulus	protein binding;RNA binding	26574	ENSG00000276072.2; ENSG00000275700.4	AATF					1.364	0.908295
NP_005853.2	cell division;cell organization and biogenesis;metabolic process;regulation of biological process	protein binding	10274	ENSG00000118007.12	STAG1		Cell cycle			1.364	0.919043
NP_003968.3	metabolic process;regulation of biological process;response to stimulus;transport	catalytic activity;protein binding;signal transducer activity	9049	ENSG00000110711.9	AIP	Aryl Hydrocarbon Receptor; Aryl Hydrocarbon Receptor Pathway				1.364	0.919043
NP_000364.1	metabolic process;response to stimulus;transport	catalytic activity;protein binding	7372	ENSG00000114491.13	UMPS	Fluoropyrimidine Activity	Metabolic pathways; Drug metabolism - other enzymes; Pyrimidine metabolism			1.364	0.919043
NP_003164.1	cell differentiation;cell organization and biogenesis;metabolic process;regulation of biological process;response to stimulus	catalytic activity;DNA binding;metal ion binding;protein binding	6839	ENSG00000101945.16	SUV39H1	Simplified Interaction Map Between LOXL4 and Oxidative Stress Pathway; Retinoblastoma (RB) in Cancer; Histone Modifications	Lysine degradation			1.364	0.89525
NP_064703.1	metabolic process;regulation of biological process	enzyme regulator activity;protein binding	57018	ENSG00000163660.11	CCNL1					1.364	0.905508
NP_002107.3	metabolic process;regulation of biological process;response to stimulus	protein binding;RNA binding	3105	ENSG00000206503.12	HLA-A	Allograft Rejection; Proteasome Degradation				1.363	0.919043
XP_011544158.2	cell organization and biogenesis;metabolic process	catalytic activity;metal ion binding;protein binding	4706		NDUFAB1	Electron Transport Chain; Oxidative phosphorylation				1.362	0.905508
XP_016882931.1			90324		CCDC97					1.362	0.905555
NP_115553.2	metabolic process;transport	protein binding;RNA binding	51808	ENSG00000164902.13	PHAX		RNA transport			1.361	0.908295
NP_068762.1		DNA binding;metal ion binding	60685	ENSG00000156639.11	ZFAND3					1.361	0.919043
NP_115677.2	metabolic process	catalytic activity;protein binding	84261	ENSG00000132004.12	FBXW9					1.361	0.905555
NP_006145.2	cell organization and biogenesis;metabolic process;regulation of biological process;response to stimulus;transport	catalytic activity;protein binding	4734	ENSG00000069869.15	NEDD4	Proteasome Degradation; EGF/EGFR Signaling Pathway				1.36	0.909391
NP_002857.1	cell communication;cell organization and biogenesis;metabolic process;regulation of biological process;response to stimulus;transport	catalytic activity;enzyme regulator activity;nucleotide binding;protein binding	5864	ENSG00000105649.9	RAB3A	Synaptic Vesicle Pathway; Brain-Derived Neurotrophic Factor (BDNF) signaling pathway	Insulin secretion; Synaptic vesicle cycle			1.36	0.905555
NP_001335355.1	cell organization and biogenesis;defense response;metabolic process;regulation of biological process;response to stimulus	DNA binding;metal ion binding;protein binding	7707	ENSG00000163848.19	ZNF148					1.36	0.905555
NP_056525.2	cell organization and biogenesis;metabolic process;regulation of biological process;response to stimulus;transport	protein binding;RNA binding	29997	ENSG00000105373.18	GLTSCR2; NOP53		Herpes simplex infection			1.36	0.908295
NP_660275.2	metabolic process	catalytic activity;protein binding;RNA binding	90353	ENSG00000142544.6	CTU1		Sulfur relay system			1.36	0.905555
NP_689557.1			124801; 653122	ENSG00000161654.9	LSM12; LSM12P1					1.359	0.923527
NP_001269468.1	cell death;cell organization and biogenesis;cell proliferation;cellular homeostasis;metabolic process;regulation of biological process;response to stimulus	catalytic activity;protein binding;signal transducer activity	2782	ENSG00000078369.17	GNB1	Focal Adhesion-PI3K-Akt-mTOR-signaling pathway; Corticotropin-releasing hormone signaling pathway; Nicotine Activity on Dopaminergic Neurons; Calcium Regulation in the Cardiac Cell; G Protein Signaling Pathways; Chemokine signaling pathway; Human Thyroid Stimulating Hormone (TSH) signaling pathway; Estrogen signaling pathway; Myometrial Relaxation and Contraction Pathways	Retrograde endocannabinoid signaling; Circadian entrainment; Phototransduction; Cholinergic synapse; Alcoholism; Pathways in cancer; Olfactory transduction; Serotonergic synapse; Chemokine signaling pathway; GABAergic synapse; Morphine addiction; Glutamatergic synapse; Dopaminergic synapse; PI3K-Akt signaling pathway; Ras signaling pathway			1.358	0.909391
NP_005484.2	cell organization and biogenesis;cellular component movement;metabolic process;regulation of biological process;response to stimulus	protein binding	10048	ENSG00000010017.12	RANBP9	Brain-Derived Neurotrophic Factor (BDNF) signaling pathway				1.358	0.919043
XP_016885242.1	metabolic process	catalytic activity	6611		SMS	Urea cycle and metabolism of amino groups				1.357	0.905508
XP_016884289.1	metabolic process;transport	catalytic activity;metal ion binding;protein binding	410		ARSA					1.357	0.919043
NP_113608.1	cell organization and biogenesis;metabolic process	protein binding;RNA binding;structural molecule activity	65005	ENSG00000143436.10	MRPL9		Ribosome			1.357	0.914076
NP_671717.1	cell communication;metabolic process;regulation of biological process;response to stimulus;transport	catalytic activity;protein binding	26263	ENSG00000167196.13	FBXO22					1.357	0.930794
NP_001265612.1	metabolic process;regulation of biological process;response to stimulus	protein binding	51421	ENSG00000114019.14	AMOTL2					1.357	0.903965
NP_001121054.1	cell death;cell organization and biogenesis;metabolic process;regulation of biological process;response to stimulus	metal ion binding;protein binding	51147	ENSG00000111653.19	ING4					1.357	0.897862
XP_005248207.1	metabolic process;response to stimulus		259282		BOD1L1					1.355	0.914076
NP_714916.3	metabolic process	catalytic activity;protein binding	143888	ENSG00000178202.12	KDELC2					1.355	0.908295
NP_001012750.1	metabolic process	catalytic activity;metal ion binding;protein binding	1635	ENSG00000129187.14	DCTD					1.355	0.919043
NP_115866.1	cell death;cell organization and biogenesis;metabolic process	protein binding;RNA binding;structural molecule activity	64975	ENSG00000182154.7	MRPL41					1.355	0.923901
NP_001265281.1	cellular homeostasis;metabolic process;regulation of biological process;response to stimulus;transport	catalytic activity;metal ion binding;protein binding;RNA binding	48	ENSG00000122729.18	ACO1	TCA Cycle and Deficiency of Pyruvate Dehydrogenase complex (PDHc); Iron metabolism in placenta	2-Oxocarboxylic acid metabolism; Citrate cycle (TCA cycle); Glyoxylate and dicarboxylate metabolism; Biosynthesis of amino acids; Metabolic pathways; Carbon metabolism			1.354	0.905555
NP_001006.1	cell differentiation;cell organization and biogenesis;metabolic process;transport	protein binding;RNA binding;structural molecule activity	6205	ENSG00000142534.6	RPS11	Cytoplasmic Ribosomal Proteins	Ribosome			1.354	0.905555
XP_011528179.1	regulation of biological process;transport	enzyme regulator activity;protein binding	129138		ANKRD54					1.354	0.909391
XP_005266302.1	metabolic process	metal ion binding;protein binding	11193		WBP4					1.354	0.919043
NP_573566.2	cellular component movement;metabolic process;regulation of biological process;transport	catalytic activity;DNA binding;protein binding;RNA binding	10128	ENSG00000138095.18	LRPPRC					1.353	0.905555
NP_055693.4	regulation of biological process	DNA binding;protein binding;RNA binding	9933	ENSG00000080608.9	KIAA0020; PUM3					1.353	0.905555
NP_003281.1	cell differentiation;cell organization and biogenesis;cellular component movement	metal ion binding;protein binding;structural molecule activity	7171	ENSG00000167460.14	TPM4	Striated Muscle Contraction	Cardiac muscle contraction; Hypertrophic cardiomyopathy (HCM); Dilated cardiomyopathy; Adrenergic signaling in cardiomyocytes			1.353	0.914265
NP_001161328.1	regulation of biological process		55206	ENSG00000139697.13	SBNO1					1.353	0.914265
NP_001290194.1	cell organization and biogenesis;metabolic process;regulation of biological process	catalytic activity;RNA binding	3396		ICT1; MRPL58					1.353	0.923527
NP_004709.2	metabolic process;transport	catalytic activity;transporter activity	9167	ENSG00000115944.14	COX7A2L	Electron Transport Chain	Oxidative phosphorylation; Huntington's disease; Cardiac muscle contraction; Alzheimer's disease; Non-alcoholic fatty liver disease (NAFLD); Parkinson's disease			1.353	0.923527
NP_060085.2	metabolic process;regulation of biological process;response to stimulus	protein binding	54780	ENSG00000107672.14	NSMCE4A					1.353	0.908295
NP_981946.1	cell differentiation;cell organization and biogenesis;development;regulation of biological process;response to stimulus	protein binding;signal transducer activity	3925	ENSG00000117632.22	STMN1	Regulation of Microtubule Cytoskeleton; EGF/EGFR Signaling Pathway; Rac1/Pak1/p38/MMP-2 pathway; Retinoblastoma (RB) in Cancer; MAPK Signaling Pathway	MAPK signaling pathway; MicroRNAs in cancer			1.352	0.905555
NP_001032410.1	cell death;cell growth;metabolic process;regulation of biological process;response to stimulus	protein binding	26999	ENSG00000055163.19	CYFIP2	Regulation of Actin Cytoskeleton				1.352	0.923527
NP_036440.1	cell organization and biogenesis;metabolic process;regulation of biological process;response to stimulus	catalytic activity;DNA binding;metal ion binding;protein binding	22992	ENSG00000173120.14	KDM2A					1.352	0.923527
NP_000146.2	metabolic process	catalytic activity;metal ion binding;protein binding	2592	ENSG00000213930.11	GALT		Metabolic pathways; Prolactin signaling pathway; Amino sugar and nucleotide sugar metabolism; Galactose metabolism			1.352	0.930794
XP_005267899.1			55671	ENSG00000100796.17	SMEK1; PPP4R3A	Integrated Breast Cancer Pathway	Glucagon signaling pathway			1.351	0.919043
NP_001289978.1	regulation of biological process;response to stimulus	metal ion binding;protein binding	10627	ENSG00000101608.12	MYL12A					1.35	0.914076
NP_001449.3	cell organization and biogenesis	protein binding	2318	ENSG00000128591.15	FLNC		Proteoglycans in cancer; MAPK signaling pathway; Salmonella infection; Focal adhesion			1.349	0.908295
NP_009193.2	cell communication;cell organization and biogenesis;defense response;metabolic process;regulation of biological process;response to stimulus;transport	antioxidant activity;catalytic activity;DNA binding;enzyme regulator activity;metal ion binding;protein binding;RNA binding	11315	ENSG00000116288.12	PARK7	Parkinsons Disease Pathway; Synaptic Vesicle Pathway; Androgen receptor signaling pathway	Parkinson's disease			1.349	0.908295
NP_006444.2	metabolic process	protein binding;RNA binding	10607	ENSG00000183751.14	TBL3		Ribosome biogenesis in eukaryotes			1.349	0.914596
NP_955392.1		RNA binding	7165	ENSG00000101150.17	TPD52L2					1.349	0.908295
NP_001129107.1		protein binding;RNA binding	83638	ENSG00000175573.6	C11orf68					1.349	0.914265
XP_006715197.1	cell organization and biogenesis;metabolic process	structural molecule activity	55168		MRPS18A					1.349	0.918681
NP_001138778.1	cell differentiation;cell division;metabolic process;regulation of biological process;response to stimulus	catalytic activity;nucleotide binding;protein binding	1021	ENSG00000105810.9	CDK6	Cell Cycle; Signaling Pathways in Glioblastoma; miRNA Regulation of DNA Damage Response; Retinoblastoma (RB) in Cancer; Wnt Signaling Pathway Netpath; G1 to S cell cycle control; Metastatic brain tumor; DNA Damage Response; miRNAs involved in DNA damage response	Chronic myeloid leukemia; Measles; Breast cancer; Pancreatic cancer; Cell cycle; Melanoma; Viral carcinogenesis; Pathways in cancer; PI3K-Akt signaling pathway; Non-small cell lung cancer; Small cell lung cancer; MicroRNAs in cancer; p53 signaling pathway; Hepatitis B; Glioma			1.349	0.908295
NP_001077422.1	cellular homeostasis;regulation of biological process	protein binding	63892	ENSG00000115970.18	THADA					1.349	0.908295
NP_037470.1	metabolic process	catalytic activity	29880	ENSG00000120697.8	ALG5		N-Glycan biosynthesis; Metabolic pathways			1.349	0.905555
NP_001153173.1	cell differentiation;regulation of biological process	metal ion binding;protein binding	2273	ENSG00000022267.16	FHL1	Notch Signaling Pathway				1.348	0.923527
XP_011543297.1	cell organization and biogenesis;metabolic process	protein binding	3619		INCENP					1.348	0.919043
NP_653337.1	cell organization and biogenesis;metabolic process	catalytic activity;protein binding	55471	ENSG00000003509.15	NDUFAF7					1.348	0.923527
NP_003115.1	metabolic process;regulation of biological process	catalytic activity;nucleotide binding	6697	ENSG00000116096.5	SPR		Folate biosynthesis; Metabolic pathways			1.348	0.921885
NP_060802.1	metabolic process;regulation of biological process;transport	catalytic activity;nucleotide binding;protein binding;RNA binding	55308	ENSG00000168872.16	DDX19A					1.347	0.919043
NP_066012.1	cell differentiation;metabolic process;regulation of biological process	catalytic activity;protein binding;RNA binding	57721	ENSG00000145388.14	METTL14					1.347	0.906719
NP_071938.1	cell differentiation;cell organization and biogenesis;metabolic process;regulation of biological process;response to stimulus	catalytic activity;metal ion binding	64428	ENSG00000103245.13	NARFL					1.347	0.908295
NP_065194.2	cell differentiation;cell organization and biogenesis	protein binding;structural molecule activity	85378		TUBGCP6					1.347	0.919043
XP_005271527.1	metabolic process;regulation of biological process	protein binding	23187		PHLDB1					1.346	0.923527
NP_001000.2	cell organization and biogenesis;metabolic process;regulation of biological process;transport	protein binding;RNA binding;structural molecule activity	6193	ENSG00000083845.8	RPS5	Cytoplasmic Ribosomal Proteins	Ribosome			1.346	0.908295
NP_079184.2	regulation of biological process;response to stimulus	DNA binding;protein binding	79968	ENSG00000092470.11	WDR76					1.346	0.908295
NP_001307540.1	metabolic process;regulation of biological process;transport	protein binding;RNA binding;transporter activity	3838	ENSG00000182481.8	KPNA2		Influenza A			1.345	0.90863
NP_001307143.1	cell organization and biogenesis;metabolic process;regulation of biological process;response to stimulus;transport	protein binding;RNA binding	6430	ENSG00000100650.15	SRSF5	mRNA Processing	Spliceosome; Herpes simplex infection			1.345	0.919043
NP_001305181.1		protein binding;RNA binding	84310	ENSG00000146540.14	C7orf50					1.345	0.920446
NP_001274175.1	cell organization and biogenesis;metabolic process;regulation of biological process;response to stimulus	catalytic activity;DNA binding;metal ion binding;nucleotide binding;protein binding	641	ENSG00000197299.10	BLM		Homologous recombination; Fanconi anemia pathway			1.345	0.923527
XP_005265884.1	cell communication;cell organization and biogenesis;cell proliferation;regulation of biological process	protein binding	1627	ENSG00000113758.13	DBN1					1.344	0.909391
NP_001001410.1	metabolic process	catalytic activity	115939	ENSG00000007520.3	TSR3					1.344	0.909391
NP_006708.2	cell organization and biogenesis;development;metabolic process;regulation of biological process;response to stimulus	protein binding	10927	ENSG00000106723.16	SPIN1					1.344	0.93271
NP_001157750.1	metabolic process;transport	transporter activity	2542		SLC37A4					1.344	0.923527
NP_067038.1	metabolic process;regulation of biological process	protein binding	58490	ENSG00000101413.11	RPRD1B					1.344	0.913237
XP_005271912.1	cell organization and biogenesis;metabolic process;regulation of biological process;response to stimulus	protein binding;receptor activity;signal transducer activity	10902		BRD8					1.343	0.923527
NP_001124508.1	metabolic process;regulation of biological process	metal ion binding;RNA binding	84240	ENSG00000131732.11	ZCCHC9					1.343	0.923527
NP_055299.1	metabolic process	catalytic activity;metal ion binding;nucleotide binding;protein binding	27304	ENSG00000124217.4	MOCS3		Sulfur relay system			1.343	0.913059
XP_016880647.1	regulation of biological process	catalytic activity;motor activity;nucleotide binding;protein binding	80179		MYO19					1.343	0.914265
NP_004246.2	metabolic process;transport	catalytic activity;metal ion binding;protein binding;transporter activity	9377	ENSG00000178741.11	COX5A	Electron Transport Chain; Arachidonate Epoxygenase / Epoxide Hydrolase	Oxidative phosphorylation; Metabolic pathways; Parkinson's disease; Cardiac muscle contraction; Non-alcoholic fatty liver disease (NAFLD); Alzheimer's disease; Huntington's disease			1.343	0.926525
NP_001309091.1	metabolic process;regulation of biological process;response to stimulus	DNA binding;protein binding	6938	ENSG00000140262.17	TCF12					1.342	0.914076
XP_011528279.1	cell organization and biogenesis;metabolic process;response to stimulus	catalytic activity	158		ADSL	Nucleotide Metabolism				1.341	0.930005
NP_001317371.1	cell organization and biogenesis;metabolic process;regulation of biological process	catalytic activity;DNA binding;metal ion binding;protein binding	57504	ENSG00000057935.13	MTA3	Preimplantation Embryo				1.341	0.919043
NP_006848.1	metabolic process	protein binding	11017	ENSG00000124380.10	SNRNP27		Spliceosome			1.341	0.930005
NP_775782.2		protein binding	150864	ENSG00000138439.11	FAM117B					1.341	0.923527
XP_016883225.1	cell differentiation;metabolic process;regulation of biological process	DNA binding;metal ion binding;protein binding	23051		ZHX3					1.34	0.914076
NP_073741.2	metabolic process	catalytic activity;metal ion binding;nucleotide binding;protein binding;RNA binding	64852	ENSG00000149016.15	TUT1					1.34	0.918319
NP_057154.2	cell organization and biogenesis;metabolic process	protein binding;RNA binding;structural molecule activity	51649	ENSG00000181610.12	MRPS23					1.34	0.924025
NP_003087.1	cell organization and biogenesis;metabolic process;transport	protein binding;RNA binding;structural molecule activity	6637	ENSG00000143977.13	SNRPG	mRNA Processing	Spliceosome			1.34	0.908295
NP_001856.2	metabolic process;transport	catalytic activity;transporter activity	1347	ENSG00000112695.11	COX7A2	Electron Transport Chain	Parkinson's disease; Non-alcoholic fatty liver disease (NAFLD); Alzheimer's disease; Huntington's disease; Cardiac muscle contraction; Oxidative phosphorylation			1.34	0.912625
XP_011530342.2	metabolic process	catalytic activity;protein binding;RNA binding	54726		OTUD4					1.339	0.923527
NP_055608.2	metabolic process	catalytic activity;protein binding	9836	ENSG00000168806.7	LCMT2					1.339	0.905555
NP_001278963.1	metabolic process;regulation of biological process;response to stimulus	metal ion binding;protein binding	23118	ENSG00000055208.18	TAB2	Exercise-induced Circadian Regulation; TNF alpha Signaling Pathway; Toll-like receptor signaling pathway; Structural Pathway of Interleukin 1 (IL-1); RANKL/RANK (Receptor activator of NFKB (ligand)) Signaling Pathway; MAPK Signaling Pathway; IL-1 signaling pathway; TLR4 Signaling and Tolerance; Regulation of toll-like receptor signaling pathway	NF-kappa B signaling pathway; Osteoclast differentiation; Toll-like receptor signaling pathway; Leishmaniasis; TNF signaling pathway; Toxoplasmosis; MAPK signaling pathway; Epstein-Barr virus infection; Herpes simplex infection; NOD-like receptor signaling pathway; Measles			1.339	0.919043
XP_016856910.1	metabolic process	catalytic activity;nucleotide binding;protein binding	51179		HAO2					1.339	0.923527
NP_001258899.1	cell organization and biogenesis;metabolic process;regulation of biological process;response to stimulus;transport	enzyme regulator activity;nucleotide binding;protein binding;RNA binding	3326	ENSG00000096384.19	HSP90AB1	NRF2 pathway; Focal Adhesion-PI3K-Akt-mTOR-signaling pathway	NOD-like receptor signaling pathway; Antigen processing and presentation; Protein processing in endoplasmic reticulum; Progesterone-mediated oocyte maturation; PI3K-Akt signaling pathway; Prostate cancer; Estrogen signaling pathway; Pathways in cancer			1.338	0.914265
NP_002473.2	cell organization and biogenesis;cell proliferation;metabolic process;response to stimulus;transport	protein binding	4678	ENSG00000132780.16	NASP					1.338	0.914265
NP_004956.5	cell organization and biogenesis;metabolic process;regulation of biological process;response to stimulus	DNA binding;protein binding	3150	ENSG00000205581.10	HMGN1	p38 MAPK Signaling Pathway; ATM Signaling Network in Development and Disease	Herpes simplex infection			1.338	0.914265
NP_004389.2	metabolic process	catalytic activity;nucleotide binding;RNA binding	1662	ENSG00000178105.9	DDX10					1.338	0.919043
XP_005262892.1	cell communication;cell organization and biogenesis;cellular component movement	metal ion binding;protein binding	2195		FAT1					1.338	0.923527
NP_758455.1	cell organization and biogenesis;metabolic process	RNA binding	116541	ENSG00000183617.4	MRPL54					1.338	0.917016
XP_016863127.1	cell division;metabolic process;regulation of biological process	catalytic activity	10393		ANAPC10					1.337	0.908295
NP_003036.1	transport	protein binding;transporter activity	6541	ENSG00000139514.12	SLC7A1		MicroRNAs in cancer			1.336	0.919043
NP_001290385.1	defense response;metabolic process;regulation of biological process;response to stimulus	catalytic activity;DNA binding;protein binding	10623		LOC101060460; POLR3C					1.336	0.914161
XP_011536022.1	cell differentiation;coagulation;regulation of biological process;response to stimulus	protein binding;signal transducer activity	10019		SH2B3	T-Cell antigen Receptor (TCR) Signaling Pathway				1.336	0.923901
NP_003869.1	metabolic process;response to stimulus;transport	catalytic activity	8836	ENSG00000137563.11	GGH	Fluoropyrimidine Activity	Folate biosynthesis; Antifolate resistance			1.335	0.919043
NP_055984.1	cell differentiation;cell organization and biogenesis;metabolic process;regulation of biological process;transport	protein binding;RNA binding	23212	ENSG00000179041.3	RRS1					1.335	0.923527
XP_016880698.1	metabolic process;regulation of biological process;transport	protein binding;RNA binding	84081		NSRP1					1.335	0.924025
NP_001269374.1	cell organization and biogenesis;coagulation;regulation of biological process;response to stimulus;transport	metal ion binding;nucleotide binding;protein binding	10938	ENSG00000110047.17	EHD1	Insulin Signaling				1.334	0.919043
NP_001303240.1	cell organization and biogenesis;metabolic process;transport	protein binding;RNA binding;structural molecule activity	6165	ENSG00000182899.14	RPL35A	Cytoplasmic Ribosomal Proteins	Ribosome			1.334	0.919043
XP_011507955.1	metabolic process;regulation of biological process	DNA binding;protein binding	5451		POU2F1	Integrated Cancer pathway				1.334	0.919043
XP_016862457.1	metabolic process;regulation of biological process;response to stimulus	enzyme regulator activity;metal ion binding;protein binding	5922		RASA2	MAPK Signaling Pathway				1.334	0.932649
NP_001093143.1	metabolic process;regulation of biological process	catalytic activity;DNA binding	401466	ENSG00000176731.11	C8orf59					1.334	0.93271
NP_005989.3	cell organization and biogenesis;metabolic process;regulation of biological process;transport	nucleotide binding;protein binding;RNA binding	7203	ENSG00000163468.14	CCT3					1.333	0.919043
NP_001335116.1	metabolic process	catalytic activity;nucleotide binding;protein binding;RNA binding	55661		DDX27					1.333	0.919043
NP_001171940.1	cell organization and biogenesis;metabolic process	protein binding	29781	ENSG00000025770.18	NCAPH2					1.333	0.930794
NP_071900.2	cell organization and biogenesis;metabolic process;regulation of biological process	catalytic activity;DNA binding;metal ion binding;protein binding	64324	ENSG00000165671.19	NSD1	Histone Modifications; Pathways Affected in Adenoid Cystic Carcinoma	Lysine degradation			1.333	0.940689
NP_076950.1	metabolic process	catalytic activity;DNA binding;nucleotide binding;RNA binding	79009	ENSG00000107625.12	DDX50					1.332	0.919043
NP_001035754.1	cell organization and biogenesis;regulation of biological process;response to stimulus	receptor activity;RNA binding;signal transducer activity	692312	ENSG00000243207.6	PPAN-P2RY11					1.332	0.923527
NP_958839.1	cell differentiation;development;regulation of biological process;transport	protein binding	8522	ENSG00000007237.18	GAS7					1.332	0.919043
NP_775761.4		protein binding	134285	ENSG00000157111.12	TMEM171					1.332	0.929799
NP_004719.2	cell differentiation;metabolic process;regulation of biological process;response to stimulus	catalytic activity;nucleotide binding;protein binding;RNA binding	9188	ENSG00000165732.12	DDX21					1.331	0.919043
NP_476516.1	cell differentiation;development;metabolic process;regulation of biological process	catalytic activity;protein binding;RNA binding	80155	ENSG00000164134.12	NAA15					1.331	0.919043
NP_003674.1	metabolic process	RNA binding	8568	ENSG00000160214.12	RRP1					1.331	0.923527
NP_055819.2	metabolic process;regulation of biological process	catalytic activity;protein binding;RNA binding	23016	ENSG00000075914.12	EXOSC7		RNA degradation			1.331	0.908381
NP_003789.1	regulation of biological process;response to stimulus	protein binding	8727	ENSG00000119326.14	CTNNAL1	Regulation of toll-like receptor signaling pathway				1.331	0.919043
NP_612395.2	cell organization and biogenesis;metabolic process;regulation of biological process	protein binding;RNA binding	92345	ENSG00000145414.8	NAF1					1.331	0.929799
NP_001308413.1	cell differentiation;cell organization and biogenesis;cellular component movement;defense response;metabolic process;regulation of biological process;response to stimulus;transport	protein binding;RNA binding;structural molecule activity	6223	ENSG00000105372.6	RPS19	Cytoplasmic Ribosomal Proteins	Ribosome			1.33	0.919043
NP_009103.2	cell organization and biogenesis;metabolic process;regulation of biological process;transport	protein binding	10762	ENSG00000093000.18	NUP50		RNA transport			1.33	0.923527
NP_001171485.1	metabolic process	catalytic activity;nucleotide binding;protein binding	5096	ENSG00000114054.13	PCCB					1.33	0.919043
NP_000453.2	cellular component movement;metabolic process;regulation of biological process;response to stimulus;transport	catalytic activity;metal ion binding;protein binding;transporter activity	7337	ENSG00000114062.18	UBE3A	Androgen receptor signaling pathway; Tryptophan metabolism; Mecp2 and Associated Rett Syndrome	Viral carcinogenesis; Ubiquitin mediated proteolysis			1.329	0.930005
NP_004346.1	cell organization and biogenesis;cell proliferation;cellular component movement;defense response;metabolic process;regulation of biological process;response to stimulus;transport	protein binding;receptor activity;signal transducer activity	972	ENSG00000019582.14	CD74					1.329	0.930338
NP_001012.1	cell organization and biogenesis;metabolic process;transport	RNA binding;structural molecule activity	6218	ENSG00000278229.2; ENSG00000182774.10	RPS17; RPS17L	Cytoplasmic Ribosomal Proteins	Ribosome			1.329	0.932135
NP_006387.1	cell division	protein binding	10534	ENSG00000173465.7	SSSCA1					1.329	0.932135
XP_005272318.1	cell differentiation;metabolic process;regulation of biological process	catalytic activity;nucleotide binding;protein binding	1487		CTBP1	Wnt Signaling Pathway and Pluripotency; Wnt Signaling Pathway Netpath				1.329	0.914265
NP_060481.3	metabolic process;regulation of biological process	protein binding	55082	ENSG00000134884.13	ARGLU1					1.329	0.93271
NP_149080.2		metal ion binding;RNA binding	85364	ENSG00000247315.3	ZCCHC3					1.329	0.923527
NP_071942.1	cell organization and biogenesis;metabolic process	structural molecule activity	64432	ENSG00000131368.7	MRPS25					1.328	0.932649
NP_003064.2	cell differentiation;cell organization and biogenesis;metabolic process;regulation of biological process;response to stimulus	DNA binding;protein binding	6598	ENSG00000099956.18; ENSG00000275837.3	SMARCB1					1.328	0.931474
NP_973731.1	cell differentiation;metabolic process;regulation of biological process;response to stimulus	DNA binding;protein binding	2305	ENSG00000111206.12	FOXM1	Sudden Infant Death Syndrome (SIDS) Susceptibility Pathways				1.328	0.930005
NP_060585.2	cell organization and biogenesis;transport		55153	ENSG00000198301.11	SDAD1					1.327	0.92677
NP_115873.1	transport		84514	ENSG00000167925.15	GHDC					1.327	0.935173
NP_003358.1	cell communication;metabolic process;regulation of biological process;response to stimulus;transport	DNA binding;protein binding	7392	ENSG00000105698.15	USF2					1.327	0.919043
NP_003238.2	regulation of biological process	metal ion binding;protein binding	7058	ENSG00000186340.14	THBS2	miR-509-3p alteration of YAP1/ECM axis; miRNA targets in ECM and membrane receptors; Focal Adhesion-PI3K-Akt-mTOR-signaling pathway; Focal Adhesion	Focal adhesion; PI3K-Akt signaling pathway; Malaria; Phagosome; ECM-receptor interaction			1.327	0.93271
NP_057662.3	cell organization and biogenesis;metabolic process;regulation of biological process	catalytic activity;metal ion binding;protein binding	51773	ENSG00000048649.13	RSF1					1.326	0.930005
NP_001167589.1	regulation of biological process	metal ion binding;protein binding;RNA binding	399664		MEX3D					1.326	0.914265
XP_011525024.1	cell death;regulation of biological process;response to stimulus	protein binding	27113		BBC3	Integrated Cancer pathway; Apoptosis; Photodynamic therapy-induced unfolded protein response; TP53 Network				1.326	0.919882
NP_001137534.1	transport	protein binding;structural molecule activity	1315	ENSG00000129083.12	COPB1					1.325	0.923527
NP_055578.2	cell organization and biogenesis;metabolic process	structural molecule activity	9801	ENSG00000115364.13	MRPL19	Cytoplasmic Ribosomal Proteins	Ribosome			1.325	0.932649
NP_003767.2	cell organization and biogenesis;metabolic process	protein binding;RNA binding	64976	ENSG00000185608.8	MRPL40					1.325	0.93271
XP_016873149.1			347862		PDDC1; GATD1					1.325	0.914954
NP_079285.2	cell organization and biogenesis;metabolic process;regulation of biological process;transport	protein binding;transporter activity	9662	ENSG00000174799.10	CEP135					1.325	0.93271
NP_006421.2	metabolic process;regulation of biological process;transport	nucleotide binding;protein binding;RNA binding	10575	ENSG00000115484.14	CCT4					1.324	0.923527
NP_001227.1	metabolic process	catalytic activity;nucleotide binding;protein binding	874	ENSG00000159231.5	CBR3	NRF2 pathway	Metabolism of xenobiotics by cytochrome P450; Metabolic pathways; Arachidonic acid metabolism			1.324	0.93271
NP_001886.1	cell communication;cell death;metabolic process;regulation of biological process;response to stimulus	catalytic activity;enzyme regulator activity;nucleotide binding;protein binding	1457	ENSG00000101266.17	CSNK2A1	TNF alpha Signaling Pathway; Brain-Derived Neurotrophic Factor (BDNF) signaling pathway	Wnt signaling pathway; Tight junction; Herpes simplex infection; Ribosome biogenesis in eukaryotes; Adherens junction; NF-kappa B signaling pathway; Epstein-Barr virus infection; Measles			1.324	0.923527
NP_001292553.1	regulation of biological process;response to stimulus	enzyme regulator activity;metal ion binding;protein binding	805		CALM2	Glycogen Metabolism; Calcium Regulation in the Cardiac Cell; Myometrial Relaxation and Contraction Pathways				1.324	0.930794
NP_036463.1	metabolic process;response to stimulus	catalytic activity	4482	ENSG00000175806.14	MSRA	Sulindac Metabolic Pathway				1.324	0.921885
NP_001273554.1	metabolic process;regulation of biological process;transport	protein binding;RNA binding	10921	ENSG00000205937.11	RNPS1	mRNA Processing	RNA transport; mRNA surveillance pathway			1.324	0.93271
NP_001182157.1	cell division	protein binding	54478	ENSG00000129195.15	FAM64A; PIMREG					1.324	0.93271
NP_001287789.1	metabolic process;regulation of biological process	catalytic activity;nucleotide binding;RNA binding	9879	ENSG00000145833.15	DDX46					1.323	0.923527
NP_149015.2	cell organization and biogenesis;regulation of biological process;response to stimulus;transport	metal ion binding;protein binding	27445	ENSG00000186472.19	PCLO		Insulin secretion			1.323	0.919043
NP_001929.1	cell organization and biogenesis;metabolic process;regulation of biological process	DNA binding;protein binding	1810	ENSG00000117505.12	DR1					1.323	0.923527
NP_004696.2	regulation of biological process;response to stimulus	DNA binding;metal ion binding;protein binding	5612	ENSG00000137492.7	PRKRIR; THAP12					1.323	0.923527
NP_009052.3	metabolic process;regulation of biological process;response to stimulus	DNA binding;metal ion binding;protein binding;receptor activity;signal transducer activity	7376		NR1H2	Nuclear Receptors	Insulin resistance			1.323	0.930005
NP_001300822.1	cell differentiation;cell organization and biogenesis;cell proliferation;cellular component movement;cellular homeostasis;defense response;metabolic process;regulation of biological process;response to stimulus;transport	catalytic activity;DNA binding;enzyme regulator activity;protein binding;RNA binding	3146	ENSG00000189403.14	HMGB1	DNA Damage Response (only ATM dependent); Retinoblastoma (RB) in Cancer	Base excision repair			1.322	0.923527
NP_000652.2	cell organization and biogenesis;metabolic process;transport	protein binding;RNA binding;structural molecule activity	6133	ENSG00000163682.15	RPL9	Cytoplasmic Ribosomal Proteins	Ribosome			1.322	0.923527
NP_653171.1			90861	ENSG00000206053.12	HN1L; JPT2					1.322	0.923527
XP_005271384.1	regulation of biological process	protein binding;structural molecule activity	91624		NEXN					1.322	0.930794
XP_016878507.1	metabolic process	catalytic activity;nucleotide binding	197322		ACSF3					1.322	0.931378
NP_821158.2	metabolic process;regulation of biological process	catalytic activity;protein binding	2686	ENSG00000131067.16	GGT7		Taurine and hypotaurine metabolism; Metabolic pathways; Glutathione metabolism			1.322	0.917016
NP_110395.1	metabolic process	catalytic activity;metal ion binding;protein binding	80895	ENSG00000132323.8	ILKAP					1.321	0.930794
NP_775779.1	transport		148641	ENSG00000183780.12	SLC35F3					1.321	0.93271
NP_001337228.1	cell division;cell organization and biogenesis;transport	protein binding;structural molecule activity	2037		EPB41L2					1.32	0.923527
NP_055484.3	cell organization and biogenesis;cellular component movement;metabolic process;regulation of biological process;response to stimulus;transport	protein binding;structural molecule activity	9688	ENSG00000102900.12	NUP93		RNA transport			1.32	0.923527
NP_057085.2	metabolic process	protein binding;RNA binding	51096	ENSG00000011260.13	UTP18		Ribosome biogenesis in eukaryotes			1.32	0.923527
NP_057149.1	cell organization and biogenesis;metabolic process	protein binding;structural molecule activity	51021	ENSG00000182180.13	MRPS16		Ribosome			1.32	0.93271
NP_001116436.2	metabolic process;regulation of biological process		57223		SMEK2; PPP4R3B		Glucagon signaling pathway			1.32	0.923527
NP_059988.3	cell division;cell organization and biogenesis;regulation of biological process	protein binding	55559	ENSG00000213397.10	HAUS7					1.32	0.942335
NP_002757.2	metabolic process;regulation of biological process	catalytic activity;enzyme regulator activity;metal ion binding;protein binding	5635	ENSG00000161542.16	PRPSAP1					1.32	0.923527
NP_055296.2	metabolic process;response to stimulus	catalytic activity;DNA binding;metal ion binding	27301	ENSG00000169188.4	APEX2		Base excision repair			1.32	0.942335
NP_001258137.1	cell organization and biogenesis;cellular component movement;regulation of biological process	protein binding;structural molecule activity	4703		NEB	Striated Muscle Contraction				1.32	0.930794
XP_005260031.1	metabolic process;regulation of biological process;response to stimulus	DNA binding;protein binding;signal transducer activity	54862		CC2D1A	Sudden Infant Death Syndrome (SIDS) Susceptibility Pathways				1.319	0.930794
NP_001830.1	cell differentiation;cell organization and biogenesis;regulation of biological process	protein binding	1266	ENSG00000117519.15	CNN3					1.319	0.923527
NP_056280.2	cell organization and biogenesis;metabolic process;regulation of biological process;transport	protein binding;RNA binding	25929	ENSG00000082516.8	GEMIN5		RNA transport			1.319	0.923527
NP_115570.1	cell organization and biogenesis;metabolic process;regulation of biological process	RNA binding	84154	ENSG00000197498.12	RPF2					1.319	0.931474
XP_011533354.1	metabolic process;regulation of biological process;response to stimulus	catalytic activity;DNA binding;nucleotide binding;protein binding	2963		GTF2F2	Eukaryotic Transcription Initiation				1.319	0.931311
NP_009139.1	cell organization and biogenesis;metabolic process	catalytic activity;RNA binding;structural molecule activity	11222	ENSG00000114686.8	MRPL3		Ribosome			1.319	0.930005
NP_001035997.2	metabolic process	catalytic activity;nucleotide binding;protein binding	80347	ENSG00000068120.14	COASY					1.319	0.931685
XP_016868309.1	cellular component movement;regulation of biological process;response to stimulus	enzyme regulator activity;protein binding	9732		DOCK4					1.319	0.93271
NP_079472.1	metabolic process;regulation of biological process;transport	enzyme regulator activity;nucleotide binding;protein binding	80273	ENSG00000109519.12	GRPEL1					1.318	0.923527
NP_001020276.1	cell division;cell organization and biogenesis;metabolic process;regulation of biological process;response to stimulus;transport	catalytic activity;nucleotide binding;protein binding	1452	ENSG00000113712.17	CSNK1A1	T-Cell Receptor and Co-stimulatory Signaling; Regulation of Wnt/B-catenin Signaling by Small Molecule Compounds; Wnt Signaling Pathway Netpath; Wnt/beta-catenin Signaling Pathway in Leukemia				1.318	0.935444
NP_001139489.1	cell organization and biogenesis	protein binding	93643	ENSG00000137221.14	TJAP1		Tight junction			1.318	0.93271
NP_001243114.1	cell organization and biogenesis;regulation of biological process;transport	protein binding	29934	ENSG00000147164.11	SNX12					1.318	0.93271
XP_006715809.1	cell differentiation;cell organization and biogenesis;cellular component movement;regulation of biological process	protein binding	54443		ANLN	Retinoblastoma (RB) in Cancer				1.317	0.923527
NP_001311045.1	metabolic process	catalytic activity;protein binding	6675	ENSG00000117143.13	UAP1		Metabolic pathways; Amino sugar and nucleotide sugar metabolism			1.317	0.923527
NP_001240653.1	cellular component movement;regulation of biological process;response to stimulus	catalytic activity;protein binding	56896	ENSG00000157851.16	DPYSL5		Axon guidance			1.317	0.93271
NP_075045.2	metabolic process	catalytic activity;metal ion binding;nucleotide binding;RNA binding	64895	ENSG00000115421.12	PAPOLG		mRNA surveillance pathway			1.317	0.930794
NP_001317582.1	cell communication;cell organization and biogenesis;cellular homeostasis;regulation of biological process;response to stimulus;transport	metal ion binding;protein binding	10497	ENSG00000198722.14	UNC13B	Monoamine Transport; Synaptic Vesicle Pathway				1.317	0.923527
NP_006518.1	metabolic process;transport	protein binding;RNA binding	7884	ENSG00000163950.12	SLBP					1.317	0.93271
NP_001007027.1	cell death;metabolic process;regulation of biological process	DNA binding;protein binding	1822	ENSG00000111676.14	ATN1					1.317	0.923527
XP_011516594.1			158248		TTC16					1.317	0.923527
NP_065147.1	metabolic process	catalytic activity;nucleotide binding;RNA binding	57062	ENSG00000273761.5; ENSG00000089737.16	DDX24					1.316	0.924035
NP_002258.2	cell organization and biogenesis;regulation of biological process;transport	protein binding;transporter activity	3839	ENSG00000102753.9	KPNA3					1.316	0.93271
NP_777567.1	metabolic process;regulation of biological process	enzyme regulator activity;protein binding	151987	ENSG00000163605.14	PPP4R2					1.316	0.930005
NP_055506.1	metabolic process;response to stimulus	catalytic activity;DNA binding;nucleotide binding;protein binding;RNA binding	9716	ENSG00000021776.10	AQR		Spliceosome			1.316	0.93271
NP_987096.1	metabolic process;regulation of biological process;response to stimulus	catalytic activity;protein binding	9817	ENSG00000079999.13	KEAP1	NRF2 pathway; Transcriptional activation by NRF2; Quercetin and Nf-kB/ AP-1 Induced Cell Apoptosis; Photodynamic therapy-induced NFE2L2 (NRF2) survival signaling	Ubiquitin mediated proteolysis			1.316	0.93271
NP_001273586.1	metabolic process	catalytic activity	137695	ENSG00000167904.14	TMEM68					1.316	0.923527
NP_055317.1	cell organization and biogenesis;cell proliferation;metabolic process;regulation of biological process;response to stimulus	catalytic activity;metal ion binding;protein binding	27339	ENSG00000110107.8	PRPF19		Spliceosome; Ubiquitin mediated proteolysis			1.315	0.924698
NP_001032248.1	metabolic process	catalytic activity	23597	ENSG00000123130.16	ACOT9					1.315	0.930823
NP_060566.2	cell differentiation;cell organization and biogenesis;regulation of biological process;response to stimulus	protein binding	54475	ENSG00000073536.17	NLE1					1.315	0.930794
NP_008937.1	cell organization and biogenesis;metabolic process	catalytic activity;protein binding;RNA binding	11051	ENSG00000167005.13	NUDT21	mRNA Processing	mRNA surveillance pathway			1.315	0.93271
NP_680545.1		protein binding;RNA binding	138716	ENSG00000164967.9	RPP25L		RNA transport; Ribosome biogenesis in eukaryotes			1.315	0.930794
NP_001107648.1	cell organization and biogenesis;metabolic process;regulation of biological process	DNA binding;metal ion binding;protein binding	121536	ENSG00000139154.14	AEBP2	Interactome of polycomb repressive complex 2 (PRC2); Histone Modifications; Mesodermal Commitment Pathway				1.315	0.930794
NP_631961.1	regulation of biological process	DNA binding;metal ion binding;protein binding;RNA binding	8148	ENSG00000270647.5; ENSG00000276833.2	TAF15		Transcriptional misregulation in cancer; Basal transcription factors			1.314	0.93271
NP_054722.2	metabolic process;transport	catalytic activity;nucleotide binding;protein binding;RNA binding	9785	ENSG00000140829.11	DHX38	mRNA Processing	Spliceosome			1.314	0.93271
NP_000253.1	metabolic process	catalytic activity;protein binding	4668	ENSG00000198951.11	NAGA		Lysosome; Glycosphingolipid biosynthesis - globo and isoglobo series			1.314	0.942335
NP_116021.2	metabolic process;regulation of biological process	catalytic activity;metal ion binding;nucleotide binding;protein binding;RNA binding	10914	ENSG00000090060.17	PAPOLA	mRNA Processing	mRNA surveillance pathway			1.314	0.93271
NP_001119594.1	metabolic process;transport	transporter activity	60386	ENSG00000125454.11	SLC25A19					1.314	0.923527
NP_113641.2			83641	ENSG00000065809.13	FAM107B					1.314	0.942732
NP_056183.2	cell communication;cell organization and biogenesis;regulation of biological process;response to stimulus;transport	protein binding;transporter activity	24145	ENSG00000110218.8	PANX1		NOD-like receptor signaling pathway			1.313	0.930005
XP_011523430.1	metabolic process;regulation of biological process;response to stimulus	catalytic activity;protein binding	64750		SMURF2	TGF-beta Signaling Pathway				1.313	0.93271
NP_001033791.1	regulation of biological process;transport	protein binding;structural molecule activity	56990	ENSG00000158985.13	CDC42SE2					1.313	0.942335
XP_016864497.1	regulation of biological process;response to stimulus	protein binding	11346		SYNPO					1.313	0.931685
NP_001303880.1			55425	ENSG00000133114.17	KIAA1704; GPALPP1					1.313	0.923527
NP_005436.1	cell division;cell organization and biogenesis;metabolic process;regulation of biological process;response to stimulus;transport	catalytic activity;motor activity;nucleotide binding;protein binding;transporter activity	9126	ENSG00000108055.9	SMC3	Retinoblastoma (RB) in Cancer; Mecp2 and Associated Rett Syndrome	Oocyte meiosis; Cell cycle			1.312	0.930005
NP_060117.3	metabolic process	catalytic activity;protein binding;RNA binding	117246	ENSG00000108592.16	FTSJ3					1.312	0.930005
NP_055681.1	cell organization and biogenesis;transport	protein binding	9919	ENSG00000148396.18	SEC16A					1.312	0.936861
NP_001295561.1	cell organization and biogenesis;cellular homeostasis;metabolic process;response to stimulus	catalytic activity;DNA binding;metal ion binding;nucleotide binding;protein binding	5424	ENSG00000062822.12	POLD1	Nucleotide Metabolism; Homologous recombination; DNA Replication; Mismatch repair				1.312	0.93271
NP_065700.1	cell organization and biogenesis;metabolic process;regulation of biological process;response to stimulus	enzyme regulator activity;protein binding;RNA binding	57332	ENSG00000141570.10	CBX8					1.312	0.932737
NP_065757.1		RNA binding	57466	ENSG00000156304.14	SCAF4					1.312	0.935173
NP_065777.1	metabolic process;regulation of biological process	catalytic activity;metal ion binding	57486	ENSG00000123213.22	NLN		Renin-angiotensin system			1.312	0.935444
XP_005260061.1	cell organization and biogenesis;regulation of biological process	metal ion binding;protein binding	58525		WIZ					1.312	0.942335
NP_055857.1	development;metabolic process;regulation of biological process	metal ion binding	23060	ENSG00000180357.9	ZNF609					1.312	0.930794
NP_002480.1	metabolic process;transport	catalytic activity;protein binding;transporter activity	4697	ENSG00000189043.9	NDUFA4	Oxidative phosphorylation; Electron Transport Chain	Non-alcoholic fatty liver disease (NAFLD); Parkinson's disease; Metabolic pathways; Alzheimer's disease; Oxidative phosphorylation; Huntington's disease			1.312	0.931685
NP_054899.2	cell organization and biogenesis;metabolic process	RNA binding;structural molecule activity	29093	ENSG00000082515.17	MRPL22		Ribosome			1.312	0.942335
NP_006657.1	cell organization and biogenesis;metabolic process;regulation of biological process;response to stimulus	catalytic activity;DNA binding;nucleotide binding;protein binding	10856	ENSG00000183207.13	RUVBL2					1.311	0.93271
NP_001184226.1	cell differentiation;cell organization and biogenesis;metabolic process;regulation of biological process;response to stimulus	DNA binding;protein binding	2551	ENSG00000154727.10	GABPA	Allograft Rejection; Mitochondrial Gene Expression; Hematopoietic Stem Cell Gene Regulation by GABP alpha/beta Complex; Energy Metabolism; Myometrial Relaxation and Contraction Pathways				1.311	0.937798
NP_077739.1	cell death;transport	metal ion binding	1823	ENSG00000134765.9	DSC1					1.311	0.923901
NP_001165783.1	cell organization and biogenesis;regulation of biological process;transport	metal ion binding;protein binding;structural molecule activity	5357	ENSG00000120756.12	PLS1					1.31	0.93271
NP_694822.2	cell organization and biogenesis;metabolic process;regulation of biological process	catalytic activity;metal ion binding;protein binding	84864	ENSG00000170854.17	MINA; RIOX2					1.31	0.93271
XP_011537294.1	transport	transporter activity	9194		SLC16A7					1.31	0.93739
NP_001092744.1	cell organization and biogenesis;metabolic process;regulation of biological process	DNA binding;protein binding	26277	ENSG00000092330.15	TINF2					1.31	0.942732
XP_016855322.1	cell organization and biogenesis;transport	protein binding;transporter activity	7109		TRAPPC10					1.31	0.923527
NP_001295071.1	cell differentiation;metabolic process;regulation of biological process	protein binding	57496	ENSG00000186260.16	MKL2					1.31	0.942732
NP_149124.3	cell communication;cell differentiation;cell organization and biogenesis;metabolic process;response to stimulus	catalytic activity;nucleotide binding;RNA binding	1267	ENSG00000173786.16	CNP	Mecp2 and Associated Rett Syndrome; Glial Cell Differentiation				1.309	0.930794
NP_003189.2	metabolic process;regulation of biological process	DNA binding;protein binding	6924	ENSG00000011007.12	TCEB3; ELOA	VEGFA-VEGFR2 Signaling Pathway				1.309	0.93271
NP_055768.3	metabolic process;regulation of biological process	catalytic activity;protein binding;RNA binding	22894	ENSG00000083520.14	DIS3		RNA degradation			1.309	0.930794
NP_061893.2	regulation of biological process;transport	enzyme regulator activity;protein binding	125058	ENSG00000167291.15	TBC1D16					1.309	0.923527
NP_064543.3	defense response;metabolic process;regulation of biological process;response to stimulus	catalytic activity;protein binding;RNA binding	56915	ENSG00000077348.8	EXOSC5		RNA degradation			1.309	0.934948
NP_003084.1	cell organization and biogenesis;metabolic process	metal ion binding;protein binding;RNA binding	6631	ENSG00000124562.9	SNRPC		Spliceosome			1.308	0.93271
NP_001180262.1	cell organization and biogenesis;cellular component movement;defense response;regulation of biological process;response to stimulus;transport	protein binding;RNA binding	11151	ENSG00000102879.15	CORO1A		Tuberculosis; Phagosome			1.308	0.923527
NP_444505.1	cell organization and biogenesis;metabolic process;regulation of biological process;response to stimulus;transport	protein binding;RNA binding;structural molecule activity	6175	ENSG00000089157.15	RPLP0	Cytoplasmic Ribosomal Proteins	Ribosome			1.307	0.930823
NP_003369.2	defense response;metabolic process;regulation of biological process;reproduction;response to stimulus;transport	protein binding	7425	ENSG00000128564.6	VGF					1.307	0.938396
NP_005860.2	metabolic process	catalytic activity	10283	ENSG00000153015.15	CWC27					1.307	0.936886
NP_001036100.1	metabolic process;regulation of biological process	protein binding;RNA binding	25983	ENSG00000129460.15	NGDN					1.307	0.93271
XP_005277780.1	metabolic process	catalytic activity	79796		ALG9					1.307	0.937798
NP_001238833.1	cell proliferation;regulation of biological process;response to stimulus	protein binding	55198	ENSG00000136044.11	APPL2					1.307	0.930794
NP_001333445.1	metabolic process;regulation of biological process	DNA binding;protein binding	84458		LCOR					1.307	0.923527
NP_001155045.1	cell differentiation;coagulation;metabolic process;regulation of biological process	DNA binding	23764	ENSG00000185022.11	MAFF	NRF2 pathway; Myometrial Relaxation and Contraction Pathways				1.307	0.93271
NP_001305665.1			79780	ENSG00000149231.11	CCDC82					1.307	0.923527
NP_005490.1	metabolic process;regulation of biological process	catalytic activity;enzyme regulator activity;metal ion binding;nucleotide binding;protein binding	10054	ENSG00000126261.12	UBA2		Ubiquitin mediated proteolysis			1.306	0.931474
NP_060563.2		protein binding	54663	ENSG00000133316.15	WDR74					1.306	0.93271
NP_003469.2	cell proliferation;metabolic process;regulation of biological process;response to stimulus;transport	catalytic activity;protein binding;receptor activity;transporter activity	8065	ENSG00000166266.13	CUL5	Apoptosis-related network due to altered Notch3 in ovarian cancer; Dual hijack model of Vif in HIV infection	Ubiquitin mediated proteolysis			1.306	0.942335
NP_003267.1	regulation of biological process	DNA binding;protein binding	7112	ENSG00000120802.13	TMPO					1.305	0.931685
NP_006420.1	metabolic process;regulation of biological process;transport	nucleotide binding;protein binding	10574	ENSG00000135624.15	CCT7					1.305	0.931685
NP_057671.2	cell organization and biogenesis;metabolic process;regulation of biological process	protein binding	11335; 90416	ENSG00000122565.18	CBX3; C15orf57; CCDC32	Exercise-induced Circadian Regulation				1.305	0.931685
NP_057392.1	metabolic process	catalytic activity;nucleotide binding	51727	ENSG00000162368.13	CMPK1					1.305	0.936861
NP_071935.1	cell organization and biogenesis;metabolic process;regulation of biological process	catalytic activity;DNA binding;protein binding	64425	ENSG00000137054.15	POLR1E	Eukaryotic Transcription Initiation	RNA polymerase; Metabolic pathways; Pyrimidine metabolism; Purine metabolism			1.305	0.934766
XP_011532787.1	cellular component movement;metabolic process;regulation of biological process;response to stimulus	protein binding;structural molecule activity	23286		WWC1					1.305	0.930823
NP_644810.1	metabolic process;regulation of biological process;response to stimulus	protein binding;RNA binding	134430	ENSG00000134987.11	WDR36		Ribosome biogenesis in eukaryotes			1.304	0.937623
NP_077001.1	cell communication;cell organization and biogenesis;metabolic process;response to stimulus	catalytic activity;metal ion binding;nucleotide binding;protein binding	79077	ENSG00000179958.8	DCTPP1		Metabolic pathways; Pyrimidine metabolism			1.304	0.942335
NP_001307686.1	cell division;cell organization and biogenesis;metabolic process;regulation of biological process;response to stimulus	catalytic activity;nucleotide binding;protein binding	84930		MASTL					1.304	0.938396
NP_056943.1	metabolic process;regulation of biological process	DNA binding;protein binding	2957	ENSG00000165417.11	GTF2A1		Basal transcription factors; Viral carcinogenesis			1.304	0.942732
NP_149014.3	regulation of biological process;response to stimulus	enzyme regulator activity	85360	ENSG00000105137.12	SYDE1					1.304	0.938396
NP_006822.1	cell organization and biogenesis;metabolic process	catalytic activity;nucleotide binding	10978	ENSG00000172409.5	CLP1	mRNA Processing	mRNA surveillance pathway			1.304	0.930794
NP_619649.1	metabolic process;regulation of biological process;response to stimulus	protein binding	56160	ENSG00000185115.5; ENSG00000282130.1	NDNL2; NSMCE3					1.304	0.930794
XP_016871767.1	cell differentiation;cell organization and biogenesis;defense response;metabolic process;regulation of biological process;response to stimulus	DNA binding;protein binding	4791		NFKB2	Vitamin B12 Metabolism; TNF alpha Signaling Pathway; Toll-like receptor signaling pathway; Photodynamic therapy-induced NF-kB survival signaling; RANKL/RANK (Receptor activator of NFKB (ligand)) Signaling Pathway; Regulation of toll-like receptor signaling pathway; Folate Metabolism; Selenium Micronutrient Network; TNF related weak inducer of apoptosis (TWEAK) Signaling Pathway				1.303	0.942335
XP_005247986.1	cell division;cell organization and biogenesis;cell proliferation;metabolic process;regulation of biological process	protein binding	10460		TACC3					1.303	0.936861
NP_001025172.1	cell organization and biogenesis;metabolic process;transport	metal ion binding;RNA binding;structural molecule activity	6235	ENSG00000213741.9	RPS29	Cytoplasmic Ribosomal Proteins				1.303	0.939241
NP_714923.1	cell organization and biogenesis;metabolic process;regulation of biological process	catalytic activity;nucleotide binding	150465	ENSG00000114999.7	TTL					1.303	0.934948
XP_011524044.1	cell communication;cell division;cell organization and biogenesis;defense response;metabolic process;regulation of biological process;response to stimulus;transport	protein binding	81929		SEH1L					1.302	0.937798
NP_612361.1		DNA binding;protein binding	90378		SAMD1					1.302	0.936824
NP_031388.2	metabolic process;regulation of biological process;response to stimulus;transport	protein binding;RNA binding	22916	ENSG00000114503.10	NCBP2	mRNA Processing	Spliceosome; RNA transport; mRNA surveillance pathway			1.302	0.930794
XP_005272536.1	metabolic process;regulation of biological process;response to stimulus	protein binding;RNA binding	4670		HNRNPM	mRNA Processing				1.301	0.942335
NP_006576.2	cell organization and biogenesis;metabolic process;regulation of biological process;transport	catalytic activity;nucleotide binding;protein binding	10694	ENSG00000156261.12	CCT8					1.301	0.93271
NP_001019.1	cell organization and biogenesis;metabolic process;transport	catalytic activity;nucleotide binding;protein binding;RNA binding;structural molecule activity	6230	ENSG00000280831.2; ENSG00000118181.10	RPS25	Cytoplasmic Ribosomal Proteins	Ribosome			1.301	0.93271
NP_001638.1	cell organization and biogenesis;metabolic process;regulation of biological process;response to stimulus;transport	protein binding;transporter activity	347	ENSG00000189058.8	APOD					1.301	0.942335
NP_006378.3	cellular homeostasis;metabolic process;regulation of biological process;transport	protein binding;RNA binding	10523	ENSG00000085872.14	CHERP		Spliceosome			1.301	0.936603
NP_001259004.1	metabolic process;regulation of biological process;response to stimulus	catalytic activity;protein binding;RNA binding	9100	ENSG00000103194.15	USP10					1.301	0.936014
NP_001527.3	cell organization and biogenesis;metabolic process;regulation of biological process;response to stimulus	catalytic activity;DNA binding;nucleotide binding;protein binding;RNA binding	3276	ENSG00000126457.21	PRMT1	Energy Metabolism; Tryptophan metabolism; Interferon type I signaling pathways; mRNA Processing				1.301	0.93271
NP_064560.2	metabolic process	catalytic activity;metal ion binding;nucleotide binding;RNA binding	56931	ENSG00000141994.15	DUS3L					1.301	0.942732
NP_002797.3	metabolic process;regulation of biological process;response to stimulus;transport	catalytic activity;nucleotide binding;protein binding;RNA binding	5706	ENSG00000100519.11	PSMC6	Parkin-Ubiquitin Proteasomal System pathway; Proteasome Degradation	Proteasome; Epstein-Barr virus infection			1.301	0.93271
NP_055100.2	metabolic process;regulation of biological process	catalytic activity;protein binding;RNA binding	23404	ENSG00000130713.15	EXOSC2		RNA degradation			1.301	0.93271
XP_016882845.1	cell organization and biogenesis;metabolic process;regulation of biological process	metal ion binding;protein binding;RNA binding	84337	ENSG00000130165.10	ELOF1					1.301	0.930794
XP_011512864.1	regulation of biological process;response to stimulus		3127		HLA-DRB5	Allograft Rejection				1.301	0.930794
NP_689918.1	metabolic process;regulation of biological process	catalytic activity;DNA binding;protein binding	51082	ENSG00000186184.16	POLR1D	Eukaryotic Transcription Initiation				1.301	0.93271
NP_065914.2	cell differentiation;metabolic process;regulation of biological process	DNA binding;metal ion binding	57623	ENSG00000066827.15	ZFAT					1.301	0.942335
NP_002087.2	metabolic process;regulation of biological process;response to stimulus	catalytic activity;DNA binding;enzyme regulator activity;protein binding;RNA binding	2962	ENSG00000125651.13	GTF2F1		Basal transcription factors			1.3	0.938757
NP_444251.1	metabolic process;regulation of biological process	catalytic activity;metal ion binding	80829	ENSG00000186660.14	ZFP91					1.3	0.938396
XP_005251524.1	cell differentiation;cell organization and biogenesis;cellular component movement;metabolic process;regulation of biological process	DNA binding	4781	ENSG00000147862.15	NFIB	Pathways Affected in Adenoid Cystic Carcinoma				1.3	0.93271
NP_065394.1	cell organization and biogenesis;cellular homeostasis;regulation of biological process;response to stimulus;transport	protein binding;transporter activity	57192	ENSG00000090674.15	MCOLN1	Iron metabolism in placenta	Lysosome			1.3	0.942335
NP_149989.2		catalytic activity;motor activity	92922	ENSG00000135736.5	CCDC102A					1.3	0.942335
XP_005271793.2	regulation of biological process;response to stimulus	enzyme regulator activity;protein binding	9743		ARHGAP32					1.3	0.942335
NP_056307.2			56905		C15orf39					1.3	0.936861
XP_011527338.1	development;metabolic process;regulation of biological process;response to stimulus	DNA binding;metal ion binding;protein binding	7764		ZNF217					1.299	0.931399
NP_075066.1	cell organization and biogenesis;metabolic process	catalytic activity;protein binding;RNA binding	65080	ENSG00000135900.3	MRPL44					1.299	0.930794
XP_006711023.1	cell differentiation;regulation of biological process;response to stimulus;transport	protein binding;transporter activity	84230		LRRC8C					1.299	0.942335
NP_001280092.1	cell organization and biogenesis;metabolic process;regulation of biological process	catalytic activity;DNA binding;protein binding	4899	ENSG00000106459.14	NRF1	Mitochondrial Gene Expression; Energy Metabolism; Simplified Interaction Map Between LOXL4 and Oxidative Stress Pathway				1.299	0.942335
NP_077309.1	cell division	protein binding	79187	ENSG00000105255.10	FSD1					1.298	0.932649
NP_064520.2	metabolic process;regulation of biological process;response to stimulus	catalytic activity;DNA binding;metal ion binding;nucleotide binding;protein binding;RNA binding	56897	ENSG00000124535.15	WRNIP1					1.298	0.93271
NP_057480.2	metabolic process;regulation of biological process	catalytic activity;receptor activity;signal transducer activity	51496	ENSG00000137770.13	CTDSPL2					1.298	0.942732
NP_060832.1	cell organization and biogenesis;transport	protein binding	55327	ENSG00000148943.11	LIN7C					1.298	0.942335
NP_001161299.2	cell organization and biogenesis;metabolic process;regulation of biological process;response to stimulus	DNA binding;protein binding	7942	ENSG00000112561.17	TFEB	PI3K-AKT-mTOR signaling pathway and therapeutic opportunities				1.298	0.93271
NP_001309043.1	cell organization and biogenesis;metabolic process	catalytic activity	7368		UGT8		Ether lipid metabolism; Sphingolipid metabolism; Metabolic pathways			1.298	0.942732
NP_001128680.1	metabolic process	catalytic activity;protein binding	2286	ENSG00000173486.12	FKBP2					1.297	0.942335
NP_057724.2	cell death;cell organization and biogenesis;metabolic process	RNA binding;structural molecule activity	10884	ENSG00000112996.10	MRPS30					1.297	0.937798
NP_004194.3	metabolic process;regulation of biological process	catalytic activity;metal ion binding;nucleotide binding;protein binding	9088	ENSG00000127564.16	PKMYT1	Cell Cycle	Oocyte meiosis; Cell cycle; Progesterone-mediated oocyte maturation			1.297	0.932649
NP_002686.2	metabolic process;regulation of biological process;response to stimulus	catalytic activity;DNA binding;protein binding	5434		POLR2E	Eukaryotic Transcription Initiation	Purine metabolism; Cytosolic DNA-sensing pathway; RNA polymerase; Epstein-Barr virus infection; Metabolic pathways; Huntington's disease; Pyrimidine metabolism			1.297	0.942335
NP_112570.2	cell organization and biogenesis;metabolic process	RNA binding;structural molecule activity	64960	ENSG00000116898.11	MRPS15		Ribosome			1.297	0.93271
NP_002097.1	regulation of biological process;response to stimulus	DNA binding;protein binding	3015	ENSG00000164032.11	H2AFZ	Proteasome Degradation; Retinoblastoma (RB) in Cancer	Systemic lupus erythematosus; Alcoholism			1.296	0.942335
NP_056473.2	cell death;cell organization and biogenesis;metabolic process;regulation of biological process;response to stimulus	protein binding;RNA binding	26155		NOC2L					1.296	0.936861
NP_001030312.2	cell death;cell differentiation;cell proliferation;metabolic process;regulation of biological process	protein binding;RNA binding	10011	ENSG00000213523.10	SRA1					1.296	0.942732
NP_694985.29	cell communication;cell organization and biogenesis;cell proliferation;regulation of biological process;response to stimulus	catalytic activity;enzyme regulator activity;motor activity;protein binding	6494	ENSG00000213445.9	SIPA1	MAPK Cascade	Rap1 signaling pathway; Leukocyte transendothelial migration			1.296	0.942335
NP_001074260.1		protein binding	90416	ENSG00000128891.15	C15orf57; CCDC32					1.296	0.942335
NP_057216.2	cell differentiation;metabolic process;regulation of biological process	DNA binding;RNA binding	50804		MYEF2	TFs Regulate miRNAs related to cardiac hypertrophy; Physiological and Pathological Hypertrophy of the Heart; MicroRNAs in cardiomyocyte hypertrophy; Mitochondrial Gene Expression				1.296	0.942732
NP_006796.1	defense response;metabolic process;regulation of biological process;response to stimulus	protein binding;RNA binding	10949	ENSG00000177733.6	HNRNPA0					1.295	0.937623
NP_008982.1	cell death;metabolic process;regulation of biological process	enzyme regulator activity;protein binding	11124	ENSG00000185104.19	FAF1	VEGFA-VEGFR2 Signaling Pathway; Fas Ligand (FasL) pathway and Stress induction of Heat Shock Proteins (HSP) regulation; Retinoblastoma (RB) in Cancer				1.295	0.942335
NP_057136.2	metabolic process		51018	ENSG00000067533.5	RRP15					1.295	0.942335
XP_005253658.1		RNA binding	65117		RSRC2					1.295	0.942732
NP_787103.1	metabolic process;regulation of biological process	catalytic activity;metal ion binding	284273	ENSG00000180011.6	ZADH2					1.295	0.942732
NP_443085.2	metabolic process	catalytic activity;enzyme regulator activity;nucleotide binding;receptor activity;signal transducer activity	90956	ENSG00000133597.10	ADCK2					1.295	0.936824
NP_004881.2			9552	ENSG00000091640.7	SPAG7					1.294	0.942335
NP_057034.2	cell organization and biogenesis;metabolic process	catalytic activity;RNA binding;structural molecule activity	51069	ENSG00000112651.11	MRPL2		Ribosome			1.294	0.942732
NP_001290059.1	cell organization and biogenesis	protein binding	283431	ENSG00000139354.10	GAS2L3					1.294	0.93271
XP_016878632.1	regulation of biological process;response to stimulus	protein binding;RNA binding	27327		TNRC6A					1.294	0.965938
NP_060962.2	metabolic process;regulation of biological process;response to stimulus	catalytic activity;nucleotide binding;protein binding	55872	ENSG00000168078.9	PBK	4-hydroxytamoxifen, Dexamethasone, and Retinoic Acids Regulation of p27 Expression; VEGFA-VEGFR2 Signaling Pathway				1.293	0.942335
XP_011507500.1	cell organization and biogenesis;metabolic process;regulation of biological process;response to stimulus	protein binding	128239		IQGAP3					1.293	0.942335
NP_065098.1	metabolic process;regulation of biological process;response to stimulus	catalytic activity;protein binding;RNA binding	8891	ENSG00000070785.16	EIF2B3	Translation Factors	RNA transport			1.293	0.942335
NP_001029366.1	metabolic process;regulation of biological process;response to stimulus	catalytic activity;protein binding;RNA binding	5393	ENSG00000123737.12	EXOSC9					1.293	0.942335
NP_001138467.1	development		317762	ENSG00000205476.8	CCDC85C					1.293	0.942335
XP_011527964.1	metabolic process	catalytic activity	56894		AGPAT3	Triacylglyceride Synthesis				1.293	0.942732
NP_001341301.1	cell organization and biogenesis	protein binding;structural molecule activity	114791		TUBGCP5					1.293	0.942732
NP_001028886.1	cell organization and biogenesis;metabolic process;regulation of biological process	catalytic activity;protein binding;RNA binding	4839	ENSG00000111641.11	NOP2	Imatinib and Chronic Myeloid Leukemia				1.292	0.934948
NP_001180197.1	regulation of biological process	protein binding	24139	ENSG00000125746.16	EML2					1.292	0.942335
NP_060289.2	cell organization and biogenesis;metabolic process;regulation of biological process	catalytic activity;protein binding;RNA binding	54931	ENSG00000174173.6	TRMT10C					1.292	0.942335
NP_077297.2	regulation of biological process	protein binding;RNA binding	79171	ENSG00000126254.11	RBM42					1.292	0.942335
NP_001304925.1	cell organization and biogenesis;cellular component movement;metabolic process	catalytic activity;protein binding	23759	ENSG00000100023.18	PPIL2		Ubiquitin mediated proteolysis			1.292	0.942732
NP_006487.1	cell division;cell organization and biogenesis;metabolic process;regulation of biological process;response to stimulus;transport	catalytic activity;metal ion binding;nucleotide binding;protein binding;signal transducer activity	2773	ENSG00000065135.10	GNAI3	Chemokine signaling pathway; Calcium Regulation in the Cardiac Cell; Signal Transduction of S1P Receptor; Human Thyroid Stimulating Hormone (TSH) signaling pathway; G Protein Signaling Pathways	Oxytocin signaling pathway; GABAergic synapse; Glutamatergic synapse; Retrograde endocannabinoid signaling; Dopaminergic synapse; Toxoplasmosis; Cholinergic synapse; Morphine addiction; Chemokine signaling pathway; Rap1 signaling pathway; Sphingolipid signaling pathway; Serotonergic synapse; Parkinson's disease; Adrenergic signaling in cardiomyocytes; Estrogen signaling pathway; cGMP-PKG signalin…			1.292	0.93271
NP_073570.1	regulation of biological process	enzyme regulator activity;metal ion binding;protein binding	64744	ENSG00000084070.11	SMAP2		Endocytosis			1.292	0.93271
NP_078794.1	defense response;regulation of biological process;response to stimulus	protein binding	79465	ENSG00000131019.10	ULBP3		Natural killer cell mediated cytotoxicity			1.292	0.95001
NP_001123995.1	metabolic process;regulation of biological process	DNA binding;protein binding;RNA binding	7812	ENSG00000009307.15	CSDE1					1.291	0.93271
NP_001129058.1		protein binding	134553	ENSG00000181904.8	C5orf24					1.291	0.942335
NP_001007539.1	development;regulation of biological process		387914	ENSG00000180730.4	SHISA2					1.291	0.93271
NP_001008895.1	cell organization and biogenesis;metabolic process;regulation of biological process;response to stimulus	catalytic activity;protein binding	8451	ENSG00000139842.14	CUL4A		Ubiquitin mediated proteolysis; Nucleotide excision repair			1.29	0.942732
XP_011518047.1	metabolic process;regulation of biological process;response to stimulus	catalytic activity;protein binding	8453		CUL2					1.29	0.935444
NP_005345.3	metabolic process;regulation of biological process;response to stimulus	DNA binding;protein binding	3727	ENSG00000130522.5	JUND	Apoptosis-related network due to altered Notch3 in ovarian cancer; Corticotropin-releasing hormone signaling pathway; EGF/EGFR Signaling Pathway; TGF-beta Signaling Pathway; Aryl Hydrocarbon Receptor Pathway; Oncostatin M Signaling Pathway; Hypertrophy Model; MAPK Signaling Pathway	MAPK signaling pathway; Osteoclast differentiation			1.29	0.942732
XP_011525954.1	metabolic process;regulation of biological process;response to stimulus;transport	catalytic activity;enzyme regulator activity;protein binding	11140		CDC37	Aryl Hydrocarbon Receptor; TNF alpha Signaling Pathway				1.289	0.936861
NP_005862.1	cell death;metabolic process	protein binding;RNA binding	10285	ENSG00000119953.12	SMNDC1		Spliceosome			1.289	0.942335
NP_001307176.1	cell proliferation;cellular component movement	protein binding	93185	ENSG00000162729.13	IGSF8					1.289	0.943899
NP_054896.2	cell organization and biogenesis;transport	protein binding	29090	ENSG00000075336.11	TIMM21					1.289	0.942732
XP_011525616.1	metabolic process;regulation of biological process	DNA binding;metal ion binding;protein binding	79673		ZNF329					1.289	0.942335
NP_055551.1	cell organization and biogenesis;metabolic process;regulation of biological process;response to stimulus	protein binding	9768	ENSG00000259316.10; ENSG00000166803.11	KIAA0101; PCLAF					1.288	0.942732
XP_011523673.1	metabolic process	catalytic activity;metal ion binding;protein binding	84669		USP32					1.288	0.93271
NP_001026794.1	metabolic process;regulation of biological process	catalytic activity;metal ion binding;protein binding	26036	ENSG00000112200.16	ZNF451					1.288	0.946087
NP_001269814.1	defense response;metabolic process;regulation of biological process;response to stimulus	catalytic activity;DNA binding	171568	ENSG00000100413.16	POLR3H	Eukaryotic Transcription Initiation	RNA polymerase; Epstein-Barr virus infection; Pyrimidine metabolism; Cytosolic DNA-sensing pathway; Metabolic pathways; Purine metabolism			1.288	0.93271
XP_006720506.1	metabolic process;regulation of biological process	DNA binding;protein binding	23269		MGA					1.288	0.93271
NP_919261.2	cell organization and biogenesis;metabolic process;regulation of biological process	DNA binding;protein binding	144108	ENSG00000179119.14	SPTY2D1					1.288	0.936861
NP_060923.2	regulation of biological process		55837	ENSG00000129518.8	EAPP					1.288	0.942335
NP_037415.1	metabolic process;regulation of biological process	catalytic activity;enzyme regulator activity;protein binding	27430	ENSG00000038274.16	MAT2B	Trans-sulfuration pathway; Methylation Pathways; Trans-sulfuration and one carbon metabolism; One Carbon Metabolism	Metabolic pathways; Cysteine and methionine metabolism; Biosynthesis of amino acids			1.287	0.937798
NP_001106849.1	metabolic process;regulation of biological process;response to stimulus	DNA binding;protein binding	55215	ENSG00000140525.17	FANCI	Gastric cancer network 2	Fanconi anemia pathway			1.287	0.943899
XP_016878181.1	cell organization and biogenesis;transport	protein binding	8773		SNAP23	Insulin Signaling				1.287	0.942335
NP_055160.2	metabolic process;regulation of biological process	metal ion binding	24149	ENSG00000171467.15	ZNF318	Androgen receptor signaling pathway				1.287	0.942732
NP_061865.1	cell organization and biogenesis;metabolic process	protein binding	54442	ENSG00000167977.8	KCTD5					1.287	0.93271
XP_005247767.1		protein binding	64770		CCDC14					1.287	0.93271
NP_057427.3	cell differentiation;cell division;cell organization and biogenesis;cell proliferation;metabolic process;regulation of biological process;response to stimulus;transport	catalytic activity;motor activity;protein binding;transporter activity	1063	ENSG00000117724.12	CENPF	Gastric Cancer Network 1				1.286	0.939241
NP_689929.2	cell organization and biogenesis;metabolic process	protein binding;RNA binding	219988	ENSG00000166889.13	PATL1		RNA degradation			1.286	0.942732
NP_112597.3	metabolic process	catalytic activity;RNA binding	83480		PUS3					1.286	0.942732
NP_000983.1	cell organization and biogenesis;metabolic process;transport	protein binding;RNA binding;structural molecule activity	6159	ENSG00000162244.10	RPL29	Cytoplasmic Ribosomal Proteins	Ribosome			1.285	0.942732
NP_002254.2	cell division;cell organization and biogenesis;cellular component movement	catalytic activity;motor activity;nucleotide binding;protein binding	3833	ENSG00000237649.7; ENSG00000204197.9; ENSG00000233450.7	KIFC1					1.285	0.942335
XP_011522151.1	cell organization and biogenesis;regulation of biological process;transport	enzyme regulator activity;protein binding;structural molecule activity	3996		LLGL1					1.285	0.942732
XP_005266613.1	cell organization and biogenesis;metabolic process;regulation of biological process	protein binding;RNA binding	81550		TDRD3					1.285	0.965642
NP_612457.1	metabolic process	catalytic activity;protein binding	98	ENSG00000170634.12	ACYP2		Pyruvate metabolism			1.285	0.956993
NP_001803.2	cell division;cell organization and biogenesis	DNA binding	1060	ENSG00000145241.10	CENPC; CENPC1					1.285	0.934948
XP_011536382.1	metabolic process;regulation of biological process		23389		MED13L					1.285	0.942335
NP_001307493.1	response to stimulus	protein binding	81576	ENSG00000104957.13	CCDC130	Ectoderm Differentiation				1.285	0.93271
NP_001091974.1	cell differentiation;cell organization and biogenesis;defense response;metabolic process;regulation of biological process;response to stimulus	catalytic activity;nucleotide binding;protein binding;RNA binding	10521	ENSG00000100201.20	DDX17	RIG-I-like Receptor Signaling				1.284	0.942335
XP_011520324.1	cell death;metabolic process;regulation of biological process	DNA binding;RNA binding	79811		SLTM					1.284	0.942335
NP_620407.1	cell communication;cell death;cell differentiation;cell proliferation;cellular component movement;cellular homeostasis;metabolic process;regulation of biological process;response to stimulus;transport	catalytic activity;DNA binding;nucleotide binding;protein binding;signal transducer activity	5594	ENSG00000100030.14	MAPK1	IL-2 Signaling Pathway; Integrated Breast Cancer Pathway; Rac1/Pak1/p38/MMP-2 pathway; IL-6 signaling pathway; Cardiac Hypertrophic Response; B Cell Receptor Signaling Pathway; MicroRNAs in cardiomyocyte hypertrophy; Structural Pathway of Interleukin 1 (IL-1); Signaling of Hepatocyte Growth Factor Receptor; PDGF Pathway; Regulation of toll-like receptor signaling pathway; Spinal Cord Injury; Kit …	Long-term depression; Ras signaling pathway; Cholinergic synapse; Chagas disease (American trypanosomiasis); Glutamatergic synapse; cGMP-PKG signaling pathway; Oxytocin signaling pathway; Thyroid hormone signaling pathway; Toxoplasmosis; Aldosterone-regulated sodium reabsorption; Thyroid cancer; cAMP signaling pathway; Osteoclast differentiation; Prolactin signaling pathway; Non-small cell lung c…			1.284	0.942732
NP_008998.1	cell organization and biogenesis;metabolic process;regulation of biological process;response to stimulus	catalytic activity;DNA binding;metal ion binding;protein binding	11143	ENSG00000136504.11	KAT7	Androgen receptor signaling pathway				1.284	0.965145
NP_001216.1	cell death;defense response;metabolic process;regulation of biological process;response to stimulus	catalytic activity;protein binding	837	ENSG00000196954.13	CASP4	Apoptosis Modulation and Signaling; Apoptosis	NOD-like receptor signaling pathway			1.284	0.962415
NP_068780.2	cell organization and biogenesis;metabolic process;regulation of biological process;response to stimulus	DNA binding;protein binding	7003	ENSG00000187079.16	TEAD1	miR-509-3p alteration of YAP1/ECM axis; Mesodermal Commitment Pathway	Hippo signaling pathway; Hippo signaling pathway -multiple species			1.284	0.942335
NP_004252.2	metabolic process		9403	ENSG00000183291.15	SEP15; SELENOF	Selenium Micronutrient Network				1.284	0.937798
NP_061329.3	regulation of biological process;response to stimulus	protein binding;signal transducer activity	55970	ENSG00000172380.5	GNG12	Focal Adhesion-PI3K-Akt-mTOR-signaling pathway; Calcium Regulation in the Cardiac Cell; Regulation of Actin Cytoskeleton; Chemokine signaling pathway; Myometrial Relaxation and Contraction Pathways; G Protein Signaling Pathways	Cholinergic synapse; Retrograde endocannabinoid signaling; Circadian entrainment; Ras signaling pathway; Pathways in cancer; Glutamatergic synapse; GABAergic synapse; Dopaminergic synapse; Regulation of actin cytoskeleton; PI3K-Akt signaling pathway; Morphine addiction; Chemokine signaling pathway; MAPK signaling pathway; Alcoholism; Serotonergic synapse			1.284	0.936861
NP_001309123.1	cell death;cell differentiation;cell organization and biogenesis;cellular component movement;cellular homeostasis;coagulation;defense response;metabolic process;regulation of biological process;response to stimulus;transport	catalytic activity;metal ion binding;nucleotide binding;protein binding	3717	ENSG00000096968.13	JAK2	Leptin signaling pathway; Serotonin Receptor 2 and STAT3 Signaling; EPO Receptor Signaling; IL-4 Signaling Pathway; Focal Adhesion-PI3K-Akt-mTOR-signaling pathway; Kit receptor signaling pathway; Mesodermal Commitment Pathway; IL-5 Signaling Pathway; Oncostatin M Signaling Pathway; AGE/RAGE pathway; Prolactin Signaling Pathway; Human Thyroid Stimulating Hormone (TSH) signaling pathway; Type II in…	Cholinergic synapse; Measles; Tuberculosis; PI3K-Akt signaling pathway; Signaling pathways regulating pluripotency of stem cells; Toxoplasmosis; Leishmaniasis; Herpes simplex infection; Th1 and Th2 cell differentiation; Jak-STAT signaling pathway; Adipocytokine signaling pathway; EGFR tyrosine kinase inhibitor resistance; Influenza A; AGE-RAGE signaling pathway in diabetic complications; Chemokin…			1.284	0.943899
NP_008826.1	metabolic process;response to stimulus	catalytic activity	3176	ENSG00000150540.13	HNMT	Amino Acid metabolism; Metapathway biotransformation; Methylation Pathways	Histidine metabolism			1.284	0.93271
NP_001116847.1	cell organization and biogenesis;coagulation;metabolic process;regulation of biological process;response to stimulus	DNA binding;protein binding	333932; 126961; 653604	ENSG00000203852.3; ENSG00000183598.3; ENSG00000203811.1	HIST2H3A; HIST2H3C; HIST2H3D	Histone Modifications	Alcoholism; Transcriptional misregulation in cancer; Systemic lupus erythematosus			1.283	0.942335
NP_077292.2		protein binding	79165	ENSG00000105617.3	LENG1					1.283	0.942732
XP_011511394.1	cell organization and biogenesis;metabolic process;regulation of biological process	catalytic activity;DNA binding;metal ion binding;nucleotide binding;protein binding;RNA binding	6596		HLTF	Retinoblastoma (RB) in Cancer				1.282	0.942732
NP_000203.2	cell differentiation;cell growth;cell organization and biogenesis;cellular component movement;coagulation;regulation of biological process;response to stimulus;transport	catalytic activity;protein binding;receptor activity;signal transducer activity	3690	ENSG00000259207.7	ITGB3	Osteoblast Signaling; Integrin-mediated Cell Adhesion; Focal Adhesion-PI3K-Akt-mTOR-signaling pathway; Primary Focal Segmental Glomerulosclerosis FSGS; Arrhythmogenic Right Ventricular Cardiomyopathy; Osteopontin Signaling; TGF-beta Signaling Pathway; Focal Adhesion; Osteoclast Signaling; MFAP5-mediated ovarian cancer cell motility and invasiveness; VEGFA-VEGFR2 Signaling Pathway; Serotonin Trans…	Osteoclast differentiation; Hypertrophic cardiomyopathy (HCM); Focal adhesion; MicroRNAs in cancer; ECM-receptor interaction; Thyroid hormone signaling pathway; Dilated cardiomyopathy; Proteoglycans in cancer; Arrhythmogenic right ventricular cardiomyopathy (ARVC); Phagosome; Platelet activation; Rap1 signaling pathway; PI3K-Akt signaling pathway; Hematopoietic cell lineage; Regulation of actin c…			1.282	0.949411
XP_011521262.1	metabolic process;regulation of biological process	DNA binding;protein binding	22980		TCF25					1.282	0.942335
NP_077289.1		protein binding;RNA binding	79159	ENSG00000273899.4	NOL12					1.282	0.942335
XP_011536062.1	cell organization and biogenesis;metabolic process;regulation of biological process;response to stimulus	catalytic activity;protein binding;RNA binding	10445		MCRS1					1.282	0.942335
NP_683877.1	metabolic process;regulation of biological process;response to stimulus;transport	catalytic activity;protein binding;RNA binding	5682	ENSG00000129084.17	PSMA1	Proteasome Degradation				1.281	0.942335
NP_055568.3	cell organization and biogenesis;metabolic process	catalytic activity;nucleotide binding;RNA binding	9790	ENSG00000165733.7	BMS1		Ribosome biogenesis in eukaryotes			1.281	0.945068
XP_005268523.1	metabolic process	metal ion binding;RNA binding	54439		RBM27					1.281	0.942335
NP_112487.1	cell organization and biogenesis;cellular component movement;metabolic process;regulation of biological process	protein binding;RNA binding	81892	ENSG00000119705.9	SLIRP					1.281	0.948984
NP_057494.3	cell organization and biogenesis;regulation of biological process;transport	protein binding	51510	ENSG00000086065.13	CHMP5		Endocytosis			1.281	0.945068
NP_004308.2	transport	catalytic activity;metal ion binding;nucleotide binding;protein binding;transporter activity	439	ENSG00000198356.11	ASNA1					1.28	0.942732
NP_001171903.1	cell organization and biogenesis;metabolic process;regulation of biological process;transport	enzyme regulator activity;nucleotide binding;protein binding	29763	ENSG00000165912.15	PACSIN3					1.28	0.942335
NP_060791.3	cell organization and biogenesis	RNA binding	55299	ENSG00000113460.12	BRIX1	Gastric cancer network 2				1.28	0.942732
NP_001988.1	metabolic process	protein binding;RNA binding;structural molecule activity	2197	ENSG00000149806.10	FAU	Cytoplasmic Ribosomal Proteins	Ribosome			1.28	0.942732
NP_004506.2	metabolic process;regulation of biological process;response to stimulus;transport	catalytic activity;DNA binding;nucleotide binding;protein binding;RNA binding	3608	ENSG00000143621.16	ILF2	B Cell Receptor Signaling Pathway				1.279	0.942335
NP_056474.2	cell differentiation;metabolic process;regulation of biological process	protein binding;RNA binding	26156	ENSG00000171490.12	RSL1D1	Senescence and Autophagy in Cancer				1.279	0.942335
NP_647539.1	cell organization and biogenesis;metabolic process;regulation of biological process;response to stimulus;transport	protein binding	7529	ENSG00000166913.12	YWHAB	Sudden Infant Death Syndrome (SIDS) Susceptibility Pathways; Myometrial Relaxation and Contraction Pathways; Cell Cycle; Calcium Regulation in the Cardiac Cell; IL-3 Signaling Pathway	Hippo signaling pathway; Viral carcinogenesis; Cell cycle; Epstein-Barr virus infection; PI3K-Akt signaling pathway; Oocyte meiosis; Hepatitis B			1.279	0.943899
XP_005271584.1			29087		THYN1					1.279	0.942732
NP_054891.2	metabolic process;regulation of biological process	catalytic activity;protein binding	29085	ENSG00000054148.17	PHPT1					1.279	0.946529
XP_011530693.1	metabolic process;regulation of biological process;response to stimulus	catalytic activity;protein binding	8821		INPP4B	VEGFA-VEGFR2 Signaling Pathway				1.279	0.937798
NP_001303.1	regulation of biological process	metal ion binding;protein binding	1397	ENSG00000182809.10	CRIP2					1.278	0.965938
NP_003783.1	cell differentiation;development;metabolic process;regulation of biological process	catalytic activity;DNA binding;protein binding;RNA binding	8721	ENSG00000107223.12	EDF1					1.278	0.942335
NP_002171.2	cell organization and biogenesis;metabolic process;regulation of biological process;response to stimulus	catalytic activity;DNA binding;metal ion binding;nucleotide binding;protein binding;RNA binding	3508	ENSG00000132740.8	IGHMBP2					1.278	0.965938
NP_061848.2	cell organization and biogenesis;metabolic process;regulation of biological process;response to stimulus	DNA binding;protein binding	54386	ENSG00000166848.5	TERF2IP					1.278	0.938396
NP_057444.2	regulation of biological process	protein binding	51204	ENSG00000136463.7	TACO1					1.278	0.945068
NP_478126.1	metabolic process;regulation of biological process	catalytic activity;RNA binding	118460	ENSG00000223496.2	EXOSC6		RNA degradation			1.277	0.942732
NP_060337.2	metabolic process;regulation of biological process;response to stimulus	protein binding	54969	ENSG00000056050.6	C4orf27; HPF1					1.277	0.954976
NP_004394.1	cell death;cell differentiation;regulation of biological process		1687	ENSG00000105928.13	DFNA5; GSDME					1.277	0.958047
NP_036442.3	cell organization and biogenesis;cellular component movement;metabolic process;transport	catalytic activity;DNA binding;metal ion binding;motor activity;nucleotide binding;protein binding	24137	ENSG00000090889.11	KIF4A	Retinoblastoma (RB) in Cancer				1.276	0.942335
NP_114414.2	cell organization and biogenesis;metabolic process;regulation of biological process;response to stimulus	protein binding;RNA binding	83939	ENSG00000144895.11	EIF2A	VEGFA-VEGFR2 Signaling Pathway; Photodynamic therapy-induced unfolded protein response				1.276	0.942335
NP_006749.1	metabolic process;regulation of biological process;transport	metal ion binding;protein binding;RNA binding	7307; 102724594	ENSG00000160201.11; ENSG00000275895.6	U2AF1; LOC102724594; U2AF1L5	mRNA Processing	Spliceosome; Shigellosis			1.276	0.942335
NP_006294.2	cell death;cell differentiation;cell organization and biogenesis;development;metabolic process;regulation of biological process	protein binding;structural molecule activity	7965	ENSG00000106305.9	AIMP2	Transcriptional activation by NRF2; Osteoclast Signaling				1.276	0.942732
NP_057715.2	metabolic process;regulation of biological process	DNA binding;protein binding	94104	ENSG00000159086.14	GCFC1; PAXBP1					1.276	0.952439
XP_016876206.1	cell death;cell proliferation;metabolic process;regulation of biological process;response to stimulus	DNA binding;protein binding	7027		TFDP1	Retinoblastoma (RB) in Cancer; Cell Cycle; TGF-beta Signaling Pathway; G1 to S cell cycle control				1.276	0.942732
NP_078887.2	metabolic process;regulation of biological process	protein binding	79664	ENSG00000128915.11	NARG2; ICE2					1.276	0.942335
NP_663780.2	cell organization and biogenesis	protein binding;structural molecule activity	23336	ENSG00000182253.14	SYNM					1.275	0.942732
NP_001243731.1	cell death;cell division;cell organization and biogenesis;metabolic process;regulation of biological process;response to stimulus;transport	catalytic activity;DNA binding;protein binding;RNA binding;structural molecule activity	6188	ENSG00000149273.14	RPS3	Cytoplasmic Ribosomal Proteins	Ribosome			1.275	0.942732
NP_006747.1	metabolic process;regulation of biological process;response to stimulus	DNA binding;metal ion binding;protein binding	6917	ENSG00000187735.13	TCEA1					1.275	0.943899
NP_001230882.1	cell differentiation;cell division;cell organization and biogenesis;cellular component movement;transport	catalytic activity;motor activity;nucleotide binding;protein binding	3796		KIF2A					1.275	0.945491
NP_987100.1	cell organization and biogenesis;regulation of biological process;response to stimulus;transport	protein binding;RNA binding;structural molecule activity	9908	ENSG00000138757.14	G3BP2					1.275	0.942732
NP_055865.1	metabolic process	catalytic activity;protein binding	23070	ENSG00000137200.12	FTSJD2; CMTR1					1.275	0.948082
NP_071939.1	metabolic process	catalytic activity;metal ion binding;protein binding	64429	ENSG00000023041.11	ZDHHC6					1.275	0.937623
NP_612476.1	metabolic process	catalytic activity	127253	ENSG00000162623.15	TYW3					1.275	0.934948
NP_067000.1	metabolic process	protein binding;RNA binding	57819	ENSG00000204392.10; ENSG00000236826.7; ENSG00000231502.6; ENSG00000224979.6; ENSG00000172850.11; ENSG00000225998.6	LSM2	mRNA Processing	Spliceosome; RNA degradation			1.273	0.942335
NP_002131.2	metabolic process;regulation of biological process;response to stimulus	DNA binding;protein binding;RNA binding	3190	ENSG00000165119.20	HNRNPK	mRNA Processing				1.272	0.965642
NP_002794.1	cell differentiation;metabolic process;regulation of biological process;response to stimulus;transport	catalytic activity;nucleotide binding;protein binding	5701	ENSG00000161057.11	PSMC2	Proteasome Degradation; Parkin-Ubiquitin Proteasomal System pathway	Epstein-Barr virus infection; Proteasome			1.272	0.942732
NP_001244.1	cell differentiation;cell organization and biogenesis;metabolic process;regulation of biological process;response to stimulus	DNA binding;protein binding;RNA binding	988	ENSG00000096401.7	CDC5L		Spliceosome			1.271	0.942732
XP_005259256.1	cell organization and biogenesis;cellular component movement;regulation of biological process	protein binding	7408		VASP	Integrin-mediated Cell Adhesion; Focal Adhesion				1.271	0.965938
NP_056157.1	metabolic process	catalytic activity;protein binding	23398	ENSG00000113593.11	PPWD1					1.271	0.958047
NP_001542.1	regulation of biological process;response to stimulus	enzyme regulator activity;protein binding	3476	ENSG00000089289.15	IGBP1					1.271	0.965689
NP_000190.1	metabolic process	catalytic activity;metal ion binding	6448	ENSG00000181523.12	SGSH		Metabolic pathways; Lysosome; Glycosaminoglycan degradation			1.271	0.965938
NP_001002926.1	metabolic process;regulation of biological process	catalytic activity	221830	ENSG00000105849.5	TWISTNB		Purine metabolism; Pyrimidine metabolism; RNA polymerase; Metabolic pathways			1.271	0.965938
NP_001008389.1	metabolic process;regulation of biological process	metal ion binding;protein binding;RNA binding	493856	ENSG00000145354.9	CISD2					1.271	0.965642
NP_056203.2	cell differentiation	protein binding	25844	ENSG00000137207.11	YIPF3					1.271	0.942732
NP_998760.1	cell organization and biogenesis;cellular homeostasis;metabolic process	catalytic activity;metal ion binding;protein binding;structural molecule activity	23479	ENSG00000136003.15	ISCU					1.271	0.965642
NP_065941.2	cell differentiation;cell organization and biogenesis;metabolic process;regulation of biological process	catalytic activity;motor activity;protein binding	57650	ENSG00000163507.13	KIAA1524; CIP2A					1.271	0.942335
NP_000875.2	cell organization and biogenesis;cell proliferation;metabolic process;response to stimulus;transport	catalytic activity;DNA binding;metal ion binding;nucleotide binding;protein binding;RNA binding	3615	ENSG00000178035.11	IMPDH2		Metabolic pathways; Drug metabolism - other enzymes; Purine metabolism			1.27	0.942732
NP_062826.2	cell differentiation;cell organization and biogenesis;metabolic process;regulation of biological process;response to stimulus	catalytic activity;protein binding;RNA binding	56339	ENSG00000165819.11	METTL3	mRNA Processing				1.27	0.965938
NP_001002814.2	regulation of biological process;transport	protein binding	80223	ENSG00000156675.15	RAB11FIP1		Endocytosis			1.27	0.965642
NP_919307.1		protein binding;RNA binding	91582	ENSG00000187051.8	RPS19BP1					1.27	0.942335
NP_037380.1	transport	protein binding	29107	ENSG00000132661.3	NXT1		mRNA surveillance pathway; RNA transport; Ribosome biogenesis in eukaryotes; Influenza A			1.27	0.965642
NP_078888.4	metabolic process;transport	catalytic activity;nucleotide binding;RNA binding	79665	ENSG00000108406.9	DHX40					1.27	0.942732
NP_001306010.1	cell organization and biogenesis;metabolic process;regulation of biological process;response to stimulus;transport	catalytic activity;DNA binding;protein binding	3159	ENSG00000137309.19	HMGA1	Senescence and Autophagy in Cancer; Preimplantation Embryo; Adipogenesis				1.269	0.942732
NP_053733.2	metabolic process;regulation of biological process	metal ion binding;protein binding;RNA binding	2130	ENSG00000182944.17	EWSR1					1.269	0.95847
NP_001290472.1	cell organization and biogenesis;metabolic process	protein binding	7411		VBP1					1.269	0.948875
NP_006221.2	cell organization and biogenesis;cellular homeostasis;metabolic process;response to stimulus	catalytic activity;DNA binding;protein binding	5425	ENSG00000106628.10	POLD2	Homologous recombination; DNA Replication				1.269	0.965938
NP_002791.1	metabolic process;regulation of biological process;response to stimulus;transport	catalytic activity;protein binding	5698	ENSG00000239836.7; ENSG00000243594.7; ENSG00000243067.7; ENSG00000240065.7; ENSG00000240118.7	PSMB9	Type II interferon signaling (IFNG); Proteasome Degradation	Proteasome			1.269	0.942335
NP_001337537.1	metabolic process;transport	protein binding;RNA binding	9295		SRSF11					1.268	0.965642
NP_001820.2	cellular homeostasis;regulation of biological process;transport	nucleotide binding;protein binding;transporter activity	1182	ENSG00000109572.13	CLCN3					1.268	0.965642
NP_689531.2			121053	ENSG00000151131.10	C12orf45					1.268	0.965938
XP_016863608.1	cell communication;cell differentiation;regulation of biological process;response to stimulus;transport	protein binding;receptor activity;signal transducer activity;transporter activity	2895		GRID2					1.268	0.942732
NP_000080.2	cell organization and biogenesis;cellular component movement;coagulation;metabolic process;regulation of biological process;response to stimulus	metal ion binding;protein binding;structural molecule activity	1278	ENSG00000164692.17	COL1A2	Inflammatory Response Pathway; Focal Adhesion; miRNA targets in ECM and membrane receptors; TGF-beta Signaling Pathway; Focal Adhesion-PI3K-Akt-mTOR-signaling pathway	Amoebiasis; PI3K-Akt signaling pathway; AGE-RAGE signaling pathway in diabetic complications; Platelet activation; Focal adhesion; ECM-receptor interaction; Protein digestion and absorption			1.267	0.965689
XP_011540518.1	metabolic process;regulation of biological process	enzyme regulator activity;protein binding	81669		CCNL2					1.267	0.942335
NP_060139.2	cell division;cell organization and biogenesis	catalytic activity;DNA binding;nucleotide binding;protein binding	54821	ENSG00000186871.6	ERCC6L					1.266	0.960029
NP_005179.2	cell death;cell organization and biogenesis;metabolic process;regulation of biological process;response to stimulus;transport	catalytic activity;metal ion binding;protein binding;signal transducer activity	867	ENSG00000110395.6	CBL	Signaling Pathways in Glioblastoma; Angiopoietin Like Protein 8 Regulatory Pathway; Prolactin Signaling Pathway; Interferon type I signaling pathways; EGF/EGFR Signaling Pathway; Kit receptor signaling pathway; T-Cell antigen Receptor (TCR) Signaling Pathway; B Cell Receptor Signaling Pathway; Association Between Physico-Chemical Features and Toxicity Associated Pathways; VEGFA-VEGFR2 Signaling P…	Insulin signaling pathway; Chronic myeloid leukemia; Endocytosis; Proteoglycans in cancer; ErbB signaling pathway; Ubiquitin mediated proteolysis; T cell receptor signaling pathway; Bacterial invasion of epithelial cells; Pathways in cancer			1.266	0.965938
XP_006712541.1	cell organization and biogenesis;development;regulation of biological process;transport	DNA binding;enzyme regulator activity;metal ion binding;protein binding;RNA binding	3267		AGFG1					1.266	0.959843
NP_001265597.1	cell organization and biogenesis;defense response;development;metabolic process;regulation of biological process;response to stimulus;transport	catalytic activity;nucleotide binding;protein binding	51715	ENSG00000112210.11	RAB23					1.266	0.958047
NP_078881.3	cell organization and biogenesis;regulation of biological process;response to stimulus	enzyme regulator activity;protein binding	79658	ENSG00000071205.11	ARHGAP10	Ectoderm Differentiation	Bacterial invasion of epithelial cells			1.266	0.942732
NP_006452.3	cell division;cell organization and biogenesis;regulation of biological process	protein binding	10615	ENSG00000076382.16	SPAG5					1.265	0.965642
NP_064528.1	metabolic process	RNA binding	56902	ENSG00000115946.7	PNO1					1.265	0.961794
XP_011523831.1	metabolic process;regulation of biological process;response to stimulus	protein binding;receptor activity	9862		MED24					1.265	0.942335
NP_001309363.1	cell differentiation;metabolic process	protein binding;RNA binding	3189	ENSG00000096746.17	HNRNPH3					1.264	0.9479
NP_005917.2	cell organization and biogenesis	protein binding;RNA binding	4236	ENSG00000140259.6	MFAP1	Canonical and Non-canonical Notch signaling				1.264	0.946495
NP_001116827.1	cell organization and biogenesis;metabolic process	catalytic activity;metal ion binding;protein binding	5537	ENSG00000119414.11	PPP6C					1.264	0.965642
NP_060758.2	metabolic process;regulation of biological process	metal ion binding;protein binding	55274	ENSG00000130024.14	PHF10					1.264	0.942732
XP_016860783.1		DNA binding;metal ion binding;protein binding	93349		SP140L					1.264	0.942335
NP_001184147.1	cellular component movement;metabolic process;regulation of biological process;response to stimulus	catalytic activity;metal ion binding;nucleotide binding;protein binding	5144	ENSG00000113448.18	PDE4D	Human Thyroid Stimulating Hormone (TSH) signaling pathway; G Protein Signaling Pathways; Myometrial Relaxation and Contraction Pathways				1.264	0.942732
NP_001025035.1			85449	ENSG00000149633.11	KIAA1755					1.264	0.965938
NP_778225.1	cell organization and biogenesis	DNA binding;protein binding	128312	ENSG00000196890.4	HIST3H2BB		Alcoholism; Viral carcinogenesis; Systemic lupus erythematosus			1.263	0.951745
NP_722550.1	cell death;cell organization and biogenesis;cellular component movement;regulation of biological process	protein binding;RNA binding	57142	ENSG00000115310.17	RTN4	Spinal Cord Injury				1.263	0.942732
NP_056173.1	metabolic process;regulation of biological process	metal ion binding;RNA binding	23515	ENSG00000159256.12	MORC3	Interactome of polycomb repressive complex 2 (PRC2)				1.263	0.959843
NP_060686.2	metabolic process	catalytic activity;nucleotide binding	55229	ENSG00000157881.13	PANK4		Pantothenate and CoA biosynthesis; Metabolic pathways			1.263	0.955012
NP_057588.1	cell organization and biogenesis;metabolic process	protein binding;RNA binding;structural molecule activity	51264	ENSG00000108826.15	MRPL27		Ribosome			1.263	0.965938
NP_060190.2	regulation of biological process	protein binding	55620	ENSG00000178078.11	STAP2					1.263	0.965689
NP_647473.1	cell organization and biogenesis;cell proliferation;metabolic process;regulation of biological process;transport	catalytic activity;metal ion binding;nucleotide binding;protein binding	10730	ENSG00000136758.18	YME1L1					1.262	0.965642
XP_011526430.1	cell death;cell organization and biogenesis;cellular component movement;metabolic process;regulation of biological process;response to stimulus	catalytic activity;nucleotide binding;protein binding	5585		PKN1	Apoptosis-related network due to altered Notch3 in ovarian cancer; G13 Signaling Pathway				1.262	0.965642
NP_001135825.1	cell differentiation;cell growth;cell proliferation;metabolic process;regulation of biological process;response to stimulus;transport	catalytic activity;metal ion binding;protein binding	5532	ENSG00000107758.15	PPP3CB	Amyotrophic lateral sclerosis (ALS); Energy Metabolism; MAPK Signaling Pathway; Alzheimers Disease; MicroRNAs in cardiomyocyte hypertrophy; Physiological and Pathological Hypertrophy of the Heart; Initiation of transcription and translation elongation at the HIV-1 LTR				1.262	0.942732
NP_777549.1	cell organization and biogenesis;metabolic process;regulation of biological process	catalytic activity	91942	ENSG00000164182.10	NDUFAF2					1.262	0.965642
NP_036370.2	cell communication;cell death;cell differentiation;cell organization and biogenesis;cellular homeostasis;development;metabolic process;regulation of biological process;response to stimulus	catalytic activity;DNA binding;metal ion binding;nucleotide binding;protein binding	23411	ENSG00000096717.11	SIRT1	NAD+ biosynthetic pathways; NAD metabolism, sirtuins and aging; SREBF and miR33 in cholesterol and lipid homeostasis; Energy Metabolism; Simplified Interaction Map Between LOXL4 and Oxidative Stress Pathway; NAD+ metabolism; Melatonin metabolism and effects; Sterol Regulatory Element-Binding Proteins (SREBP) signalling; Androgen receptor signaling pathway	Glucagon signaling pathway; FoxO signaling pathway; Longevity regulating pathway; Amphetamine addiction; Longevity regulating pathway - multiple species; AMPK signaling pathway; MicroRNAs in cancer			1.262	0.942732
NP_001123561.1	metabolic process;regulation of biological process;response to stimulus	catalytic activity;nucleotide binding;protein binding;RNA binding	3735	ENSG00000065427.14	KARS					1.261	0.956143
XP_005246247.1	cell organization and biogenesis;metabolic process;regulation of biological process;response to stimulus	catalytic activity;metal ion binding;motor activity;nucleotide binding;protein binding;RNA binding;structural molecule activity	9475		ROCK2	Focal Adhesion; Androgen receptor signaling pathway; VEGFA-VEGFR2 Signaling Pathway; Leptin signaling pathway; G13 Signaling Pathway; Integrin-mediated Cell Adhesion; Regulation of Actin Cytoskeleton; Pathogenic Escherichia coli infection; MicroRNAs in cardiomyocyte hypertrophy				1.261	0.955012
NP_009215.1	cell organization and biogenesis;regulation of biological process;response to stimulus	nucleotide binding;protein binding;RNA binding	11344	ENSG00000247596.8	TWF2					1.261	0.965642
XP_005265850.1	cell organization and biogenesis;metabolic process;response to stimulus;transport	catalytic activity;metal ion binding;protein binding;RNA binding	10569		SLU7					1.261	0.965642
NP_001015.1	cell organization and biogenesis;metabolic process;transport	protein binding;RNA binding;structural molecule activity	6227	ENSG00000171858.17	RPS21	Cytoplasmic Ribosomal Proteins	Ribosome			1.261	0.959402
NP_612157.1	cell organization and biogenesis;regulation of biological process;response to stimulus	enzyme regulator activity;metal ion binding;protein binding	90780	ENSG00000163348.3	PYGO2					1.261	0.942732
NP_000529.1	regulation of biological process	DNA binding	5994	ENSG00000133111.3	RFXAP		Antigen processing and presentation; Primary immunodeficiency; Tuberculosis			1.261	0.965938
NP_001229476.1	cell division;metabolic process;regulation of biological process		119504	ENSG00000166295.8	ANAPC16					1.261	0.942335
NP_001018854.2	metabolic process;regulation of biological process	metal ion binding;protein binding	7741	ENSG00000197062.11	ZNF187; ZSCAN26					1.261	0.942732
NP_660149.2	metabolic process;regulation of biological process	DNA binding;metal ion binding;protein binding	92999	ENSG00000114853.13	ZBTB47					1.261	0.959843
NP_006214.2	metabolic process	catalytic activity;DNA binding;protein binding;RNA binding	5303	ENSG00000102309.12	PIN4					1.26	0.965642
XP_011531904.1	metabolic process	catalytic activity	285203		EOGT					1.26	0.965689
NP_073606.3	cell organization and biogenesis;metabolic process;regulation of biological process		64784	ENSG00000140577.15	CRTC3		HTLV-I infection			1.26	0.966087
NP_076984.2	metabolic process	catalytic activity;protein binding	79053	ENSG00000159063.12	ALG8		Metabolic pathways; N-Glycan biosynthesis			1.26	0.942732
NP_006608.1	cell organization and biogenesis;cell proliferation;development;regulation of biological process	protein binding;structural molecule activity	10763	ENSG00000132688.10	NES					1.259	0.958047
NP_006293.2	metabolic process	catalytic activity	7841	ENSG00000115275.11	MOGS		Metabolic pathways; N-Glycan biosynthesis; Protein processing in endoplasmic reticulum			1.259	0.965642
NP_057121.2	metabolic process;regulation of biological process	protein binding;RNA binding	51118	ENSG00000183520.11	UTP11L; UTP11					1.259	0.95847
XP_005254853.1	cell organization and biogenesis;cellular component movement;regulation of biological process;transport	catalytic activity;motor activity;nucleotide binding;protein binding	9493		KIF23					1.258	0.959195
NP_060297.1	cell organization and biogenesis;metabolic process	catalytic activity;nucleotide binding;RNA binding	54938	ENSG00000283104.1; ENSG00000104835.14	SARS2	Selenium Metabolism and Selenoproteins	Aminoacyl-tRNA biosynthesis			1.258	0.965938
NP_001035972.1	cell death		3963; 653499	ENSG00000282902.1; ENSG00000283082.1; ENSG00000205076.4; ENSG00000178934.4	LGALS7; LGALS7B					1.258	0.942335
NP_005397.1	cell death;cell organization and biogenesis;cellular component movement;metabolic process;regulation of biological process;response to stimulus;transport	catalytic activity;metal ion binding;motor activity;nucleotide binding;protein binding	6093	ENSG00000067900.7	ROCK1	Androgen receptor signaling pathway; Chemokine signaling pathway; AGE/RAGE pathway; Leptin signaling pathway; G13 Signaling Pathway; TGF-beta Signaling Pathway; Integrin-mediated Cell Adhesion; Regulation of Actin Cytoskeleton; Regulation of Microtubule Cytoskeleton; VEGFA-VEGFR2 Signaling Pathway; Pathogenic Escherichia coli infection; MicroRNAs in cardiomyocyte hypertrophy; EGF/EGFR Signaling P…	Vascular smooth muscle contraction; Shigellosis; Sphingolipid signaling pathway; Proteoglycans in cancer; MicroRNAs in cancer; cAMP signaling pathway; Regulation of actin cytoskeleton; Pathways in cancer; Chemokine signaling pathway; cGMP-PKG signaling pathway; Leukocyte transendothelial migration; Pathogenic Escherichia coli infection; Salmonella infection; TGF-beta signaling pathway; Platelet a…			1.257	0.961336
NP_056016.1	cell organization and biogenesis;cell proliferation;metabolic process;regulation of biological process	protein binding;RNA binding	23246	ENSG00000261236.7	BOP1					1.257	0.965938
NP_115687.2	metabolic process;regulation of biological process;transport	protein binding;RNA binding	84271	ENSG00000100227.17	POLDIP3					1.257	0.965938
NP_001139748.1	metabolic process;regulation of biological process;response to stimulus	catalytic activity	57552	ENSG00000144959.9	NCEH1					1.257	0.960535
XP_016868132.1	metabolic process;regulation of biological process	catalytic activity;metal ion binding;protein binding	79872		CBLL1					1.257	0.943899
NP_665813.1	regulation of biological process;transport	transporter activity	59285	ENSG00000130433.7	CACNG6	Arrhythmogenic Right Ventricular Cardiomyopathy	Oxytocin signaling pathway; Hypertrophic cardiomyopathy (HCM); Dilated cardiomyopathy; Adrenergic signaling in cardiomyocytes; MAPK signaling pathway; Arrhythmogenic right ventricular cardiomyopathy (ARVC); Cardiac muscle contraction			1.257	0.965938
NP_066997.3	cell death;cell organization and biogenesis;metabolic process;regulation of biological process;response to stimulus	enzyme regulator activity;protein binding;RNA binding	57805	ENSG00000158941.16	KIAA1967; CCAR2					1.256	0.963417
NP_001191020.1	cell organization and biogenesis;metabolic process;transport	protein binding;RNA binding;structural molecule activity	6204	ENSG00000124614.13	RPS10	Cytoplasmic Ribosomal Proteins	Ribosome			1.256	0.962455
NP_001284519.1	metabolic process;regulation of biological process;response to stimulus	catalytic activity;RNA binding	10849	ENSG00000117877.10	CD3EAP					1.256	0.965938
NP_001138830.1	cell differentiation;cell organization and biogenesis;cellular homeostasis;metabolic process;regulation of biological process;response to stimulus	catalytic activity;DNA binding;protein binding;RNA binding	25942	ENSG00000169375.15	SIN3A	TGF-beta Signaling Pathway; Hedgehog Signaling Pathway; Retinoblastoma (RB) in Cancer; Androgen receptor signaling pathway; Mecp2 and Associated Rett Syndrome	Transcriptional misregulation in cancer; Huntington's disease; Thyroid hormone signaling pathway			1.256	0.965642
NP_059973.4			6835	ENSG00000281024.2; ENSG00000148291.9	SURF2					1.256	0.965642
NP_001106962.1	cell differentiation;cell organization and biogenesis;cellular component movement;regulation of biological process;response to stimulus	protein binding;receptor activity	154796	ENSG00000126016.15	AMOT	VEGFA-VEGFR2 Signaling Pathway	Hippo signaling pathway			1.256	0.946393
NP_060392.3	cell organization and biogenesis;metabolic process	protein binding;RNA binding	55015	ENSG00000185246.17	PRPF39					1.256	0.965938
NP_060621.3	cell organization and biogenesis;metabolic process;regulation of biological process;response to stimulus	protein binding	55183	ENSG00000080345.17	RIF1	ATM Signaling Network in Development and Disease	Signaling pathways regulating pluripotency of stem cells			1.255	0.965938
NP_689596.4	cell division;metabolic process;regulation of biological process	catalytic activity;metal ion binding;protein binding;RNA binding	129563	ENSG00000144535.19	DIS3L2					1.255	0.965689
XP_005271379.1	regulation of biological process	protein binding;structural molecule activity	91624		NEXN					1.255	0.965938
NP_002799.3	metabolic process;regulation of biological process;response to stimulus;transport	catalytic activity;enzyme regulator activity;nucleotide binding;protein binding	5708	ENSG00000175166.16	PSMD2	TNF alpha Signaling Pathway; Parkin-Ubiquitin Proteasomal System pathway; Proteasome Degradation	Epstein-Barr virus infection; Proteasome			1.254	0.965145
XP_016869465.1	metabolic process;response to stimulus;transport	catalytic activity;protein binding	93100		NAPRT1; NAPRT					1.254	0.965938
NP_001139019.1	metabolic process;regulation of biological process;response to stimulus	protein binding;RNA binding	84991	ENSG00000134453.15	RBM17	mRNA Processing	Spliceosome			1.254	0.965642
NP_665857.2	metabolic process	catalytic activity;nucleotide binding	9946	ENSG00000205758.11	CRYZL1					1.254	0.943471
XP_016882396.1	metabolic process;regulation of biological process	DNA binding;metal ion binding;protein binding	54815		GATAD2A					1.253	0.965938
NP_115766.3	cell organization and biogenesis;metabolic process;regulation of biological process	protein binding;RNA binding	84365	ENSG00000155438.11	MKI67IP; NIFK					1.253	0.965938
NP_002086.1	metabolic process;regulation of biological process	DNA binding;protein binding;RNA binding	2961	ENSG00000197265.8	GTF2E2	Eukaryotic Transcription Initiation	Viral carcinogenesis; Basal transcription factors; Epstein-Barr virus infection			1.253	0.965938
XP_005273739.1	cell organization and biogenesis;metabolic process;regulation of biological process;response to stimulus	catalytic activity;DNA binding;metal ion binding;protein binding	9070		ASH2L					1.253	0.965938
NP_008941.3	metabolic process	catalytic activity;DNA binding;nucleotide binding;RNA binding	11056	ENSG00000278053.4	DDX52					1.253	0.965938
NP_001032221.1	cell organization and biogenesis	protein binding	116840	ENSG00000170037.13	CNTROB					1.253	0.946495
NP_060272.3	cell organization and biogenesis;cellular component movement	protein binding	54919	ENSG00000164818.15	HEATR2; DNAAF5					1.253	0.961794
NP_006187.2	metabolic process;regulation of biological process	DNA binding;protein binding;RNA binding	5093	ENSG00000169564.6	PCBP1		Spliceosome			1.252	0.965642
NP_005582.1	cell organization and biogenesis;cell proliferation;metabolic process;regulation of biological process;response to stimulus	catalytic activity;DNA binding;metal ion binding;protein binding	4361	ENSG00000020922.12	MRE11A; MRE11	DNA Damage Response; DDX1 as a regulatory component of the Drosha microprocessor; Homologous recombination; miRNA Regulation of DNA Damage Response; ATM Signaling Network in Development and Disease; Non-homologous end joining	Homologous recombination; Non-homologous end-joining			1.252	0.965642
NP_008872.1	cell differentiation;cellular component movement;metabolic process;regulation of biological process;response to stimulus	DNA binding;protein binding	6663	ENSG00000100146.16	SOX10	Neural Crest Differentiation				1.252	0.965938
NP_062565.2	cell differentiation;cell division;cell organization and biogenesis;regulation of biological process;response to stimulus;transport	protein binding	56288	ENSG00000148498.15	PARD3	Chemokine signaling pathway	Chemokine signaling pathway; Tight junction; Neuroactive ligand-receptor interaction; Hippo signaling pathway; Endocytosis; Adherens junction; Rap1 signaling pathway			1.252	0.965938
NP_777591.3		protein binding	253635	ENSG00000152133.14	CCDC75; GPATCH11					1.252	0.965938
NP_006011.2	cell differentiation;cell organization and biogenesis;cellular component movement;metabolic process;regulation of biological process;response to stimulus	catalytic activity;metal ion binding;RNA binding	8846	ENSG00000100601.9	ALKBH1					1.252	0.965642
XP_006710598.1	cell organization and biogenesis;regulation of biological process;response to stimulus;transport	catalytic activity;metal ion binding;motor activity;protein binding;RNA binding	23499		MACF1					1.251	0.965642
NP_001073884.1	metabolic process	protein binding;RNA binding	23350	ENSG00000163714.17	U2SURP		Spliceosome			1.251	0.965642
XP_011525319.1	development;metabolic process;regulation of biological process	catalytic activity;metal ion binding;protein binding;RNA binding	51070		NOSIP					1.251	0.965938
NP_115916.3	metabolic process;regulation of biological process	DNA binding;metal ion binding;protein binding	84619	ENSG00000197114.11	ZGPAT					1.251	0.965938
NP_001157617.1	cell organization and biogenesis	metal ion binding;protein binding	283489	ENSG00000198824.5	CHAMP1					1.251	0.965938
XP_005255285.3	regulation of biological process;response to stimulus	DNA binding;protein binding;RNA binding	23589		CARHSP1					1.251	0.965938
XP_006721985.1	cell communication;cell differentiation;cell organization and biogenesis;metabolic process;regulation of biological process;response to stimulus;transport	enzyme regulator activity;protein binding	4763		NF1	MAPK Signaling Pathway; Aryl Hydrocarbon Receptor				1.251	0.946495
XP_011523784.1	cell division;metabolic process;regulation of biological process;response to stimulus	catalytic activity;DNA binding;nucleotide binding;protein binding	9400		RECQL5					1.251	0.965938
NP_055478.2	cell organization and biogenesis;metabolic process;regulation of biological process;response to stimulus	catalytic activity;metal ion binding;protein binding	9682	ENSG00000066135.12	KDM4A					1.251	0.954976
NP_002803.2	cell organization and biogenesis;metabolic process;regulation of biological process;response to stimulus;transport	catalytic activity	5714	ENSG00000099341.11	PSMD8	Proteasome Degradation; Parkin-Ubiquitin Proteasomal System pathway	Proteasome; Epstein-Barr virus infection			1.25	0.965938
NP_954981.1		protein binding;RNA binding	339230	ENSG00000185298.12	CCDC137					1.25	0.965938
XP_016882213.1	cell organization and biogenesis;regulation of biological process;response to stimulus;transport	protein binding	29924		EPN1	EGF/EGFR Signaling Pathway; VEGFA-VEGFR2 Signaling Pathway				1.25	0.965689
NP_006224.1	metabolic process;regulation of biological process;response to stimulus	catalytic activity;metal ion binding	5438	ENSG00000105258.8	POLR2I	Eukaryotic Transcription Initiation	Metabolic pathways; Purine metabolism; Epstein-Barr virus infection; Pyrimidine metabolism; RNA polymerase; Huntington's disease			1.25	0.960029
NP_005556.1	regulation of biological process;response to stimulus;transport	protein binding	3937	ENSG00000043462.11	LCP2	T-Cell antigen Receptor (TCR) Signaling Pathway; T-Cell antigen Receptor (TCR) pathway during Staphylococcus aureus infection	Platelet activation; Osteoclast differentiation; Natural killer cell mediated cytotoxicity; Fc epsilon RI signaling pathway; Rap1 signaling pathway; T cell receptor signaling pathway			1.25	0.943471
NP_001035088.2	regulation of biological process;response to stimulus	protein binding	644815	ENSG00000188522.14	FAM83G					1.25	0.942732
NP_004271.1	metabolic process;regulation of biological process	catalytic activity;protein binding	9521	ENSG00000124802.11	EEF1E1					1.25	0.955012
NP_001291737.1	cell organization and biogenesis;metabolic process;response to stimulus	metal ion binding;protein binding	23774	ENSG00000100425.18	BRD1; LOC90834	Pathways Affected in Adenoid Cystic Carcinoma				1.25	0.945068
NP_443108.1	cell organization and biogenesis;metabolic process;regulation of biological process	protein binding	112939	ENSG00000160877.5	NACC1					1.249	0.965938
XP_006723226.1			284361		EMC10					1.249	0.967048
NP_001265485.1	cell organization and biogenesis;cellular component movement;regulation of biological process;response to stimulus	protein binding;structural molecule activity	10094	ENSG00000111229.15	ARPC3	Pathogenic Escherichia coli infection	Bacterial invasion of epithelial cells; Endocytosis; Salmonella infection; Fc gamma R-mediated phagocytosis; Regulation of actin cytoskeleton; Pathogenic Escherichia coli infection; Shigellosis			1.249	0.965938
NP_001310548.1	cell differentiation;development;metabolic process	protein binding	55898	ENSG00000140553.17	UNC45A					1.249	0.962835
NP_075447.1	cell organization and biogenesis;metabolic process;regulation of biological process	catalytic activity;metal ion binding;protein binding	54904	ENSG00000147548.16	WHSC1L1; NSD3		Lysine degradation			1.249	0.948875
NP_006704.3	cell organization and biogenesis;metabolic process;regulation of biological process;response to stimulus	catalytic activity;DNA binding;protein binding;RNA binding	10923	ENSG00000113387.11	SUB1					1.248	0.965938
NP_037414.3	cell organization and biogenesis;cell proliferation;metabolic process;regulation of biological process;response to stimulus	catalytic activity;DNA binding;metal ion binding;nucleotide binding;protein binding	29128	ENSG00000276043.4	UHRF1	Pathways Affected in Adenoid Cystic Carcinoma				1.248	0.965938
NP_001002836.2	metabolic process;regulation of biological process	DNA binding;metal ion binding	126208	ENSG00000142409.5	ZNF787					1.248	0.965938
NP_660309.1	metabolic process	protein binding	134492	ENSG00000170584.10	NUDCD2					1.248	0.965938
NP_001124147.1	cell organization and biogenesis;metabolic process	metal ion binding;protein binding	1047	ENSG00000153132.12	CLGN					1.248	0.965938
NP_001265135.1	transport		29015	ENSG00000134802.17	SLC43A3					1.248	0.965938
NP_004228.1	cell differentiation;cell organization and biogenesis;metabolic process;regulation of biological process;response to stimulus	catalytic activity;nucleotide binding;protein binding;RNA binding	9319	ENSG00000071539.13	TRIP13					1.248	0.945068
XP_006713912.1	cell division;cell organization and biogenesis;metabolic process;regulation of biological process	catalytic activity;protein binding	10296		MAEA					1.248	0.965938
NP_005782.1	metabolic process;regulation of biological process	protein binding;RNA binding	10199	ENSG00000124383.8	MPHOSPH10		Ribosome biogenesis in eukaryotes			1.247	0.965938
XP_011524077.1	metabolic process;regulation of biological process;response to stimulus	catalytic activity;enzyme regulator activity;protein binding	9989		PPP4R1					1.247	0.965938
NP_001288784.1	cell death;metabolic process;regulation of biological process	protein binding	29115		SAP30BP					1.247	0.965938
NP_942595.1	metabolic process;regulation of biological process	catalytic activity;enzyme regulator activity;nucleotide binding;protein binding	55589	ENSG00000138756.17	BMP2K		Transcriptional misregulation in cancer			1.247	0.965938
NP_001269262.1	metabolic process	catalytic activity	79042	ENSG00000274672.4; ENSG00000274078.4; ENSG00000274129.4; ENSG00000273896.4; ENSG00000275165.4; ENSG00000278622.4; ENSG00000274796.4; ENSG00000170892.10; ENSG00000278605.4; ENSG00000278712.4	TSEN34					1.247	0.965938
NP_057510.4	metabolic process;regulation of biological process;response to stimulus	protein binding	51512		GTSE1		p53 signaling pathway			1.247	0.965938
NP_056227.2	development;regulation of biological process		25871	ENSG00000163608.14	C3orf17; NEPRO					1.247	0.965938
NP_001332810.1	metabolic process	protein binding	54876	ENSG00000163257.10	DCAF16					1.247	0.957398
NP_001129970.1		metal ion binding	284106	ENSG00000274768.2; ENSG00000277972.1	CISD3					1.247	0.965938
NP_003867.1	cell organization and biogenesis	protein binding	8834	ENSG00000178307.9	TMEM11					1.247	0.958047
NP_996759.1	cell division;metabolic process;regulation of biological process;response to stimulus	catalytic activity;metal ion binding;protein binding	5500	ENSG00000213639.9	PPP1CB	Common Pathways Underlying Drug Addiction; G13 Signaling Pathway	Proteoglycans in cancer; Long-term potentiation; Insulin resistance; cGMP-PKG signaling pathway; Inflammatory mediator regulation of TRP channels; Vascular smooth muscle contraction; mRNA surveillance pathway; Focal adhesion; Platelet activation; Oxytocin signaling pathway; Alcoholism; Amphetamine addiction; Oocyte meiosis; Dopaminergic synapse; cAMP signaling pathway; Herpes simplex infection; R…			1.246	0.965938
NP_057108.2	metabolic process;transport	catalytic activity;protein binding;RNA binding	51634	ENSG00000134597.15	RBMX2					1.246	0.965938
XP_016876283.1	cell communication;cell organization and biogenesis;metabolic process;regulation of biological process;response to stimulus	catalytic activity;metal ion binding;nucleotide binding;protein binding;signal transducer activity	8428		STK24					1.245	0.965938
NP_057322.2	cell division;metabolic process;regulation of biological process	protein binding	51434	ENSG00000196510.12	ANAPC7		Oocyte meiosis; Ubiquitin mediated proteolysis; HTLV-I infection; Cell cycle; Progesterone-mediated oocyte maturation			1.245	0.965642
NP_001020471.2	metabolic process;regulation of biological process;response to stimulus;transport	catalytic activity;nucleotide binding;protein binding	201475	ENSG00000206418.3	RAB12					1.245	0.965938
NP_036357.1	cell organization and biogenesis;metabolic process	metal ion binding;nucleotide binding;protein binding	10101	ENSG00000095906.16	NUBP2					1.245	0.965938
NP_002824.1	metabolic process	catalytic activity;protein binding	5780	ENSG00000169410.9	PTPN9	VEGFA-VEGFR2 Signaling Pathway				1.245	0.965642
NP_002596.1	metabolic process;regulation of biological process;response to stimulus	catalytic activity;metal ion binding;protein binding	5151	ENSG00000073417.14	PDE8A	G Protein Signaling Pathways	Morphine addiction; Purine metabolism			1.245	0.948082
NP_061944.2	cell organization and biogenesis;metabolic process;regulation of biological process	catalytic activity;metal ion binding;protein binding	54556	ENSG00000071243.15	ING3					1.245	0.965938
NP_006286.1	metabolic process;regulation of biological process	catalytic activity;nucleotide binding;protein binding	7407; 57176	ENSG00000096171.14; ENSG00000204394.12; ENSG00000226589.9	VARS; VARS2	Amino Acid metabolism	Aminoacyl-tRNA biosynthesis			1.244	0.965938
NP_079087.3	cell organization and biogenesis;metabolic process	protein binding;RNA binding	79869	ENSG00000149532.15	CPSF7					1.244	0.965938
NP_006092.1	cell division;cell organization and biogenesis;metabolic process;regulation of biological process;transport	protein binding;structural molecule activity;transporter activity	10403	ENSG00000080986.12	NDC80					1.244	0.965938
NP_001122390.2	cell organization and biogenesis;metabolic process;regulation of biological process;response to stimulus	catalytic activity;nucleotide binding;protein binding	4140	ENSG00000075413.17	MARK3					1.244	0.965938
XP_016877241.1	cell organization and biogenesis;metabolic process;regulation of biological process;response to stimulus	catalytic activity;DNA binding;metal ion binding;protein binding	9112		MTA1					1.244	0.965938
NP_690856.1	cell differentiation;cell proliferation;metabolic process;regulation of biological process	catalytic activity;DNA binding;metal ion binding;protein binding	115426	ENSG00000147854.16	UHRF2					1.244	0.965938
NP_064576.1	cell organization and biogenesis;metabolic process	structural molecule activity	56945	ENSG00000175110.11	MRPS22					1.244	0.965938
XP_011511226.1	development;metabolic process;regulation of biological process;response to stimulus	catalytic activity;DNA binding;nucleotide binding;protein binding	545		ATR	Cell Cycle				1.244	0.965642
NP_071933.2	cell communication;cell organization and biogenesis;metabolic process;regulation of biological process;response to stimulus;transport	catalytic activity;protein binding	64422	ENSG00000144848.10	ATG3	Senescence and Autophagy in Cancer; Nanoparticle triggered autophagic cell death	Autophagy			1.244	0.948082
NP_036555.1	cell organization and biogenesis;metabolic process;regulation of biological process;response to stimulus;transport	RNA binding;structural molecule activity	23521	ENSG00000142541.16	RPL13A	Cytoplasmic Ribosomal Proteins	Ribosome			1.243	0.965938
NP_001334633.1	cell death;development;metabolic process;regulation of biological process;transport	protein binding;RNA binding	79228	ENSG00000131652.13	THOC6		RNA transport			1.243	0.965938
XP_011526323.1	metabolic process;regulation of biological process	DNA binding;protein binding	4298		MLLT1					1.243	0.965938
NP_001271140.1	cell organization and biogenesis;metabolic process;regulation of biological process	catalytic activity;DNA binding;protein binding	10001	ENSG00000133997.11	MED6					1.243	0.965938
XP_011537840.1	metabolic process	protein binding;RNA binding	22984		PDCD11					1.242	0.965938
NP_079110.1	cell division;cell organization and biogenesis;metabolic process	protein binding	79892	ENSG00000197771.12	MCMBP					1.242	0.965938
NP_001140171.1	development;regulation of biological process	RNA binding	9904	ENSG00000122965.10	RBM19					1.242	0.965938
NP_001036004.1	metabolic process;regulation of biological process	DNA binding;metal ion binding;protein binding;RNA binding	4150	ENSG00000103495.13	MAZ	Sudden Infant Death Syndrome (SIDS) Susceptibility Pathways				1.242	0.965689
NP_115722.1			84306	ENSG00000126249.7	PDCD2L					1.242	0.965938
NP_620305.2	cell organization and biogenesis;metabolic process;regulation of biological process	DNA binding;protein binding;RNA binding	6651		SON					1.241	0.965938
NP_006382.1	defense response;regulation of biological process;response to stimulus;transport	enzyme regulator activity;protein binding;transporter activity	10527	ENSG00000205339.9	IPO7					1.241	0.965938
NP_056518.2	cell organization and biogenesis;metabolic process	protein binding;RNA binding	27341	ENSG00000189306.10	RRP7A		Ribosome biogenesis in eukaryotes			1.241	0.965938
XP_005258027.1	cell division;metabolic process;regulation of biological process;response to stimulus	catalytic activity;DNA binding;metal ion binding;nucleotide binding;protein binding	3980		LIG3					1.241	0.965938
NP_056139.1	cell communication;cell organization and biogenesis;metabolic process;regulation of biological process;response to stimulus	catalytic activity;protein binding;RNA binding	23378	ENSG00000132275.10	RRP8					1.241	0.965938
NP_115609.2	cell organization and biogenesis;metabolic process;regulation of biological process	catalytic activity;protein binding	84193	ENSG00000183576.12	SETD3	Histone Modifications	Lysine degradation			1.241	0.965938
NP_115727.5	cell organization and biogenesis;metabolic process	protein binding;RNA binding	84311	ENSG00000278845.4	MRPL45					1.241	0.965938
XP_016879141.1	cell organization and biogenesis;development;metabolic process;regulation of biological process;response to stimulus	catalytic activity;protein binding	7874		USP7					1.24	0.965938
NP_003911.2	cell division;development;metabolic process;regulation of biological process;response to stimulus	protein binding	8914	ENSG00000111602.11	TIMELESS					1.24	0.965938
NP_005142.1	cell communication;metabolic process;regulation of biological process	catalytic activity;enzyme regulator activity;protein binding	9097	ENSG00000101557.14	USP14					1.239	0.965938
NP_056175.3	metabolic process	catalytic activity;DNA binding;nucleotide binding;protein binding;RNA binding	23517	ENSG00000039123.15	SKIV2L2		RNA degradation			1.239	0.965938
NP_001032412.2	metabolic process;regulation of biological process	catalytic activity;DNA binding;metal ion binding;nucleotide binding;protein binding;RNA binding	85441	ENSG00000130589.16	HELZ2					1.239	0.965938
NP_963893.1	cell organization and biogenesis;development;regulation of biological process	DNA binding;metal ion binding	9203	ENSG00000147130.14	ZMYM3					1.239	0.965938
XP_011529080.1	cell organization and biogenesis;metabolic process;regulation of biological process	catalytic activity;metal ion binding;protein binding	23133		PHF8					1.239	0.965642
NP_001670.1	cell organization and biogenesis;cellular component movement;cellular homeostasis;regulation of biological process;transport	catalytic activity;enzyme regulator activity;protein binding;transporter activity	483	ENSG00000069849.10	ATP1B3	Calcium Regulation in the Cardiac Cell	Thyroid hormone signaling pathway; Bile secretion; Mineral absorption; Gastric acid secretion; Adrenergic signaling in cardiomyocytes; Protein digestion and absorption; Cardiac muscle contraction; Aldosterone-regulated sodium reabsorption; cGMP-PKG signaling pathway; Thyroid hormone synthesis; cAMP signaling pathway; Insulin secretion; Salivary secretion; Proximal tubule bicarbonate reclamation; …			1.238	0.965938
NP_443749.5	regulation of biological process		114299	ENSG00000243444.7	PALM2					1.238	0.965938
NP_001265585.1	cell organization and biogenesis;metabolic process;transport	protein binding;RNA binding	6634	ENSG00000100028.11	SNRPD3	mRNA Processing	Spliceosome; Systemic lupus erythematosus			1.238	0.971711
NP_005006.3	cell organization and biogenesis;metabolic process;regulation of biological process	protein binding	5018	ENSG00000155463.12	OXA1L		Protein export			1.238	0.97544
NP_001338299.1	cell organization and biogenesis;metabolic process;regulation of biological process	protein binding	55689		YEATS2					1.238	0.965938
NP_612362.2	metabolic process	protein binding	90379	ENSG00000132017.10	DCAF15					1.238	0.965938
NP_060225.4	cell division;metabolic process	catalytic activity;RNA binding	54888	ENSG00000037474.14	NSUN2					1.237	0.965938
NP_006787.2	cell organization and biogenesis;cellular homeostasis;metabolic process;regulation of biological process;response to stimulus;transport	catalytic activity;metal ion binding;nucleotide binding;protein binding	10939	ENSG00000141385.9	AFG3L2					1.237	0.965938
NP_000427.1	metabolic process;regulation of biological process;response to stimulus	catalytic activity;protein binding	5019	ENSG00000083720.12	OXCT1	Synthesis and Degradation of Ketone Bodies	Synthesis and degradation of ketone bodies; Butanoate metabolism; Valine, leucine and isoleucine degradation			1.237	0.965938
NP_001092281.1		nucleotide binding;protein binding	23176	ENSG00000164402.13	SEPT8		Bacterial invasion of epithelial cells			1.237	0.965938
NP_006321.1	metabolic process;regulation of biological process	catalytic activity;protein binding	10434	ENSG00000120992.17	LYPLA1		Glycerophospholipid metabolism; Choline metabolism in cancer			1.237	0.965938
NP_001002.1	cell organization and biogenesis;metabolic process;regulation of biological process;transport	protein binding;RNA binding;structural molecule activity	6201	ENSG00000171863.12	RPS7	Cytoplasmic Ribosomal Proteins	Ribosome			1.236	0.965938
XP_006722491.1	cellular homeostasis;metabolic process;regulation of biological process;response to stimulus;transport	catalytic activity;protein binding	23327		NEDD4L	TGF-beta Signaling Pathway				1.236	0.965938
XP_005253223.1	regulation of biological process;transport	enzyme regulator activity;metal ion binding	84364		ARFGAP2					1.236	0.965938
NP_008993.1	cell organization and biogenesis;metabolic process;regulation of biological process	protein binding	11137	ENSG00000136045.11	PWP1					1.236	0.965938
NP_006519.1	coagulation;regulation of biological process;response to stimulus	enzyme regulator activity;structural molecule activity	7980	ENSG00000105825.11	TFPI2					1.236	0.965938
NP_006237.1	regulation of biological process;response to stimulus	enzyme regulator activity;protein binding	5529	ENSG00000154001.13	PPP2R5E	Focal Adhesion-PI3K-Akt-mTOR-signaling pathway; Glycogen Metabolism; Wnt Signaling Pathway and Pluripotency; DNA Damage Response (only ATM dependent); Wnt Signaling Pathway	AMPK signaling pathway; Oocyte meiosis; Dopaminergic synapse; Sphingolipid signaling pathway; mRNA surveillance pathway; Adrenergic signaling in cardiomyocytes; PI3K-Akt signaling pathway			1.236	0.970805
NP_660213.1	cell organization and biogenesis;metabolic process	structural molecule activity	51263	ENSG00000185414.19	MRPL30		Ribosome			1.236	0.965938
NP_001128251.1	transport	protein binding;transporter activity	51194	ENSG00000086200.16	IPO11					1.236	0.967048
NP_874369.1	cell organization and biogenesis;metabolic process;regulation of biological process;response to stimulus	catalytic activity;metal ion binding;protein binding	10524	ENSG00000172977.12	KAT5	Androgen receptor signaling pathway; ATM Signaling Network in Development and Disease				1.236	0.978233
NP_005564.1	regulation of biological process;response to stimulus	catalytic activity;motor activity;protein binding;structural molecule activity	4001	ENSG00000113368.11	LMNB1	Fas Ligand (FasL) pathway and Stress induction of Heat Shock Proteins (HSP) regulation	Apoptosis			1.235	0.965938
NP_004721.1	cell organization and biogenesis;metabolic process;regulation of biological process	protein binding;RNA binding	2107	ENSG00000120705.12	ETF1	Translation Factors	mRNA surveillance pathway			1.235	0.965938
NP_945353.1	cell proliferation;regulation of biological process;response to stimulus	enzyme regulator activity;protein binding;RNA binding	9138	ENSG00000076928.17	ARHGEF1	G13 Signaling Pathway; Regulation of Actin Cytoskeleton; EGF/EGFR Signaling Pathway; G Protein Signaling Pathways				1.235	0.965938
NP_001410.2	development;metabolic process;regulation of biological process	protein binding;RNA binding	1994	ENSG00000066044.14	ELAVL1	Endoderm Differentiation; Preimplantation Embryo; AMP-activated Protein Kinase (AMPK) Signaling; Focal Adhesion-PI3K-Akt-mTOR-signaling pathway	AMPK signaling pathway			1.235	0.965938
XP_005245775.1	metabolic process;transport	DNA binding;protein binding;RNA binding	10250		SRRM1	mRNA Processing				1.235	0.966087
NP_006494.1	metabolic process;regulation of biological process;response to stimulus;transport	catalytic activity;nucleotide binding;protein binding;RNA binding	5704	ENSG00000281221.2; ENSG00000013275.7	PSMC4	Proteasome Degradation; Parkin-Ubiquitin Proteasomal System pathway	Proteasome; Epstein-Barr virus infection			1.235	0.967048
NP_057111.1	metabolic process	catalytic activity;metal ion binding;protein binding;RNA binding	51110	ENSG00000147592.8	LACTB2					1.235	0.965938
NP_001308766.1	metabolic process;regulation of biological process;response to stimulus	catalytic activity;metal ion binding;protein binding	767	ENSG00000178538.9	CA8		Nitrogen metabolism			1.235	0.965938
XP_005256407.1	cell organization and biogenesis;metabolic process;regulation of biological process;response to stimulus	enzyme regulator activity;protein binding	2873		GPS1					1.235	0.975782
XP_016883294.1	metabolic process;regulation of biological process	catalytic activity;metal ion binding;nucleotide binding	26164		GTPBP5; MTG2					1.235	0.965938
NP_001005781.1	cell organization and biogenesis;metabolic process;regulation of biological process;response to stimulus	catalytic activity;protein binding;RNA binding	7341	ENSG00000116030.16	SUMO1	Exercise-induced Circadian Regulation; Androgen receptor signaling pathway; TP53 Network; TGF-beta Signaling Pathway	RNA transport			1.235	0.965938
NP_001275517.1	metabolic process;regulation of biological process	DNA binding;metal ion binding	54816	ENSG00000137871.19	ZNF280D					1.235	0.965938
NP_001888.2	cell differentiation;cell proliferation;cellular component movement;development;metabolic process;regulation of biological process;response to stimulus	protein binding;signal transducer activity	1464	ENSG00000173546.7	CSPG4	Spinal Cord Injury				1.234	0.971746
NP_919415.2	cell death;cell organization and biogenesis;metabolic process;regulation of biological process;response to stimulus;transport	protein binding;signal transducer activity	9218	ENSG00000101558.13	VAPA	Exercise-induced Circadian Regulation	Tight junction			1.234	0.965938
NP_987101.1	cell organization and biogenesis;regulation of biological process;response to stimulus;transport	protein binding;RNA binding;structural molecule activity	9908	ENSG00000138757.14	G3BP2					1.234	0.965938
NP_001070667.1	metabolic process;regulation of biological process	protein binding;RNA binding	140890	ENSG00000153914.15	SREK1	mRNA Processing				1.234	0.965938
XP_011522590.1	transport	transporter activity	124565		SLC38A10					1.234	0.965938
NP_116190.3	cell differentiation;cell organization and biogenesis;cellular component movement;regulation of biological process;response to stimulus	protein binding	83700	ENSG00000166086.12	JAM3		Tight junction; Leukocyte transendothelial migration; Epithelial cell signaling in Helicobacter pylori infection; Cell adhesion molecules (CAMs)			1.234	0.965938
NP_005528.4	cell organization and biogenesis;regulation of biological process	metal ion binding;protein binding	3621	ENSG00000153487.12	ING1	Senescence and Autophagy in Cancer				1.234	0.965642
XP_011520984.1	cell death;cell organization and biogenesis;metabolic process;regulation of biological process;response to stimulus	enzyme regulator activity;protein binding;signal transducer activity;structural molecule activity	8312		AXIN1	Wnt Signaling Pathway; TGF-beta Signaling Pathway; Apoptosis-related network due to altered Notch3 in ovarian cancer; DNA Damage Response (only ATM dependent); Wnt Signaling Pathway and Pluripotency; Wnt Signaling Pathway Netpath; Extracellular vesicle-mediated signaling in recipient cells; Neural Crest Differentiation				1.234	0.965938
NP_000420.1	cell organization and biogenesis;metabolic process	catalytic activity;metal ion binding;nucleotide binding;protein binding	4143	ENSG00000151224.12	MAT1A	Methylation Pathways; Vitamin B12 Metabolism; Folate Metabolism; One carbon metabolism and related pathways; Trans-sulfuration and one carbon metabolism; One Carbon Metabolism	Metabolic pathways; Cysteine and methionine metabolism; Biosynthesis of amino acids			1.233	0.965642
NP_002964.3	cell organization and biogenesis;metabolic process;regulation of biological process;transport	protein binding;RNA binding	6311	ENSG00000204842.14	ATXN2	EGF/EGFR Signaling Pathway; Parkinsons Disease Pathway				1.233	0.973574
NP_006315.1	development;regulation of biological process		10428	ENSG00000153774.8	CFDP1					1.233	0.972074
NP_001263309.1	metabolic process;regulation of biological process	RNA binding	51575	ENSG00000089048.14	ESF1					1.232	0.9739
NP_001010853.1	metabolic process;regulation of biological process	catalytic activity	135293	ENSG00000146281.5	PM20D2					1.232	0.97544
NP_113640.1	cell organization and biogenesis;metabolic process	catalytic activity;protein binding;RNA binding	83640	ENSG00000169612.3	FAM103A1					1.232	0.965938
XP_016868469.1	metabolic process;regulation of biological process;response to stimulus	protein binding;RNA binding	11030		RBPMS	Exercise-induced Circadian Regulation				1.232	0.965938
NP_001138399.1	regulation of biological process;response to stimulus	catalytic activity;nucleotide binding	28511	ENSG00000168256.17	NKIRAS2					1.232	0.965938
NP_003381.1	cell division;cell organization and biogenesis;metabolic process;regulation of biological process	catalytic activity;metal ion binding;nucleotide binding;protein binding	7465	ENSG00000166483.10	WEE1	Retinoblastoma (RB) in Cancer; G1 to S cell cycle control; Cell Cycle	Cell cycle			1.232	0.965938
NP_005753.1	cell organization and biogenesis;defense response;metabolic process;regulation of biological process;response to stimulus	catalytic activity;DNA binding;metal ion binding;protein binding;RNA binding	10155	ENSG00000130726.11	TRIM28	Corticotropin-releasing hormone signaling pathway; Mesodermal Commitment Pathway; ATM Signaling Network in Development and Disease				1.231	0.965938
NP_000989.1	cell organization and biogenesis;metabolic process;transport	metal ion binding;protein binding;RNA binding;structural molecule activity	6168	ENSG00000197756.9	RPL37A	Cytoplasmic Ribosomal Proteins	Ribosome			1.231	0.973947
NP_150628.3	cell division;cell organization and biogenesis;regulation of biological process	protein binding	90417	ENSG00000128944.13	C15orf23; KNSTRN					1.231	0.968105
NP_060445.3	cell division;cell organization and biogenesis;regulation of biological process	protein binding	55055	ENSG00000174442.11	ZWILCH					1.231	0.9739
NP_036423.4	cell death;cell organization and biogenesis;metabolic process;regulation of biological process	catalytic activity;protein binding	9700	ENSG00000135476.11	ESPL1	Cell Cycle	Oocyte meiosis; Cell cycle			1.231	0.965938
NP_005601.1	cell organization and biogenesis;metabolic process;regulation of biological process;response to stimulus	catalytic activity;DNA binding;protein binding	5928	ENSG00000162521.18	RBBP4	Retinoblastoma (RB) in Cancer; Interactome of polycomb repressive complex 2 (PRC2)				1.23	0.9739
NP_001825.1	cell organization and biogenesis;transport	protein binding;structural molecule activity	1212	ENSG00000175416.12	CLTB					1.23	0.965938
NP_057143.1	metabolic process	catalytic activity;protein binding	51645	ENSG00000137168.7	PPIL1		Spliceosome			1.23	0.967048
NP_001269951.1	metabolic process	catalytic activity;metal ion binding	51292	ENSG00000100938.17	GMPR2					1.23	0.965938
NP_001352.2	metabolic process;regulation of biological process;response to stimulus;transport	catalytic activity;nucleotide binding	1723	ENSG00000102967.11	DHODH		Metabolic pathways; Pyrimidine metabolism			1.23	0.967961
NP_031384.1	cell differentiation;cell organization and biogenesis;regulation of biological process	DNA binding;metal ion binding;protein binding	22823	ENSG00000143033.17	MTF2	Copper homeostasis; Mesodermal Commitment Pathway; Interactome of polycomb repressive complex 2 (PRC2)				1.23	0.965689
NP_000499.1	cell organization and biogenesis;coagulation;defense response;metabolic process;regulation of biological process;response to stimulus;transport	metal ion binding;protein binding;structural molecule activity	2243	ENSG00000171560.14	FGA	Blood Clotting Cascade; VEGFA-VEGFR2 Signaling Pathway	Complement and coagulation cascades; Platelet activation			1.23	0.965938
XP_006717316.1	cell organization and biogenesis;cellular component movement;metabolic process;regulation of biological process;response to stimulus;transport	metal ion binding;protein binding;structural molecule activity	6709		SPTAN1	Fas Ligand (FasL) pathway and Stress induction of Heat Shock Proteins (HSP) regulation				1.229	0.965938
NP_002800.2	metabolic process;regulation of biological process;response to stimulus;transport	catalytic activity;enzyme regulator activity;protein binding	5709	ENSG00000108344.14	PSMD3	Parkin-Ubiquitin Proteasomal System pathway; Proteasome Degradation	Proteasome; Epstein-Barr virus infection			1.229	0.965938
NP_001306935.1	cell organization and biogenesis;cell proliferation;cellular component movement;regulation of biological process;response to stimulus;transport	enzyme regulator activity;metal ion binding;protein binding	29127		RACGAP1	Signal Transduction of S1P Receptor; Wnt Signaling Pathway and Pluripotency				1.229	0.968242
NP_002737.2	cell communication;cell death;cell differentiation;cell organization and biogenesis;cellular component movement;cellular homeostasis;metabolic process;regulation of biological process;response to stimulus;transport	catalytic activity;nucleotide binding;protein binding;signal transducer activity	5595	ENSG00000102882.11	MAPK3	T-Cell antigen Receptor (TCR) Signaling Pathway; Oncostatin M Signaling Pathway; TGF-beta Receptor Signaling; T-Cell antigen Receptor (TCR) pathway during Staphylococcus aureus infection; IL-2 Signaling Pathway; Interleukin-11 Signaling Pathway; MAPK Cascade; Hepatitis C and Hepatocellular Carcinoma; IL-9 Signaling Pathway; IL17 signaling pathway; MAPK Signaling Pathway; Structural Pathway of Int…	TGF-beta signaling pathway; HIF-1 signaling pathway; VEGF signaling pathway; Colorectal cancer; AGE-RAGE signaling pathway in diabetic complications; Proteoglycans in cancer; Sphingolipid signaling pathway; Chemokine signaling pathway; Platinum drug resistance; Chagas disease (American trypanosomiasis); Glutamatergic synapse; Chronic myeloid leukemia; Circadian entrainment; Glioma; Apoptosis; Reg…			1.229	0.965938
NP_005984.3	cell organization and biogenesis;metabolic process;regulation of biological process	enzyme regulator activity;protein binding	6904	ENSG00000141556.20	TBCD					1.229	0.965938
XP_011536030.1	metabolic process;regulation of biological process	metal ion binding;protein binding	10138		YAF2					1.229	0.973947
XP_016865047.1	metabolic process;response to stimulus	catalytic activity;DNA binding;metal ion binding	51426		POLK					1.229	0.965938
NP_055107.3	cell organization and biogenesis;metabolic process;regulation of biological process	protein binding;RNA binding	23466	ENSG00000183741.11	CBX6					1.229	0.965938
NP_005137.1	cell organization and biogenesis;metabolic process;regulation of biological process;response to stimulus	protein binding;RNA binding	9092	ENSG00000175467.14	SART1		Spliceosome			1.228	0.965938
NP_001307684.1	cell organization and biogenesis;metabolic process;regulation of biological process;transport	DNA binding;protein binding;RNA binding	6830	ENSG00000109111.14	SUPT6H					1.228	0.965938
NP_002650.1	cellular component movement;coagulation;metabolic process;regulation of biological process;response to stimulus;transport	protein binding;receptor activity;signal transducer activity	5329	ENSG00000011422.11	PLAUR	Complement and Coagulation Cascades; VEGFA-VEGFR2 Signaling Pathway; Primary Focal Segmental Glomerulosclerosis FSGS	Complement and coagulation cascades; Proteoglycans in cancer			1.228	0.969128
NP_060616.1	metabolic process	catalytic activity;protein binding;RNA binding	55178	ENSG00000171861.10	RNMTL1; MRM3					1.228	0.97544
XP_005251046.1	cellular component movement;metabolic process		54742		LY6K					1.228	0.97544
NP_062571.1	transport	catalytic activity;nucleotide binding;protein binding;transporter activity	23457	ENSG00000150967.17	ABCB9		ABC transporters; Lysosome			1.228	0.965938
NP_001136028.1	metabolic process;regulation of biological process	protein binding	3161	ENSG00000072571.19	HMMR					1.227	0.97544
NP_008974.5	metabolic process	protein binding;RNA binding	11103	ENSG00000111615.13	KRR1					1.227	0.97544
NP_001601.1	cell organization and biogenesis;metabolic process	catalytic activity	53	ENSG00000134575.9	ACP2		Lysosome			1.227	0.97544
NP_001035147.1	cell differentiation;cell organization and biogenesis;defense response;metabolic process;regulation of biological process;response to stimulus	protein binding	6696	ENSG00000118785.13	SPP1	Toll-like receptor signaling pathway; TYROBP Causal Network; Lung fibrosis; Regulation of toll-like receptor signaling pathway; TGF-beta Receptor Signaling; Focal Adhesion; Osteoclast Signaling; Focal Adhesion-PI3K-Akt-mTOR-signaling pathway; Brain-Derived Neurotrophic Factor (BDNF) signaling pathway; Osteopontin Signaling; Endochondral Ossification	ECM-receptor interaction; PI3K-Akt signaling pathway; Focal adhesion; Toll-like receptor signaling pathway			1.227	0.965938
NP_037481.1	regulation of biological process	metal ion binding;protein binding	29937	ENSG00000117691.9	NENF					1.227	0.97544
NP_001139194.1	regulation of biological process;response to stimulus;transport	protein binding	9454	ENSG00000051128.18	HOMER3		Glutamatergic synapse; FoxO signaling pathway			1.227	0.97544
NP_001139400.1	metabolic process;regulation of biological process		79595	ENSG00000136715.17	SAP130					1.227	0.965938
NP_075068.2	metabolic process;transport	protein binding;RNA binding	65083	ENSG00000165271.16	NOL6		Ribosome biogenesis in eukaryotes			1.226	0.9739
XP_005249549.1	metabolic process;regulation of biological process;response to stimulus	protein binding	9656		MDC1					1.226	0.965938
NP_001018146.1	cell organization and biogenesis;cellular homeostasis;metabolic process;regulation of biological process;response to stimulus;transport	catalytic activity;DNA binding;metal ion binding;nucleotide binding;protein binding;RNA binding	654364; 4830; 4831	ENSG00000011052.21	NME1-NME2; NME1; NME2	Nucleotide Metabolism	Purine metabolism; Metabolic pathways; Pyrimidine metabolism			1.226	0.966087
XP_011522859.1		metal ion binding;protein binding;RNA binding	23131		GPATCH8					1.226	0.97544
NP_002796.4	metabolic process;regulation of biological process;response to stimulus;transport	catalytic activity;nucleotide binding;protein binding;RNA binding	5705	ENSG00000087191.12	PSMC5	Proteasome Degradation; Parkin-Ubiquitin Proteasomal System pathway	Epstein-Barr virus infection; Proteasome			1.226	0.968105
NP_003394.1	cell differentiation;cell organization and biogenesis;metabolic process;regulation of biological process;response to stimulus	DNA binding;metal ion binding;protein binding;RNA binding	7528	ENSG00000100811.12	YY1	Sterol Regulatory Element-Binding Proteins (SREBP) signalling				1.226	0.973947
NP_057594.4	metabolic process	catalytic activity;protein binding	51540	ENSG00000132330.16	SCLY	Selenium Metabolism and Selenoproteins	Selenocompound metabolism; Metabolic pathways			1.226	0.968105
NP_001240781.1	transport	protein binding;transporter activity	10717	ENSG00000134262.12	AP4B1		Lysosome			1.226	0.968105
XP_005258516.1	metabolic process;regulation of biological process;response to stimulus	protein binding;RNA binding	11100		HNRNPUL1					1.225	0.966763
NP_038470.1	cell organization and biogenesis;cellular homeostasis;metabolic process;regulation of biological process;response to stimulus;transport	protein binding	30968	ENSG00000165283.15	STOML2					1.225	0.977677
XP_011528984.1	cell proliferation;regulation of biological process;response to stimulus	protein binding;receptor activity;signal transducer activity	23654		PLXNB2					1.225	0.971711
XP_006723869.1	metabolic process	catalytic activity;nucleotide binding;protein binding	54963		UCKL1					1.225	0.965938
NP_945327.2	metabolic process;regulation of biological process	protein binding;RNA binding	51497	ENSG00000101158.13	NELFCD; TH1L	Initiation of transcription and translation elongation at the HIV-1 LTR				1.225	0.965938
NP_683685.1	cell organization and biogenesis;metabolic process	protein binding;RNA binding;structural molecule activity	124995	ENSG00000159111.12	MRPL10					1.225	0.965938
XP_016883335.1	cell organization and biogenesis;regulation of biological process;transport	protein binding;transporter activity	3787		KCNS1					1.225	0.97544
XP_016858421.1		protein binding	9859		CEP170					1.224	0.967048
NP_001139291.1	cell differentiation;cell organization and biogenesis;metabolic process;regulation of biological process;response to stimulus	DNA binding;protein binding	55553		SOX6	Endochondral Ossification				1.224	0.965938
XP_005256149.1	cell division;metabolic process;regulation of biological process	catalytic activity;DNA binding;metal ion binding;RNA binding	64282		PAPD5					1.224	0.974772
NP_004879.1	cellular homeostasis;regulation of biological process;response to stimulus;transport	catalytic activity;protein binding;transporter activity	9550	ENSG00000136888.6	ATP6V1G1	Osteoclast Signaling	Synaptic vesicle cycle; Metabolic pathways; mTOR signaling pathway; Rheumatoid arthritis; Epithelial cell signaling in Helicobacter pylori infection; Oxidative phosphorylation; Collecting duct acid secretion; Vibrio cholerae infection; Phagosome			1.224	0.965938
NP_060091.1	cell organization and biogenesis;metabolic process;regulation of biological process	catalytic activity;metal ion binding;protein binding	54784	ENSG00000160993.3	ALKBH4					1.224	0.965938
NP_001135452.1	cell organization and biogenesis;metabolic process;regulation of biological process;response to stimulus	DNA binding;protein binding	7158	ENSG00000067369.13	TP53BP1	ATM Signaling Pathway; ATM Signaling Network in Development and Disease				1.223	0.968105
NP_003128.3	cell differentiation;cell organization and biogenesis;defense response;metabolic process;regulation of biological process;response to stimulus	catalytic activity;metal ion binding;nucleotide binding;protein binding;RNA binding	6732	ENSG00000096063.15	SRPK1	mRNA Processing	Herpes simplex infection			1.223	0.968105
NP_663781.1	cell organization and biogenesis;metabolic process	structural molecule activity	79590	ENSG00000143314.12	MRPL24		Ribosome			1.223	0.97544
NP_059107.1	cell organization and biogenesis;cellular component movement;metabolic process;response to stimulus;transport	protein binding;RNA binding;transporter activity	6606; 6607	ENSG00000205571.13; ENSG00000273772.4; ENSG00000277773.4; ENSG00000172062.16; ENSG00000275349.4	SMN1; SMN2		RNA transport			1.223	0.97544
NP_001035919.1	cell differentiation;metabolic process;regulation of biological process;response to stimulus	metal ion binding;protein binding	7041	ENSG00000140682.18	TGFB1I1	Serotonin Transporter Activity; TGF-beta Signaling Pathway; Monoamine Transport; Androgen receptor signaling pathway				1.223	0.97544
NP_620775.2	cell organization and biogenesis;metabolic process;regulation of biological process;response to stimulus	protein binding	84142	ENSG00000163322.13	FAM175A; ABRAXAS1		Homologous recombination			1.223	0.965938
NP_001181884.1	defense response;regulation of biological process;response to stimulus	metal ion binding;protein binding;RNA binding;structural molecule activity	9782	ENSG00000015479.18; ENSG00000280987.4	MATR3					1.222	0.9689
NP_689478.1		protein binding	91408	ENSG00000134717.17	BTF3L4					1.222	0.978233
NP_899059.1	cell differentiation;cell organization and biogenesis;coagulation;regulation of biological process;response to stimulus;transport	catalytic activity;nucleotide binding;protein binding	5873	ENSG00000069974.15	RAB27A	Deregulation of Rab and Rab Effector Genes in Bladder Cancer				1.222	0.965938
NP_078976.2	metabolic process;regulation of biological process;response to stimulus	protein binding;RNA binding	79753	ENSG00000163877.10	SNIP1	TGF-beta Signaling Pathway				1.222	0.965938
XP_016867969.1	cell organization and biogenesis;metabolic process;regulation of biological process	catalytic activity;DNA binding;metal ion binding;protein binding;RNA binding	58508		KMT2C; MLL3					1.222	0.965938
NP_689873.1			199870	ENSG00000009780.15	FAM76A					1.222	0.965938
NP_001186048.1		metal ion binding;protein binding	202658	ENSG00000241863.6; ENSG00000248167.7; ENSG00000239927.6	TRIM39-RPP21					1.222	0.965938
[truncated: 4,909 more rows]
