# Supplementary material for: Divergent organ-specific isogenic metastatic cell lines identified using multi-omics exhibit differential drug sensitivity
Source: PLoS One. 2020 Nov 16;15(11):e0242384. doi: 10.1371/journal.pone.0242384 (PMC7668614; doi:10.1371/journal.pone.0242384)
Supplement: S6 Spreadsheet — (XLSX) [file pone.0242384.s063.xlsx]

## Sheet: S6 All proteins Lymph Node-231
Accession	Biological Process	Molecular Function	Entrez Gene ID	Ensembl Gene ID	Gene Symbol	WikiPathways	KEGG Pathways	FC Lymph Node-231 / 1o Tumor-231	FC Adj. p-Value Lymph Node-231 / 1o Tumor-231
XP_005251036.1	cell organization and biogenesis	protein binding;RNA binding;structural molecule activity	5339		PLEC
XP_006717310.1	cell organization and biogenesis;cellular component movement;metabolic process;regulation of biological process;response to stimulus;transport	metal ion binding;protein binding;structural molecule activity	6709		SPTAN1	Fas Ligand (FasL) pathway and Stress induction of Heat Shock Proteins (HSP) regulation
NP_003510.1	cell organization and biogenesis;metabolic process	DNA binding;protein binding	8340	ENSG00000185130.5	HIST1H2BL		Systemic lupus erythematosus; Alcoholism; Viral carcinogenesis
XP_016861884.1	cell division;cell organization and biogenesis;cellular component movement;regulation of biological process	protein binding;RNA binding;structural molecule activity	4134		MAP4
NP_937885.1	cell organization and biogenesis;defense response;metabolic process;regulation of biological process;response to stimulus	nucleotide binding;protein binding;RNA binding;structural molecule activity	1981	ENSG00000114867.20	EIF4G1	Translation Factors
NP_005156.1	cell differentiation;metabolic process;transport	catalytic activity;protein binding	230	ENSG00000109107.13	ALDOC	Glycolysis and Gluconeogenesis	Glycolysis / Gluconeogenesis; Carbon metabolism; Biosynthesis of amino acids; Fructose and mannose metabolism; Metabolic pathways; Pentose phosphate pathway
XP_005256612.1	cell organization and biogenesis;development;metabolic process;regulation of biological process	protein binding	2314		FLII
XP_005256613.1	cell organization and biogenesis;development;metabolic process;regulation of biological process	protein binding	2314		FLII
XP_005269189.1	regulation of biological process	DNA binding;protein binding	7112		TMPO
NP_001118.3	regulation of biological process;transport	protein binding;transporter activity	162	ENSG00000100280.16	AP1B1		Lysosome
NP_004936.2	cell organization and biogenesis;metabolic process;regulation of biological process;response to stimulus;transport	catalytic activity;nucleotide binding;protein binding	1785	ENSG00000079805.16	DNM2	Synaptic Vesicle Pathway
XP_005270344.1	metabolic process;regulation of biological process;response to stimulus	enzyme regulator activity;nucleotide binding;protein binding	9531		BAG3
NP_001308496.1	cell differentiation;cell organization and biogenesis;cellular component movement;cellular homeostasis;metabolic process;regulation of biological process;response to stimulus	catalytic activity;nucleotide binding;protein binding	817	ENSG00000145349.16	CAMK2D	Cardiac Hypertrophic Response; Physiological and Pathological Hypertrophy of the Heart; Myometrial Relaxation and Contraction Pathways; MicroRNAs in cardiomyocyte hypertrophy; Calcium Regulation in the Cardiac Cell; SRF and miRs in Smooth Muscle Differentiation and Proliferation
XP_005268489.1	cell organization and biogenesis;cellular homeostasis;regulation of biological process;response to stimulus;transport	metal ion binding;nucleotide binding;protein binding;transporter activity	309		ANXA6	Calcium Regulation in the Cardiac Cell; Prostaglandin Synthesis and Regulation
XP_005266964.1	metabolic process	catalytic activity;nucleotide binding;protein binding	25902		MTHFD1L	One Carbon Metabolism; Trans-sulfuration and one carbon metabolism
XP_011542835.1	cell organization and biogenesis;cellular component movement;regulation of biological process;response to stimulus;transport	protein binding	5108		PCM1
XP_006713702.1	cell differentiation;metabolic process;regulation of biological process	metal ion binding;protein binding;RNA binding	4154		MBNL1	Adipogenesis
XP_016856477.1	cell organization and biogenesis;regulation of biological process;transport	catalytic activity;nucleotide binding;protein binding	26052		DNM3
NP_116235.2	regulation of biological process;response to stimulus;transport	catalytic activity;nucleotide binding;protein binding	84932	ENSG00000129472.13	RAB2B
NP_057651.1	cell differentiation;cell organization and biogenesis;metabolic process;regulation of biological process;response to stimulus	enzyme regulator activity;protein binding;RNA binding	56647	ENSG00000107949.16	BCCIP
XP_016878807.1	metabolic process;regulation of biological process;transport	protein binding;RNA binding	54715		RBFOX1
XP_005267876.1	metabolic process;regulation of biological process;response to stimulus	enzyme regulator activity;protein binding	5527		PPP2R5C	DNA Damage Response (only ATM dependent); Wnt Signaling Pathway; Glycogen Metabolism; Wnt Signaling Pathway and Pluripotency
XP_006712300.2	regulation of biological process;response to stimulus;transport	catalytic activity;enzyme regulator activity;metal ion binding;nucleotide binding;protein binding	116987		AGAP1
NP_061910.1	defense response;metabolic process;regulation of biological process;response to stimulus	catalytic activity;protein binding;RNA binding	54512	ENSG00000178896.8	EXOSC4		RNA degradation
XP_016874933.1	metabolic process;regulation of biological process	protein binding;RNA binding	51535		PPHLN1
NP_006511.1	cell division;regulation of biological process;transport	catalytic activity;motor activity;protein binding	6990	ENSG00000165169.10	DYNLT3
NP_055812.1		protein binding	23008	ENSG00000128607.13	KLHDC10
NP_001287784.1	cell communication;cell organization and biogenesis;defense response;metabolic process;regulation of biological process;response to stimulus	DNA binding;protein binding	8061	ENSG00000175592.8	FOSL1	DNA Damage Response (only ATM dependent); Wnt Signaling Pathway and Pluripotency; Integrated Breast Cancer Pathway; Wnt Signaling Pathway; Corticotropin-releasing hormone signaling pathway
XP_006719365.1	cellular homeostasis;metabolic process;regulation of biological process;response to stimulus	catalytic activity;metal ion binding;protein binding	23371		TENC1; TNS2
NP_001159643.1	cell death;cell division;cell organization and biogenesis;metabolic process;regulation of biological process;response to stimulus	catalytic activity;metal ion binding;nucleotide binding;protein binding;signal transducer activity	10783	ENSG00000119408.16	NEK6
NP_001316324.1	cell organization and biogenesis;metabolic process;transport	protein binding	81671		VMP1	Nanoparticle triggered autophagic cell death
NP_113618.2	cell organization and biogenesis;regulation of biological process;transport	protein binding	83547	ENSG00000274145.2; ENSG00000167705.11	RILP		Salmonella infection; Phagosome
XP_016883781.1	development;metabolic process;regulation of biological process	catalytic activity;protein binding	23181		DIP2A
NP_003765.2	metabolic process	catalytic activity;metal ion binding	8693; 100528030	ENSG00000257594.3	GALNT4; POC1B-GALNT4		Mucin type O-glycan biosynthesis; Metabolic pathways
NP_001135972.1		RNA binding	114984	ENSG00000162076.12	FLYWCH2
NP_001074295.2	metabolic process	catalytic activity;nucleotide binding	157285	ENSG00000275342.4	SGK223; PRAG1
NP_005393.2	cell division;cell organization and biogenesis;regulation of biological process;response to stimulus;transport	catalytic activity;nucleotide binding;protein binding	5898	ENSG00000006451.7	RALA	EGF/EGFR Signaling Pathway; RalA downstream regulated genes	Ras signaling pathway; Rap1 signaling pathway; Pancreatic cancer; Pathways in cancer; Phospholipase D signaling pathway
XP_005258804.1	cell communication;cell organization and biogenesis;metabolic process;regulation of biological process;response to stimulus;transport	protein binding	27243		CHMP2A
XP_016874252.1	metabolic process	catalytic activity;protein binding	113675		SDSL
XP_011524840.1	metabolic process;regulation of biological process	DNA binding;metal ion binding;protein binding	148266		ZNF569
XP_006723535.1	cell organization and biogenesis;regulation of biological process;transport	protein binding	9266		CYTH2
NP_061993.3	cell communication;cell organization and biogenesis	metal ion binding;protein binding	56128	ENSG00000120322.3	PCDHB8
NP_003349.1	metabolic process	catalytic activity	7357	ENSG00000148154.9	UGCG		Metabolic pathways; Sphingolipid metabolism
NP_003835.3	cell death;cellular component movement;defense response;development;metabolic process;regulation of biological process;response to stimulus	protein binding;receptor activity;signal transducer activity	8797	ENSG00000104689.9	TNFRSF10A		Measles; Natural killer cell mediated cytotoxicity; Influenza A; Apoptosis; Cytokine-cytokine receptor interaction
NP_060284.1	regulation of biological process;response to stimulus		54929	ENSG00000064545.14	TMEM161A
NP_001230894.1	cell organization and biogenesis;regulation of biological process;response to stimulus	protein binding	3123; 3126	ENSG00000206240.11; ENSG00000206306.10	HLA-DRB1; HLA-DRB4	Allograft Rejection; Cytokines and Inflammatory Response	Tuberculosis; Influenza A; Leishmaniasis; Viral myocarditis; Hematopoietic cell lineage; Autoimmune thyroid disease; Th1 and Th2 cell differentiation; HTLV-I infection; Antigen processing and presentation; Type I diabetes mellitus; Graft-versus-host disease; Allograft rejection; Herpes simplex infection; Inflammatory bowel disease (IBD); Phagosome; Intestinal immune network for IgA production; St…
XP_011539361.1	cell differentiation;cell organization and biogenesis;metabolic process;regulation of biological process;response to stimulus	catalytic activity;metal ion binding;nucleotide binding;protein binding	23139		MAST2
NP_001122322.1	regulation of biological process;response to stimulus	catalytic activity;nucleotide binding;protein binding	6236	ENSG00000166592.11	RRAD	Insulin Signaling
NP_006825.1	cell organization and biogenesis;regulation of biological process;response to stimulus;transport	catalytic activity;nucleotide binding;protein binding	10981	ENSG00000118508.4	RAB32
NP_055643.1		DNA binding;protein binding	9878	ENSG00000092203.13	TOX4
NP_002073.2	metabolic process;regulation of biological process;response to stimulus	catalytic activity;nucleotide binding;protein binding	2870	ENSG00000198055.10	GRK6	Chemokine signaling pathway; Follicle Stimulating Hormone (FSH) signaling pathway; Myometrial Relaxation and Contraction Pathways; Corticotropin-releasing hormone signaling pathway; Calcium Regulation in the Cardiac Cell
NP_002496.1	metabolic process;regulation of biological process	DNA binding;protein binding	4800	ENSG00000001167.14	NFYA	Wnt Signaling Pathway and Pluripotency; Sterol Regulatory Element-Binding Proteins (SREBP) signalling; Sudden Infant Death Syndrome (SIDS) Susceptibility Pathways	Tuberculosis; Antigen processing and presentation
NP_000566.3	cell death;cell proliferation;defense response;regulation of biological process;response to stimulus	metal ion binding;protein binding	3552	ENSG00000115008.5	IL1A	Cytokines and Inflammatory Response; MAPK Signaling Pathway; IL-1 signaling pathway; Interleukin-1 Induced Activation of NF-kappa-B; Allograft Rejection; Photodynamic therapy-induced NF-kB survival signaling; Senescence and Autophagy in Cancer; Hypertrophy Model; Fas Ligand (FasL) pathway and Stress induction of Heat Shock Proteins (HSP) regulation; T-Cell antigen Receptor (TCR) Signaling Pathway…	Tuberculosis; Leishmaniasis; Inflammatory bowel disease (IBD); Rheumatoid arthritis; Non-alcoholic fatty liver disease (NAFLD); MAPK signaling pathway; Hematopoietic cell lineage; Graft-versus-host disease; Pertussis; Osteoclast differentiation; AGE-RAGE signaling pathway in diabetic complications; Influenza A; Type I diabetes mellitus; Measles; Cytokine-cytokine receptor interaction; Salmonella …
NP_061901.2	regulation of biological process;response to stimulus	catalytic activity;metal ion binding;protein binding;signal transducer activity;transporter activity	54503	ENSG00000177054.13	ZDHHC13
NP_001163935.1	metabolic process	catalytic activity;nucleotide binding;protein binding	5128	ENSG00000059758.7	CDK17
NP_000278.3	cell organization and biogenesis;regulation of biological process;transport	catalytic activity;nucleotide binding;protein binding;RNA binding	5190	ENSG00000124587.13	PEX6		Peroxisome
XP_016872625.1	metabolic process	catalytic activity;metal ion binding;nucleotide binding	10873		ME3
NP_001159510.1	development;metabolic process;regulation of biological process	DNA binding;metal ion binding;protein binding	339324	ENSG00000254004.6	ZNF260
NP_001291421.1	metabolic process;regulation of biological process	DNA binding;metal ion binding;protein binding	7571	ENSG00000167377.17	ZNF23
NP_005038.1	cell organization and biogenesis;metabolic process;regulation of biological process;response to stimulus;transport	protein binding	5711	ENSG00000095261.13	PSMD5	Parkin-Ubiquitin Proteasomal System pathway; Proteasome Degradation
NP_068766.1	cell organization and biogenesis;metabolic process;response to stimulus	catalytic activity;metal ion binding;nucleotide binding;protein binding	63826	ENSG00000167720.12	SRR		Glycine, serine and threonine metabolism; Metabolic pathways
NP_001180442.1	regulation of biological process;response to stimulus;transport	transporter activity	55676	ENSG00000152683.14	SLC30A6	Zinc homeostasis
NP_001305065.1	cell differentiation;development;metabolic process;regulation of biological process	DNA binding;metal ion binding;protein binding	7551		ZNF3
NP_002115.2	cell organization and biogenesis;regulation of biological process;response to stimulus	protein binding	3123	ENSG00000196126.11	HLA-DRB1	Allograft Rejection; Cytokines and Inflammatory Response
NP_000159.3	cell death;cell differentiation;cell proliferation;cellular component movement;metabolic process;regulation of biological process;response to stimulus	DNA binding;metal ion binding;protein binding	2737	ENSG00000106571.12	GLI3	Hedgehog Signaling Pathway; Tgif disruption of Shh signaling; Endochondral Ossification; Ectoderm Differentiation	Hedgehog signaling pathway; cAMP signaling pathway; Basal cell carcinoma; Pathways in cancer
NP_001274.1	regulation of biological process;response to stimulus;transport	transporter activity	1174	ENSG00000106367.13	AP1S1		Lysosome
XP_005262352.1	cell organization and biogenesis;metabolic process;regulation of biological process;response to stimulus	catalytic activity;DNA binding;nucleotide binding;protein binding	6872		TAF1
NP_115683.3	metabolic process		84267	ENSG00000165118.14	C9orf64
XP_011519114.1	cell organization and biogenesis;cellular component movement;metabolic process;regulation of biological process;transport	protein binding;structural molecule activity	636		BICD1
NP_001152849.1		RNA binding	64779	ENSG00000103248.18	MTHFSD
NP_001094286.1	metabolic process;regulation of biological process	catalytic activity;protein binding	9443	ENSG00000155868.7	MED7
NP_001193411.1	cell death;cell organization and biogenesis;cellular component movement;regulation of biological process;response to stimulus;transport	protein binding	9844	ENSG00000155849.15	ELMO1	Chemokine signaling pathway	Chemokine signaling pathway; Bacterial invasion of epithelial cells; Shigellosis
NP_002032.2	cell organization and biogenesis;metabolic process;regulation of biological process	DNA binding;protein binding	2553	ENSG00000104064.16	GABPB1	Hematopoietic Stem Cell Gene Regulation by GABP alpha/beta Complex; Myometrial Relaxation and Contraction Pathways; Mitochondrial Gene Expression
NP_000015.1	cell communication;cell differentiation;cell organization and biogenesis;metabolic process;regulation of biological process;response to stimulus;transport	protein binding;receptor activity;signal transducer activity	154		ADRB2	GPCRs, Class A Rhodopsin-like; Monoamine GPCRs; Calcium Regulation in the Cardiac Cell; GPCRs, Other	Neuroactive ligand-receptor interaction; Calcium signaling pathway; Adrenergic signaling in cardiomyocytes; Endocytosis; Salivary secretion; cGMP-PKG signaling pathway; cAMP signaling pathway; Renin secretion; Regulation of lipolysis in adipocytes
NP_001335021.1	metabolic process	catalytic activity;metal ion binding;protein binding	84085	ENSG00000118496.4	FBXO30
NP_001116857.1	cell organization and biogenesis;metabolic process;regulation of biological process	catalytic activity;DNA binding;protein binding	54880	ENSG00000183337.16	BCOR	Pathways Affected in Adenoid Cystic Carcinoma; Ectoderm Differentiation
NP_001307839.1	cell organization and biogenesis;metabolic process;regulation of biological process	DNA binding;protein binding	2553	ENSG00000104064.16	GABPB1	Myometrial Relaxation and Contraction Pathways; Mitochondrial Gene Expression; Hematopoietic Stem Cell Gene Regulation by GABP alpha/beta Complex
XP_011528296.1	defense response;metabolic process;regulation of biological process;response to stimulus	catalytic activity;metal ion binding;protein binding;RNA binding	200316		APOBEC3F
NP_689830.2	cell organization and biogenesis;metabolic process;regulation of biological process;response to stimulus	catalytic activity;metal ion binding;protein binding	165918	ENSG00000163961.4	RNF168	ATM Signaling Network in Development and Disease
NP_001243112.1		protein binding	29123	ENSG00000167522.14	ANKRD11
NP_115910.1	cell division;cell organization and biogenesis;regulation of biological process	protein binding	84612	ENSG00000124171.8	PARD6B		Hippo signaling pathway; Axon guidance; Endocytosis; Rap1 signaling pathway; Tight junction
NP_689522.2	metabolic process;regulation of biological process;response to stimulus	catalytic activity;protein binding	118788	ENSG00000155629.14	PIK3AP1	B Cell Receptor Signaling Pathway	PI3K-Akt signaling pathway; B cell receptor signaling pathway
NP_644812.1	metabolic process	catalytic activity;metal ion binding	160760	ENSG00000196850.5	PPTC7
NP_001308258.1	metabolic process;regulation of biological process;response to stimulus	protein binding	51141	ENSG00000125629.14	INSIG2	Sterol Regulatory Element-Binding Proteins (SREBP) signalling
NP_078875.4	metabolic process;regulation of biological process;transport	catalytic activity;protein binding	79651	ENSG00000129667.12	RHBDF2
NP_008932.2	metabolic process;transport	transporter activity	11046	ENSG00000130958.11	SLC35D2
NP_001158730.1	metabolic process	protein binding	51522	ENSG00000111843.13	TMEM14C
XP_005271230.1	metabolic process;regulation of biological process;response to stimulus;transport	metal ion binding;protein binding;receptor activity;signal transducer activity	7804		LRP8
NP_056194.1	transport	protein binding	25798	ENSG00000164713.9	BRI3
XP_011528524.1	metabolic process	catalytic activity;metal ion binding	51733		UPB1	Fluoropyrimidine Activity
NP_055463.1	metabolic process;regulation of biological process;response to stimulus	catalytic activity;metal ion binding;protein binding;RNA binding	9666	ENSG00000198919.12	DZIP3
NP_258428.2	metabolic process	catalytic activity;metal ion binding	79258	ENSG00000277131.4; ENSG00000142606.15	MMEL1
NP_061855.1		protein binding	54432	ENSG00000058799.14	YIPF1
NP_060377.1	cell organization and biogenesis;regulation of biological process;response to stimulus;transport	protein binding;structural molecule activity	55004	ENSG00000149357.9	LAMTOR1		mTOR signaling pathway
NP_055956.1	metabolic process;regulation of biological process	catalytic activity;nucleotide binding;protein binding	23171	ENSG00000152642.10	GPD1L	Sudden Infant Death Syndrome (SIDS) Susceptibility Pathways	Glycerophospholipid metabolism
NP_705897.1	development;metabolic process;regulation of biological process	DNA binding;protein binding	3221	ENSG00000198353.7	HOXC4
NP_954697.1	metabolic process	catalytic activity;metal ion binding	254042	ENSG00000172878.13	METAP1D
XP_006712480.1	metabolic process;regulation of biological process;response to stimulus	catalytic activity;protein binding	26469		PTPN18	B Cell Receptor Signaling Pathway
NP_001170858.1	cell organization and biogenesis;metabolic process;regulation of biological process	catalytic activity;protein binding	6314	ENSG00000163635.17	ATXN7
NP_061180.1	metabolic process	catalytic activity	55529	ENSG00000155099.7	TMEM55A; PIP4P2		Phosphatidylinositol signaling system
XP_011532451.1	cell organization and biogenesis;metabolic process;regulation of biological process;response to stimulus	catalytic activity;protein binding	8314		BAP1
NP_060023.1	cell division;cell organization and biogenesis;metabolic process;regulation of biological process;response to stimulus	catalytic activity;DNA binding;nucleotide binding;protein binding	54617	ENSG00000128908.15	INO80
NP_037474.1	cell death;metabolic process;regulation of biological process;response to stimulus	DNA binding;protein binding	29844	ENSG00000276296.1; ENSG00000276323.1; ENSG00000278161.1; ENSG00000273833.1; ENSG00000105619.13; ENSG00000274073.1; ENSG00000275086.1; ENSG00000276022.1; ENSG00000276263.1; ENSG00000276504.4	TFPT
NP_008844.1	metabolic process;regulation of biological process;response to stimulus;transport	catalytic activity;metal ion binding;protein binding	6048	ENSG00000228405.5; ENSG00000228907.5; ENSG00000183574.12; ENSG00000204308.7; ENSG00000227277.9; ENSG00000225452.5; ENSG00000223767.5	RNF5		Protein processing in endoplasmic reticulum
XP_016874444.1	cell organization and biogenesis;development;metabolic process;regulation of biological process	DNA binding;metal ion binding;protein binding	1911		PHC1
NP_001269312.1	cell division;cell organization and biogenesis;metabolic process;regulation of biological process;response to stimulus	enzyme regulator activity;protein binding	9232	ENSG00000164611.12	PTTG1	Cell Cycle	Oocyte meiosis; HTLV-I infection; Cell cycle
NP_066362.2	defense response;regulation of biological process;response to stimulus	protein binding	10410	ENSG00000142089.15	IFITM3
XP_016872416.1	cell differentiation;metabolic process	catalytic activity;metal ion binding	9317		PTER
NP_001171908.1	cell organization and biogenesis;metabolic process;transport	catalytic activity	4725	ENSG00000168653.10	NDUFS5	Oxidative phosphorylation; Electron Transport Chain	Huntington's disease; Metabolic pathways; Alzheimer's disease; Non-alcoholic fatty liver disease (NAFLD); Parkinson's disease; Oxidative phosphorylation
XP_011534283.1	regulation of biological process		57480		PLEKHG1
NP_060516.2	cell differentiation;development;regulation of biological process	protein binding	55109	ENSG00000164252.12	AGGF1
XP_005257489.1	metabolic process	catalytic activity;metal ion binding	51321		AMZ2
NP_005770.1	transport		10184	ENSG00000145685.13	LHFPL2	TYROBP Causal Network
NP_001271455.1	cell organization and biogenesis;cell proliferation;metabolic process;regulation of biological process;response to stimulus	catalytic activity;metal ion binding;nucleotide binding;protein binding	9212	ENSG00000178999.12	AURKB	Regulation of Microtubule Cytoskeleton; ATM Signaling Network in Development and Disease
NP_078950.1	cell differentiation;cellular homeostasis;metabolic process;regulation of biological process;response to stimulus	DNA binding;metal ion binding;protein binding;RNA binding	79727	ENSG00000131914.10	LIN28A	Cardiac Progenitor Differentiation
XP_006724344.3	regulation of biological process;transport	protein binding;RNA binding;transporter activity	56478		EIF4ENIF1
NP_005759.4	metabolic process;regulation of biological process	catalytic activity	10162	ENSG00000111684.10	LPCAT3		Glycerophospholipid metabolism
XP_005255136.1	metabolic process;regulation of biological process;response to stimulus	catalytic activity;metal ion binding;nucleotide binding	115		ADCY9	Calcium Regulation in the Cardiac Cell; G Protein Signaling Pathways; Myometrial Relaxation and Contraction Pathways
XP_016872332.1	cell death;metabolic process;regulation of biological process;response to stimulus	catalytic activity;DNA binding;nucleotide binding;protein binding	84893		FBXO18
NP_849158.2	cell differentiation;cell organization and biogenesis;metabolic process;regulation of biological process	catalytic activity;metal ion binding;protein binding	201164	ENSG00000179598.5	PLD6
NP_061741.1	cell communication	metal ion binding	56110	ENSG00000253485.2	PCDHGA5
NP_002112.3	regulation of biological process;response to stimulus		3115	ENSG00000226826.10; ENSG00000237710.10; ENSG00000223865.10	HLA-DPB1	Allograft Rejection	Cell adhesion molecules (CAMs); Graft-versus-host disease; Epstein-Barr virus infection; Herpes simplex infection; Asthma; Phagosome; Tuberculosis; Intestinal immune network for IgA production; Leishmaniasis; Staphylococcus aureus infection; Hematopoietic cell lineage; Systemic lupus erythematosus; Th1 and Th2 cell differentiation; Toxoplasmosis; Rheumatoid arthritis; Influenza A; Viral myocardit…
NP_001310613.1			80023	ENSG00000125841.12	NRSN2
NP_005362.3	metabolic process	catalytic activity;protein binding;RNA binding	4234	ENSG00000037897.16	METTL1
XP_016865722.1	cell differentiation;metabolic process;regulation of biological process	DNA binding;metal ion binding;protein binding	116113		FOXP4
NP_001309070.1			128989		C22orf25; TANGO2
XP_016873849.1	cell death;regulation of biological process;response to stimulus	protein binding	8045		RASSF7	Regulation of Actin Cytoskeleton
NP_612357.4	defense response;metabolic process;regulation of biological process;response to stimulus	catalytic activity;protein binding	90268	ENSG00000154124.4	FAM105B; OTULIN
NP_065184.2	metabolic process;regulation of biological process	catalytic activity;metal ion binding;protein binding	57190	ENSG00000162430.16	SEPN1; SELENON	Selenium Micronutrient Network; Selenium Metabolism and Selenoproteins
NP_001317656.1	cell organization and biogenesis;metabolic process;response to stimulus	catalytic activity;protein binding	51138	ENSG00000138663.8	COPS4
NP_001340926.1	cell organization and biogenesis;metabolic process;regulation of biological process	catalytic activity;metal ion binding;protein binding	23081		KDM4C
XP_011522005.1	cell organization and biogenesis;cellular component movement	catalytic activity;motor activity;nucleotide binding;protein binding	1770		DNAH9
XP_011518575.1	cell organization and biogenesis;metabolic process	protein binding;RNA binding;structural molecule activity	6150		MRPL23
NP_115503.2	cell organization and biogenesis;transport	protein binding	84067	ENSG00000051009.10	FAM160A2
NP_079011.3	metabolic process;regulation of biological process;response to stimulus	catalytic activity;protein binding	79791	ENSG00000103264.17	FBXO31
NP_009044.2	cell death	metal ion binding	7062	ENSG00000159450.12	TCHH
NP_001138415.1	cell organization and biogenesis;regulation of biological process;response to stimulus;transport	catalytic activity;nucleotide binding;protein binding	83871		RAB34
XP_011523502.1		protein binding	79089		TMUB2
NP_006414.2		protein binding	10567	ENSG00000105404.10	RABAC1
XP_011536973.1	cell death;cell organization and biogenesis;metabolic process;regulation of biological process	catalytic activity;protein binding	64426		SUDS3
NP_000936.1	metabolic process;regulation of biological process;response to stimulus	catalytic activity;metal ion binding;protein binding	5534	ENSG00000221823.10	PPP3R1	Alzheimers Disease; Energy Metabolism; Initiation of transcription and translation elongation at the HIV-1 LTR; TFs Regulate miRNAs related to cardiac hypertrophy; MAPK Signaling Pathway	Glutamatergic synapse; Amyotrophic lateral sclerosis (ALS); Glucagon signaling pathway; Oxytocin signaling pathway; cGMP-PKG signaling pathway; Calcium signaling pathway; T cell receptor signaling pathway; Alzheimer's disease; Long-term potentiation; VEGF signaling pathway; HTLV-I infection; Renin secretion; Tuberculosis; Amphetamine addiction; Axon guidance; Natural killer cell mediated cytotoxi…
NP_006846.1	transport		11015	ENSG00000100196.10	KDELR3		Vibrio cholerae infection
XP_016879084.1	cell organization and biogenesis;metabolic process	structural molecule activity	65993		MRPS34
XP_011519514.1			123207		C15orf40
NP_006407.1	metabolic process;transport	transporter activity	10559	ENSG00000164414.17	SLC35A1
NP_060834.2			54665	ENSG00000081019.13	RSBN1
NP_008850.1	cell communication;regulation of biological process;transport	enzyme regulator activity;protein binding;receptor activity	6317	ENSG00000057149.15	SERPINB3		Amoebiasis
NP_886552.2	cell organization and biogenesis;metabolic process	catalytic activity;nucleotide binding;RNA binding	51095		TRNT1		RNA transport
NP_667339.1	metabolic process	catalytic activity;metal ion binding;protein binding	223082	ENSG00000180233.10	ZNRF2
NP_002088.2	metabolic process;regulation of biological process	DNA binding;metal ion binding;RNA binding	2971	ENSG00000122034.14	GTF3A	Adipogenesis
NP_001073919.1	cell organization and biogenesis;metabolic process;regulation of biological process	DNA binding;protein binding	57673	ENSG00000178409.13	BEND3
NP_001229543.1		protein binding	83692	ENSG00000102181.20	CD99L2
NP_056445.3	cell organization and biogenesis;metabolic process;regulation of biological process;response to stimulus	catalytic activity	26122	ENSG00000135999.11	EPC2
NP_001335007.1	cell organization and biogenesis;metabolic process;regulation of biological process;response to stimulus;transport	catalytic activity;nucleotide binding;protein binding	83752		LONP2
NP_001333242.1	cell communication;cell organization and biogenesis;metabolic process;regulation of biological process;response to stimulus	protein binding	9776	ENSG00000175224.16	ATG13	Senescence and Autophagy in Cancer; PI3K-AKT-mTOR signaling pathway and therapeutic opportunities
NP_598408.1	cell communication;response to stimulus;transport	protein binding;transporter activity	9990	ENSG00000140199.11	SLC12A6
NP_001092271.1			125228	ENSG00000177150.12	FAM210A
XP_016881898.1	metabolic process;regulation of biological process	DNA binding;metal ion binding;RNA binding	163033		ZNF579
NP_002308.2	cell organization and biogenesis;metabolic process;response to stimulus	catalytic activity;metal ion binding;protein binding	4015	ENSG00000113083.13	LOX	Canonical and Non-Canonical TGF-B signaling
NP_005379.3	cell organization and biogenesis;metabolic process;regulation of biological process;response to stimulus	catalytic activity;protein binding;signal transducer activity	5082	ENSG00000136940.13	PDCL
NP_005863.1	cell organization and biogenesis;metabolic process	protein binding	10286	ENSG00000116752.5	BCAS2		Spliceosome
NP_001334981.1	metabolic process	catalytic activity	54504	ENSG00000106066.14	CPVL
NP_116184.2	metabolic process	catalytic activity;protein binding;RNA binding	84881	ENSG00000165526.8	RPUSD4
NP_631917.1	cell proliferation;metabolic process;regulation of biological process;response to stimulus	catalytic activity;metal ion binding;protein binding	221120	ENSG00000166199.12	ALKBH3
NP_006625.1	cell differentiation;cell organization and biogenesis;development;transport	protein binding	10791	ENSG00000168899.4	VAMP5		SNARE interactions in vesicular transport
NP_777562.1	regulation of biological process;transport	protein binding	143458	ENSG00000179241.12	LDLRAD3
NP_001171938.1	metabolic process;regulation of biological process;response to stimulus	catalytic activity;DNA binding;metal ion binding;protein binding	6047	ENSG00000063978.15	RNF4	Androgen receptor signaling pathway
NP_116281.2	cell organization and biogenesis;regulation of biological process	protein binding;structural molecule activity	84978	ENSG00000171877.20	FRMD5
XP_016885215.1	cell organization and biogenesis;metabolic process;regulation of biological process	DNA binding;protein binding	64061		TSPYL2
XP_011534895.1	regulation of biological process;response to stimulus	protein binding	23368		PPP1R13B
NP_699196.2	cell differentiation;cell organization and biogenesis;development;regulation of biological process;response to stimulus	receptor activity;signal transducer activity	202018	ENSG00000169762.16	TAPT1
NP_060835.1	cell organization and biogenesis;regulation of biological process	protein binding	55329	ENSG00000138587.5	MNS1
NP_060613.1	metabolic process;regulation of biological process	protein binding	55175	ENSG00000178502.5	KLHL11
NP_001137314.1		protein binding	79022	ENSG00000134291.11	TMEM106C
XP_011543072.1			144097		C11orf84
XP_011521755.2	cell organization and biogenesis;regulation of biological process;response to stimulus	enzyme regulator activity;protein binding	92154		MTSS1L
NP_001135865.1	cell division;cell organization and biogenesis;regulation of biological process;response to stimulus	protein binding	4739	ENSG00000111859.16	NEDD9	TGF-beta Signaling Pathway
NP_056265.2	cell organization and biogenesis;metabolic process;regulation of biological process	DNA binding;enzyme regulator activity;protein binding	25913	ENSG00000128513.14	POT1
XP_016873376.1	cell organization and biogenesis;coagulation;metabolic process;regulation of biological process	catalytic activity;DNA binding;metal ion binding;protein binding	51317		PHF21A
NP_001243661.1	metabolic process;regulation of biological process	DNA binding;protein binding	23635	ENSG00000145687.16	SSBP2
NP_001243338.1		protein binding	115353	ENSG00000116212.14	LRRC42
NP_056517.1	metabolic process	protein binding	27249	ENSG00000168288.12	MMADHC
NP_710157.2		protein binding	131583	ENSG00000185112.5	FAM43A
NP_001230261.1	cell organization and biogenesis;regulation of biological process;response to stimulus		26470	ENSG00000174938.14	SEZ6L2
NP_060842.3	metabolic process;regulation of biological process	protein binding	55791	ENSG00000121931.15	LRIF1
XP_011530108.1	metabolic process;regulation of biological process;response to stimulus	catalytic activity;metal ion binding;protein binding	246175		CNOT6L
XP_016858056.1	cell division;cell organization and biogenesis;regulation of biological process	protein binding	84722	ENSG00000134222.16	PSRC1	Aryl Hydrocarbon Receptor
XP_005250951.2	metabolic process	catalytic activity	286148		DPY19L4
NP_060055.2	transport	transporter activity	11182	ENSG00000281165.2; ENSG00000160326.13	SLC2A6	NRF2 pathway
XP_016879925.1	metabolic process;regulation of biological process;response to stimulus	catalytic activity;protein binding	26118		WSB1
NP_063940.1	cell death;metabolic process;regulation of biological process;response to stimulus	protein binding	56616	ENSG00000184047.16	DIABLO	Nanomaterial induced apoptosis; TNF alpha Signaling Pathway; Apoptosis	Apoptosis; Apoptosis - multiple species
XP_011522899.1		protein binding	26115		TANC2
NP_055710.2	cell organization and biogenesis	protein binding	22832	ENSG00000135315.11	KIAA1009; CEP162
XP_011525655.1	metabolic process;regulation of biological process	protein binding	81857		MED25
NP_055853.1			643314	ENSG00000127603.23	KIAA0754	Mesodermal Commitment Pathway
NP_004764.1	regulation of biological process	metal ion binding;protein binding	9326	ENSG00000273611.4; ENSG00000278574.4	ZNHIT3
NP_001121691.1	metabolic process;regulation of biological process	protein binding	9686	ENSG00000144560.14	VGLL4
NP_001259000.1	regulation of biological process;transport	protein binding;transporter activity	8905	ENSG00000182287.13	AP1S2
NP_076920.1	cell differentiation;cell division;cell proliferation;development;metabolic process;regulation of biological process	DNA binding	3214	ENSG00000182742.5	HOXB4
NP_001136020.1	cell organization and biogenesis;metabolic process;response to stimulus	catalytic activity;DNA binding;nucleotide binding;protein binding	8438	ENSG00000085999.11	RAD54L	Integrated Breast Cancer Pathway	Homologous recombination
NP_001026904.2	metabolic process	metal ion binding;protein binding	112812	ENSG00000267673.6	FDX1L
NP_066934.1	cell organization and biogenesis;metabolic process;regulation of biological process	enzyme regulator activity;protein binding	8434	ENSG00000122707.11	RECK		MicroRNAs in cancer
NP_057258.3	cellular component movement		51148	ENSG00000167123.18	CERCAM
XP_016872629.1	transport	protein binding	10897		YIF1A
NP_057484.3	regulation of biological process	protein binding	25764	ENSG00000242028.6	HYPK
NP_062539.1	cellular homeostasis;metabolic process	catalytic activity	56261	ENSG00000125772.12	GPCPD1		Choline metabolism in cancer; Glycerophospholipid metabolism
NP_076971.1	metabolic process	catalytic activity;metal ion binding;RNA binding	79033	ENSG00000117419.14	ERI3
NP_000012.1	cell death;cell differentiation;cell organization and biogenesis;cell proliferation;cellular component movement;cellular homeostasis;metabolic process;regulation of biological process;response to stimulus;transport	catalytic activity;protein binding;transporter activity	5663	ENSG00000080815.18	PSEN1	Notch Signaling Pathway; Canonical and Non-canonical Notch signaling; Notch Signaling Pathway; Alzheimers Disease	Notch signaling pathway; Neurotrophin signaling pathway; Alzheimer's disease; Wnt signaling pathway
NP_444270.2	metabolic process;regulation of biological process	DNA binding;metal ion binding	85460	ENSG00000178163.7	ZNF518B
XP_005253178.1	metabolic process;regulation of biological process	DNA binding;metal ion binding;protein binding	7702		ZNF143
NP_060836.1	cell organization and biogenesis;cellular component movement;transport	protein binding	55330	ENSG00000186222.4	BLOC1S4
NP_079437.5	metabolic process;response to stimulus	DNA binding;protein binding	80233	ENSG00000185504.16	C17orf70; FAAP100		Fanconi anemia pathway
NP_073567.1	cell organization and biogenesis;metabolic process;response to stimulus	protein binding	64708	ENSG00000144524.17	COPS7B
NP_932346.1	metabolic process;response to stimulus	catalytic activity;metal ion binding;protein binding	253827	ENSG00000174099.10	MSRB3	Sulindac Metabolic Pathway
NP_001128347.1		protein binding	283643	ENSG00000185347.17	C14orf80; TEDC1
NP_114141.2	cell division;response to stimulus	metal ion binding;protein binding	83872	ENSG00000143341.11	HMCN1
NP_001258963.1	regulation of biological process;transport	protein binding	6813	ENSG00000076944.15	STXBP2	Insulin Signaling
XP_011514557.1	cell organization and biogenesis;cellular component movement;regulation of biological process	protein binding	4897		NRCAM
NP_001075955.1	cell organization and biogenesis;metabolic process;regulation of biological process;response to stimulus;transport	DNA binding;protein binding	65057	ENSG00000102977.13	ACD
XP_011542793.1	cell organization and biogenesis;regulation of biological process;response to stimulus;transport	protein binding;structural molecule activity	286		ANK1
NP_694955.2	cell differentiation;cell organization and biogenesis;cell proliferation;metabolic process;regulation of biological process;transport	catalytic activity;motor activity;protein binding;transporter activity	153241	ENSG00000168944.15	CEP120
NP_776152.1	cell organization and biogenesis;regulation of biological process;response to stimulus	metal ion binding;protein binding	118987	ENSG00000165650.11	PDZD8
NP_001332772.1	development	protein binding	79173		C19orf57
NP_060780.2	cell organization and biogenesis;metabolic process;regulation of biological process;response to stimulus	DNA binding;metal ion binding	55290	ENSG00000104221.12	BRF2
NP_001790.1	cell division;cell organization and biogenesis;cell proliferation;metabolic process;regulation of biological process;response to stimulus	catalytic activity;nucleotide binding;protein binding	1022	ENSG00000277273.5; ENSG00000134058.11	CDK7	Cardiac Hypertrophic Response; MicroRNAs in cardiomyocyte hypertrophy; G1 to S cell cycle control; Integrated Breast Cancer Pathway; Eukaryotic Transcription Initiation	Basal transcription factors; Cell cycle; Nucleotide excision repair
NP_002481.2	cell organization and biogenesis;metabolic process;response to stimulus;transport	catalytic activity	4700	ENSG00000281013.2; ENSG00000184983.9; ENSG00000277365.3; ENSG00000273397.4; ENSG00000272765.2	NDUFA6	Oxidative phosphorylation; Electron Transport Chain	Non-alcoholic fatty liver disease (NAFLD); Huntington's disease; Alzheimer's disease; Metabolic pathways; Oxidative phosphorylation; Parkinson's disease
NP_149074.3	metabolic process;regulation of biological process	protein binding	85403	ENSG00000144597.13	EAF1
NP_001308850.1			57184	ENSG00000178761.14	FAM219B
NP_079345.1	cell differentiation;cell organization and biogenesis;metabolic process;regulation of biological process;response to stimulus	metal ion binding;protein binding	80139	ENSG00000183779.6	ZNF703
NP_443173.2		catalytic activity;nucleotide binding	115361	ENSG00000162654.8	GBP4		NOD-like receptor signaling pathway
NP_001291700.1	regulation of biological process;response to stimulus	enzyme regulator activity;protein binding;receptor activity;signal transducer activity	51704		GPRC5B	GPCRs, Class C Metabotropic glutamate, pheromone
NP_055514.3	metabolic process;regulation of biological process	DNA binding;metal ion binding;protein binding	9726	ENSG00000167395.10	ZNF646
NP_115746.2	metabolic process;regulation of biological process	DNA binding;metal ion binding;protein binding	84330	ENSG00000133250.13	ZNF414
NP_003093.2	metabolic process;response to stimulus	antioxidant activity;catalytic activity;metal ion binding;protein binding	6649	ENSG00000109610.5	SOD3	Copper homeostasis; Vitamin B12 Metabolism; Folate Metabolism; One carbon metabolism and related pathways; NRF2 pathway; Oxidative Stress; Selenium Micronutrient Network
NP_683710.1		catalytic activity	83451	ENSG00000106077.18	ABHD11
XP_011541721.1	cell organization and biogenesis;metabolic process;regulation of biological process;response to stimulus;transport	catalytic activity;metal ion binding;protein binding	5066		PAM
NP_001007123.1		protein binding	123722	ENSG00000186628.12	FSD2
NP_079487.2	regulation of biological process;response to stimulus	protein binding	80318	ENSG00000165113.12	GKAP1
XP_016859123.1	metabolic process;regulation of biological process	catalytic activity;nucleotide binding;protein binding	23178		PASK
NP_002231.1	regulation of biological process;transport	protein binding;transporter activity	3763	ENSG00000157542.9	KCNJ6		Morphine addiction; Dopaminergic synapse; Estrogen signaling pathway; Oxytocin signaling pathway; Retrograde endocannabinoid signaling; Circadian entrainment; Serotonergic synapse; Cholinergic synapse; GABAergic synapse
NP_065851.1	cell organization and biogenesis;cellular component movement;transport	protein binding	57560	ENSG00000068885.14	IFT80
XP_005263607.1	cell death;cell organization and biogenesis;regulation of biological process;response to stimulus	protein binding	10018		BCL2L11	Brain-Derived Neurotrophic Factor (BDNF) signaling pathway; Apoptosis; Photodynamic therapy-induced unfolded protein response; ErbB Signaling Pathway
XP_016856541.1	cell organization and biogenesis;metabolic process;regulation of biological process;response to stimulus;transport	catalytic activity;protein binding	27252		KLHL20
XP_016862450.1	metabolic process;regulation of biological process;response to stimulus	catalytic activity;protein binding;receptor activity;signal transducer activity	5793		PTPRG
NP_001107595.1	cell differentiation;metabolic process;regulation of biological process;response to stimulus	DNA binding;protein binding	2002	ENSG00000126767.17	ELK1	VEGFA-VEGFR2 Signaling Pathway; IL-5 Signaling Pathway; Corticotropin-releasing hormone signaling pathway; B Cell Receptor Signaling Pathway; Leptin signaling pathway; Serotonin Receptor 2 and ELK-SRF/GATA4 signaling; ErbB Signaling Pathway; EGF/EGFR Signaling Pathway; ESC Pluripotency Pathways; p38 MAPK Signaling Pathway; Association Between Physico-Chemical Features and Toxicity Associated Path…	Focal adhesion; Endometrial cancer; Leishmaniasis; Prion diseases; Ras signaling pathway; HTLV-I infection; Oxytocin signaling pathway; Insulin signaling pathway; GnRH signaling pathway; Proteoglycans in cancer; ErbB signaling pathway; MAPK signaling pathway; Hepatitis B
NP_003264.2	metabolic process;regulation of biological process	catalytic activity;nucleotide binding	7108	ENSG00000149809.14	TM7SF2		Steroid biosynthesis; Metabolic pathways
NP_114429.2	cell organization and biogenesis;metabolic process;regulation of biological process	protein binding	83987	ENSG00000169515.5	CCDC8
NP_005876.2	metabolic process	catalytic activity;metal ion binding;protein binding	10299	ENSG00000145495.15	MARCH6		Protein processing in endoplasmic reticulum
XP_011513863.1	cell differentiation;cell organization and biogenesis;metabolic process;regulation of biological process;response to stimulus	protein binding	83605		CCM2
NP_078788.2		protein binding	79442	ENSG00000163827.12	LRRC2
XP_016869200.1	metabolic process	catalytic activity;metal ion binding;RNA binding	57604		KIAA1456
NP_001003690.1	regulation of biological process	protein binding	9587	ENSG00000124688.13	MAD2L1BP
NP_004402.1	cell organization and biogenesis;cellular component movement;regulation of biological process;transport	catalytic activity;motor activity;protein binding	1780	ENSG00000158560.14	DYNC1I1		Salmonella infection; Vasopressin-regulated water reabsorption; Phagosome
NP_112157.2	metabolic process;regulation of biological process	DNA binding;metal ion binding	79943	ENSG00000185730.7	ZNF696
NP_057044.2	cell organization and biogenesis;transport	metal ion binding;protein binding	51076	ENSG00000119929.12	CUTC
XP_016858272.1	metabolic process;regulation of biological process	DNA binding;metal ion binding	90874		ZNF697
NP_001017979.1	regulation of biological process;response to stimulus;transport	catalytic activity;nucleotide binding	9364	ENSG00000157869.14	RAB28
NP_037498.1	cell differentiation;cell division;metabolic process;regulation of biological process	catalytic activity;protein binding	29882	ENSG00000176248.8	ANAPC2		HTLV-I infection; Ubiquitin mediated proteolysis; Oocyte meiosis; Progesterone-mediated oocyte maturation; Cell cycle
NP_001020018.1	cell death;cell differentiation;cell growth;metabolic process;regulation of biological process;response to stimulus;transport	catalytic activity;metal ion binding;nucleotide binding;protein binding;receptor activity;signal transducer activity	7048	ENSG00000163513.17	TGFBR2	Hypothesized Pathways in Pathogenesis of Cardiovascular Disease; Extracellular vesicle-mediated signaling in recipient cells; MAPK Signaling Pathway; Canonical and Non-Canonical TGF-B signaling; NRF2 pathway; TGF-beta Receptor Signaling; TGF-beta Signaling Pathway
NP_001333921.1	cell organization and biogenesis;metabolic process;regulation of biological process;transport	transporter activity	64801		ARV1
XP_011534929.1	regulation of biological process		26030		PLEKHG3
NP_872311.2			138241	ENSG00000155621.14	C9orf85
NP_001123467.1	cell organization and biogenesis;development	protein binding	79047	ENSG00000153885.14	KCTD15
XP_016881410.1	metabolic process;transport	catalytic activity;metal ion binding;protein binding	65258		MPPE1
NP_001648.1	cell communication;cell organization and biogenesis;cell proliferation;regulation of biological process;response to stimulus;transport	protein binding	374	ENSG00000109321.10	AREG; AREGB	ErbB Signaling Pathway; Follicle Stimulating Hormone (FSH) signaling pathway; Development and heterogeneity of the ILC family	Hippo signaling pathway; ErbB signaling pathway
XP_011510965.1	cell organization and biogenesis	protein binding;receptor activity	25945		PVRL3; NECTIN3
NP_001106954.1		catalytic activity	149175	ENSG00000185090.14	MANEAL
NP_077285.3	cell death;defense response;metabolic process;regulation of biological process;response to stimulus	metal ion binding;protein binding	79155	ENSG00000168884.14	TNIP2	Rac1/Pak1/p38/MMP-2 pathway
NP_004529.2	cell organization and biogenesis		4675	ENSG00000186310.9	NAP1L3
NP_076422.1			65990	ENSG00000103254.9	FAM173A
XP_005250693.1		RNA binding	84060	ENSG00000127993.15	RBM48
NP_803877.2	metabolic process	catalytic activity;metal ion binding;protein binding	256281	ENSG00000183828.14	NUDT14
NP_001161444.1	metabolic process	catalytic activity;protein binding	79979	ENSG00000188917.14	TRMT2B
NP_000018.2	metabolic process;transport	catalytic activity;protein binding	175	ENSG00000038002.8	AGA		Other glycan degradation; Lysosome
NP_001242983.1	cell growth;cell organization and biogenesis;metabolic process;regulation of biological process;transport	protein binding	203228	ENSG00000147894.14	C9orf72	Mesodermal Commitment Pathway
NP_009231.2	cell death;cell organization and biogenesis;metabolic process;regulation of biological process;response to stimulus	catalytic activity;DNA binding;metal ion binding;protein binding;RNA binding	672	ENSG00000012048.20	BRCA1	Pathways Affected in Adenoid Cystic Carcinoma; Signaling Pathways in Glioblastoma; DNA Damage Response; Hepatitis C and Hepatocellular Carcinoma; miRNA Regulation of DNA Damage Response; Androgen receptor signaling pathway
NP_115527.3	cell organization and biogenesis;metabolic process;regulation of biological process	catalytic activity;protein binding	84105	ENSG00000132570.14	PCBD2
NP_003831.2	cellular component movement;defense response;development;regulation of biological process;response to stimulus	protein binding;receptor activity;signal transducer activity	8793	ENSG00000173530.5	TNFRSF10D		Natural killer cell mediated cytotoxicity; Apoptosis; Measles; Influenza A; Cytokine-cytokine receptor interaction
XP_005273419.1	metabolic process;regulation of biological process	catalytic activity	9926		LPGAT1
NP_612435.1			113263	ENSG00000106415.12	GLCCI1
NP_001153715.1	metabolic process;response to stimulus;transport	metal ion binding;protein binding	84268	ENSG00000129197.14	RPAIN
NP_002635.2	cell organization and biogenesis;regulation of biological process;response to stimulus;transport	receptor activity;signal transducer activity	5284	ENSG00000162896.5	PIGR		Intestinal immune network for IgA production
XP_011515216.1	cell organization and biogenesis;transport	protein binding	203062		TSNARE1
XP_005258022.1	regulation of biological process	protein binding	27346		TMEM97
XP_011512881.1	cell differentiation;cell organization and biogenesis;metabolic process;regulation of biological process	catalytic activity;DNA binding;protein binding	3720		JARID2
XP_006722059.3	regulation of biological process;response to stimulus	protein binding;RNA binding	57690		TNRC6C
XP_016885370.1	cell organization and biogenesis;metabolic process	metal ion binding;protein binding;RNA binding	8233		ZRSR2
XP_006712461.1	cell organization and biogenesis;metabolic process;transport	catalytic activity;metal ion binding;protein binding	25801		GCA
XP_011514785.1	cell organization and biogenesis	protein binding	64753		CCDC136
NP_003693.2	regulation of biological process	enzyme regulator activity;protein binding	8601	ENSG00000147509.13	RGS20	Calcium Regulation in the Cardiac Cell; Myometrial Relaxation and Contraction Pathways
NP_055976.1	cell death;cell organization and biogenesis;regulation of biological process;transport	protein binding	23204	ENSG00000170540.14	ARL6IP1
XP_016867358.1			729254		LOC729254
NP_878919.2	cell death;metabolic process;regulation of biological process;transport	catalytic activity;metal ion binding;nucleotide binding;protein binding	55240	ENSG00000115107.19	STEAP3	Copper homeostasis; Iron metabolism in placenta
XP_016883221.1	metabolic process;regulation of biological process	metal ion binding;protein binding	22981		NINL
NP_001380.2	cell differentiation;cell organization and biogenesis;regulation of biological process;response to stimulus	protein binding	1826	ENSG00000171587.14	DSCAM
NP_877421.2	cell organization and biogenesis;regulation of biological process	protein binding	4681; 100532736	ENSG00000158747.13	NBL1; C1orf151-NBL1; MINOS1-NBL1
NP_065970.2	cell communication;cell death;cell organization and biogenesis;defense response;metabolic process;regulation of biological process;response to stimulus;transport	enzyme regulator activity;protein binding	57679	ENSG00000003393.14	ALS2	Amyotrophic lateral sclerosis (ALS)	Amyotrophic lateral sclerosis (ALS)
NP_001185735.1		protein binding	91283	ENSG00000066697.14	MSANTD3
XP_016878742.1	metabolic process;response to stimulus	catalytic activity;DNA binding;metal ion binding;protein binding	4913		NTHL1
NP_001013416.1	cell death;cell differentiation;cell proliferation;metabolic process;regulation of biological process	enzyme regulator activity;metal ion binding;protein binding	3486	ENSG00000146674.14	IGFBP3	Photodynamic therapy-induced HIF-1 survival signaling; Myometrial Relaxation and Contraction Pathways; Senescence and Autophagy in Cancer
NP_001306029.1	cell organization and biogenesis	protein binding	23177	ENSG00000011523.13	CEP68
NP_006381.2	regulation of biological process;response to stimulus;transport	protein binding;transporter activity	10526	ENSG00000133704.9	IPO8
XP_011538966.1	metabolic process	antioxidant activity;catalytic activity;nucleotide binding	127281		FAM213B
NP_001005291.1	cell communication;cell differentiation;metabolic process;regulation of biological process;response to stimulus	DNA binding;protein binding	6720	ENSG00000072310.16	SREBF1	Adipogenesis; White fat cell differentiation; Angiopoietin Like Protein 8 Regulatory Pathway; Sterol Regulatory Element-Binding Proteins (SREBP) signalling; Liver X Receptor Pathway; ID signaling pathway; Focal Adhesion-PI3K-Akt-mTOR-signaling pathway; SREBF and miR33 in cholesterol and lipid homeostasis; AMP-activated Protein Kinase (AMPK) Signaling
NP_001310251.1	cell communication;metabolic process;regulation of biological process;response to stimulus	catalytic activity;enzyme regulator activity;nucleotide binding;protein binding;signal transducer activity	5599	ENSG00000107643.15	MAPK8	Focal Adhesion; Hypothesized Pathways in Pathogenesis of Cardiovascular Disease; Prolactin Signaling Pathway; NLR Proteins; Transcription factor regulation in adipogenesis; Leptin signaling pathway; TNF alpha Signaling Pathway; Nanoparticle triggered regulated necrosis; MicroRNAs in cardiomyocyte hypertrophy; Toll-like receptor signaling pathway; DNA Damage Response (only ATM dependent); Regulati…	TNF signaling pathway; Protein processing in endoplasmic reticulum; Herpes simplex infection; MAPK signaling pathway; Salmonella infection; Insulin resistance; Prolactin signaling pathway; Apoptosis; GnRH signaling pathway; Osteoclast differentiation; AGE-RAGE signaling pathway in diabetic complications; Inflammatory mediator regulation of TRP channels; Chagas disease (American trypanosomiasis); …
NP_002885.1	cell division;metabolic process;regulation of biological process;response to stimulus	catalytic activity;DNA binding;protein binding	5932	ENSG00000101773.18	RBBP8	ATM Signaling Network in Development and Disease	Homologous recombination
NP_065859.3	regulation of biological process	enzyme regulator activity;protein binding	57568	ENSG00000116991.10	SIPA1L2		Rap1 signaling pathway
NP_001275696.1		protein binding	79798	ENSG00000140691.16	ARMC5
NP_001013694.4	metabolic process		400566	ENSG00000187624.8; ENSG00000283985.1	C17orf97
NP_001020769.1	regulation of biological process;response to stimulus	enzyme regulator activity	257106	ENSG00000186517.13	ARHGAP30
NP_004365.1	metabolic process;transport	catalytic activity;transporter activity	1345	ENSG00000164919.10	COX6C	Electron Transport Chain	Oxidative phosphorylation; Huntington's disease; Metabolic pathways; Alzheimer's disease; Cardiac muscle contraction; Non-alcoholic fatty liver disease (NAFLD); Parkinson's disease
XP_016878867.1	cell organization and biogenesis;development;metabolic process;regulation of biological process	DNA binding;protein binding	54971		BANP
NP_071398.3	metabolic process;regulation of biological process	catalytic activity;DNA binding;metal ion binding;protein binding	63977	ENSG00000141956.13	PRDM15
NP_079093.2	cell organization and biogenesis;metabolic process	catalytic activity	79875	ENSG00000187720.14	THSD4
NP_057358.2	cell organization and biogenesis;cellular component movement;regulation of biological process	protein binding	51177	ENSG00000023902.13	PLEKHO1
XP_011538305.1	cell differentiation;metabolic process;regulation of biological process;response to stimulus;transport	catalytic activity;enzyme regulator activity;motor activity;protein binding	58504		ARHGAP22
NP_848602.1			220323	ENSG00000184232.8	OAF
NP_057419.4	metabolic process;regulation of biological process;response to stimulus	catalytic activity;nucleotide binding	5625		PRODH		Arginine and proline metabolism; Metabolic pathways
NP_115921.2		protein binding	84624	ENSG00000164694.16	FNDC1
NP_001135858.1	cellular homeostasis;metabolic process;regulation of biological process;response to stimulus	catalytic activity;nucleotide binding;protein binding	5165	ENSG00000067992.12	PDK3
XP_016872856.1	cell division;cell organization and biogenesis;metabolic process;regulation of biological process;response to stimulus	catalytic activity;motor activity;nucleotide binding;protein binding;structural molecule activity	22897		CEP164
NP_001131139.1	cell death;metabolic process;regulation of biological process;response to stimulus	DNA binding;enzyme regulator activity;protein binding	9994		CASP8AP2
NP_005828.2	metabolic process	catalytic activity;protein binding;RNA binding	10248	ENSG00000172336.4	POP7		Ribosome biogenesis in eukaryotes; RNA transport
XP_016863151.1	cell differentiation;cell organization and biogenesis;metabolic process;regulation of biological process	catalytic activity;nucleotide binding;protein binding	10733		PLK4	Retinoblastoma (RB) in Cancer
NP_061968.1	metabolic process;response to stimulus	catalytic activity	54675	ENSG00000088766.11	CRLS1		Glycerophospholipid metabolism; Metabolic pathways
NP_001508.1	cell organization and biogenesis;metabolic process;regulation of biological process;response to stimulus	catalytic activity;DNA binding;protein binding	2968	ENSG00000226384.10; ENSG00000221974.11; ENSG00000233149.10; ENSG00000234370.10; ENSG00000236895.10; ENSG00000213780.10	GTF2H4	Eukaryotic Transcription Initiation	Viral carcinogenesis; Basal transcription factors; Nucleotide excision repair
NP_751897.1	cell organization and biogenesis;metabolic process;response to stimulus	catalytic activity;DNA binding;nucleotide binding;protein binding	4439	ENSG00000204410.14; ENSG00000230293.11; ENSG00000235222.12; ENSG00000227314.12	MSH5	Ovarian Infertility Genes
NP_001036013.1	cellular component movement;regulation of biological process;response to stimulus	protein binding	9637	ENSG00000171055.14	FEZ2
NP_001660.2	metabolic process	catalytic activity;metal ion binding	414	ENSG00000006756.15	ARSD	Estrogen metabolism
XP_016855823.1	cell differentiation;cell organization and biogenesis;metabolic process;response to stimulus	metal ion binding;protein binding;structural molecule activity	1301		COL11A1	Focal Adhesion
NP_002561.1	cell death;metabolic process;regulation of biological process;response to stimulus;transport	catalytic activity;nucleotide binding;protein binding;receptor activity;signal transducer activity	5046	ENSG00000140479.16	PCSK6
NP_001127951.1	regulation of biological process;response to stimulus;transport	protein binding;transporter activity	55144	ENSG00000171492.14	LRRC8D
NP_001304879.1	metabolic process;regulation of biological process	DNA binding	80709	ENSG00000106948.16	AKNA
NP_060350.1		protein binding	54980	ENSG00000115998.7	C2orf42
XP_011514987.1	cell organization and biogenesis;transport	protein binding	9179	ENSG00000221838.9	AP4M1
XP_016886061.1			107987142		LOC107987142
NP_001127703.1	metabolic process	catalytic activity;metal ion binding	64943	ENSG00000168268.10	NT5DC2
NP_060765.4		protein binding	55281	ENSG00000146859.6	TMEM140
NP_064593.1	transport	protein binding;transporter activity	54716	ENSG00000163817.15	SLC6A20	NRF2 pathway
XP_011535119.1	cell organization and biogenesis;metabolic process	metal ion binding;nucleotide binding;protein binding	51199		NIN			100	2.14322e-15
XP_016855293.1	cell organization and biogenesis	metal ion binding;structural molecule activity	388560; 107985332		ERVFRD-2; LOC107985332			100	2.14322e-15
NP_473447.1	regulation of biological process;response to stimulus	receptor activity;signal transducer activity	81050	ENSG00000196578.4	OR5AC2		Olfactory transduction	100	2.14322e-15
NP_065803.2	cell organization and biogenesis;regulation of biological process;response to stimulus	receptor activity;signal transducer activity	57512	ENSG00000151025.9	GPR158			100	2.14322e-15
NP_001418.2	cell differentiation;development;regulation of biological process	DNA binding	2020	ENSG00000164778.4	EN2	Dopaminergic Neurogenesis		100	2.14322e-15
XP_016868944.1	cell differentiation;cell organization and biogenesis;metabolic process;regulation of biological process	DNA binding	4603		MYBL1			100	2.14322e-15
NP_219499.1		catalytic activity;motor activity;protein binding	83992	ENSG00000077063.10	CTTNBP2			100	2.14322e-15
NP_001121123.1	cellular homeostasis;defense response;metabolic process;regulation of biological process;response to stimulus;transport	catalytic activity;enzyme regulator activity;protein binding	4688	ENSG00000116701.14	NCF2	TYROBP Causal Network; VEGFA-VEGFR2 Signaling Pathway; Microglia Pathogen Phagocytosis Pathway; Brain-Derived Neurotrophic Factor (BDNF) signaling pathway	Phagosome; Leishmaniasis; Leukocyte transendothelial migration; Osteoclast differentiation	100	2.14322e-15
XP_011535542.1	cell differentiation;cell organization and biogenesis;regulation of biological process;transport	protein binding	85439		STON2			98.962	2.14322e-15
XP_016867753.1	regulation of biological process;response to stimulus	catalytic activity;metal ion binding;protein binding	5137		PDE1C	G Protein Signaling Pathways		15.694	2.14322e-15
NP_663695.1		protein binding	728712; 30014	ENSG00000203926.4; ENSG00000198021.7	SPANXA2; SPANXA1			12.027	2.14322e-15
XP_011531546.1	metabolic process;regulation of biological process	DNA binding;metal ion binding	100131827		ZNF717			11.235	2.14322e-15
NP_660339.1		protein binding;receptor activity	199731	ENSG00000105767.2	CADM4			10.955	9.55887e-09
NP_000413.1	cell death;cell organization and biogenesis;regulation of biological process;response to stimulus	protein binding;receptor activity;signal transducer activity;structural molecule activity	3872	ENSG00000128422.15	KRT17			9.864	2.14322e-15
XP_011510864.1	metabolic process;regulation of biological process;response to stimulus	catalytic activity;metal ion binding;protein binding;signal transducer activity	23007		PLCH1			9.18	8.14997e-13
NP_005546.2	cell death;cell organization and biogenesis;metabolic process	catalytic activity;motor activity;protein binding;structural molecule activity	3854	ENSG00000185479.5	KRT6B			8.508	6.48116e-13
NP_001080.2	metabolic process;response to stimulus;transport	catalytic activity;nucleotide binding;transporter activity	21	ENSG00000167972.13	ABCA3		ABC transporters	8.06	4.195e-13
NP_776257.1	regulation of biological process;response to stimulus	receptor activity;signal transducer activity	317705		VN1R5			7.947	6.88482e-12
NP_004648.1	cell organization and biogenesis	protein binding	8436	ENSG00000168497.4	SDPR; CAVIN2			7.693	2.14322e-15
NP_659489.1	metabolic process;response to stimulus;transport	catalytic activity;nucleotide binding;protein binding	139596	ENSG00000094841.13	UPRT		Metabolic pathways; Pyrimidine metabolism	7.153	2.39144e-10
NP_005548.2	cell death;cell differentiation;cell organization and biogenesis;cell proliferation;cellular component movement;defense response;regulation of biological process;response to stimulus	protein binding;structural molecule activity	3868	ENSG00000186832.8	KRT16			7.004	2.14322e-15
NP_001098676.2	cell differentiation;cell organization and biogenesis;regulation of biological process;transport	catalytic activity;motor activity;protein binding;structural molecule activity	3910	ENSG00000112769.18	LAMA4	Focal Adhesion-PI3K-Akt-mTOR-signaling pathway; Focal Adhesion; miRNA targets in ECM and membrane receptors	Focal adhesion; African trypanosomiasis; Pathways in cancer; Small cell lung cancer; Toxoplasmosis; Amoebiasis; PI3K-Akt signaling pathway; ECM-receptor interaction	6.812	2.31299e-11
NP_005545.1	cell death;cell differentiation;cell organization and biogenesis;defense response;metabolic process;regulation of biological process;response to stimulus	protein binding;structural molecule activity	3853	ENSG00000205420.10	KRT6A	Ectoderm Differentiation		6.514	7.49741e-11
NP_006083.1	cell death;cell organization and biogenesis;defense response;metabolic process;regulation of biological process;response to stimulus	enzyme regulator activity;nucleotide binding;protein binding	10392	ENSG00000106100.10	NOD1	Nucleotide-binding Oligomerization Domain (NOD) pathway	Pertussis; Epithelial cell signaling in Helicobacter pylori infection; Shigellosis; NOD-like receptor signaling pathway	6.301	2.07206e-09
NP_008919.3	metabolic process;regulation of biological process;response to stimulus	catalytic activity;metal ion binding	9510	ENSG00000154734.14	ADAMTS1	Endochondral Ossification; VEGFA-VEGFR2 Signaling Pathway		6.116	6.69465e-09
NP_001248757.1	transport		84689	ENSG00000166928.10	MS4A14			5.325	2.818e-08
NP_002129.2	metabolic process;regulation of biological process;response to stimulus	DNA binding;protein binding;RNA binding	3184	ENSG00000138668.18	HNRNPD	mRNA Processing		5.224	7.27942e-05
XP_016861716.1	regulation of biological process;response to stimulus	catalytic activity;nucleotide binding	285282		RABL3			4.842	1.49137e-06
XP_011509081.1	metabolic process;regulation of biological process;response to stimulus;transport	catalytic activity;metal ion binding;nucleotide binding;protein binding	200576		PIKFYVE			4.739	4.56165e-08
NP_001137290.1	regulation of biological process;response to stimulus	enzyme regulator activity	5055	ENSG00000197632.8	SERPINB2	Blood Clotting Cascade; Aryl Hydrocarbon Receptor Pathway; Senescence and Autophagy in Cancer	Complement and coagulation cascades	4.345	3.05141e-05
NP_001040625.1	cellular component movement;regulation of biological process;response to stimulus	protein binding	10276	ENSG00000173848.18	NET1	Apoptosis-related network due to altered Notch3 in ovarian cancer		4.22	0.00149907
XP_011519666.1	metabolic process;regulation of biological process;response to stimulus	catalytic activity;metal ion binding	22856		CHSY1			4.214	0.0055113
NP_079539.2		metal ion binding;protein binding;RNA binding	80742	ENSG00000228186.10; ENSG00000206491.12; ENSG00000233564.10; ENSG00000223887.10; ENSG00000204576.11; ENSG00000223766.10; ENSG00000229202.10	PRR3			4.127	3.81278e-05
NP_001254479.2	cell organization and biogenesis;cellular component movement;metabolic process;regulation of biological process;response to stimulus;transport	catalytic activity;metal ion binding;nucleotide binding;protein binding;structural molecule activity	7273	ENSG00000155657.26	TTN	Striated Muscle Contraction		4.111	7.64353e-06
NP_115850.2			728695	ENSG00000227234.1	SPANXB1; SPANXF1			4.1	2.11588e-05
XP_005273221.1	cellular component movement;regulation of biological process;response to stimulus	protein binding;receptor activity;signal transducer activity	5362		PLXNA2			3.967	3.88649e-05
XP_011519930.1	cellular component movement;regulation of biological process	protein binding;receptor activity	4756		NEO1			3.941	0.000880482
NP_991403.1	regulation of biological process		51599	ENSG00000105699.16	LSR			3.916	6.63257e-05
NP_001191815.1	cell organization and biogenesis;regulation of biological process;response to stimulus;transport	catalytic activity;nucleotide binding;protein binding	339122	ENSG00000172780.16	RAB43			3.872	1.23306e-05
NP_001307539.1	cell organization and biogenesis;response to stimulus	protein binding	84303		CHCHD6			3.769	0.0104521
XP_006716104.1	cell organization and biogenesis;cellular component movement;transport	catalytic activity;motor activity;protein binding	55112		WDR60			3.741	0.0130049
NP_001317284.1	metabolic process	catalytic activity;protein binding	93611	ENSG00000132879.13	FBXO44			3.284	0.0341857
NP_001338869.1	regulation of biological process;transport	protein binding	29091		STXBP6			3.165	0.00751146
NP_000517.2	cell death;cell organization and biogenesis;response to stimulus	protein binding;structural molecule activity	3861		KRT14	Corticotropin-releasing hormone signaling pathway		3.037	0.00415738
NP_001333342.1	metabolic process	protein binding;RNA binding	51585		PCF11			2.961	0.00568091
XP_005265227.2	cellular component movement;defense response;metabolic process;regulation of biological process;response to stimulus	catalytic activity;nucleotide binding;protein binding;receptor activity;signal transducer activity	4486		MST1R			2.866	0.00802217
XP_016857278.1	cell growth;cell organization and biogenesis;cellular component movement;defense response;metabolic process;regulation of biological process;response to stimulus;transport	catalytic activity;metal ion binding;nucleotide binding;protein binding	5590		PRKCZ	miRs in Muscle Cell Differentiation; Insulin Signaling; Wnt Signaling Pathway; MAPK Signaling Pathway; TNF alpha Signaling Pathway; G Protein Signaling Pathways; AGE/RAGE pathway; Calcium Regulation in the Cardiac Cell; EGF/EGFR Signaling Pathway; Wnt Signaling Pathway and Pluripotency; Myometrial Relaxation and Contraction Pathways; IL-1 signaling pathway; VEGFA-VEGFR2 Signaling Pathway		2.78	0.00483402
NP_005424.1	cell differentiation;cellular component movement;defense response;metabolic process;regulation of biological process;response to stimulus;transport	catalytic activity;nucleotide binding;protein binding	7525	ENSG00000176105.13	YES1	Interleukin-11 Signaling Pathway	Tight junction; Adherens junction	2.767	0.00909735
XP_016865877.1	metabolic process	catalytic activity;nucleotide binding	221264		AK9; AKD1			2.757	0.0039347
NP_060610.2	cell organization and biogenesis;regulation of biological process	protein binding	55722	ENSG00000112877.7	CEP72			2.735	0.111992
NP_001805.3	cell death;cell organization and biogenesis;metabolic process;regulation of biological process;response to stimulus;transport	catalytic activity;enzyme regulator activity;protein binding	1075		CTSC		Apoptosis; Lysosome	2.72	0.00425517
XP_005271578.1	metabolic process;regulation of biological process	DNA binding;metal ion binding;protein binding	29068		ZBTB44			2.676	0.0778836
NP_002412.1	cell organization and biogenesis;cellular component movement;metabolic process;regulation of biological process	catalytic activity;metal ion binding	4312	ENSG00000196611.4	MMP1	Photodynamic therapy-induced NF-kB survival signaling; Oncostatin M Signaling Pathway; Matrix Metalloproteinases; PPAR signaling pathway; Quercetin and Nf-kB/ AP-1 Induced Cell Apoptosis; Bladder Cancer; TGF-beta Signaling Pathway; Hepatitis C and Hepatocellular Carcinoma	Rheumatoid arthritis; Pathways in cancer; Bladder cancer; PPAR signaling pathway	2.635	0.00218737
NP_009075.1	cell organization and biogenesis;metabolic process;regulation of biological process;response to stimulus	DNA binding;metal ion binding;protein binding	7703	ENSG00000278644.2; ENSG00000277258.4	PCGF2		Signaling pathways regulating pluripotency of stem cells	2.619	0.0144187
NP_689786.2	cell differentiation;cell organization and biogenesis;metabolic process;regulation of biological process;response to stimulus;transport	catalytic activity;metal ion binding;nucleotide binding;protein binding	158158	ENSG00000165105.9	RASEF			2.599	0.154763
NP_036364.2	metabolic process;regulation of biological process	protein binding;RNA binding	284119	ENSG00000177469.12	PTRF; CAVIN1			2.579	0.00321929
NP_001193946.1	regulation of biological process	protein binding;structural molecule activity	6525	ENSG00000183963.18	SMTN			2.552	0.0085753
XP_016870050.1	cell division;development;metabolic process	catalytic activity;enzyme regulator activity;nucleotide binding;protein binding	23552		CDK20			2.534	0.0240936
NP_005572.2	regulation of biological process;response to stimulus	protein binding;receptor activity;signal transducer activity	4059	ENSG00000187244.10	BCAM			2.504	0.0766013
XP_005255915.2		metal ion binding;protein binding	23174		ZCCHC14			2.497	0.0113145
XP_005256484.1	cell organization and biogenesis;metabolic process;regulation of biological process	catalytic activity;DNA binding;metal ion binding;nucleotide binding;protein binding;RNA binding	1107		CHD3			2.492	0.0170745
XP_011534830.1		catalytic activity;protein binding	161436		EML5			2.467	0.0327061
NP_705694.2	cell death;cell organization and biogenesis;response to stimulus	protein binding;structural molecule activity	3860		KRT13			2.459	0.0219314
NP_006227.1	cell differentiation;cell division;cellular component movement;development;metabolic process;regulation of biological process	DNA binding;protein binding	5455	ENSG00000198914.3	POU3F3			2.457	0.0255588
XP_016883889.1	cell division;cell organization and biogenesis;regulation of biological process	metal ion binding;protein binding	54069		MIS18A			2.438	0.125113
NP_002408.3	cell proliferation;metabolic process;regulation of biological process;response to stimulus	DNA binding;nucleotide binding;protein binding;RNA binding	4288	ENSG00000148773.13	MKI67	Primary Focal Segmental Glomerulosclerosis FSGS		2.42	0.0206531
NP_005204.1	cell death;cell differentiation;metabolic process;regulation of biological process	enzyme regulator activity;protein binding;structural molecule activity	1475	ENSG00000121552.3	CSTA			2.404	0.0415497
NP_004022.2	defense response;metabolic process;regulation of biological process;response to stimulus	DNA binding;protein binding	3665	ENSG00000276561.4; ENSG00000185507.19	IRF7	Apoptosis; RIG-I-like Receptor Signaling; TLR4 Signaling and Tolerance; Senescence and Autophagy in Cancer; Toll-like receptor signaling pathway; Toll-like Receptor Signaling; Structural Pathway of Interleukin 1 (IL-1); Regulation of toll-like receptor signaling pathway		2.382	0.244096
NP_001337410.1	cell organization and biogenesis;cellular component movement;regulation of biological process;response to stimulus;transport	protein binding	10487		CAP1	Insulin Signaling; Angiopoietin Like Protein 8 Regulatory Pathway		2.375	0.0465158
NP_006491.2	regulation of biological process	protein binding	4162	ENSG00000076706.16	MCAM			2.372	0.0221946
NP_001124463.1	regulation of biological process;response to stimulus;transport	nucleotide binding;protein binding	10525	ENSG00000280682.2; ENSG00000149428.18	HYOU1		Protein processing in endoplasmic reticulum	2.314	0.0513428
NP_037451.1	metabolic process	antioxidant activity;catalytic activity;protein binding	29914	ENSG00000120942.13	UBIAD1			2.296	0.13834
NP_066285.1	cell differentiation;cellular component movement;metabolic process;regulation of biological process;response to stimulus	DNA binding;metal ion binding;protein binding;receptor activity;signal transducer activity	7026	ENSG00000185551.14	NR2F2	Ectoderm Differentiation; White fat cell differentiation; Nuclear Receptors		2.293	0.0744246
NP_056062.1	cell death;cell organization and biogenesis;defense response;metabolic process;regulation of biological process;response to stimulus	catalytic activity;metal ion binding;protein binding;structural molecule activity	1540	ENSG00000083799.17	CYLD	Regulation of toll-like receptor signaling pathway; RIG-I-like Receptor Signaling	Osteoclast differentiation; RIG-I-like receptor signaling pathway	2.284	0.0622065
NP_001265045.1	cell differentiation;cell organization and biogenesis;cellular component movement;development;regulation of biological process;response to stimulus	protein binding	3897	ENSG00000198910.12	L1CAM		Axon guidance; Cell adhesion molecules (CAMs)	2.282	0.0415969
XP_005262677.1	cellular component movement;defense response;metabolic process;regulation of biological process;response to stimulus	protein binding	6382		SDC1			2.277	0.0718305
NP_057951.1	metabolic process;regulation of biological process	protein binding;RNA binding	22913	ENSG00000125970.11	RALY			2.257	0.0605509
NP_001124161.1	cell organization and biogenesis;cellular component movement;defense response;metabolic process;regulation of biological process;response to stimulus	DNA binding;protein binding;RNA binding	3148	ENSG00000164104.11	HMGB2	Ectoderm Differentiation; Retinoblastoma (RB) in Cancer		2.253	0.0691464
NP_005441.1	cell differentiation;cell organization and biogenesis;cellular component movement;development;regulation of biological process;response to stimulus	protein binding	9241	ENSG00000183691.4	NOG	Mesodermal Commitment Pathway; Differentiation Pathway; Bone Morphogenic Protein (BMP) Signalling and Regulation; ESC Pluripotency Pathways; Endoderm Differentiation; Cardiac Progenitor Differentiation; TGF-beta Receptor Signaling	TGF-beta signaling pathway	2.244	0.0810987
XP_011510330.1	cell growth;cell organization and biogenesis;development;metabolic process;regulation of biological process;response to stimulus;transport	catalytic activity;metal ion binding;nucleotide binding;protein binding	8527		DGKD			2.229	0.178536
NP_001303897.1	cell organization and biogenesis;regulation of biological process;transport	protein binding	90355	ENSG00000181751.9	C5orf30			2.228	0.0387908
NP_001311045.1	metabolic process	catalytic activity;protein binding	6675	ENSG00000117143.13	UAP1		Metabolic pathways; Amino sugar and nucleotide sugar metabolism	2.217	0.0259454
NP_006549.1	cell organization and biogenesis;metabolic process;regulation of biological process	protein binding;RNA binding	10656	ENSG00000131773.13	KHDRBS3			2.204	0.0853702
NP_004492.2	cell differentiation;metabolic process;regulation of biological process;response to stimulus	DNA binding;nucleotide binding;protein binding;RNA binding	3192	ENSG00000153187.18	HNRNPU	mRNA Processing		2.202	0.099478
NP_001062.1	metabolic process;regulation of biological process;response to stimulus	catalytic activity;nucleotide binding;protein binding;RNA binding;translation regulator activity	7298	ENSG00000176890.15	TYMS	One carbon metabolism and related pathways; Retinoblastoma (RB) in Cancer; One Carbon Metabolism; Trans-sulfuration and one carbon metabolism; Fluoropyrimidine Activity	One carbon pool by folate; Metabolic pathways; Pyrimidine metabolism; Antifolate resistance	2.199	0.112005
NP_001136336.2	regulation of biological process;response to stimulus;transport	transporter activity	9780	ENSG00000103335.21	PIEZO1			2.198	0.116511
NP_073152.2		protein binding	64648; 64663; 728712	ENSG00000198573.6	SPANXE; SPANXD; SPANXC; SPANXA2			2.192	0.0631735
NP_001092108.1	metabolic process;regulation of biological process;response to stimulus	catalytic activity;metal ion binding;protein binding	254225	ENSG00000166439.5	RNF169			2.18	0.110974
NP_071328.2	metabolic process;regulation of biological process	nucleotide binding;RNA binding	27085	ENSG00000172167.7	MTBP			2.174	0.241324
NP_001099009.1	metabolic process;regulation of biological process	DNA binding;metal ion binding;protein binding	65986	ENSG00000205189.11	ZBTB10			2.173	0.354444
NP_000337.1	cell communication;cell differentiation;cell growth;cell organization and biogenesis;cell proliferation;metabolic process;regulation of biological process;response to stimulus	catalytic activity;DNA binding;protein binding;RNA binding	6662	ENSG00000125398.5	SOX9	Neural Crest Differentiation; Spinal Cord Injury; Endochondral Ossification	cAMP signaling pathway	2.149	0.121012
NP_006523.1	metabolic process;regulation of biological process	protein binding	8178	ENSG00000105656.12	ELL	Interactome of polycomb repressive complex 2 (PRC2)		2.145	0.115006
XP_006724401.1	metabolic process	catalytic activity;protein binding	8459		TPST2			2.138	0.0896929
XP_011508972.1	cell organization and biogenesis;cellular component movement	protein binding	150483		TEKT4			2.123	0.126825
NP_036274.3	regulation of biological process	protein binding	23582	ENSG00000166946.13	CCNDBP1			2.116	0.281472
XP_005252029.1	cell communication;cell differentiation;cell organization and biogenesis;metabolic process;regulation of biological process;response to stimulus	protein binding	3371		TNC	TGF-beta Signaling Pathway; Focal Adhesion		2.111	0.0415969
NP_054766.1			28974	ENSG00000104979.8	C19orf53			2.11	0.116497
XP_011538066.1	cell communication;cell death;cell organization and biogenesis;defense response;development;metabolic process;regulation of biological process;response to stimulus	protein binding;receptor activity;signal transducer activity	355		FAS	Adipogenesis; Allograft Rejection; MAPK Signaling Pathway; Apoptosis; T-Cell antigen Receptor (TCR) Signaling Pathway; VEGFA-VEGFR2 Signaling Pathway; Apoptosis Modulation by HSP70; Fas Ligand (FasL) pathway and Stress induction of Heat Shock Proteins (HSP) regulation		2.1	0.105368
XP_016881922.1	metabolic process;regulation of biological process	DNA binding;protein binding	170463		SSBP4			2.092	0.123519
XP_006712055.1		protein binding	27436		EML4			2.091	0.207556
NP_001138671.1			387882	ENSG00000235162.8	C12orf75			2.081	0.148363
NP_001017416.1	metabolic process;regulation of biological process;response to stimulus	catalytic activity;protein binding	7398	ENSG00000162607.12	USP1	miR-517 relationship with ARCN1 and USP1	Fanconi anemia pathway	2.068	0.221882
NP_443089.3	cell division;cell organization and biogenesis;development;metabolic process;regulation of biological process;response to stimulus	metal ion binding;protein binding	91603	ENSG00000198783.5	ZNF830			2.066	0.0835929
NP_899196.1	metabolic process;regulation of biological process	catalytic activity;metal ion binding;protein binding	51132	ENSG00000131263.12	RLIM			2.063	0.121012
NP_783316.2	regulation of biological process;response to stimulus	metal ion binding	4493	ENSG00000169715.14	MT1E	Copper homeostasis; Zinc homeostasis	Mineral absorption	2.055	0.17234
NP_005508.1		DNA binding;protein binding;RNA binding	3151	ENSG00000198830.10	HMGN2			2.035	0.0884456
XP_016883947.1	metabolic process	catalytic activity;metal ion binding;protein binding	7267		TTC3			2.035	0.430362
NP_005944.1	cellular homeostasis;regulation of biological process;response to stimulus	metal ion binding;protein binding	4502	ENSG00000125148.6	MT2A	Copper homeostasis; Lung fibrosis; Zinc homeostasis	Mineral absorption	2.028	0.189678
XP_005264629.1	metabolic process	catalytic activity;metal ion binding;protein binding	80204		FBXO11			2.021	0.292017
NP_060292.3	cell organization and biogenesis;metabolic process	catalytic activity;protein binding	54934	ENSG00000139620.12	KANSL2			2.018	0.3572
NP_001116427.1	cell differentiation;cell organization and biogenesis;metabolic process;regulation of biological process	protein binding	26580	ENSG00000168000.14	BSCL2	Adipogenesis		2.008	0.34104
NP_001257327.1	cell differentiation;cell organization and biogenesis;cellular component movement;metabolic process;regulation of biological process;response to stimulus	catalytic activity;nucleotide binding;protein binding	5754	ENSG00000112655.15	PTK7			1.997	0.179718
NP_006214.2	metabolic process	catalytic activity;DNA binding;protein binding;RNA binding	5303	ENSG00000102309.12	PIN4			1.984	0.13834
XP_011540951.1	cell organization and biogenesis;cellular component movement;metabolic process;regulation of biological process;response to stimulus	DNA binding;protein binding	2113		ETS1	VEGFA-VEGFR2 Signaling Pathway; TGF-beta Signaling Pathway; Apoptosis-related network due to altered Notch3 in ovarian cancer; B Cell Receptor Signaling Pathway		1.98	0.202044
NP_003715.3		DNA binding;protein binding;RNA binding	8629	ENSG00000234616.8	JRK			1.979	0.424071
NP_004385.1	cell communication;cell death;metabolic process;regulation of biological process;response to stimulus	protein binding	1611	ENSG00000112977.15	DAP			1.972	0.235602
NP_116023.2	metabolic process	catalytic activity	84720	ENSG00000165282.13	PIGO		Glycosylphosphatidylinositol (GPI)-anchor biosynthesis; Metabolic pathways	1.971	0.414519
NP_550433.1	metabolic process;regulation of biological process;response to stimulus	catalytic activity;DNA binding;protein binding	7374	ENSG00000076248.10	UNG		Base excision repair; Primary immunodeficiency	1.968	0.25762
NP_001273768.1	cell organization and biogenesis;regulation of biological process	protein binding	10160	ENSG00000152767.16	FARP1			1.963	0.190585
NP_001124317.1	cell differentiation;cell organization and biogenesis;defense response;metabolic process;regulation of biological process;response to stimulus;transport	DNA binding;metal ion binding;protein binding	604	ENSG00000113916.17	BCL6	DNA Damage Response (only ATM dependent); Mecp2 and Associated Rett Syndrome; B Cell Receptor Signaling Pathway	Transcriptional misregulation in cancer; FoxO signaling pathway	1.96	0.484262
NP_945185.1	metabolic process	catalytic activity;nucleotide binding;protein binding;RNA binding	374393	ENSG00000189057.10	FAM111B			1.953	0.242373
NP_057146.1	cell organization and biogenesis;metabolic process	protein binding	51647	ENSG00000166595.11	FAM96B			1.948	0.428915
NP_001124295.1	cell organization and biogenesis;metabolic process;regulation of biological process;response to stimulus	catalytic activity;DNA binding;metal ion binding;nucleotide binding;protein binding;RNA binding	1786	ENSG00000130816.14	DNMT1	Trans-sulfuration and one carbon metabolism; Trans-sulfuration pathway; Hematopoietic Stem Cell Gene Regulation by GABP alpha/beta Complex; Retinoblastoma (RB) in Cancer; One Carbon Metabolism		1.945	0.122216
NP_002458.2	cell death;cell organization and biogenesis;cellular homeostasis;metabolic process;regulation of biological process;response to stimulus;transport	DNA binding;protein binding	4609	ENSG00000136997.16	MYC	TP53 Network; G1 to S cell cycle control; Imatinib and Chronic Myeloid Leukemia; miRNA Regulation of DNA Damage Response; PPAR Alpha Pathway; DNA Damage Response; Metastatic brain tumor; Wnt Signaling Pathway; Integrated Cancer pathway; Wnt Signaling Pathway and Pluripotency; Bladder Cancer; TGF-beta Signaling Pathway; Retinoblastoma (RB) in Cancer; Apoptosis; Prolactin Signaling Pathway; IL-5 Si…	ErbB signaling pathway; MicroRNAs in cancer; Jak-STAT signaling pathway; MAPK signaling pathway; Thyroid cancer; Pathways in cancer; Chronic myeloid leukemia; Proteoglycans in cancer; Endometrial cancer; TGF-beta signaling pathway; Cell cycle; Thyroid hormone signaling pathway; Epstein-Barr virus infection; Transcriptional misregulation in cancer; Breast cancer; Hepatitis B; Signaling pathways re…	1.945	0.17989
XP_011536860.1	transport	protein binding;transporter activity	55652		SLC48A1			1.915	0.524507
XP_011522182.1	cell organization and biogenesis;cellular component movement;metabolic process;regulation of biological process;transport	catalytic activity;motor activity;nucleotide binding;protein binding;transporter activity	4628		MYH10	Regulation of Actin Cytoskeleton		1.912	0.148486
XP_016878632.1	regulation of biological process;response to stimulus	protein binding;RNA binding	27327		TNRC6A			1.912	0.483922
NP_001116698.1	cell organization and biogenesis;metabolic process	nucleotide binding;RNA binding	25821	ENSG00000135297.15	MTO1			1.898	0.280965
NP_001119653.1	metabolic process;regulation of biological process;response to stimulus	catalytic activity;protein binding	4900	ENSG00000154146.12	NRGN			1.892	0.172784
NP_001290453.1	cell organization and biogenesis	catalytic activity;nucleotide binding;structural molecule activity	84617	ENSG00000176014.12	TUBB6	Pathogenic Escherichia coli infection; Parkin-Ubiquitin Proteasomal System pathway	Phagosome; Pathogenic Escherichia coli infection; Gap junction	1.888	0.221882
NP_000170.1	cell organization and biogenesis;metabolic process;regulation of biological process;response to stimulus	catalytic activity;DNA binding;metal ion binding;nucleotide binding;protein binding	2956	ENSG00000116062.14	MSH6	Mismatch repair; Signaling Pathways in Glioblastoma; Retinoblastoma (RB) in Cancer	Colorectal cancer; Platinum drug resistance; Pathways in cancer; Mismatch repair	1.87	0.178536
NP_001135777.1	metabolic process;regulation of biological process	DNA binding;metal ion binding	51333	ENSG00000179965.11	ZNF771			1.863	0.182596
NP_001268231.1	cell organization and biogenesis;metabolic process	catalytic activity;nucleotide binding;protein binding;RNA binding	84340		GFM2			1.862	0.260803
NP_005531.2	cellular component movement;metabolic process;regulation of biological process;response to stimulus	catalytic activity;enzyme regulator activity;metal ion binding;protein binding	3633	ENSG00000204084.12	INPP5B		Phosphatidylinositol signaling system; Inositol phosphate metabolism; Metabolic pathways	1.86	0.214542
NP_001246.2	cell differentiation;cell division;cell organization and biogenesis;metabolic process;regulation of biological process	enzyme regulator activity;protein binding	991	ENSG00000117399.13	CDC20	Cell Cycle	Viral carcinogenesis; Oocyte meiosis; Ubiquitin mediated proteolysis; Cell cycle; HTLV-I infection	1.857	0.302167
NP_059988.3	cell division;cell organization and biogenesis;regulation of biological process	protein binding	55559	ENSG00000213397.10	HAUS7			1.851	0.471923
XP_011513018.1	metabolic process	catalytic activity;protein binding	54898		ELOVL2			1.85	0.608542
XP_005258164.1	cell organization and biogenesis;regulation of biological process	protein binding	55125		CEP192	Gastric Cancer Network 1		1.847	0.507988
NP_001308297.1	regulation of biological process	protein binding	4267	ENSG00000002586.18	CD99			1.846	0.62215
NP_963893.1	cell organization and biogenesis;development;regulation of biological process	DNA binding;metal ion binding	9203	ENSG00000147130.14	ZMYM3			1.841	0.339101
NP_996749.1	metabolic process;regulation of biological process;response to stimulus	catalytic activity;DNA binding;protein binding	571	ENSG00000156273.15	BACH1	Integrated Cancer pathway		1.833	0.358137
NP_001193725.1	cell death;cell organization and biogenesis;metabolic process;response to stimulus;transport	catalytic activity;metal ion binding;nucleotide binding;protein binding;RNA binding	5315		PKM	Photodynamic therapy-induced HIF-1 survival signaling; Glycolysis and Gluconeogenesis		1.831	0.327684
NP_001058.2	cell differentiation;cell division;cell organization and biogenesis;metabolic process;regulation of biological process;response to stimulus	catalytic activity;DNA binding;metal ion binding;nucleotide binding;protein binding;RNA binding	7153	ENSG00000131747.14	TOP2A	Retinoblastoma (RB) in Cancer; Gastric Cancer Network 1; Gastric cancer network 2	Platinum drug resistance	1.831	0.215649
NP_001830.1	cell differentiation;cell organization and biogenesis;regulation of biological process	protein binding	1266	ENSG00000117519.15	CNN3			1.831	0.215649
NP_002405.1	regulation of biological process	protein binding	4267	ENSG00000002586.18	CD99		Leukocyte transendothelial migration; Cell adhesion molecules (CAMs)	1.831	0.454008
NP_005699.1	cellular component movement;metabolic process;regulation of biological process;response to stimulus	protein binding	10082	ENSG00000183098.10	GPC6	miR-509-3p alteration of YAP1/ECM axis		1.831	0.462592
NP_001257927.1	transport	metal ion binding;protein binding	130617	ENSG00000158552.12	ZFAND2B			1.831	0.186293
NP_001609.2	cell death;cell differentiation;cell organization and biogenesis;metabolic process;regulation of biological process;response to stimulus	catalytic activity;DNA binding;metal ion binding;nucleotide binding;protein binding;RNA binding	142	ENSG00000143799.12	PARP1	Corticotropin-releasing hormone signaling pathway; NAD+ biosynthetic pathways; NAD metabolism, sirtuins and aging; Fas Ligand (FasL) pathway and Stress induction of Heat Shock Proteins (HSP) regulation; NAD+ metabolism; Nanoparticle triggered regulated necrosis	Apoptosis; NF-kappa B signaling pathway; Base excision repair	1.83	0.21689
XP_016863397.1	cell communication;development;metabolic process;response to stimulus	catalytic activity;metal ion binding;protein binding	23001		WDFY3			1.83	0.392277
NP_001018079.1	regulation of biological process	protein binding;RNA binding	26135	ENSG00000142864.14	SERBP1	Apoptosis-related network due to altered Notch3 in ovarian cancer		1.821	0.295876
NP_006836.2	cell division;cell organization and biogenesis;cell proliferation;cellular component movement;regulation of biological process;transport	catalytic activity;DNA binding;motor activity;nucleotide binding;protein binding	11004	ENSG00000142945.12	KIF2C	Regulation of Microtubule Cytoskeleton		1.818	0.325506
NP_003600.2	cell organization and biogenesis	protein binding	8479	ENSG00000149929.15	HIRIP3			1.813	0.335954
NP_001304653.1		RNA binding	51406	ENSG00000225921.6	NOL7			1.811	0.354444
XP_006720622.1	cell organization and biogenesis;metabolic process;regulation of biological process	DNA binding;protein binding;RNA binding	51203		NUSAP1			1.81	0.35846
NP_079341.2	cell organization and biogenesis;metabolic process	protein binding;RNA binding	80135	ENSG00000117133.10	RPF1			1.809	0.252216
NP_490597.1	cell organization and biogenesis;metabolic process;regulation of biological process;response to stimulus	protein binding	23476	ENSG00000141867.17	BRD4			1.808	0.3572
NP_996667.2	metabolic process	catalytic activity;protein binding	10455	ENSG00000198721.12	ECI2		Fatty acid degradation; Peroxisome	1.804	0.43797
NP_060531.2	metabolic process	RNA binding	55119	ENSG00000134186.11	PRPF38B		Spliceosome	1.799	0.400973
XP_016861540.1	metabolic process;regulation of biological process;response to stimulus	DNA binding;metal ion binding;nucleotide binding;protein binding	253461		ZBTB38			1.797	0.327649
XP_011538908.1	regulation of biological process	enzyme regulator activity;metal ion binding;protein binding	116983		ACAP3			1.793	0.656767
NP_005502.1		protein binding	2315	ENSG00000120215.9	MLANA			1.791	0.627517
XP_006715809.1	cell differentiation;cell organization and biogenesis;cellular component movement;regulation of biological process	protein binding	54443		ANLN	Retinoblastoma (RB) in Cancer		1.786	0.266455
NP_001003810.1	metabolic process;regulation of biological process;response to stimulus	DNA binding;protein binding;RNA binding	3184		HNRNPD	mRNA Processing		1.785	0.320048
NP_061189.2	cell division;metabolic process;regulation of biological process	protein binding	55536	ENSG00000164649.19	CDCA7L	Sudden Infant Death Syndrome (SIDS) Susceptibility Pathways		1.785	0.53883
NP_067643.3		metal ion binding;protein binding	64236	ENSG00000120913.23	PDLIM2			1.781	0.371772
XP_005258181.1	cell differentiation;metabolic process;regulation of biological process;response to stimulus	catalytic activity;protein binding	5771		PTPN2			1.777	0.418489
NP_055874.2	cell organization and biogenesis	protein binding;structural molecule activity	83660	ENSG00000171914.16	TLN2		HTLV-I infection; Focal adhesion; Rap1 signaling pathway; Platelet activation	1.771	0.430362
NP_001308128.1	cell organization and biogenesis;metabolic process	RNA binding;structural molecule activity	55744	ENSG00000106603.18	COA1			1.769	0.358137
XP_011526446.1	metabolic process	catalytic activity	57455		REXO1			1.769	0.354444
NP_000415.2	cell death;cell organization and biogenesis;metabolic process	catalytic activity;motor activity;protein binding;structural molecule activity	3852	ENSG00000186081.11	KRT5			1.768	0.359164
NP_001338299.1	cell organization and biogenesis;metabolic process;regulation of biological process	protein binding	55689		YEATS2			1.759	0.417144
NP_060232.2			54893	ENSG00000277086.3; ENSG00000166912.16	MTMR10			1.756	0.401948
NP_054796.1	cell death	protein binding;RNA binding	26017	ENSG00000105058.11	FAM32A			1.755	0.368503
NP_955777.1			55969	ENSG00000101084.17	C20orf24			1.754	0.352383
NP_001294956.1			79684	ENSG00000120458.10	MSANTD2			1.748	0.356873
NP_001015055.1	cell death;cell organization and biogenesis;regulation of biological process;response to stimulus	enzyme regulator activity;nucleotide binding;protein binding	6242	ENSG00000114993.16	RTKN	G13 Signaling Pathway		1.746	0.428893
NP_001303880.1			55425	ENSG00000133114.17	KIAA1704; GPALPP1			1.746	0.348982
XP_005271379.1	regulation of biological process	protein binding;structural molecule activity	91624		NEXN			1.745	0.35717
NP_001337414.1	cell organization and biogenesis;cellular component movement;regulation of biological process;response to stimulus;transport	protein binding	10487		CAP1	Insulin Signaling; Angiopoietin Like Protein 8 Regulatory Pathway		1.744	0.362005
NP_056210.1	cell organization and biogenesis;metabolic process	protein binding	25851	ENSG00000205356.9	TECPR1			1.744	0.271623
NP_001305699.1	cell organization and biogenesis;metabolic process	RNA binding;structural molecule activity	64928		MRPL14			1.744	0.412474
NP_001005518.1	regulation of biological process;response to stimulus	receptor activity;signal transducer activity	403282	ENSG00000205328.2	OR6C65		Olfactory transduction	1.744	0.490692
NP_060423.3	cell organization and biogenesis	metal ion binding;protein binding	54680	ENSG00000117174.10	ZNHIT6			1.741	0.359373
XP_006716629.1	cell organization and biogenesis;regulation of biological process	enzyme regulator activity;metal ion binding;protein binding	50807		ASAP1	EGF/EGFR Signaling Pathway		1.74	0.530069
NP_071344.1	cell organization and biogenesis;metabolic process	protein binding;structural molecule activity	63875	ENSG00000158042.8	MRPL17		Ribosome	1.74	0.292017
NP_001121689.1	cell organization and biogenesis;metabolic process;regulation of biological process;response to stimulus;transport	DNA binding;metal ion binding;protein binding;RNA binding	11168	ENSG00000164985.14	PSIP1			1.738	0.481181
NP_001337228.1	cell division;cell organization and biogenesis;transport	protein binding;structural molecule activity	2037		EPB41L2			1.737	0.32904
NP_036442.3	cell organization and biogenesis;cellular component movement;metabolic process;transport	catalytic activity;DNA binding;metal ion binding;motor activity;nucleotide binding;protein binding	24137	ENSG00000090889.11	KIF4A	Retinoblastoma (RB) in Cancer		1.735	0.30354
NP_003214.1	cell organization and biogenesis;metabolic process;regulation of biological process;response to stimulus	DNA binding;protein binding	7023	ENSG00000090447.11	TFAP4		Proteoglycans in cancer	1.735	0.292017
NP_001120679.1	metabolic process;regulation of biological process;response to stimulus	catalytic activity;nucleotide binding;protein binding	50485	ENSG00000138375.12	SMARCAL1	Primary Focal Segmental Glomerulosclerosis FSGS		1.733	0.329511
NP_003385.2	cell differentiation;cell proliferation;development;metabolic process;regulation of biological process;response to stimulus	protein binding	7480	ENSG00000169884.13	WNT10B	White fat cell differentiation; ESC Pluripotency Pathways; Wnt Signaling Pathway; Adipogenesis; Wnt Signaling in Kidney Disease; DNA Damage Response (only ATM dependent); Wnt Signaling Pathway and Pluripotency	Basal cell carcinoma; HTLV-I infection; Proteoglycans in cancer; Breast cancer; Melanogenesis; Pathways in cancer; Signaling pathways regulating pluripotency of stem cells; Hippo signaling pathway; mTOR signaling pathway; Wnt signaling pathway	1.732	0.605459
NP_004956.5	cell organization and biogenesis;metabolic process;regulation of biological process;response to stimulus	DNA binding;protein binding	3150	ENSG00000205581.10	HMGN1	p38 MAPK Signaling Pathway; ATM Signaling Network in Development and Disease	Herpes simplex infection	1.73	0.303638
XP_005248950.1	cell differentiation;metabolic process;regulation of biological process;response to stimulus	receptor activity;signal transducer activity	221395		GPR116; ADGRF5	GPCRs, Other		1.729	0.315494
NP_003972.1	cell organization and biogenesis;regulation of biological process	protein binding	9055		PRC1			1.728	0.440085
NP_619580.1	cell death;regulation of biological process	protein binding	83596	ENSG00000126453.9	BCL2L12	Regulation of Apoptosis by Parathyroid Hormone-related Protein		1.727	0.400973
NP_001287910.1	cell organization and biogenesis;cellular component movement;metabolic process;regulation of biological process;response to stimulus;transport	catalytic activity;protein binding;RNA binding	5478	ENSG00000196262.13	PPIA	Prolactin Signaling Pathway		1.726	0.462778
NP_055316.2	cell division;cell organization and biogenesis;metabolic process	catalytic activity;nucleotide binding;protein binding	27338	ENSG00000108106.13	UBE2S		Ubiquitin mediated proteolysis	1.725	0.417858
NP_001812.2	metabolic process;regulation of biological process;response to stimulus;transport	catalytic activity;enzyme regulator activity;protein binding	1122	ENSG00000203668.2	CHML			1.724	0.315399
NP_056955.2	metabolic process;regulation of biological process;transport	DNA binding;metal ion binding;protein binding	51042	ENSG00000142684.8	ZNF593			1.724	0.401948
XP_016882605.1	cell organization and biogenesis;metabolic process;regulation of biological process;response to stimulus	DNA binding;protein binding;RNA binding	6294		SAFB			1.722	0.3572
NP_003164.1	cell differentiation;cell organization and biogenesis;metabolic process;regulation of biological process;response to stimulus	catalytic activity;DNA binding;metal ion binding;protein binding	6839	ENSG00000101945.16	SUV39H1	Simplified Interaction Map Between LOXL4 and Oxidative Stress Pathway; Retinoblastoma (RB) in Cancer; Histone Modifications	Lysine degradation	1.721	0.35846
NP_001127911.1	cell organization and biogenesis;cellular component movement;metabolic process;regulation of biological process;transport	catalytic activity;motor activity;protein binding	90102	ENSG00000144824.20	PHLDB2	Regulation of Microtubule Cytoskeleton		1.718	0.524507
NP_004332.2	metabolic process	catalytic activity;metal ion binding;nucleotide binding;protein binding	790	ENSG00000084774.13	CAD	Endothelin Pathways; Amino Acid metabolism	Metabolic pathways; Pyrimidine metabolism; Alanine, aspartate and glutamate metabolism	1.717	0.354571
NP_619649.1	metabolic process;regulation of biological process;response to stimulus	protein binding	56160	ENSG00000185115.5; ENSG00000282130.1	NDNL2; NSMCE3			1.717	0.354444
NP_005726.1	transport	nucleotide binding;protein binding	10120	ENSG00000115073.7	ACTR1B			1.716	0.468075
NP_001035889.1	cell organization and biogenesis;metabolic process;regulation of biological process;response to stimulus	catalytic activity;DNA binding;metal ion binding;protein binding	7468	ENSG00000109685.17	WHSC1; NSD2		Transcriptional misregulation in cancer; Lysine degradation	1.716	0.47432
NP_663768.1	cell differentiation;cell organization and biogenesis;metabolic process;regulation of biological process	DNA binding;protein binding	23648	ENSG00000157216.15	SSBP3			1.715	0.321178
NP_000782.1	cell organization and biogenesis;metabolic process;regulation of biological process;response to stimulus	catalytic activity;nucleotide binding;protein binding;RNA binding;translation regulator activity	1719; 573971	ENSG00000228716.6	DHFR; DHFRP1	Trans-sulfuration and one carbon metabolism; Fluoropyrimidine Activity; One Carbon Metabolism; Retinoblastoma (RB) in Cancer; Nucleotide Metabolism; Folate Metabolism	Antifolate resistance; One carbon pool by folate; Metabolic pathways; Folate biosynthesis	1.713	0.398035
NP_001002814.2	regulation of biological process;transport	protein binding	80223	ENSG00000156675.15	RAB11FIP1		Endocytosis	1.706	0.492772
NP_000242.1	cell differentiation;cell organization and biogenesis;metabolic process;regulation of biological process;response to stimulus	catalytic activity;DNA binding;metal ion binding;nucleotide binding;protein binding	4436	ENSG00000095002.13	MSH2	Mismatch repair; Rac1/Pak1/p38/MMP-2 pathway	Platinum drug resistance; Pathways in cancer; Mismatch repair; Colorectal cancer	1.705	0.368854
XP_005254037.1		protein binding	88455		ANKRD13A			1.704	0.500081
NP_054828.2	cell organization and biogenesis;metabolic process;regulation of biological process	catalytic activity;nucleotide binding;protein binding	29028	ENSG00000156802.12	ATAD2	Gastric cancer network 2		1.704	0.465957
NP_001070867.1	metabolic process;regulation of biological process	catalytic activity;metal ion binding;protein binding	25953	ENSG00000127838.13	PNKD			1.704	0.354444
NP_001032410.1	cell death;cell growth;metabolic process;regulation of biological process;response to stimulus	protein binding	26999	ENSG00000055163.19	CYFIP2	Regulation of Actin Cytoskeleton		1.702	0.544866
NP_665857.2	metabolic process	catalytic activity;nucleotide binding	9946	ENSG00000205758.11	CRYZL1			1.702	0.439499
NP_001243804.1	cell division;cell organization and biogenesis;metabolic process	protein binding	55143	ENSG00000134690.10	CDCA8			1.7	0.454008
NP_689449.1	cell organization and biogenesis;regulation of biological process;response to stimulus	enzyme regulator activity;protein binding	11135	ENSG00000128283.6	CDC42EP1			1.698	0.475161
NP_612430.2			113174	ENSG00000166788.9	SAAL1			1.697	0.412013
NP_009103.2	cell organization and biogenesis;metabolic process;regulation of biological process;transport	protein binding	10762	ENSG00000093000.18	NUP50		RNA transport	1.695	0.490758
NP_005044.1	metabolic process;regulation of biological process;response to stimulus	DNA binding;protein binding	5886	ENSG00000179262.9	RAD23A		Nucleotide excision repair; Protein processing in endoplasmic reticulum	1.694	0.557748
XP_011541131.1	cell death;cell organization and biogenesis;metabolic process;regulation of biological process;response to stimulus	catalytic activity;DNA binding;metal ion binding;protein binding	4297		KMT2A; MLL	Senescence and Autophagy in Cancer		1.693	0.49069
NP_002927.2	metabolic process	catalytic activity;metal ion binding;RNA binding	246243	ENSG00000171865.9	RNASEH1		DNA replication	1.692	0.383652
XP_011509820.1	cell organization and biogenesis;metabolic process	protein binding	5757		PTMA			1.691	0.51881
NP_003909.2	metabolic process	catalytic activity	8908	ENSG00000056998.19	GYG2	Glycogen Metabolism	Metabolic pathways; Starch and sucrose metabolism	1.689	0.754498
NP_005617.2	metabolic process;regulation of biological process;response to stimulus;transport	protein binding;RNA binding	6429	ENSG00000116350.16	SRSF4	mRNA Processing	Spliceosome; Herpes simplex infection	1.688	0.507016
NP_001310552.1		catalytic activity;nucleotide binding;RNA binding	29889		GNL2			1.688	0.469463
NP_775782.2		protein binding	150864	ENSG00000138439.11	FAM117B			1.688	0.57677
XP_016866762.1	cell organization and biogenesis;metabolic process;regulation of biological process;response to stimulus	DNA binding;protein binding;RNA binding	7913		DEK			1.687	0.400973
XP_011527896.1	cell organization and biogenesis;regulation of biological process;response to stimulus	catalytic activity;motor activity;protein binding;structural molecule activity	5116		PCNT			1.685	0.510099
NP_001275996.1	cell division;cell organization and biogenesis;cell proliferation;development;metabolic process;regulation of biological process	catalytic activity;nucleotide binding;protein binding	3070	ENSG00000119969.14	HELLS	Apoptosis-related network due to altered Notch3 in ovarian cancer; Apoptosis		1.684	0.524507
NP_001336024.1	cell organization and biogenesis;regulation of biological process;response to stimulus;transport	enzyme regulator activity;protein binding;signal transducer activity	1894		ECT2	Gastric Cancer Network 1		1.683	0.49348
NP_001032726.1	metabolic process;regulation of biological process;transport	protein binding;RNA binding	689	ENSG00000145741.15	BTF3			1.681	0.488498
NP_001070862.1	metabolic process	catalytic activity	51611	ENSG00000117543.20	DPH5			1.681	0.455699
XP_005245072.1	cell differentiation	protein binding;RNA binding	23215		PRRC2C			1.68	0.530069
NP_998754.1	cell growth;regulation of biological process;response to stimulus	protein binding	65059	ENSG00000173166.17	RAPH1			1.679	0.500081
NP_001181924.1	cell organization and biogenesis;metabolic process;regulation of biological process	catalytic activity;RNA binding	91574	ENSG00000130921.7	C12orf65			1.678	0.417144
NP_001290059.1	cell organization and biogenesis	protein binding	283431	ENSG00000139354.10	GAS2L3			1.678	0.429209
NP_114032.2	cell differentiation;metabolic process;regulation of biological process;response to stimulus	DNA binding;nucleotide binding;protein binding;RNA binding	3192	ENSG00000153187.18	HNRNPU	mRNA Processing	Spliceosome	1.677	0.519288
NP_001107594.1	cell death;cell organization and biogenesis;metabolic process;regulation of biological process;response to stimulus	catalytic activity;nucleotide binding;protein binding	1111	ENSG00000149554.12	CHEK1	Cell Cycle; ATR Signaling; DNA Damage Response; Retinoblastoma (RB) in Cancer; ATM Signaling Network in Development and Disease; miRNA Regulation of DNA Damage Response	Viral carcinogenesis; p53 signaling pathway; Cell cycle; HTLV-I infection	1.676	0.51881
XP_005251524.1	cell differentiation;cell organization and biogenesis;cellular component movement;metabolic process;regulation of biological process	DNA binding	4781	ENSG00000147862.15	NFIB	Pathways Affected in Adenoid Cystic Carcinoma		1.673	0.490758
NP_817092.1	metabolic process;regulation of biological process	catalytic activity;metal ion binding;protein binding	5496	ENSG00000115241.10	PPM1G	mRNA Processing		1.672	0.429614
NP_003503.1	regulation of biological process	DNA binding;protein binding	8334	ENSG00000180573.9	HIST1H2AC		Alcoholism; Systemic lupus erythematosus	1.672	0.443301
NP_001129478.1	metabolic process;response to stimulus	catalytic activity;metal ion binding;nucleotide binding	2618	ENSG00000159131.16	GART	Folate Metabolism; One Carbon Metabolism	One carbon pool by folate; Antifolate resistance; Metabolic pathways; Purine metabolism	1.671	0.430362
NP_068780.2	cell organization and biogenesis;metabolic process;regulation of biological process;response to stimulus	DNA binding;protein binding	7003	ENSG00000187079.16	TEAD1	miR-509-3p alteration of YAP1/ECM axis; Mesodermal Commitment Pathway	Hippo signaling pathway; Hippo signaling pathway -multiple species	1.67	0.506283
NP_003267.1	regulation of biological process	DNA binding;protein binding	7112	ENSG00000120802.13	TMPO			1.669	0.432218
XP_005266395.1	metabolic process;regulation of biological process	protein binding	26278		SACS			1.669	0.468075
NP_001098016.1	metabolic process	catalytic activity;protein binding;RNA binding	10556	ENSG00000148688.13	RPP30			1.668	0.465766
NP_056091.1	cell organization and biogenesis;metabolic process;regulation of biological process	catalytic activity;metal ion binding;protein binding	23326	ENSG00000124422.11	USP22			1.663	0.523138
NP_055946.1	metabolic process;regulation of biological process	protein binding;RNA binding	23160	ENSG00000163811.11	WDR43		Ribosome biogenesis in eukaryotes	1.662	0.4757
NP_001164014.1	cell communication;cell death;metabolic process;regulation of biological process;response to stimulus	catalytic activity;enzyme regulator activity;protein binding;signal transducer activity	192111	ENSG00000247077.6	PGAM5		TNF signaling pathway	1.662	0.618227
NP_659498.4	cell division;regulation of biological process	protein binding	221150	ENSG00000165480.15	SKA3			1.661	0.527922
NP_001300822.1	cell differentiation;cell organization and biogenesis;cell proliferation;cellular component movement;cellular homeostasis;defense response;metabolic process;regulation of biological process;response to stimulus;transport	catalytic activity;DNA binding;enzyme regulator activity;protein binding;RNA binding	3146	ENSG00000189403.14	HMGB1	DNA Damage Response (only ATM dependent); Retinoblastoma (RB) in Cancer	Base excision repair	1.66	0.462592
NP_612510.1	metabolic process	catalytic activity;protein binding	9524	ENSG00000099797.13	TECR		Biosynthesis of unsaturated fatty acids; Fatty acid metabolism; Fatty acid elongation	1.66	0.525807
XP_011513235.2	metabolic process;regulation of biological process	catalytic activity;metal ion binding;nucleotide binding;protein binding	83732		RIOK1			1.658	0.538076
NP_116258.2		protein binding	84955	ENSG00000120526.10	NUDCD1			1.657	0.451758
NP_055020.1	cell differentiation	metal ion binding	741	ENSG00000174276.6	ZNHIT2			1.657	0.628316
NP_116219.2	metabolic process;regulation of biological process	protein binding;RNA binding	84916	ENSG00000141076.17	CIRH1A; UTP4		Ribosome biogenesis in eukaryotes	1.656	0.527617
XP_011528773.1	cell organization and biogenesis;response to stimulus;transport	metal ion binding;protein binding	85377		MICALL1			1.656	0.557748
NP_065393.1	cell death;cell organization and biogenesis;cellular component movement;regulation of biological process	protein binding;RNA binding	57142	ENSG00000115310.17	RTN4	Spinal Cord Injury	Alzheimer's disease	1.653	0.51807
NP_000312.2	cell death;cell differentiation;cell division;cell organization and biogenesis;metabolic process;regulation of biological process;response to stimulus	DNA binding;protein binding	5925	ENSG00000139687.13	RB1	G1 to S cell cycle control; H19 action Rb-E2F1 signaling and CDK-beta-catenin activity; Signaling Pathways in Glioblastoma; DNA Damage Response; Aryl Hydrocarbon Receptor; Human Thyroid Stimulating Hormone (TSH) signaling pathway; Fas Ligand (FasL) pathway and Stress induction of Heat Shock Proteins (HSP) regulation; Cell Cycle; ID signaling pathway; Spinal Cord Injury; miRNA Regulation of DNA Da…	Melanoma; Pathways in cancer; Cell cycle; Epstein-Barr virus infection; Hepatitis B; HTLV-I infection; Prostate cancer; Non-small cell lung cancer; Pancreatic cancer; Bladder cancer; Endocrine resistance; Small cell lung cancer; Glioma; Breast cancer; Chronic myeloid leukemia; Viral carcinogenesis	1.648	0.550358
NP_001070993.1	cell communication;metabolic process;response to stimulus	catalytic activity;protein binding;receptor activity;signal transducer activity	64419	ENSG00000163719.19	MTMR14		Phosphatidylinositol signaling system; Metabolic pathways; Inositol phosphate metabolism	1.646	0.624527
XP_011510380.1	metabolic process;transport	catalytic activity;nucleotide binding;transporter activity	8647		ABCB11	Drug Induction of Bile Acid Pathway; Farnesoid X Receptor Pathway; Nuclear Receptors in Lipid Metabolism and Toxicity		1.646	0.417144
NP_006518.1	metabolic process;transport	protein binding;RNA binding	7884	ENSG00000163950.12	SLBP			1.643	0.532675
NP_443143.2	cell organization and biogenesis;metabolic process;regulation of biological process	catalytic activity;metal ion binding;protein binding	114799	ENSG00000141446.10	ESCO1			1.642	0.44778
NP_061167.1	regulation of biological process	nucleotide binding;protein binding	55915	ENSG00000132434.9	LANCL2			1.641	0.622803
NP_001167609.1	cell death;cell organization and biogenesis;cellular component movement;defense response;metabolic process;regulation of biological process;response to stimulus	protein binding	885	ENSG00000187094.11	CCK	Gastric acid production; Cell-type Dependent Selectivity of CCK2R Signaling		1.641	0.595581
NP_002205.1	cell organization and biogenesis;metabolic process;regulation of biological process;response to stimulus	protein binding;receptor activity	3696	ENSG00000105855.9	ITGB8	Focal Adhesion-PI3K-Akt-mTOR-signaling pathway; Focal Adhesion; Arrhythmogenic Right Ventricular Cardiomyopathy; Integrin-mediated Cell Adhesion	Arrhythmogenic right ventricular cardiomyopathy (ARVC); Hypertrophic cardiomyopathy (HCM); Cell adhesion molecules (CAMs); ECM-receptor interaction; Focal adhesion; Dilated cardiomyopathy; PI3K-Akt signaling pathway; Regulation of actin cytoskeleton	1.64	0.800735
NP_060880.3	cell organization and biogenesis;regulation of biological process	DNA binding;protein binding	55355	ENSG00000123485.11	HJURP			1.638	0.518725
NP_001273677.1	cell organization and biogenesis;cell proliferation;metabolic process;regulation of biological process	protein binding;RNA binding	23107	ENSG00000113048.16	MRPS27			1.638	0.727181
XP_016882687.1	cell communication;cell organization and biogenesis;cellular homeostasis;defense response;metabolic process;regulation of biological process;response to stimulus;transport	protein binding;structural molecule activity	7311		UBA52	DNA Replication; Cytoplasmic Ribosomal Proteins		1.635	0.490758
NP_001139247.1	metabolic process	catalytic activity;protein binding	2289	ENSG00000096060.14	FKBP5	Farnesoid X Receptor Pathway; Mecp2 and Associated Rett Syndrome	Estrogen signaling pathway	1.635	0.551365
NP_036463.1	metabolic process;response to stimulus	catalytic activity	4482	ENSG00000175806.14	MSRA	Sulindac Metabolic Pathway		1.634	0.582297
NP_001035972.1	cell death		3963; 653499	ENSG00000282902.1; ENSG00000283082.1; ENSG00000205076.4; ENSG00000178934.4	LGALS7; LGALS7B			1.631	0.476008
NP_821074.1	cellular component movement;regulation of biological process;response to stimulus	enzyme regulator activity;protein binding	90627	ENSG00000133121.20	STARD13			1.63	0.59665
NP_060823.3	cell division;cell organization and biogenesis	DNA binding;protein binding	55320	ENSG00000129534.13	MIS18BP1			1.63	0.462592
NP_066273.1	regulation of biological process	protein binding	605	ENSG00000282873.1; ENSG00000110987.8	BCL7A			1.628	0.732105
XP_006720617.1	cell organization and biogenesis;cell proliferation;regulation of biological process	protein binding	50810		HDGFRP3; HDGFL3			1.627	0.590202
NP_064617.2	cell organization and biogenesis;regulation of biological process	protein binding	56984	ENSG00000128789.20	PSMG2			1.625	0.593149
XP_005266302.1	metabolic process	metal ion binding;protein binding	11193		WBP4			1.622	0.596649
NP_001449.3	cell organization and biogenesis	protein binding	2318	ENSG00000128591.15	FLNC		Proteoglycans in cancer; MAPK signaling pathway; Salmonella infection; Focal adhesion	1.621	0.503354
NP_001106878.1	cell differentiation;cell organization and biogenesis;development;metabolic process;regulation of biological process;response to stimulus	DNA binding;protein binding	8861	ENSG00000198728.10	LDB1		Transcriptional misregulation in cancer	1.621	0.774265
NP_001026893.1	cell organization and biogenesis;metabolic process	protein binding	79982	ENSG00000164031.16	DNAJB14			1.618	0.566313
NP_060193.2	transport	nucleotide binding	54863	ENSG00000198113.2	TOR4A			1.618	0.610215
NP_861449.2	development;regulation of biological process;response to stimulus	enzyme regulator activity;protein binding	200734	ENSG00000198369.9	SPRED2	Imatinib and Chronic Myeloid Leukemia		1.617	0.806708
NP_001268639.1	cell division;cell organization and biogenesis;metabolic process;regulation of biological process	enzyme regulator activity;protein binding	23397		NCAPH			1.616	0.49851
NP_060822.2		protein binding	55319	ENSG00000198498.9	TMA16			1.615	0.627517
NP_001339846.1	cell organization and biogenesis;metabolic process;regulation of biological process;response to stimulus	protein binding;RNA binding	23369		PUM2			1.611	0.547238
NP_068762.1		DNA binding;metal ion binding	60685	ENSG00000156639.11	ZFAND3			1.61	0.51881
XP_016884301.1	metabolic process;response to stimulus	catalytic activity;metal ion binding	50		ACO2	TCA Cycle		1.609	0.445413
XP_016866695.1	cell organization and biogenesis;cellular component movement;regulation of biological process;response to stimulus;transport	metal ion binding;protein binding	667		DST			1.608	0.523138
NP_060597.4	cell organization and biogenesis;metabolic process	catalytic activity;metal ion binding;RNA binding	60528	ENSG00000006744.18	ELAC2		RNA transport	1.608	0.656767
NP_116114.1	metabolic process;transport	protein binding;RNA binding	84811	ENSG00000137656.11	BUD13			1.607	0.642104
NP_061836.2	cell organization and biogenesis;metabolic process;regulation of biological process;response to stimulus	protein binding	54014	ENSG00000185658.13	BRWD1			1.607	0.806708
NP_000937.1	cell organization and biogenesis;cellular homeostasis;metabolic process	catalytic activity;DNA binding;metal ion binding	5557	ENSG00000198056.13	PRIM1	DNA Replication; Retinoblastoma (RB) in Cancer; G1 to S cell cycle control	Metabolic pathways; DNA replication; Pyrimidine metabolism; Purine metabolism	1.605	0.732105
XP_011523430.1	metabolic process;regulation of biological process;response to stimulus	catalytic activity;protein binding	64750		SMURF2	TGF-beta Signaling Pathway		1.6	0.656767
XP_011536828.1	regulation of biological process	enzyme regulator activity;protein binding	55188		RIC8B			1.6	0.624527
NP_076943.1		protein binding	79002	ENSG00000123144.10	C19orf43; TRIR			1.597	0.553516
NP_057427.3	cell differentiation;cell division;cell organization and biogenesis;cell proliferation;metabolic process;regulation of biological process;response to stimulus;transport	catalytic activity;motor activity;protein binding;transporter activity	1063	ENSG00000117724.12	CENPF	Gastric Cancer Network 1		1.596	0.521456
XP_006723869.1	metabolic process	catalytic activity;nucleotide binding;protein binding	54963		UCKL1			1.596	0.511377
NP_689735.1			151188	ENSG00000177917.10	ARL6IP6			1.596	0.507988
NP_064550.3	metabolic process;regulation of biological process;response to stimulus	catalytic activity;DNA binding;metal ion binding;protein binding	56852	ENSG00000070950.9	RAD18			1.595	0.627877
XP_016881470.1	regulation of biological process	protein binding	79959		CEP76			1.595	0.500081
NP_054886.2	metabolic process;regulation of biological process	protein binding;RNA binding	29080	ENSG00000133773.11	CCDC59			1.594	0.521456
NP_060218.1	metabolic process		54883	ENSG00000273559.4; ENSG00000276761.2	CWC25			1.594	0.541525
NP_001275727.1	regulation of biological process	protein binding	348262	ENSG00000225663.7	FAM195B; MCRIP1			1.593	0.642104
NP_005785.1	cell differentiation;metabolic process;regulation of biological process;response to stimulus	catalytic activity;protein binding	10202	ENSG00000100867.14	DHRS2			1.591	0.605224
NP_612457.1	metabolic process	catalytic activity;protein binding	98	ENSG00000170634.12	ACYP2		Pyruvate metabolism	1.59	0.645427
NP_002379.3	metabolic process	catalytic activity;DNA binding;nucleotide binding;protein binding	4172	ENSG00000112118.18	MCM3	DNA Replication; G1 to S cell cycle control; Retinoblastoma (RB) in Cancer; Cell Cycle		1.589	0.556091
NP_001335355.1	cell organization and biogenesis;defense response;metabolic process;regulation of biological process;response to stimulus	DNA binding;metal ion binding;protein binding	7707	ENSG00000163848.19	ZNF148			1.587	0.505262
XP_006722634.1	metabolic process;regulation of biological process;response to stimulus	catalytic activity;DNA binding;metal ion binding;protein binding	9063		PIAS2	TGF-beta Signaling Pathway; Androgen receptor signaling pathway		1.587	0.700362
NP_758516.1	cell differentiation;regulation of biological process	protein binding	26206	ENSG00000137098.13	SPAG8			1.587	0.649276
XP_005273790.1	cell division;cell organization and biogenesis;metabolic process;regulation of biological process;response to stimulus	protein binding	113130		CDCA5			1.586	0.656767
NP_005794.1	cell organization and biogenesis;regulation of biological process;response to stimulus;transport	protein binding	10211	ENSG00000206379.12; ENSG00000230143.9; ENSG00000137312.14; ENSG00000206480.11; ENSG00000232280.9	FLOT1	Angiopoietin Like Protein 8 Regulatory Pathway; Insulin Signaling	Insulin signaling pathway	1.583	0.624527
NP_001271.1	cell organization and biogenesis;regulation of biological process;response to stimulus	protein binding;RNA binding;translation regulator activity	1153	ENSG00000099622.13	CIRBP			1.583	0.66986
NP_001299840.1	defense response;metabolic process;regulation of biological process;response to stimulus	protein binding	63901	ENSG00000166801.15	FAM111A			1.583	0.682818
NP_008896.2	metabolic process;regulation of biological process	DNA binding;metal ion binding;protein binding	7572	ENSG00000172466.15	ZNF24			1.582	0.567568
NP_002473.2	cell organization and biogenesis;cell proliferation;metabolic process;response to stimulus;transport	protein binding	4678	ENSG00000132780.16	NASP			1.581	0.570213
NP_110390.1	cell organization and biogenesis;metabolic process;regulation of biological process	DNA binding;protein binding;RNA binding	79366	ENSG00000198157.10	HMGN5			1.581	0.656767
NP_036244.2	cell death;cell division;cell organization and biogenesis;cell proliferation;regulation of biological process	nucleotide binding;protein binding	22974	ENSG00000088325.15	TPX2	Gastric Cancer Network 1		1.58	0.57488
NP_001010853.1	metabolic process;regulation of biological process	catalytic activity	135293	ENSG00000146281.5	PM20D2			1.579	0.675629
NP_001008744.1	metabolic process;response to stimulus	catalytic activity;DNA binding;protein binding	55775	ENSG00000042088.13	TDP1			1.579	0.675242
NP_001091995.1	cell death;regulation of biological process		26586	ENSG00000136108.14	CKAP2			1.578	0.671781
NP_006400.2	cell organization and biogenesis;regulation of biological process;response to stimulus	protein binding	10552	ENSG00000241685.9	ARPC1A	Pathogenic Escherichia coli infection	Salmonella infection; Bacterial invasion of epithelial cells; Pathogenic Escherichia coli infection; Shigellosis; Regulation of actin cytoskeleton; Endocytosis; Fc gamma R-mediated phagocytosis	1.577	0.651606
NP_689912.2	cell division;metabolic process	catalytic activity;protein binding	205564	ENSG00000119231.10	SENP5			1.577	0.578953
NP_001275517.1	metabolic process;regulation of biological process	DNA binding;metal ion binding	54816	ENSG00000137871.19	ZNF280D			1.576	0.684765
NP_000098.1	cell organization and biogenesis;metabolic process;regulation of biological process;response to stimulus	catalytic activity;DNA binding;protein binding	1643	ENSG00000134574.11	DDB2	DNA Damage Response; miRNA Regulation of DNA Damage Response	Hepatitis B; p53 signaling pathway; Ubiquitin mediated proteolysis; Nucleotide excision repair	1.574	0.615245
NP_001186227.1	cell organization and biogenesis;metabolic process;regulation of biological process;response to stimulus	protein binding	51720	ENSG00000087206.16	UIMC1		Homologous recombination	1.573	0.642104
NP_055601.2	cell organization and biogenesis;regulation of biological process;response to stimulus	protein binding	9828	ENSG00000110237.3	ARHGEF17			1.572	0.804121
NP_005724.1	cell organization and biogenesis;cellular component movement;transport	catalytic activity;motor activity;nucleotide binding;protein binding;transporter activity	10112	ENSG00000112984.11	KIF20A			1.571	0.651606
NP_001033791.1	regulation of biological process;transport	protein binding;structural molecule activity	56990	ENSG00000158985.13	CDC42SE2			1.571	0.800735
XP_006722491.1	cellular homeostasis;metabolic process;regulation of biological process;response to stimulus;transport	catalytic activity;protein binding	23327		NEDD4L	TGF-beta Signaling Pathway		1.569	0.666275
NP_001032671.2	metabolic process	catalytic activity;metal ion binding	79966	ENSG00000145284.11	SCD5		Biosynthesis of unsaturated fatty acids; PPAR signaling pathway; Fatty acid metabolism; AMPK signaling pathway	1.569	0.771056
NP_004563.2	cell communication;cell death;cell organization and biogenesis;regulation of biological process	protein binding;structural molecule activity	5318	ENSG00000057294.14	PKP2	Arrhythmogenic Right Ventricular Cardiomyopathy	Arrhythmogenic right ventricular cardiomyopathy (ARVC)	1.568	0.674074
NP_054737.1	cell organization and biogenesis;metabolic process	RNA binding	28957	ENSG00000147586.9	MRPS28			1.567	0.675629
XP_005254853.1	cell organization and biogenesis;cellular component movement;regulation of biological process;transport	catalytic activity;motor activity;nucleotide binding;protein binding	9493		KIF23			1.566	0.568455
NP_006796.1	defense response;metabolic process;regulation of biological process;response to stimulus	protein binding;RNA binding	10949	ENSG00000177733.6	HNRNPA0			1.565	0.680477
NP_003791.3	metabolic process;response to stimulus	catalytic activity;nucleotide binding;protein binding	8732	ENSG00000111880.15	RNGTT	mRNA Processing	mRNA surveillance pathway	1.564	0.704821
NP_002613.2	cell organization and biogenesis;metabolic process;regulation of biological process	protein binding	5201	ENSG00000113068.9	PFDN1			1.564	0.569299
XP_011542719.1	cell division;regulation of biological process		157313		CDCA2			1.562	0.58545
NP_115810.2	metabolic process;regulation of biological process	DNA binding;metal ion binding	84450	ENSG00000243943.9	ZNF512			1.561	0.691442
NP_071926.4	cell differentiation;cell division;cell organization and biogenesis;cellular component movement;metabolic process;regulation of biological process;response to stimulus;transport	catalytic activity;enzyme regulator activity;metal ion binding;nucleotide binding;protein binding	64411	ENSG00000120318.15	ARAP3		cAMP signaling pathway; Endocytosis; Rap1 signaling pathway	1.561	0.666275
NP_001290185.1	metabolic process	metal ion binding;protein binding	22880	ENSG00000133422.12	MORC2			1.561	0.685738
NP_055523.1	cell division;cell organization and biogenesis;regulation of biological process	protein binding	9735	ENSG00000184445.11	KNTC1			1.56	0.656767
NP_001128647.1	cell division;regulation of biological process	protein binding	121441	ENSG00000139350.11	NEDD1			1.559	0.627517
NP_001252524.1	cell organization and biogenesis;metabolic process	catalytic activity;protein binding	10471	ENSG00000204220.11; ENSG00000237335.8; ENSG00000224782.8; ENSG00000235692.8; ENSG00000206283.10	PFDN6			1.559	0.732105
NP_001024.1	metabolic process	catalytic activity;nucleotide binding;protein binding	6240	ENSG00000167325.14	RRM1	Retinoblastoma (RB) in Cancer; Nucleotide Metabolism; Fluoropyrimidine Activity	Purine metabolism; Pyrimidine metabolism; Metabolic pathways; Glutathione metabolism	1.557	0.611263
NP_065084.2	cell differentiation;cell organization and biogenesis;cell proliferation;metabolic process;regulation of biological process	protein binding	1295	ENSG00000144810.15	COL8A1			1.557	0.610215
NP_071394.2	metabolic process;regulation of biological process;response to stimulus	DNA binding;protein binding	63967	ENSG00000092853.13	CLSPN			1.554	0.704397
NP_002344.2	cell proliferation;regulation of biological process;response to stimulus	protein binding;receptor activity	4070	ENSG00000184292.6	TACSTD2			1.554	0.64763
NP_001265612.1	metabolic process;regulation of biological process;response to stimulus	protein binding	51421	ENSG00000114019.14	AMOTL2			1.551	0.578953
NP_112577.1	metabolic process	RNA binding	83443	ENSG00000169976.6	SF3B5	mRNA Processing	Spliceosome	1.551	0.681392
XP_005260286.1	metabolic process;regulation of biological process	DNA binding;metal ion binding;protein binding	6919		TCEA2			1.55	0.785915
NP_002660.1	cell organization and biogenesis;metabolic process;regulation of biological process	catalytic activity;protein binding	5356	ENSG00000171566.11	PLRG1		Spliceosome	1.549	0.632958
NP_387510.1	metabolic process	catalytic activity;protein binding	10785	ENSG00000160193.11	WDR4			1.549	0.612417
NP_065801.1	metabolic process;regulation of biological process;transport	protein binding;RNA binding;transporter activity	57510	ENSG00000124571.17	XPO5	miRNA Biogenesis; RNA interference	RNA transport	1.548	0.637011
XP_011524074.1	cell death;metabolic process;regulation of biological process;response to stimulus;transport	DNA binding;protein binding;RNA binding	9984		THOC1			1.547	0.704397
NP_569082.2	metabolic process;regulation of biological process;response to stimulus	catalytic activity;DNA binding;metal ion binding;protein binding	9156	ENSG00000174371.16	EXO1	Mismatch repair	Mismatch repair	1.546	0.802702
NP_620154.2	metabolic process	catalytic activity	129642	ENSG00000143797.11	MBOAT2		Glycerophospholipid metabolism; Metabolic pathways; Glycerolipid metabolism	1.544	0.610215
NP_001093.1	cell differentiation;cell organization and biogenesis;regulation of biological process;transport	metal ion binding;protein binding;RNA binding	87	ENSG00000072110.13	ACTN1	Arrhythmogenic Right Ventricular Cardiomyopathy; Regulation of Actin Cytoskeleton; Focal Adhesion	Leukocyte transendothelial migration; Focal adhesion; Amoebiasis; Regulation of actin cytoskeleton; Tight junction; Viral carcinogenesis; Systemic lupus erythematosus; Adherens junction; Arrhythmogenic right ventricular cardiomyopathy (ARVC)	1.543	0.645883
NP_005601.1	cell organization and biogenesis;metabolic process;regulation of biological process;response to stimulus	catalytic activity;DNA binding;protein binding	5928	ENSG00000162521.18	RBBP4	Retinoblastoma (RB) in Cancer; Interactome of polycomb repressive complex 2 (PRC2)		1.542	0.720822
XP_016883225.1	cell differentiation;metabolic process;regulation of biological process	DNA binding;metal ion binding;protein binding	23051		ZHX3			1.542	0.624527
NP_001193356.1			84833	ENSG00000173915.14	USMG5			1.542	0.59665
XP_016870505.1	cell organization and biogenesis;metabolic process;regulation of biological process;transport	DNA binding;enzyme regulator activity;protein binding	6418		SET			1.541	0.791032
NP_001137457.1	cell organization and biogenesis;metabolic process;regulation of biological process;response to stimulus;transport	DNA binding;protein binding	8815	ENSG00000175334.7	BANF1			1.541	0.732105
NP_008816.3	metabolic process;regulation of biological process;response to stimulus	DNA binding;metal ion binding;protein binding	463	ENSG00000140836.14	ZFHX3		Signaling pathways regulating pluripotency of stem cells	1.541	0.799268
NP_001120700.1	regulation of biological process	protein binding	10951	ENSG00000108468.14	CBX1			1.54	0.726902
NP_001921.1	cell organization and biogenesis;metabolic process;regulation of biological process	catalytic activity;protein binding	1725	ENSG00000095059.15	DHPS			1.54	0.744772
NP_061178.1	metabolic process;regulation of biological process	catalytic activity;protein binding	55527	ENSG00000141965.4	FEM1A			1.539	0.593149
NP_001029249.1	cell organization and biogenesis;metabolic process;regulation of biological process;response to stimulus	DNA binding;protein binding;RNA binding	8359; 8361; 8360; 8363; 8365; 8364; 121504; 554313; 8367; 8294; 8366; 8370; 8362; 8368	ENSG00000197061.4; ENSG00000275126.1; ENSG00000273542.1; ENSG00000197238.4; ENSG00000197837.3; ENSG00000276966.2; ENSG00000158406.4; ENSG00000270882.2; ENSG00000274618.1; ENSG00000278637.1; ENSG00000277157.1; ENSG00000278705.1; ENSG00000270276.2; ENSG00000276180.1	HIST1H4A; HIST1H4F; HIST1H4D; HIST1H4J; HIST1H4H; HIST1H4C; HIST4H4; HIST2H4B; HIST1H4E; HIST1H4I; HIST1H4B; HIST2H4A; HIST1H4K; HIST1H4L	Type II interferon signaling (IFNG); Histone Modifications; Gastric Cancer Network 1	Viral carcinogenesis; Systemic lupus erythematosus; Alcoholism	1.538	0.720356
NP_001273345.1	metabolic process;response to stimulus	protein binding	6612	ENSG00000184900.15	SUMO3	Exercise-induced Circadian Regulation		1.537	0.642104
NP_004996.1	cell organization and biogenesis;metabolic process;transport	catalytic activity;protein binding	4715	ENSG00000147684.7	NDUFB9	Oxidative phosphorylation; Electron Transport Chain	Oxidative phosphorylation; Metabolic pathways; Parkinson's disease; Non-alcoholic fatty liver disease (NAFLD); Alzheimer's disease; Huntington's disease	1.537	0.827364
NP_056277.2	metabolic process;regulation of biological process	protein binding;RNA binding	25926	ENSG00000130935.9	NOL11			1.536	0.764473
NP_001191819.1	cell organization and biogenesis;metabolic process;response to stimulus;transport	catalytic activity;nucleotide binding;protein binding;RNA binding	100534599; 339122; 57461	ENSG00000261796.1	ISY1-RAB43; RAB43; ISY1		Spliceosome	1.536	0.62215
NP_005040.2	cell organization and biogenesis;metabolic process	protein binding;RNA binding	5822; 102724159	ENSG00000241945.7	PWP2; LOC102724159		Ribosome biogenesis in eukaryotes	1.535	0.764094
NP_055639.2	cell communication;cell organization and biogenesis;regulation of biological process	protein binding	9873	ENSG00000137478.14	FCHSD2			1.533	0.684602
NP_001020787.2	cell differentiation;development;regulation of biological process;response to stimulus	enzyme regulator activity;protein binding	83478	ENSG00000138639.17	ARHGAP24			1.533	0.842695
NP_001035982.1	cell organization and biogenesis	protein binding	81624	ENSG00000139734.17	DIAPH3	Regulation of Actin Cytoskeleton	Regulation of actin cytoskeleton	1.532	0.737808
NP_001129507.1	metabolic process	catalytic activity;metal ion binding;protein binding;RNA binding	55621	ENSG00000104907.12	TRMT1			1.53	0.700362
NP_005310.1	cell organization and biogenesis;metabolic process;regulation of biological process	DNA binding;protein binding;RNA binding	3006	ENSG00000187837.3	HIST1H1C			1.528	0.645511
NP_071387.1	regulation of biological process	protein binding	63935	ENSG00000100982.11	PCIF1			1.528	0.642491
NP_892003.2	cell differentiation;cell organization and biogenesis;metabolic process;regulation of biological process	catalytic activity;metal ion binding;protein binding	84148	ENSG00000103510.19	KAT8			1.527	0.642104
NP_006074.2	metabolic process;regulation of biological process	protein binding	3550	ENSG00000113141.17	IK			1.524	0.657429
NP_005115.2	cell organization and biogenesis;metabolic process;regulation of biological process;transport	DNA binding;metal ion binding;protein binding;structural molecule activity;transporter activity	9972	ENSG00000124789.11	NUP153	TGF-beta Signaling Pathway	RNA transport	1.523	0.680477
NP_006775.1	metabolic process	protein binding;RNA binding	10885	ENSG00000065183.15	WDR3		Ribosome biogenesis in eukaryotes	1.52	0.78472
NP_001035754.1	cell organization and biogenesis;regulation of biological process;response to stimulus	receptor activity;RNA binding;signal transducer activity	692312	ENSG00000243207.6	PPAN-P2RY11			1.519	0.806708
NP_060566.2	cell differentiation;cell organization and biogenesis;regulation of biological process;response to stimulus	protein binding	54475	ENSG00000073536.17	NLE1			1.519	0.771056
NP_057041.2	cell death;cell organization and biogenesis;metabolic process;regulation of biological process	catalytic activity;metal ion binding;protein binding	51074	ENSG00000149089.12	APIP		Metabolic pathways; Cysteine and methionine metabolism	1.519	0.75987
NP_001139627.1	metabolic process	catalytic activity;metal ion binding	145482	ENSG00000140043.11	PTGR2			1.519	0.671304
NP_001171903.1	cell organization and biogenesis;metabolic process;regulation of biological process;transport	enzyme regulator activity;nucleotide binding;protein binding	29763	ENSG00000165912.15	PACSIN3			1.516	0.739069
NP_005795.2	metabolic process;regulation of biological process;response to stimulus;transport	catalytic activity;nucleotide binding;protein binding;RNA binding	10212	ENSG00000123136.14	DDX39A			1.515	0.702205
NP_000181.2	metabolic process	catalytic activity	3145	ENSG00000281702.3; ENSG00000256269.7	HMBS	Heme Biosynthesis	Porphyrin and chlorophyll metabolism; Metabolic pathways	1.515	0.785417
NP_078908.1	cell organization and biogenesis;metabolic process;regulation of biological process	catalytic activity;DNA binding;metal ion binding;protein binding	79685	ENSG00000164576.11	SAP30L			1.515	0.761244
NP_002907.1	cell organization and biogenesis;cellular homeostasis;metabolic process;regulation of biological process;response to stimulus	catalytic activity;DNA binding;nucleotide binding;protein binding	5984	ENSG00000163918.10	RFC4	Retinoblastoma (RB) in Cancer; DNA Replication; Gastric cancer network 2	Nucleotide excision repair; DNA replication; Mismatch repair	1.514	0.779568
NP_055677.3	metabolic process;regulation of biological process;response to stimulus	DNA binding;protein binding	9915	ENSG00000172379.20	ARNT2		Pathways in cancer; Transcriptional misregulation in cancer; Renal cell carcinoma	1.514	0.820404
NP_055565.3	cell organization and biogenesis;cell proliferation;cellular component movement;metabolic process;regulation of biological process	catalytic activity;protein binding	9787	ENSG00000126787.12	DLGAP5			1.513	0.784385
NP_004371.2	cell organization and biogenesis;metabolic process;regulation of biological process;response to stimulus	catalytic activity;DNA binding;metal ion binding;protein binding;signal transducer activity	1387	ENSG00000005339.14	CREBBP	Angiogenesis; Wnt Signaling Pathway and Pluripotency; IL-6 signaling pathway; Androgen receptor signaling pathway; Hematopoietic Stem Cell Gene Regulation by GABP alpha/beta Complex; Initiation of transcription and translation elongation at the HIV-1 LTR; Notch Signaling Pathway; TGF-beta Receptor Signaling; TGF-beta Signaling Pathway; TNF alpha Signaling Pathway; Pathways Affected in Adenoid Cys…	Epstein-Barr virus infection; Cell cycle; Hepatitis B; Jak-STAT signaling pathway; Tuberculosis; Prostate cancer; FoxO signaling pathway; Notch signaling pathway; Viral carcinogenesis; Melanogenesis; Thyroid hormone signaling pathway; Huntington's disease; cAMP signaling pathway; Glucagon signaling pathway; MicroRNAs in cancer; Herpes simplex infection; Renal cell carcinoma; HIF-1 signaling pathw…	1.513	0.630237
NP_003036.1	transport	protein binding;transporter activity	6541	ENSG00000139514.12	SLC7A1		MicroRNAs in cancer	1.511	0.744357
NP_000101.2	metabolic process	catalytic activity;metal ion binding;nucleotide binding;protein binding	1806	ENSG00000188641.12	DPYD	TYROBP Causal Network; Fluoropyrimidine Activity	Pantothenate and CoA biosynthesis; Drug metabolism - other enzymes; Metabolic pathways; beta-Alanine metabolism; Pyrimidine metabolism	1.51	0.624527
NP_653190.2	metabolic process	catalytic activity;protein binding	118881	ENSG00000165644.10	COMTD1			1.51	0.854713
NP_115551.2	metabolic process;regulation of biological process	protein binding;RNA binding	84135	ENSG00000164338.9	UTP15		Ribosome biogenesis in eukaryotes	1.509	0.820935
XP_016883523.1	cell division;cell growth;cell organization and biogenesis;metabolic process;regulation of biological process;response to stimulus	catalytic activity;nucleotide binding;protein binding	6790		AURKA	EGF/EGFR Signaling Pathway; Gastric Cancer Network 1		1.509	0.78374
NP_004490.2	cell organization and biogenesis;regulation of biological process	DNA binding;protein binding;RNA binding	3182	ENSG00000197451.11	HNRNPAB	mRNA Processing; Preimplantation Embryo		1.508	0.721215
NP_940841.1	metabolic process	catalytic activity;protein binding	143879	ENSG00000182359.14	KBTBD3			1.508	0.800735
NP_005472.2	metabolic process;regulation of biological process;response to stimulus	catalytic activity;protein binding;receptor activity	10025	ENSG00000175221.14	MED16		Thyroid hormone signaling pathway	1.508	0.679693
NP_671492.1	regulation of biological process		445815; 114299; 11217	ENSG00000157654.17	PALM2-AKAP2; PALM2; AKAP2	G Protein Signaling Pathways		1.505	0.73155
NP_001984.1	coagulation;metabolic process;regulation of biological process;response to stimulus	catalytic activity;protein binding;receptor activity;signal transducer activity	2152	ENSG00000117525.13	F3	VEGFA-VEGFR2 Signaling Pathway; Complement and Coagulation Cascades	AGE-RAGE signaling pathway in diabetic complications; Complement and coagulation cascades	1.505	0.698303
NP_001238891.1	cell organization and biogenesis;regulation of biological process;response to stimulus	protein binding	26084	ENSG00000114790.12; ENSG00000277101.4	ARHGEF26	Mecp2 and Associated Rett Syndrome	Bacterial invasion of epithelial cells	1.505	0.684296
NP_116161.2	cell proliferation;metabolic process;regulation of biological process	metal ion binding	84858	ENSG00000165655.16	ZNF503			1.505	0.871982
XP_016859884.1	metabolic process;regulation of biological process	catalytic activity;metal ion binding;protein binding	5495		PPM1B	MAPK Signaling Pathway		1.504	0.767943
NP_005397.1	cell death;cell organization and biogenesis;cellular component movement;metabolic process;regulation of biological process;response to stimulus;transport	catalytic activity;metal ion binding;motor activity;nucleotide binding;protein binding	6093	ENSG00000067900.7	ROCK1	Androgen receptor signaling pathway; Chemokine signaling pathway; AGE/RAGE pathway; Leptin signaling pathway; G13 Signaling Pathway; TGF-beta Signaling Pathway; Integrin-mediated Cell Adhesion; Regulation of Actin Cytoskeleton; Regulation of Microtubule Cytoskeleton; VEGFA-VEGFR2 Signaling Pathway; Pathogenic Escherichia coli infection; MicroRNAs in cardiomyocyte hypertrophy; EGF/EGFR Signaling P…	Vascular smooth muscle contraction; Shigellosis; Sphingolipid signaling pathway; Proteoglycans in cancer; MicroRNAs in cancer; cAMP signaling pathway; Regulation of actin cytoskeleton; Pathways in cancer; Chemokine signaling pathway; cGMP-PKG signaling pathway; Leukocyte transendothelial migration; Pathogenic Escherichia coli infection; Salmonella infection; TGF-beta signaling pathway; Platelet a…	1.502	0.704347
NP_057085.2	metabolic process	protein binding;RNA binding	51096	ENSG00000011260.13	UTP18		Ribosome biogenesis in eukaryotes	1.502	0.779409
NP_689407.1	metabolic process;regulation of biological process;response to stimulus;transport	catalytic activity;nucleotide binding;protein binding;RNA binding	1454; 102800317	ENSG00000213923.11; ENSG00000283900.1	CSNK1E; LOC400927-CSNK1E	Wnt Signaling Pathway; Wnt Signaling Pathway Netpath; Melatonin metabolism and effects; Wnt Signaling Pathway and Pluripotency	FoxO signaling pathway; Circadian rhythm; Hedgehog signaling pathway; Wnt signaling pathway; Hippo signaling pathway; Hippo signaling pathway -multiple species	1.502	0.703069
NP_055524.3	metabolic process;regulation of biological process;response to stimulus	catalytic activity;protein binding	9736	ENSG00000115464.14	USP34			1.502	0.675629
NP_065878.1			57587	ENSG00000164323.12	KIAA1430; CFAP97			1.501	0.846359
NP_001127853.1	cell communication;metabolic process;regulation of biological process;response to stimulus;transport	enzyme regulator activity;protein binding	9779	ENSG00000131374.14	TBC1D5			1.5	0.742587
XP_005272318.1	cell differentiation;metabolic process;regulation of biological process	catalytic activity;nucleotide binding;protein binding	1487		CTBP1	Wnt Signaling Pathway and Pluripotency; Wnt Signaling Pathway Netpath		1.5	0.684602
NP_001188306.1	metabolic process	catalytic activity;protein binding	501		ALDH7A1			1.498	0.739069
NP_055871.1	metabolic process;regulation of biological process;response to stimulus	protein binding;RNA binding	23076	ENSG00000160208.12	RRP1B			1.497	0.817231
XP_016877050.1	cell organization and biogenesis;metabolic process;regulation of biological process	catalytic activity;DNA binding	5926		ARID4A			1.497	0.806708
NP_001293009.1	metabolic process;regulation of biological process	catalytic activity;metal ion binding;protein binding	4008	ENSG00000136153.19	LMO7		Adherens junction	1.496	0.785915
NP_006092.1	cell division;cell organization and biogenesis;metabolic process;regulation of biological process;transport	protein binding;structural molecule activity;transporter activity	10403	ENSG00000080986.12	NDC80			1.496	0.806708
NP_001257330.1	metabolic process;regulation of biological process;response to stimulus	DNA binding;metal ion binding;protein binding;receptor activity;signal transducer activity	6257	ENSG00000228333.9; ENSG00000204231.10; ENSG00000231321.9; ENSG00000227322.11; ENSG00000235712.10; ENSG00000206289.11	RXRB	Vitamin D Metabolism; Nuclear Receptors; PPAR signaling pathway; Vitamin A and Carotenoid Metabolism		1.495	0.767831
NP_003130.2	cell organization and biogenesis;transport	catalytic activity;nucleotide binding;RNA binding	6734	ENSG00000182934.11	SRPR; SRPRA		Protein export	1.494	0.718215
XP_005271923.1	cell organization and biogenesis;metabolic process;regulation of biological process	catalytic activity;DNA binding;nucleotide binding;protein binding	1105		CHD1			1.494	0.800735
XP_016873817.1			79832		QSER1			1.494	0.804121
NP_060139.2	cell division;cell organization and biogenesis	catalytic activity;DNA binding;nucleotide binding;protein binding	54821	ENSG00000186871.6	ERCC6L			1.493	0.807426
NP_001289978.1	regulation of biological process;response to stimulus	metal ion binding;protein binding	10627	ENSG00000101608.12	MYL12A			1.493	0.802702
NP_777571.1		protein binding	157638	ENSG00000168672.3	FAM84B			1.491	0.825127
NP_659419.3	metabolic process	metal ion binding;protein binding;RNA binding	196441	ENSG00000133858.15	ZFC3H1			1.491	0.686998
NP_001941.2	cell differentiation;cell organization and biogenesis;cellular homeostasis;metabolic process;regulation of biological process;response to stimulus	DNA binding;protein binding	1874	ENSG00000205250.8	E2F4	Cell Cycle; Adipogenesis; G1 to S cell cycle control; TGF-beta Signaling Pathway	TGF-beta signaling pathway; Cell cycle	1.491	0.820404
NP_002964.3	cell organization and biogenesis;metabolic process;regulation of biological process;transport	protein binding;RNA binding	6311	ENSG00000204842.14	ATXN2	EGF/EGFR Signaling Pathway; Parkinsons Disease Pathway		1.49	0.843325
XP_005257355.1	cell organization and biogenesis;metabolic process		339287	ENSG00000188895.11	MSL1			1.489	0.818781
XP_005249096.1	cell organization and biogenesis;metabolic process	DNA binding;protein binding	3017		HIST1H2BD			1.488	0.800735
NP_001157750.1	metabolic process;transport	transporter activity	2542		SLC37A4			1.488	0.744581
XP_011541156.1	metabolic process;regulation of biological process	protein binding	4863		NPAT	Retinoblastoma (RB) in Cancer		1.488	0.680477
NP_001004304.1	metabolic process;regulation of biological process	metal ion binding	283337	ENSG00000139651.10	ZNF740			1.487	0.854713
NP_001140171.1	development;regulation of biological process	RNA binding	9904	ENSG00000122965.10	RBM19			1.486	0.799268
NP_694988.3		protein binding	254427	ENSG00000148426.12	C10orf47; PROSER2			1.486	0.700362
NP_008894.2	metabolic process;regulation of biological process	DNA binding;metal ion binding	7570	ENSG00000165512.4	ZNF22			1.486	0.754498
NP_004044.3	cell differentiation;cell proliferation;metabolic process	protein binding;RNA binding	705	ENSG00000112578.9	BYSL			1.485	0.820824
NP_001892.1	cell communication;cell differentiation;cell proliferation;cellular component movement;metabolic process;regulation of biological process;response to stimulus;transport	protein binding	1490		CTGF	VEGFA-VEGFR2 Signaling Pathway	Hippo signaling pathway	1.485	0.764473
NP_001119584.1	cell communication;cell death;cell differentiation;cell organization and biogenesis;cell proliferation;development;metabolic process;regulation of biological process;response to stimulus	catalytic activity;DNA binding;metal ion binding;nucleotide binding;protein binding;RNA binding	7157	ENSG00000141510.16	TP53	Apoptosis Modulation and Signaling; Copper homeostasis; Fluoropyrimidine Activity; Spinal Cord Injury; ErbB Signaling Pathway; Metastatic brain tumor; Wnt Signaling Pathway and Pluripotency; miRNA Regulation of DNA Damage Response; TGF-beta Signaling Pathway; DNA Damage Response (only ATM dependent); Cell Cycle; Bladder Cancer; G1 to S cell cycle control; Retinoblastoma (RB) in Cancer; Pathways A…	Chronic myeloid leukemia; Prostate cancer; Measles; PI3K-Akt signaling pathway; Central carbon metabolism in cancer; Breast cancer; Transcriptional misregulation in cancer; Endocrine resistance; Non-small cell lung cancer; Apoptosis; Thyroid cancer; Epstein-Barr virus infection; Glioma; Bladder cancer; Platinum drug resistance; Pancreatic cancer; Pathways in cancer; Sphingolipid signaling pathway…	1.485	0.806708
NP_006344.1		DNA binding;protein binding	10473	ENSG00000182952.4	HMGN4			1.485	0.799268
XP_016865124.1	cell growth;cell organization and biogenesis;regulation of biological process;response to stimulus;transport	protein binding;structural molecule activity	55914		ERBB2IP; ERBIN	NLR Proteins		1.484	0.800735
NP_001460.1	cell organization and biogenesis;defense response;metabolic process;regulation of biological process;response to stimulus;transport	catalytic activity;DNA binding;nucleotide binding;protein binding;RNA binding	2547	ENSG00000196419.12	XRCC6	Non-homologous end joining	Non-homologous end-joining	1.483	0.769299
NP_057143.1	metabolic process	catalytic activity;protein binding	51645	ENSG00000137168.7	PPIL1		Spliceosome	1.483	0.854713
NP_054891.2	metabolic process;regulation of biological process	catalytic activity;protein binding	29085	ENSG00000054148.17	PHPT1			1.482	0.816041
NP_001129580.2			203069		R3HCC1			1.482	0.841619
NP_003281.1	cell differentiation;cell organization and biogenesis;cellular component movement	metal ion binding;protein binding;structural molecule activity	7171	ENSG00000167460.14	TPM4	Striated Muscle Contraction	Cardiac muscle contraction; Hypertrophic cardiomyopathy (HCM); Dilated cardiomyopathy; Adrenergic signaling in cardiomyocytes	1.481	0.806708
NP_061943.2	cell organization and biogenesis;metabolic process	catalytic activity;nucleotide binding;RNA binding	54555	ENSG00000105671.11	DDX49			1.481	0.767352
NP_065757.1		RNA binding	57466	ENSG00000156304.14	SCAF4			1.48	0.806708
NP_002721.1	cell communication;cell organization and biogenesis;cellular homeostasis;coagulation;metabolic process;regulation of biological process;response to stimulus	catalytic activity;metal ion binding;nucleotide binding;protein binding	5566	ENSG00000072062.13	PRKACA	IL-3 Signaling Pathway; Common Pathways Underlying Drug Addiction; Sterol Regulatory Element-Binding Proteins (SREBP) signalling; Follicle Stimulating Hormone (FSH) signaling pathway; Nicotine Activity on Dopaminergic Neurons; Sudden Infant Death Syndrome (SIDS) Susceptibility Pathways; Endochondral Ossification; Myometrial Relaxation and Contraction Pathways; G Protein Signaling Pathways; Mesode…	Longevity regulating pathway - multiple species; Epstein-Barr virus infection; Insulin secretion; Proteoglycans in cancer; Vibrio cholerae infection; Longevity regulating pathway; Viral carcinogenesis; Bile secretion; Pathways in cancer; Melanogenesis; GABAergic synapse; Regulation of lipolysis in adipocytes; Insulin signaling pathway; Circadian entrainment; Glucagon signaling pathway; Vasopressi…	1.479	0.730414
NP_115569.2	metabolic process		84153	ENSG00000172922.8	RNASEH2C		DNA replication	1.479	0.70274
NP_005528.4	cell organization and biogenesis;regulation of biological process	metal ion binding;protein binding	3621	ENSG00000153487.12	ING1	Senescence and Autophagy in Cancer		1.479	0.732105
NP_004026.2	metabolic process;regulation of biological process	catalytic activity;nucleotide binding;protein binding	51	ENSG00000161533.11	ACOX1	PPAR signaling pathway; Estrogen Receptor Pathway	alpha-Linolenic acid metabolism; Peroxisome; Metabolic pathways; Fatty acid degradation; cAMP signaling pathway; PPAR signaling pathway; Fatty acid metabolism; Biosynthesis of unsaturated fatty acids	1.478	0.800735
NP_653265.3		protein binding	143684	ENSG00000077458.12	FAM76B			1.478	0.806708
NP_001129058.1		protein binding	134553	ENSG00000181904.8	C5orf24			1.478	0.735795
NP_057452.1	metabolic process	catalytic activity;protein binding	51477	ENSG00000105655.18	ISYNA1		Metabolic pathways; Inositol phosphate metabolism	1.478	0.744534
NP_005309.1	cell organization and biogenesis;metabolic process	DNA binding;protein binding;RNA binding	3005	ENSG00000189060.5	H1F0			1.477	0.815993
NP_612361.1		DNA binding;protein binding	90378		SAMD1			1.477	0.747867
NP_065699.1	cell differentiation;development;regulation of biological process;response to stimulus	protein binding	57045	ENSG00000128791.11	TWSG1	Mesodermal Commitment Pathway		1.477	0.744772
NP_001007552.2			101060211; 728911; 441521; 541465; 102723631	ENSG00000278289.4; ENSG00000273696.4; ENSG00000228836.8	LOC101060211; CT45A7; LOC101060208; CT45A2; CT45A5; CT45A6; LOC102723631; CT45A10			1.474	0.857512
XP_011519396.1	metabolic process;regulation of biological process;response to stimulus	catalytic activity;protein binding	55757		UGGT2			1.474	0.854713
NP_115803.1	metabolic process;regulation of biological process;response to stimulus		84441	ENSG00000184384.13	MAML2	Notch Signaling Pathway; Canonical and Non-canonical Notch signaling	Notch signaling pathway; Th1 and Th2 cell differentiation	1.474	0.7495
NP_057715.2	metabolic process;regulation of biological process	DNA binding;protein binding	94104	ENSG00000159086.14	GCFC1; PAXBP1			1.473	0.675629
NP_075045.2	metabolic process	catalytic activity;metal ion binding;nucleotide binding;RNA binding	64895	ENSG00000115421.12	PAPOLG		mRNA surveillance pathway	1.473	0.800735
NP_001164015.1	cell communication;cell death;metabolic process;regulation of biological process;response to stimulus	catalytic activity;enzyme regulator activity;protein binding;signal transducer activity	192111		PGAM5			1.472	0.660267
NP_001276049.1		metal ion binding;protein binding;RNA binding	84186	ENSG00000147905.17	ZCCHC7		RNA degradation	1.472	0.81802
NP_001618.2	cell growth;cellular component movement;regulation of biological process;response to stimulus	protein binding	214	ENSG00000170017.12	ALCAM		Cell adhesion molecules (CAMs)	1.471	0.76981
XP_005260061.1	cell organization and biogenesis;regulation of biological process	metal ion binding;protein binding	58525		WIZ			1.471	0.806708
NP_077003.1		protein binding;RNA binding	79080	ENSG00000110104.11	CCDC86			1.47	0.816041
NP_001191676.1	cell organization and biogenesis;cellular homeostasis;metabolic process;regulation of biological process;response to stimulus	catalytic activity;DNA binding;enzyme regulator activity;nucleotide binding;protein binding	5981	ENSG00000035928.15	RFC1	miRNA Regulation of DNA Damage Response; DNA Replication; DNA Damage Response; Mismatch repair	Mismatch repair; Nucleotide excision repair; DNA replication	1.47	0.836111
XP_016873257.1	cell differentiation;cell organization and biogenesis;cellular homeostasis;metabolic process;regulation of biological process;response to stimulus	catalytic activity;DNA binding;protein binding	4221		MEN1	Cell Cycle		1.47	0.806708
NP_002130.2	cell differentiation;cell organization and biogenesis;metabolic process;regulation of biological process;response to stimulus	DNA binding;protein binding;RNA binding	27316	ENSG00000147274.14	RBMX	mRNA Processing	Spliceosome	1.469	0.77468
NP_001002926.1	metabolic process;regulation of biological process	catalytic activity	221830	ENSG00000105849.5	TWISTNB		Purine metabolism; Pyrimidine metabolism; RNA polymerase; Metabolic pathways	1.469	0.817231
NP_777591.3		protein binding	253635	ENSG00000152133.14	CCDC75; GPATCH11			1.469	0.806708
NP_005312.1	cell organization and biogenesis;metabolic process;regulation of biological process	DNA binding;metal ion binding;nucleotide binding;protein binding;RNA binding	3008	ENSG00000168298.6	HIST1H1E	Pathways Affected in Adenoid Cystic Carcinoma		1.468	0.800735
NP_001306935.1	cell organization and biogenesis;cell proliferation;cellular component movement;regulation of biological process;response to stimulus;transport	enzyme regulator activity;metal ion binding;protein binding	29127		RACGAP1	Signal Transduction of S1P Receptor; Wnt Signaling Pathway and Pluripotency		1.468	0.789774
NP_055318.2	metabolic process;regulation of biological process	protein binding;RNA binding	27340	ENSG00000120800.4	UTP20			1.468	0.859803
NP_444251.1	metabolic process;regulation of biological process	catalytic activity;metal ion binding	80829	ENSG00000186660.14	ZFP91			1.468	0.806708
XP_005253658.1		RNA binding	65117		RSRC2			1.468	0.816041
XP_005254648.1	regulation of biological process;response to stimulus	metal ion binding;protein binding;RNA binding	64397		ZFP106; ZNF106			1.468	0.732105
NP_060549.4	metabolic process	RNA binding	55133	ENSG00000068784.12	SRBD1			1.467	0.810917
NP_003065.3	cell organization and biogenesis;metabolic process;regulation of biological process;response to stimulus	DNA binding;protein binding	6599	ENSG00000173473.10	SMARCC1			1.465	0.837502
NP_114172.1	cell division;cell organization and biogenesis;metabolic process;regulation of biological process;response to stimulus	catalytic activity;enzyme regulator activity;protein binding	891	ENSG00000134057.14	CCNB1	miRNA Regulation of DNA Damage Response; DNA Damage Response; Retinoblastoma (RB) in Cancer; G1 to S cell cycle control; AMP-activated Protein Kinase (AMPK) Signaling; ATM Signaling Pathway; Cell Cycle	p53 signaling pathway; FoxO signaling pathway; Oocyte meiosis; Progesterone-mediated oocyte maturation; Cell cycle	1.465	0.81802
NP_031384.1	cell differentiation;cell organization and biogenesis;regulation of biological process	DNA binding;metal ion binding;protein binding	22823	ENSG00000143033.17	MTF2	Copper homeostasis; Mesodermal Commitment Pathway; Interactome of polycomb repressive complex 2 (PRC2)		1.465	0.75987
NP_006800.2	transport	protein binding	10953	ENSG00000025772.7	TOMM34			1.464	0.806708
NP_001265488.1	metabolic process;regulation of biological process	DNA binding;metal ion binding	100131017	ENSG00000205903.6	ZNF316			1.464	0.732105
NP_005906.2	metabolic process	catalytic activity;DNA binding;nucleotide binding;protein binding	4175	ENSG00000076003.4	MCM6	DNA Replication; G1 to S cell cycle control; Retinoblastoma (RB) in Cancer; Cell Cycle	Cell cycle; DNA replication	1.463	0.806708
NP_006444.2	metabolic process	protein binding;RNA binding	10607	ENSG00000183751.14	TBL3		Ribosome biogenesis in eukaryotes	1.463	0.859803
NP_003674.1	metabolic process	RNA binding	8568	ENSG00000160214.12	RRP1			1.463	0.854713
NP_001015877.1	metabolic process;regulation of biological process	DNA binding;metal ion binding;protein binding;RNA binding	84295	ENSG00000156531.16	PHF6	Mesodermal Commitment Pathway		1.463	0.810406
NP_001341935.1	cell growth;cell organization and biogenesis;cellular homeostasis;metabolic process;regulation of biological process;response to stimulus;transport	DNA binding;enzyme regulator activity;protein binding;RNA binding	4869	ENSG00000181163.13	NPM1			1.462	0.806708
NP_001265048.1	metabolic process;regulation of biological process	DNA binding;metal ion binding	7745	ENSG00000198315.10	ZKSCAN8; ZNF192			1.462	0.817231
NP_001020419.1	metabolic process	catalytic activity;metal ion binding;protein binding;RNA binding	1854	ENSG00000128951.13	DUT		Pyrimidine metabolism; Metabolic pathways	1.461	0.806708
NP_006694.1	cell communication;metabolic process	catalytic activity;metal ion binding	11165	ENSG00000272325.1	NUDT3			1.461	0.846359
NP_001804.2	cell division;cell organization and biogenesis;cellular component movement;development;regulation of biological process;transport	catalytic activity;motor activity;nucleotide binding;protein binding;transporter activity	1062	ENSG00000138778.11	CENPE			1.461	0.756479
NP_000328.2	cell organization and biogenesis		6444	ENSG00000170624.13	SGCD	Arrhythmogenic Right Ventricular Cardiomyopathy		1.46	0.883733
XP_005258516.1	metabolic process;regulation of biological process;response to stimulus	protein binding;RNA binding	11100		HNRNPUL1			1.459	0.806708
NP_079170.2		protein binding;RNA binding	79954	ENSG00000115761.15	NOL10			1.459	0.863763
NP_001317099.1	cell organization and biogenesis;regulation of biological process	protein binding	2319	ENSG00000132589.15	FLOT2	Insulin Signaling; Angiopoietin Like Protein 8 Regulatory Pathway		1.459	0.807447
NP_004505.2	cell differentiation;metabolic process;regulation of biological process	DNA binding;metal ion binding;protein binding	3607	ENSG00000141568.20	FOXK2			1.459	0.777505
XP_016866721.1	metabolic process;regulation of biological process;response to stimulus	DNA binding;protein binding	7020		TFAP2A	Corticotropin-releasing hormone signaling pathway		1.459	0.744772
NP_005432.1	cell organization and biogenesis;metabolic process;regulation of biological process;response to stimulus	protein binding	8208	ENSG00000159259.7	CHAF1B			1.458	0.817231
NP_001304925.1	cell organization and biogenesis;cellular component movement;metabolic process	catalytic activity;protein binding	23759	ENSG00000100023.18	PPIL2		Ubiquitin mediated proteolysis	1.458	0.849434
NP_005804.1	metabolic process;regulation of biological process;response to stimulus	catalytic activity;metal ion binding;nucleotide binding;protein binding	23683	ENSG00000115825.9	PRKD3	miRs in Muscle Cell Differentiation; G Protein Signaling Pathways	Rap1 signaling pathway; Aldosterone synthesis and secretion	1.458	0.77298
NP_037507.1	cell differentiation;cell organization and biogenesis;metabolic process;regulation of biological process	DNA binding;protein binding;RNA binding	29777	ENSG00000146109.4	ABT1			1.458	0.806708
XP_016872584.1	regulation of biological process;response to stimulus;transport	nucleotide binding;protein binding	10525		HYOU1			1.457	0.854713
NP_006357.1	cell organization and biogenesis;regulation of biological process;response to stimulus	protein binding	10486	ENSG00000112186.11	CAP2	Ectoderm Differentiation; Aryl Hydrocarbon Receptor Pathway		1.457	0.854713
NP_002480.1	metabolic process;transport	catalytic activity;protein binding;transporter activity	4697	ENSG00000189043.9	NDUFA4	Oxidative phosphorylation; Electron Transport Chain	Non-alcoholic fatty liver disease (NAFLD); Parkinson's disease; Metabolic pathways; Alzheimer's disease; Oxidative phosphorylation; Huntington's disease	1.457	0.776549
NP_056321.2	metabolic process	catalytic activity;nucleotide binding;protein binding	25974	ENSG00000132763.14	MMACHC		Vitamin digestion and absorption	1.455	0.702841
XP_016857363.1	cell organization and biogenesis	protein binding	5738		PTGFRN			1.454	0.806708
NP_001257367.1	cell organization and biogenesis;regulation of biological process;response to stimulus	enzyme regulator activity;protein binding	10602	ENSG00000163171.7	CDC42EP3			1.454	0.806708
NP_001124336.1		protein binding	114825	ENSG00000170234.12	PWWP2A			1.452	0.785915
NP_079079.1	cell organization and biogenesis	catalytic activity;nucleotide binding;structural molecule activity	79861	ENSG00000178462.11	TUBAL3	Pathogenic Escherichia coli infection; Parkin-Ubiquitin Proteasomal System pathway	Phagosome; Pathogenic Escherichia coli infection; Apoptosis; Gap junction	1.451	0.835254
NP_075384.3	metabolic process	RNA binding	65095	ENSG00000129347.19	KRI1			1.451	0.806708
NP_001304040.1	regulation of biological process;response to stimulus	metal ion binding;protein binding	55233		MOB1A			1.451	0.838174
NP_008950.1	cell division;cell organization and biogenesis;metabolic process;regulation of biological process;transport	catalytic activity;nucleotide binding;protein binding	11065	ENSG00000175063.16	UBE2C	Gastric Cancer Network 1; Gastric cancer network 2	Ubiquitin mediated proteolysis	1.451	0.831894
NP_001238920.1	cell organization and biogenesis;metabolic process;regulation of biological process;transport	catalytic activity;protein binding	51053	ENSG00000112312.9	GMNN	DNA Replication		1.451	0.802677
XP_011511565.1	metabolic process	catalytic activity;nucleotide binding	8833		GMPS			1.45	0.816041
NP_001159403.1	metabolic process;regulation of biological process	catalytic activity;metal ion binding;protein binding	6241	ENSG00000171848.13	RRM2	Fluoropyrimidine Activity; Retinoblastoma (RB) in Cancer; Nucleotide Metabolism; Hepatitis C and Hepatocellular Carcinoma		1.45	0.807331
NP_071353.4	transport	RNA binding;transporter activity	63897	ENSG00000068097.14	HEATR6			1.45	0.814706
NP_877423.1	metabolic process	catalytic activity;DNA binding;nucleotide binding;protein binding	4173	ENSG00000104738.16	MCM4	Retinoblastoma (RB) in Cancer; DNA Replication; G1 to S cell cycle control; Gastric Cancer Network 1; Cell Cycle	Cell cycle; DNA replication	1.449	0.806708
NP_001138467.1	development		317762	ENSG00000205476.8	CCDC85C			1.448	0.744581
NP_055965.1	cell organization and biogenesis;regulation of biological process;response to stimulus;transport	RNA binding	23180	ENSG00000131378.13	RFTN1			1.447	0.80736
NP_005484.2	cell organization and biogenesis;cellular component movement;metabolic process;regulation of biological process;response to stimulus	protein binding	10048	ENSG00000010017.12	RANBP9	Brain-Derived Neurotrophic Factor (BDNF) signaling pathway		1.447	0.854713
NP_006296.1	cell organization and biogenesis;metabolic process;regulation of biological process;response to stimulus;transport	protein binding;RNA binding	8125	ENSG00000140350.15	ANP32A			1.447	0.816041
XP_011520947.1	cell division;metabolic process;regulation of biological process;response to stimulus	catalytic activity;nucleotide binding;protein binding;RNA binding	7329	ENSG00000103275.19	UBE2I	Androgen receptor signaling pathway; TGF-beta Signaling Pathway		1.447	0.865679
NP_071732.1	cell organization and biogenesis;cellular homeostasis;metabolic process;regulation of biological process;response to stimulus;transport	catalytic activity;nucleotide binding;protein binding	23682	ENSG00000123892.11	RAB38	Endoderm Differentiation		1.447	0.764473
NP_000301.1	cell communication;cell organization and biogenesis;cellular homeostasis;metabolic process;regulation of biological process;response to stimulus;transport	catalytic activity;protein binding	5538	ENSG00000131238.16	PPT1		Metabolic pathways; Lysosome; Fatty acid metabolism; Fatty acid elongation	1.446	0.817511
NP_001272974.1	regulation of biological process	protein binding;RNA binding	10179	ENSG00000076053.10	RBM7			1.446	0.817231
NP_001305029.1	cell division;regulation of biological process;response to stimulus	protein binding	84445	ENSG00000107816.17	LZTS2			1.445	0.792499
NP_053733.2	metabolic process;regulation of biological process	metal ion binding;protein binding;RNA binding	2130	ENSG00000182944.17	EWSR1			1.444	0.846359
NP_065101.1	cell organization and biogenesis;development;metabolic process	protein binding;RNA binding	57050	ENSG00000132467.3	UTP3			1.444	0.854713
NP_005429.1	cell communication;cell organization and biogenesis;defense response;metabolic process;regulation of biological process;response to stimulus	DNA binding;protein binding	8061	ENSG00000175592.8	FOSL1	Wnt Signaling Pathway; Corticotropin-releasing hormone signaling pathway; DNA Damage Response (only ATM dependent); Wnt Signaling Pathway and Pluripotency; Integrated Breast Cancer Pathway	Osteoclast differentiation; Wnt signaling pathway; HTLV-I infection	1.444	0.819359
NP_001244.1	cell differentiation;cell organization and biogenesis;metabolic process;regulation of biological process;response to stimulus	DNA binding;protein binding;RNA binding	988	ENSG00000096401.7	CDC5L		Spliceosome	1.443	0.806708
NP_056170.2	cell organization and biogenesis;metabolic process;regulation of biological process	catalytic activity;DNA binding;metal ion binding;protein binding;RNA binding	23512	ENSG00000178691.10	SUZ12	Interactome of polycomb repressive complex 2 (PRC2)		1.443	0.854713
NP_054862.1	regulation of biological process;response to stimulus;transport	protein binding	29126	ENSG00000120217.13	CD274		Cell adhesion molecules (CAMs)	1.443	0.838981
NP_115735.2		nucleotide binding;RNA binding	84319	ENSG00000184220.11	CMSS1			1.443	0.837256
NP_078794.1	defense response;regulation of biological process;response to stimulus	protein binding	79465	ENSG00000131019.10	ULBP3		Natural killer cell mediated cytotoxicity	1.443	0.872194
XP_016860933.1			101060017; 101930047		LOC101060017; LOC101930047			1.443	0.784385
NP_996670.1	cell organization and biogenesis;cell proliferation;metabolic process;regulation of biological process;response to stimulus	protein binding	10933	ENSG00000185787.14	MORF4L1	Pathways Affected in Adenoid Cystic Carcinoma		1.442	0.806708
NP_001294936.1	cell organization and biogenesis;metabolic process;regulation of biological process	catalytic activity;DNA binding;protein binding	8726	ENSG00000074266.19	EED	Histone Modifications; Interactome of polycomb repressive complex 2 (PRC2)		1.441	0.846359
XP_011512137.1	metabolic process	catalytic activity;metal ion binding	29063		ZCCHC4			1.441	0.882594
NP_055412.2	metabolic process;regulation of biological process	RNA binding	30836	ENSG00000067334.13	DNTTIP2			1.44	0.866496
NP_852136.1	cell organization and biogenesis;cellular homeostasis;metabolic process;regulation of biological process;response to stimulus	catalytic activity;DNA binding;nucleotide binding;protein binding	5982	ENSG00000049541.10	RFC2	DNA Replication	DNA replication; Nucleotide excision repair; Mismatch repair	1.439	0.866827
NP_001128119.1	regulation of biological process	protein binding	60312	ENSG00000196526.10	AFAP1			1.439	0.842695
XP_016856142.1	cell differentiation;cell organization and biogenesis;development;metabolic process;regulation of biological process;response to stimulus	catalytic activity;metal ion binding;protein binding	2140		EYA3			1.439	0.782901
NP_004517.2	cell death;cell organization and biogenesis;metabolic process;response to stimulus	catalytic activity;DNA binding;metal ion binding;nucleotide binding;protein binding	4171	ENSG00000073111.13	MCM2	Cell Cycle; DNA Replication; G1 to S cell cycle control	DNA replication; Cell cycle	1.438	0.817231
NP_001341301.1	cell organization and biogenesis	protein binding;structural molecule activity	114791		TUBGCP5			1.438	0.872194
XP_005252371.1	metabolic process;regulation of biological process;response to stimulus;transport	catalytic activity;protein binding	9414		TJP2			1.437	0.837256
NP_060760.2	metabolic process;transport	catalytic activity;metal ion binding;protein binding	55276	ENSG00000169299.13	PGM2	Glucuronidation	Amino sugar and nucleotide sugar metabolism; Galactose metabolism; Pentose phosphate pathway; Metabolic pathways; Glycolysis / Gluconeogenesis; Starch and sucrose metabolism; Purine metabolism	1.437	0.837256
NP_653164.2	metabolic process	catalytic activity;protein binding	22934	ENSG00000153574.8	LOC101060545; RPIA	Pentose Phosphate Pathway	Metabolic pathways; Pentose phosphate pathway; Biosynthesis of amino acids; Carbon metabolism	1.437	0.825127
NP_003507.1	regulation of biological process	DNA binding;protein binding	723790; 8337	ENSG00000203812.2; ENSG00000272196.2	HIST2H2AA4; HIST2H2AA3		Alcoholism; Systemic lupus erythematosus	1.436	0.858802
NP_036270.1	cell division;regulation of biological process;response to stimulus	protein binding;RNA binding	26574	ENSG00000276072.2; ENSG00000275700.4	AATF			1.436	0.854713
XP_016862457.1	metabolic process;regulation of biological process;response to stimulus	enzyme regulator activity;metal ion binding;protein binding	5922		RASA2	MAPK Signaling Pathway		1.436	0.837256
NP_005751.2	metabolic process;regulation of biological process	DNA binding;RNA binding	10153	ENSG00000115816.14	CEBPZ	Gastric cancer network 2		1.433	0.882594
NP_055925.2	cell division;cell organization and biogenesis;cellular component movement;metabolic process;regulation of biological process;response to stimulus	nucleotide binding;protein binding	23137	ENSG00000198887.8	SMC5			1.433	0.808725
NP_695002.1	metabolic process	catalytic activity;protein binding	257240	ENSG00000185915.5	KLHL34			1.433	0.814785
NP_775961.2	metabolic process;regulation of biological process	protein binding	286205	ENSG00000173611.17	SCAI			1.433	0.863763
NP_001027454.1	regulation of biological process	DNA binding;protein binding	7112	ENSG00000120802.13	TMPO			1.432	0.857981
XP_011543297.1	cell organization and biogenesis;metabolic process	protein binding	3619		INCENP			1.432	0.846359
NP_060224.3		protein binding	54887	ENSG00000065060.16	UHRF1BP1			1.432	0.782901
NP_004522.1	metabolic process	catalytic activity	4338	ENSG00000164172.18	MOCS2		Metabolic pathways; Folate biosynthesis; Sulfur relay system	1.432	0.815528
NP_056009.1	regulation of biological process;transport	catalytic activity;motor activity;nucleotide binding;protein binding	4642	ENSG00000176658.16	MYO1D			1.431	0.837776
NP_003676.2	metabolic process;regulation of biological process;response to stimulus;transport	DNA binding;protein binding;RNA binding	8570	ENSG00000088247.17	KHSRP	Preimplantation Embryo		1.43	0.846359
NP_001156752.1	metabolic process;regulation of biological process	RNA binding	27336	ENSG00000102241.11	HTATSF1			1.43	0.818781
NP_003249.3	cell organization and biogenesis;metabolic process	catalytic activity;metal ion binding;nucleotide binding;protein binding	7083	ENSG00000167900.11	TK1	Fluoropyrimidine Activity	Drug metabolism - other enzymes; Metabolic pathways; Pyrimidine metabolism	1.429	0.854713
NP_443108.1	cell organization and biogenesis;metabolic process;regulation of biological process	protein binding	112939	ENSG00000160877.5	NACC1			1.429	0.854713
NP_066964.1	cell differentiation;cell organization and biogenesis;cell proliferation;defense response;metabolic process;regulation of biological process;response to stimulus;transport	catalytic activity;DNA binding;enzyme regulator activity;nucleotide binding;protein binding;RNA binding	7520	ENSG00000079246.15	XRCC5	Non-homologous end joining	Non-homologous end-joining	1.428	0.846359
NP_001317371.1	cell organization and biogenesis;metabolic process;regulation of biological process	catalytic activity;DNA binding;metal ion binding;protein binding	57504	ENSG00000057935.13	MTA3	Preimplantation Embryo		1.428	0.816041
NP_055288.1	metabolic process;regulation of biological process	catalytic activity;RNA binding	27292	ENSG00000086189.9	DIMT1			1.427	0.848465
NP_976033.1	metabolic process	metal ion binding;protein binding;RNA binding	6100	ENSG00000164610.8	RP9		Spliceosome	1.427	0.807447
NP_001341661.1	cell death;cell organization and biogenesis;metabolic process;regulation of biological process;response to stimulus;transport	protein binding;transporter activity	5074	ENSG00000177425.10	PAWR			1.426	0.846359
NP_003711.1	cell organization and biogenesis;cell proliferation	protein binding	8624	ENSG00000183527.11	PSMG1			1.426	0.854713
NP_060244.2	metabolic process	catalytic activity;metal ion binding;protein binding	54901	ENSG00000145996.11	CDKAL1			1.426	0.848465
NP_001257376.1	cell differentiation;metabolic process;regulation of biological process;response to stimulus	catalytic activity;nucleotide binding	37	ENSG00000072778.19	ACADVL	Mitochondrial LC-Fatty Acid Beta-Oxidation; Fatty Acid Beta Oxidation		1.425	0.849769
NP_006438.1	cell division;cell organization and biogenesis;metabolic process;regulation of biological process;response to stimulus	catalytic activity;metal ion binding;protein binding	10600	ENSG00000156256.14	USP16			1.425	0.850447
XP_011512643.1	cellular homeostasis;metabolic process;response to stimulus;transport	transporter activity	2030		SLC29A1	Fluoropyrimidine Activity		1.425	0.866496
XP_005257700.1	defense response;metabolic process;regulation of biological process;response to stimulus	DNA binding;metal ion binding	7716		VEZF1			1.425	0.799268
NP_001803.2	cell division;cell organization and biogenesis	DNA binding	1060	ENSG00000145241.10	CENPC; CENPC1			1.425	0.799268
NP_001335112.1	regulation of biological process;transport	metal ion binding;protein binding	50618		ITSN2			1.424	0.883733
XP_016882845.1	cell organization and biogenesis;metabolic process;regulation of biological process	metal ion binding;protein binding;RNA binding	84337	ENSG00000130165.10	ELOF1			1.424	0.715682
NP_002464.1	cell differentiation;cell organization and biogenesis;cellular component movement;metabolic process;regulation of biological process;response to stimulus;transport	catalytic activity;motor activity;nucleotide binding;protein binding;RNA binding;transporter activity	4627	ENSG00000100345.20	MYH9	VEGFA-VEGFR2 Signaling Pathway; Primary Focal Segmental Glomerulosclerosis FSGS	Tight junction; Regulation of actin cytoskeleton; Salmonella infection	1.423	0.850514
NP_001814.2	cellular homeostasis;metabolic process	catalytic activity;nucleotide binding;protein binding	1152	ENSG00000166165.12	CKB	Urea cycle and metabolism of amino groups	Metabolic pathways; Arginine and proline metabolism	1.423	0.850714
XP_016879874.1	metabolic process;regulation of biological process;transport	protein binding	23163		GGA3			1.423	0.813308
NP_115687.2	metabolic process;regulation of biological process;transport	protein binding;RNA binding	84271	ENSG00000100227.17	POLDIP3			1.422	0.883733
NP_659486.2	metabolic process	catalytic activity;protein binding	134510	ENSG00000164332.7	UBLCP1			1.422	0.814706
NP_005564.1	regulation of biological process;response to stimulus	catalytic activity;motor activity;protein binding;structural molecule activity	4001	ENSG00000113368.11	LMNB1	Fas Ligand (FasL) pathway and Stress induction of Heat Shock Proteins (HSP) regulation	Apoptosis	1.421	0.854713
NP_689518.1	development;metabolic process;regulation of biological process	catalytic activity	56983	ENSG00000163389.10	POGLUT1		Other types of O-glycan biosynthesis	1.421	0.854713
NP_006730.2	cell division;metabolic process	catalytic activity;DNA binding;nucleotide binding;protein binding	4174	ENSG00000100297.15	MCM5	Cell Cycle; DNA Replication; G1 to S cell cycle control	DNA replication; Cell cycle	1.42	0.831894
XP_005246247.1	cell organization and biogenesis;metabolic process;regulation of biological process;response to stimulus	catalytic activity;metal ion binding;motor activity;nucleotide binding;protein binding;RNA binding;structural molecule activity	9475		ROCK2	Focal Adhesion; Androgen receptor signaling pathway; VEGFA-VEGFR2 Signaling Pathway; Leptin signaling pathway; G13 Signaling Pathway; Integrin-mediated Cell Adhesion; Regulation of Actin Cytoskeleton; Pathogenic Escherichia coli infection; MicroRNAs in cardiomyocyte hypertrophy		1.42	0.854713
NP_000476.1	metabolic process;response to stimulus;transport	catalytic activity;nucleotide binding	353	ENSG00000198931.10	APRT		Metabolic pathways; Purine metabolism	1.419	0.818322
NP_001307540.1	metabolic process;regulation of biological process;transport	protein binding;RNA binding;transporter activity	3838	ENSG00000182481.8	KPNA2		Influenza A	1.418	0.854713
NP_002843.2	defense response;regulation of biological process;response to stimulus;transport	protein binding	5806	ENSG00000163661.3	PTX3	Lung fibrosis		1.418	0.806708
NP_078846.2	metabolic process;regulation of biological process	catalytic activity	79621	ENSG00000136104.19	RNASEH2B		DNA replication	1.417	0.854713
XP_005263275.2	cell organization and biogenesis;metabolic process;regulation of biological process;transport	protein binding;transporter activity	79682		MLF1IP; CENPU			1.417	0.806708
NP_079353.3	metabolic process	catalytic activity;metal ion binding;protein binding;RNA binding	114034	ENSG00000132773.11	TOE1			1.416	0.846359
NP_060740.1	cell organization and biogenesis;metabolic process;regulation of biological process	protein binding	55257	ENSG00000101189.6	MRGBP			1.416	0.83806
XP_016866493.1	cell organization and biogenesis;cellular homeostasis;metabolic process	catalytic activity;DNA binding;metal ion binding	5558		PRIM2	G1 to S cell cycle control		1.415	0.850447
NP_001135442.1	cell death;cell organization and biogenesis;metabolic process;regulation of biological process;response to stimulus	enzyme regulator activity;protein binding;signal transducer activity	1616		DAXX	p38 MAPK Signaling Pathway; Fas Ligand (FasL) pathway and Stress induction of Heat Shock Proteins (HSP) regulation; Amyotrophic lateral sclerosis (ALS); MAPK Signaling Pathway; Androgen receptor signaling pathway		1.415	0.846359
NP_060085.2	metabolic process;regulation of biological process;response to stimulus	protein binding	54780	ENSG00000107672.14	NSMCE4A			1.415	0.851826
NP_060242.2	regulation of biological process;transport	enzyme regulator activity;protein binding	55633	ENSG00000065491.8	TBC1D22B			1.415	0.816041
NP_003205.2	cell division;metabolic process;regulation of biological process;response to stimulus	DNA binding;protein binding	7005	ENSG00000007866.19	TEAD3		Hippo signaling pathway; Hippo signaling pathway -multiple species	1.415	0.792749
NP_005793.2	cell organization and biogenesis;metabolic process;regulation of biological process;response to stimulus	catalytic activity;DNA binding;metal ion binding;protein binding	10210	ENSG00000197579.7	TOPORS			1.415	0.782002
NP_006286.1	metabolic process;regulation of biological process	catalytic activity;nucleotide binding;protein binding	7407; 57176	ENSG00000096171.14; ENSG00000204394.12; ENSG00000226589.9	VARS; VARS2	Amino Acid metabolism	Aminoacyl-tRNA biosynthesis	1.414	0.848465
NP_597709.2	metabolic process	RNA binding	125950	ENSG00000161847.13	RAVER1			1.414	0.846359
NP_079285.2	cell organization and biogenesis;metabolic process;regulation of biological process;transport	protein binding;transporter activity	9662	ENSG00000174799.10	CEP135			1.414	0.871982
NP_112533.1	metabolic process;regulation of biological process;response to stimulus;transport	DNA binding;protein binding;RNA binding	3181	ENSG00000122566.20	HNRNPA2B1	mRNA Processing		1.413	0.856019
NP_005907.3	cell proliferation;metabolic process;regulation of biological process;response to stimulus	catalytic activity;DNA binding;nucleotide binding;protein binding	4176	ENSG00000166508.17	MCM7	miRNA Regulation of DNA Damage Response; Cell Cycle; Retinoblastoma (RB) in Cancer; DNA Replication; G1 to S cell cycle control	Cell cycle; DNA replication	1.413	0.863713
XP_016867306.1	cell organization and biogenesis;metabolic process;regulation of biological process;response to stimulus	catalytic activity;DNA binding;protein binding;RNA binding	2146		EZH2			1.413	0.859803
NP_001171748.1	regulation of biological process	catalytic activity;nucleotide binding;protein binding;RNA binding	54552	ENSG00000130119.15	GNL3L		Ribosome biogenesis in eukaryotes	1.412	0.866496
NP_001008661.1	metabolic process	catalytic activity;protein binding;RNA binding	56267	ENSG00000137944.17	CCBL2; KYAT3		Chemical carcinogenesis; Tryptophan metabolism; Selenocompound metabolism; Metabolic pathways	1.412	0.866969
XP_011508685.1		protein binding	7260		TSSC1; EIPR1			1.412	0.792146
XP_016869440.1	metabolic process;regulation of biological process	catalytic activity;metal ion binding;protein binding;RNA binding	90459		ERI1			1.412	0.854713
NP_078976.2	metabolic process;regulation of biological process;response to stimulus	protein binding;RNA binding	79753	ENSG00000163877.10	SNIP1	TGF-beta Signaling Pathway		1.412	0.807447
NP_002087.2	metabolic process;regulation of biological process;response to stimulus	catalytic activity;DNA binding;enzyme regulator activity;protein binding;RNA binding	2962	ENSG00000125651.13	GTF2F1		Basal transcription factors	1.411	0.894925
NP_001161328.1	regulation of biological process		55206	ENSG00000139697.13	SBNO1			1.411	0.876952
XP_005255528.1	metabolic process;regulation of biological process;response to stimulus	catalytic activity;DNA binding;nucleotide binding;protein binding	63922	ENSG00000127586.16	CHTF18	Gastric cancer network 2		1.411	0.846359
NP_001545.2	cell communication;cell death;cell differentiation;cell organization and biogenesis;cell proliferation;cellular component movement;metabolic process;regulation of biological process;response to stimulus	nucleotide binding;protein binding	3491	ENSG00000142871.16	CYR61	Hypertrophy Model; Oncostatin M Signaling Pathway		1.408	0.866496
NP_008998.1	cell organization and biogenesis;metabolic process;regulation of biological process;response to stimulus	catalytic activity;DNA binding;metal ion binding;protein binding	11143	ENSG00000136504.11	KAT7	Androgen receptor signaling pathway		1.408	0.837256
NP_001136270.1	cell organization and biogenesis	DNA binding;protein binding	124944	ENSG00000258315.5	C17orf49			1.408	0.817231
NP_612378.1	cell division		91272	ENSG00000145919.10	BOD1			1.408	0.872767
NP_005345.3	metabolic process;regulation of biological process;response to stimulus	DNA binding;protein binding	3727	ENSG00000130522.5	JUND	Apoptosis-related network due to altered Notch3 in ovarian cancer; Corticotropin-releasing hormone signaling pathway; EGF/EGFR Signaling Pathway; TGF-beta Signaling Pathway; Aryl Hydrocarbon Receptor Pathway; Oncostatin M Signaling Pathway; Hypertrophy Model; MAPK Signaling Pathway	MAPK signaling pathway; Osteoclast differentiation	1.407	0.816041
NP_004194.3	metabolic process;regulation of biological process	catalytic activity;metal ion binding;nucleotide binding;protein binding	9088	ENSG00000127564.16	PKMYT1	Cell Cycle	Oocyte meiosis; Cell cycle; Progesterone-mediated oocyte maturation	1.406	0.846359
NP_075387.1	metabolic process;regulation of biological process;transport	DNA binding;protein binding;RNA binding;transporter activity	65110	ENSG00000169062.14	UPF3A		RNA transport; mRNA surveillance pathway	1.406	0.883733
NP_005372.2	regulation of biological process;response to stimulus	DNA binding;protein binding;RNA binding	4691	ENSG00000115053.15	NCL	Pathogenic Escherichia coli infection; VEGFA-VEGFR2 Signaling Pathway	Pathogenic Escherichia coli infection	1.405	0.868809
NP_115866.1	cell death;cell organization and biogenesis;metabolic process	protein binding;RNA binding;structural molecule activity	64975	ENSG00000182154.7	MRPL41			1.405	0.854713
NP_065070.1	transport	protein binding	57182	ENSG00000151458.11	ANKRD50			1.405	0.816041
NP_060667.2	metabolic process;regulation of biological process	DNA binding;metal ion binding;protein binding	55734	ENSG00000020256.19	ZFP64			1.404	0.883733
XP_011531933.1	cell differentiation;cell organization and biogenesis;cellular component movement;defense response;metabolic process;regulation of biological process;response to stimulus	catalytic activity;metal ion binding;protein binding	29072		SETD2			1.404	0.730981
NP_054745.1	metabolic process;regulation of biological process;response to stimulus	catalytic activity;protein binding;RNA binding	28960	ENSG00000110063.8	DCPS		RNA degradation	1.403	0.882594
NP_036440.1	cell organization and biogenesis;metabolic process;regulation of biological process;response to stimulus	catalytic activity;DNA binding;metal ion binding;protein binding	22992	ENSG00000173120.14	KDM2A			1.403	0.882594
XP_006723871.1	metabolic process	catalytic activity;nucleotide binding;protein binding	54963		UCKL1			1.403	0.806708
NP_006136.1	cell communication;cell organization and biogenesis;cellular homeostasis;coagulation;metabolic process;regulation of biological process;response to stimulus	catalytic activity;enzyme regulator activity;metal ion binding;nucleotide binding;protein binding	3337	ENSG00000132002.7	DNAJB1	NRF2 pathway	Influenza A; Protein processing in endoplasmic reticulum	1.402	0.854713
NP_006822.1	cell organization and biogenesis;metabolic process	catalytic activity;nucleotide binding	10978	ENSG00000172409.5	CLP1	mRNA Processing	mRNA surveillance pathway	1.402	0.825127
NP_000845.2	metabolic process	catalytic activity;protein binding	2953	ENSG00000277897.2	GSTT2	NRF2 pathway; Oxidative Stress; Metapathway biotransformation; Glutathione metabolism	Metabolism of xenobiotics by cytochrome P450; Platinum drug resistance; Drug metabolism - cytochrome P450; Glutathione metabolism; Chemical carcinogenesis	1.402	0.871982
NP_001129675.1	cell division	RNA binding	115098	ENSG00000007080.10	CCDC124			1.4	0.883733
NP_057662.3	cell organization and biogenesis;metabolic process;regulation of biological process	catalytic activity;metal ion binding;protein binding	51773	ENSG00000048649.13	RSF1			1.399	0.882594
NP_073609.2	regulation of biological process;response to stimulus	protein binding	64787	ENSG00000177106.14	EPS8L2			1.399	0.871982
XP_011522806.1	defense response;regulation of biological process;response to stimulus;transport	protein binding	201294		UNC13D			1.399	0.878274
NP_003128.3	cell differentiation;cell organization and biogenesis;defense response;metabolic process;regulation of biological process;response to stimulus	catalytic activity;metal ion binding;nucleotide binding;protein binding;RNA binding	6732	ENSG00000096063.15	SRPK1	mRNA Processing	Herpes simplex infection	1.398	0.882594
NP_008982.1	cell death;metabolic process;regulation of biological process	enzyme regulator activity;protein binding	11124	ENSG00000185104.19	FAF1	VEGFA-VEGFR2 Signaling Pathway; Fas Ligand (FasL) pathway and Stress induction of Heat Shock Proteins (HSP) regulation; Retinoblastoma (RB) in Cancer		1.398	0.882594
NP_079221.2	metabolic process;regulation of biological process	nucleotide binding;protein binding	80010	ENSG00000178966.16	RMI1		Fanconi anemia pathway	1.398	0.815462
NP_055118.1	cell organization and biogenesis;cell proliferation;metabolic process;regulation of biological process	protein binding;RNA binding	23481	ENSG00000100029.17	PES1			1.397	0.883733
NP_055506.1	metabolic process;response to stimulus	catalytic activity;DNA binding;nucleotide binding;protein binding;RNA binding	9716	ENSG00000021776.10	AQR		Spliceosome	1.397	0.907056
NP_001139669.1			643677	ENSG00000175820.3	CCDC168			1.396	0.822358
NP_005315.1	cell differentiation;cell organization and biogenesis;cell proliferation;coagulation;metabolic process;regulation of biological process;response to stimulus	DNA binding;protein binding	3020; 440926; 3021	ENSG00000132475.10; ENSG00000163041.9	H3F3A; H3F3AP4; H3F3B	Histone Modifications; Gastric Cancer Network 1	Systemic lupus erythematosus; Transcriptional misregulation in cancer; Alcoholism	1.394	0.870328
NP_001243654.1	cell division;cell organization and biogenesis;metabolic process	catalytic activity;metal ion binding	10713	ENSG00000168883.19	USP39		Spliceosome	1.394	0.908094
NP_060585.2	cell organization and biogenesis;transport		55153	ENSG00000198301.11	SDAD1			1.394	0.908094
XP_005256149.1	cell division;metabolic process;regulation of biological process	catalytic activity;DNA binding;metal ion binding;RNA binding	64282		PAPD5			1.394	0.854713
XP_005257071.1		protein binding;RNA binding	124540		MSI2			1.393	0.883733
NP_001008708.1	metabolic process	catalytic activity	494143	ENSG00000143942.4	CHAC2			1.393	0.871982
XP_011508781.1	cell differentiation;metabolic process;regulation of biological process	catalytic activity;nucleotide binding;protein binding	10290		SPEG			1.393	0.806708
NP_001269633.1	cellular homeostasis;metabolic process;regulation of biological process;response to stimulus;transport	catalytic activity;protein binding	10130	ENSG00000143870.12	PDIA6	Photodynamic therapy-induced unfolded protein response		1.392	0.882594
NP_006848.1	metabolic process	protein binding	11017	ENSG00000124380.10	SNRNP27		Spliceosome	1.392	0.866969
NP_001137232.1	cell death;cellular homeostasis;metabolic process;regulation of biological process;response to stimulus;transport	protein binding;RNA binding	1984	ENSG00000132507.17	EIF5A	Translation Factors; eIF5A regulation in response to inhibition of the nuclear export system		1.391	0.882594
NP_001014433.1	response to stimulus	metal ion binding;protein binding	51596	ENSG00000112514.15; ENSG00000226492.7	CUTA			1.391	0.854713
NP_001123995.1	metabolic process;regulation of biological process	DNA binding;protein binding;RNA binding	7812	ENSG00000009307.15	CSDE1			1.39	0.808438
XP_011528984.1	cell proliferation;regulation of biological process;response to stimulus	protein binding;receptor activity;signal transducer activity	23654		PLXNB2			1.39	0.882594
NP_056338.2	metabolic process	catalytic activity	25996	ENSG00000076043.9	REXO2		Ribosome biogenesis in eukaryotes	1.39	0.863763
XP_006717309.1	cell organization and biogenesis;cellular component movement;metabolic process;regulation of biological process;response to stimulus;transport	metal ion binding;protein binding;structural molecule activity	6709		SPTAN1	Fas Ligand (FasL) pathway and Stress induction of Heat Shock Proteins (HSP) regulation		1.389	0.854713
NP_001744.2	cell communication;cell differentiation;cell organization and biogenesis;cellular component movement;cellular homeostasis;metabolic process;regulation of biological process;response to stimulus;transport	enzyme regulator activity;protein binding;structural molecule activity	857	ENSG00000105974.11	CAV1	EGF/EGFR Signaling Pathway; Focal Adhesion; Androgen receptor signaling pathway; VEGFA-VEGFR2 Signaling Pathway; TGF-beta Signaling Pathway; Integrin-mediated Cell Adhesion	Proteoglycans in cancer; Viral myocarditis; Focal adhesion; Bacterial invasion of epithelial cells; Endocytosis	1.389	0.883494
NP_001317160.1	cell organization and biogenesis;metabolic process;regulation of biological process	protein binding;RNA binding	4673	ENSG00000187109.13	NAP1L1			1.388	0.882594
NP_064536.2	metabolic process		56910	ENSG00000084090.13	STARD7			1.388	0.842695
NP_644810.1	metabolic process;regulation of biological process;response to stimulus	protein binding;RNA binding	134430	ENSG00000134987.11	WDR36		Ribosome biogenesis in eukaryotes	1.387	0.882594
NP_001287894.1	cell differentiation;development	metal ion binding;protein binding	1466	ENSG00000175183.9	CSRP2	Mesodermal Commitment Pathway; H19 action Rb-E2F1 signaling and CDK-beta-catenin activity		1.387	0.878115
NP_899064.1	metabolic process;response to stimulus	protein binding;structural molecule activity	286257	ENSG00000148362.10	C9orf142; PAXX			1.387	0.883733
XP_016855834.1	cell organization and biogenesis;metabolic process;regulation of biological process	catalytic activity;metal ion binding;nucleotide binding	140609		NEK7			1.387	0.883733
NP_001018077.1	regulation of biological process	protein binding;RNA binding	26135	ENSG00000142864.14	SERBP1	Apoptosis-related network due to altered Notch3 in ovarian cancer		1.386	0.854713
NP_036256.2	metabolic process;regulation of biological process	metal ion binding;nucleotide binding;protein binding	26973	ENSG00000110172.11	CHORDC1			1.386	0.882594
XP_005249178.1	cell differentiation	protein binding	4201		MEA1			1.386	0.882594
XP_005247986.1	cell division;cell organization and biogenesis;cell proliferation;metabolic process;regulation of biological process	protein binding	10460		TACC3			1.385	0.915366
NP_001305181.1		protein binding;RNA binding	84310	ENSG00000146540.14	C7orf50			1.385	0.873248
XP_005262892.1	cell communication;cell organization and biogenesis;cellular component movement	metal ion binding;protein binding	2195		FAT1			1.385	0.882594
XP_011524044.1	cell communication;cell division;cell organization and biogenesis;defense response;metabolic process;regulation of biological process;response to stimulus;transport	protein binding	81929		SEH1L			1.384	0.884948
NP_001094058.1	cell differentiation;cell proliferation;metabolic process;regulation of biological process	catalytic activity;DNA binding;metal ion binding;protein binding;RNA binding	54542	ENSG00000056586.15	RC3H2			1.384	0.816041
XP_016859298.1	metabolic process;regulation of biological process	DNA binding;metal ion binding;RNA binding	27332		ZNF638			1.383	0.907056
XP_011507381.1	metabolic process;regulation of biological process;response to stimulus	protein binding	10625		IVNS1ABP			1.383	0.882594
NP_008993.1	cell organization and biogenesis;metabolic process;regulation of biological process	protein binding	11137	ENSG00000136045.11	PWP1			1.383	0.863763
NP_001186125.1	cell differentiation	protein binding	93436	ENSG00000105676.13	ARMC6			1.383	0.883733
XP_011530791.1	cellular component movement;metabolic process;regulation of biological process;response to stimulus;transport	catalytic activity;metal ion binding;nucleotide binding;protein binding	109		ADCY3	Calcium Regulation in the Cardiac Cell; G Protein Signaling Pathways; Human Thyroid Stimulating Hormone (TSH) signaling pathway; Myometrial Relaxation and Contraction Pathways		1.383	0.883733
NP_001092046.1	cellular homeostasis;metabolic process;regulation of biological process;response to stimulus	enzyme regulator activity;protein binding	7009	ENSG00000139644.12	TMBIM6			1.383	0.882594
XP_011536087.1	cell death;cell differentiation;cell organization and biogenesis;metabolic process;regulation of biological process;response to stimulus;transport	catalytic activity;metal ion binding;motor activity;nucleotide binding;protein binding;structural molecule activity;transporter activity	11113		CIT	G13 Signaling Pathway		1.382	0.847219
NP_003189.2	metabolic process;regulation of biological process	DNA binding;protein binding	6924	ENSG00000011007.12	TCEB3; ELOA	VEGFA-VEGFR2 Signaling Pathway		1.381	0.883733
NP_001001795.1			414919	ENSG00000213563.6	C8orf82			1.381	0.882594
NP_001308264.1		RNA binding	280636	ENSG00000211450.9	C11orf31; SELENOH	Selenium Metabolism and Selenoproteins; Selenium Micronutrient Network		1.381	0.854713
XP_006715037.1	cell communication;cell organization and biogenesis;metabolic process;regulation of biological process;response to stimulus	catalytic activity;metal ion binding;protein binding	10919		EHMT2	Histone Modifications		1.381	0.846359
NP_036313.3	cell death;metabolic process;regulation of biological process;response to stimulus	catalytic activity;metal ion binding;protein binding	23770	ENSG00000105701.15	FKBP8	Senescence and Autophagy in Cancer		1.38	0.904031
XP_016883588.1	cell organization and biogenesis;metabolic process;regulation of biological process;response to stimulus	catalytic activity;DNA binding;nucleotide binding;protein binding	84181		CHD6			1.38	0.866385
NP_001036053.1	cell organization and biogenesis;transport	protein binding;RNA binding;transporter activity	10073	ENSG00000169371.13	SNUPN		RNA transport	1.38	0.879915
NP_001305436.1	metabolic process	catalytic activity;protein binding;RNA binding	348180	ENSG00000174177.12	CTU2			1.38	0.882594
NP_001308427.1	cell division	nucleotide binding;protein binding	151011	ENSG00000186522.14	SEPT10			1.379	0.882594
NP_057475.2		RNA binding	51491	ENSG00000048162.20	NOP16			1.379	0.882594
NP_001138898.1	metabolic process;regulation of biological process;response to stimulus	DNA binding;protein binding;RNA binding	8531	ENSG00000060138.12	CSDA; YBX3	Apoptosis-related network due to altered Notch3 in ovarian cancer; RalA downstream regulated genes		1.377	0.867755
XP_011543325.1	metabolic process	catalytic activity	3995		FADS3			1.377	0.875818
XP_016862677.1		metal ion binding	79740		ZBBX			1.377	0.870328
NP_006378.3	cellular homeostasis;metabolic process;regulation of biological process;transport	protein binding;RNA binding	10523	ENSG00000085872.14	CHERP		Spliceosome	1.376	0.916322
XP_005271384.1	regulation of biological process	protein binding;structural molecule activity	91624		NEXN			1.376	0.840671
NP_006275.1	cell death;cell differentiation;cell organization and biogenesis;metabolic process;regulation of biological process	catalytic activity;DNA binding;protein binding	6881	ENSG00000166337.9	TAF10		Herpes simplex infection; Basal transcription factors	1.376	0.846359
NP_620775.2	cell organization and biogenesis;metabolic process;regulation of biological process;response to stimulus	protein binding	84142	ENSG00000163322.13	FAM175A; ABRAXAS1		Homologous recombination	1.376	0.846359
NP_055865.1	metabolic process	catalytic activity;protein binding	23070	ENSG00000137200.12	FTSJD2; CMTR1			1.375	0.907056
NP_055095.2	metabolic process	protein binding	22826	ENSG00000126698.10	DNAJC8	mRNA Processing		1.375	0.883733
NP_060297.1	cell organization and biogenesis;metabolic process	catalytic activity;nucleotide binding;RNA binding	54938	ENSG00000283104.1; ENSG00000104835.14	SARS2	Selenium Metabolism and Selenoproteins	Aminoacyl-tRNA biosynthesis	1.375	0.882594
XP_005267899.1			55671	ENSG00000100796.17	SMEK1; PPP4R3A	Integrated Breast Cancer Pathway	Glucagon signaling pathway	1.375	0.882594
NP_001309123.1	cell death;cell differentiation;cell organization and biogenesis;cellular component movement;cellular homeostasis;coagulation;defense response;metabolic process;regulation of biological process;response to stimulus;transport	catalytic activity;metal ion binding;nucleotide binding;protein binding	3717	ENSG00000096968.13	JAK2	Leptin signaling pathway; Serotonin Receptor 2 and STAT3 Signaling; EPO Receptor Signaling; IL-4 Signaling Pathway; Focal Adhesion-PI3K-Akt-mTOR-signaling pathway; Kit receptor signaling pathway; Mesodermal Commitment Pathway; IL-5 Signaling Pathway; Oncostatin M Signaling Pathway; AGE/RAGE pathway; Prolactin Signaling Pathway; Human Thyroid Stimulating Hormone (TSH) signaling pathway; Type II in…	Cholinergic synapse; Measles; Tuberculosis; PI3K-Akt signaling pathway; Signaling pathways regulating pluripotency of stem cells; Toxoplasmosis; Leishmaniasis; Herpes simplex infection; Th1 and Th2 cell differentiation; Jak-STAT signaling pathway; Adipocytokine signaling pathway; EGFR tyrosine kinase inhibitor resistance; Influenza A; AGE-RAGE signaling pathway in diabetic complications; Chemokin…	1.375	0.883733
NP_001292553.1	regulation of biological process;response to stimulus	enzyme regulator activity;metal ion binding;protein binding	805		CALM2	Glycogen Metabolism; Calcium Regulation in the Cardiac Cell; Myometrial Relaxation and Contraction Pathways		1.374	0.890025
NP_036473.2	cell differentiation;regulation of biological process;response to stimulus	catalytic activity;nucleotide binding;protein binding;RNA binding	23560	ENSG00000107937.18	GTPBP4		Ribosome biogenesis in eukaryotes	1.373	0.883733
NP_060753.1	cell communication;metabolic process;regulation of biological process;response to stimulus	catalytic activity;metal ion binding;protein binding	55270	ENSG00000136159.3	NUDT15			1.373	0.846359
NP_958815.1	cell organization and biogenesis;regulation of biological process	protein binding;RNA binding	55692	ENSG00000007392.16	LUC7L			1.372	0.894925
NP_006835.2		catalytic activity;metal ion binding;protein binding	10994	ENSG00000105135.15	ILVBL			1.372	0.882594
NP_001171940.1	cell organization and biogenesis;metabolic process	protein binding	29781	ENSG00000025770.18	NCAPH2			1.372	0.850447
XP_005259256.1	cell organization and biogenesis;cellular component movement;regulation of biological process	protein binding	7408		VASP	Integrin-mediated Cell Adhesion; Focal Adhesion		1.371	0.883733
NP_004136.2	cellular component movement;regulation of biological process;response to stimulus	catalytic activity;enzyme regulator activity;metal ion binding;motor activity;nucleotide binding;protein binding;structural molecule activity	4650		MYO9B			1.371	0.846359
NP_056444.3	cell organization and biogenesis;metabolic process	protein binding;RNA binding	26121	ENSG00000275117.4; ENSG00000277953.4; ENSG00000105618.13; ENSG00000277154.4; ENSG00000274894.4; ENSG00000274651.4; ENSG00000277707.4; ENSG00000276421.4; ENSG00000274144.4; ENSG00000275885.4	PRPF31		Spliceosome	1.371	0.907056
NP_001287955.1	cell communication;cell organization and biogenesis;regulation of biological process;response to stimulus	protein binding	7082	ENSG00000277401.4; ENSG00000104067.16	TJP1			1.37	0.907056
NP_004389.2	metabolic process	catalytic activity;nucleotide binding;RNA binding	1662	ENSG00000178105.9	DDX10			1.37	0.908094
XP_011533354.1	metabolic process;regulation of biological process;response to stimulus	catalytic activity;DNA binding;nucleotide binding;protein binding	2963		GTF2F2	Eukaryotic Transcription Initiation		1.37	0.931912
NP_057388.1	cell organization and biogenesis;metabolic process	protein binding;RNA binding;structural molecule activity	51187	ENSG00000137876.9	RSL24D1		Ribosome	1.37	0.884748
NP_064520.2	metabolic process;regulation of biological process;response to stimulus	catalytic activity;DNA binding;metal ion binding;nucleotide binding;protein binding;RNA binding	56897	ENSG00000124535.15	WRNIP1			1.37	0.883733
NP_001505.1	cell organization and biogenesis;metabolic process;regulation of biological process	DNA binding;metal ion binding;protein binding	2959	ENSG00000137947.11	GTF2B	Eukaryotic Transcription Initiation	Basal transcription factors; Epstein-Barr virus infection; Viral carcinogenesis	1.37	0.882594
NP_005633.2	cell organization and biogenesis;metabolic process;regulation of biological process;response to stimulus;transport	DNA binding;protein binding	6879	ENSG00000178913.7	TAF7	Eukaryotic Transcription Initiation	Basal transcription factors	1.37	0.854713
NP_001341968.1	cell organization and biogenesis;metabolic process;regulation of biological process;response to stimulus	catalytic activity;protein binding	8841		HDAC3	Cell Cycle		1.37	0.846855
NP_055693.4	regulation of biological process	DNA binding;protein binding;RNA binding	9933	ENSG00000080608.9	KIAA0020; PUM3			1.369	0.907056
NP_001287789.1	metabolic process;regulation of biological process	catalytic activity;nucleotide binding;RNA binding	9879	ENSG00000145833.15	DDX46			1.367	0.886072
NP_976225.1	metabolic process;regulation of biological process	metal ion binding;protein binding;RNA binding	9406	ENSG00000132485.13	ZRANB2			1.367	0.908371
NP_001093143.1	metabolic process;regulation of biological process	catalytic activity;DNA binding	401466	ENSG00000176731.11	C8orf59			1.366	0.882594
NP_001273490.1	cell differentiation;cell division;cell organization and biogenesis;metabolic process;regulation of biological process	protein binding;structural molecule activity	4926	ENSG00000137497.17	NUMA1	Ectoderm Differentiation		1.365	0.872194
NP_001271207.1	cell organization and biogenesis;metabolic process;transport	transporter activity	23760	ENSG00000180957.17	PITPNB			1.365	0.891608
NP_060628.2		protein binding;RNA binding	22950	ENSG00000163798.13	SLC4A1AP			1.365	0.899127
NP_061329.3	regulation of biological process;response to stimulus	protein binding;signal transducer activity	55970	ENSG00000172380.5	GNG12	Focal Adhesion-PI3K-Akt-mTOR-signaling pathway; Calcium Regulation in the Cardiac Cell; Regulation of Actin Cytoskeleton; Chemokine signaling pathway; Myometrial Relaxation and Contraction Pathways; G Protein Signaling Pathways	Cholinergic synapse; Retrograde endocannabinoid signaling; Circadian entrainment; Ras signaling pathway; Pathways in cancer; Glutamatergic synapse; GABAergic synapse; Dopaminergic synapse; Regulation of actin cytoskeleton; PI3K-Akt signaling pathway; Morphine addiction; Chemokine signaling pathway; MAPK signaling pathway; Alcoholism; Serotonergic synapse	1.365	0.854713
NP_001271140.1	cell organization and biogenesis;metabolic process;regulation of biological process	catalytic activity;DNA binding;protein binding	10001	ENSG00000133997.11	MED6			1.365	0.882594
NP_001300870.1	cell differentiation;cell division;cell organization and biogenesis;cellular component movement;metabolic process;regulation of biological process;response to stimulus;transport	catalytic activity;nucleotide binding;protein binding	387	ENSG00000067560.10	RHOA	Corticotropin-releasing hormone signaling pathway; Pathogenic Escherichia coli infection; MicroRNAs in cardiomyocyte hypertrophy; DNA Damage Response (only ATM dependent); Wnt Signaling Pathway; TGF-beta Signaling Pathway; Focal Adhesion; Hypothetical Craniofacial Development Pathway; Androgen receptor signaling pathway; VEGFA-VEGFR2 Signaling Pathway; G Protein Signaling Pathways; AGE/RAGE pathw…	Vascular smooth muscle contraction; Pertussis; Bacterial invasion of epithelial cells; T cell receptor signaling pathway; Colorectal cancer; Regulation of actin cytoskeleton; Viral carcinogenesis; Neurotrophin signaling pathway; Proteoglycans in cancer; Platelet activation; MicroRNAs in cancer; Pancreatic secretion; Chemokine signaling pathway; Tight junction; Pathways in cancer; Sphingolipid sig…	1.364	0.883733
NP_003869.1	metabolic process;response to stimulus;transport	catalytic activity	8836	ENSG00000137563.11	GGH	Fluoropyrimidine Activity	Folate biosynthesis; Antifolate resistance	1.364	0.883733
NP_001171579.1		metal ion binding;protein binding	7739	ENSG00000147394.18	ZNF185			1.364	0.89303
NP_002254.2	cell division;cell organization and biogenesis;cellular component movement	catalytic activity;motor activity;nucleotide binding;protein binding	3833	ENSG00000237649.7; ENSG00000204197.9; ENSG00000233450.7	KIFC1			1.364	0.883733
NP_001341706.1	cell death;cell differentiation;metabolic process;regulation of biological process;response to stimulus	catalytic activity;enzyme regulator activity;protein binding	836	ENSG00000164305.18	CASP3	Hepatitis C and Hepatocellular Carcinoma; Apoptosis Modulation by HSP70; Nanomaterial induced apoptosis; Fas Ligand (FasL) pathway and Stress induction of Heat Shock Proteins (HSP) regulation; Allograft Rejection; TNF alpha Signaling Pathway; Integrated Breast Cancer Pathway; DNA Damage Response; Amyotrophic lateral sclerosis (ALS); Oncostatin M Signaling Pathway; Corticotropin-releasing hormone …	Amoebiasis; Proteoglycans in cancer; Tuberculosis; Natural killer cell mediated cytotoxicity; Epithelial cell signaling in Helicobacter pylori infection; Hepatitis B; p53 signaling pathway; Viral carcinogenesis; Apoptosis; Apoptosis - multiple species; Platinum drug resistance; MAPK signaling pathway; Amyotrophic lateral sclerosis (ALS); Pertussis; MicroRNAs in cancer; Non-alcoholic fatty liver d…	1.364	0.906633
NP_073593.2	cell organization and biogenesis;metabolic process;regulation of biological process	protein binding	64769	ENSG00000163875.15	MEAF6			1.364	0.883733
NP_001020262.1	defense response;metabolic process;regulation of biological process;response to stimulus;transport	catalytic activity;nucleotide binding;protein binding;RNA binding;translation regulator activity	23	ENSG00000225989.9; ENSG00000232169.9; ENSG00000204574.12; ENSG00000206490.11; ENSG00000236149.9; ENSG00000236342.8; ENSG00000231129.8	ABCF1			1.363	0.894122
NP_003396.1	cell organization and biogenesis;metabolic process;regulation of biological process;response to stimulus;transport	catalytic activity;protein binding	7533	ENSG00000128245.14	YWHAH	Sudden Infant Death Syndrome (SIDS) Susceptibility Pathways; Myometrial Relaxation and Contraction Pathways; Calcium Regulation in the Cardiac Cell; Cell Cycle	Oocyte meiosis; Viral carcinogenesis; Cell cycle; Epstein-Barr virus infection; PI3K-Akt signaling pathway; Hippo signaling pathway	1.363	0.862196
NP_005641.1	metabolic process;regulation of biological process	DNA binding;metal ion binding;RNA binding	6942	ENSG00000280467.2; ENSG00000281897.2; ENSG00000283026.1; ENSG00000282892.1; ENSG00000283681.1; ENSG00000262024.6; ENSG00000100207.18; ENSG00000276461.4	TCF20	Matrix Metalloproteinases		1.362	0.883733
NP_003099.1	cell differentiation;cell proliferation;development;metabolic process;regulation of biological process;response to stimulus	DNA binding;RNA binding	6664	ENSG00000176887.6	SOX11	Preimplantation Embryo		1.362	0.882594
NP_006749.1	metabolic process;regulation of biological process;transport	metal ion binding;protein binding;RNA binding	7307; 102724594	ENSG00000160201.11; ENSG00000275895.6	U2AF1; LOC102724594; U2AF1L5	mRNA Processing	Spliceosome; Shigellosis	1.361	0.927012
NP_001340295.1	cell differentiation	protein binding;RNA binding	64434		NOM1			1.361	0.883733
XP_011513025.2	cell organization and biogenesis		55166		CENPQ			1.361	0.871982
NP_001307143.1	cell organization and biogenesis;metabolic process;regulation of biological process;response to stimulus;transport	protein binding;RNA binding	6430	ENSG00000100650.15	SRSF5	mRNA Processing	Spliceosome; Herpes simplex infection	1.36	0.884199
XP_005256178.1	cell organization and biogenesis;metabolic process;regulation of biological process;response to stimulus	catalytic activity;DNA binding;protein binding	7014		TERF2			1.36	0.854713
XP_005274822.1	metabolic process	catalytic activity;protein binding	8776		MTMR1			1.36	0.884331
NP_945353.1	cell proliferation;regulation of biological process;response to stimulus	enzyme regulator activity;protein binding;RNA binding	9138	ENSG00000076928.17	ARHGEF1	G13 Signaling Pathway; Regulation of Actin Cytoskeleton; EGF/EGFR Signaling Pathway; G Protein Signaling Pathways		1.359	0.885357
NP_004406.2	cell death;cell differentiation;cell organization and biogenesis;metabolic process;regulation of biological process;response to stimulus;transport	catalytic activity;motor activity;protein binding;RNA binding;structural molecule activity	1832	ENSG00000096696.13	DSP	Arrhythmogenic Right Ventricular Cardiomyopathy; Lung fibrosis	Arrhythmogenic right ventricular cardiomyopathy (ARVC)	1.359	0.902867
NP_001035088.2	regulation of biological process;response to stimulus	protein binding	644815	ENSG00000188522.14	FAM83G			1.359	0.877334
NP_001410.2	development;metabolic process;regulation of biological process	protein binding;RNA binding	1994	ENSG00000066044.14	ELAVL1	Endoderm Differentiation; Preimplantation Embryo; AMP-activated Protein Kinase (AMPK) Signaling; Focal Adhesion-PI3K-Akt-mTOR-signaling pathway	AMPK signaling pathway	1.358	0.883733
NP_006712.2	metabolic process	catalytic activity;metal ion binding;nucleotide binding;RNA binding	132	ENSG00000156110.13	ADK		Purine metabolism; Metabolic pathways	1.358	0.883733
NP_060758.2	metabolic process;regulation of biological process	metal ion binding;protein binding	55274	ENSG00000130024.14	PHF10			1.358	0.882594
XP_005253109.1	cell organization and biogenesis;cellular component movement;regulation of biological process;response to stimulus	enzyme regulator activity;protein binding	60626		RIC8A			1.358	0.883733
XP_011537059.1	cell organization and biogenesis;regulation of biological process;transport	protein binding	80184		CEP290			1.357	0.924754
NP_005473.1	metabolic process	catalytic activity;protein binding	10026	ENSG00000142892.14	PIGK		Glycosylphosphatidylinositol (GPI)-anchor biosynthesis; Metabolic pathways	1.357	0.856019
NP_001258137.1	cell organization and biogenesis;cellular component movement;regulation of biological process	protein binding;structural molecule activity	4703		NEB	Striated Muscle Contraction		1.357	0.872194
NP_001231855.1	metabolic process	protein binding;RNA binding	9128	ENSG00000136875.12	PRPF4	mRNA Processing		1.356	0.872194
NP_001164006.1	cell growth;regulation of biological process	catalytic activity;nucleotide binding;RNA binding	55210	ENSG00000197785.13	ATAD3A			1.355	0.883733
XP_011526347.1	cell organization and biogenesis;metabolic process	protein binding;RNA binding;structural molecule activity	51073	ENSG00000105364.13	MRPL4			1.355	0.882594
NP_001036004.1	metabolic process;regulation of biological process	DNA binding;metal ion binding;protein binding;RNA binding	4150	ENSG00000103495.13	MAZ	Sudden Infant Death Syndrome (SIDS) Susceptibility Pathways		1.355	0.883733
NP_003575.2	metabolic process	catalytic activity;RNA binding	8446	ENSG00000144048.10	DUSP11			1.355	0.855101
NP_002799.3	metabolic process;regulation of biological process;response to stimulus;transport	catalytic activity;enzyme regulator activity;nucleotide binding;protein binding	5708	ENSG00000175166.16	PSMD2	TNF alpha Signaling Pathway; Parkin-Ubiquitin Proteasomal System pathway; Proteasome Degradation	Epstein-Barr virus infection; Proteasome	1.354	0.907056
NP_001091974.1	cell differentiation;cell organization and biogenesis;defense response;metabolic process;regulation of biological process;response to stimulus	catalytic activity;nucleotide binding;protein binding;RNA binding	10521	ENSG00000100201.20	DDX17	RIG-I-like Receptor Signaling		1.354	0.89303
XP_011522151.1	cell organization and biogenesis;regulation of biological process;transport	enzyme regulator activity;protein binding;structural molecule activity	3996		LLGL1			1.354	0.889998
NP_001185774.1	cell organization and biogenesis;defense response;metabolic process;regulation of biological process;response to stimulus	metal ion binding;protein binding;RNA binding	100526737; 10432	ENSG00000248643.5	RBM14-RBM4; RBM14			1.353	0.873248
NP_031385.2	metabolic process;regulation of biological process;transport	protein binding;RNA binding	22794	ENSG00000108349.16	CASC3		mRNA surveillance pathway; RNA transport	1.353	0.882594
NP_001002251.2	metabolic process	protein binding;RNA binding	51329	ENSG00000182196.13	ARL6IP4			1.352	0.907056
XP_016856853.1	metabolic process;regulation of biological process	DNA binding;protein binding	4802		NFYC			1.352	0.89303
NP_001120665.1	metabolic process;regulation of biological process	DNA binding;metal ion binding;protein binding;RNA binding	7555	ENSG00000169714.16	CNBP			1.351	0.882594
NP_001120817.2		protein binding	2579; 100008586; 26748; 645073; 729428	ENSG00000236362.8; ENSG00000215269.5	GAGE7; GAGE12F; GAGE12I; GAGE12G; GAGE12B			1.351	0.891608
NP_001137251.1	cell organization and biogenesis;cellular component movement;regulation of biological process;transport	protein binding	28981	ENSG00000122970.15	IFT81			1.351	0.912415
NP_000172.2	metabolic process;transport	catalytic activity;protein binding	2990	ENSG00000169919.16	GUSB		Metabolic pathways; Lysosome; Porphyrin and chlorophyll metabolism; Drug metabolism - other enzymes; Pentose and glucuronate interconversions; Glycosaminoglycan degradation	1.35	0.89118
NP_078873.2	cell organization and biogenesis	protein binding;structural molecule activity	79649	ENSG00000129680.15	MAP7D3			1.35	0.929074
NP_001121054.1	cell death;cell organization and biogenesis;metabolic process;regulation of biological process;response to stimulus	metal ion binding;protein binding	51147	ENSG00000111653.19	ING4			1.35	0.879832
NP_004752.1	regulation of biological process;response to stimulus	protein binding	5863	ENSG00000206282.11; ENSG00000237825.9; ENSG00000237441.9; ENSG00000228736.9; ENSG00000224841.9	RGL2		Ras signaling pathway	1.35	0.866496
NP_001295561.1	cell organization and biogenesis;cellular homeostasis;metabolic process;response to stimulus	catalytic activity;DNA binding;metal ion binding;nucleotide binding;protein binding	5424	ENSG00000062822.12	POLD1	Nucleotide Metabolism; Homologous recombination; DNA Replication; Mismatch repair		1.349	0.933579
NP_057480.2	metabolic process;regulation of biological process	catalytic activity;receptor activity;signal transducer activity	51496	ENSG00000137770.13	CTDSPL2			1.349	0.915257
XP_016869707.1	cell division;metabolic process;regulation of biological process;transport	catalytic activity;motor activity;protein binding	10807		SDCCAG3			1.349	0.921579
NP_005137.1	cell organization and biogenesis;metabolic process;regulation of biological process;response to stimulus	protein binding;RNA binding	9092	ENSG00000175467.14	SART1		Spliceosome	1.348	0.912163
NP_001137357.1	cell organization and biogenesis;metabolic process;regulation of biological process;response to stimulus	enzyme regulator activity;protein binding;signal transducer activity	4659	ENSG00000058272.16	PPP1R12A	Regulation of Actin Cytoskeleton; Focal Adhesion	Focal adhesion; Regulation of actin cytoskeleton; cGMP-PKG signaling pathway; cAMP signaling pathway; Proteoglycans in cancer; Oxytocin signaling pathway; Vascular smooth muscle contraction; Platelet activation	1.348	0.912415
NP_000225.1	cell division;metabolic process;response to stimulus	catalytic activity;DNA binding;metal ion binding;nucleotide binding	3978	ENSG00000105486.13	LIG1	Mismatch repair	Nucleotide excision repair; Mismatch repair; Base excision repair; DNA replication	1.348	0.948297
NP_054896.2	cell organization and biogenesis;transport	protein binding	29090	ENSG00000075336.11	TIMM21			1.347	0.904031
NP_001007560.1	cell organization and biogenesis;metabolic process;regulation of biological process;response to stimulus	protein binding	6760	ENSG00000141380.13	SS18		Transcriptional misregulation in cancer	1.347	0.882594
NP_005225.2	metabolic process;regulation of biological process;response to stimulus	DNA binding;metal ion binding;protein binding;receptor activity;signal transducer activity	2063	ENSG00000160113.5	NR2F6	Nuclear Receptors; IL-6 signaling pathway		1.347	0.882594
NP_973731.1	cell differentiation;metabolic process;regulation of biological process;response to stimulus	DNA binding;protein binding	2305	ENSG00000111206.12	FOXM1	Sudden Infant Death Syndrome (SIDS) Susceptibility Pathways		1.347	0.933293
XP_005268523.1	metabolic process	metal ion binding;RNA binding	54439		RBM27			1.346	0.90203
NP_001036100.1	metabolic process;regulation of biological process	protein binding;RNA binding	25983	ENSG00000129460.15	NGDN			1.346	0.90203
NP_055888.1	cell differentiation;cell organization and biogenesis;regulation of biological process	enzyme regulator activity;protein binding	23094	ENSG00000105738.10	SIPA1L3		Rap1 signaling pathway	1.346	0.891975
NP_115710.2	metabolic process	protein binding;RNA binding	84294	ENSG00000147679.11	UTP23			1.346	0.883733
NP_974197.1	cell communication;cellular component movement;regulation of biological process;response to stimulus;transport	protein binding	10755	ENSG00000123159.15	GIPC1	VEGFA-VEGFR2 Signaling Pathway		1.345	0.933579
NP_057376.2	metabolic process;regulation of biological process;response to stimulus	nucleotide binding;protein binding;RNA binding	10131	ENSG00000126602.10	TRAP1	TNF alpha Signaling Pathway; TGF-beta Signaling Pathway		1.345	0.907056
XP_016863659.1	cell differentiation;cell organization and biogenesis;defense response;metabolic process;regulation of biological process;response to stimulus;transport	catalytic activity;DNA binding;protein binding	3516		RBPJ	Notch Signaling Pathway; Notch Signaling Pathway		1.345	0.904031
NP_008869.1	cell organization and biogenesis;metabolic process;transport	protein binding;RNA binding	6632	ENSG00000167088.10	SNRPD1	mRNA Processing	Systemic lupus erythematosus; Spliceosome	1.345	0.907056
NP_001009931.1	cell organization and biogenesis;development;transport	metal ion binding	388697	ENSG00000197915.5	HRNR			1.345	0.882594
NP_113680.1	metabolic process;regulation of biological process;response to stimulus	metal ion binding;protein binding;RNA binding	83759	ENSG00000173914.11	RBM4B			1.344	0.93345
NP_001273554.1	metabolic process;regulation of biological process;transport	protein binding;RNA binding	10921	ENSG00000205937.11	RNPS1	mRNA Processing	RNA transport; mRNA surveillance pathway	1.344	0.912415
NP_057510.4	metabolic process;regulation of biological process;response to stimulus	protein binding	51512		GTSE1		p53 signaling pathway	1.344	0.868735
XP_016870293.1	cell division;metabolic process;regulation of biological process;response to stimulus	catalytic activity;RNA binding	51490		C9orf114; SPOUT1			1.344	0.854713
NP_079184.2	regulation of biological process;response to stimulus	DNA binding;protein binding	79968	ENSG00000092470.11	WDR76			1.344	0.863757
NP_071935.1	cell organization and biogenesis;metabolic process;regulation of biological process	catalytic activity;DNA binding;protein binding	64425	ENSG00000137054.15	POLR1E	Eukaryotic Transcription Initiation	RNA polymerase; Metabolic pathways; Pyrimidine metabolism; Purine metabolism	1.343	0.911835
NP_149075.2	cell organization and biogenesis;metabolic process;regulation of biological process;response to stimulus	protein binding	2177	ENSG00000144554.10	FANCD2	DNA Damage Response; miRNA Regulation of DNA Damage Response		1.343	0.907056
XP_005268967.1	metabolic process;regulation of biological process	DNA binding;protein binding	4801		NFYB			1.343	0.882594
XP_006715579.1	cell differentiation;cell organization and biogenesis;regulation of biological process;response to stimulus	protein binding;receptor activity;signal transducer activity	57211		GPR126; ADGRG6			1.343	0.882594
NP_006256.1	cell death;cell division;cell organization and biogenesis;metabolic process;regulation of biological process;response to stimulus	protein binding	5885	ENSG00000164754.14	RAD21		Cell cycle	1.342	0.949428
NP_001274175.1	cell organization and biogenesis;metabolic process;regulation of biological process;response to stimulus	catalytic activity;DNA binding;metal ion binding;nucleotide binding;protein binding	641	ENSG00000197299.10	BLM		Homologous recombination; Fanconi anemia pathway	1.341	0.868391
NP_149989.2		catalytic activity;motor activity	92922	ENSG00000135736.5	CCDC102A			1.341	0.91159
NP_000192.2	cell communication;cell organization and biogenesis;cellular component movement;cellular homeostasis;defense response;regulation of biological process;response to stimulus	protein binding;receptor activity;signal transducer activity	3383	ENSG00000090339.8	ICAM1	VEGFA-VEGFR2 Signaling Pathway; IL1 and megakaryocytes in obesity; RANKL/RANK (Receptor activator of NFKB (ligand)) Signaling Pathway; Type II interferon signaling (IFNG); Selenium Micronutrient Network; Spinal Cord Injury; Photodynamic therapy-induced NF-kB survival signaling; Interleukin-11 Signaling Pathway; Vitamin B12 Metabolism; Folate Metabolism	TNF signaling pathway; Influenza A; Malaria; Cell adhesion molecules (CAMs); Viral myocarditis; AGE-RAGE signaling pathway in diabetic complications; African trypanosomiasis; Natural killer cell mediated cytotoxicity; Staphylococcus aureus infection; Epstein-Barr virus infection; Leukocyte transendothelial migration; HTLV-I infection; Rheumatoid arthritis; NF-kappa B signaling pathway	1.34	0.93476
XP_005266132.1	metabolic process;transport	catalytic activity	29952		DPP7			1.34	0.868809
NP_001229845.1	cell death;cell organization and biogenesis;regulation of biological process;response to stimulus;transport	DNA binding;metal ion binding;protein binding	54469	ENSG00000086666.18	ZFAND6			1.339	0.882594
XP_006715197.1	cell organization and biogenesis;metabolic process	structural molecule activity	55168		MRPS18A			1.339	0.885357
XP_016884928.1	cell differentiation;cell organization and biogenesis;regulation of biological process;transport	catalytic activity;metal ion binding;nucleotide binding;protein binding;transporter activity	286410		ATP11C			1.339	0.882594
NP_055594.1	cell organization and biogenesis;metabolic process;regulation of biological process;reproduction;response to stimulus		9819	ENSG00000196428.12	TSC22D2			1.339	0.89303
NP_001258766.1		metal ion binding;protein binding	5955	ENSG00000117906.13	RCN2			1.338	0.878274
NP_056016.1	cell organization and biogenesis;cell proliferation;metabolic process;regulation of biological process	protein binding;RNA binding	23246	ENSG00000261236.7	BOP1			1.337	0.950231
NP_078975.2		metal ion binding	79752	ENSG00000104231.10	ZFAND1			1.337	0.933579
XP_011512598.1	cell differentiation;cell proliferation;metabolic process;regulation of biological process	protein binding	129685	ENSG00000137413.15	TAF8			1.337	0.912415
XP_011527126.1	cellular component movement;metabolic process;regulation of biological process;response to stimulus	DNA binding;protein binding	4773		NFATC2	Cardiac Hypertrophic Response; Heart Development; T-Cell antigen Receptor (TCR) Signaling Pathway; VEGFA-VEGFR2 Signaling Pathway; T-Cell Receptor and Co-stimulatory Signaling; Wnt Signaling Pathway Netpath; B Cell Receptor Signaling Pathway		1.336	0.908094
NP_004259.3	metabolic process;regulation of biological process;response to stimulus	protein binding;receptor activity	9440	ENSG00000042429.11	MED17		Thyroid hormone signaling pathway	1.336	0.907193
NP_079052.2	cell organization and biogenesis;cellular component movement;metabolic process	catalytic activity;nucleotide binding;protein binding	79834	ENSG00000173517.10	PEAK1			1.336	0.885857
NP_001309363.1	cell differentiation;metabolic process	protein binding;RNA binding	3189	ENSG00000096746.17	HNRNPH3			1.335	0.916264
NP_004102.1	cell organization and biogenesis;cellular homeostasis;metabolic process;regulation of biological process;response to stimulus	catalytic activity;DNA binding;metal ion binding;protein binding	2237	ENSG00000168496.3	FEN1		DNA replication; Base excision repair; Non-homologous end-joining	1.335	0.930893
NP_004716.1	cell division;cell organization and biogenesis;metabolic process;regulation of biological process	protein binding	9184	ENSG00000154473.17	BUB3	Cell Cycle	Cell cycle; HTLV-I infection	1.335	0.961423
XP_011525496.1	metabolic process	protein binding;RNA binding	58506		SCAF1			1.335	0.883733
NP_149014.3	regulation of biological process;response to stimulus	enzyme regulator activity	85360	ENSG00000105137.12	SYDE1			1.335	0.882594
NP_001309185.1		catalytic activity;DNA binding;nucleotide binding;protein binding	23132	ENSG00000164080.13	RAD54L2			1.335	0.871982
NP_065147.1	metabolic process	catalytic activity;nucleotide binding;RNA binding	57062	ENSG00000273761.5; ENSG00000089737.16	DDX24			1.334	0.949275
NP_000201.2	cell communication;cell differentiation;cell organization and biogenesis;cellular component movement;regulation of biological process;response to stimulus	metal ion binding;protein binding	3655	ENSG00000091409.14	ITGA6	Arrhythmogenic Right Ventricular Cardiomyopathy; Alpha 6 Beta 4 signaling pathway; Focal Adhesion-PI3K-Akt-mTOR-signaling pathway; Focal Adhesion; Integrin-mediated Cell Adhesion; Regulation of Apoptosis by Parathyroid Hormone-related Protein		1.334	0.931912
XP_006712541.1	cell organization and biogenesis;development;regulation of biological process;transport	DNA binding;enzyme regulator activity;metal ion binding;protein binding;RNA binding	3267		AGFG1			1.334	0.912415
NP_055953.3	cell organization and biogenesis;metabolic process;regulation of biological process;response to stimulus	DNA binding;protein binding;RNA binding	23168	ENSG00000137815.14	RTF1	Endoderm Differentiation		1.334	0.93345
NP_004468.1	metabolic process	protein binding;RNA binding	2483	ENSG00000283153.1; ENSG00000283630.1; ENSG00000109536.11; ENSG00000275145.3	FRG1			1.334	0.915377
NP_005350.1	cell differentiation;cell organization and biogenesis;cell proliferation;cellular component movement;cellular homeostasis;metabolic process;regulation of biological process;response to stimulus	DNA binding;metal ion binding;protein binding;signal transducer activity	4089	ENSG00000141646.13	SMAD4	Bone Morphogenic Protein (BMP) Signalling and Regulation; Extracellular vesicle-mediated signaling in recipient cells; Senescence and Autophagy in Cancer; TGF-beta Signaling Pathway; BMP Signaling Pathway in Eyelid Development; Androgen receptor signaling pathway; TGF-B Signaling in Thyroid Cells for Epithelial-Mesenchymal Transition; Hematopoietic Stem Cell Gene Regulation by GABP alpha/beta Com…	TGF-beta signaling pathway; Wnt signaling pathway; Pathways in cancer; Chronic myeloid leukemia; Hepatitis B; Cell cycle; HTLV-I infection; Colorectal cancer; FoxO signaling pathway; Adherens junction; AGE-RAGE signaling pathway in diabetic complications; Hippo signaling pathway; Pancreatic cancer; Signaling pathways regulating pluripotency of stem cells	1.334	0.912415
NP_057108.2	metabolic process;transport	catalytic activity;protein binding;RNA binding	51634	ENSG00000134597.15	RBMX2			1.334	0.89303
NP_620305.2	cell organization and biogenesis;metabolic process;regulation of biological process	DNA binding;protein binding;RNA binding	6651		SON			1.333	0.935263
XP_005259257.1	cell organization and biogenesis;cellular component movement;regulation of biological process	protein binding	7408		VASP	Focal Adhesion; Integrin-mediated Cell Adhesion		1.333	0.883733
NP_004805.2	cell organization and biogenesis;metabolic process	protein binding;RNA binding	9410	ENSG00000060688.12	SNRNP40	mRNA Processing	Spliceosome	1.333	0.963561
NP_004314.5	cell death;metabolic process;regulation of biological process;response to stimulus	enzyme regulator activity;nucleotide binding;protein binding;signal transducer activity	573		BAG1	Androgen receptor signaling pathway	Protein processing in endoplasmic reticulum	1.333	0.883733
NP_001265184.1	cell organization and biogenesis;cellular homeostasis;metabolic process	catalytic activity;DNA binding;protein binding	54107	ENSG00000148229.12	POLE3		Nucleotide excision repair; Purine metabolism; Pyrimidine metabolism; HTLV-I infection; DNA replication; Metabolic pathways; Base excision repair	1.333	0.882594
NP_001153408.1	metabolic process	RNA binding	10969	ENSG00000117395.12	EBNA1BP2			1.332	0.93397
XP_006722863.1	cell death;metabolic process;regulation of biological process;response to stimulus	catalytic activity;metal ion binding;nucleotide binding;protein binding	5609		MAP2K7	ErbB Signaling Pathway; MAPK Cascade; TNF alpha Signaling Pathway; Toll-like receptor signaling pathway; VEGFA-VEGFR2 Signaling Pathway; RANKL/RANK (Receptor activator of NFKB (ligand)) Signaling Pathway; Regulation of toll-like receptor signaling pathway; Insulin Signaling; MAPK Signaling Pathway; IL-1 signaling pathway; Angiopoietin Like Protein 8 Regulatory Pathway; Cardiac Hypertrophic Respon…		1.332	0.883733
NP_001333445.1	metabolic process;regulation of biological process	DNA binding;protein binding	84458		LCOR			1.332	0.882594
XP_011527964.1	metabolic process	catalytic activity	56894		AGPAT3	Triacylglyceride Synthesis		1.332	0.883733
NP_002709.2	cell differentiation;metabolic process;regulation of biological process;response to stimulus	enzyme regulator activity;metal ion binding;protein binding	5523	ENSG00000073711.10	PPP2R3A	Wnt Signaling Pathway and Pluripotency; Glycogen Metabolism; Focal Adhesion-PI3K-Akt-mTOR-signaling pathway	PI3K-Akt signaling pathway; Dopaminergic synapse; mRNA surveillance pathway; Adrenergic signaling in cardiomyocytes; Sphingolipid signaling pathway; AMPK signaling pathway	1.332	0.882594
NP_060962.2	metabolic process;regulation of biological process;response to stimulus	catalytic activity;nucleotide binding;protein binding	55872	ENSG00000168078.9	PBK	4-hydroxytamoxifen, Dexamethasone, and Retinoic Acids Regulation of p27 Expression; VEGFA-VEGFR2 Signaling Pathway		1.33	0.956962
XP_011527050.1	cell communication;metabolic process;regulation of biological process;response to stimulus	DNA binding;metal ion binding;protein binding	23394		ADNP			1.33	0.905223
NP_001273588.1	cell organization and biogenesis;regulation of biological process;response to stimulus;transport	enzyme regulator activity;protein binding	9882	ENSG00000136111.12	TBC1D4	Insulin Signaling		1.33	0.93345
NP_689759.2	metabolic process;regulation of biological process	RNA binding	153443	ENSG00000151304.5	SRFBP1			1.33	0.931912
NP_004441.1	metabolic process;regulation of biological process	DNA binding;nucleotide binding;protein binding;RNA binding	2079	ENSG00000100632.10	ERH			1.33	0.896083
NP_001124508.1	metabolic process;regulation of biological process	metal ion binding;RNA binding	84240	ENSG00000131732.11	ZCCHC9			1.33	0.883733
XP_005259974.1	metabolic process;regulation of biological process	DNA binding;protein binding	4784		NFIX	Oxidative Stress		1.33	0.882594
NP_001309342.1		RNA binding	25957		PNISR			1.33	0.882594
NP_056157.1	metabolic process	catalytic activity;protein binding	23398	ENSG00000113593.11	PPWD1			1.329	0.93345
NP_001002755.1	cell organization and biogenesis;metabolic process	metal ion binding;protein binding	27247	ENSG00000169599.12	NFU1			1.329	0.908687
NP_001162589.1	cellular homeostasis;regulation of biological process;transport	metal ion binding;protein binding;transporter activity	57620	ENSG00000109689.15	STIM2			1.329	0.93345
XP_005253288.1	cell organization and biogenesis;cellular component movement;metabolic process;regulation of biological process;response to stimulus;transport	protein binding;receptor activity;signal transducer activity	960		CD44	Wnt Signaling Pathway and Pluripotency; Senescence and Autophagy in Cancer		1.328	0.93345
NP_060563.2		protein binding	54663	ENSG00000133316.15	WDR74			1.328	0.925074
NP_006360.3	metabolic process	protein binding	10489	ENSG00000132128.16	LRRC41			1.328	0.883733
NP_659483.2	cell differentiation;metabolic process	metal ion binding;protein binding	125972	ENSG00000269058.5	CALR3			1.328	0.88298
NP_065914.2	cell differentiation;metabolic process;regulation of biological process	DNA binding;metal ion binding	57623	ENSG00000066827.15	ZFAT			1.328	0.907056
NP_005850.1	cell differentiation;metabolic process;regulation of biological process	DNA binding;protein binding;RNA binding;translation regulator activity	5813	ENSG00000185129.5	PURA	Exercise-induced Circadian Regulation		1.327	0.933579
XP_016858652.1	metabolic process	catalytic activity;metal ion binding;protein binding	10322		SMYD5			1.327	0.933293
XP_011511944.1	cell organization and biogenesis	metal ion binding;protein binding	22998		LIMCH1			1.327	0.933293
XP_005259248.1			729440		CCDC61			1.327	0.882594
NP_689929.2	cell organization and biogenesis;metabolic process	protein binding;RNA binding	219988	ENSG00000166889.13	PATL1		RNA degradation	1.326	0.933973
XP_016867022.1	cell differentiation;cell organization and biogenesis;metabolic process;regulation of biological process	protein binding	9820		CUL7			1.326	0.883733
NP_005902.1	cell organization and biogenesis;metabolic process	catalytic activity;metal ion binding;nucleotide binding;protein binding	4144	ENSG00000168906.12	MAT2A	Methylation Pathways; One carbon metabolism and related pathways; Trans-sulfuration and one carbon metabolism	Cysteine and methionine metabolism; Metabolic pathways; Biosynthesis of amino acids	1.325	0.93345
NP_005021.2	cell division;cell organization and biogenesis;cell proliferation;metabolic process;regulation of biological process;response to stimulus	catalytic activity;metal ion binding;nucleotide binding;protein binding	5347	ENSG00000166851.14	PLK1	Integrated Cancer pathway; TNF alpha Signaling Pathway; Regulation of toll-like receptor signaling pathway; Cell Cycle	FoxO signaling pathway; Oocyte meiosis; Cell cycle; Progesterone-mediated oocyte maturation	1.325	0.89303
XP_011523844.1	cell division;metabolic process;regulation of biological process	nucleotide binding;protein binding	990		CDC6	DNA Replication; Cell Cycle		1.325	0.93397
NP_001317289.1	cell organization and biogenesis;cell proliferation;cellular homeostasis;metabolic process;regulation of biological process;response to stimulus	catalytic activity;DNA binding;metal ion binding;nucleotide binding;protein binding	5422	ENSG00000101868.10	POLA1	Nucleotide Metabolism; DNA Replication; Retinoblastoma (RB) in Cancer		1.324	0.924754
NP_001542.1	regulation of biological process;response to stimulus	enzyme regulator activity;protein binding	3476	ENSG00000089289.15	IGBP1			1.324	0.90891
NP_003817.1	cell organization and biogenesis;regulation of biological process;transport	protein binding	8774	ENSG00000134265.12	NAPG			1.324	0.912345
NP_001273120.1		protein binding	64897	ENSG00000157895.11	C12orf43			1.324	0.916264
XP_005265912.1	metabolic process;regulation of biological process;response to stimulus	catalytic activity;protein binding	23291		FBXW11	TNF alpha Signaling Pathway; VEGFA-VEGFR2 Signaling Pathway		1.324	0.842695
NP_001139647.1	metabolic process;regulation of biological process	DNA binding;metal ion binding;protein binding	84330	ENSG00000133250.13	ZNF414			1.324	0.921794
XP_016868725.1	cell death;metabolic process;regulation of biological process	DNA binding;protein binding;RNA binding	22827		PUF60			1.323	0.93397
NP_005889.3	cell differentiation;regulation of biological process	protein binding;RNA binding	4076	ENSG00000135387.20	CAPRIN1			1.323	0.93397
NP_057487.2	metabolic process	protein binding;RNA binding	51503	ENSG00000150316.11	CWC15		Spliceosome	1.323	0.908094
NP_057136.2	metabolic process		51018	ENSG00000067533.5	RRP15			1.323	0.952737
NP_001288784.1	cell death;metabolic process;regulation of biological process	protein binding	29115		SAP30BP			1.323	0.916264
NP_003931.2	cell differentiation;cell proliferation;metabolic process;regulation of biological process	catalytic activity;metal ion binding;protein binding	8975	ENSG00000058056.8	USP13			1.323	0.889942
NP_150648.2	metabolic process;response to stimulus;transport	protein binding	23230	ENSG00000197969.11	VPS13A			1.323	0.907056
NP_001165908.1	cell death;cell differentiation;cell organization and biogenesis;regulation of biological process;reproduction	DNA binding;metal ion binding;protein binding;RNA binding	23089		PEG10			1.323	0.883733
NP_113641.2			83641	ENSG00000065809.13	FAM107B			1.323	0.935894
NP_112494.3	cell organization and biogenesis;cellular component movement;regulation of biological process;response to stimulus;transport	catalytic activity;motor activity;nucleotide binding;protein binding	81930	ENSG00000121621.6	KIF18A			1.323	0.863146
NP_919424.1	metabolic process	catalytic activity;DNA binding;protein binding;RNA binding	3930	ENSG00000143815.14	LBR	Gastric cancer network 2; ATM Signaling Network in Development and Disease		1.322	0.942055
NP_064547.2	metabolic process;regulation of biological process	catalytic activity;DNA binding;nucleotide binding;protein binding;RNA binding	56919	ENSG00000005100.12	DHX33		NOD-like receptor signaling pathway	1.322	0.88298
XP_011527403.1	cell differentiation;metabolic process;regulation of biological process	metal ion binding;protein binding	9139	ENSG00000078699.21	CBFA2T2			1.322	0.938622
NP_060328.2	cell division;metabolic process;regulation of biological process;response to stimulus	DNA binding;protein binding	54962		TIPIN			1.322	0.855038
NP_004506.2	metabolic process;regulation of biological process;response to stimulus;transport	catalytic activity;DNA binding;nucleotide binding;protein binding;RNA binding	3608	ENSG00000143621.16	ILF2	B Cell Receptor Signaling Pathway		1.321	0.93476
NP_001123537.1	cellular component movement;regulation of biological process;response to stimulus	catalytic activity;enzyme regulator activity;metal ion binding;motor activity;nucleotide binding;protein binding;structural molecule activity	4650	ENSG00000099331.13	MYO9B			1.321	0.958712
NP_005782.1	metabolic process;regulation of biological process	protein binding;RNA binding	10199	ENSG00000124383.8	MPHOSPH10		Ribosome biogenesis in eukaryotes	1.321	0.941207
NP_066299.2	cellular component movement	catalytic activity;metal ion binding;motor activity;protein binding;structural molecule activity	4637	ENSG00000092841.18	MYL6	Focal Adhesion	Oxytocin signaling pathway; Vascular smooth muscle contraction	1.321	0.933579
NP_689619.1		protein binding	134265	ENSG00000157510.13	AFAP1L1			1.321	0.926234
NP_003748.1	cell organization and biogenesis;metabolic process;regulation of biological process	protein binding;RNA binding	8668	ENSG00000084623.11	EIF3I	Translation Factors	RNA transport	1.32	0.936862
NP_874365.3	cell communication;cell death;cell organization and biogenesis;cell proliferation;cellular component movement;metabolic process;regulation of biological process;response to stimulus;transport	catalytic activity;protein binding	23513	ENSG00000274287.4; ENSG00000180900.18	SCRIB	Human Thyroid Stimulating Hormone (TSH) signaling pathway		1.32	0.949428
NP_056525.2	cell organization and biogenesis;metabolic process;regulation of biological process;response to stimulus;transport	protein binding;RNA binding	29997	ENSG00000105373.18	GLTSCR2; NOP53		Herpes simplex infection	1.32	0.933579
NP_000273.2	metabolic process	catalytic activity;metal ion binding;nucleotide binding;protein binding	5095	ENSG00000175198.15	PCCA		Valine, leucine and isoleucine degradation; Propanoate metabolism; Metabolic pathways; Glyoxylate and dicarboxylate metabolism; Carbon metabolism	1.32	0.901706
NP_003119.2	cell organization and biogenesis;cellular component movement;metabolic process;regulation of biological process;response to stimulus;transport	protein binding;RNA binding;structural molecule activity	6711	ENSG00000115306.15	SPTBN1	Sudden Infant Death Syndrome (SIDS) Susceptibility Pathways; TGF-beta Signaling Pathway		1.319	0.949428
XP_016873329.1	metabolic process;regulation of biological process;transport	catalytic activity;protein binding	5049		PAFAH1B2			1.319	0.911151
NP_057491.2	metabolic process		51507	ENSG00000022277.12	RTFDC1			1.319	0.933293
NP_115570.1	cell organization and biogenesis;metabolic process;regulation of biological process	RNA binding	84154	ENSG00000197498.12	RPF2			1.318	0.927012
NP_061984.2	cell organization and biogenesis;regulation of biological process;response to stimulus	protein binding;receptor activity;signal transducer activity	3122	ENSG00000204287.13; ENSG00000227993.9; ENSG00000277263.1	HLA-DRA	Cytokines and Inflammatory Response; Allograft Rejection	Systemic lupus erythematosus; HTLV-I infection; Epstein-Barr virus infection; Antigen processing and presentation; Inflammatory bowel disease (IBD); Staphylococcus aureus infection; Phagosome; Cell adhesion molecules (CAMs); Hematopoietic cell lineage; Influenza A; Herpes simplex infection; Leishmaniasis; Rheumatoid arthritis; Autoimmune thyroid disease; Allograft rejection; Intestinal immune net…	1.318	0.898333
NP_056473.2	cell death;cell organization and biogenesis;metabolic process;regulation of biological process;response to stimulus	protein binding;RNA binding	26155		NOC2L			1.317	0.961854
NP_073741.2	metabolic process	catalytic activity;metal ion binding;nucleotide binding;protein binding;RNA binding	64852	ENSG00000149016.15	TUT1			1.317	0.883733
XP_016855322.1	cell organization and biogenesis;transport	protein binding;transporter activity	7109		TRAPPC10			1.317	0.883733
NP_001193769.1	cell organization and biogenesis;metabolic process;transport	protein binding	10618		TGOLN2			1.316	0.941207
NP_001518.3	cell differentiation;cell organization and biogenesis;coagulation;metabolic process;regulation of biological process;response to stimulus	catalytic activity;DNA binding;protein binding;RNA binding	3066	ENSG00000196591.11	HDAC2	Cell Cycle; Initiation of transcription and translation elongation at the HIV-1 LTR; Notch Signaling Pathway; Notch Signaling Pathway; Neural Crest Differentiation	Thyroid hormone signaling pathway; Chronic myeloid leukemia; Alcoholism; Huntington's disease; Viral carcinogenesis; Transcriptional misregulation in cancer; Pathways in cancer; Epstein-Barr virus infection; Cell cycle; Longevity regulating pathway - multiple species; Notch signaling pathway	1.316	0.936485
NP_077001.1	cell communication;cell organization and biogenesis;metabolic process;response to stimulus	catalytic activity;metal ion binding;nucleotide binding;protein binding	79077	ENSG00000179958.8	DCTPP1		Metabolic pathways; Pyrimidine metabolism	1.316	0.926234
XP_016866532.1	development;metabolic process;regulation of biological process	DNA binding;metal ion binding;protein binding	55809		TRERF1			1.316	0.883733
XP_016879141.1	cell organization and biogenesis;development;metabolic process;regulation of biological process;response to stimulus	catalytic activity;protein binding	7874		USP7			1.315	0.947135
NP_997263.2		RNA binding	388115	ENSG00000188549.12	C15orf52; CCDC9B			1.315	0.908687
NP_001309091.1	metabolic process;regulation of biological process;response to stimulus	DNA binding;protein binding	6938	ENSG00000140262.17	TCF12			1.315	0.882594
XP_016856690.1	cellular component movement;defense response;regulation of biological process;response to stimulus	protein binding;receptor activity;signal transducer activity	3570		IL6R	IL-6 signaling pathway; Senescence and Autophagy in Cancer; Sudden Infant Death Syndrome (SIDS) Susceptibility Pathways		1.315	0.882594
NP_001276019.1	regulation of biological process	DNA binding;metal ion binding;protein binding	79830	ENSG00000197056.9	ZMYM1			1.315	0.883733
NP_115727.5	cell organization and biogenesis;metabolic process	protein binding;RNA binding	84311	ENSG00000278845.4	MRPL45			1.314	0.933293
NP_085053.1		metal ion binding;protein binding	80774	ENSG00000136490.8	LIMD2			1.314	0.883733
NP_426359.1	cell communication;cell differentiation;cell division;cell organization and biogenesis;cellular component movement;coagulation;metabolic process;regulation of biological process;response to stimulus;transport	catalytic activity;nucleotide binding;protein binding	998	ENSG00000070831.15	CDC42	Leptin signaling pathway; G13 Signaling Pathway; Oxidative Damage; p38 MAPK Signaling Pathway; Spinal Cord Injury; TGF-beta Signaling Pathway; Regulation of Microtubule Cytoskeleton; Integrin-mediated Cell Adhesion; Target Of Rapamycin (TOR) Signaling; T-Cell antigen Receptor (TCR) Signaling Pathway; VEGFA-VEGFR2 Signaling Pathway; B Cell Receptor Signaling Pathway; AGE/RAGE pathway; Pathogenic E…		1.313	0.854713
NP_438172.1	cell organization and biogenesis;metabolic process;regulation of biological process	catalytic activity;protein binding	11091	ENSG00000196363.9	WDR5			1.313	0.968499
NP_203527.1	cell organization and biogenesis;metabolic process	protein binding;RNA binding;structural molecule activity	6183	ENSG00000283018.1; ENSG00000128626.11	MRPS12		Ribosome	1.313	0.927012
NP_054733.2	cell differentiation;cell organization and biogenesis;metabolic process	catalytic activity;DNA binding;nucleotide binding;protein binding;RNA binding	23020	ENSG00000144028.14	SNRNP200		Spliceosome	1.312	0.950286
NP_002825.3	cell differentiation;cell organization and biogenesis;cellular component movement;metabolic process;regulation of biological process;response to stimulus	catalytic activity;protein binding	5781	ENSG00000179295.17	PTPN11	Kit receptor signaling pathway; Rac1/Pak1/p38/MMP-2 pathway; Alpha 6 Beta 4 signaling pathway; Brain-Derived Neurotrophic Factor (BDNF) signaling pathway; IL-5 Signaling Pathway; Interleukin-11 Signaling Pathway; IL-2 Signaling Pathway; Leptin signaling pathway; Type II interferon signaling (IFNG); Insulin Signaling; IL-4 Signaling Pathway; Signaling of Hepatocyte Growth Factor Receptor; Hepatiti…	Ras signaling pathway; Phospholipase D signaling pathway; Jak-STAT signaling pathway; Epithelial cell signaling in Helicobacter pylori infection; Chronic myeloid leukemia; Proteoglycans in cancer; Axon guidance; Neurotrophin signaling pathway; Leukocyte transendothelial migration; Insulin resistance; Natural killer cell mediated cytotoxicity; Herpes simplex infection; Adipocytokine signaling path…	1.312	0.949428
NP_006017.1	cell organization and biogenesis	DNA binding;protein binding;RNA binding	8971	ENSG00000184897.5	H1FX			1.312	0.930893
NP_149103.1	metabolic process	RNA binding	88745	ENSG00000124541.6	RRP36			1.312	0.90203
NP_057216.2	cell differentiation;metabolic process;regulation of biological process	DNA binding;RNA binding	50804		MYEF2	TFs Regulate miRNAs related to cardiac hypertrophy; Physiological and Pathological Hypertrophy of the Heart; MicroRNAs in cardiomyocyte hypertrophy; Mitochondrial Gene Expression		1.312	0.921498
NP_036591.2	transport	metal ion binding;transporter activity	26521	ENSG00000150779.11	TIMM8B			1.312	0.949275
NP_003087.1	cell organization and biogenesis;metabolic process;transport	protein binding;RNA binding;structural molecule activity	6637	ENSG00000143977.13	SNRPG	mRNA Processing	Spliceosome	1.312	0.885857
NP_001427.2	cell differentiation;cell organization and biogenesis;metabolic process	catalytic activity;protein binding;RNA binding	2091	ENSG00000280548.3; ENSG00000105202.8	FBL		Ribosome biogenesis in eukaryotes	1.311	0.950315
NP_006187.2	metabolic process;regulation of biological process	DNA binding;protein binding;RNA binding	5093	ENSG00000169564.6	PCBP1		Spliceosome	1.31	0.952737
NP_071741.2	cell division;cell organization and biogenesis;metabolic process	protein binding	64151	ENSG00000109805.9	NCAPG			1.31	0.941207
XP_016878507.1	metabolic process	catalytic activity;nucleotide binding	197322		ACSF3			1.31	0.893034
NP_079120.1	cell organization and biogenesis;cellular component movement;metabolic process;regulation of biological process;response to stimulus;transport	protein binding;structural molecule activity	79902	ENSG00000125450.10	NUP85	Integrated Breast Cancer Pathway	RNA transport	1.31	0.889998
NP_006776.1	cell differentiation;cell organization and biogenesis;cell proliferation;defense response;metabolic process;regulation of biological process;response to stimulus;transport	catalytic activity;enzyme regulator activity;protein binding;signal transducer activity	10892	ENSG00000172175.12	MALT1	T-Cell antigen Receptor (TCR) Signaling Pathway; T-Cell antigen Receptor (TCR) pathway during Staphylococcus aureus infection; B Cell Receptor Signaling Pathway	NF-kappa B signaling pathway; T cell receptor signaling pathway; Tuberculosis; B cell receptor signaling pathway	1.309	0.933293
NP_115675.1	metabolic process;regulation of biological process	protein binding	84259	ENSG00000137692.11	DCUN1D5			1.309	0.933293
NP_659480.1	metabolic process;response to stimulus	catalytic activity;DNA binding;metal ion binding;protein binding	252969	ENSG00000154328.15	NEIL2		Base excision repair	1.309	0.854713
XP_005245775.1	metabolic process;transport	DNA binding;protein binding;RNA binding	10250		SRRM1	mRNA Processing		1.308	0.961854
NP_001182237.1	metabolic process;regulation of biological process	DNA binding;protein binding	8545	ENSG00000163320.10	CGGBP1			1.308	0.922142
NP_001264900.1	cellular component movement;metabolic process;response to stimulus	catalytic activity;nucleotide binding	84197	ENSG00000185900.9	SGK196; POMK			1.308	0.93397
XP_005249549.1	metabolic process;regulation of biological process;response to stimulus	protein binding	9656		MDC1			1.307	0.933579
XP_005273739.1	cell organization and biogenesis;metabolic process;regulation of biological process;response to stimulus	catalytic activity;DNA binding;metal ion binding;protein binding	9070		ASH2L			1.307	0.93345
NP_055690.1	cell division;cell organization and biogenesis;cell proliferation;cellular component movement;metabolic process;regulation of biological process	catalytic activity;motor activity;nucleotide binding;protein binding	9928	ENSG00000118193.11	KIF14			1.307	0.933293
XP_016868469.1	metabolic process;regulation of biological process;response to stimulus	protein binding;RNA binding	11030		RBPMS	Exercise-induced Circadian Regulation		1.307	0.883733
XP_011510519.1	cell differentiation;cell organization and biogenesis;defense response;metabolic process;regulation of biological process;response to stimulus	catalytic activity;DNA binding;metal ion binding;nucleotide binding;protein binding	9759		HDAC4	VEGFA-VEGFR2 Signaling Pathway; MicroRNAs in cardiomyocyte hypertrophy; Cell Cycle; Cardiac Hypertrophic Response; Endochondral Ossification		1.307	0.872194
NP_002954.2	cell differentiation;defense response;regulation of biological process;response to stimulus;transport	metal ion binding;protein binding	6278	ENSG00000143556.8	S100A7			1.307	0.883733
NP_001287939.1	metabolic process;response to stimulus	catalytic activity;metal ion binding;protein binding;RNA binding	91801	ENSG00000137760.14	ALKBH8			1.307	0.879562
NP_001269804.1	cell differentiation;cell organization and biogenesis;metabolic process;regulation of biological process	catalytic activity;DNA binding;nucleotide binding;protein binding	6594	ENSG00000102038.15	SMARCA1			1.306	0.967106
NP_003015.2	cell organization and biogenesis;cellular component movement;metabolic process;regulation of biological process;response to stimulus;transport	catalytic activity;enzyme regulator activity;metal ion binding;nucleotide binding;protein binding;structural molecule activity	6453	ENSG00000205726.14	ITSN1			1.306	0.915366
NP_680545.1		protein binding;RNA binding	138716	ENSG00000164967.9	RPP25L		RNA transport; Ribosome biogenesis in eukaryotes	1.306	0.907056
NP_001245282.1	cell organization and biogenesis;metabolic process;response to stimulus	catalytic activity;nucleotide binding;protein binding;RNA binding	9343	ENSG00000108883.12	EFTUD2	mRNA Processing	Spliceosome	1.305	0.961423
XP_016877111.1	cell division;cell organization and biogenesis;metabolic process;regulation of biological process	catalytic activity;nucleotide binding;protein binding	7443		VRK1			1.305	0.967106
NP_057439.2	cell death;metabolic process;regulation of biological process;response to stimulus	catalytic activity;nucleotide binding;protein binding;RNA binding	51202	ENSG00000213782.7	DDX47			1.305	0.93345
NP_005456.1	cell organization and biogenesis;metabolic process;regulation of biological process;response to stimulus	catalytic activity;nucleotide binding;protein binding	10000	ENSG00000117020.16; ENSG00000275199.4	AKT3	Overview of nanoparticle effects; Regulation of toll-like receptor signaling pathway; MAPK Signaling Pathway; Integrin-mediated Cell Adhesion; Signal Transduction of S1P Receptor; Focal Adhesion-PI3K-Akt-mTOR-signaling pathway; Chemokine signaling pathway; Signaling Pathways in Glioblastoma; ErbB Signaling Pathway; Focal Adhesion; Toll-like receptor signaling pathway; ESC Pluripotency Pathways	B cell receptor signaling pathway; AGE-RAGE signaling pathway in diabetic complications; Non-alcoholic fatty liver disease (NAFLD); Insulin resistance; Osteoclast differentiation; Phospholipase D signaling pathway; Pathways in cancer; Proteoglycans in cancer; Signaling pathways regulating pluripotency of stem cells; Chagas disease (American trypanosomiasis); Central carbon metabolism in cancer; E…	1.305	0.883733
XP_011523673.1	metabolic process	catalytic activity;metal ion binding;protein binding	84669		USP32			1.305	0.884199
NP_001138830.1	cell differentiation;cell organization and biogenesis;cellular homeostasis;metabolic process;regulation of biological process;response to stimulus	catalytic activity;DNA binding;protein binding;RNA binding	25942	ENSG00000169375.15	SIN3A	TGF-beta Signaling Pathway; Hedgehog Signaling Pathway; Retinoblastoma (RB) in Cancer; Androgen receptor signaling pathway; Mecp2 and Associated Rett Syndrome	Transcriptional misregulation in cancer; Huntington's disease; Thyroid hormone signaling pathway	1.304	0.930893
NP_006755.4		protein binding	7866	ENSG00000214706.10	IFRD2			1.304	0.883733
NP_954592.1	cell organization and biogenesis;metabolic process;regulation of biological process;response to stimulus	catalytic activity;DNA binding;protein binding	10498	ENSG00000142453.11	CARM1	Androgen receptor signaling pathway	Endocrine resistance	1.303	0.968499
NP_115766.3	cell organization and biogenesis;metabolic process;regulation of biological process	protein binding;RNA binding	84365	ENSG00000155438.11	MKI67IP; NIFK			1.302	0.968499
NP_057039.1	regulation of biological process	protein binding	51072	ENSG00000162959.13	MEMO1			1.302	0.941207
XP_016856004.1	development	DNA binding;metal ion binding;protein binding	1912		PHC2			1.302	0.93345
NP_001138847.1	metabolic process;regulation of biological process;response to stimulus	catalytic activity;metal ion binding	121642	ENSG00000189046.10	ALKBH2			1.302	0.908768
NP_055317.1	cell organization and biogenesis;cell proliferation;metabolic process;regulation of biological process;response to stimulus	catalytic activity;metal ion binding;protein binding	27339	ENSG00000110107.8	PRPF19		Spliceosome; Ubiquitin mediated proteolysis	1.301	0.963506
NP_002477.1	cell organization and biogenesis;metabolic process;regulation of biological process;response to stimulus;transport	protein binding;RNA binding	4686	ENSG00000136937.12	NCBP1	mRNA Processing	RNA transport; mRNA surveillance pathway; Spliceosome	1.301	0.965398
NP_004292.1	cell organization and biogenesis;metabolic process;regulation of biological process;response to stimulus	DNA binding;protein binding	86	ENSG00000136518.16	ACTL6A	Gastric Cancer Network 1		1.301	0.967106
XP_011507500.1	cell organization and biogenesis;metabolic process;regulation of biological process;response to stimulus	protein binding	128239		IQGAP3			1.301	0.933579
NP_001135768.1	cell division;cell organization and biogenesis;regulation of biological process	protein binding	23111	ENSG00000133104.12	SPG20; SPART		Endocytosis	1.301	0.968499
NP_001002836.2	metabolic process;regulation of biological process	DNA binding;metal ion binding	126208	ENSG00000142409.5	ZNF787			1.301	0.908094
NP_060757.4	cell organization and biogenesis;regulation of biological process;response to stimulus	enzyme regulator activity;protein binding	94134	ENSG00000165322.17	ARHGAP12			1.301	0.96586
NP_001308630.1	cell organization and biogenesis;metabolic process;regulation of biological process;transport	protein binding;RNA binding;structural molecule activity;translation regulator activity	6203	ENSG00000274005.3; ENSG00000275323.3; ENSG00000277079.3; ENSG00000278081.3; ENSG00000277359.3; ENSG00000170889.13; ENSG00000274950.4; ENSG00000274626.3; ENSG00000278270.4; ENSG00000274646.4	RPS9	Cytoplasmic Ribosomal Proteins	Ribosome	1.3	0.963506
NP_001315593.1	regulation of biological process;response to stimulus	enzyme regulator activity;metal ion binding;protein binding	9411	ENSG00000137962.12	ARHGAP29	Hypothetical Craniofacial Development Pathway		1.3	0.961423
NP_001307493.1	response to stimulus	protein binding	81576	ENSG00000104957.13	CCDC130	Ectoderm Differentiation		1.3	0.854713
XP_016873669.1	metabolic process;regulation of biological process;response to stimulus	DNA binding;protein binding;RNA binding	6749		SSRP1			1.299	0.963506
XP_016865932.1	cell organization and biogenesis;development;metabolic process;regulation of biological process	catalytic activity;DNA binding;metal ion binding;nucleotide binding;protein binding	221656		KDM1B			1.299	0.90203
XP_016882651.1	cell organization and biogenesis;metabolic process;regulation of biological process;response to stimulus	catalytic activity;DNA binding;nucleotide binding;protein binding	6597		SMARCA4			1.298	0.961854
NP_005773.3	cell differentiation;metabolic process;regulation of biological process;response to stimulus;transport	protein binding;RNA binding	10189	ENSG00000183684.7	ALYREF		Spliceosome; Herpes simplex infection; mRNA surveillance pathway; RNA transport	1.298	0.968499
XP_006713912.1	cell division;cell organization and biogenesis;metabolic process;regulation of biological process	catalytic activity;protein binding	10296		MAEA			1.298	0.907193
YP_002124312.1	metabolic process;transport	catalytic activity	6775066		ND5			1.298	0.857981
NP_056183.2	cell communication;cell organization and biogenesis;regulation of biological process;response to stimulus;transport	protein binding;transporter activity	24145	ENSG00000110218.8	PANX1		NOD-like receptor signaling pathway	1.297	0.915377
NP_005841.1	metabolic process;regulation of biological process	protein binding;RNA binding	10262	ENSG00000143368.9	SF3B4	mRNA Processing	Spliceosome	1.296	0.93476
XP_011526430.1	cell death;cell organization and biogenesis;cellular component movement;metabolic process;regulation of biological process;response to stimulus	catalytic activity;nucleotide binding;protein binding	5585		PKN1	Apoptosis-related network due to altered Notch3 in ovarian cancer; G13 Signaling Pathway		1.296	0.936862
NP_056076.1	cell division;cell organization and biogenesis;metabolic process	protein binding	23310	ENSG00000151503.12	NCAPD3			1.296	0.956652
NP_001268382.1	cell organization and biogenesis;metabolic process;regulation of biological process;response to stimulus	catalytic activity;DNA binding;nucleotide binding;protein binding	53615	ENSG00000071655.17	MBD3			1.296	0.933293
NP_006701.1	cell organization and biogenesis;metabolic process;regulation of biological process;response to stimulus	protein binding	10920	ENSG00000198612.10	COPS8			1.296	0.915494
NP_001510.2	cell organization and biogenesis;metabolic process;regulation of biological process	metal ion binding;protein binding	2972	ENSG00000185024.16	BRF1			1.296	0.885357
NP_997226.2		metal ion binding;protein binding	257160	ENSG00000167257.10	RNF214			1.295	0.933579
NP_859076.3	metabolic process	catalytic activity	339175	ENSG00000087995.15	METTL2A			1.295	0.899127
NP_001181884.1	defense response;regulation of biological process;response to stimulus	metal ion binding;protein binding;RNA binding;structural molecule activity	9782	ENSG00000015479.18; ENSG00000280987.4	MATR3			1.294	0.967106
NP_003904.3	metabolic process	catalytic activity;nucleotide binding;protein binding;RNA binding	8899	ENSG00000112739.16	PRPF4B	mRNA Processing		1.294	0.968499
NP_005862.1	cell death;metabolic process	protein binding;RNA binding	10285	ENSG00000119953.12	SMNDC1		Spliceosome	1.294	0.93397
NP_005860.2	metabolic process	catalytic activity	10283	ENSG00000153015.15	CWC27			1.294	0.961423
NP_067041.1	metabolic process;response to stimulus	protein binding	58493	ENSG00000148153.13	INIP			1.294	0.96582
XP_016882575.1	cell differentiation;cell organization and biogenesis;cellular component movement;metabolic process;regulation of biological process;response to stimulus;transport	catalytic activity;metal ion binding;motor activity;nucleotide binding;protein binding;structural molecule activity;transporter activity	58513		EPS15L1	EGF/EGFR Signaling Pathway		1.293	0.967106
XP_011543475.1	cell organization and biogenesis;metabolic process;regulation of biological process;response to stimulus	protein binding	56946		C11orf30; EMSY			1.293	0.907056
NP_002632.1	metabolic process;regulation of biological process	catalytic activity;protein binding	5277	ENSG00000165195.15	PIGA		Glycosylphosphatidylinositol (GPI)-anchor biosynthesis; Metabolic pathways	1.293	0.968499
NP_001305665.1			79780	ENSG00000149231.11	CCDC82			1.293	0.921064
XP_011536382.1	metabolic process;regulation of biological process		23389		MED13L			1.293	0.936862
NP_006234.1	regulation of biological process;response to stimulus	enzyme regulator activity;protein binding	5525	ENSG00000066027.11	PPP2R5A	Focal Adhesion-PI3K-Akt-mTOR-signaling pathway; Glycogen Metabolism	Oocyte meiosis; Dopaminergic synapse; AMPK signaling pathway; Sphingolipid signaling pathway; mRNA surveillance pathway; Adrenergic signaling in cardiomyocytes; PI3K-Akt signaling pathway	1.293	0.948584
NP_060090.2	defense response;metabolic process;regulation of biological process;response to stimulus	DNA binding;protein binding;RNA binding	3609	ENSG00000129351.17	ILF3			1.292	0.968218
NP_004688.2	metabolic process	protein binding;RNA binding	9128	ENSG00000136875.12	PRPF4	mRNA Processing	Spliceosome	1.292	0.889998
NP_000353.1	regulation of biological process;response to stimulus;transport	enzyme regulator activity;metal ion binding;protein binding	7078	ENSG00000100234.11	TIMP3	Angiogenesis; Endochondral Ossification; Oncostatin M Signaling Pathway; Matrix Metalloproteinases	MicroRNAs in cancer; Proteoglycans in cancer	1.292	0.963506
NP_001304818.1	metabolic process	catalytic activity;metal ion binding;protein binding	83940		TATDN1			1.292	0.912415
NP_001309350.1	cell organization and biogenesis;cell proliferation;cellular homeostasis;defense response;development;regulation of biological process;response to stimulus	protein binding;receptor activity;signal transducer activity	958		CD40	Allograft Rejection; Inflammatory Response Pathway; Toll-like receptor signaling pathway; Regulation of toll-like receptor signaling pathway; NLR Proteins		1.292	0.930893
NP_002493.3	cell differentiation;cell organization and biogenesis;defense response;metabolic process;regulation of biological process;response to stimulus	DNA binding;protein binding	4791	ENSG00000077150.18	NFKB2	TNF alpha Signaling Pathway; Toll-like receptor signaling pathway; Toll-like Receptor Signaling; Sudden Infant Death Syndrome (SIDS) Susceptibility Pathways; Photodynamic therapy-induced NF-kB survival signaling; RANKL/RANK (Receptor activator of NFKB (ligand)) Signaling Pathway; Regulation of toll-like receptor signaling pathway; Folate Metabolism; Selenium Micronutrient Network; ApoE and miR-14…		1.291	0.924001
NP_056365.1	metabolic process;transport	protein binding;transporter activity	26031	ENSG00000070882.12	OSBPL3			1.291	0.968499
NP_001257437.1	cell death;cell organization and biogenesis;defense response;metabolic process;regulation of biological process;response to stimulus	catalytic activity;DNA binding;metal ion binding;protein binding	7128	ENSG00000118503.14	TNFAIP3	TNF alpha Signaling Pathway; Regulation of toll-like receptor signaling pathway	Measles; TNF signaling pathway; Epstein-Barr virus infection; NF-kappa B signaling pathway; NOD-like receptor signaling pathway	1.291	0.933579
XP_016873061.1	cell differentiation;metabolic process;regulation of biological process;response to stimulus	protein binding	283149		BCL9L			1.291	0.950286
XP_016874317.1	cell differentiation;cell organization and biogenesis;metabolic process;regulation of biological process;response to stimulus	metal ion binding;protein binding;structural molecule activity	1280		COL2A1	Focal Adhesion; Endochondral Ossification		1.291	0.961423
NP_001076438.1		protein binding	55216	ENSG00000150776.17	C11orf57; NKAPD1			1.291	0.93345
XP_011532848.1	metabolic process;regulation of biological process;response to stimulus	protein binding;RNA binding	3187	ENSG00000169045.17; ENSG00000284254.1	HNRNPH1	Mecp2 and Associated Rett Syndrome; mRNA Processing		1.29	0.968499
NP_077297.2	regulation of biological process	protein binding;RNA binding	79171	ENSG00000126254.11	RBM42			1.29	0.963506
NP_001155045.1	cell differentiation;coagulation;metabolic process;regulation of biological process	DNA binding	23764	ENSG00000185022.11	MAFF	NRF2 pathway; Myometrial Relaxation and Contraction Pathways		1.29	0.929023
NP_002446.3	transport		4580	ENSG00000173171.14	MTX1			1.29	0.963506
NP_001307524.1	cell differentiation;cell growth;cell organization and biogenesis;metabolic process;regulation of biological process;response to stimulus	catalytic activity;nucleotide binding;protein binding;RNA binding	1655	ENSG00000108654.13	DDX5		Transcriptional misregulation in cancer; Spliceosome; Proteoglycans in cancer	1.289	0.968499
NP_003008.1	metabolic process;regulation of biological process;transport	protein binding;RNA binding	6428	ENSG00000112081.16	SRSF3	mRNA Processing	Spliceosome; Herpes simplex infection	1.289	0.968499
NP_066997.3	cell death;cell organization and biogenesis;metabolic process;regulation of biological process;response to stimulus	enzyme regulator activity;protein binding;RNA binding	57805	ENSG00000158941.16	KIAA1967; CCAR2			1.288	0.967106
NP_001284519.1	metabolic process;regulation of biological process;response to stimulus	catalytic activity;RNA binding	10849	ENSG00000117877.10	CD3EAP			1.288	0.961854
NP_003086.1	cell organization and biogenesis;metabolic process;transport	protein binding;RNA binding	6636	ENSG00000139343.10	SNRPF	mRNA Processing	Spliceosome	1.288	0.893973
XP_011523129.2	cell organization and biogenesis;metabolic process;regulation of biological process;response to stimulus	catalytic activity;protein binding	4355		MPP2			1.288	0.949428
NP_660275.2	metabolic process	catalytic activity;protein binding;RNA binding	90353	ENSG00000142544.6	CTU1		Sulfur relay system	1.288	0.891608
XP_016883335.1	cell organization and biogenesis;regulation of biological process;transport	protein binding;transporter activity	3787		KCNS1			1.288	0.93476
NP_056173.1	metabolic process;regulation of biological process	metal ion binding;RNA binding	23515	ENSG00000159256.12	MORC3	Interactome of polycomb repressive complex 2 (PRC2)		1.287	0.949428
NP_001138244.1	metabolic process;regulation of biological process;response to stimulus	enzyme regulator activity;protein binding;signal transducer activity	8439	ENSG00000035681.7	NSMAF	TNF alpha Signaling Pathway		1.287	0.907193
NP_942595.1	metabolic process;regulation of biological process	catalytic activity;enzyme regulator activity;nucleotide binding;protein binding	55589	ENSG00000138756.17	BMP2K		Transcriptional misregulation in cancer	1.286	0.963506
NP_008864.4	metabolic process;regulation of biological process;transport	transporter activity	6526	ENSG00000198743.6	SLC5A3	NRF2 pathway		1.286	0.933293
XP_011517482.1	cell division;cell organization and biogenesis;regulation of biological process	protein binding	89958		SAPCD2			1.286	0.933579
NP_000427.1	metabolic process;regulation of biological process;response to stimulus	catalytic activity;protein binding	5019	ENSG00000083720.12	OXCT1	Synthesis and Degradation of Ketone Bodies	Synthesis and degradation of ketone bodies; Butanoate metabolism; Valine, leucine and isoleucine degradation	1.285	0.961854
NP_055160.2	metabolic process;regulation of biological process	metal ion binding	24149	ENSG00000171467.15	ZNF318	Androgen receptor signaling pathway		1.285	0.916264
NP_066012.1	cell differentiation;metabolic process;regulation of biological process	catalytic activity;protein binding;RNA binding	57721	ENSG00000145388.14	METTL14			1.285	0.907056
NP_203528.2	cellular component movement	protein binding	89876		MAATS1			1.285	0.894925
XP_016869465.1	metabolic process;response to stimulus;transport	catalytic activity;protein binding	93100		NAPRT1; NAPRT			1.284	0.949428
NP_060695.2	cell organization and biogenesis;metabolic process;regulation of biological process	protein binding	55234	ENSG00000122692.8	SMU1			1.284	0.970266
NP_055186.3	cell organization and biogenesis;metabolic process;regulation of biological process	DNA binding;metal ion binding;protein binding;RNA binding	26993	ENSG00000011243.17	AKAP8L		Epstein-Barr virus infection	1.284	0.967456
NP_036580.2	cell differentiation;cellular component movement;metabolic process;regulation of biological process;response to stimulus;transport	catalytic activity;DNA binding;protein binding;signal transducer activity	6777	ENSG00000173757.9	STAT5B	Kit receptor signaling pathway; Adipogenesis; IL-5 Signaling Pathway; Chemokine signaling pathway; IL-9 Signaling Pathway; Brain-Derived Neurotrophic Factor (BDNF) signaling pathway; AGE/RAGE pathway; Leptin signaling pathway; Endochondral Ossification; IL-4 Signaling Pathway; IL-3 Signaling Pathway; IL-7 Signaling Pathway; White fat cell differentiation; IL-2 Signaling Pathway; Rac1/Pak1/p38/MMP…	Pathways in cancer; Prolactin signaling pathway; Jak-STAT signaling pathway; Acute myeloid leukemia; Th1 and Th2 cell differentiation; Chemokine signaling pathway; AGE-RAGE signaling pathway in diabetic complications; ErbB signaling pathway; Chronic myeloid leukemia; Measles; Hepatitis B; HTLV-I infection; Viral carcinogenesis	1.284	0.963886
NP_001337459.1	cell organization and biogenesis;metabolic process;regulation of biological process;response to stimulus	catalytic activity;DNA binding;protein binding;signal transducer activity	57708		MIER1			1.284	0.933579
NP_001138881.1	defense response;metabolic process;regulation of biological process;response to stimulus	DNA binding;protein binding;RNA binding	4841	ENSG00000147140.15	NONO	mRNA Processing		1.283	0.968499
NP_631961.1	regulation of biological process	DNA binding;metal ion binding;protein binding;RNA binding	8148	ENSG00000270647.5; ENSG00000276833.2	TAF15		Transcriptional misregulation in cancer; Basal transcription factors	1.283	0.970266
NP_003783.1	cell differentiation;development;metabolic process;regulation of biological process	catalytic activity;DNA binding;protein binding;RNA binding	8721	ENSG00000107223.12	EDF1			1.283	0.968499
NP_619727.2	metabolic process;regulation of biological process;response to stimulus	DNA binding;protein binding	10725	ENSG00000102908.20	NFAT5			1.283	0.93345
NP_006285.1	cell organization and biogenesis;metabolic process;transport	catalytic activity;protein binding;transporter activity	7381	ENSG00000156467.9	UQCRB	Electron Transport Chain	Metabolic pathways; Huntington's disease; Oxidative phosphorylation; Parkinson's disease; Cardiac muscle contraction; Non-alcoholic fatty liver disease (NAFLD); Alzheimer's disease	1.283	0.92863
XP_011516594.1			158248		TTC16			1.283	0.908094
NP_005142.1	cell communication;metabolic process;regulation of biological process	catalytic activity;enzyme regulator activity;protein binding	9097	ENSG00000101557.14	USP14			1.282	0.968499
NP_005490.1	metabolic process;regulation of biological process	catalytic activity;enzyme regulator activity;metal ion binding;nucleotide binding;protein binding	10054	ENSG00000126261.12	UBA2		Ubiquitin mediated proteolysis	1.282	0.968499
NP_777567.1	metabolic process;regulation of biological process	enzyme regulator activity;protein binding	151987	ENSG00000163605.14	PPP4R2			1.282	0.959356
NP_478126.1	metabolic process;regulation of biological process	catalytic activity;RNA binding	118460	ENSG00000223496.2	EXOSC6		RNA degradation	1.282	0.948297
NP_001001890.1	cell differentiation;cell proliferation;metabolic process;regulation of biological process	DNA binding;metal ion binding;nucleotide binding;protein binding	861	ENSG00000159216.18	RUNX1	Dual hijack model of Vif in HIV infection	Acute myeloid leukemia; Pathways in cancer; Chronic myeloid leukemia; Transcriptional misregulation in cancer	1.282	0.933293
XP_016860586.1	cell organization and biogenesis;metabolic process;regulation of biological process	metal ion binding;protein binding	84289		ING5			1.282	0.908094
XP_016858421.1		protein binding	9859		CEP170			1.281	0.968499
NP_057021.2	cell death;cell differentiation;metabolic process	catalytic activity;protein binding	51604	ENSG00000124155.17	PIGT		Metabolic pathways; Glycosylphosphatidylinositol (GPI)-anchor biosynthesis	1.281	0.952737
NP_689940.3	response to stimulus	protein binding	221184	ENSG00000140848.16	CPNE2			1.281	0.909212
NP_001269814.1	defense response;metabolic process;regulation of biological process;response to stimulus	catalytic activity;DNA binding	171568	ENSG00000100413.16	POLR3H	Eukaryotic Transcription Initiation	RNA polymerase; Epstein-Barr virus infection; Pyrimidine metabolism; Cytosolic DNA-sensing pathway; Metabolic pathways; Purine metabolism	1.281	0.883733
NP_919258.2	metabolic process;regulation of biological process	DNA binding;metal ion binding;protein binding	132660	ENSG00000189308.10	LIN54			1.281	0.885857
NP_059142.2	cell organization and biogenesis;metabolic process	nucleotide binding;RNA binding	54148		MRPL39			1.28	0.96582
NP_001337537.1	metabolic process;transport	protein binding;RNA binding	9295		SRSF11			1.28	0.967245
NP_001184226.1	cell differentiation;cell organization and biogenesis;metabolic process;regulation of biological process;response to stimulus	DNA binding;protein binding	2551	ENSG00000154727.10	GABPA	Allograft Rejection; Mitochondrial Gene Expression; Hematopoietic Stem Cell Gene Regulation by GABP alpha/beta Complex; Energy Metabolism; Myometrial Relaxation and Contraction Pathways		1.28	0.96582
NP_001013725.2	cell communication;cell growth;defense response;metabolic process;regulation of biological process;response to stimulus	catalytic activity;nucleotide binding;protein binding;RNA binding	440275	ENSG00000128829.11	EIF2AK4		Herpes simplex infection; Protein processing in endoplasmic reticulum; Hepatitis C; Measles; Epstein-Barr virus infection; Influenza A	1.28	0.952737
NP_001005278.1	regulation of biological process;response to stimulus	receptor activity;signal transducer activity	81442	ENSG00000188340.1	OR6N2		Olfactory transduction	1.28	0.95206
NP_006006.3	cell differentiation;cell organization and biogenesis;metabolic process;regulation of biological process;response to stimulus;transport	DNA binding;protein binding	8289	ENSG00000117713.18	ARID1A	Pathways Affected in Adenoid Cystic Carcinoma		1.279	0.956652
NP_001334633.1	cell death;development;metabolic process;regulation of biological process;transport	protein binding;RNA binding	79228	ENSG00000131652.13	THOC6		RNA transport	1.279	0.967074
NP_006766.1	cell differentiation;development;metabolic process;regulation of biological process;transport	protein binding;RNA binding	9444	ENSG00000112531.16	QKI	Exercise-induced Circadian Regulation		1.279	0.963506
NP_073606.3	cell organization and biogenesis;metabolic process;regulation of biological process		64784	ENSG00000140577.15	CRTC3		HTLV-I infection	1.279	0.968499
NP_001136018.1	metabolic process		7798	ENSG00000169641.13	LUZP1			1.278	0.968499
NP_001009999.1	cell organization and biogenesis;coagulation;metabolic process;regulation of biological process;response to stimulus	catalytic activity;DNA binding;nucleotide binding;protein binding	23028	ENSG00000004487.15	KDM1A	Androgen receptor signaling pathway		1.278	0.968499
XP_006723226.1			284361		EMC10			1.278	0.935263
NP_002815.3	metabolic process		5763	ENSG00000159335.15	PTMS			1.278	0.93345
NP_116190.3	cell differentiation;cell organization and biogenesis;cellular component movement;regulation of biological process;response to stimulus	protein binding	83700	ENSG00000166086.12	JAM3		Tight junction; Leukocyte transendothelial migration; Epithelial cell signaling in Helicobacter pylori infection; Cell adhesion molecules (CAMs)	1.278	0.961854
NP_005959.2	metabolic process;regulation of biological process;response to stimulus	protein binding;RNA binding	4670	ENSG00000099783.11	HNRNPM	mRNA Processing	Spliceosome	1.277	0.968499
NP_003746.2	metabolic process	protein binding;RNA binding	8666	ENSG00000130811.11	EIF3G	Translation Factors	RNA transport	1.277	0.968499
XP_005260031.1	metabolic process;regulation of biological process;response to stimulus	DNA binding;protein binding;signal transducer activity	54862		CC2D1A	Sudden Infant Death Syndrome (SIDS) Susceptibility Pathways		1.277	0.968499
NP_001034891.1	cell communication;cell differentiation;cell division;cell organization and biogenesis;cellular component movement;coagulation;metabolic process;regulation of biological process;response to stimulus;transport	catalytic activity;nucleotide binding;protein binding	998	ENSG00000070831.15	CDC42	Focal Adhesion; Integrated Breast Cancer Pathway; Androgen receptor signaling pathway; DNA Damage Response (only ATM dependent); Regulation of Actin Cytoskeleton; Brain-Derived Neurotrophic Factor (BDNF) signaling pathway; RalA downstream regulated genes; Leptin signaling pathway; G13 Signaling Pathway; Oxidative Damage; p38 MAPK Signaling Pathway; Spinal Cord Injury; TGF-beta Signaling Pathway; …	Axon guidance; Viral carcinogenesis; Pathways in cancer; GnRH signaling pathway; VEGF signaling pathway; Leukocyte transendothelial migration; Bacterial invasion of epithelial cells; Pathogenic Escherichia coli infection; Salmonella infection; Endocytosis; Renal cell carcinoma; Chemokine signaling pathway; MAPK signaling pathway; Fc gamma R-mediated phagocytosis; Neurotrophin signaling pathway; R…	1.277	0.968499
NP_001070667.1	metabolic process;regulation of biological process	protein binding;RNA binding	140890	ENSG00000153914.15	SREK1	mRNA Processing		1.277	0.961854
NP_056271.3	metabolic process;regulation of biological process	protein binding;RNA binding	25920	ENSG00000188986.6	COBRA1; NELFB			1.277	0.968499
XP_016873944.1	cellular component movement;metabolic process;regulation of biological process;response to stimulus	catalytic activity;metal ion binding;nucleotide binding;protein binding	8525		DGKZ	Myometrial Relaxation and Contraction Pathways		1.277	0.894925
NP_998760.1	cell organization and biogenesis;cellular homeostasis;metabolic process	catalytic activity;metal ion binding;protein binding;structural molecule activity	23479	ENSG00000136003.15	ISCU			1.277	0.956962
XP_006717316.1	cell organization and biogenesis;cellular component movement;metabolic process;regulation of biological process;response to stimulus;transport	metal ion binding;protein binding;structural molecule activity	6709		SPTAN1	Fas Ligand (FasL) pathway and Stress induction of Heat Shock Proteins (HSP) regulation		1.276	0.916264
NP_001265432.1	metabolic process	catalytic activity;metal ion binding;protein binding	3703	ENSG00000134910.12	STT3A		Metabolic pathways; N-Glycan biosynthesis; Protein processing in endoplasmic reticulum	1.276	0.970494
NP_006708.2	cell organization and biogenesis;development;metabolic process;regulation of biological process;response to stimulus	protein binding	10927	ENSG00000106723.16	SPIN1			1.276	0.961854
NP_002131.2	metabolic process;regulation of biological process;response to stimulus	DNA binding;protein binding;RNA binding	3190	ENSG00000165119.20	HNRNPK	mRNA Processing		1.275	0.967106
NP_002650.1	cellular component movement;coagulation;metabolic process;regulation of biological process;response to stimulus;transport	protein binding;receptor activity;signal transducer activity	5329	ENSG00000011422.11	PLAUR	Complement and Coagulation Cascades; VEGFA-VEGFR2 Signaling Pathway; Primary Focal Segmental Glomerulosclerosis FSGS	Complement and coagulation cascades; Proteoglycans in cancer	1.275	0.967106
NP_001153173.1	cell differentiation;regulation of biological process	metal ion binding;protein binding	2273	ENSG00000022267.16	FHL1	Notch Signaling Pathway		1.275	0.968499
NP_987096.1	metabolic process;regulation of biological process;response to stimulus	catalytic activity;protein binding	9817	ENSG00000079999.13	KEAP1	NRF2 pathway; Transcriptional activation by NRF2; Quercetin and Nf-kB/ AP-1 Induced Cell Apoptosis; Photodynamic therapy-induced NFE2L2 (NRF2) survival signaling	Ubiquitin mediated proteolysis	1.275	0.963506
NP_001420.2	cell death;cell differentiation;cell organization and biogenesis;metabolic process;regulation of biological process;response to stimulus	catalytic activity;DNA binding;metal ion binding;protein binding;RNA binding	2033	ENSG00000100393.12	EP300	Aryl Hydrocarbon Receptor Pathway; Integrated Breast Cancer Pathway; Energy Metabolism; TGF-beta Receptor Signaling; IL-4 Signaling Pathway; Kit receptor signaling pathway; Androgen receptor signaling pathway; Hematopoietic Stem Cell Gene Regulation by GABP alpha/beta Complex; Initiation of transcription and translation elongation at the HIV-1 LTR; Signaling Pathways in Glioblastoma; Aryl Hydroca…	Pathways in cancer; Influenza A; HIF-1 signaling pathway; Adherens junction; HTLV-I infection; Long-term potentiation; Epstein-Barr virus infection; Cell cycle; TGF-beta signaling pathway; Wnt signaling pathway; Tuberculosis; FoxO signaling pathway; Notch signaling pathway; Thyroid hormone signaling pathway; Hepatitis B; Jak-STAT signaling pathway; Prostate cancer; Viral carcinogenesis; Melanogen…	1.275	0.922752
NP_001135825.1	cell differentiation;cell growth;cell proliferation;metabolic process;regulation of biological process;response to stimulus;transport	catalytic activity;metal ion binding;protein binding	5532	ENSG00000107758.15	PPP3CB	Amyotrophic lateral sclerosis (ALS); Energy Metabolism; MAPK Signaling Pathway; Alzheimers Disease; MicroRNAs in cardiomyocyte hypertrophy; Physiological and Pathological Hypertrophy of the Heart; Initiation of transcription and translation elongation at the HIV-1 LTR		1.275	0.943041
NP_057665.2	cell organization and biogenesis;defense response;metabolic process;regulation of biological process;response to stimulus	catalytic activity;protein binding	51295	ENSG00000130159.13	ECSIT	MAPK Signaling Pathway; Simplified Interaction Map Between LOXL4 and Oxidative Stress Pathway; IL-1 signaling pathway	MAPK signaling pathway	1.275	0.917638
NP_001333493.1	cell differentiation;cell organization and biogenesis;cell proliferation;metabolic process;regulation of biological process;response to stimulus	catalytic activity;metal ion binding;nucleotide binding;protein binding	63979	ENSG00000132436.11	FIGNL1			1.275	0.915613
NP_006501.1	cell organization and biogenesis;cell proliferation;defense response;metabolic process;regulation of biological process;response to stimulus;transport	catalytic activity;DNA binding;metal ion binding;protein binding;receptor activity;signal transducer activity	5987	ENSG00000234495.7; ENSG00000229006.7; ENSG00000204713.10; ENSG00000237071.7; ENSG00000215641.8	TRIM27			1.275	0.968499
NP_073713.2	cell differentiation;metabolic process;regulation of biological process	catalytic activity;nucleotide binding;protein binding	1488	ENSG00000175029.16	CTBP2	Wnt Signaling Pathway and Pluripotency; Neural Crest Differentiation; Mesodermal Commitment Pathway; Notch Signaling Pathway		1.274	0.968499
NP_008868.3	metabolic process;regulation of biological process;response to stimulus	catalytic activity;protein binding;RNA binding	6613	ENSG00000188612.11	SUMO2		RNA transport	1.274	0.907056
XP_016884516.1	cell differentiation;metabolic process;regulation of biological process;transport	protein binding;RNA binding	8563		THOC5			1.274	0.96582
NP_055971.2	cell organization and biogenesis;coagulation;metabolic process;regulation of biological process	catalytic activity;DNA binding;protein binding	23186	ENSG00000089902.9	RCOR1		Huntington's disease	1.274	0.961854
NP_003918.1	cell organization and biogenesis;metabolic process;regulation of biological process;response to stimulus	DNA binding;nucleotide binding;protein binding;RNA binding	8932	ENSG00000134046.11	MBD2			1.274	0.93476
NP_001287916.1	cell organization and biogenesis;metabolic process;regulation of biological process	RNA binding	58155		PTBP2	mRNA Processing; TarBasePathway		1.274	0.933293
NP_149079.2	cell organization and biogenesis;regulation of biological process	protein binding	85369	ENSG00000143093.14	STRIP1			1.274	0.93345
XP_016882931.1			90324		CCDC97			1.274	0.93397
NP_689579.3		protein binding	126823	ENSG00000162755.13	KLHDC9			1.274	0.90915
XP_006719025.1	cell organization and biogenesis;metabolic process;regulation of biological process	catalytic activity;DNA binding;metal ion binding;nucleotide binding;protein binding	1108		CHD4			1.273	0.968499
NP_073605.4	metabolic process;regulation of biological process	protein binding;RNA binding	64783	ENSG00000162775.14	RBM15			1.273	0.963506
NP_005130.1	defense response;regulation of biological process;response to stimulus;transport	enzyme regulator activity;metal ion binding;protein binding	306	ENSG00000138772.12	ANXA3	Prostaglandin Synthesis and Regulation		1.273	0.970494
NP_005436.1	cell division;cell organization and biogenesis;metabolic process;regulation of biological process;response to stimulus;transport	catalytic activity;motor activity;nucleotide binding;protein binding;transporter activity	9126	ENSG00000108055.9	SMC3	Retinoblastoma (RB) in Cancer; Mecp2 and Associated Rett Syndrome	Oocyte meiosis; Cell cycle	1.272	0.968499
NP_001631.3	cell organization and biogenesis;metabolic process;transport	catalytic activity;protein binding;RNA binding	327	ENSG00000164062.12	APEH			1.272	0.968499
NP_005491.1	metabolic process;regulation of biological process	catalytic activity;enzyme regulator activity;protein binding	10055	ENSG00000142230.11	SAE1		Ubiquitin mediated proteolysis	1.272	0.968499
XP_016880698.1	metabolic process;regulation of biological process;transport	protein binding;RNA binding	84081		NSRP1			1.272	0.968499
XP_005251046.1	cellular component movement;metabolic process		54742		LY6K			1.272	0.953895
XP_011513022.1	cell proliferation;regulation of biological process	protein binding	55003		PAK1IP1			1.271	0.968499
NP_003394.1	cell differentiation;cell organization and biogenesis;metabolic process;regulation of biological process;response to stimulus	DNA binding;metal ion binding;protein binding;RNA binding	7528	ENSG00000100811.12	YY1	Sterol Regulatory Element-Binding Proteins (SREBP) signalling		1.271	0.961854
NP_612157.1	cell organization and biogenesis;regulation of biological process;response to stimulus	enzyme regulator activity;metal ion binding;protein binding	90780	ENSG00000163348.3	PYGO2			1.271	0.907056
NP_036547.1	cell organization and biogenesis;metabolic process;response to stimulus	catalytic activity;DNA binding;nucleotide binding;protein binding	25788	ENSG00000197275.13	RAD54B	Homologous recombination	Homologous recombination	1.271	0.916322
NP_689873.1			199870	ENSG00000009780.15	FAM76A			1.271	0.929023
NP_001281269.1		metal ion binding;protein binding;RNA binding	124245	ENSG00000158545.15	ZC3H18			1.27	0.967106
NP_055984.1	cell differentiation;cell organization and biogenesis;metabolic process;regulation of biological process;transport	protein binding;RNA binding	23212	ENSG00000179041.3	RRS1			1.27	0.972056
XP_011518638.1	cell organization and biogenesis;regulation of biological process;response to stimulus	protein binding	7106		TSPAN4			1.27	0.93345
NP_057654.2	transport	protein binding	51290	ENSG00000087502.17	ERGIC2			1.27	0.963506
NP_001245366.1	metabolic process	catalytic activity;nucleotide binding;protein binding;RNA binding	6897	ENSG00000113407.13	TARS		Aminoacyl-tRNA biosynthesis	1.269	0.968499
NP_031393.2	metabolic process;regulation of biological process	protein binding;RNA binding	22913	ENSG00000125970.11	RALY			1.269	0.915052
NP_001020471.2	metabolic process;regulation of biological process;response to stimulus;transport	catalytic activity;nucleotide binding;protein binding	201475	ENSG00000206418.3	RAB12			1.269	0.96582
XP_005265850.1	cell organization and biogenesis;metabolic process;response to stimulus;transport	catalytic activity;metal ion binding;protein binding;RNA binding	10569		SLU7			1.269	0.968499
NP_003064.2	cell differentiation;cell organization and biogenesis;metabolic process;regulation of biological process;response to stimulus	DNA binding;protein binding	6598	ENSG00000099956.18; ENSG00000275837.3	SMARCB1			1.269	0.912163
NP_115722.1			84306	ENSG00000126249.7	PDCD2L			1.269	0.963506
NP_859067.2	cell division;cell organization and biogenesis;cellular component movement;metabolic process;regulation of biological process	catalytic activity	201161	ENSG00000166582.9	CENPV			1.269	0.961854
XP_005261752.1	cell organization and biogenesis;metabolic process;regulation of biological process;response to stimulus	enzyme regulator activity;protein binding;RNA binding	5905		RANGAP1			1.268	0.968499
NP_004035.2	metabolic process;response to stimulus	catalytic activity;protein binding	471	ENSG00000138363.14	ATIC	One Carbon Metabolism	One carbon pool by folate; Purine metabolism; Metabolic pathways; Antifolate resistance	1.267	0.968805
NP_006704.3	cell organization and biogenesis;metabolic process;regulation of biological process;response to stimulus	catalytic activity;DNA binding;protein binding;RNA binding	10923	ENSG00000113387.11	SUB1			1.267	0.968499
NP_002950.3	cell differentiation;cell organization and biogenesis;development;regulation of biological process;response to stimulus;transport	protein binding;receptor activity;signal transducer activity	6272	ENSG00000134243.11	SORT1	Brain-Derived Neurotrophic Factor (BDNF) signaling pathway	Lysosome; Neurotrophin signaling pathway	1.267	0.968499
NP_000991.1	cell organization and biogenesis;defense response;metabolic process;response to stimulus;transport	RNA binding;structural molecule activity	6170; 285785	ENSG00000198918.7	RPL39; RPL39P3	Cytoplasmic Ribosomal Proteins	Ribosome	1.267	0.907056
NP_057671.2	cell organization and biogenesis;metabolic process;regulation of biological process	protein binding	11335; 90416	ENSG00000122565.18	CBX3; C15orf57; CCDC32	Exercise-induced Circadian Regulation		1.266	0.968499
NP_003334.2	metabolic process;response to stimulus	catalytic activity;nucleotide binding;protein binding	7327	ENSG00000184787.18	UBE2G2	Parkinsons Disease Pathway; Parkin-Ubiquitin Proteasomal System pathway	Parkinson's disease; Ubiquitin mediated proteolysis; Protein processing in endoplasmic reticulum	1.266	0.944435
NP_059965.2	cell differentiation;metabolic process;regulation of biological process;response to stimulus	RNA binding	55544	ENSG00000132819.16	RBM38			1.266	0.933579
NP_006582.1	cell organization and biogenesis;cellular homeostasis;metabolic process;response to stimulus	catalytic activity;protein binding;RNA binding	10714	ENSG00000077514.8	POLD3	Homologous recombination; DNA Replication; Retinoblastoma (RB) in Cancer	Mismatch repair; Homologous recombination; Pyrimidine metabolism; HTLV-I infection; Purine metabolism; Metabolic pathways; Base excision repair; DNA replication; Nucleotide excision repair	1.265	0.963506
XP_011511423.1	cellular homeostasis;transport	catalytic activity;metal ion binding;nucleotide binding;transporter activity	79572		ATP13A3			1.265	0.949428
NP_689918.1	metabolic process;regulation of biological process	catalytic activity;DNA binding;protein binding	51082	ENSG00000186184.16	POLR1D	Eukaryotic Transcription Initiation		1.265	0.926234
XP_016879085.1	metabolic process;regulation of biological process	catalytic activity;metal ion binding	6650		CAPN15; SOLH			1.265	0.933579
NP_006436.3	cell organization and biogenesis;metabolic process;response to stimulus	catalytic activity;protein binding;RNA binding	10594	ENSG00000174231.16; ENSG00000274442.2	PRPF8	mRNA Processing	Spliceosome	1.264	0.970266
NP_036601.2	cell organization and biogenesis;metabolic process;regulation of biological process	protein binding;RNA binding	24148	ENSG00000101161.7	PRPF6	mRNA Processing	Spliceosome	1.264	0.970266
XP_011514385.1	metabolic process;regulation of biological process;transport	enzyme regulator activity;protein binding	29062		WDR91			1.263	0.948297
NP_079477.2	transport		80301	ENSG00000241839.9	PLEKHO2		Cytokine-cytokine receptor interaction	1.263	0.968499
NP_064581.2	cell organization and biogenesis;metabolic process;response to stimulus	protein binding	56949	ENSG00000076924.11	XAB2		Spliceosome	1.263	0.961854
NP_660310.2	cell organization and biogenesis;defense response;metabolic process;response to stimulus	catalytic activity	135154	ENSG00000154079.5	C6orf57; SDHAF4			1.263	0.929023
XP_011518702.1	metabolic process	catalytic activity	84188		FAR1			1.263	0.968499
NP_000480.3	cell organization and biogenesis;metabolic process;regulation of biological process;response to stimulus	catalytic activity;DNA binding;metal ion binding;nucleotide binding;protein binding	546	ENSG00000085224.21	ATRX	Pathways Affected in Adenoid Cystic Carcinoma		1.262	0.968499
NP_006145.2	cell organization and biogenesis;metabolic process;regulation of biological process;response to stimulus;transport	catalytic activity;protein binding	4734	ENSG00000069869.15	NEDD4	Proteasome Degradation; EGF/EGFR Signaling Pathway		1.262	0.968499
NP_004891.4	defense response;regulation of biological process;response to stimulus	catalytic activity;metal ion binding;RNA binding	9582		APOBEC3B			1.262	0.933579
NP_112420.1	cell communication;metabolic process;regulation of biological process;response to stimulus;transport	DNA binding;protein binding;RNA binding	3178	ENSG00000135486.17	HNRNPA1	mRNA Processing	Spliceosome	1.261	0.924754
XP_011522859.1		metal ion binding;protein binding;RNA binding	23131		GPATCH8			1.261	0.968499
NP_006787.2	cell organization and biogenesis;cellular homeostasis;metabolic process;regulation of biological process;response to stimulus;transport	catalytic activity;metal ion binding;nucleotide binding;protein binding	10939	ENSG00000141385.9	AFG3L2			1.26	0.968499
NP_113673.3	cell organization and biogenesis;metabolic process	DNA binding;protein binding;RNA binding	83743	ENSG00000105447.12	GRWD1			1.26	0.968499
NP_079087.3	cell organization and biogenesis;metabolic process	protein binding;RNA binding	79869	ENSG00000149532.15	CPSF7			1.26	0.970266
NP_001230882.1	cell differentiation;cell division;cell organization and biogenesis;cellular component movement;transport	catalytic activity;motor activity;nucleotide binding;protein binding	3796		KIF2A			1.26	0.970911
NP_004588.1	cell organization and biogenesis;metabolic process;transport	protein binding;RNA binding	6633	ENSG00000125743.10	SNRPD2	mRNA Processing	Spliceosome	1.26	0.977858
NP_612403.2	metabolic process;regulation of biological process	protein binding;RNA binding	92906	ENSG00000143889.15	HNRNPLL; HNRPLL			1.26	0.968499
NP_006452.3	cell division;cell organization and biogenesis;regulation of biological process	protein binding	10615	ENSG00000076382.16	SPAG5			1.26	0.968499
NP_056128.1	regulation of biological process;response to stimulus	enzyme regulator activity;protein binding	23365	ENSG00000196914.8	ARHGEF12		Pathways in cancer; Proteoglycans in cancer; Platelet activation; Regulation of actin cytoskeleton; Tuberculosis; Vascular smooth muscle contraction; Axon guidance	1.26	0.956578
NP_004609.1	metabolic process;regulation of biological process	catalytic activity;DNA binding;metal ion binding;protein binding	7156	ENSG00000177302.14; ENSG00000284238.1	TOP3A		Homologous recombination; Fanconi anemia pathway	1.26	0.959825
NP_001305645.1	metabolic process;regulation of biological process	protein binding	55709		KBTBD4			1.26	0.918504
NP_008855.1	cell differentiation;cell organization and biogenesis;metabolic process;regulation of biological process;transport	protein binding;RNA binding	6426	ENSG00000136450.12	SRSF1	mRNA Processing	Herpes simplex infection; Spliceosome	1.259	0.970494
NP_001275685.1	cell division;cell organization and biogenesis;cell proliferation;metabolic process;regulation of biological process;response to stimulus	protein binding	29086	ENSG00000105393.15	BABAM1		Homologous recombination	1.259	0.968499
NP_473357.1	cell organization and biogenesis;metabolic process;regulation of biological process;transport	protein binding;RNA binding	10772	ENSG00000188529.14	SRSF10; LOC100996657	mRNA Processing	Spliceosome	1.259	0.968499
XP_011515550.2	cell death;cell differentiation;cell organization and biogenesis;metabolic process;regulation of biological process;response to stimulus	catalytic activity;enzyme regulator activity;metal ion binding;nucleotide binding;protein binding	6788		STK3	MAPK Signaling Pathway		1.259	0.933579
NP_005224.2	cellular component movement;metabolic process;regulation of biological process;response to stimulus	catalytic activity;nucleotide binding;protein binding;receptor activity;signal transducer activity	2042	ENSG00000044524.10	EPHA3	NRF2 pathway	Axon guidance	1.259	0.915377
NP_057018.1	cell growth;metabolic process	protein binding;RNA binding	51602	ENSG00000055044.10	NOP58		Ribosome biogenesis in eukaryotes	1.258	0.970494
NP_005096.1	metabolic process;regulation of biological process;transport	protein binding;RNA binding	9939	ENSG00000265241.6	RBM8A; LOC101060541		Spliceosome; mRNA surveillance pathway; RNA transport	1.258	0.977858
NP_001018087.1	cell death;cell division;cell organization and biogenesis;metabolic process;regulation of biological process;response to stimulus	DNA binding;metal ion binding;protein binding;receptor activity;RNA binding;signal transducer activity	2908	ENSG00000113580.14	NR3C1	White fat cell differentiation; Endoderm Differentiation; Sudden Infant Death Syndrome (SIDS) Susceptibility Pathways; Nuclear Receptors; Transcription factor regulation in adipogenesis; Serotonin Receptor 4/6/7 and NR3C Signaling; Adipogenesis	Neuroactive ligand-receptor interaction	1.258	0.964937
NP_000377.1	metabolic process;response to stimulus	catalytic activity;protein binding	642	ENSG00000108578.14	BLMH			1.258	0.933579
NP_057698.2	metabolic process;regulation of biological process;response to stimulus	catalytic activity;DNA binding;metal ion binding;protein binding	51567	ENSG00000111802.13	TDP2	Oxidative Damage		1.258	0.924754
NP_778225.1	cell organization and biogenesis	DNA binding;protein binding	128312	ENSG00000196890.4	HIST3H2BB		Alcoholism; Viral carcinogenesis; Systemic lupus erythematosus	1.257	0.973133
NP_001332810.1	metabolic process	protein binding	54876	ENSG00000163257.10	DCAF16			1.257	0.931912
NP_009123.1	cell organization and biogenesis;metabolic process;regulation of biological process;response to stimulus	protein binding;RNA binding	11198	ENSG00000092201.9	SUPT16H			1.256	0.970494
NP_056235.4	metabolic process	protein binding;RNA binding	25879	ENSG00000164934.13	DCAF13			1.256	0.968499
NP_004642.2	metabolic process	catalytic activity;protein binding	8237	ENSG00000102226.9	USP11			1.256	0.968499
NP_597677.2	cell differentiation;cell organization and biogenesis;development;metabolic process;regulation of biological process;response to stimulus	DNA binding;protein binding	25836	ENSG00000164190.17	NIPBL			1.256	0.968499
NP_001077430.1	cell differentiation;cell organization and biogenesis;metabolic process	protein binding;RNA binding	284403	ENSG00000075702.16	WDR62			1.256	0.933293
NP_001020276.1	cell division;cell organization and biogenesis;metabolic process;regulation of biological process;response to stimulus;transport	catalytic activity;nucleotide binding;protein binding	1452	ENSG00000113712.17	CSNK1A1	T-Cell Receptor and Co-stimulatory Signaling; Regulation of Wnt/B-catenin Signaling by Small Molecule Compounds; Wnt Signaling Pathway Netpath; Wnt/beta-catenin Signaling Pathway in Leukemia		1.255	0.965717
NP_003084.1	cell organization and biogenesis;metabolic process	metal ion binding;protein binding;RNA binding	6631	ENSG00000124562.9	SNRPC		Spliceosome	1.255	0.968499
NP_036423.4	cell death;cell organization and biogenesis;metabolic process;regulation of biological process	catalytic activity;protein binding	9700	ENSG00000135476.11	ESPL1	Cell Cycle	Oocyte meiosis; Cell cycle	1.255	0.929023
NP_001659.1	cell differentiation;metabolic process;regulation of biological process;response to stimulus	DNA binding;protein binding;receptor activity;signal transducer activity	405	ENSG00000143437.20	ARNT	Aryl Hydrocarbon Receptor Pathway; Angiogenesis; Photodynamic therapy-induced HIF-1 survival signaling; Aryl Hydrocarbon Receptor	Renal cell carcinoma; HIF-1 signaling pathway; Chemical carcinogenesis; Pathways in cancer	1.255	0.927012
NP_001186040.1	metabolic process	catalytic activity;nucleotide binding;protein binding	4190	ENSG00000014641.17	MDH1	Amino Acid metabolism; Sterol Regulatory Element-Binding Proteins (SREBP) signalling; Glycolysis and Gluconeogenesis; TCA Cycle and Deficiency of Pyruvate Dehydrogenase complex (PDHc)		1.254	0.970494
NP_001308765.1	metabolic process;transport	catalytic activity;metal ion binding;protein binding;RNA binding	51692		CPSF3	mRNA Processing		1.254	0.968499
XP_011533736.1	cell differentiation;cell organization and biogenesis;metabolic process	protein binding;structural molecule activity	1303		COL12A1			1.254	0.961854
NP_001265362.1	cell organization and biogenesis;cell proliferation;coagulation;metabolic process;regulation of biological process;response to stimulus	catalytic activity;enzyme regulator activity;nucleotide binding;protein binding	5573	ENSG00000108946.14	PRKAR1A	Mesodermal Commitment Pathway; Sudden Infant Death Syndrome (SIDS) Susceptibility Pathways; Myometrial Relaxation and Contraction Pathways; miRs in Muscle Cell Differentiation; Calcium Regulation in the Cardiac Cell; G Protein Signaling Pathways	Insulin signaling pathway	1.253	0.977858
NP_061903.2	metabolic process	catalytic activity;nucleotide binding;protein binding;RNA binding	54505	ENSG00000067248.9	DHX29			1.253	0.970494
NP_056518.2	cell organization and biogenesis;metabolic process	protein binding;RNA binding	27341	ENSG00000189306.10	RRP7A		Ribosome biogenesis in eukaryotes	1.253	0.968499
NP_001026854.1	metabolic process;regulation of biological process;transport	metal ion binding;protein binding;RNA binding	6432	ENSG00000115875.18	SRSF7	mRNA Processing	Spliceosome; Herpes simplex infection	1.253	0.977858
NP_008974.5	metabolic process	protein binding;RNA binding	11103	ENSG00000111615.13	KRR1			1.253	0.977858
NP_000529.1	regulation of biological process	DNA binding	5994	ENSG00000133111.3	RFXAP		Antigen processing and presentation; Primary immunodeficiency; Tuberculosis	1.253	0.968499
NP_001788.2	cell organization and biogenesis	metal ion binding	1009	ENSG00000140937.13	CDH11			1.253	0.961854
XP_016868163.1	metabolic process;regulation of biological process	metal ion binding;protein binding	83637		ZMIZ2			1.253	0.933293
NP_150093.1	cell differentiation;cell proliferation;metabolic process;regulation of biological process	DNA binding;protein binding;RNA binding	5814	ENSG00000146676.8	PURB			1.252	0.968499
XP_005248207.1	metabolic process;response to stimulus		259282		BOD1L1			1.252	0.972127
NP_060791.3	cell organization and biogenesis	RNA binding	55299	ENSG00000113460.12	BRIX1	Gastric cancer network 2		1.252	0.972127
NP_001029366.1	metabolic process;regulation of biological process;response to stimulus	catalytic activity;protein binding;RNA binding	5393	ENSG00000123737.12	EXOSC9			1.252	0.973657
NP_751917.1	cell organization and biogenesis;metabolic process	RNA binding;structural molecule activity	28977	ENSG00000198015.12	MRPL42			1.252	0.963506
NP_004709.2	metabolic process;transport	catalytic activity;transporter activity	9167	ENSG00000115944.14	COX7A2L	Electron Transport Chain	Oxidative phosphorylation; Huntington's disease; Cardiac muscle contraction; Alzheimer's disease; Non-alcoholic fatty liver disease (NAFLD); Parkinson's disease	1.252	0.950171
NP_036377.1	cell organization and biogenesis;metabolic process;regulation of biological process;response to stimulus	catalytic activity;protein binding;RNA binding	22938	ENSG00000100603.13	SNW1	RIG-I-like Receptor Signaling; Notch Signaling Pathway; TGF-beta Signaling Pathway	Notch signaling pathway; Epstein-Barr virus infection; Spliceosome; Viral carcinogenesis	1.251	0.97292
NP_003760.1	cell organization and biogenesis;metabolic process;regulation of biological process;response to stimulus;transport	protein binding;RNA binding	8683	ENSG00000111786.8	SRSF9	mRNA Processing	Spliceosome; Herpes simplex infection	1.251	0.973843
NP_004357.3	cell differentiation;regulation of biological process;transport	transporter activity	1181	ENSG00000114859.15	CLCN2		Mineral absorption	1.251	0.90203
NP_005817.1	metabolic process;regulation of biological process	protein binding;RNA binding	10236	ENSG00000282958.1; ENSG00000125944.18	HNRNPR	mRNA Processing		1.25	0.966422
NP_066018.1	metabolic process;regulation of biological process	protein binding;RNA binding	57727	ENSG00000124160.11	NCOA5			1.25	0.967106
XP_006721327.1	cell organization and biogenesis;cellular component movement;metabolic process;response to stimulus;transport	catalytic activity;metal ion binding;nucleotide binding;protein binding	6687		SPG7			1.25	0.961854
NP_075447.1	cell organization and biogenesis;metabolic process;regulation of biological process	catalytic activity;metal ion binding;protein binding	54904	ENSG00000147548.16	WHSC1L1; NSD3		Lysine degradation	1.25	0.93345
XP_011525616.1	metabolic process;regulation of biological process	DNA binding;metal ion binding;protein binding	79673		ZNF329			1.25	0.951299
NP_001354.1	cell organization and biogenesis;cell proliferation;metabolic process;regulation of biological process	catalytic activity;protein binding;RNA binding	1736	ENSG00000130826.17	DKC1		Ribosome biogenesis in eukaryotes	1.249	0.973657
NP_036294.2	metabolic process	catalytic activity;protein binding	26233	ENSG00000182325.10	FBXL6			1.249	0.961854
XP_016880525.1	regulation of biological process;transport	protein binding	79058		ASPSCR1			1.248	0.968499
NP_000190.1	metabolic process	catalytic activity;metal ion binding	6448	ENSG00000181523.12	SGSH		Metabolic pathways; Lysosome; Glycosaminoglycan degradation	1.248	0.964183
NP_733468.3	cell division;cell organization and biogenesis;regulation of biological process	protein binding	57082	ENSG00000137812.19	CASC5; KNL1			1.248	0.968499
NP_003970.1	regulation of biological process;response to stimulus	protein binding;receptor activity;signal transducer activity	9052	ENSG00000013588.7	GPRC5A	GPCRs, Class C Metabotropic glutamate, pheromone		1.248	0.95855
NP_065194.2	cell differentiation;cell organization and biogenesis	protein binding;structural molecule activity	85378		TUBGCP6			1.248	0.968499
NP_149130.1	cellular component movement	protein binding	800	ENSG00000122786.19	CALD1	Myometrial Relaxation and Contraction Pathways		1.247	0.938622
NP_055416.2	cell organization and biogenesis;coagulation;regulation of biological process;transport	catalytic activity;metal ion binding;nucleotide binding;protein binding	30846	ENSG00000024422.11	EHD2	Insulin Signaling	Endocytosis	1.247	0.977858
NP_612467.1	cell death	protein binding	116143	ENSG00000243667.6	WDR92			1.247	0.961423
XP_011523784.1	cell division;metabolic process;regulation of biological process;response to stimulus	catalytic activity;DNA binding;nucleotide binding;protein binding	9400		RECQL5			1.247	0.96582
NP_000498.2	cell organization and biogenesis;metabolic process;regulation of biological process;response to stimulus	catalytic activity;metal ion binding;nucleotide binding;protein binding	2203	ENSG00000165140.9	FBP1	Angiopoietin Like Protein 8 Regulatory Pathway; Glycolysis and Gluconeogenesis	Glycolysis / Gluconeogenesis; Carbon metabolism; Pentose phosphate pathway; Glucagon signaling pathway; Insulin signaling pathway; Metabolic pathways; AMPK signaling pathway; Fructose and mannose metabolism	1.247	0.944596
NP_001268862.1	cell division;cell organization and biogenesis;cell proliferation;metabolic process	protein binding	54892	ENSG00000146918.19	NCAPG2	Mesodermal Commitment Pathway		1.247	0.968499
NP_001129497.1	cell organization and biogenesis	metal ion binding;protein binding	5358	ENSG00000102024.17	PLS3			1.246	0.977858
NP_037415.1	metabolic process;regulation of biological process	catalytic activity;enzyme regulator activity;protein binding	27430	ENSG00000038274.16	MAT2B	Trans-sulfuration pathway; Methylation Pathways; Trans-sulfuration and one carbon metabolism; One Carbon Metabolism	Metabolic pathways; Cysteine and methionine metabolism; Biosynthesis of amino acids	1.246	0.973843
NP_060496.2	cell organization and biogenesis;regulation of biological process;transport	protein binding	55690	ENSG00000175115.11	PACS1			1.246	0.968499
NP_001290194.1	cell organization and biogenesis;metabolic process;regulation of biological process	catalytic activity;RNA binding	3396		ICT1; MRPL58			1.246	0.968499
XP_011537294.1	transport	transporter activity	9194		SLC16A7			1.246	0.963506
NP_057131.1	metabolic process	protein binding;RNA binding	51639	ENSG00000115128.6	SF3B14; SF3B6		Spliceosome	1.246	0.961423
NP_689764.3	metabolic process	metal ion binding	154007	ENSG00000168566.12	SNRNP48			1.246	0.968499
NP_001308400.1	metabolic process;regulation of biological process;response to stimulus	DNA binding;nucleotide binding;protein binding;receptor activity;RNA binding	9967	ENSG00000054118.13	THRAP3	Interactome of polycomb repressive complex 2 (PRC2)		1.245	0.977858
NP_003933.1	cell organization and biogenesis;defense response;metabolic process;regulation of biological process;response to stimulus	catalytic activity;metal ion binding;nucleotide binding;protein binding	8986	ENSG00000162302.12	RPS6KA4	Interferon type I signaling pathways; Angiopoietin Like Protein 8 Regulatory Pathway; Insulin Signaling	MAPK signaling pathway; TNF signaling pathway	1.245	0.968499
NP_001019.1	cell organization and biogenesis;metabolic process;transport	catalytic activity;nucleotide binding;protein binding;RNA binding;structural molecule activity	6230	ENSG00000280831.2; ENSG00000118181.10	RPS25	Cytoplasmic Ribosomal Proteins	Ribosome	1.244	0.977858
XP_016873409.1	metabolic process;transport	catalytic activity;protein binding	51700		CYB5R2			1.244	0.967693
NP_057121.2	metabolic process;regulation of biological process	protein binding;RNA binding	51118	ENSG00000183520.11	UTP11L; UTP11			1.244	0.968499
NP_037444.2	cell organization and biogenesis;transport	protein binding	29911	ENSG00000095066.11	HOOK2			1.244	0.934118
NP_775779.1	transport		148641	ENSG00000183780.12	SLC35F3			1.244	0.968499
NP_115553.2	metabolic process;transport	protein binding;RNA binding	51808	ENSG00000164902.13	PHAX		RNA transport	1.243	0.968499
NP_060468.2			55071	ENSG00000135045.6	C9orf40			1.243	0.968499
XP_016877626.1	cell organization and biogenesis;metabolic process;regulation of biological process;response to stimulus	catalytic activity;nucleotide binding;protein binding;receptor activity;signal transducer activity	3480		IGF1R	Human Thyroid Stimulating Hormone (TSH) signaling pathway; Senescence and Autophagy in Cancer; Endochondral Ossification; Apoptosis; MicroRNAs in cardiomyocyte hypertrophy; Insulin Signaling; Focal Adhesion		1.243	0.933579
XP_011536030.1	metabolic process;regulation of biological process	metal ion binding;protein binding	10138		YAF2			1.243	0.968499
NP_001348.2	cell death;cell differentiation;cell organization and biogenesis;defense response;metabolic process;regulation of biological process;response to stimulus;transport	catalytic activity;DNA binding;metal ion binding;nucleotide binding;protein binding;RNA binding	1660	ENSG00000135829.16	DHX9	mRNA Processing		1.242	0.977858
NP_001129676.1	cell division;cell organization and biogenesis;regulation of biological process;response to stimulus	protein binding;RNA binding	55920	ENSG00000281540.2; ENSG00000179051.13	RCC2			1.242	0.977858
NP_653171.1			90861	ENSG00000206053.12	HN1L; JPT2			1.242	0.977858
NP_055955.1	metabolic process	catalytic activity;nucleotide binding	23170	ENSG00000100304.12	TTLL12			1.241	0.970494
NP_037379.1	cell death;cell organization and biogenesis;metabolic process;regulation of biological process;response to stimulus	catalytic activity;protein binding	27429	ENSG00000115317.11	HTRA2	Parkinsons Disease Pathway; Nanomaterial induced apoptosis	Parkinson's disease; Apoptosis - multiple species; Apoptosis	1.241	0.972127
NP_115609.2	cell organization and biogenesis;metabolic process;regulation of biological process	catalytic activity;protein binding	84193	ENSG00000183576.12	SETD3	Histone Modifications	Lysine degradation	1.241	0.973657
NP_653337.1	cell organization and biogenesis;metabolic process	catalytic activity;protein binding	55471	ENSG00000003509.15	NDUFAF7			1.241	0.968499
NP_059107.1	cell organization and biogenesis;cellular component movement;metabolic process;response to stimulus;transport	protein binding;RNA binding;transporter activity	6606; 6607	ENSG00000205571.13; ENSG00000273772.4; ENSG00000277773.4; ENSG00000172062.16; ENSG00000275349.4	SMN1; SMN2		RNA transport	1.241	0.968499
XP_011532787.1	cellular component movement;metabolic process;regulation of biological process;response to stimulus	protein binding;structural molecule activity	23286		WWC1			1.241	0.934118
NP_001295071.1	cell differentiation;metabolic process;regulation of biological process	protein binding	57496	ENSG00000186260.16	MKL2			1.241	0.968499
NP_003578.2	metabolic process	catalytic activity;nucleotide binding;protein binding;RNA binding	8449	ENSG00000233561.6; ENSG00000226171.6; ENSG00000233049.6; ENSG00000204560.9; ENSG00000233418.8; ENSG00000231377.6	DHX16	mRNA Processing	Spliceosome	1.24	0.977858
NP_060517.1	cell organization and biogenesis;metabolic process;regulation of biological process;response to stimulus;transport	metal ion binding;nucleotide binding;protein binding;RNA binding;transporter activity	55696	ENSG00000086589.11	RBM22		Spliceosome	1.24	0.977858
NP_001298128.1	cell organization and biogenesis;cellular homeostasis;transport	protein binding;RNA binding	1207	ENSG00000074201.8	CLNS1A		RNA transport	1.24	0.949428
NP_060481.3	metabolic process;regulation of biological process	protein binding	55082	ENSG00000134884.13	ARGLU1			1.24	0.968499
NP_597719.1		protein binding	151613	ENSG00000163728.10	TTC14	Ectoderm Differentiation		1.24	0.942913
NP_001171671.1	metabolic process;regulation of biological process;response to stimulus	DNA binding;metal ion binding;nucleotide binding;protein binding	10009	ENSG00000177485.6	ZBTB33	Wnt Signaling Pathway and Pluripotency		1.24	0.943285
NP_001305116.1	metabolic process;regulation of biological process;response to stimulus	DNA binding;protein binding;RNA binding	3190		HNRNPK	mRNA Processing		1.239	0.968499
NP_056474.2	cell differentiation;metabolic process;regulation of biological process	protein binding;RNA binding	26156	ENSG00000171490.12	RSL1D1	Senescence and Autophagy in Cancer		1.239	0.977858
NP_004689.1	cell organization and biogenesis;metabolic process	protein binding;RNA binding	9129	ENSG00000117360.12	PRPF3	mRNA Processing	Spliceosome	1.239	0.977858
XP_005260413.1	metabolic process;regulation of biological process	DNA binding;metal ion binding;protein binding	23613	ENSG00000101040.19	ZMYND8			1.239	0.968499
XP_011524077.1	metabolic process;regulation of biological process;response to stimulus	catalytic activity;enzyme regulator activity;protein binding	9989		PPP4R1			1.239	0.972127
NP_009135.4	cell organization and biogenesis;metabolic process;regulation of biological process;transport	catalytic activity;DNA binding;nucleotide binding;protein binding	11218	ENSG00000064703.11	DDX20	mRNA Processing	RNA transport	1.239	0.968499
NP_056238.2	metabolic process	catalytic activity;metal ion binding;protein binding	60496	ENSG00000149313.10	AASDHPPT		Pantothenate and CoA biosynthesis	1.239	0.968499
NP_789839.1	cell death;metabolic process;regulation of biological process;response to stimulus;transport	enzyme regulator activity;protein binding	10197	ENSG00000131467.10	PSME3	Proteasome Degradation		1.239	0.968499
XP_016875199.1	metabolic process	catalytic activity;nucleotide binding;protein binding;RNA binding	57696		DDX55			1.239	0.968499
NP_110437.2	cellular homeostasis;metabolic process;regulation of biological process;response to stimulus;transport	catalytic activity;protein binding	81567	ENSG00000239264.8	TXNDC5		Protein processing in endoplasmic reticulum	1.238	0.977858
NP_055362.1	cell organization and biogenesis;regulation of biological process	protein binding	29766	ENSG00000138594.13	TMOD3			1.238	0.977858
NP_057626.2	cell communication;cell death;cell organization and biogenesis;metabolic process;regulation of biological process;response to stimulus	catalytic activity;metal ion binding;nucleotide binding;protein binding;signal transducer activity	51765	ENSG00000134602.15	MST4; STK26			1.238	0.970266
NP_006392.1	cell organization and biogenesis;metabolic process;regulation of biological process	protein binding	10541	ENSG00000136938.8	ANP32B			1.238	0.970266
NP_060354.4	cell organization and biogenesis;metabolic process;regulation of biological process	enzyme regulator activity;protein binding;RNA binding	54984	ENSG00000254093.8	PINX1			1.238	0.968499
NP_536724.1	metabolic process;regulation of biological process	catalytic activity	128869	ENSG00000101464.10	PIGU		Glycosylphosphatidylinositol (GPI)-anchor biosynthesis; Metabolic pathways	1.238	0.958907
XP_011523806.1	cell death;regulation of biological process;response to stimulus	DNA binding;metal ion binding;protein binding	9618		TRAF4			1.238	0.970494
NP_003409.1	metabolic process;regulation of biological process	DNA binding;metal ion binding;protein binding;RNA binding	7555	ENSG00000169714.16	CNBP			1.237	0.968499
NP_003840.2	metabolic process	catalytic activity;nucleotide binding;RNA binding	8802	ENSG00000163541.11	SUCLG1	Amino Acid metabolism; TCA Cycle	Citrate cycle (TCA cycle); Carbon metabolism; Propanoate metabolism; Metabolic pathways	1.237	0.968499
NP_003070.3	cell differentiation;cell organization and biogenesis;regulation of biological process	catalytic activity;DNA binding;protein binding;RNA binding	6605	ENSG00000073584.18	SMARCE1	Pathways Affected in Adenoid Cystic Carcinoma; Androgen receptor signaling pathway		1.237	0.972127
NP_115867.2	cell organization and biogenesis;metabolic process		64978	ENSG00000204316.12	MRPL38			1.236	0.970266
XP_011524715.1		protein binding	114823	ENSG00000167615.16	LENG8			1.236	0.968499
NP_003358.1	cell communication;metabolic process;regulation of biological process;response to stimulus;transport	DNA binding;protein binding	7392	ENSG00000105698.15	USF2			1.236	0.956652
NP_057097.2	cell organization and biogenesis;metabolic process	protein binding	51103	ENSG00000137806.8	NDUFAF1			1.236	0.963886
NP_001271188.1	cell division;cell organization and biogenesis;cellular component movement;regulation of biological process	catalytic activity;motor activity;nucleotide binding;protein binding	9585	ENSG00000138182.14	KIF20B	Gastric Cancer Network 1		1.236	0.968499
NP_001128138.1	metabolic process	catalytic activity;RNA binding	93587	ENSG00000145331.13	TRMT10A			1.236	0.930014
NP_071900.2	cell organization and biogenesis;metabolic process;regulation of biological process	catalytic activity;DNA binding;metal ion binding;protein binding	64324	ENSG00000165671.19	NSD1	Histone Modifications; Pathways Affected in Adenoid Cystic Carcinoma	Lysine degradation	1.236	0.968499
NP_001035809.1	cell organization and biogenesis;metabolic process;regulation of biological process;transport	catalytic activity;enzyme regulator activity;metal ion binding;nucleotide binding;protein binding	6059	ENSG00000164163.10	ABCE1			1.235	0.977858
NP_004721.1	cell organization and biogenesis;metabolic process;regulation of biological process	protein binding;RNA binding	2107	ENSG00000120705.12	ETF1	Translation Factors	mRNA surveillance pathway	1.235	0.977858
NP_056175.3	metabolic process	catalytic activity;DNA binding;nucleotide binding;protein binding;RNA binding	23517	ENSG00000039123.15	SKIV2L2		RNA degradation	1.235	0.977858
NP_115882.1	cell organization and biogenesis;regulation of biological process;transport	protein binding	8907	ENSG00000072958.8	AP1M1		Lysosome	1.235	0.977858
NP_055181.3	cell division;cell proliferation;regulation of biological process	catalytic activity;nucleotide binding;protein binding;RNA binding	26354	ENSG00000163938.16	GNL3		Ribosome biogenesis in eukaryotes	1.235	0.978374
XP_011514057.1	metabolic process;regulation of biological process;transport	catalytic activity;metal ion binding;protein binding;RNA binding	10898		CPSF4	mRNA Processing		1.235	0.968499
NP_003609.2	metabolic process;regulation of biological process;response to stimulus	catalytic activity;nucleotide binding;protein binding;signal transducer activity	8491	ENSG00000011566.14	MAP4K3	Insulin Signaling; Angiopoietin Like Protein 8 Regulatory Pathway; MAPK Signaling Pathway	MAPK signaling pathway	1.235	0.963506
XP_016880647.1	regulation of biological process	catalytic activity;motor activity;nucleotide binding;protein binding	80179		MYO19			1.235	0.968499
NP_001123561.1	metabolic process;regulation of biological process;response to stimulus	catalytic activity;nucleotide binding;protein binding;RNA binding	3735	ENSG00000065427.14	KARS			1.234	0.977858
NP_006747.1	metabolic process;regulation of biological process;response to stimulus	DNA binding;metal ion binding;protein binding	6917	ENSG00000187735.13	TCEA1			1.234	0.97292
XP_011524053.1	metabolic process	catalytic activity;protein binding;RNA binding	8731		RNMT	mRNA Processing		1.234	0.977858
NP_060102.1	regulation of biological process;response to stimulus	protein binding;RNA binding	55602	ENSG00000168564.5	CDKN2AIP			1.234	0.968499
XP_011525319.1	development;metabolic process;regulation of biological process	catalytic activity;metal ion binding;protein binding;RNA binding	51070		NOSIP			1.234	0.968499
NP_001616.1	metabolic process	catalytic activity;nucleotide binding	204	ENSG00000004455.16	AK2		Metabolic pathways; Thiamine metabolism; Purine metabolism	1.234	0.968499
NP_055829.2		RNA binding	23029	ENSG00000188739.14	RBM34			1.234	0.968499
NP_733779.1	cell organization and biogenesis;cellular homeostasis;metabolic process;regulation of biological process;response to stimulus	catalytic activity;protein binding	6500	ENSG00000113558.18	SKP1	Notch Signaling Pathway; TNF alpha Signaling Pathway; TGF-beta Signaling Pathway	Herpes simplex infection; Protein processing in endoplasmic reticulum; Oocyte meiosis; TGF-beta signaling pathway; Cell cycle; Circadian rhythm; Wnt signaling pathway; Ubiquitin mediated proteolysis	1.234	0.963506
XP_005263453.1	cell organization and biogenesis;regulation of biological process	protein binding	157922	ENSG00000130559.18	CAMSAP1			1.234	0.968499
NP_031396.1	cell organization and biogenesis;cellular homeostasis;metabolic process;regulation of biological process;response to stimulus	catalytic activity;DNA binding;nucleotide binding;protein binding	5985	ENSG00000111445.13	RFC5	DNA Replication; Retinoblastoma (RB) in Cancer	Mismatch repair; Nucleotide excision repair; DNA replication	1.234	0.933579
NP_037367.3	defense response;metabolic process;regulation of biological process;response to stimulus	catalytic activity;metal ion binding;protein binding;RNA binding	29102	ENSG00000113360.16	DROSHA	RNA interference; miRNA Biogenesis; DDX1 as a regulatory component of the Drosha microprocessor	Proteoglycans in cancer; Ribosome biogenesis in eukaryotes	1.234	0.930944
NP_002096.1	cell organization and biogenesis;metabolic process;regulation of biological process;response to stimulus	DNA binding;protein binding	3014	ENSG00000188486.3	H2AFX	DNA Damage Response; Proteasome Degradation; miRNA Regulation of DNA Damage Response; miRNAs involved in DNA damage response; ATM Signaling Network in Development and Disease	Systemic lupus erythematosus; Alcoholism	1.233	0.97292
NP_056203.2	cell differentiation	protein binding	25844	ENSG00000137207.11	YIPF3			1.233	0.933579
XP_011511100.1			389161		ANKUB1			1.233	0.967106
NP_006573.2	metabolic process;regulation of biological process	DNA binding;metal ion binding	10691	ENSG00000162419.12	GMEB1			1.233	0.933579
NP_005946.2	metabolic process;regulation of biological process;response to stimulus	DNA binding;metal ion binding;protein binding	4520	ENSG00000188786.9	MTF1	Copper homeostasis; Zinc homeostasis		1.233	0.972127
NP_001158287.1	cell differentiation;cell organization and biogenesis;metabolic process;regulation of biological process	catalytic activity;protein binding;RNA binding	22985		ACIN1			1.232	0.977858
NP_006793.1	cell organization and biogenesis;metabolic process	metal ion binding;protein binding;RNA binding	10946	ENSG00000183431.11	SF3A3	Exercise-induced Circadian Regulation; mRNA Processing	Spliceosome	1.232	0.977858
NP_001032752.1	metabolic process;response to stimulus	protein binding;RNA binding	1933	ENSG00000283391.1; ENSG00000114942.13	EEF1B2	Translation Factors		1.232	0.979251
NP_001186902.1	metabolic process	structural molecule activity	100529097		RPL36A-HNRNPH2		Ribosome	1.232	0.970494
NP_057205.2	cell organization and biogenesis	protein binding	51133	ENSG00000136636.12	KCTD3			1.232	0.968499
NP_054797.2	cell organization and biogenesis;metabolic process	protein binding;RNA binding;structural molecule activity	28998	ENSG00000172172.7	MRPL13		Ribosome	1.232	0.96582
NP_006388.2	metabolic process;response to stimulus	catalytic activity;metal ion binding;RNA binding	10535	ENSG00000104889.5	RNASEH2A		DNA replication	1.232	0.959356
NP_001138778.1	cell differentiation;cell division;metabolic process;regulation of biological process;response to stimulus	catalytic activity;nucleotide binding;protein binding	1021	ENSG00000105810.9	CDK6	Cell Cycle; Signaling Pathways in Glioblastoma; miRNA Regulation of DNA Damage Response; Retinoblastoma (RB) in Cancer; Wnt Signaling Pathway Netpath; G1 to S cell cycle control; Metastatic brain tumor; DNA Damage Response; miRNAs involved in DNA damage response	Chronic myeloid leukemia; Measles; Breast cancer; Pancreatic cancer; Cell cycle; Melanoma; Viral carcinogenesis; Pathways in cancer; PI3K-Akt signaling pathway; Non-small cell lung cancer; Small cell lung cancer; MicroRNAs in cancer; p53 signaling pathway; Hepatitis B; Glioma	1.232	0.949428
XP_005251037.1	cell organization and biogenesis	protein binding;RNA binding;structural molecule activity	5339		PLEC			1.231	0.968499
NP_055680.3	cell division;cell organization and biogenesis;metabolic process	protein binding	9918	ENSG00000010292.12	NCAPD2			1.231	0.977858
NP_005868.1	cell organization and biogenesis;metabolic process;regulation of biological process	protein binding;RNA binding	10291	ENSG00000099995.18	SF3A1	mRNA Processing	Spliceosome	1.231	0.977858
NP_055578.2	cell organization and biogenesis;metabolic process	structural molecule activity	9801	ENSG00000115364.13	MRPL19	Cytoplasmic Ribosomal Proteins	Ribosome	1.231	0.968499
NP_004984.2	cell communication;cell organization and biogenesis;metabolic process;regulation of biological process;response to stimulus	catalytic activity;protein binding	4287	ENSG00000066427.21	ATXN3		Protein processing in endoplasmic reticulum	1.231	0.968499
NP_057370.1	cell organization and biogenesis;metabolic process	catalytic activity;protein binding	51181	ENSG00000169738.7	DCXR		Pentose and glucuronate interconversions; Metabolic pathways	1.231	0.963886
NP_015556.1	cell organization and biogenesis;cellular component movement;metabolic process;response to stimulus;transport	catalytic activity;DNA binding;motor activity;nucleotide binding;protein binding	3835	ENSG00000079616.12	KIF22			1.231	0.968499
XP_006717199.1	cell organization and biogenesis;metabolic process	structural molecule activity	51116		MRPS2			1.231	0.968499
NP_000453.2	cellular component movement;metabolic process;regulation of biological process;response to stimulus;transport	catalytic activity;metal ion binding;protein binding;transporter activity	7337	ENSG00000114062.18	UBE3A	Androgen receptor signaling pathway; Tryptophan metabolism; Mecp2 and Associated Rett Syndrome	Viral carcinogenesis; Ubiquitin mediated proteolysis	1.23	0.970494
XP_011513484.1	cell death;cell proliferation;cellular component movement;metabolic process;regulation of biological process;response to stimulus	protein binding	221927		BRAT1			1.23	0.96217
NP_002922.2	cell organization and biogenesis;metabolic process;regulation of biological process	catalytic activity;enzyme regulator activity;metal ion binding;protein binding	6015	ENSG00000226788.3; ENSG00000204227.4; ENSG00000228520.3; ENSG00000206287.5; ENSG00000231115.3; ENSG00000235107.3	RING1	Notch Signaling Pathway		1.23	0.964052
NP_006817.1	cell organization and biogenesis;regulation of biological process;response to stimulus;transport	protein binding	10971	ENSG00000134308.13	YWHAQ	Pathogenic Escherichia coli infection; Calcium Regulation in the Cardiac Cell; IL-3 Signaling Pathway; Primary Focal Segmental Glomerulosclerosis FSGS; Sudden Infant Death Syndrome (SIDS) Susceptibility Pathways; Myometrial Relaxation and Contraction Pathways; Cell Cycle	Cell cycle; Hepatitis B; Hippo signaling pathway; Viral carcinogenesis; PI3K-Akt signaling pathway; Oocyte meiosis; Epstein-Barr virus infection; Pathogenic Escherichia coli infection	1.229	0.970266
NP_055819.2	metabolic process;regulation of biological process	catalytic activity;protein binding;RNA binding	23016	ENSG00000075914.12	EXOSC7		RNA degradation	1.229	0.968499
NP_665813.1	regulation of biological process;transport	transporter activity	59285	ENSG00000130433.7	CACNG6	Arrhythmogenic Right Ventricular Cardiomyopathy	Oxytocin signaling pathway; Hypertrophic cardiomyopathy (HCM); Dilated cardiomyopathy; Adrenergic signaling in cardiomyocytes; MAPK signaling pathway; Arrhythmogenic right ventricular cardiomyopathy (ARVC); Cardiac muscle contraction	1.229	0.968499
NP_006833.2	metabolic process	protein binding;RNA binding	10992	ENSG00000087365.15	SF3B2	mRNA Processing	Spliceosome	1.228	0.979251
NP_001073884.1	metabolic process	protein binding;RNA binding	23350	ENSG00000163714.17	U2SURP		Spliceosome	1.228	0.977858
XP_005247422.1	transport		27333		GOLIM4			1.228	0.970266
NP_004138.1	development;metabolic process	nucleotide binding;protein binding	4733	ENSG00000185721.12	DRG1			1.228	0.982176
NP_001305771.1	defense response;regulation of biological process;response to stimulus	protein binding	10695		CNPY3			1.228	0.977858
NP_057604.1		protein binding	51759	ENSG00000136819.15	C9orf78			1.228	0.968499
NP_001304759.1	cellular homeostasis;regulation of biological process;transport	structural molecule activity	56704	ENSG00000104369.4	JPH1			1.228	0.914727
XP_005263532.2	metabolic process;regulation of biological process	catalytic activity;nucleotide binding;protein binding;RNA binding	5394		EXOSC10			1.227	0.978567
NP_071896.8	cell differentiation	RNA binding	64318	ENSG00000173145.11	NOC3L			1.227	0.970494
NP_663781.1	cell organization and biogenesis;metabolic process	structural molecule activity	79590	ENSG00000143314.12	MRPL24		Ribosome	1.227	0.970494
XP_016877241.1	cell organization and biogenesis;metabolic process;regulation of biological process;response to stimulus	catalytic activity;DNA binding;metal ion binding;protein binding	9112		MTA1			1.227	0.970494
NP_055764.2	cell organization and biogenesis;metabolic process	protein binding;RNA binding	22889	ENSG00000132680.10	KIAA0907; KHDC4			1.227	0.968499
NP_001001420.1	cell differentiation;metabolic process;regulation of biological process;response to stimulus	DNA binding;metal ion binding;protein binding;signal transducer activity	4090	ENSG00000113658.16	SMAD5	ESC Pluripotency Pathways; BMP2-WNT4-FOXO1 Pathway in Human Primary Endometrial Stromal Cell Differentiation; TGF-beta Receptor Signaling; BMP Signaling Pathway in Eyelid Development; Differentiation of white and brown adipocyte	Signaling pathways regulating pluripotency of stem cells; TGF-beta signaling pathway	1.227	0.969362
NP_056997.1	cell differentiation;cellular homeostasis;metabolic process;regulation of biological process	catalytic activity;protein binding	51060	ENSG00000117862.11	TXNDC12		Glutathione metabolism	1.227	0.961423
NP_002793.2	metabolic process;regulation of biological process;response to stimulus;transport	catalytic activity;nucleotide binding;protein binding;RNA binding	5700	ENSG00000100764.13	PSMC1	Proteasome Degradation; Parkin-Ubiquitin Proteasomal System pathway	Proteasome; Viral carcinogenesis; Epstein-Barr virus infection	1.226	0.979281
XP_011522063.1	metabolic process;regulation of biological process	catalytic activity;motor activity;protein binding	23164		MPRIP			1.226	0.982176
NP_001132938.1	cell organization and biogenesis;metabolic process;regulation of biological process;response to stimulus	DNA binding;protein binding	6907	ENSG00000101849.15	TBL1X	Ectoderm Differentiation	Wnt signaling pathway	1.226	0.970266
XP_005271584.1			29087		THYN1			1.226	0.977858
NP_001317582.1	cell communication;cell organization and biogenesis;cellular homeostasis;regulation of biological process;response to stimulus;transport	metal ion binding;protein binding	10497	ENSG00000198722.14	UNC13B	Monoamine Transport; Synaptic Vesicle Pathway		1.226	0.933293
NP_068809.1	metabolic process;regulation of biological process;response to stimulus	catalytic activity;DNA binding	5435	ENSG00000100142.14	POLR2F	Eukaryotic Transcription Initiation	Purine metabolism; Metabolic pathways; Epstein-Barr virus infection; Cytosolic DNA-sensing pathway; Huntington's disease; Pyrimidine metabolism; RNA polymerase	1.226	0.963895
NP_004930.1	cell organization and biogenesis;development;metabolic process;regulation of biological process;response to stimulus	catalytic activity;DNA binding;nucleotide binding;protein binding;RNA binding	1653	ENSG00000079785.14	DDX1	DDX1 as a regulatory component of the Drosha microprocessor; mRNA Processing		1.225	0.979281
NP_005179.2	cell death;cell organization and biogenesis;metabolic process;regulation of biological process;response to stimulus;transport	catalytic activity;metal ion binding;protein binding;signal transducer activity	867	ENSG00000110395.6	CBL	Signaling Pathways in Glioblastoma; Angiopoietin Like Protein 8 Regulatory Pathway; Prolactin Signaling Pathway; Interferon type I signaling pathways; EGF/EGFR Signaling Pathway; Kit receptor signaling pathway; T-Cell antigen Receptor (TCR) Signaling Pathway; B Cell Receptor Signaling Pathway; Association Between Physico-Chemical Features and Toxicity Associated Pathways; VEGFA-VEGFR2 Signaling P…	Insulin signaling pathway; Chronic myeloid leukemia; Endocytosis; Proteoglycans in cancer; ErbB signaling pathway; Ubiquitin mediated proteolysis; T cell receptor signaling pathway; Bacterial invasion of epithelial cells; Pathways in cancer	1.225	0.968499
XP_005264475.1	cell organization and biogenesis;cellular component movement;metabolic process;regulation of biological process;response to stimulus;transport	protein binding	55704		CCDC88A			1.225	0.970266
NP_001135915.1	cell organization and biogenesis;metabolic process	catalytic activity;protein binding;RNA binding	80153	ENSG00000179151.11	EDC3		RNA degradation	1.225	0.970266
NP_054895.1	metabolic process;response to stimulus	catalytic activity;nucleotide binding;protein binding	29089	ENSG00000077152.9	UBE2T	Gastric cancer network 2	Fanconi anemia pathway	1.225	0.973657
XP_005246274.1	cell organization and biogenesis;cellular component movement;metabolic process;regulation of biological process;response to stimulus	DNA binding;protein binding	10152		ABI2	Regulation of Actin Cytoskeleton		1.225	0.968499
NP_036516.1	metabolic process;regulation of biological process	DNA binding;metal ion binding;protein binding	26205	ENSG00000101216.10	GMEB2			1.225	0.961423
NP_001527.3	cell organization and biogenesis;metabolic process;regulation of biological process;response to stimulus	catalytic activity;DNA binding;nucleotide binding;protein binding;RNA binding	3276	ENSG00000126457.21	PRMT1	Energy Metabolism; Tryptophan metabolism; Interferon type I signaling pathways; mRNA Processing		1.224	0.979251
NP_001269210.1	metabolic process;regulation of biological process;response to stimulus	catalytic activity;nucleotide binding;protein binding	5831	ENSG00000183010.16	PYCR1	Amino Acid metabolism; Urea cycle and metabolism of amino groups		1.224	0.968499
NP_001303240.1	cell organization and biogenesis;metabolic process;transport	protein binding;RNA binding;structural molecule activity	6165	ENSG00000182899.14	RPL35A	Cytoplasmic Ribosomal Proteins	Ribosome	1.224	0.979251
NP_061913.3	cell organization and biogenesis;metabolic process;regulation of biological process	catalytic activity;enzyme regulator activity;protein binding	26610	ENSG00000109911.18	ELP4	Mesodermal Commitment Pathway		1.224	0.972056
NP_057154.2	cell organization and biogenesis;metabolic process	protein binding;RNA binding;structural molecule activity	51649	ENSG00000181610.12	MRPS23			1.224	0.968499
NP_003124.1	cell organization and biogenesis;regulation of biological process;transport	protein binding;RNA binding	6726; 653226	ENSG00000143742.12	SRP9; SRP9P1		Protein export	1.224	0.96217
NP_001856.2	metabolic process;transport	catalytic activity;transporter activity	1347	ENSG00000112695.11	COX7A2	Electron Transport Chain	Parkinson's disease; Non-alcoholic fatty liver disease (NAFLD); Alzheimer's disease; Huntington's disease; Cardiac muscle contraction; Oxidative phosphorylation	1.224	0.956652
XP_011522170.1	development;metabolic process;regulation of biological process	DNA binding;protein binding	4335		MNT			1.224	0.970494
NP_005753.1	cell organization and biogenesis;defense response;metabolic process;regulation of biological process;response to stimulus	catalytic activity;DNA binding;metal ion binding;protein binding;RNA binding	10155	ENSG00000130726.11	TRIM28	Corticotropin-releasing hormone signaling pathway; Mesodermal Commitment Pathway; ATM Signaling Network in Development and Disease		1.223	0.979281
NP_079021.3	regulation of biological process;response to stimulus	protein binding	79801		SHCBP1			1.223	0.977858
NP_061936.2		protein binding	27436		EML4		Non-small cell lung cancer	1.223	0.972127
XP_016885162.1	cell differentiation;cell division;cell organization and biogenesis;metabolic process;regulation of biological process;transport	protein binding;RNA binding	57187		THOC2			1.223	0.983915
XP_005264449.1	metabolic process;regulation of biological process;transport	enzyme regulator activity;protein binding	550		AUP1			1.223	0.970494
NP_009298.1	cellular homeostasis;defense response;metabolic process;regulation of biological process;response to stimulus	catalytic activity;metal ion binding;nucleotide binding;protein binding	27	ENSG00000143322.19	ABL2		Ras signaling pathway; ErbB signaling pathway; Viral myocarditis	1.223	0.933579
NP_003080.2	metabolic process;regulation of biological process;response to stimulus	protein binding;RNA binding	6625	ENSG00000104852.14	SNRNP70	mRNA Processing	Spliceosome	1.222	0.979316
NP_006236.1	metabolic process;regulation of biological process;response to stimulus	catalytic activity;enzyme regulator activity;protein binding	5528	ENSG00000112640.14	PPP2R5D	Glycogen Metabolism; Focal Adhesion-PI3K-Akt-mTOR-signaling pathway	PI3K-Akt signaling pathway; mRNA surveillance pathway; Dopaminergic synapse; Oocyte meiosis; Adrenergic signaling in cardiomyocytes; Sphingolipid signaling pathway; AMPK signaling pathway	1.222	0.977858
NP_005861.2	cell organization and biogenesis;metabolic process;regulation of biological process	catalytic activity;protein binding;RNA binding	10284	ENSG00000150459.12	SAP18	Hedgehog Signaling Pathway	mRNA surveillance pathway; RNA transport	1.222	0.979281
NP_061153.1	cell differentiation;development;metabolic process;regulation of biological process	catalytic activity;metal ion binding;protein binding	55905	ENSG00000124226.10	RNF114			1.222	0.970494
NP_112589.1	cell division;metabolic process	protein binding	83461	ENSG00000111665.11	CDCA3			1.222	0.968499
NP_004815.3	metabolic process;regulation of biological process	catalytic activity;protein binding	9425	ENSG00000153046.17	CDYL			1.222	0.968499
NP_003787.2	metabolic process;regulation of biological process;response to stimulus	enzyme regulator activity;protein binding	8725	ENSG00000105176.17	URI1			1.222	0.968499
XP_006722649.1	metabolic process;regulation of biological process	protein binding;RNA binding	9811		CTIF			1.222	0.965717
NP_001341147.1	transport	protein binding	23301	ENSG00000115504.14	EHBP1			1.221	0.979281
NP_079100.2	regulation of biological process	metal ion binding;protein binding;RNA binding	79882	ENSG00000100722.18	ZC3H14			1.221	0.984772
NP_008909.1	metabolic process	metal ion binding;protein binding	7737	ENSG00000125352.5	RNF113A			1.221	0.97292
NP_055100.2	metabolic process;regulation of biological process	catalytic activity;protein binding;RNA binding	23404	ENSG00000130713.15	EXOSC2		RNA degradation	1.221	0.970494
XP_016873894.1	cell organization and biogenesis;cell proliferation;regulation of biological process		84280		BTBD10			1.221	0.970494
NP_004540.1	cell organization and biogenesis;metabolic process;transport	catalytic activity	4718; 100532726	ENSG00000151366.12	NDUFC2; NDUFC2-KCTD14	Electron Transport Chain; Oxidative phosphorylation	Non-alcoholic fatty liver disease (NAFLD); Parkinson's disease; Oxidative phosphorylation; Huntington's disease; Metabolic pathways; Alzheimer's disease	1.221	0.948946
NP_775781.1		protein binding	150275	ENSG00000159873.9	CCDC117			1.221	0.970494
NP_001524.2	metabolic process;regulation of biological process	DNA binding;protein binding;RNA binding	3191	ENSG00000282947.1; ENSG00000104824.16	HNRNPL	mRNA Processing		1.22	0.982389
NP_001139197.1		metal ion binding;protein binding;RNA binding	55646	ENSG00000145220.13	LYAR			1.22	0.982389
NP_055554.1	cell death;metabolic process;regulation of biological process;response to stimulus	DNA binding;protein binding;RNA binding	9774	ENSG00000029363.16	BCLAF1	Interactome of polycomb repressive complex 2 (PRC2)		1.22	0.982389
NP_001004060.1	regulation of biological process	protein binding	283820	ENSG00000185164.14	NOMO2			1.22	0.924364
NP_004955.2	cell differentiation;cell organization and biogenesis;coagulation;metabolic process;regulation of biological process	catalytic activity;DNA binding;metal ion binding;protein binding	3065	ENSG00000116478.11	HDAC1	Energy Metabolism; IL-6 signaling pathway; Androgen receptor signaling pathway; Valproic acid pathway; Initiation of transcription and translation elongation at the HIV-1 LTR; Integrated Breast Cancer Pathway; Notch Signaling Pathway; Apoptosis-related network due to altered Notch3 in ovarian cancer; TNF related weak inducer of apoptosis (TWEAK) Signaling Pathway; TGF-beta Signaling Pathway; Cell…	Thyroid hormone signaling pathway; Epstein-Barr virus infection; MicroRNAs in cancer; Notch signaling pathway; Pathways in cancer; Chronic myeloid leukemia; Longevity regulating pathway - multiple species; Alcoholism; Cell cycle; Transcriptional misregulation in cancer; Huntington's disease; Amphetamine addiction; Viral carcinogenesis	1.22	0.984772
NP_057126.2	metabolic process;regulation of biological process	catalytic activity;protein binding;RNA binding	51010	ENSG00000107371.12	EXOSC3		RNA degradation	1.22	0.970266
NP_001091977.1	cell division;cell organization and biogenesis;regulation of biological process	DNA binding;metal ion binding;protein binding;RNA binding	7756	ENSG00000010244.18	ZNF207			1.22	0.970494
NP_001289937.1	metabolic process;regulation of biological process;response to stimulus	catalytic activity;protein binding	23564	ENSG00000233076.6; ENSG00000227317.6; ENSG00000213722.8; ENSG00000228128.6; ENSG00000225635.7; ENSG00000206395.8; ENSG00000226634.6	DDAH2			1.22	0.961854
NP_001026794.1	metabolic process;regulation of biological process	catalytic activity;metal ion binding;protein binding	26036	ENSG00000112200.16	ZNF451			1.22	0.968499
XP_011523571.1	regulation of biological process;response to stimulus	nucleotide binding	79915		ATAD5			1.22	0.933579
NP_219484.1	metabolic process	protein binding;RNA binding	92856	ENSG00000136718.9	IMP4		Ribosome biogenesis in eukaryotes	1.22	0.963506
NP_002483.1	cell organization and biogenesis;metabolic process;transport	catalytic activity	4711	ENSG00000136521.12	NDUFB5	Oxidative phosphorylation; Electron Transport Chain	Oxidative phosphorylation; Parkinson's disease; Non-alcoholic fatty liver disease (NAFLD); Alzheimer's disease; Huntington's disease; Metabolic pathways	1.22	0.968499
NP_002895.3	metabolic process;regulation of biological process	protein binding;RNA binding	7936	ENSG00000204356.13; ENSG00000206268.11; ENSG00000233801.9; ENSG00000206357.11; ENSG00000231044.10; ENSG00000229363.9	NELFE; RDBP	Initiation of transcription and translation elongation at the HIV-1 LTR		1.219	0.968499
NP_001278825.1	cell organization and biogenesis;cellular homeostasis;regulation of biological process;response to stimulus;transport	catalytic activity;nucleotide binding;protein binding;transporter activity	5906	ENSG00000116473.14	RAP1A	VEGFA-VEGFR2 Signaling Pathway; Human Thyroid Stimulating Hormone (TSH) signaling pathway; Interferon type I signaling pathways; MAPK Signaling Pathway; Focal Adhesion; Chemokine signaling pathway; Integrated Breast Cancer Pathway; Brain-Derived Neurotrophic Factor (BDNF) signaling pathway; Serotonin Receptor 4/6/7 and NR3C Signaling; EGF/EGFR Signaling Pathway; Signaling of Hepatocyte Growth Fac…	Rap1 signaling pathway; Platelet activation; Ras signaling pathway; Pancreatic secretion; MAPK signaling pathway; cAMP signaling pathway; Leukocyte transendothelial migration; Renal cell carcinoma; Chemokine signaling pathway; Focal adhesion; Long-term potentiation; Neurotrophin signaling pathway	1.219	0.968499
NP_004881.2			9552	ENSG00000091640.7	SPAG7			1.219	0.972127
NP_005842.1	metabolic process;regulation of biological process	catalytic activity;protein binding	10263	ENSG00000167797.7	CDK2AP2			1.219	0.968499
NP_036558.3	cell organization and biogenesis;metabolic process;regulation of biological process	protein binding;RNA binding	23450	ENSG00000189091.12	SF3B3	mRNA Processing	Spliceosome	1.218	0.984511
NP_060117.3	metabolic process	catalytic activity;protein binding;RNA binding	117246	ENSG00000108592.16	FTSJ3			1.218	0.985001
NP_055681.1	cell organization and biogenesis;transport	protein binding	9919	ENSG00000148396.18	SEC16A			1.218	0.968499
XP_011515270.2	cell organization and biogenesis;metabolic process;regulation of biological process;response to stimulus	catalytic activity;DNA binding;metal ion binding;protein binding;RNA binding	27161		AGO2; EIF2C2			1.218	0.970494
NP_060774.2	regulation of biological process		55771	ENSG00000068489.12	PRR11			1.218	0.967106
NP_001316569.1	cell division;cell organization and biogenesis	protein binding	54908		SPDL1			1.218	0.968499
NP_001317178.1	metabolic process;transport	protein binding;RNA binding;transporter activity	220988	ENSG00000170144.20	HNRNPA3		Spliceosome	1.217	0.984772
NP_786924.2	metabolic process	catalytic activity;metal ion binding	55148	ENSG00000278787.4; ENSG00000012963.14	UBR7			1.217	0.970494
NP_055083.1	cell division;cell proliferation;regulation of biological process;response to stimulus	protein binding	10982	ENSG00000166974.12	MAPRE2			1.217	0.970494
NP_653324.1	cell organization and biogenesis;metabolic process	DNA binding;metal ion binding;protein binding;RNA binding	153527	ENSG00000146007.10	ZMAT2		Spliceosome	1.217	0.970266
NP_477521.1	metabolic process;regulation of biological process;response to stimulus		118430	ENSG00000172551.10	MUCL1			1.217	0.968499
NP_004584.1	cell organization and biogenesis;cellular homeostasis;metabolic process;regulation of biological process;response to stimulus	protein binding;RNA binding	6434	ENSG00000136527.17	TRA2B	mRNA Processing	Spliceosome	1.216	0.985292
XP_011536085.1	cell death;cell differentiation;cell organization and biogenesis;metabolic process;regulation of biological process;response to stimulus;transport	catalytic activity;metal ion binding;motor activity;nucleotide binding;protein binding;structural molecule activity;transporter activity	11113		CIT	G13 Signaling Pathway		1.216	0.963506
NP_115285.1	metabolic process	protein binding;RNA binding	10929	ENSG00000263465.4	SRSF8		Herpes simplex infection; Spliceosome	1.216	0.966422
NP_037380.1	transport	protein binding	29107	ENSG00000132661.3	NXT1		mRNA surveillance pathway; RNA transport; Ribosome biogenesis in eukaryotes; Influenza A	1.216	0.970266
NP_001341528.1	metabolic process	catalytic activity;nucleotide binding	3712		IVD			1.216	0.968499
NP_940888.3	metabolic process	RNA binding;structural molecule activity	285855	ENSG00000146223.14	RPL7L1			1.216	0.968499
XP_016863127.1	cell division;metabolic process;regulation of biological process	catalytic activity	10393		ANAPC10			1.216	0.967106
NP_009052.3	metabolic process;regulation of biological process;response to stimulus	DNA binding;metal ion binding;protein binding;receptor activity;signal transducer activity	7376		NR1H2	Nuclear Receptors	Insulin resistance	1.216	0.968499
NP_987095.1	metabolic process;regulation of biological process	catalytic activity;nucleotide binding;protein binding;RNA binding	11325	ENSG00000198231.12	DDX42		Spliceosome	1.215	0.984772
NP_001335116.1	metabolic process	catalytic activity;nucleotide binding;protein binding;RNA binding	55661		DDX27			1.215	0.985001
NP_110395.1	metabolic process	catalytic activity;metal ion binding;protein binding	80895	ENSG00000132323.8	ILKAP			1.215	0.977858
NP_443164.2	cell organization and biogenesis	protein binding;receptor activity	114908	ENSG00000152558.14	TMEM123			1.215	0.970266
NP_057026.3	cell communication;cell organization and biogenesis;metabolic process;regulation of biological process;response to stimulus	DNA binding;protein binding;RNA binding	51001	ENSG00000156469.8	MTERFD1; MTERF3	Mitochondrial Gene Expression		1.215	0.967106
XP_005268461.1	cell proliferation;metabolic process;regulation of biological process;response to stimulus	protein binding;RNA binding;translation regulator activity	23367		LARP1			1.214	0.985001
NP_000971.1	cell organization and biogenesis;metabolic process;response to stimulus;transport	protein binding;RNA binding;structural molecule activity	6142	ENSG00000105640.12	RPL18A	Cytoplasmic Ribosomal Proteins	Ribosome	1.214	0.984772
NP_002516.2	cell organization and biogenesis;cell proliferation;cellular component movement;metabolic process;regulation of biological process	catalytic activity;metal ion binding;protein binding	4898	ENSG00000078618.21	NRD1; NRDC			1.214	0.984772
XP_016878181.1	cell organization and biogenesis;transport	protein binding	8773		SNAP23	Insulin Signaling		1.214	0.977858
NP_060268.2	regulation of biological process	protein binding;RNA binding	54915	ENSG00000149658.17	YTHDF1			1.214	0.972127
NP_001193541.1	metabolic process;regulation of biological process;transport	DNA binding;nucleotide binding;protein binding;RNA binding	26097	ENSG00000160679.12	CHTOP			1.214	0.973657
XP_011520726.1	cell organization and biogenesis;metabolic process;regulation of biological process;response to stimulus	catalytic activity;DNA binding;enzyme regulator activity;protein binding	2072		ERCC4			1.214	0.96217
NP_775826.2	cell organization and biogenesis;metabolic process;regulation of biological process	catalytic activity;protein binding	219743	ENSG00000156521.13	TYSND1			1.214	0.931753
NP_002084.2	cell organization and biogenesis;metabolic process;regulation of biological process;response to stimulus	catalytic activity;nucleotide binding;protein binding	2932	ENSG00000082701.14	GSK3B	IL-7 Signaling Pathway; Copper homeostasis; Prolactin Signaling Pathway; Androgen receptor signaling pathway; Neural Crest Differentiation; Leptin signaling pathway; Notch Signaling Pathway; Regulation of Microtubule Cytoskeleton; Energy Metabolism; Focal Adhesion-PI3K-Akt-mTOR-signaling pathway; ErbB Signaling Pathway; Chemokine signaling pathway; Glycogen Metabolism; T-Cell antigen Receptor (TC…		1.213	0.977858
NP_054722.2	metabolic process;transport	catalytic activity;nucleotide binding;protein binding;RNA binding	9785	ENSG00000140829.11	DHX38	mRNA Processing	Spliceosome	1.213	0.977858
NP_001308766.1	metabolic process;regulation of biological process;response to stimulus	catalytic activity;metal ion binding;protein binding	767	ENSG00000178538.9	CA8		Nitrogen metabolism	1.213	0.968499
NP_001333790.1	cell organization and biogenesis;metabolic process;regulation of biological process;response to stimulus	DNA binding;protein binding	24144	ENSG00000100109.16	TFIP11			1.213	0.97292
XP_011509159.1	cell organization and biogenesis;metabolic process;regulation of biological process	protein binding;structural molecule activity	23363		OBSL1			1.213	0.964936
XP_011526469.1	metabolic process;regulation of biological process;response to stimulus	DNA binding;protein binding	5989		RFX1			1.213	0.968499
NP_061977.1	regulation of biological process	protein binding	55957	ENSG00000267796.7	LIN37			1.213	0.970494
NP_821133.1	cell division;cell organization and biogenesis;cellular component movement;defense response;regulation of biological process;response to stimulus;transport	catalytic activity;nucleotide binding;protein binding;structural molecule activity	203068	ENSG00000232575.10; ENSG00000196230.12; ENSG00000227739.10; ENSG00000224156.10; ENSG00000235067.10; ENSG00000229684.10; ENSG00000183311.16; ENSG00000232421.10	TUBB	Parkin-Ubiquitin Proteasomal System pathway; Pathogenic Escherichia coli infection	Pathogenic Escherichia coli infection; Phagosome; Gap junction	1.212	0.985292
NP_006383.2	metabolic process	protein binding;RNA binding	10528	ENSG00000101361.16	NOP56		Ribosome biogenesis in eukaryotes	1.212	0.985292
NP_003855.1	cell differentiation;cell organization and biogenesis;metabolic process;regulation of biological process	catalytic activity;DNA binding;metal ion binding;protein binding	8819	ENSG00000164105.3	SAP30	Notch Signaling Pathway; Retinoblastoma (RB) in Cancer		1.212	0.968499
NP_671713.1	metabolic process;regulation of biological process	catalytic activity;nucleotide binding;protein binding	9540	ENSG00000115129.13	TP53I3		p53 signaling pathway	1.212	0.97292
NP_056280.2	cell organization and biogenesis;metabolic process;regulation of biological process;transport	protein binding;RNA binding	25929	ENSG00000082516.8	GEMIN5		RNA transport	1.211	0.985292
NP_981946.1	cell differentiation;cell organization and biogenesis;development;regulation of biological process;response to stimulus	protein binding;signal transducer activity	3925	ENSG00000117632.22	STMN1	Regulation of Microtubule Cytoskeleton; EGF/EGFR Signaling Pathway; Rac1/Pak1/p38/MMP-2 pathway; Retinoblastoma (RB) in Cancer; MAPK Signaling Pathway	MAPK signaling pathway; MicroRNAs in cancer	1.211	0.985292
NP_005849.1	cell organization and biogenesis;defense response;metabolic process;regulation of biological process;response to stimulus;transport	DNA binding;metal ion binding;protein binding;RNA binding	10270	ENSG00000105127.8	AKAP8	G Protein Signaling Pathways		1.211	0.977858
NP_647539.1	cell organization and biogenesis;metabolic process;regulation of biological process;response to stimulus;transport	protein binding	7529	ENSG00000166913.12	YWHAB	Sudden Infant Death Syndrome (SIDS) Susceptibility Pathways; Myometrial Relaxation and Contraction Pathways; Cell Cycle; Calcium Regulation in the Cardiac Cell; IL-3 Signaling Pathway	Hippo signaling pathway; Viral carcinogenesis; Cell cycle; Epstein-Barr virus infection; PI3K-Akt signaling pathway; Oocyte meiosis; Hepatitis B	1.211	0.977858
XP_011537286.1	cell organization and biogenesis;metabolic process	catalytic activity;metal ion binding;protein binding;RNA binding	9169		SCAF11	Apoptosis		1.211	0.982389
XP_016882396.1	metabolic process;regulation of biological process	DNA binding;metal ion binding;protein binding	54815		GATAD2A			1.211	0.978374
NP_009139.1	cell organization and biogenesis;metabolic process	catalytic activity;RNA binding;structural molecule activity	11222	ENSG00000114686.8	MRPL3		Ribosome	1.211	0.977858
NP_066918.2	metabolic process;transport	transporter activity	8884	ENSG00000138074.14	SLC5A6	NRF2 pathway	Vitamin digestion and absorption	1.211	0.968499
NP_002824.1	metabolic process	catalytic activity;protein binding	5780	ENSG00000169410.9	PTPN9	VEGFA-VEGFR2 Signaling Pathway		1.211	0.968805
NP_005678.3	cell organization and biogenesis;metabolic process	catalytic activity;metal ion binding;nucleotide binding;protein binding;RNA binding	10056	ENSG00000116120.9	FARSB	Amino Acid metabolism	Aminoacyl-tRNA biosynthesis	1.21	0.985292
XP_006715268.1	metabolic process;regulation of biological process	protein binding;RNA binding	7936		NELFE; RDBP	Initiation of transcription and translation elongation at the HIV-1 LTR		1.21	0.968499
NP_004078.2	cell communication;cell organization and biogenesis;cell proliferation;metabolic process;regulation of biological process;response to stimulus;transport	catalytic activity;protein binding;structural molecule activity;transporter activity	1739	ENSG00000075711.20	DLG1	Brain-Derived Neurotrophic Factor (BDNF) signaling pathway; T-Cell antigen Receptor (TCR) pathway during Staphylococcus aureus infection		1.21	0.977858
NP_064528.1	metabolic process	RNA binding	56902	ENSG00000115946.7	PNO1			1.21	0.973736
NP_008941.3	metabolic process	catalytic activity;DNA binding;nucleotide binding;RNA binding	11056	ENSG00000278053.4	DDX52			1.21	0.973657
NP_005893.1	cell differentiation;cell organization and biogenesis;cellular homeostasis;metabolic process;regulation of biological process;response to stimulus;transport	DNA binding;metal ion binding;protein binding;RNA binding;signal transducer activity	4088	ENSG00000166949.15	SMAD3	Mesodermal Commitment Pathway; DNA Damage Response (only ATM dependent); AGE/RAGE pathway; TGF-beta Receptor Signaling; Adipogenesis; Androgen receptor signaling pathway; Canonical and Non-Canonical TGF-B signaling; Factors and pathways affecting insulin-like growth factor (IGF1)-Akt signaling; Hepatitis C and Hepatocellular Carcinoma; Endoderm Differentiation; Extracellular vesicle-mediated sign…	Endocytosis; AGE-RAGE signaling pathway in diabetic complications; Hippo signaling pathway; Pancreatic cancer; Signaling pathways regulating pluripotency of stem cells; TGF-beta signaling pathway; Wnt signaling pathway; Pathways in cancer; Chronic myeloid leukemia; Hepatitis B; Cell cycle; HTLV-I infection; Colorectal cancer; FoxO signaling pathway; Inflammatory bowel disease (IBD); Chagas diseas…	1.21	0.972262
NP_036311.3	metabolic process;regulation of biological process;transport	catalytic activity;protein binding	25793	ENSG00000100225.17	FBXO7			1.21	0.968499
NP_078822.3		metal ion binding;protein binding	79596	ENSG00000152193.7	RNF219			1.21	0.968499
NP_006629.2	metabolic process	catalytic activity	10799	ENSG00000124787.13	RPP40		Ribosome biogenesis in eukaryotes; RNA transport	1.21	0.968499
XP_016856910.1	metabolic process	catalytic activity;nucleotide binding;protein binding	51179		HAO2			1.21	0.970494
NP_001159583.1	metabolic process	catalytic activity	10908	ENSG00000032444.15	PNPLA6			1.209	0.977858
NP_001157617.1	cell organization and biogenesis	metal ion binding;protein binding	283489	ENSG00000198824.5	CHAMP1			1.209	0.977858
NP_001019554.1	regulation of biological process	catalytic activity;nucleotide binding;protein binding;RNA binding	89795	ENSG00000067798.14	NAV3			1.209	0.977858
NP_001349.2	metabolic process;response to stimulus	catalytic activity;nucleotide binding;protein binding;RNA binding	1665	ENSG00000109606.12	DHX15	mRNA Processing	Spliceosome	1.208	0.985515
NP_005048.2	cell organization and biogenesis;metabolic process;regulation of biological process;response to stimulus	catalytic activity;DNA binding;protein binding	5929	ENSG00000117222.13	RBBP5			1.208	0.972127
XP_011525544.1	cell differentiation;cell growth;cell organization and biogenesis;cell proliferation;cellular component movement;cellular homeostasis;defense response;metabolic process;regulation of biological process;response to stimulus;transport	enzyme regulator activity;protein binding	7040		TGFB1	Interleukin-11 Signaling Pathway; MicroRNAs in cardiomyocyte hypertrophy; Senescence and Autophagy in Cancer; ACE Inhibitor Pathway; Endochondral Ossification; TGF-beta Signaling Pathway; Adipogenesis; Differentiation Pathway; T-Cell antigen Receptor (TCR) Signaling Pathway; Corticotropin-releasing hormone signaling pathway; TFs Regulate miRNAs related to cardiac hypertrophy; DNA Damage Response …		1.208	0.968499
NP_004865.1	cell organization and biogenesis;metabolic process;regulation of biological process;response to stimulus	enzyme regulator activity;nucleotide binding;protein binding;RNA binding;signal transducer activity	9530	ENSG00000156735.10	BAG4	Oxidative Damage	TNF signaling pathway	1.208	0.967106
XP_011544158.2	cell organization and biogenesis;metabolic process	catalytic activity;metal ion binding;protein binding	4706		NDUFAB1	Electron Transport Chain; Oxidative phosphorylation		1.208	0.968499
XP_011523944.1	cell organization and biogenesis;regulation of biological process	catalytic activity;nucleotide binding;protein binding	23347		SMCHD1			1.207	0.98602
XP_011541400.1	metabolic process	RNA binding	10412		NSA2			1.207	0.979251
NP_001273586.1	metabolic process	catalytic activity	137695	ENSG00000167904.14	TMEM68			1.207	0.933293
NP_001073947.1		protein binding	389257	ENSG00000185028.3	LRRC14B			1.207	0.968499
NP_000217.2	cell death;cell organization and biogenesis	structural molecule activity	3857	ENSG00000171403.9	KRT9			1.206	0.98602
NP_001252531.1	cell division;cell organization and biogenesis;metabolic process;regulation of biological process	catalytic activity;motor activity;nucleotide binding;protein binding	10592	ENSG00000136824.18	SMC2	Retinoblastoma (RB) in Cancer		1.206	0.98602
NP_002258.2	cell organization and biogenesis;regulation of biological process;transport	protein binding;transporter activity	3839	ENSG00000102753.9	KPNA3			1.206	0.977858
NP_056145.4	cell division;metabolic process	protein binding;structural molecule activity	23384		SPECC1L			1.206	0.977858
NP_004636.1		protein binding	8161	ENSG00000121058.4	COIL			1.206	0.972127
NP_060616.1	metabolic process	catalytic activity;protein binding;RNA binding	55178	ENSG00000171861.10	RNMTL1; MRM3			1.206	0.97292
XP_005268263.1	metabolic process;regulation of biological process	DNA binding;metal ion binding;protein binding	91748	ENSG00000156030.13	ELMSAN1			1.206	0.968499
NP_078832.1	cell organization and biogenesis	protein binding	79607	ENSG00000197798.8	FAM118B			1.206	0.970266
NP_001002.1	cell organization and biogenesis;metabolic process;regulation of biological process;transport	protein binding;RNA binding;structural molecule activity	6201	ENSG00000171863.12	RPS7	Cytoplasmic Ribosomal Proteins	Ribosome	1.205	0.98602
NP_006353.2	transport	protein binding;RNA binding;transporter activity	10482	ENSG00000162231.13	NXF1	mRNA Processing	Ribosome biogenesis in eukaryotes; Herpes simplex infection; mRNA surveillance pathway; Influenza A; RNA transport	1.205	0.98602
NP_001012.1	cell organization and biogenesis;metabolic process;transport	RNA binding;structural molecule activity	6218	ENSG00000278229.2; ENSG00000182774.10	RPS17; RPS17L	Cytoplasmic Ribosomal Proteins	Ribosome	1.205	0.977858
NP_055551.1	cell organization and biogenesis;metabolic process;regulation of biological process;response to stimulus	protein binding	9768	ENSG00000259316.10; ENSG00000166803.11	KIAA0101; PCLAF			1.205	0.977858
NP_061865.1	cell organization and biogenesis;metabolic process	protein binding	54442	ENSG00000167977.8	KCTD5			1.205	0.961423
XP_011532404.1	cell organization and biogenesis;metabolic process;regulation of biological process	catalytic activity;DNA binding;metal ion binding;protein binding	7862		BRPF1			1.205	0.970266
NP_006338.1	cell organization and biogenesis;metabolic process;regulation of biological process	catalytic activity;protein binding	10465	ENSG00000171960.10	PPIH		Spliceosome	1.204	0.985292
NP_001186127.1	regulation of biological process	protein binding	55773	ENSG00000036054.12	TBC1D23			1.204	0.977858
NP_619634.1	defense response;regulation of biological process;response to stimulus	enzyme regulator activity	26472	ENSG00000173457.10	PPP1R14B			1.204	0.968499
NP_000050.2	cell organization and biogenesis;cell proliferation;metabolic process;regulation of biological process;response to stimulus	catalytic activity;DNA binding;protein binding	675		BRCA2		Fanconi anemia pathway; Homologous recombination; Pathways in cancer; Breast cancer; Pancreatic cancer	1.204	0.972127
NP_001309786.1	transport	protein binding;transporter activity	57185	ENSG00000001461.16	NIPAL3			1.204	0.979281
NP_001032360.1	cell organization and biogenesis;metabolic process;regulation of biological process	protein binding;RNA binding;structural molecule activity	8662	ENSG00000106263.17	EIF3B	Translation Factors	RNA transport	1.203	0.98602
NP_002936.1	cell organization and biogenesis;cellular homeostasis;metabolic process;regulation of biological process;response to stimulus	DNA binding;metal ion binding;protein binding	6117	ENSG00000132383.11	RPA1	Homologous recombination; Retinoblastoma (RB) in Cancer; G1 to S cell cycle control; Mismatch repair; DNA Replication; ATR Signaling	Nucleotide excision repair; Homologous recombination; Fanconi anemia pathway; Mismatch repair; DNA replication	1.203	0.98602
NP_001104792.1	metabolic process;regulation of biological process;response to stimulus	catalytic activity;nucleotide binding;protein binding;RNA binding	79039	ENSG00000123064.12	DDX54			1.203	0.985292
NP_001189472.1	cell organization and biogenesis;cellular component movement;development;metabolic process;regulation of biological process;transport	catalytic activity;DNA binding;motor activity;protein binding	1523	ENSG00000257923.9	CUX1			1.203	0.972127
NP_009185.2	metabolic process;regulation of biological process;response to stimulus	catalytic activity;DNA binding;nucleotide binding;protein binding	11284	ENSG00000039650.11	PNKP			1.203	0.977858
XP_016880888.1	cell organization and biogenesis;metabolic process;regulation of biological process	DNA binding;protein binding	9611		NCOR1	Adipogenesis; Notch Signaling Pathway; Androgen receptor signaling pathway; Ovarian Infertility Genes		1.203	0.970494
XP_005271385.1	cell organization and biogenesis;development;regulation of biological process	DNA binding;metal ion binding;protein binding	9202		ZMYM4			1.203	0.968499
NP_002897.1	cell organization and biogenesis;regulation of biological process;response to stimulus	protein binding;RNA binding	5962	ENSG00000137710.14	RDX	Regulation of Actin Cytoskeleton	Regulation of actin cytoskeleton; Proteoglycans in cancer; MicroRNAs in cancer	1.202	0.98602
NP_003841.1	metabolic process	catalytic activity;metal ion binding;nucleotide binding;protein binding	8803	ENSG00000136143.14	SUCLA2		Metabolic pathways; Propanoate metabolism; Carbon metabolism; Citrate cycle (TCA cycle)	1.202	0.979281
NP_001263309.1	metabolic process;regulation of biological process	RNA binding	51575	ENSG00000089048.14	ESF1			1.202	0.985292
NP_001783.2	cell differentiation;cell organization and biogenesis;cellular component movement;metabolic process;regulation of biological process	metal ion binding;protein binding	1000	ENSG00000170558.8	CDH2	Neural Crest Differentiation; Arrhythmogenic Right Ventricular Cardiomyopathy; Primary Focal Segmental Glomerulosclerosis FSGS; Brain-Derived Neurotrophic Factor (BDNF) signaling pathway	Cell adhesion molecules (CAMs); Arrhythmogenic right ventricular cardiomyopathy (ARVC)	1.202	0.969206
NP_056147.2	cell organization and biogenesis;metabolic process	protein binding	23386	ENSG00000015676.17	NUDCD3			1.202	0.977858
XP_011531008.1	cell organization and biogenesis;development;metabolic process;regulation of biological process;response to stimulus;transport	enzyme regulator activity;protein binding	23198		PSME4			1.202	0.973657
NP_054753.1	cell differentiation;cell organization and biogenesis;metabolic process;regulation of biological process;response to stimulus	protein binding	25842	ENSG00000111875.7	ASF1A			1.202	0.968499
NP_001670.1	cell organization and biogenesis;cellular component movement;cellular homeostasis;regulation of biological process;transport	catalytic activity;enzyme regulator activity;protein binding;transporter activity	483	ENSG00000069849.10	ATP1B3	Calcium Regulation in the Cardiac Cell	Thyroid hormone signaling pathway; Bile secretion; Mineral absorption; Gastric acid secretion; Adrenergic signaling in cardiomyocytes; Protein digestion and absorption; Cardiac muscle contraction; Aldosterone-regulated sodium reabsorption; cGMP-PKG signaling pathway; Thyroid hormone synthesis; cAMP signaling pathway; Insulin secretion; Salivary secretion; Proximal tubule bicarbonate reclamation; …	1.201	0.988316
NP_000984.1	cell organization and biogenesis;metabolic process;transport	protein binding;RNA binding;structural molecule activity	6160	ENSG00000071082.10	RPL31	Cytoplasmic Ribosomal Proteins	Ribosome	1.201	0.986385
NP_055555.1	metabolic process;regulation of biological process;response to stimulus;transport	catalytic activity;nucleotide binding;protein binding;RNA binding	9775	ENSG00000141543.9	EIF4A3		Spliceosome; mRNA surveillance pathway; RNA transport	1.201	0.977858
NP_000042.3	cell death;cell organization and biogenesis;metabolic process;regulation of biological process;response to stimulus;transport	catalytic activity;DNA binding;nucleotide binding;protein binding;transporter activity	472	ENSG00000149311.18	ATM	miRNAs involved in DNA damage response; G1 to S cell cycle control; ATM Signaling Network in Development and Disease; Pathways Affected in Adenoid Cystic Carcinoma; ATM Signaling Pathway; TP53 Network; DNA Damage Response (only ATM dependent); Homologous recombination; Cell Cycle; Ovarian Infertility Genes; DNA IR-Double Strand Breaks (DSBs) and cellular response via ATM; Hematopoietic Stem Cell …	HTLV-I infection; Homologous recombination; Cell cycle; Apoptosis; MicroRNAs in cancer; p53 signaling pathway; Platinum drug resistance; Transcriptional misregulation in cancer; NF-kappa B signaling pathway; FoxO signaling pathway	1.201	0.977858
NP_001129668.1	transport	protein binding;transporter activity	30000	ENSG00000105576.15	TNPO2			1.201	0.972127
NP_006868.3	metabolic process;response to stimulus	catalytic activity;metal ion binding	2766	ENSG00000137198.9	GMPR		Purine metabolism	1.201	0.968499
XP_016868733.1	transport	protein binding;transporter activity	23039		XPO7			1.201	0.979251
XP_016876628.1	cellular component movement;metabolic process;regulation of biological process;response to stimulus	catalytic activity;protein binding	2530		FUT8			1.201	0.982389
NP_059973.4			6835	ENSG00000281024.2; ENSG00000148291.9	SURF2			1.201	0.968805
NP_057123.1	metabolic process;regulation of biological process;transport	protein binding;RNA binding	51637	ENSG00000087302.8	C14orf166; RTRAF			1.201	0.968499
NP_001337267.1			110091775		C21orf59-TCP10L			1.201	0.950315
XP_005262075.4	regulation of biological process		54466		SPIN2A			1.201	0.972127
NP_060342.2	cell organization and biogenesis;metabolic process	catalytic activity;metal ion binding;nucleotide binding;protein binding;RNA binding	54974	ENSG00000113272.13	THG1L			1.201	0.933293
NP_006319.1	cell organization and biogenesis;defense response;metabolic process;regulation of biological process;response to stimulus	protein binding;RNA binding	10432; 100526737	ENSG00000239306.4	RBM14; RBM14-RBM4			1.2	0.98602
NP_001041659.1	cell division;cell organization and biogenesis;regulation of biological process	DNA binding;protein binding	1104	ENSG00000180198.15	RCC1			1.2	0.98602
NP_002255.3	metabolic process;regulation of biological process;transport	protein binding;transporter activity	3836	ENSG00000114030.12	KPNA1		Influenza A	1.2	0.977858
NP_005311.1	cell organization and biogenesis;metabolic process;regulation of biological process	DNA binding;RNA binding	3007	ENSG00000124575.6	HIST1H1D			1.199	0.970266
NP_004730.2	cell organization and biogenesis;metabolic process;regulation of biological process	catalytic activity;DNA binding;metal ion binding;protein binding	9219	ENSG00000149480.6	MTA2			1.199	0.986385
NP_006451.1	defense response;metabolic process;regulation of biological process;response to stimulus	enzyme regulator activity;protein binding;RNA binding	10614	ENSG00000186834.3	HEXIM1	Initiation of transcription and translation elongation at the HIV-1 LTR		1.199	0.977858
NP_055077.2	metabolic process;regulation of biological process	catalytic activity;metal ion binding;protein binding	10536	ENSG00000110811.19	LEPREL2; P3H3			1.199	0.968499
XP_016868302.1	regulation of biological process	metal ion binding;protein binding	9678		PHF14			1.199	0.977858
NP_149015.2	cell organization and biogenesis;regulation of biological process;response to stimulus;transport	metal ion binding;protein binding	27445	ENSG00000186472.19	PCLO		Insulin secretion	1.199	0.968499
NP_065804.2		protein binding	57513	ENSG00000177303.9	CASKIN2			1.199	0.968499
NP_060933.3	cell communication;cell differentiation;regulation of biological process;response to stimulus	protein binding	55846	ENSG00000111203.11	ITFG2			1.199	0.970266
XP_005251033.1	cell organization and biogenesis	protein binding;RNA binding;structural molecule activity	5339		PLEC			1.198	0.973843
NP_001274523.1	metabolic process;regulation of biological process;response to stimulus;transport	catalytic activity;protein binding;transporter activity	1192	ENSG00000213719.8; ENSG00000206394.8; ENSG00000230685.6; ENSG00000226248.6; ENSG00000223639.6; ENSG00000226651.6; ENSG00000226417.6	CLIC1			1.198	0.986903
NP_003237.2	cell organization and biogenesis;cellular component movement;defense response;metabolic process;regulation of biological process;response to stimulus;transport	metal ion binding;protein binding	7057	ENSG00000137801.10	THBS1	TGF-beta Signaling Pathway; Focal Adhesion-PI3K-Akt-mTOR-signaling pathway; Apoptosis-related network due to altered Notch3 in ovarian cancer; Senescence and Autophagy in Cancer; Inflammatory Response Pathway; Focal Adhesion; miRNA targets in ECM and membrane receptors; Bladder Cancer; TGF-beta Receptor Signaling	MicroRNAs in cancer; Bladder cancer; Focal adhesion; Proteoglycans in cancer; Rap1 signaling pathway; ECM-receptor interaction; TGF-beta signaling pathway; p53 signaling pathway; Malaria; Phagosome; PI3K-Akt signaling pathway	1.198	0.986903
NP_060810.2	metabolic process;transport	catalytic activity;metal ion binding	55313	ENSG00000103381.11	CPPED1			1.198	0.977858
NP_620147.1	cell organization and biogenesis;metabolic process;regulation of biological process;response to stimulus	protein binding	123169	ENSG00000166477.12	LEO1	Endoderm Differentiation		1.198	0.968499
XP_016882352.1	cell differentiation;cell division;metabolic process;regulation of biological process;response to stimulus	enzyme regulator activity;protein binding	51343		FZR1			1.198	0.968499
XP_005255916.3		protein binding	23199		GSE1			1.198	0.949428
NP_009129.1			11212	ENSG00000147471.11	PROSC; PLPBP			1.197	0.977858
NP_001122390.2	cell organization and biogenesis;metabolic process;regulation of biological process;response to stimulus	catalytic activity;nucleotide binding;protein binding	4140	ENSG00000075413.17	MARK3			1.197	0.970266
NP_009016.1	metabolic process;regulation of biological process;response to stimulus;transport	metal ion binding;protein binding;transporter activity	11167	ENSG00000163430.11	FSTL1			1.197	0.977858
NP_056156.2	cell division;cell organization and biogenesis;metabolic process;regulation of biological process	enzyme regulator activity;protein binding	23397	ENSG00000121152.9	NCAPH			1.196	0.977858
XP_005251060.1	cell differentiation;cell organization and biogenesis;cellular component movement;defense response;metabolic process;regulation of biological process;response to stimulus	catalytic activity;nucleotide binding;protein binding;signal transducer activity	5747		PTK2	Regulation of Actin Cytoskeleton; Apoptosis-related network due to altered Notch3 in ovarian cancer; Prolactin Signaling Pathway; RANKL/RANK (Receptor activator of NFKB (ligand)) Signaling Pathway; EGF/EGFR Signaling Pathway; Signaling of Hepatocyte Growth Factor Receptor; Alpha 6 Beta 4 signaling pathway; Androgen receptor signaling pathway; VEGFA-VEGFR2 Signaling Pathway; Corticotropin-releasin…		1.196	0.98602
NP_004640.4			8209; 102724023	ENSG00000160221.16	C21orf33; LOC102724023	Gastric Cancer Network 1		1.196	0.977858
NP_037414.3	cell organization and biogenesis;cell proliferation;metabolic process;regulation of biological process;response to stimulus	catalytic activity;DNA binding;metal ion binding;nucleotide binding;protein binding	29128	ENSG00000276043.4	UHRF1	Pathways Affected in Adenoid Cystic Carcinoma		1.196	0.985292
NP_057300.2	metabolic process	catalytic activity;metal ion binding;RNA binding	51163	ENSG00000138231.12	DBR1			1.196	0.977858
NP_001135974.1	cell death;metabolic process;regulation of biological process	protein binding	10848	ENSG00000104881.15	PPP1R13L			1.196	0.98602
NP_001310441.1	cell organization and biogenesis;cellular component movement;metabolic process;regulation of biological process;response to stimulus	catalytic activity;metal ion binding;protein binding;receptor activity	267		AMFR			1.196	0.968499
XP_016877395.1	metabolic process;regulation of biological process	catalytic activity;nucleotide binding;protein binding;RNA binding	1198		CLK3	mRNA Processing		1.196	0.968499
NP_055445.2	metabolic process;regulation of biological process	DNA binding;metal ion binding;protein binding	9640	ENSG00000166716.9	ZNF592			1.196	0.977742
NP_067062.1	metabolic process;regulation of biological process	protein binding;RNA binding	58517	ENSG00000119707.13	RBM25		Spliceosome	1.195	0.986903
NP_001317175.1	metabolic process;regulation of biological process	catalytic activity;metal ion binding;RNA binding	10988	ENSG00000111142.13	METAP2			1.195	0.970494
NP_694822.2	cell organization and biogenesis;metabolic process;regulation of biological process	catalytic activity;metal ion binding;protein binding	84864	ENSG00000170854.17	MINA; RIOX2			1.195	0.978374
NP_060726.3	cell proliferation;metabolic process;regulation of biological process;response to stimulus	protein binding	55759	ENSG00000138442.9	WDR12			1.195	0.98602
NP_004452.1	cell organization and biogenesis;metabolic process;regulation of biological process	catalytic activity;nucleotide binding;protein binding;RNA binding	2193	ENSG00000179115.10	FARSA		Aminoacyl-tRNA biosynthesis	1.195	0.979281
NP_001166599.1	cell organization and biogenesis;regulation of biological process;response to stimulus	protein binding;RNA binding	51441	ENSG00000198492.15	YTHDF2			1.195	0.977858
NP_064560.2	metabolic process	catalytic activity;metal ion binding;nucleotide binding;RNA binding	56931	ENSG00000141994.15	DUS3L			1.195	0.968499
NP_002028.1	cell differentiation;cell organization and biogenesis;cell proliferation;cellular component movement;coagulation;defense response;development;metabolic process;regulation of biological process;response to stimulus;transport	catalytic activity;metal ion binding;nucleotide binding;protein binding;signal transducer activity	2534	ENSG00000010810.17	FYN	T-Cell Receptor and Co-stimulatory Signaling; Interleukin-11 Signaling Pathway; Prolactin Signaling Pathway; Interferon type I signaling pathways; Kit receptor signaling pathway; IL-7 Signaling Pathway; T-Cell antigen Receptor (TCR) Signaling Pathway; Ectoderm Differentiation; B Cell Receptor Signaling Pathway; VEGFA-VEGFR2 Signaling Pathway; Brain-Derived Neurotrophic Factor (BDNF) signaling pat…	Cholinergic synapse; Measles; Phospholipase D signaling pathway; T cell receptor signaling pathway; Viral myocarditis; Adherens junction; Prion diseases; Platelet activation; Natural killer cell mediated cytotoxicity; Axon guidance; Pathogenic Escherichia coli infection; Fc epsilon RI signaling pathway; Osteoclast differentiation; Sphingolipid signaling pathway; Focal adhesion	1.195	0.967693
NP_478070.1		protein binding	85395	ENSG00000160256.12	FAM207A			1.195	0.968499
NP_872357.2	development;metabolic process	catalytic activity;protein binding	253558	ENSG00000172954.13	LCLAT1		Metabolic pathways; Glycerolipid metabolism; Glycerophospholipid metabolism	1.195	0.982389
NP_001001410.1	metabolic process	catalytic activity	115939	ENSG00000007520.3	TSR3			1.195	0.970494
NP_056075.1	cell organization and biogenesis;metabolic process;regulation of biological process	catalytic activity;protein binding	23309	ENSG00000127511.9	SIN3B			1.195	0.973657
NP_001278963.1	metabolic process;regulation of biological process;response to stimulus	metal ion binding;protein binding	23118	ENSG00000055208.18	TAB2	Exercise-induced Circadian Regulation; TNF alpha Signaling Pathway; Toll-like receptor signaling pathway; Structural Pathway of Interleukin 1 (IL-1); RANKL/RANK (Receptor activator of NFKB (ligand)) Signaling Pathway; MAPK Signaling Pathway; IL-1 signaling pathway; TLR4 Signaling and Tolerance; Regulation of toll-like receptor signaling pathway	NF-kappa B signaling pathway; Osteoclast differentiation; Toll-like receptor signaling pathway; Leishmaniasis; TNF signaling pathway; Toxoplasmosis; MAPK signaling pathway; Epstein-Barr virus infection; Herpes simplex infection; NOD-like receptor signaling pathway; Measles	1.195	0.968499
NP_004719.2	cell differentiation;metabolic process;regulation of biological process;response to stimulus	catalytic activity;nucleotide binding;protein binding;RNA binding	9188	ENSG00000165732.12	DDX21			1.194	0.989214
NP_057267.2	cell organization and biogenesis;metabolic process	protein binding;RNA binding	51154	ENSG00000053372.4	MRTO4			1.194	0.989852
XP_011521078.1	regulation of biological process	protein binding;structural molecule activity	9894		TELO2			1.194	0.968499
NP_055568.3	cell organization and biogenesis;metabolic process	catalytic activity;nucleotide binding;RNA binding	9790	ENSG00000165733.7	BMS1		Ribosome biogenesis in eukaryotes	1.193	0.98602
XP_005258027.1	cell division;metabolic process;regulation of biological process;response to stimulus	catalytic activity;DNA binding;metal ion binding;nucleotide binding;protein binding	3980		LIG3			1.193	0.977858
NP_062565.2	cell differentiation;cell division;cell organization and biogenesis;regulation of biological process;response to stimulus;transport	protein binding	56288	ENSG00000148498.15	PARD3	Chemokine signaling pathway	Chemokine signaling pathway; Tight junction; Neuroactive ligand-receptor interaction; Hippo signaling pathway; Endocytosis; Adherens junction; Rap1 signaling pathway	1.193	0.977858
XP_005255239.1	metabolic process;regulation of biological process;response to stimulus;transport	catalytic activity;DNA binding;metal ion binding;nucleotide binding;protein binding;RNA binding	23049		SMG1			1.193	0.97292
XP_016857247.1	metabolic process;regulation of biological process	DNA binding;protein binding	55758		RCOR3			1.193	0.968499
NP_001180197.1	regulation of biological process	protein binding	24139	ENSG00000125746.16	EML2			1.192	0.978374
NP_115898.2	metabolic process	RNA binding	84549	ENSG00000198042.10	MAK16			1.192	0.977347
NP_057033.2	regulation of biological process;transport	protein binding	51608	ENSG00000239857.6	GET4			1.192	0.968499
NP_078929.1	metabolic process;regulation of biological process	enzyme regulator activity;protein binding;RNA binding	79706	ENSG00000128563.13	PRKRIP1			1.192	0.977858
NP_001127965.1	cell communication;metabolic process;response to stimulus;transport		100188893	ENSG00000214736.7	TOMM6			1.192	0.968499
NP_000138.2	metabolic process;transport	catalytic activity	2517	ENSG00000179163.11	FUCA1		Lysosome; Other glycan degradation	1.192	0.970494
XP_016873759.1	cell organization and biogenesis;regulation of biological process	protein binding;RNA binding;structural molecule activity	79026		AHNAK			1.191	0.990438
NP_036265.3	transport	structural molecule activity	26958	ENSG00000158623.14	COPG2			1.191	0.989852
NP_002262.3	regulation of biological process;response to stimulus;transport	enzyme regulator activity;protein binding;RNA binding;transporter activity	3843	ENSG00000065150.18	IPO5			1.191	0.990438
XP_016875938.1	cell division;cell organization and biogenesis;cell proliferation;metabolic process;regulation of biological process;response to stimulus	DNA binding;nucleotide binding;protein binding	23047		PDS5B			1.191	0.990438
NP_001091680.1	cell communication;cell differentiation;cell growth;cell organization and biogenesis;cell proliferation;cellular component movement;metabolic process;regulation of biological process;response to stimulus;transport	DNA binding;protein binding;signal transducer activity	1499	ENSG00000168036.16	CTNNB1	Regulation of Wnt/B-catenin Signaling by Small Molecule Compounds; DNA Damage Response (only ATM dependent); Ectoderm Differentiation; Wnt Signaling Pathway; Primary Focal Segmental Glomerulosclerosis FSGS; Wnt Signaling Pathway Netpath; Sudden Infant Death Syndrome (SIDS) Susceptibility Pathways; Adipogenesis; Extracellular vesicle-mediated signaling in recipient cells; Gastric cancer network 2;…	Rap1 signaling pathway; Focal adhesion; Tight junction; HTLV-I infection; Pathways in cancer; Thyroid cancer; Endometrial cancer; Adherens junction; Pathogenic Escherichia coli infection; Wnt signaling pathway; Thyroid hormone signaling pathway; Signaling pathways regulating pluripotency of stem cells; Colorectal cancer; Bacterial invasion of epithelial cells; Proteoglycans in cancer; Melanogenes…	1.191	0.98602
NP_001120699.1	cell organization and biogenesis;coagulation;regulation of biological process;response to stimulus;transport	protein binding	966	ENSG00000085063.14	CD59		Hematopoietic cell lineage; Complement and coagulation cascades	1.191	0.990161
XP_016883301.1	metabolic process;regulation of biological process;response to stimulus	catalytic activity;metal ion binding;nucleotide binding;protein binding;signal transducer activity	2778		GNAS	Human Thyroid Stimulating Hormone (TSH) signaling pathway; Estrogen signaling pathway; Myometrial Relaxation and Contraction Pathways; Corticotropin-releasing hormone signaling pathway; Serotonin Receptor 4/6/7 and NR3C Signaling; Calcium Regulation in the Cardiac Cell; G Protein Signaling Pathways		1.191	0.977858
XP_016858040.1	metabolic process;regulation of biological process	catalytic activity;DNA binding;metal ion binding;nucleotide binding;protein binding	8458		TTF2	Human Thyroid Stimulating Hormone (TSH) signaling pathway		1.191	0.979281
NP_005031.1	defense response;metabolic process;regulation of biological process;response to stimulus;transport	catalytic activity;protein binding	5547	ENSG00000137509.10	PRCP		Protein digestion and absorption; Renin-angiotensin system	1.191	0.968499
NP_061821.1	regulation of biological process;response to stimulus	enzyme regulator activity;protein binding	54206	ENSG00000116285.12	ERRFI1	EGF/EGFR Signaling Pathway; Signaling Pathways in Glioblastoma		1.191	0.968499
[truncated: 4,925 more rows]
