# Supplementary material for: Divergent organ-specific isogenic metastatic cell lines identified using multi-omics exhibit differential drug sensitivity
Source: PLoS One. 2020 Nov 16;15(11):e0242384. doi: 10.1371/journal.pone.0242384 (PMC7668614; doi:10.1371/journal.pone.0242384)
Supplement: S7 Spreadsheet — (XLSX) [file pone.0242384.s064.xlsx]

## Sheet: S7-Br-435-to-1oT-435 Up&DN
Nr Description	Gene ID	Gene Symbol	Linear FC Brain-435 / 1o Tumor-435		Nr Description	Gene ID	Gene Symbol	Linear FC Brain-435 / 1o Tumor-435
XP_016860331.1//PREDICTED: RANBP2-like and GRIP domain-containing protein 5/6 isoform X6 [Homo sapiens];NP_115636.1//RANBP2-like and GRIP domain-containing protein 5/6 isoform 2 [Homo sapiens];NP_005045.2//RANBP2-like and GRIP domain-containing protein 5/6 isoform 1 [Homo sapiens]	729540	RGPD6	7.98153		XP_009206850.1//small EDRK-rich factor 1 isoform X1 [Papio anubis];NP_068802.1//small EDRK-rich factor 1 isoform 1 [Homo sapiens]	8293	SERF1A	-6.99435
XP_011783308.1//PREDICTED: VPS10 domain-containing receptor SorCS1 isoform X2 [Colobus angolensis palliatus];XP_011783307.1//PREDICTED: VPS10 domain-containing receptor SorCS1 isoform X1 [Colobus angolensis palliatus];XP_006231587.1//PREDICTED: VPS10 domain-containing receptor SorCS1 isoform X5 [Rattus norvegicus];XP_011783309.1//PREDICTED: VPS10 domain-containing receptor SorCS1 isoform X3 [Colo…	114815	SORCS1	6.40015		NP_001121782.1//SPARC-like protein 1 isoform 1 precursor [Homo sapiens]	8404	SPARCL1	-3.13331
NP_078973.1//zinc finger protein 385D [Homo sapiens]	79750	ZNF385D	5.48254		NP_005515.1//transcription factor HES-1 [Homo sapiens]	3280	HES1	-2.91668
XP_017749746.1//PREDICTED: alpha-2-macroglobulin isoform X2 [Rhinopithecus bieti];XP_007965730.1//PREDICTED: alpha-2-macroglobulin isoform X2 [Chlorocebus sabaeus];XP_011920110.1//PREDICTED: alpha-2-macroglobulin isoform X2 [Cercocebus atys]	2	A2M	4.70577		XP_008012755.1//PREDICTED: early growth response protein 1 [Chlorocebus sabaeus]	1958	EGR1	-2.86009
EAW48891.1//synuclein, alpha interacting protein (synphilin), isoform CRA_d [Homo sapiens];XP_011542051.1//PREDICTED: synphilin-1 isoform X7 [Homo sapiens];NP_005451.2//synphilin-1 isoform 1 [Homo sapiens];BAH14231.1//unnamed protein product [Homo sapiens];NP_001295029.1//synphilin-1 isoform 2 [Homo sapiens];NP_001295034.1//synphilin-1 isoform B [Homo sapiens];NP_001295037.1//synphilin-1 isoform …	9627	SNCAIP	4.44794		NP_085046.5//inter-alpha-trypsin inhibitor heavy chain H5 isoform 1 precursor [Homo sapiens];NP_001001851.1//inter-alpha-trypsin inhibitor heavy chain H5 isoform 3 precursor [Homo sapiens];EAW86381.1//inter-alpha (globulin) inhibitor H5, isoform CRA_c, partial [Homo sapiens];XP_011760984.1//PREDICTED: inter-alpha-trypsin inhibitor heavy chain H5 [Macaca nemestrina]	80760	ITIH5	-2.65304
NP_001180511.1//neuronal cell adhesion molecule isoform D precursor [Homo sapiens];NP_001032209.1//neuronal cell adhesion molecule isoform A precursor [Homo sapiens];XP_003921136.1//PREDICTED: neuronal cell adhesion molecule isoform X14 [Saimiri boliviensis boliviensis];XP_003921135.1//PREDICTED: neuronal cell adhesion molecule isoform X15 [Saimiri boliviensis boliviensis];XP_003921137.1//PREDICT…	4897	NRCAM	3.53061		XP_014199354.1//PREDICTED: charged multivesicular body protein 3 isoform X2 [Pan paniscus];XP_006917780.1//PREDICTED: charged multivesicular body protein 3 isoform X4 [Pteropus alecto];NP_001185880.1//E3 ubiquitin-protein ligase RNF103 isoform 2 [Homo sapiens]	100526767	RNF103-CHMP3	-1.93191
XP_007991067.1//PREDICTED: SLIT and NTRK-like protein 4 isoform X1 [Chlorocebus sabaeus];XP_011745586.1//PREDICTED: SLIT and NTRK-like protein 4 isoform X1 [Macaca nemestrina];XP_012902197.1//PREDICTED: SLIT and NTRK-like protein 4 isoform X1 [Mustela putorius furo]	139065	SLITRK4	3.41305		EDL18378.1//follistatin, isoform CRA_a, partial [Mus musculus];NP_037541.1//follistatin isoform FST344 precursor [Homo sapiens]	10468	FST	-1.86591
NP_060064.2//GTP-binding protein Di-Ras2 [Homo sapiens]	54769	DIRAS2	3.24514		NP_001299.1//carboxypeptidase N catalytic chain precursor [Homo sapiens]	1369	CPN1	-1.80761
NP_001162462.1//cyclin-dependent kinase 14 precursor [Papio anubis];NP_001274064.1//cyclin-dependent kinase 14 isoform a [Homo sapiens];NP_001274066.1//cyclin-dependent kinase 14 isoform d [Homo sapiens];XP_018886883.1//PREDICTED: cyclin-dependent kinase 14 isoform X2 [Gorilla gorilla gorilla]	5218	CDK14	3.14053		NP_001137281.1//brain-derived neurotrophic factor isoform d [Homo sapiens];XP_006980880.1//PREDICTED: LOW QUALITY PROTEIN: brain-derived neurotrophic factor [Peromyscus maniculatus bairdii];NP_733930.1//brain-derived neurotrophic factor isoform c [Homo sapiens];XP_017804026.1//brain-derived neurotrophic factor isoform X1 [Papio anubis];XP_019830081.1//PREDICTED: brain-derived neurotrophic factor …	627	BDNF	-1.77158
NP_075463.2//protein furry homolog [Homo sapiens]	10129	FRY	3.11118		NP_005243.1//proto-oncogene c-Fos [Homo sapiens]	2353	FOS	-1.76567
NP_001338232.1//probable palmitoyltransferase ZDHHC11B [Homo sapiens]	653082	ZDHHC11B	3.09713		XP_016883117.1//PREDICTED: phosphatase and actin regulator 3 isoform X3 [Homo sapiens];NP_001186434.1//phosphatase and actin regulator 3 isoform 4 [Homo sapiens];NP_542403.1//phosphatase and actin regulator 3 isoform 1 [Homo sapiens]	116154	PHACTR3	-1.75155
XP_019604115.1//PREDICTED: PI-PLC X domain-containing protein 3 [Rhinolophus sinicus]	345557	PLCXD3	3.00096		NP_699191.1//protein APCDD1-like isoform 1 precursor [Homo sapiens];NP_001291716.1//protein APCDD1-like isoform 2 [Homo sapiens]	164284	APCDD1L	-1.68618
NP_006465.3//podoplanin isoform a [Homo sapiens];NP_938203.2//podoplanin isoform b [Homo sapiens]	10630	PDPN	2.97434		EDL87771.1//connective tissue growth factor [Rattus norvegicus];NP_001892.1//connective tissue growth factor precursor [Homo sapiens]	1490	CTGF	-1.67939
XP_019826858.1//PREDICTED: kelch-like protein 23 isoform X1 [Bos indicus];NP_001008489.1//pyridoxal phosphate phosphatase PHOSPHO2 [Homo sapiens]	100526832	PHOSPHO2-KLHL23	2.94054		XP_015300488.1//PREDICTED: LOW QUALITY PROTEIN: zinc finger protein 860 [Macaca fascicularis];XP_014987882.1//PREDICTED: LOW QUALITY PROTEIN: zinc finger protein 860 [Macaca mulatta]	344787	ZNF860	-1.67869
NP_647477.1//amphiphysin isoform 2 [Homo sapiens];NP_001626.1//amphiphysin isoform 1 [Homo sapiens]	273	AMPH	2.87536		NP_004092.1//proteinase-activated receptor 3 isoform 1 precursor [Homo sapiens]	2151	F2RL2	-1.6758
NP_001695.1//adhesion G protein-coupled receptor B3 [Homo sapiens]	577	ADGRB3	2.78862		NP_150637.1//caspase-1 isoform epsilon [Homo sapiens];XP_018893204.1//PREDICTED: caspase-1 isoform X1 [Gorilla gorilla gorilla];NP_150635.1//caspase-1 isoform gamma [Homo sapiens];NP_150636.1//caspase-1 isoform delta [Homo sapiens]	834	CASP1	-1.6605
NP_001268763.1//germinal center-associated signaling and motility-like protein isoform b [Homo sapiens];NP_660321.1//germinal center-associated signaling and motility-like protein isoform a [Homo sapiens];XP_009440109.1//PREDICTED: germinal center-associated signaling and motility-like protein isoform X1 [Pan troglodytes];BAC85873.1//unnamed protein product [Homo sapiens]	148823	GCSAML	2.73264		XP_003255518.1//PREDICTED: long-chain-fatty-acid--CoA ligase 5 isoform X1 [Nomascus leucogenys]	51703	ACSL5	-1.65583
XP_016780139.1//PREDICTED: adhesion G-protein coupled receptor D1 isoform X1 [Pan troglodytes];NP_942122.2//adhesion G-protein coupled receptor D1 isoform 1 precursor [Homo sapiens];XP_021778853.1//adhesion G-protein coupled receptor D1 isoform X7 [Papio anubis]	283383	ADGRD1	2.68066		XP_001381229.1//PREDICTED: regulating synaptic membrane exocytosis protein 3 isoform X1 [Monodelphis domestica]	9783	RIMS3	-1.64767
EAW95024.1//EPH receptor B2, isoform CRA_c [Homo sapiens];XP_019367589.1//PREDICTED: ephrin type-B receptor 2 isoform X4 [Gavialis gangeticus];NP_001296121.1//ephrin type-B receptor 2 isoform 3 precursor [Homo sapiens];XP_003415418.1//PREDICTED: ephrin type-B receptor 2 isoform X1 [Loxodonta africana]	2048	EPHB2	2.63924		NP_001245221.1//nuclear factor of activated T-cells, cytoplasmic 2 isoform E [Homo sapiens];NP_036472.2//nuclear factor of activated T-cells, cytoplasmic 2 isoform B [Homo sapiens];AAC50887.1//transcription factor NFAT1 isoform C [Homo sapiens];AAC50886.1//transcription factor NFAT1 isoform B [Homo sapiens];NP_001129493.1//nuclear factor of activated T-cells, cytoplasmic 2 isoform D [Homo sapiens…	4773	NFATC2	-1.64502
XP_008590507.1//PREDICTED: zinc finger C4H2 domain-containing protein isoform X4 [Galeopterus variegatus];XP_019511637.1//PREDICTED: zinc finger C4H2 domain-containing protein isoform X2 [Hipposideros armiger];XP_019511636.1//PREDICTED: zinc finger C4H2 domain-containing protein isoform X1 [Hipposideros armiger];XP_013051578.1//PREDICTED: zinc finger C4H2 domain-containing protein isoform X1 [Ans…	55906	ZC4H2	2.62263		NP_001011544.1//melanoma-associated antigen 11 isoform b [Homo sapiens];NP_005357.2//melanoma-associated antigen 11 isoform a [Homo sapiens]	4110	MAGEA11	-1.63895
NP_004606.2//tetraspanin-7 [Homo sapiens]	7102	TSPAN7	2.61198		NP_848515.1//late cornified envelope protein 2A [Homo sapiens]	353139	LCE2A	-1.63787
XP_011790538.1//PREDICTED: DDB1- and CUL4-associated factor 8-like protein 2 [Colobus angolensis palliatus]	347442	DCAF8L2	2.58255		AAI00959.1//Spermatogenesis associated, serine-rich 1 [Homo sapiens];XP_518511.3//PREDICTED: spermatogenesis-associated serine-rich protein 1 isoform X1 [Pan troglodytes]	221409	SPATS1	-1.61694
NP_060868.2//voltage-dependent calcium channel subunit alpha-2/delta-3 precursor [Homo sapiens];XP_005265375.1//PREDICTED: voltage-dependent calcium channel subunit alpha-2/delta-3 isoform X1 [Homo sapiens]	55799	CACNA2D3	2.56796		NP_001338933.1//neurotrimin isoform 8 precursor [Homo sapiens];NP_001041674.1//neurotrimin isoform 2 precursor [Homo sapiens];NP_001338932.1//neurotrimin isoform 7 precursor [Homo sapiens];NP_001338935.1//neurotrimin isoform 10 [Homo sapiens];NP_057606.1//neurotrimin isoform 1 precursor [Homo sapiens];XP_021528256.1//neurotrimin isoform X7 [Aotus nancymaae];NP_001338936.1//neurotrimin isoform 11 …	50863	NTM	-1.61501
XP_006719763.1//PREDICTED: electroneutral sodium bicarbonate exchanger 1 isoform X5 [Homo sapiens];XP_008053864.1//electroneutral sodium bicarbonate exchanger 1 isoform X1 [Carlito syrichta];XP_004774774.2//PREDICTED: electroneutral sodium bicarbonate exchanger 1 isoform X1 [Mustela putorius furo];NP_001245331.1//electroneutral sodium bicarbonate exchanger 1 isoform d [Homo sapiens]	9498	SLC4A8	2.52768		XP_004061828.1//PREDICTED: uncharacterized protein C20orf196 isoform X1 [Gorilla gorilla gorilla];XP_012365710.1//PREDICTED: uncharacterized protein C20orf196 homolog isoform X3 [Nomascus leucogenys];XP_018872252.1//PREDICTED: uncharacterized protein C20orf196 isoform X3 [Gorilla gorilla gorilla];XP_011527479.1//PREDICTED: uncharacterized protein C20orf196 isoform X1 [Homo sapiens];XP_011527482.1…	149840	C20orf196	-1.61197
XP_508897.2//PREDICTED: tripartite motif-containing protein 48 isoform X2 [Pan troglodytes]	79097	TRIM48	2.48566		XP_011795164.1//PREDICTED: protocadherin alpha-7 [Colobus angolensis palliatus];XP_018882533.1//PREDICTED: protocadherin alpha-6 isoform X5 [Gorilla gorilla gorilla];XP_012392369.1//PREDICTED: protocadherin alpha-6 isoform X3 [Orcinus orca]	56142	PCDHA6	-1.58868
NP_001281.1//LIM domain-binding protein 2 isoform a [Homo sapiens];XP_013002775.1//PREDICTED: LIM domain-binding protein 2 isoform X3 [Cavia porcellus];XP_013002780.1//PREDICTED: LIM domain-binding protein 2 isoform X8 [Cavia porcellus];NP_001124306.1//LIM domain-binding protein 2 isoform b [Homo sapiens]	9079	LDB2	2.4769		XP_005247626.1//PREDICTED: transmembrane protein 45A isoform X1 [Homo sapiens];XP_007984239.1//PREDICTED: transmembrane protein 45A isoform X1 [Chlorocebus sabaeus];XP_011817907.1//PREDICTED: transmembrane protein 45A isoform X1 [Colobus angolensis palliatus]	55076	TMEM45A	-1.58731
NP_775767.2//MAGUK p55 subfamily member 7 [Homo sapiens]	143098	MPP7	2.43183		NP_001307656.1//SETDB2-PHF11 protein [Homo sapiens];NP_001035533.1//PHD finger protein 11 isoform a [Homo sapiens];NP_114121.2//histone-lysine N-methyltransferase SETDB2 isoform a [Homo sapiens]	107303344	SETDB2-PHF11	-1.57312
BAF84519.1//unnamed protein product [Homo sapiens];XP_006718912.1//PREDICTED: NADPH oxidase 4 isoform X2 [Homo sapiens];NP_001278858.1//NADPH oxidase 4 isoform f [Homo sapiens];NP_001137309.1//NADPH oxidase 4 isoform c [Homo sapiens];NP_001137308.1//NADPH oxidase 4 isoform b [Homo sapiens];NP_001278856.1//NADPH oxidase 4 isoform e [Homo sapiens];NP_058627.1//NADPH oxidase 4 isoform a [Homo sapien…	50507	NOX4	2.41032		NP_001186208.1//neuronal acetylcholine receptor subunit alpha-6 isoform 2 precursor [Homo sapiens];NP_004189.1//neuronal acetylcholine receptor subunit alpha-6 isoform 1 precursor [Homo sapiens]	8973	CHRNA6	-1.56278
XP_004940504.1//PREDICTED: collagen alpha-1(XIX) chain isoform X1 [Gallus gallus];XP_008061454.1//macrophage scavenger receptor types I and II isoform X1 [Carlito syrichta];XP_015714626.1//PREDICTED: collagen alpha-1(XIX) chain isoform X4 [Coturnix japonica]	4481	MSR1	2.40677		NP_000161.2//glycine dehydrogenase (decarboxylating), mitochondrial precursor [Homo sapiens]	2731	GLDC	-1.55454
NP_001273492.1//GRAM domain-containing protein 1B isoform 1 [Homo sapiens];XP_014971481.1//PREDICTED: GRAM domain-containing protein 1B isoform X8 [Macaca mulatta];XP_017451028.1//PREDICTED: GRAM domain-containing protein 1B isoform X4 [Rattus norvegicus];NP_065767.1//GRAM domain-containing protein 1B isoform 2 [Homo sapiens];XP_017379071.1//PREDICTED: GRAM domain-containing protein 1B isoform X1…	57476	GRAMD1B	2.4019		NP_001184036.1//schwannomin-interacting protein 1 isoform 2 [Homo sapiens];NP_055390.1//schwannomin-interacting protein 1 isoform 1 [Homo sapiens];NP_001184037.1//schwannomin-interacting protein 1 isoform 3 [Homo sapiens];EDL15509.1//schwannomin interacting protein 1, partial [Mus musculus]	29970	SCHIP1	-1.55308
NP_006199.2//ectonucleotide pyrophosphatase/phosphodiesterase family member 1 [Homo sapiens]	5167	ENPP1	2.36317		NP_001026909.1//ankyrin repeat and SOCS box protein 9 isoform 1 [Homo sapiens];CAB45706.2//hypothetical protein, partial [Homo sapiens];NP_001162002.1//ankyrin repeat and SOCS box protein 9 isoform 3 [Homo sapiens]	140462	ASB9	-1.55222
NP_008920.5//ras GTPase-activating protein 4 isoform 1 [Homo sapiens];NP_001073346.2//ras GTPase-activating protein 4 isoform 2 [Homo sapiens]	10156	RASA4	2.30872		NP_005414.1//trefoil factor 2 precursor [Homo sapiens]	7032	TFF2	-1.54926
NP_001280555.1//putative maltase-glucoamylase-like protein FLJ16351 [Homo sapiens]	93432	MGAM2	2.2989		NP_001157637.1//GPR75-ASB3 protein [Homo sapiens]	100302652	GPR75-ASB3	-1.54337
NP_005453.2//melanoma-associated antigen C1 [Homo sapiens]	9947	MAGEC1	2.2308		NP_689916.2//sterile alpha motif domain-containing protein 9-like [Homo sapiens]	219285	SAMD9L	-1.54245
NP_001280160.1//N-myc proto-oncogene protein isoform 2 [Homo sapiens];XP_015289459.1//PREDICTED: N-myc proto-oncogene protein isoform X1 [Macaca fascicularis];XP_015289460.1//PREDICTED: N-myc proto-oncogene protein isoform X2 [Macaca fascicularis]	4613	MYCN	2.21502		XP_018895496.1//PREDICTED: Krueppel-like factor 5 isoform X2 [Gorilla gorilla gorilla];NP_001721.2//Krueppel-like factor 5 isoform 1 [Homo sapiens]	688	KLF5	-1.54045
XP_008001754.1//PREDICTED: integrin alpha-7 isoform X3 [Chlorocebus sabaeus];XP_008001752.1//PREDICTED: integrin alpha-7 isoform X1 [Chlorocebus sabaeus];NP_001138469.1//integrin alpha-7 isoform 3 [Homo sapiens];XP_008001753.1//PREDICTED: integrin alpha-7 isoform X2 [Chlorocebus sabaeus]	3679	ITGA7	2.18758		NP_005287.1//lysophosphatidic acid receptor 4 [Homo sapiens]	2846	LPAR4	-1.54023
XP_002756005.1//PREDICTED: acyl-coenzyme A synthetase ACSM3, mitochondrial isoform X2 [Callithrix jacchus];NP_973729.1//acyl-coenzyme A synthetase ACSM3, mitochondrial isoform 2 [Homo sapiens]	6296	ACSM3	2.12911		NP_001291261.1//liprin-alpha-4 isoform 2 [Homo sapiens];XP_016858095.1//PREDICTED: liprin-alpha-4 isoform X2 [Homo sapiens];NP_001291260.1//liprin-alpha-4 isoform 1 [Homo sapiens];XP_016858097.1//PREDICTED: liprin-alpha-4 isoform X4 [Homo sapiens]	8497	PPFIA4	-1.53978
BAD92368.1//Pleiomorphic adenoma gene 1 variant, partial [Homo sapiens];NP_002646.2//zinc finger protein PLAG1 isoform a [Homo sapiens]	5324	PLAG1	2.11761		NP_061891.1//inactive ubiquitin thioesterase FAM105A [Homo sapiens]	54491	FAM105A	-1.52962
NP_775924.1//sodium/hydrogen exchanger 9 [Homo sapiens];EFB18269.1//hypothetical protein PANDA_005050 [Ailuropoda melanoleuca];EAW78950.1//solute carrier family 9 (sodium/hydrogen exchanger), member 9, isoform CRA_a [Homo sapiens]	285195	SLC9A9	2.11513		XP_006201961.2//PREDICTED: engulfment and cell motility protein 1 isoform X1 [Vicugna pacos];EDL32677.1//engulfment and cell motility 1, ced-12 homolog (C. elegans), isoform CRA_a, partial [Mus musculus];XP_015092799.1//PREDICTED: engulfment and cell motility protein 1 isoform X3 [Vicugna pacos];XP_007979785.1//PREDICTED: engulfment and cell motility protein 1 isoform X2 [Chlorocebus sabaeus]	9844	ELMO1	-1.52928
NP_000411.1//kell blood group glycoprotein [Homo sapiens]	3792	KEL	2.10992		NP_003888.2//radiation-inducible immediate-early gene IEX-1 [Homo sapiens]	8870	IER3	-1.52654
XP_011536410.1//PREDICTED: RIMS-binding protein 2 isoform X10 [Homo sapiens];XP_016874595.1//PREDICTED: RIMS-binding protein 2 isoform X5 [Homo sapiens];XP_011536407.1//PREDICTED: RIMS-binding protein 2 isoform X3 [Homo sapiens];XP_011536405.1//PREDICTED: RIMS-binding protein 2 isoform X2 [Homo sapiens];XP_011536409.1//PREDICTED: RIMS-binding protein 2 isoform X9 [Homo sapiens]	23504	RIMBP2	2.10117		XP_016865438.1//PREDICTED: spermatogenesis-associated protein 9 isoform X2 [Homo sapiens];NP_114158.2//spermatogenesis-associated protein 9 isoform 1 [Homo sapiens]	83890	SPATA9	-1.52621
NP_001122401.1//roundabout homolog 2 isoform ROBO2a [Homo sapiens];NP_001276968.1//roundabout homolog 2 isoform 3 precursor [Homo sapiens];NP_001276969.1//roundabout homolog 2 isoform 4 precursor [Homo sapiens];NP_002933.1//roundabout homolog 2 isoform ROBO2b precursor [Homo sapiens]	6092	ROBO2	2.08988		NP_005626.1//protein SSX1 [Homo sapiens]	6756	SSX1	-1.52323
NP_057232.2//SH3 and multiple ankyrin repeat domains protein 1 [Homo sapiens];XP_011525316.1//PREDICTED: SH3 and multiple ankyrin repeat domains protein 1 isoform X3 [Homo sapiens]	50944	SHANK1	2.08325		NP_937827.1//osteocrin precursor [Homo sapiens]	344901	OSTN	-1.51952
NP_001317603.1//LIM and calponin homology domains-containing protein 1 isoform i [Homo sapiens];NP_001276051.1//LIM and calponin homology domains-containing protein 1 isoform f [Homo sapiens];NP_001106188.1//LIM and calponin homology domains-containing protein 1 isoform b [Homo sapiens];NP_001317720.1//LIM and calponin homology domains-containing protein 1 isoform p [Homo sapiens];NP_055803.2//LI…	22998	LIMCH1	2.02737		XP_017716958.1//PREDICTED: small cell adhesion glycoprotein [Rhinopithecus bieti];XP_015007129.1//PREDICTED: small cell adhesion glycoprotein [Macaca mulatta];XP_016780267.1//PREDICTED: translation initiation factor IF-2-like [Pan troglodytes]	57228	SMAGP	-1.51102
XP_004752081.2//PREDICTED: ras-related protein R-Ras2 isoform X1 [Mustela putorius furo];XP_009244868.1//PREDICTED: ras-related protein R-Ras2 [Pongo abelii];XP_011951103.2//PREDICTED: ras-related protein R-Ras2 isoform X2 [Ovis aries];XP_003781167.1//PREDICTED: ras-related protein R-Ras2 isoform X1 [Otolemur garnettii];NP_036382.2//ras-related protein R-Ras2 isoform a [Homo sapiens]	22800	RRAS2	2.02662		XP_003823954.1//PREDICTED: interferon-induced GTP-binding protein Mx2 [Pan paniscus];XP_018873443.1//PREDICTED: interferon-induced GTP-binding protein Mx2 [Gorilla gorilla gorilla]	4600	MX2	-1.51086
XP_017704478.1//PREDICTED: brefeldin A-inhibited guanine nucleotide-exchange protein 3 isoform X1 [Rhinopithecus bieti]	57221	ARFGEF3	2.01501		XP_007965604.1//PREDICTED: T-cell surface glycoprotein CD4 isoform X1 [Chlorocebus sabaeus];NP_000607.1//T-cell surface glycoprotein CD4 isoform 1 precursor [Homo sapiens];NP_001181943.1//T-cell surface glycoprotein CD4 isoform 2 [Homo sapiens]	920	CD4	-1.51014
XP_013358742.1//PREDICTED: tetraspanin-12 [Chinchilla lanigera];ELW65556.1//Tetraspanin-12 [Tupaia chinensis]	23554	TSPAN12	2.01186		NP_003256.1//toll-like receptor 3 precursor [Homo sapiens]	7098	TLR3	-1.50992
NP_777597.2//transcription elongation regulator 1-like protein [Homo sapiens]	256536	TCERG1L	1.99725		NP_056436.2//coiled-coil domain-containing protein 69 [Homo sapiens]	26112	CCDC69	-1.50778
XP_010330641.1//PREDICTED: zinc finger protein 418 isoform X6 [Saimiri boliviensis boliviensis];XP_014980534.1//PREDICTED: LOW QUALITY PROTEIN: putative uncharacterized zinc finger protein 814 [Macaca mulatta]	147687	ZNF417	1.9899		NP_742103.1//eyes absent homolog 4 isoform d [Homo sapiens];NP_742101.2//eyes absent homolog 4 isoform b [Homo sapiens];NP_001287941.1//eyes absent homolog 4 isoform e [Homo sapiens];NP_004091.3//eyes absent homolog 4 isoform a [Homo sapiens];XP_005266910.1//PREDICTED: eyes absent homolog 4 isoform X6 [Homo sapiens];NP_001287942.1//eyes absent homolog 4 isoform f [Homo sapiens]	2070	EYA4	-1.50165
NP_690848.1//collagen alpha-1(XXII) chain precursor [Homo sapiens];XP_011515185.1//PREDICTED: collagen alpha-1(XXII) chain isoform X1 [Homo sapiens];XP_016868640.1//PREDICTED: collagen alpha-1(XXII) chain isoform X6 [Homo sapiens]	169044	COL22A1	1.97593		XP_007981173.1//PREDICTED: aldo-keto reductase family 1 member B10-like isoform X2 [Chlorocebus sabaeus];XP_009241521.1//PREDICTED: LOW QUALITY PROTEIN: aldo-keto reductase family 1 member B15 [Pongo abelii]	57016	AKR1B10	-1.49968
NP_008859.1//melanocyte protein PMEL isoform 3 preproprotein [Homo sapiens];NP_001307051.1//melanocyte protein PMEL isoform 5 preproprotein [Homo sapiens];NP_001186982.1//melanocyte protein PMEL isoform 2 precursor [Homo sapiens];NP_001186983.1//melanocyte protein PMEL isoform 1 preproprotein [Homo sapiens];NP_001307050.1//melanocyte protein PMEL isoform 4 preproprotein [Homo sapiens]	6490	PMEL	1.97048		NP_005159.1//rho-related GTP-binding protein RhoE precursor [Homo sapiens]	390	RND3	-1.49389
XP_018891119.1//PREDICTED: janus kinase and microtubule-interacting protein 3 isoform X3 [Gorilla gorilla gorilla];XP_004050336.2//PREDICTED: janus kinase and microtubule-interacting protein 3 isoform X2 [Gorilla gorilla gorilla];XP_018891120.1//PREDICTED: janus kinase and microtubule-interacting protein 3 isoform X4 [Gorilla gorilla gorilla];XP_018891117.1//PREDICTED: janus kinase and microtubul…	282973	JAKMIP3	1.95779		XP_006215316.1//PREDICTED: zinc finger protein 165 [Vicugna pacos]	7718	ZNF165	-1.49383
XP_016789172.1//PREDICTED: voltage-dependent R-type calcium channel subunit alpha-1E isoform X1 [Pan troglodytes];XP_016789203.1//PREDICTED: voltage-dependent R-type calcium channel subunit alpha-1E isoform X7 [Pan troglodytes];XP_016857738.1//PREDICTED: voltage-dependent R-type calcium channel subunit alpha-1E isoform X7 [Homo sapiens]	777	CACNA1E	1.9552		XP_009241639.1//PREDICTED: protein FAM115C isoform X1 [Pongo abelii];EHH61538.1//hypothetical protein EGM_19442 [Macaca fascicularis];NP_001123498.2//TRPM8 channel-associated factor 2 isoform B [Homo sapiens];XP_012302973.1//TRPM8 channel-associated factor 2 isoform X1 [Aotus nancymaae];XP_006715990.1//PREDICTED: TRPM8 channel-associated factor 2 isoform X1 [Homo sapiens];BAG59629.1//unnamed prot…	285966	TCAF2	-1.49227
NP_002413.1//stromelysin-1 preproprotein [Homo sapiens]	4314	MMP3	1.95424		AAC19155.1//unknown, partial [Homo sapiens];NP_001295186.1//phospholipase ABHD3 isoform 3 [Homo sapiens];NP_001295185.1//phospholipase ABHD3 isoform 2 [Homo sapiens]	171586	ABHD3	-1.49129
XP_012357170.1//PREDICTED: prolactin receptor isoform X8 [Nomascus leucogenys];XP_012357167.1//PREDICTED: prolactin receptor isoform X5 [Nomascus leucogenys];XP_012357168.1//PREDICTED: prolactin receptor isoform X6 [Nomascus leucogenys];EAW55917.1//prolactin receptor, isoform CRA_e [Homo sapiens];NP_001191245.1//prolactin receptor isoform 3 precursor [Homo sapiens];XP_012357171.1//PREDICTED: prol…	5618	PRLR	1.95324		XP_017366880.1//PREDICTED: INO80 complex subunit C isoform X1 [Cebus capucinus imitator];XP_011799067.1//PREDICTED: INO80 complex subunit C isoform X1 [Colobus angolensis palliatus];NP_001092287.1//INO80 complex subunit C isoform 1 [Homo sapiens]	125476	INO80C	-1.48203
NP_001334992.1//androgen receptor isoform 4 [Homo sapiens];NP_001334990.1//androgen receptor isoform 3 [Homo sapiens];NP_000035.2//androgen receptor isoform 1 [Homo sapiens];NP_001334993.1//androgen receptor isoform 5 [Homo sapiens]	367	AR	1.94939		BAD93149.1//thrombospondin 1 precursor variant, partial [Homo sapiens];XP_012504837.1//PREDICTED: thrombospondin-1 [Propithecus coquereli]	7057	THBS1	-1.47651
XP_011782242.1//PREDICTED: FXYD domain-containing ion transport regulator 6 isoform X2 [Colobus angolensis palliatus];XP_012351380.1//PREDICTED: FXYD domain-containing ion transport regulator 6 isoform X1 [Nomascus leucogenys];XP_014202520.1//PREDICTED: FXYD domain-containing ion transport regulator 6 isoform X1 [Pan paniscus]	53826	FXYD6	1.94211		XP_022349889.1//probable phospholipid-transporting ATPase IIA isoform X1 [Enhydra lutris kenyoni]	10079	ATP9A	-1.47353
NP_997194.2//BICD family-like cargo adapter 1 [Homo sapiens]	92558	BICDL1	1.9411		NP_000390.2//E3 SUMO-protein ligase EGR2 isoform a [Homo sapiens];XP_011537729.1//PREDICTED: E3 SUMO-protein ligase EGR2 isoform X1 [Homo sapiens]	1959	EGR2	-1.46491
NP_005642.1//tryptophan 2,3-dioxygenase [Homo sapiens]	6999	TDO2	1.93846		NP_612564.1//toll-like receptor 4 isoform A precursor [Homo sapiens];EAW87450.1//hCG27399, isoform CRA_c [Homo sapiens]	7099	TLR4	-1.46449
NP_852478.1//integrin alpha-1 precursor [Homo sapiens]	3672	ITGA1	1.93693		XP_004032847.1//PREDICTED: pyruvate dehydrogenase (acetyl-transferring) kinase isozyme 1, mitochondrial isoform X2 [Gorilla gorilla gorilla];XP_004032848.1//PREDICTED: pyruvate dehydrogenase (acetyl-transferring) kinase isozyme 1, mitochondrial isoform X1 [Gorilla gorilla gorilla]	5163	PDK1	-1.46335
XP_011813179.1//PREDICTED: tropomyosin alpha-3 chain-like isoform X2 [Colobus angolensis palliatus];XP_011936679.1//PREDICTED: LOW QUALITY PROTEIN: uncharacterized protein LOC105595466 [Cercocebus atys];XP_012355598.1//PREDICTED: zinc finger protein 761 isoform X2 [Nomascus leucogenys];XP_017716031.1//PREDICTED: zinc finger protein 701-like [Rhinopithecus bieti]	388561	ZNF761	1.91377		XP_007975266.1//PREDICTED: protein S100-A3 isoform X1 [Chlorocebus sabaeus]	6274	S100A3	-1.46074
XP_011895142.1//PREDICTED: polyadenylate-binding protein-interacting protein 2B isoform X1 [Cercocebus atys]	400961	PAIP2B	1.90614		NP_579899.1//myoferlin isoform b [Homo sapiens];NP_038479.1//myoferlin isoform a [Homo sapiens]	26509	MYOF	-1.45975
NP_937822.2//pyroglutamylated RFamide peptide receptor [Homo sapiens]	84109	QRFPR	1.90274		NP_001313.1//cystatin-SA precursor [Homo sapiens];XP_016793042.1//PREDICTED: cystatin-SN [Pan troglodytes]	1469	CST1	-1.45879
NP_005206.2//netrin receptor DCC [Homo sapiens]	1630	DCC	1.88636		EHH59533.1//hypothetical protein EGM_09670, partial [Macaca fascicularis]	100505989	SMIM31	-1.4558
NP_004806.3//rho GTPase-activating protein 29 isoform a [Homo sapiens];NP_001315594.1//rho GTPase-activating protein 29 isoform b [Homo sapiens];NP_001315595.1//rho GTPase-activating protein 29 isoform c [Homo sapiens]	9411	ARHGAP29	1.88206		NP_597683.3//transcriptional adapter 2-alpha isoform b [Homo sapiens];NP_001479.4//transcriptional adapter 2-alpha isoform a [Homo sapiens]	6871	TADA2A	-1.45434
XP_020382326.1//lipoma HMGIC fusion partner-like 3 protein [Rhincodon typus];NP_945351.1//lipoma HMGIC fusion partner-like 3 protein [Homo sapiens]	375612	LHFPL3	1.87063		NP_001243069.1//macrophage-capping protein isoform 2 [Homo sapiens];NP_001738.2//macrophage-capping protein isoform 1 [Homo sapiens];XP_014968222.1//PREDICTED: macrophage-capping protein isoform X1 [Macaca mulatta];NP_001307663.1//macrophage-capping protein isoform 3 [Homo sapiens]	822	CAPG	-1.45239
NP_689834.1//phosphatidylcholine:ceramide cholinephosphotransferase 2 [Homo sapiens]	166929	SGMS2	1.86958		NP_694591.2//putative ATP-dependent RNA helicase TDRD9 [Homo sapiens]	122402	TDRD9	-1.45227
XP_011756226.1//PREDICTED: UDP-GlcNAc:betaGal beta-1,3-N-acetylglucosaminyltransferase 9 isoform X1 [Macaca nemestrina]	84752	B3GNT9	1.86273		NP_001278736.1//prolyl endopeptidase FAP isoform 2 [Homo sapiens];NP_004451.2//prolyl endopeptidase FAP isoform 1 [Homo sapiens]	2191	FAP	-1.44937
EAW69377.1//growth arrest and DNA-damage-inducible, beta, isoform CRA_b, partial [Homo sapiens]	4616	GADD45B	1.86231		NP_001278761.1//erythroferrone precursor [Homo sapiens]	151176	ERFE	-1.44766
XP_019296632.1//PREDICTED: E3 ubiquitin-protein ligase MARCH1 isoform X8 [Panthera pardus];XP_019296631.1//PREDICTED: E3 ubiquitin-protein ligase MARCH1 isoform X7 [Panthera pardus]	55016	MAR1	1.85696		XP_012305677.1//keratin, type II cytoskeletal 75 isoform X1 [Aotus nancymaae]	9119	KRT75	-1.44606
NP_443204.1//leucine-rich alpha-2-glycoprotein precursor [Homo sapiens]	116844	LRG1	1.85528		NP_002583.1//proliferating cell nuclear antigen [Homo sapiens]	5111	PCNA	-1.44561
XP_011936679.1//PREDICTED: LOW QUALITY PROTEIN: uncharacterized protein LOC105595466 [Cercocebus atys];XP_015297511.1//PREDICTED: zinc finger protein 761 [Macaca fascicularis];XP_012355598.1//PREDICTED: zinc finger protein 761 isoform X2 [Nomascus leucogenys];EAW63194.1//hCG2040615, partial [Homo sapiens]	110116772	ZNF765-ZNF761	1.85506		NP_001263987.1//ERCC6-PGBD3 fusion protein isoform 1 [Homo sapiens]	267004	PGBD3	-1.44041
NP_001264660.1//membrane primary amine oxidase isoform 2 [Homo sapiens];XP_511524.3//PREDICTED: membrane primary amine oxidase isoform X1 [Pan troglodytes];XP_011523721.1//PREDICTED: membrane primary amine oxidase isoform X1 [Homo sapiens]	8639	AOC3	1.85469		XP_016804459.1//PREDICTED: dual specificity protein phosphatase 2 [Pan troglodytes]	1844	DUSP2	-1.44004
NP_001305769.1//leucine zipper protein 4 isoform 2 [Homo sapiens];NP_057467.1//leucine zipper protein 4 isoform 1 [Homo sapiens]	51213	LUZP4	1.84771		NP_001108207.1//bcl-2-related protein A1 isoform 2 [Homo sapiens];NP_004040.1//bcl-2-related protein A1 isoform 1 [Homo sapiens]	597	BCL2A1	-1.43865
NP_002336.1//lumican precursor [Homo sapiens]	4060	LUM	1.84634		NP_004226.3//Krueppel-like factor 4 isoform 2 [Homo sapiens];NP_001300981.1//Krueppel-like factor 4 isoform 1 [Homo sapiens]	9314	KLF4	-1.43388
XP_005262737.1//PREDICTED: tetraspanin-5 isoform X1 [Homo sapiens];XP_004453764.1//PREDICTED: tetraspanin-5 isoform X2 [Dasypus novemcinctus];NP_062517.1//tetraspanin-5 [Mus musculus]	10098	TSPAN5	1.84573		NP_001273281.1//olfactomedin-like protein 3 isoform 2 [Homo sapiens];XP_012633882.1//olfactomedin-like protein 3 [Microcebus murinus];XP_010629543.1//PREDICTED: olfactomedin-like protein 3 [Fukomys damarensis]	56944	OLFML3	-1.43339
XP_010376388.1//PREDICTED: enteropeptidase [Rhinopithecus roxellana];NP_002763.2//enteropeptidase precursor [Homo sapiens]	5651	TMPRSS15	1.84364		XP_011710359.1//PREDICTED: uncharacterized protein KIAA1644 homolog isoform X2 [Macaca nemestrina];XP_004416124.2//PREDICTED: uncharacterized protein KIAA1644 homolog [Odobenus rosmarus divergens]	85352	SHISAL1	-1.43301
NP_663791.1//synaptogyrin-1 isoform 1c [Homo sapiens];XP_010981861.1//PREDICTED: synaptogyrin-1 [Camelus dromedarius];NP_663783.1//synaptogyrin-1 isoform 1b [Homo sapiens]	9145	SYNGR1	1.84206		XP_005575723.1//PREDICTED: retroviral-like aspartic protease 1 [Macaca fascicularis]	151516	ASPRV1	-1.43225
XP_022273430.1//teneurin-2 isoform X2 [Canis lupus familiaris];XP_004371281.1//PREDICTED: teneurin-2 isoform X3 [Trichechus manatus latirostris];XP_020636172.1//teneurin-2 isoform X3 [Pogona vitticeps]	57451	TENM2	1.84121		NP_005622.1//smoothened homolog precursor [Homo sapiens]	6608	SMO	-1.43203
NP_859065.2//lebercilin [Homo sapiens]	167691	LCA5	1.84088		EAX09571.1//trefoil factor 3 (intestinal), isoform CRA_a [Homo sapiens]	7033	TFF3	-1.43177
NP_599022.1//nuclear receptor ROR-alpha isoform b [Homo sapiens];NP_599023.1//nuclear receptor ROR-alpha isoform a [Homo sapiens];NP_002934.1//nuclear receptor ROR-alpha isoform c [Homo sapiens];NP_599024.1//nuclear receptor ROR-alpha isoform d [Homo sapiens]	6095	RORA	1.84068		NP_004708.1//diacylglycerol kinase iota isoform 1 [Homo sapiens];XP_015303578.1//PREDICTED: diacylglycerol kinase iota isoform X6 [Macaca fascicularis];XP_017498174.1//PREDICTED: diacylglycerol kinase iota isoform X5 [Manis javanica];XP_011923634.1//PREDICTED: diacylglycerol kinase iota isoform X5 [Cercocebus atys];XP_019308415.1//PREDICTED: diacylglycerol kinase iota isoform X5 [Panthera pardus]…	9162	DGKI	-1.43014
XP_003812551.1//PREDICTED: receptor tyrosine-protein kinase erbB-4 isoform X3 [Pan paniscus];XP_003812552.1//PREDICTED: receptor tyrosine-protein kinase erbB-4 isoform X1 [Pan paniscus]	2066	ERBB4	1.83776		Q9N2K0.1//RecName: Full=HERV-H_2q24.3 provirus ancestral Env polyprotein; AltName: Full=Env protein HERV-H/p62; AltName: Full=Env protein HERV-H19; AltName: Full=Env protein HERV-Hcl.3; AltName: Full=Envelope polyprotein; AltName: Full=HERV-H/env62; Contains: RecName: Full=Surface protein; Short=SU; Contains: RecName: Full=Transmembrane protein; Short=TM; Flags: Precursor;NP_001269289.1//zinc fin…	51427	ZNF107	-1.42958
XP_011918103.1//PREDICTED: secretogranin-2 [Cercocebus atys]	7857	SCG2	1.82915		XP_005263119.1//PREDICTED: N-acetylgalactosaminyltransferase 7 isoform X1 [Homo sapiens];NP_059119.2//N-acetylgalactosaminyltransferase 7 [Homo sapiens]	51809	GALNT7	-1.42894
XP_011511590.1//PREDICTED: von Willebrand factor A domain-containing protein 5B2 isoform X1 [Homo sapiens];XP_011511593.1//PREDICTED: von Willebrand factor A domain-containing protein 5B2 isoform X2 [Homo sapiens];XP_011511594.1//PREDICTED: von Willebrand factor A domain-containing protein 5B2 isoform X3 [Homo sapiens];NP_612354.1//von Willebrand factor A domain-containing protein 5B2 isoform 1 […	90113	VWA5B2	1.82708		EAW67027.1//matrix metallopeptidase 8 (neutrophil collagenase) [Homo sapiens];XP_011541136.1//PREDICTED: neutrophil collagenase isoform X1 [Homo sapiens]	4317	MMP8	-1.4285
XP_021788906.1//zinc finger protein 273-like [Papio anubis];XP_012292666.1//zinc finger protein 737-like isoform X2 [Aotus nancymaae];EAW77955.1//hCG32758 [Homo sapiens]	728927	ZNF736	1.82353		NP_036552.1//interferon-induced protein with tetratricopeptide repeats 5 [Homo sapiens]	24138	IFIT5	-1.42813
NP_001092808.1//NUT family member 2A [Homo sapiens]	728118	NUTM2A	1.81484		NP_112574.3//ADP-dependent glucokinase precursor [Homo sapiens];XP_014336870.1//PREDICTED: ADP-dependent glucokinase [Bos mutus];XP_016878153.1//PREDICTED: ADP-dependent glucokinase isoform X6 [Homo sapiens];XP_003818615.1//PREDICTED: ADP-dependent glucokinase isoform X1 [Pan paniscus]	83440	ADPGK	-1.42768
XP_017355891.1//PREDICTED: bcl-2-binding component 3 isoform X2 [Cebus capucinus imitator];NP_001120712.1//bcl-2-binding component 3 isoform 1 [Homo sapiens];NP_001120714.1//bcl-2-binding component 3 isoform 3 [Homo sapiens];XP_017918160.1//PREDICTED: bcl-2-binding component 3 isoform X2 [Capra hircus]	27113	BBC3	1.81155		BAD18511.1//unnamed protein product [Homo sapiens];XP_003913958.2//serine/threonine-protein kinase Nek3 [Papio anubis];XP_016780822.1//PREDICTED: serine/threonine-protein kinase Nek3 isoform X1 [Pan troglodytes]	4752	NEK3	-1.42303
NP_001012421.1//ankyrin repeat domain-containing protein 20A2 [Homo sapiens]	441430	ANKRD20A2	1.80695		NP_006734.1//RNA-binding protein 3 [Homo sapiens];AAP34477.1//LP5581 [Homo sapiens]	5935	RBM3	-1.42264
NP_001157980.1//nebulin isoform 2 [Homo sapiens];NP_001258137.1//nebulin isoform 4 [Homo sapiens];NP_001157979.1//nebulin isoform 1 [Homo sapiens];NP_004534.2//nebulin isoform 3 [Homo sapiens]	4703	NEB	1.80243		NP_065104.1//cell death regulator Aven [Homo sapiens]	57099	AVEN	-1.42107
NP_001278757.1//GRB2-related adapter protein 2 isoform 3 [Homo sapiens];XP_015005817.1//PREDICTED: GRB2-related adapter protein 2 isoform X1 [Macaca mulatta];XP_011887116.1//PREDICTED: GRB2-related adapter protein 2 isoform X1 [Cercocebus atys];NP_004801.1//GRB2-related adapter protein 2 isoform 1 [Homo sapiens];XP_003264831.2//PREDICTED: GRB2-related adapter protein 2 isoform X1 [Nomascus leucog…	9402	GRAP2	1.80172		NP_004043.3//BCL2/adenovirus E1B 19 kDa protein-interacting protein 3 [Homo sapiens]	664	BNIP3	-1.41952
BAA82978.1//KIAA1026 protein, partial [Homo sapiens];NP_001018000.1//kazrin isoform B [Homo sapiens];XP_020137237.1//kazrin isoform X4 [Microcebus murinus];XP_007175004.1//PREDICTED: kazrin isoform X1 [Balaenoptera acutorostrata scammoni];XP_005245852.1//PREDICTED: kazrin isoform X3 [Homo sapiens]	23254	KAZN	1.79983		NP_003727.1//protocadherin gamma-B4 isoform 1 precursor [Homo sapiens];NP_115269.1//protocadherin gamma-B4 isoform 2 precursor [Homo sapiens]	8641	PCDHGB4	-1.41821
XP_008247070.1//PREDICTED: LOW QUALITY PROTEIN: palmitoyltransferase ZDHHC15 [Oryctolagus cuniculus];NP_001139729.1//palmitoyltransferase ZDHHC15 isoform 3 [Homo sapiens]	158866	ZDHHC15	1.79564		NP_001171455.1//sodium channel protein type 8 subunit alpha isoform 2 [Homo sapiens];NP_055006.1//sodium channel protein type 8 subunit alpha isoform 1 [Homo sapiens];NP_001317189.1//sodium channel protein type 8 subunit alpha isoform 3 [Homo sapiens];XP_014202654.1//PREDICTED: sodium channel protein type 8 subunit alpha isoform X3 [Pan paniscus]	6334	SCN8A	-1.41496
XP_003934148.1//PREDICTED: putative polypeptide N-acetylgalactosaminyltransferase-like protein 3 [Saimiri boliviensis boliviensis]	64409	GALNT17	1.79223		XP_005581892.1//PREDICTED: very low-density lipoprotein receptor isoform X1 [Macaca fascicularis];XP_005581894.1//PREDICTED: very low-density lipoprotein receptor isoform X2 [Macaca fascicularis];XP_014973269.1//PREDICTED: very low-density lipoprotein receptor isoform X2 [Macaca mulatta]	7436	VLDLR	-1.41157
AAP55848.1//ATP-binding cassette protein [Homo sapiens];XP_003252676.1//PREDICTED: ATP-binding cassette sub-family B member 5 [Nomascus leucogenys];NP_001157413.1//ATP-binding cassette sub-family B member 5 isoform 1 [Homo sapiens]	340273	ABCB5	1.79162		NP_001269849.1//interferon-induced GTP-binding protein Mx1 isoform b [Homo sapiens];NP_002453.2//interferon-induced GTP-binding protein Mx1 isoform a [Homo sapiens]	4599	MX1	-1.4115
NP_001003683.1//calcium/calmodulin-dependent 3',5'-cyclic nucleotide phosphodiesterase 1A isoform 2 [Homo sapiens];NP_001245243.1//calcium/calmodulin-dependent 3',5'-cyclic nucleotide phosphodiesterase 1A isoform 5 [Homo sapiens];XP_018878172.1//PREDICTED: calcium/calmodulin-dependent 3',5'-cyclic nucleotide phosphodiesterase 1A isoform X8 [Gorilla gorilla gorilla];XP_008257038.1//PREDICTED: calc…	5136	PDE1A	1.78837		NP_955379.2//serine/threonine-protein kinase Nek10 isoform 3 [Homo sapiens];XP_011825251.1//PREDICTED: serine/threonine-protein kinase Nek10 isoform X4 [Mandrillus leucophaeus];NP_689747.3//serine/threonine-protein kinase Nek10 isoform 2 [Homo sapiens];XP_011825250.1//PREDICTED: serine/threonine-protein kinase Nek10 isoform X3 [Mandrillus leucophaeus]	152110	NEK10	-1.41092
XP_007104951.1//PREDICTED: uncharacterized protein LOC102994303 [Physeter catodon]	83699	SH3BGRL2	1.78371		XP_005263365.1//PREDICTED: sorbin and SH3 domain-containing protein 2 isoform X20 [Homo sapiens];NP_003594.3//sorbin and SH3 domain-containing protein 2 isoform 1 [Homo sapiens];XP_005263369.1//PREDICTED: sorbin and SH3 domain-containing protein 2 isoform X27 [Homo sapiens];NP_001139146.1//sorbin and SH3 domain-containing protein 2 isoform 7 [Homo sapiens];XP_016864258.1//PREDICTED: sorbin and SH…	8470	SORBS2	-1.40952
NP_001177900.1//piwi-like protein 1 isoform 2 [Homo sapiens];NP_004755.2//piwi-like protein 1 isoform 1 [Homo sapiens]	9271	PIWIL1	1.78351		AAH80640.1//Growth hormone regulated TBC protein 1, partial [Homo sapiens];NP_001273662.1//growth hormone-regulated TBC protein 1 isoform 3 [Homo sapiens];NP_001273661.1//growth hormone-regulated TBC protein 1 isoform 2 [Homo sapiens]	79774	GRTP1	-1.40887
NP_001005505.1//voltage-dependent calcium channel subunit alpha-2/delta-2 isoform a precursor [Homo sapiens];XP_011737764.1//PREDICTED: voltage-dependent calcium channel subunit alpha-2/delta-2 isoform X1 [Macaca nemestrina];XP_011737765.1//PREDICTED: voltage-dependent calcium channel subunit alpha-2/delta-2 isoform X2 [Macaca nemestrina];EAW65119.1//calcium channel, voltage-dependent, alpha 2/de…	9254	CACNA2D2	1.78259		XP_005546237.1//PREDICTED: TCDD-inducible poly [ADP-ribose] polymerase isoform X1 [Macaca fascicularis]	25976	TIPARP	-1.40861
NP_057664.1//protocadherin-12 precursor [Homo sapiens]	51294	PCDH12	1.78004		NP_001255974.1//transcriptional repressor CTCFL isoform 5 [Homo sapiens];NP_001255977.1//transcriptional repressor CTCFL isoform 8 [Homo sapiens];NP_001255973.1//transcriptional repressor CTCFL isoform 4 [Homo sapiens];NP_542185.2//transcriptional repressor CTCFL isoform 1 [Homo sapiens];NP_001255980.1//transcriptional repressor CTCFL isoform 11 [Homo sapiens];NP_001255975.1//transcriptional repr…	140690	CTCFL	-1.40744
XP_021533047.1//fibroblast growth factor 14 isoform X3 [Aotus nancymaae];NP_001308866.1//fibroblast growth factor 14 isoform 4 [Homo sapiens];XP_017717144.1//PREDICTED: fibroblast growth factor 14 isoform X5 [Rhinopithecus bieti];NP_001308868.1//fibroblast growth factor 14 isoform 6 [Homo sapiens];NP_001308870.1//fibroblast growth factor 14 isoform 7 [Homo sapiens];XP_011890751.1//PREDICTED: fibr…	2259	FGF14	1.7742		NP_683513.1//C-C motif chemokine 28 isoform a precursor [Homo sapiens];XP_007959700.1//PREDICTED: C-C motif chemokine 28 [Chlorocebus sabaeus]	56477	CCL28	-1.40736
NP_002113.2//HLA class II histocompatibility antigen, DQ alpha 1 chain precursor [Homo sapiens]	3117	HLA-DQA1	1.77395		EAL24166.1//similar to Six transmembrane epithelial antigen of prostate [Homo sapiens]	26872	STEAP1	-1.40731
XP_005582881.1//PREDICTED: period circadian protein homolog 1 isoform X1 [Macaca fascicularis]	5187	PER1	1.77307		XP_005261297.1//PREDICTED: coiled-coil domain-containing protein 188 isoform X3 [Homo sapiens]	388849	CCDC188	-1.40675
XP_004059874.2//PREDICTED: calcyphosin isoform X1 [Gorilla gorilla gorilla];XP_004059875.2//PREDICTED: calcyphosin isoform X2 [Gorilla gorilla gorilla]	828	CAPS	1.76831		NP_001265584.1//uncharacterized protein LOC100506115 [Homo sapiens]	100506115	SMIM25	-1.40205
XP_014983858.1//PREDICTED: AF4/FMR2 family member 2 isoform X1 [Macaca mulatta];XP_004065028.2//PREDICTED: AF4/FMR2 family member 2 [Gorilla gorilla gorilla]	2334	AFF2	1.76351		XP_003274282.1//PREDICTED: centromere protein S [Nomascus leucogenys]	378708	CENPS	-1.40124
AAH29530.1//Transmembrane protein 178 [Homo sapiens];EDL38533.1//RIKEN cDNA 2810417M05, partial [Mus musculus]	130733	TMEM178A	1.76309		NP_689744.3//xyloside xylosyltransferase 1 isoform 1 [Homo sapiens];NP_001294998.1//xyloside xylosyltransferase 1 isoform 2 [Homo sapiens]	152002	XXYLT1	-1.40072
NP_054876.2//coiled-coil domain-containing protein 113 isoform 1 [Homo sapiens];NP_001135774.1//coiled-coil domain-containing protein 113 isoform 2 [Homo sapiens]	29070	CCDC113	1.76127		AAD14011.1//chlordecone reductase homolog [Homo sapiens];NP_001240838.1//aldo-keto reductase family 1 member C3 isoform 3 [Homo sapiens]	8644	AKR1C3	-1.39876
NP_001189487.1//CHURC1-FNTB protein isoform 2 [Homo sapiens];NP_001189488.1//CHURC1-FNTB protein isoform 1 [Homo sapiens]	100529261	CHURC1-FNTB	1.75673		NP_065796.1//alanine--tRNA ligase, mitochondrial [Homo sapiens]	57505	AARS2	-1.39836
XP_021557051.1//E3 ubiquitin-protein ligase pellino homolog 2 [Neomonachus schauinslandi]	57161	PELI2	1.74896		NP_001278874.1//solute carrier family 2, facilitated glucose transporter member 1 [Cricetulus griseus]	6513	SLC2A1	-1.39724
XP_017910100.1//PREDICTED: junctophilin-4 [Capra hircus]	84502	JPH4	1.74736		NP_085142.1//protein BHLHb9 [Homo sapiens]	80823	BHLHB9	-1.39565
NP_891550.1//A disintegrin and metalloproteinase with thrombospondin motifs 9 isoform 1 preproprotein [Homo sapiens];NP_001305710.1//A disintegrin and metalloproteinase with thrombospondin motifs 9 isoform 4 precursor [Homo sapiens]	56999	ADAMTS9	1.74399		NP_005319.1//hyaluronan synthase 2 [Homo sapiens]	3037	HAS2	-1.39414
NP_001034463.4//coiled-coil domain-containing protein 183 [Homo sapiens]	84960	CCDC183	1.74131		NP_995327.1//protein FAM180A precursor [Homo sapiens];XP_006145076.1//PREDICTED: protein FAM180A [Tupaia chinensis]	389558	FAM180A	-1.3941
XP_005386198.1//PREDICTED: cadherin-12 [Chinchilla lanigera];XP_020932697.1//cadherin-12 isoform X2 [Sus scrofa]	1010	CDH12	1.73993		XP_012353756.1//PREDICTED: alpha-enolase isoform X1 [Nomascus leucogenys]	128178	EDARADD	-1.39396
XP_016774607.1//PREDICTED: LOW QUALITY PROTEIN: protein transport protein Sec31B [Pan troglodytes]	25956	SEC31B	1.73948		NP_001186502.1//E3 ubiquitin-protein ligase TRIM22 isoform 2 [Homo sapiens];NP_006065.2//E3 ubiquitin-protein ligase TRIM22 isoform 1 [Homo sapiens]	10346	TRIM22	-1.3934
NP_001138668.1//spermatogenesis-associated protein 31A6 [Homo sapiens]	389730	SPATA31A6	1.73674		NP_001271166.1//zinc finger FYVE domain-containing protein 16 isoform b [Homo sapiens];NP_055548.3//zinc finger FYVE domain-containing protein 16 isoform a [Homo sapiens];XP_005248689.1//PREDICTED: zinc finger FYVE domain-containing protein 16 isoform X1 [Homo sapiens]	9765	ZFYVE16	-1.39319
XP_008969308.1//PREDICTED: ankyrin repeat and LEM domain-containing protein 1 isoform X2 [Pan paniscus];NP_001265373.1//ankyrin repeat and LEM domain-containing protein 1 isoform 3 [Homo sapiens];XP_010359761.1//PREDICTED: ankyrin repeat and LEM domain-containing protein 1 isoform X3 [Rhinopithecus roxellana];XP_016790921.1//PREDICTED: ankyrin repeat and LEM domain-containing protein 1 isoform X4…	126549	ANKLE1	1.73349		NP_005432.1//chromatin assembly factor 1 subunit B [Homo sapiens]	8208	CHAF1B	-1.39313
NP_004970.3//potassium voltage-gated channel subfamily D member 1 precursor [Homo sapiens]	3750	KCND1	1.73077		NP_001278966.1//prostatic acid phosphatase isoform 3 [Homo sapiens];NP_001127666.1//prostatic acid phosphatase isoform TM-PAP precursor [Homo sapiens];XP_009237595.1//PREDICTED: prostatic acid phosphatase isoform X1 [Pongo abelii]	55	ACPP	-1.39279
XP_011885560.1//PREDICTED: LOW QUALITY PROTEIN: serine protease 33 [Cercocebus atys]	260429	PRSS33	1.73028		NP_009112.1//mitogen-activated protein kinase kinase kinase kinase 1 isoform 2 [Homo sapiens];NP_001036065.1//mitogen-activated protein kinase kinase kinase kinase 1 isoform 1 [Homo sapiens]	11184	MAP4K1	-1.39195
XP_016880721.1//PREDICTED: transcription factor HES-7 isoform X1 [Homo sapiens];NP_115969.2//transcription factor HES-7 isoform 2 [Homo sapiens];XP_011522343.1//PREDICTED: transcription factor HES-7 isoform X2 [Homo sapiens]	84667	HES7	1.73014		NP_689846.1//Fanconi anemia group B protein [Homo sapiens]	2187	FANCB	-1.39163
XP_004433217.1//PREDICTED: solute carrier family 2, facilitated glucose transporter member 4 [Ceratotherium simum simum]	6517	SLC2A4	1.72661		XP_017398879.1//PREDICTED: nucleosome assembly protein 1-like 3 isoform X2 [Cebus capucinus imitator]	4675	NAP1L3	-1.39133
NP_077734.1//cytosolic phospholipase A2 isoform 1 [Homo sapiens];NP_001298122.1//cytosolic phospholipase A2 isoform 2 [Homo sapiens]	5321	PLA2G4A	1.71973		XP_004047853.2//PREDICTED: 5,6-dihydroxyindole-2-carboxylic acid oxidase [Gorilla gorilla gorilla]	7306	TYRP1	-1.39089
XP_003817819.2//PREDICTED: inositol-3-phosphate synthase 1 isoform X1 [Pan paniscus];XP_003817820.2//PREDICTED: inositol-3-phosphate synthase 1 isoform X2 [Pan paniscus];NP_057452.1//inositol-3-phosphate synthase 1 isoform 1 [Homo sapiens]	51477	ISYNA1	1.71944		NP_001339615.1//pro-interleukin-16 isoform 6 [Homo sapiens];XP_016877632.1//PREDICTED: pro-interleukin-16 isoform X6 [Homo sapiens];NP_001339613.1//pro-interleukin-16 isoform 4 [Homo sapiens];XP_005254399.1//PREDICTED: pro-interleukin-16 isoform X1 [Homo sapiens];NP_001339614.1//pro-interleukin-16 isoform 5 [Homo sapiens];XP_008686100.1//PREDICTED: pro-interleukin-16 [Ursus maritimus]	3603	IL16	-1.38626
XP_011719645.1//PREDICTED: dual specificity protein phosphatase 8 [Macaca nemestrina]	1850	DUSP8	1.71877		NP_001243407.1//UMP-CMP kinase 2, mitochondrial isoform 3 precursor [Homo sapiens];NP_997198.2//UMP-CMP kinase 2, mitochondrial isoform 1 precursor [Homo sapiens];NP_001243406.1//UMP-CMP kinase 2, mitochondrial isoform 2 precursor [Homo sapiens]	129607	CMPK2	-1.38614
XP_008967991.2//PREDICTED: LOW QUALITY PROTEIN: zinc finger protein 530 [Pan paniscus];XP_012509047.1//PREDICTED: LOW QUALITY PROTEIN: zinc finger protein 134-like [Propithecus coquereli]	7693	ZNF134	1.71813		XP_007995077.1//PREDICTED: tyrosine-protein kinase receptor UFO isoform X3 [Chlorocebus sabaeus];NP_001690.2//tyrosine-protein kinase receptor UFO isoform 2 precursor [Homo sapiens];NP_068713.2//tyrosine-protein kinase receptor UFO isoform 1 precursor [Homo sapiens];XP_007995078.1//PREDICTED: tyrosine-protein kinase receptor UFO isoform X4 [Chlorocebus sabaeus]	558	AXL	-1.3861
AAB50224.1//unknown, partial [Homo sapiens]	90362	FAM110B	1.71718		XP_016814193.1//PREDICTED: nuclear pore complex-interacting protein family member A7-like isoform X4 [Pan troglodytes];XP_011521050.1//PREDICTED: nuclear pore complex-interacting protein family member A1 isoform X1 [Homo sapiens]	642778	NPIPA3	-1.38608
NP_061916.3//amyloid beta A4 precursor protein-binding family B member 1-interacting protein [Homo sapiens]	54518	APBB1IP	1.71424		NP_000913.2//cGMP-inhibited 3',5'-cyclic phosphodiesterase B [Homo sapiens]	5140	PDE3B	-1.38499
NP_001103447.1//protein FAM160A1 [Homo sapiens]	729830	FAM160A1	1.71263		NP_115976.2//caspase recruitment domain-containing protein 6 [Homo sapiens]	84674	CARD6	-1.38341
NP_056019.1//thrombospondin type-1 domain-containing protein 7A precursor [Homo sapiens]	221981	THSD7A	1.7113		XP_518739.3//PREDICTED: A-kinase anchor protein 7 isoform X2 [Pan troglodytes];NP_004833.1//A-kinase anchor protein 7 isoform gamma isoform alpha [Homo sapiens];XP_008005227.1//PREDICTED: A-kinase anchor protein 7 isoform gamma isoform X1 [Chlorocebus sabaeus];NP_619539.1//A-kinase anchor protein 7 isoform gamma isoform beta [Homo sapiens]	9465	AKAP7	-1.38261
NP_003421.2//zinc finger protein 91 isoform 1 [Homo sapiens];NP_001287880.1//zinc finger protein 91 isoform 2 [Homo sapiens]	7644	ZNF91	1.7075		NP_001295010.1//DTW domain-containing protein 2 isoform b [Homo sapiens];XP_011541640.2//PREDICTED: DTW domain-containing protein 2 isoform X1 [Homo sapiens]	285605	DTWD2	-1.3815
EAW83695.1//hCG2014363, isoform CRA_b [Homo sapiens]	100130705	LOC100130705	1.70743		NP_001171567.1//tissue factor isoform 2 precursor [Homo sapiens];NP_001984.1//tissue factor isoform 1 precursor [Homo sapiens]	2152	F3	-1.38141
NP_001073903.1//serine/threonine-protein kinase LMTK3 [Homo sapiens]	114783	LMTK3	1.70484		NP_821092.1//proline-rich membrane anchor 1 precursor [Homo sapiens]	145270	PRIMA1	-1.37973
NP_001230174.1//bone marrow proteoglycan isoform 2 preproprotein [Homo sapiens];EAW73739.1//hCG39762, isoform CRA_a [Homo sapiens];EAW73743.1//hCG39762, isoform CRA_d [Homo sapiens]	5553	PRG2	1.70167		NP_003491.1//peroxisomal acyl-coenzyme A oxidase 2 [Homo sapiens]	8309	ACOX2	-1.3796
XP_010984284.1//PREDICTED: alpha-crystallin B chain [Camelus dromedarius];AAC19161.1//unknown [Homo sapiens]	1410	CRYAB	1.70061		NP_001166173.1//probable sodium-coupled neutral amino acid transporter 6 isoform 1 [Homo sapiens];XP_008955231.1//PREDICTED: probable sodium-coupled neutral amino acid transporter 6 isoform X2 [Pan paniscus];XP_016876510.1//PREDICTED: probable sodium-coupled neutral amino acid transporter 6 isoform X2 [Homo sapiens];NP_722518.2//probable sodium-coupled neutral amino acid transporter 6 isoform 2 […	145389	SLC38A6	-1.37749
XP_003281053.1//PREDICTED: beta-galactosidase-1-like protein 2 isoform X1 [Nomascus leucogenys]	89944	GLB1L2	1.69999		NP_001074003.1//protein unc-13 homolog C isoform 1 [Homo sapiens];NP_001316848.1//protein unc-13 homolog C isoform 2 [Homo sapiens]	440279	UNC13C	-1.37652
NP_001258685.1//integrin beta-like protein 1 isoform 3 [Homo sapiens];NP_004782.1//integrin beta-like protein 1 isoform 1 precursor [Homo sapiens];NP_001258684.1//integrin beta-like protein 1 isoform 2 precursor [Homo sapiens];XP_001150034.1//PREDICTED: integrin beta-like protein 1 isoform X1 [Pan troglodytes]	9358	ITGBL1	1.69402		NP_001017534.1//caspase recruitment domain-containing protein 16 isoform 1 [Homo sapiens]	114769	CARD16	-1.37646
NP_001269423.1//golgin subfamily A member 8N [Homo sapiens]	643699	GOLGA8N	1.6908		NP_079148.2//docking protein 3 isoform 1 [Homo sapiens];XP_016865373.1//PREDICTED: docking protein 3 isoform X5 [Homo sapiens];XP_016809861.1//PREDICTED: docking protein 3 isoform X4 [Pan troglodytes]	79930	DOK3	-1.37596
NP_065821.1//cingulin [Homo sapiens]	57530	CGN	1.69071		XP_007466779.1//PREDICTED: meiotic nuclear division protein 1 homolog isoform X2 [Lipotes vexillifer];NP_115493.1//meiotic nuclear division protein 1 homolog isoform 1 [Homo sapiens]	84057	MND1	-1.37503
NP_001275729.1//zinc finger protein 585A isoform b [Homo sapiens];BAC05383.1//unnamed protein product [Homo sapiens]	199704	ZNF585A	1.68924		NP_005752.1//plexin-C1 precursor [Homo sapiens];BAD92171.1//plexin C1 variant, partial [Homo sapiens]	10154	PLXNC1	-1.37372
NP_001028736.1//protein FAM229B [Homo sapiens]	619208	FAM229B	1.68919		BAD92968.1//Glucan, branching enzyme 1 variant, partial [Homo sapiens]	2632	GBE1	-1.37366
NP_001075424.1//regulator of G-protein signaling 9 isoform 2 [Homo sapiens];NP_003826.2//regulator of G-protein signaling 9 isoform 1 [Homo sapiens];NP_001159405.1//regulator of G-protein signaling 9 isoform 3 [Homo sapiens]	8787	RGS9	1.68164		XP_011748063.1//PREDICTED: DNA replication complex GINS protein PSF1 [Macaca nemestrina]	9837	GINS1	-1.37348
XP_011526059.1//PREDICTED: ankyrin repeat domain-containing protein 24 isoform X1 [Homo sapiens]	170961	ANKRD24	1.67971		NP_003873.1//WNT1-inducible-signaling pathway protein 1 isoform 1 precursor [Homo sapiens];NP_543028.1//WNT1-inducible-signaling pathway protein 1 isoform 2 precursor [Homo sapiens];NP_001191799.1//WNT1-inducible-signaling pathway protein 1 isoform 4 precursor [Homo sapiens];XP_020144615.1//WNT1-inducible-signaling pathway protein 1 isoform X3 [Microcebus murinus]	8840	WISP1	-1.37327
XP_016885424.1//PREDICTED: protein phosphatase 1 regulatory subunit 3F isoform X5 [Homo sapiens];AAI31589.1//PPP1R3F protein, partial [Homo sapiens];NP_149992.3//protein phosphatase 1 regulatory subunit 3F isoform 1 [Homo sapiens];XP_016885423.1//PREDICTED: protein phosphatase 1 regulatory subunit 3F isoform X4 [Homo sapiens]	89801	PPP1R3F	1.67808		XP_016861136.1//PREDICTED: sodium channel protein type 11 subunit alpha isoform X1 [Homo sapiens]	11280	SCN11A	-1.37312
NP_064713.3//arginine/serine-rich protein 1 [Homo sapiens];XP_004025238.2//PREDICTED: arginine/serine-rich protein 1 [Gorilla gorilla gorilla];BAX25201.1//arginine/serine-rich protein 1 [Pan troglodytes];Q5R840.1//RecName: Full=Arginine/serine-rich protein 1	57035	RSRP1	1.67578		NP_001308821.1//nuclear pore complex-interacting protein family member B13 [Homo sapiens];XP_016878736.1//PREDICTED: nuclear pore complex-interacting protein family member B4 isoform X2 [Homo sapiens];BAD92869.1//PI-3-kinase-related kinase SMG-1 isoform 1homolog, partial [Homo sapiens]	613037	NPIPB13	-1.37264
NP_065907.2//teashirt homolog 3 [Homo sapiens]	57616	TSHZ3	1.67574		NP_065077.1//sodium/potassium/calcium exchanger 2 isoform 1 [Homo sapiens];NP_001180217.1//sodium/potassium/calcium exchanger 2 isoform 2 [Homo sapiens]	25769	SLC24A2	-1.37223
NP_033720.2//retina-specific copper amine oxidase isoform b precursor [Homo sapiens];NP_001149.2//retina-specific copper amine oxidase isoform a precursor [Homo sapiens]	314	AOC2	1.67438		NP_853515.2//keratin, type I cytoskeletal 27 [Homo sapiens]	342574	KRT27	-1.37093
NP_061142.2//ATP-binding cassette sub-family A member 5 [Homo sapiens]	23461	ABCA5	1.67302		NP_001545.2//protein CYR61 precursor [Homo sapiens];XP_011811487.1//PREDICTED: protein CYR61 isoform X1 [Colobus angolensis palliatus]	3491	CYR61	-1.36993
NP_001191332.1//ankyrin-3 isoform 3 [Homo sapiens];XP_016871622.1//PREDICTED: ankyrin-3 isoform X29 [Homo sapiens];XP_006717865.1//PREDICTED: ankyrin-3 isoform X22 [Homo sapiens];NP_001307803.1//ankyrin-3 isoform 5 [Homo sapiens];NP_001191333.1//ankyrin-3 isoform 4 [Homo sapiens];XP_016871600.1//PREDICTED: ankyrin-3 isoform X2 [Homo sapiens];XP_016871605.1//PREDICTED: ankyrin-3 isoform X7 [Homo s…	288	ANK3	1.67184		NP_071745.1//endoplasmic reticulum aminopeptidase 2 isoform 1 [Homo sapiens];NP_001316162.1//endoplasmic reticulum aminopeptidase 2 isoform 3 [Homo sapiens];NP_001316158.1//endoplasmic reticulum aminopeptidase 2 isoform 2 [Homo sapiens];XP_011541846.1//PREDICTED: endoplasmic reticulum aminopeptidase 2 isoform X1 [Homo sapiens]	64167	ERAP2	-1.36642
DAA27455.1//TPA: KIAA1129 protein-like [Bos taurus];XP_021520606.1//kelch-like protein 3 isoform X3 [Aotus nancymaae];XP_011714779.1//PREDICTED: kelch-like protein 3 isoform X3 [Macaca nemestrina]	26249	KLHL3	1.66679		NP_001136068.1//prolyl 4-hydroxylase subunit alpha-1 isoform 3 precursor [Homo sapiens];XP_010371377.1//PREDICTED: prolyl 4-hydroxylase subunit alpha-1 isoform X2 [Rhinopithecus roxellana];XP_010371376.1//PREDICTED: prolyl 4-hydroxylase subunit alpha-1 isoform X1 [Rhinopithecus roxellana]	5033	P4HA1	-1.36519
XP_004040314.2//PREDICTED: collagen alpha-1(XXV) chain isoform X1 [Gorilla gorilla gorilla];XP_016807489.1//PREDICTED: collagen alpha-1(XXV) chain isoform X17 [Pan troglodytes];NP_001243003.1//collagen alpha-1(XXV) chain isoform 3 [Homo sapiens]	84570	COL25A1	1.66513		NP_055608.2//tRNA wybutosine-synthesizing protein 4 [Homo sapiens]	9836	LCMT2	-1.36515
NP_001338532.1//integrator complex subunit 6-like isoform 3 [Homo sapiens];NP_001338533.1//integrator complex subunit 6-like isoform 4 [Homo sapiens];NP_001338534.1//integrator complex subunit 6-like isoform 5 [Homo sapiens];NP_001338530.1//integrator complex subunit 6-like isoform 2 [Homo sapiens];NP_872346.3//integrator complex subunit 6-like isoform 1 [Homo sapiens]	203522	INTS6L	1.66385		XP_004313986.2//PREDICTED: kelch-like protein 23 isoform X1 [Tursiops truncatus]	151230	KLHL23	-1.36447
XP_016882052.1//PREDICTED: KN motif and ankyrin repeat domain-containing protein 3 isoform X1 [Homo sapiens]	256949	KANK3	1.65821		NP_065736.1//uncharacterized protein C3orf14 isoform a [Homo sapiens];NP_001278872.1//uncharacterized protein C3orf14 isoform b [Homo sapiens]	57415	C3orf14	-1.36371
NP_001338165.1//glutamate carboxypeptidase 2 isoform 6 [Homo sapiens];XP_012358236.1//PREDICTED: putative N-acetylated-alpha-linked acidic dipeptidase isoform X2 [Nomascus leucogenys];XP_016872922.1//PREDICTED: glutamate carboxypeptidase 2 isoform X2 [Homo sapiens];XP_012358248.1//PREDICTED: putative N-acetylated-alpha-linked acidic dipeptidase isoform X4 [Nomascus leucogenys];AAC83972.1//prostat…	2346	FOLH1	1.65765		XP_009453286.2//PREDICTED: LOW QUALITY PROTEIN: 8-oxo-dGDP phosphatase NUDT18 [Pan troglodytes];EAW63719.1//nudix (nucleoside diphosphate linked moiety X)-type motif 18 [Homo sapiens]	79873	NUDT18	-1.36298
XP_009194472.1//serine/threonine-protein kinase SBK1 isoform X1 [Papio anubis]	388228	SBK1	1.65671		XP_007992381.1//PREDICTED: M-phase phosphoprotein 6 [Chlorocebus sabaeus]	10200	MPHOSPH6	-1.36274
XP_016785742.1//PREDICTED: cadherin-13 isoform X2 [Pan troglodytes];NP_001207417.1//cadherin-13 isoform 2 [Homo sapiens];NP_001207418.1//cadherin-13 isoform 3 precursor [Homo sapiens];NP_001207420.1//cadherin-13 isoform 5 precursor [Homo sapiens];NP_001248.1//cadherin-13 isoform 1 preproprotein [Homo sapiens]	1012	CDH13	1.65639		NP_005493.2//ATP-binding cassette sub-family A member 1 [Homo sapiens];XP_011516643.1//PREDICTED: ATP-binding cassette sub-family A member 1 isoform X2 [Homo sapiens]	19	ABCA1	-1.36238
NP_689673.2//uncharacterized protein C17orf77 [Homo sapiens]	146723	C17orf77	1.65428		NP_002205.1//integrin beta-8 precursor [Homo sapiens]	3696	ITGB8	-1.36227
NP_536737.3//syntenin-2 isoform a [Homo sapiens]	27111	SDCBP2	1.65414		EAX11680.1//G protein-coupled receptor 39, isoform CRA_c [Homo sapiens];NP_001499.1//G-protein coupled receptor 39 [Homo sapiens]	2863	GPR39	-1.3619
XP_004057516.2//PREDICTED: double C2-like domain-containing protein alpha isoform X1 [Gorilla gorilla gorilla]	8448	DOC2A	1.65363		NP_056051.2//adhesion G protein-coupled receptor L3 isoform 2 precursor [Homo sapiens];NP_001309331.1//adhesion G protein-coupled receptor L3 isoform 1 precursor [Homo sapiens];NP_001309175.1//adhesion G protein-coupled receptor L3 isoform 3 precursor [Homo sapiens]	23284	ADGRL3	-1.36177
NP_001180458.1//T-complex protein 1 subunit zeta-2 isoform 2 [Homo sapiens];NP_001180459.1//T-complex protein 1 subunit zeta-2 isoform 3 [Homo sapiens];NP_006575.2//T-complex protein 1 subunit zeta-2 isoform 1 [Homo sapiens]	10693	CCT6B	1.65148		CAD97640.1//hypothetical protein, partial [Homo sapiens]	79694	MANEA	-1.3616
XP_017709519.1//PREDICTED: homeobox protein Hox-B8 isoform X1 [Rhinopithecus bieti]	3218	HOXB8	1.6487		NP_001340069.1//XIAP-associated factor 1 isoform 7 [Homo sapiens];NP_001340068.1//XIAP-associated factor 1 isoform 6 [Homo sapiens];XP_005256765.1//PREDICTED: XIAP-associated factor 1 isoform X8 [Homo sapiens];XP_004058479.1//PREDICTED: XIAP-associated factor 1 isoform X5 [Gorilla gorilla gorilla];NP_001340067.1//XIAP-associated factor 1 isoform 5 [Homo sapiens];XP_005256763.1//PREDICTED: XIAP-as…	54739	XAF1	-1.36015
XP_015002501.1//PREDICTED: putative uncharacterized protein C10orf128 homolog isoform X12 [Macaca mulatta];NP_001340260.1//putative uncharacterized protein C10orf128 isoform 7 precursor [Homo sapiens];NP_001275669.1//putative uncharacterized protein C10orf128 isoform 2 precursor [Homo sapiens];NP_001275671.1//putative uncharacterized protein C10orf128 isoform 4 precursor [Homo sapiens];NP_0012756…	170371	C10orf128	1.6482		NP_073207.1//paired mesoderm homeobox protein 1 isoform pmx-1b [Homo sapiens]	5396	PRRX1	-1.35885
NP_001296171.1//myosin XVB [Homo sapiens]	80022	MYO15B	1.64298		NP_542158.1//prostaglandin G/H synthase 1 isoform 2 precursor [Homo sapiens];XP_016817087.1//PREDICTED: prostaglandin G/H synthase 1 [Pan troglodytes];NP_001258093.1//prostaglandin G/H synthase 1 isoform 3 precursor [Homo sapiens];XP_007966350.1//PREDICTED: prostaglandin G/H synthase 1 isoform X1 [Chlorocebus sabaeus];NP_001258297.1//prostaglandin G/H synthase 1 isoform 6 [Homo sapiens];XP_007966…	5742	PTGS1	-1.35804
NP_001093241.1//POTE ankyrin domain family member F [Homo sapiens]	728378	POTEF	1.64213		NP_001335314.1//DNA polymerase epsilon subunit 2 isoform 5 [Homo sapiens];XP_016876863.1//PREDICTED: DNA polymerase epsilon subunit 2 isoform X1 [Homo sapiens];XP_010387797.1//PREDICTED: DNA polymerase epsilon subunit 2 isoform X2 [Rhinopithecus roxellana];XP_010387796.1//PREDICTED: DNA polymerase epsilon subunit 2 isoform X1 [Rhinopithecus roxellana]	5427	POLE2	-1.35782
XP_016874256.1//PREDICTED: transmembrane protein 132B isoform X2 [Homo sapiens];NP_443139.2//transmembrane protein 132B isoform a [Homo sapiens]	114795	TMEM132B	1.64074		NP_001171586.1//zinc finger protein 185 isoform 9 [Homo sapiens];NP_001171579.1//zinc finger protein 185 isoform 3 [Homo sapiens];XP_005274797.1//PREDICTED: zinc finger protein 185 isoform X20 [Homo sapiens];NP_001171578.1//zinc finger protein 185 isoform 2 [Homo sapiens];XP_005274803.1//PREDICTED: zinc finger protein 185 isoform X27 [Homo sapiens];XP_016885324.1//PREDICTED: zinc finger protein 1…	7739	ZNF185	-1.35745
NP_115782.1//protocadherin gamma-C4 isoform 2 precursor [Homo sapiens];NP_061751.1//protocadherin gamma-C4 isoform 1 precursor [Homo sapiens]	56098	PCDHGC4	1.63805		XP_011812664.1//PREDICTED: uncharacterized protein LOC105522696 [Colobus angolensis palliatus];XP_011848295.1//PREDICTED: LOW QUALITY PROTEIN: adenylate kinase 4, mitochondrial-like [Mandrillus leucophaeus]	205	AK4	-1.35716
NP_005352.1//melanoma-associated antigen 2 [Homo sapiens];XP_011732950.1//PREDICTED: uncharacterized protein LOC105477836 [Macaca nemestrina]	4101	MAGEA2	1.63474		NP_001640.1//protein Shroom2 isoform 1 [Homo sapiens];XP_005274557.2//PREDICTED: protein Shroom2 isoform X1 [Homo sapiens];AAC32592.1//APXL, partial [Homo sapiens]	357	SHROOM2	-1.35657
XP_012596449.1//N(G),N(G)-dimethylarginine dimethylaminohydrolase 2 isoform X2 [Microcebus murinus]	23564	DDAH2	1.63411		NP_055105.2//tudor domain-containing protein 7 isoform 1 [Homo sapiens]	23424	TDRD7	-1.35609
XP_016862445.1//PREDICTED: coiled-coil domain-containing protein 191 isoform X2 [Homo sapiens];NP_001340695.1//coiled-coil domain-containing protein 191 isoform 2 [Homo sapiens];NP_065868.1//coiled-coil domain-containing protein 191 isoform 1 [Homo sapiens]	57577	CCDC191	1.6331		NP_085144.1//apolipoprotein L6 [Homo sapiens]	80830	APOL6	-1.35526
NP_001278220.1//uncharacterized protein MISP3 [Homo sapiens]	113230	MISP3	1.62621		AAH49523.1//H2afvl protein, partial [Danio rerio]	3015	H2AFZ	-1.35414
XP_004645585.1//PREDICTED: SEC14-like protein 4 [Octodon degus]	284904	SEC14L4	1.62542		XP_008962147.2//PREDICTED: LOW QUALITY PROTEIN: myoD family inhibitor domain-containing protein [Pan paniscus]	29969	MDFIC	-1.35338
NP_001265137.1//meiotic recombination protein DMC1/LIM15 homolog isoform 2 [Homo sapiens];XP_021114647.1//meiotic recombination protein DMC1/LIM15 homolog isoform X1 [Heterocephalus glaber]	11144	DMC1	1.62475		XP_007957519.1//PREDICTED: UDP-glucuronic acid/UDP-N-acetylgalactosamine transporter [Orycteropus afer afer]	23169	SLC35D1	-1.35116
XP_006172053.1//PREDICTED: protein sprouty homolog 3 [Tupaia chinensis]	10251	SPRY3	1.62429		NP_075561.3//protein JBTS17 [Homo sapiens];XP_011512390.1//PREDICTED: uncharacterized protein C5orf42 isoform X5 [Homo sapiens];XP_011512389.1//PREDICTED: uncharacterized protein C5orf42 isoform X4 [Homo sapiens];XP_005248402.1//PREDICTED: uncharacterized protein C5orf42 isoform X1 [Homo sapiens]	65250	C5orf42	-1.34978
NP_004742.1//beta-1,3-galactosyl-O-glycosyl-glycoprotein beta-1,6-N-acetylglucosaminyltransferase 3 [Homo sapiens]	9245	GCNT3	1.62177		NP_671517.1//acyl-coenzyme A thioesterase 11 isoform 2 [Homo sapiens];NP_056362.1//acyl-coenzyme A thioesterase 11 isoform 1 [Homo sapiens]	26027	ACOT11	-1.34783
XP_012297267.1//BAI1-associated protein 3 isoform X2 [Aotus nancymaae];XP_012297270.1//BAI1-associated protein 3 isoform X5 [Aotus nancymaae];NP_001186026.1//BAI1-associated protein 3 isoform 3 [Homo sapiens];NP_001186025.1//BAI1-associated protein 3 isoform 2 [Homo sapiens];NP_001186027.1//BAI1-associated protein 3 isoform 4 [Homo sapiens];XP_011521030.1//PREDICTED: BAI1-associated protein 3 iso…	8938	BAIAP3	1.6216		XP_006831025.1//PREDICTED: protein FAM69A isoform X2 [Chrysochloris asiatica];NP_001006606.2//protein FAM69A isoform 1 [Homo sapiens];XP_011825606.1//PREDICTED: protein FAM69A isoform X4 [Mandrillus leucophaeus];NP_001239199.1//protein FAM69A isoform 3 [Homo sapiens];XP_012355890.1//PREDICTED: protein FAM69A isoform X1 [Nomascus leucogenys]	388650	FAM69A	-1.3477
NP_001303278.1//thrombospondin type-1 domain-containing protein 7B precursor [Homo sapiens]	80731	THSD7B	1.62048		NP_001171481.1//cell division control protein 45 homolog isoform 1 [Homo sapiens];NP_003495.1//cell division control protein 45 homolog isoform 2 [Homo sapiens];NP_001171482.1//cell division control protein 45 homolog isoform 3 [Homo sapiens]	8318	CDC45	-1.34645
NP_003830.1//tumor necrosis factor receptor superfamily member 11A isoform 1 precursor [Homo sapiens];NP_001257878.1//tumor necrosis factor receptor superfamily member 11A isoform 2 precursor [Homo sapiens];NP_001257879.1//tumor necrosis factor receptor superfamily member 11A isoform 3 precursor [Homo sapiens];NP_001265197.1//tumor necrosis factor receptor superfamily member 11A isoform 5 precurs…	8792	TNFRSF11A	1.62013		XP_018892989.1//PREDICTED: synaptotagmin-like protein 2 isoform X12 [Gorilla gorilla gorilla];NP_116561.1//synaptotagmin-like protein 2 isoform a [Homo sapiens];XP_016873429.1//PREDICTED: synaptotagmin-like protein 2 isoform X21 [Homo sapiens];XP_012360328.1//PREDICTED: synaptotagmin-like protein 2 isoform X10 [Nomascus leucogenys];NP_996813.1//synaptotagmin-like protein 2 isoform f [Homo sapiens…	54843	SYTL2	-1.34567
NP_005310.1//histone H1.2 [Homo sapiens]	3006	HIST1H1C	1.6197		NP_057179.1//DNA replication complex GINS protein PSF2 [Homo sapiens]	51659	GINS2	-1.34504
XP_011783095.1//PREDICTED: guanine nucleotide-binding protein G(i) subunit alpha-1 [Colobus angolensis palliatus];XP_021419566.1//guanine nucleotide-binding protein G(i) subunit alpha-1 [Oncorhynchus mykiss]	2770	GNAI1	1.61742		NP_938016.1//myelin protein zero-like protein 3 isoform a precursor [Homo sapiens];NP_001273081.1//myelin protein zero-like protein 3 isoform b precursor [Homo sapiens]	196264	MPZL3	-1.3447
NP_001356.1//disks large homolog 4 isoform 1 precursor [Homo sapiens];XP_006246746.1//PREDICTED: disks large homolog 4 isoform X2 [Rattus norvegicus];XP_007100750.1//PREDICTED: disks large homolog 4 isoform X3 [Physeter catodon];NP_001308004.1//disks large homolog 4 isoform 4 [Homo sapiens];XP_021569541.1//disks large homolog 4 isoform X6 [Carlito syrichta];NP_001122299.1//disks large homolog 4 i…	1742	DLG4	1.61553		XP_011807312.1//PREDICTED: protein FAM124B isoform X2 [Colobus angolensis palliatus];NP_001116251.1//protein FAM124B isoform a [Homo sapiens]	79843	FAM124B	-1.34414
XP_004019080.2//PREDICTED: histone H2B type 1 isoform X1 [Ovis aries]	8349	HIST2H2BE	1.61434		XP_007987542.1//PREDICTED: angiopoietin-related protein 1 isoform X1 [Chlorocebus sabaeus]	9068	ANGPTL1	-1.34379
DAA19287.1//TPA: zinc finger protein 470 [Bos taurus];XP_001491294.3//PREDICTED: zinc finger protein 470 [Equus caballus]	58491	ZNF71	1.61144		NP_001153602.1//potassium voltage-gated channel subfamily KQT member 5 isoform 2 [Homo sapiens];NP_062816.2//potassium voltage-gated channel subfamily KQT member 5 isoform 1 [Homo sapiens];NP_001153605.1//potassium voltage-gated channel subfamily KQT member 5 isoform 4 [Homo sapiens];NP_001153604.1//potassium voltage-gated channel subfamily KQT member 5 isoform 3 [Homo sapiens];NP_001153606.1//po…	56479	KCNQ5	-1.34367
NP_055168.2//ras-related protein Rab-26 isoform 1 [Homo sapiens];XP_002826037.1//PREDICTED: ras-related protein Rab-26 isoform X1 [Pongo abelii]	25837	RAB26	1.61069		XP_014199566.1//PREDICTED: tensin-1 isoform X1 [Pan paniscus];AAI26911.2//TNS1 protein, partial [Homo sapiens];XP_014199568.1//PREDICTED: tensin-1 isoform X3 [Pan paniscus];XP_016860296.1//PREDICTED: tensin-1 isoform X10 [Homo sapiens];XP_018877754.1//PREDICTED: tensin-1 isoform X4 [Gorilla gorilla gorilla]	7145	TNS1	-1.34343
XP_016861373.1//PREDICTED: bis(5'-adenosyl)-triphosphatase isoform X4 [Homo sapiens];XP_011853745.1//PREDICTED: bis(5'-adenosyl)-triphosphatase isoform X1 [Mandrillus leucophaeus];XP_003273708.2//PREDICTED: LOW QUALITY PROTEIN: bis(5'-adenosyl)-triphosphatase [Nomascus leucogenys];XP_016795585.1//PREDICTED: bis(5'-adenosyl)-triphosphatase isoform X2 [Pan troglodytes];XP_017749703.1//PREDICTED: bi…	2272	FHIT	1.60907		NP_001217.2//caspase-6 isoform alpha precursor [Homo sapiens];NP_116787.1//caspase-6 isoform beta [Homo sapiens]	839	CASP6	-1.34247
CAA23781.1//unnamed protein product [Homo sapiens]	3125	HLA-DRB3	1.60878		XP_004679945.1//PREDICTED: zinc finger protein SNAI2 [Condylura cristata]	6591	SNAI2	-1.34236
XP_007970996.1//PREDICTED: mitogen-activated protein kinase 13 isoform X1 [Chlorocebus sabaeus];NP_002745.1//mitogen-activated protein kinase 13 [Homo sapiens];BAG70035.1//mitogen-activated protein kinase 13 [Homo sapiens]	5603	MAPK13	1.60507		XP_002808376.2//PREDICTED: TPR and ankyrin repeat-containing protein 1 [Macaca mulatta];NP_055646.2//TPR and ankyrin repeat-containing protein 1 isoform 2 [Homo sapiens]	9881	TRANK1	-1.34136
NP_066188.1//alpha-amylase 2B precursor [Homo sapiens]	280	AMY2B	1.6038		NP_001072.2//cubilin precursor [Homo sapiens];XP_003257731.1//PREDICTED: cubilin [Nomascus leucogenys]	8029	CUBN	-1.34093
NP_001257863.1//janus kinase and microtubule-interacting protein 2 isoform 2 [Homo sapiens];NP_001269211.1//janus kinase and microtubule-interacting protein 2 isoform 4 [Homo sapiens];XP_012880965.1//PREDICTED: janus kinase and microtubule-interacting protein 2 isoform X1 [Dipodomys ordii];NP_001257870.1//janus kinase and microtubule-interacting protein 2 isoform 1 [Homo sapiens]	9832	JAKMIP2	1.60376		NP_001024.1//ribonucleoside-diphosphate reductase large subunit isoform 1 [Homo sapiens]	6240	RRM1	-1.34086
NP_009019.1//calretinin isoform 22k [Homo sapiens];NP_001731.2//calretinin isoform 1 [Homo sapiens]	794	CALB2	1.60198		XP_010986526.1//PREDICTED: calmodulin [Camelus dromedarius]	801	CALM1	-1.3403
NP_005248.2//transcription factor GATA-6 [Homo sapiens]	2627	GATA6	1.60197		NP_078918.3//polypeptide N-acetylgalactosaminyltransferase 12 [Homo sapiens]	79695	GALNT12	-1.3394
NP_739575.2//RING finger protein 39 isoform 2 [Homo sapiens];NP_079512.2//RING finger protein 39 isoform 1 [Homo sapiens]	80352	RNF39	1.60165		XP_016805324.1//PREDICTED: glycerol-3-phosphate dehydrogenase, mitochondrial isoform X1 [Pan troglodytes]	2820	GPD2	-1.33825
XP_005252025.1//PREDICTED: amyloid beta A4 precursor protein-binding family A member 1 isoform X2 [Homo sapiens];NP_001154.2//amyloid beta A4 precursor protein-binding family A member 1 [Homo sapiens]	320	APBA1	1.60091		NP_059117.3//ubiquinone biosynthesis O-methyltransferase, mitochondrial [Homo sapiens]	51805	COQ3	-1.33807
NP_653267.2//dynein heavy chain domain-containing protein 1 isoform 1 [Homo sapiens];XP_017362714.1//PREDICTED: LOW QUALITY PROTEIN: dynein heavy chain domain-containing protein 1 [Cebus capucinus imitator]	144132	DNHD1	1.6007		NP_783856.1//protein SSX4 isoform b [Homo sapiens];NP_005627.1//protein SSX4 isoform a [Homo sapiens]	548313	SSX4B	-1.33776
XP_005268149.1//PREDICTED: basal body-orientation factor 1 isoform X5 [Homo sapiens];NP_079333.2//basal body-orientation factor 1 [Homo sapiens];XP_016877151.1//PREDICTED: basal body-orientation factor 1 isoform X14 [Homo sapiens]	80127	BBOF1	1.60064		NP_853549.1//cAMP-responsive element modulator isoform 1 [Homo sapiens];NP_898831.1//cAMP-responsive element modulator isoform 19 [Homo sapiens];XP_008998429.1//PREDICTED: cAMP-responsive element modulator isoform X22 [Callithrix jacchus];XP_006717445.1//PREDICTED: cAMP-responsive element modulator isoform X13 [Homo sapiens];XP_016818492.1//PREDICTED: cAMP-responsive element modulator isoform X8 …	1390	CREM	-1.33756
XP_007973174.1//PREDICTED: scavenger receptor class F member 2 isoform X1 [Chlorocebus sabaeus];XP_007973175.1//PREDICTED: scavenger receptor class F member 2 isoform X2 [Chlorocebus sabaeus]	91179	SCARF2	1.5983		NP_640335.2//methionyl-tRNA formyltransferase, mitochondrial [Homo sapiens]	123263	MTFMT	-1.33645
ACX50615.1//prostate cancer upregulated protein 1 [Homo sapiens]	110091775	C21orf59-TCP10L	1.59706		NP_001287678.1//hereditary hemochromatosis protein isoform 12 precursor [Homo sapiens];NP_620573.1//hereditary hemochromatosis protein isoform 4 precursor [Homo sapiens];NP_620580.1//hereditary hemochromatosis protein isoform 11 precursor [Homo sapiens];NP_620572.1//hereditary hemochromatosis protein isoform 3 precursor [Homo sapiens];NP_620576.1//hereditary hemochromatosis protein isoform 7 prec…	3077	HFE	-1.33616
NP_644813.1//leucine-rich repeat LGI family member 4 precursor [Homo sapiens]	163175	LGI4	1.59674		XP_014200623.1//PREDICTED: magnesium transporter NIPA4 [Pan paniscus]	348938	NIPAL4	-1.33603
XP_006063276.1//PREDICTED: histone H2A type 3-like [Bubalus bubalis]	92815	HIST3H2A	1.59525		XP_017714508.1//PREDICTED: probable G-protein coupled receptor 75 isoform X1 [Rhinopithecus bieti]	10936	GPR75	-1.33538
NP_065086.2//phospholipid scramblase 4 isoform a [Homo sapiens];NP_001121778.1//phospholipid scramblase 4 isoform b [Homo sapiens]	57088	PLSCR4	1.59391		NP_001127289.1//protocadherin gamma-A9 precursor [Pongo abelii]	56107	PCDHGA9	-1.33506
NP_000631.1//interleukin-13 receptor subunit alpha-2 precursor [Homo sapiens]	3598	IL13RA2	1.59328		XP_004282932.1//PREDICTED: exportin-2 isoform X2 [Orcinus orca];XP_005325285.1//exportin-2 [Ictidomys tridecemlineatus]	1434	CSE1L	-1.33422
XP_005255247.1//PREDICTED: C-Jun-amino-terminal kinase-interacting protein 3 isoform X7 [Homo sapiens];XP_016878568.1//PREDICTED: C-Jun-amino-terminal kinase-interacting protein 3 isoform X4 [Homo sapiens];NP_055948.2//C-Jun-amino-terminal kinase-interacting protein 3 isoform 1 [Homo sapiens];NP_001035529.1//C-Jun-amino-terminal kinase-interacting protein 3 isoform 2 [Homo sapiens];XP_011520734.1…	23162	MAPK8IP3	1.59063		NP_001091768.1//arginine/serine-rich splicing factor 7 [Bombyx mori];OCT91642.1//hypothetical protein XELAEV_18014700mg [Xenopus laevis]	6428	SRSF3	-1.33394
NP_001177396.1//proline-rich protein 36 [Homo sapiens]	80164	PRR36	1.58926		XP_529007.3//PREDICTED: zinc finger X-linked protein ZXDA [Pan troglodytes]	7789	ZXDA	-1.33335
NP_000576.1//interleukin-15 isoform 1 preproprotein [Homo sapiens];NP_751915.1//interleukin-15 isoform 2 preproprotein [Homo sapiens]	3600	IL15	1.58919		NP_055566.3//metastasis suppressor protein 1 isoform 2 [Homo sapiens];NP_001269903.1//metastasis suppressor protein 1 isoform 3 [Homo sapiens];NP_001269900.1//metastasis suppressor protein 1 isoform 1 [Homo sapiens];BAH13614.1//unnamed protein product [Homo sapiens]	9788	MTSS1	-1.33321
NP_001245144.1//interleukin-12 receptor subunit beta-2 isoform c precursor [Homo sapiens];NP_001245145.1//interleukin-12 receptor subunit beta-2 isoform d precursor [Homo sapiens];NP_001245143.1//interleukin-12 receptor subunit beta-2 isoform b precursor [Homo sapiens];AAI04773.1//Interleukin 12 receptor, beta 2, precursor [Homo sapiens]	3595	IL12RB2	1.5891		NP_995322.1//sodium/potassium/calcium exchanger 5 precursor [Homo sapiens]	283652	SLC24A5	-1.33319
NP_853516.1//gap junction gamma-3 protein [Homo sapiens]	349149	GJC3	1.58662		EDL26577.1//mCG10155, isoform CRA_d, partial [Mus musculus];XP_003751730.1//PREDICTED: high mobility group protein B3 isoform X1 [Rattus norvegicus];XP_015848232.1//PREDICTED: high mobility group protein B3 isoform X1 [Peromyscus maniculatus bairdii];XP_007118572.1//PREDICTED: high mobility group protein B3-like [Physeter catodon];XP_008156932.1//PREDICTED: high mobility group protein B3 isoform …	3149	HMGB3	-1.33227
XP_016870107.1//PREDICTED: F-box only protein 10 isoform X1 [Homo sapiens]	26267	FBXO10	1.58622		XP_007969158.1//PREDICTED: fasciculation and elongation protein zeta-2 isoform X2 [Chlorocebus sabaeus];XP_007969160.1//PREDICTED: fasciculation and elongation protein zeta-2 isoform X4 [Chlorocebus sabaeus]	9637	FEZ2	-1.32948
XP_017356781.1//PREDICTED: growth/differentiation factor 15 [Cebus capucinus imitator]	9518	GDF15	1.58486		XP_008689265.1//PREDICTED: costars family protein ABRACL [Ursus maritimus];AAF28958.1//HSPC280, partial [Homo sapiens]	58527	ABRACL	-1.32629
NP_001127909.1//pleckstrin homology-like domain family B member 2 isoform b [Homo sapiens];XP_016797119.1//PREDICTED: pleckstrin homology-like domain family B member 2 isoform X7 [Pan troglodytes];XP_001153603.3//PREDICTED: pleckstrin homology-like domain family B member 2 isoform X9 [Pan troglodytes];BAD93140.1//LL5 beta protein variant, partial [Homo sapiens]	90102	PHLDB2	1.58435		NP_001229328.1//growth hormone receptor isoform 2 precursor [Homo sapiens];XP_011809856.1//PREDICTED: growth hormone receptor isoform X2 [Colobus angolensis palliatus];NP_001229389.1//growth hormone receptor isoform 3 precursor [Homo sapiens]	2690	GHR	-1.32531
XP_005259470.1//PREDICTED: coiled-coil domain-containing protein 114 isoform X1 [Homo sapiens]	93233	CCDC114	1.58303		XP_017386454.1//PREDICTED: DNA repair protein RAD51 homolog 1 isoform X1 [Cebus capucinus imitator];XP_019500611.1//PREDICTED: DNA repair protein RAD51 homolog 1 isoform X1 [Hipposideros armiger];NP_597994.3//DNA repair protein RAD51 homolog 1 isoform 2 [Homo sapiens]	5888	RAD51	-1.32445
NP_113662.1//nuclear receptor-interacting protein 2 [Homo sapiens]	83714	NRIP2	1.58118		NP_055690.1//kinesin-like protein KIF14 isoform 1 [Homo sapiens];XP_011508537.1//PREDICTED: kinesin-like protein KIF14 isoform X4 [Homo sapiens];AAI13743.1//Kinesin family member 14 [Homo sapiens];XP_010360967.1//PREDICTED: kinesin-like protein KIF14 [Rhinopithecus roxellana]	9928	KIF14	-1.32412
NP_004717.2//ralBP1-associated Eps domain-containing protein 2 isoform 1 [Homo sapiens];NP_001074444.1//ralBP1-associated Eps domain-containing protein 2 isoform 2 [Homo sapiens];XP_005274683.1//PREDICTED: ralBP1-associated Eps domain-containing protein 2 isoform X9 [Homo sapiens]	9185	REPS2	1.5809		NP_006266.2//serine/arginine-rich splicing factor 6 [Homo sapiens];XP_011851864.1//PREDICTED: serine/arginine-rich splicing factor 6, partial [Mandrillus leucophaeus];AAA93073.1//SRp55-1 [Homo sapiens]	6431	SRSF6	-1.32355
XP_001116350.3//PREDICTED: protein SCO2 homolog, mitochondrial [Macaca mulatta];XP_011753064.1//PREDICTED: uncharacterized protein LOC105489744 isoform X1 [Macaca nemestrina];NP_005129.2//protein SCO2 homolog, mitochondrial precursor [Homo sapiens]	9997	SCO2	1.57792		NP_056359.2//transmembrane protein 98 [Homo sapiens]	26022	TMEM98	-1.32328
NP_000569.3//natural resistance-associated macrophage protein 1 [Homo sapiens]	6556	SLC11A1	1.57781		XP_016826576.1//PREDICTED: rho-related GTP-binding protein RhoB isoform X2 [Cricetulus griseus]	388	RHOB	-1.32237
XP_012313652.1//complement C5 [Aotus nancymaae];NP_001726.2//complement C5 isoform 1 preproprotein [Homo sapiens];BAD92268.1//complement component 5 variant, partial [Homo sapiens];NP_001304093.1//complement C5 isoform 3 precursor [Homo sapiens];XP_009243099.1//PREDICTED: LOW QUALITY PROTEIN: complement C5 [Pongo abelii]	727	C5	1.57718		XP_008008046.1//PREDICTED: transient receptor potential cation channel subfamily V member 3 isoform X1 [Chlorocebus sabaeus];XP_008008047.1//PREDICTED: transient receptor potential cation channel subfamily V member 3 isoform X2 [Chlorocebus sabaeus]	162514	TRPV3	-1.32172
NP_067052.2//netrin-4 isoform 1 precursor [Homo sapiens];NP_001316629.1//netrin-4 isoform 2 precursor [Homo sapiens]	59277	NTN4	1.57524		XP_010612375.1//PREDICTED: FUN14 domain-containing protein 1 isoform X1 [Fukomys damarensis]	139341	FUNDC1	-1.32155
XP_011934016.1//PREDICTED: UPF0469 protein KIAA0907 homolog isoform X3 [Cercocebus atys];BAF82591.1//unnamed protein product [Homo sapiens];XP_016021755.1//PREDICTED: UPF0469 protein KIAA0907 homolog isoform X1 [Rousettus aegyptiacus];NP_055764.2//UPF0469 protein KIAA0907 [Homo sapiens]	22889	KHDC4	1.57448		XP_016863665.1//PREDICTED: ankyrin repeat domain-containing protein 37 isoform X1 [Homo sapiens];NP_859077.1//ankyrin repeat domain-containing protein 37 [Homo sapiens]	353322	ANKRD37	-1.32147
NP_443073.1//testis-specific serine/threonine-protein kinase 3 [Homo sapiens]	81629	TSSK3	1.5738		NP_001304008.1//phosphoglycerate mutase 1 isoform 2 [Homo sapiens];XP_017358259.1//PREDICTED: phosphoglycerate mutase 1 [Cebus capucinus imitator]	5223	PGAM1	-1.3214
XP_002920972.1//PREDICTED: phospholemman [Ailuropoda melanoleuca]	5348	FXYD1	1.57134		NP_001164641.1//mitochondrial 2-oxodicarboxylate carrier isoform 2 [Homo sapiens];NP_085134.1//mitochondrial 2-oxodicarboxylate carrier isoform 1 [Homo sapiens]	89874	SLC25A21	-1.32097
NP_001278388.1//TBC1 domain family member 3F-like [Homo sapiens]	101060376	TBC1D3L	1.57071		XP_003257613.1//PREDICTED: CDGSH iron-sulfur domain-containing protein 2 [Nomascus leucogenys]	493856	CISD2	-1.32081
NP_001159438.1//membrane-associated phosphatidylinositol transfer protein 3 isoform 2 [Homo sapiens];XP_008008232.1//PREDICTED: membrane-associated phosphatidylinositol transfer protein 3 [Chlorocebus sabaeus]	83394	PITPNM3	1.5706		NP_115712.1//DNA replication complex GINS protein SLD5 [Homo sapiens]	84296	GINS4	-1.32076
NP_660284.1//WD repeat-containing protein 31 isoform 3 [Homo sapiens];NP_001012361.1//WD repeat-containing protein 31 isoform 1 [Homo sapiens];XP_015981769.1//PREDICTED: WD repeat-containing protein 31 isoform X3 [Rousettus aegyptiacus]	114987	WDR31	1.56936		NP_004513.1//kinesin heavy chain isoform 5C [Homo sapiens]	3800	KIF5C	-1.32038
NP_705932.2//sodium/potassium/calcium exchanger 4 isoform 1 [Homo sapiens];XP_011534738.1//PREDICTED: sodium/potassium/calcium exchanger 4 isoform X1 [Homo sapiens];NP_705933.2//sodium/potassium/calcium exchanger 4 isoform 2 [Homo sapiens]	123041	SLC24A4	1.56866		NP_061159.1//cell migration-inducing and hyaluronan-binding protein precursor [Homo sapiens];XP_004056701.1//PREDICTED: cell migration-inducing and hyaluronan-binding protein isoform X1 [Gorilla gorilla gorilla]	57214	CEMIP	-1.31993
NP_000473.2//apolipoprotein A-IV precursor [Homo sapiens]	337	APOA4	1.56809		NP_060718.2//endonuclease 8-like 3 [Homo sapiens]	55247	NEIL3	-1.31988
NP_068555.1//tumor necrosis factor receptor superfamily member 27 isoform 1 [Homo sapiens];XP_011916278.1//PREDICTED: tumor necrosis factor receptor superfamily member 27 isoform X1 [Cercocebus atys];NP_001229239.1//tumor necrosis factor receptor superfamily member 27 isoform 2 [Homo sapiens];NP_001311134.1//tumor necrosis factor receptor superfamily member 27 isoform 7 [Homo sapiens];NP_00131112…	60401	EDA2R	1.56745		NP_714916.3//KDEL motif-containing protein 2 precursor [Homo sapiens]	143888	KDELC2	-1.31987
NP_060087.3//neurogenic locus notch homolog protein 1 preproprotein [Homo sapiens]	4851	NOTCH1	1.56687		NP_003621.1//peroxisomal biogenesis factor 3 [Homo sapiens]	8504	PEX3	-1.31952
XP_007989872.1//PREDICTED: synaptophysin isoform X2 [Chlorocebus sabaeus]	6855	SYP	1.56619		NP_066013.1//immunoglobulin superfamily DCC subclass member 4 precursor [Homo sapiens];EAW77724.1//likely ortholog of mouse neighbor of Punc E11, isoform CRA_b [Homo sapiens]	57722	IGDCC4	-1.31932
AAC83232.1//inhibitor of apoptosis protein-1 [Homo sapiens];NP_001156.1//baculoviral IAP repeat-containing protein 3 [Homo sapiens]	330	BIRC3	1.56395		NP_001315029.1//estrogen receptor isoform 4 [Homo sapiens];NP_000116.2//estrogen receptor isoform 1 [Homo sapiens];NP_001278159.1//estrogen receptor isoform 2 [Homo sapiens];NP_001278170.1//estrogen receptor isoform 3 [Homo sapiens]	2099	ESR1	-1.31873
XP_003464269.2//PREDICTED: protein yippee-like 4 [Cavia porcellus]	219539	YPEL4	1.56192		NP_001124334.1//RAD51-associated protein 1 isoform a [Homo sapiens];NP_006470.1//RAD51-associated protein 1 isoform b [Homo sapiens]	10635	RAD51AP1	-1.31867
NP_001243838.1//cytochrome b reductase 1 isoform 3 [Homo sapiens];NP_079119.3//cytochrome b reductase 1 isoform 1 [Homo sapiens];NP_001120855.1//cytochrome b reductase 1 isoform 2 [Homo sapiens]	79901	CYBRD1	1.56056		XP_011248190.1//PREDICTED: uncharacterized protein C8orf88 homolog isoform X1 [Mus musculus]	100127983	C8orf88	-1.3186
NP_065841.1//mucin-20 isoform d precursor [Homo sapiens];NP_001269435.1//mucin-20 isoform a precursor [Homo sapiens];NP_689886.3//mucin-20 isoform b precursor [Homo sapiens];NP_001278762.1//mucin-20 isoform c precursor [Homo sapiens]	200958	MUC20	1.55551		NP_001229877.1//mammalian ependymin-related protein 1 isoform 3 [Homo sapiens];EAL23982.1//upregulated in colorectal cancer gene 1 [Homo sapiens]	54749	EPDR1	-1.31859
EAW52596.1//chromosome 1 open reading frame 192, partial [Homo sapiens]	257177	CFAP126	1.5549		NP_612417.1//general transcription factor 3C polypeptide 6 [Homo sapiens]	112495	GTF3C6	-1.31853
XP_010367420.1//PREDICTED: uncharacterized protein C20orf26 homolog isoform X2 [Rhinopithecus roxellana];NP_056400.3//cilia- and flagella-associated protein 61 isoform 1 [Homo sapiens];XP_017800545.1//cilia- and flagella-associated protein 61 isoform X2 [Papio anubis];XP_016883282.1//PREDICTED: cilia- and flagella-associated protein 61 isoform X18 [Homo sapiens]	26074	CFAP61	1.55429		NP_001243620.1//maternal embryonic leucine zipper kinase isoform 7 [Homo sapiens];NP_001243617.1//maternal embryonic leucine zipper kinase isoform 4 [Homo sapiens];NP_055606.1//maternal embryonic leucine zipper kinase isoform 1 [Homo sapiens];NP_001243614.1//maternal embryonic leucine zipper kinase isoform 2 [Homo sapiens];NP_001243619.1//maternal embryonic leucine zipper kinase isoform 6 [Homo s…	9833	MELK	-1.31834
NP_001003792.1//RNA-binding motif, single-stranded-interacting protein 3 isoform 3 [Homo sapiens];XP_016861669.1//PREDICTED: RNA-binding motif, single-stranded-interacting protein 3 isoform X6 [Homo sapiens];NP_055298.2//RNA-binding motif, single-stranded-interacting protein 3 isoform 2 [Homo sapiens];XP_001492687.2//PREDICTED: RNA-binding motif, single-stranded-interacting protein 3 isoform X3 […	27303	RBMS3	1.55261		NP_001186668.1//cathepsin S isoform 2 preproprotein [Homo sapiens];NP_004070.3//cathepsin S isoform 1 preproprotein [Homo sapiens]	1520	CTSS	-1.31832
XP_011745727.1//PREDICTED: semaphorin-6B isoform X2 [Macaca nemestrina];NP_115484.2//semaphorin-6B precursor [Homo sapiens]	10501	SEMA6B	1.55193		NP_054797.2//39S ribosomal protein L13, mitochondrial [Homo sapiens]	28998	MRPL13	-1.31752
ELK09154.1//Zinc finger protein 581 [Pteropus alecto]	51545	ZNF581	1.54999		NP_689488.3//tetratricopeptide repeat protein 30A [Homo sapiens]	92104	TTC30A	-1.3169
NP_001269413.1//golgin subfamily A member 8R [Homo sapiens]	101059918	GOLGA8R	1.54985		BAB69011.1//ALS2CR4 [Homo sapiens];NP_001037850.1//transmembrane protein 237 isoform a [Homo sapiens]	65062	TMEM237	-1.31677
XP_019675577.1//PREDICTED: zinc finger protein 345 isoform X13 [Felis catus]	7567	ZNF19	1.54913		XP_008013380.1//PREDICTED: cyclin-J-like protein isoform X1 [Chlorocebus sabaeus];XP_016865335.1//PREDICTED: cyclin-J-like protein isoform X1 [Homo sapiens]	79616	CCNJL	-1.31567
NP_036469.2//cilia- and flagella-associated protein 45 [Homo sapiens]	25790	CFAP45	1.54646		NP_000427.1//succinyl-CoA:3-ketoacid coenzyme A transferase 1, mitochondrial precursor [Homo sapiens]	5019	OXCT1	-1.31514
NP_001005746.1//voltage-dependent L-type calcium channel subunit beta-4 isoform c [Homo sapiens];NP_001139270.1//voltage-dependent L-type calcium channel subunit beta-4 isoform d [Homo sapiens];NP_000717.2//voltage-dependent L-type calcium channel subunit beta-4 isoform b [Homo sapiens];NP_001317044.1//voltage-dependent L-type calcium channel subunit beta-4 isoform h [Homo sapiens];NP_001317042.1…	785	CACNB4	1.54614		NP_001342386.1//zinc finger CCCH-type containing 11B [Homo sapiens]	643136	ZC3H11B	-1.31497
NP_001129383.1//phosphoinositide-3-kinase-interacting protein 1 isoform 2 precursor [Homo sapiens];NP_443112.2//phosphoinositide-3-kinase-interacting protein 1 isoform 1 precursor [Homo sapiens]	113791	PIK3IP1	1.54579		NP_006435.2//structural maintenance of chromosomes protein 2 [Homo sapiens]	10592	SMC2	-1.31435
EAW48826.1//collagen, type IX, alpha 1, isoform CRA_e [Homo sapiens];XP_011922718.1//PREDICTED: collagen alpha-1(IX) chain isoform X1 [Cercocebus atys]	1297	COL9A1	1.5452		NP_057308.1//sorting nexin-9 [Homo sapiens]	51429	SNX9	-1.31427
NP_001337229.1//WRB-SH3BGR readthrough isoform 2 [Homo sapiens];XP_020498551.1//SH3 domain-binding glutamic acid-rich protein-like isoform X4 [Labrus bergylta]	106865373	WRB-SH3BGR	1.54331		NP_057532.3//denticleless protein homolog isoform 1 [Homo sapiens];BAA91355.1//unnamed protein product [Homo sapiens];NP_001273159.1//denticleless protein homolog isoform 3 [Homo sapiens]	51514	DTL	-1.31346
EAW78374.1//hCG16256, isoform CRA_a [Homo sapiens];XP_003926976.1//PREDICTED: coiled-coil domain-containing protein 39 [Saimiri boliviensis boliviensis]	339829	CCDC39	1.54331		NP_000834.2//metabotropic glutamate receptor 6 precursor [Homo sapiens]	2916	GRM6	-1.31313
NP_853638.1//keratin-associated protein 19-1 [Homo sapiens]	337882	KRTAP19-1	1.54253		NP_060315.1//COMM domain-containing protein 8 isoform 1 [Homo sapiens];NP_001316597.1//COMM domain-containing protein 8 isoform 2 [Homo sapiens]	54951	COMMD8	-1.31298
NP_001284642.1//olfactomedin-like protein 2B isoform 1 precursor [Homo sapiens];NP_056256.1//olfactomedin-like protein 2B isoform 2 precursor [Homo sapiens];NP_001334629.1//olfactomedin-like protein 2B isoform 3 precursor [Homo sapiens]	25903	OLFML2B	1.54139		XP_017385047.1//PREDICTED: replication factor C subunit 5 isoform X1 [Cebus capucinus imitator];NP_853556.2//replication factor C subunit 5 isoform 2 [Homo sapiens];BAD92229.1//replication factor C 5 isoform 1 variant, partial [Homo sapiens];NP_031396.1//replication factor C subunit 5 isoform 1 [Homo sapiens]	5985	RFC5	-1.31131
XP_016868638.1//PREDICTED: cyclic nucleotide-binding domain-containing protein 1 isoform X1 [Homo sapiens];NP_775809.1//cyclic nucleotide-binding domain-containing protein 1 [Homo sapiens]	168975	CNBD1	1.54118		NP_060647.2//NEDD4-binding protein 2 isoform 1 [Homo sapiens];XP_011512018.1//PREDICTED: NEDD4-binding protein 2 isoform X1 [Homo sapiens]	55728	N4BP2	-1.31129
NP_060797.2//serine palmitoyltransferase 3 [Homo sapiens]	55304	SPTLC3	1.53992		NP_079178.2//dnaJ homolog subfamily C member 22 [Homo sapiens]	79962	DNAJC22	-1.31107
NP_001287795.1//filamin-A-interacting protein 1 isoform 3 [Homo sapiens];NP_001276916.1//filamin-A-interacting protein 1 isoform 1 [Homo sapiens]	27145	FILIP1	1.53989		NP_001070979.1//transcription factor 19 [Homo sapiens]	6941	TCF19	-1.31069
NP_061000.2//gasdermin-B isoform 2 [Homo sapiens];NP_001159430.1//gasdermin-B isoform 3 [Homo sapiens];NP_001035936.1//gasdermin-B isoform 1 [Homo sapiens];NP_001159431.1//gasdermin-B isoform 4 [Homo sapiens]	55876	GSDMB	1.53946		NP_006656.2//heparanase isoform 1 preproprotein [Homo sapiens];NP_001186759.1//heparanase isoform 3 preproprotein [Homo sapiens];NP_001159970.1//heparanase isoform 2 preproprotein [Homo sapiens]	10855	HPSE	-1.31066
NP_004460.1//vascular endothelial growth factor D preproprotein [Homo sapiens]	2277	VEGFD	1.53881		XP_007963457.1//PREDICTED: kinetochore protein Spc25 isoform X1 [Chlorocebus sabaeus]	57405	SPC25	-1.31062
NP_001001523.1//nuclear receptor ROR-gamma isoform b [Homo sapiens];EAW53405.1//RAR-related orphan receptor C, isoform CRA_a [Homo sapiens]	6097	RORC	1.53769		NP_001317683.1//signaling lymphocytic activation molecule isoform a precursor [Homo sapiens];NP_003028.1//signaling lymphocytic activation molecule isoform b precursor [Homo sapiens]	6504	SLAMF1	-1.31057
NP_001294948.1//exophilin-5 isoform 2 [Homo sapiens];NP_055880.2//exophilin-5 isoform 1 [Homo sapiens]	23086	EXPH5	1.53746		NP_001026890.2//glutathione S-transferase C-terminal domain-containing protein isoform 1 [Homo sapiens];NP_079027.2//glutathione S-transferase C-terminal domain-containing protein isoform 2 [Homo sapiens]	79807	GSTCD	-1.31022
NP_001137452.1//coiled-coil domain-containing protein 154 [Homo sapiens]	645811	CCDC154	1.53653		NP_078794.1//NKG2D ligand 3 [Homo sapiens]	79465	ULBP3	-1.31012
NP_060026.2//filamin-binding LIM protein 1 isoform a [Homo sapiens];NP_001019386.1//filamin-binding LIM protein 1 isoform b [Homo sapiens];NP_001019387.1//filamin-binding LIM protein 1 isoform c [Homo sapiens]	54751	FBLIM1	1.53646		XP_016878027.1//PREDICTED: tropomyosin alpha-1 chain isoform X8 [Homo sapiens];XP_005559774.1//PREDICTED: tropomyosin alpha-1 chain isoform X3 [Macaca fascicularis];BAD92278.1//TPM1 protein variant, partial [Homo sapiens];XP_005559773.1//PREDICTED: tropomyosin alpha-1 chain isoform X1 [Macaca fascicularis];XP_008014547.1//PREDICTED: tropomyosin alpha-1 chain isoform X8 [Chlorocebus sabaeus];XP_00…	7168	TPM1	-1.30997
XP_005259953.1//PREDICTED: tyrosine-protein kinase JAK3 isoform X1 [Homo sapiens]	3718	JAK3	1.53554		NP_689843.1//protein FAM46D [Homo sapiens]	169966	FAM46D	-1.30974
NP_001013669.1//protein FAM227A isoform 1 [Homo sapiens];NP_001277959.1//protein FAM227A isoform 2 [Homo sapiens]	646851	FAM227A	1.53505		NP_001245.1//cell division control protein 6 homolog [Homo sapiens]	990	CDC6	-1.30911
XP_004400174.1//PREDICTED: AF4/FMR2 family member 3 isoform X3 [Odobenus rosmarus divergens];XP_019309717.1//PREDICTED: AF4/FMR2 family member 3 isoform X2 [Panthera pardus];XP_008978387.1//PREDICTED: AF4/FMR2 family member 3 isoform X1 [Callithrix jacchus];XP_019682599.1//PREDICTED: AF4/FMR2 family member 3 isoform X2 [Felis catus]	3899	AFF3	1.53397		NP_078849.1//protein-glutamate O-methyltransferase isoform a [Homo sapiens]	79624	ARMT1	-1.30865
XP_021787241.1//LOW QUALITY PROTEIN: uncharacterized protein LOC101010217 [Papio anubis];XP_016792580.1//PREDICTED: LOW QUALITY PROTEIN: zinc finger protein 85 [Pan troglodytes]	440515	ZNF506	1.53381		NP_001074213.1//diacylglycerol kinase gamma isoform 2 [Homo sapiens];NP_001337.2//diacylglycerol kinase gamma isoform 1 [Homo sapiens];NP_001074214.1//diacylglycerol kinase gamma isoform 3 [Homo sapiens]	1608	DGKG	-1.30821
NP_068370.1//nuclear receptor subfamily 1 group D member 1 [Homo sapiens]	9572	NR1D1	1.53372		NP_714915.3//meckelin isoform 1 precursor [Homo sapiens];CAI45999.1//hypothetical protein [Homo sapiens];XP_002819322.1//PREDICTED: meckelin isoform X1 [Pongo abelii];NP_001135773.1//meckelin isoform 2 [Homo sapiens]	91147	TMEM67	-1.30817
XP_011949923.1//PREDICTED: myocyte-specific enhancer factor 2B isoform X1 [Cercocebus atys];XP_011720253.1//PREDICTED: myocyte-specific enhancer factor 2B isoform X1 [Macaca nemestrina];XP_011846106.1//PREDICTED: myocyte-specific enhancer factor 2B-like isoform X1 [Mandrillus leucophaeus]	4207	BORCS8-MEF2B	1.53286		XP_008996408.1//PREDICTED: exosome complex component RRP43 [Callithrix jacchus]	11340	EXOSC8	-1.30805
NP_001120959.1//filamin-C isoform b [Homo sapiens];NP_001449.3//filamin-C isoform a [Homo sapiens]	2318	FLNC	1.53265		NP_005887.2//isocitrate dehydrogenase [NADP] cytoplasmic [Homo sapiens]	3417	IDH1	-1.30733
NP_001245329.1//Ig-like V-type domain-containing protein FAM187A precursor [Homo sapiens]	100528020	FAM187A	1.53222		EAW96196.1//mago-nashi homolog, isoform CRA_a [Homo sapiens];XP_017373673.1//PREDICTED: protein mago nashi homolog 2 isoform X2 [Cebus capucinus imitator];ELR45829.1//Protein mago nashi-like protein 2, partial [Bos mutus];XP_005378983.1//PREDICTED: protein mago nashi homolog 2 isoform X2 [Chinchilla lanigera]	55110	MAGOHB	-1.30717
NP_001258662.1//putative macrophage stimulating 1-like protein [Homo sapiens]	11223	MST1L	1.53222		Q9NYK5.3//RecName: Full=39S ribosomal protein L39, mitochondrial; Short=L39mt; Short=MRP-L39; AltName: Full=39S ribosomal protein L5, mitochondrial; Short=L5mt; Short=MRP-L5; AltName: Full=Mitochondrial large ribosomal subunit protein mL39;NP_542984.2//39S ribosomal protein L39, mitochondrial isoform b [Homo sapiens];NP_059142.2//39S ribosomal protein L39, mitochondrial isoform a [Homo sapiens]	54148	MRPL39	-1.30713
NP_001185722.1//ARPC4-TTLL3 fusion protein [Homo sapiens]	100526693	ARPC4-TTLL3	1.53139		XP_015853599.1//PREDICTED: calcium-binding mitochondrial carrier protein SCaMC-1 isoform X2 [Peromyscus maniculatus bairdii];XP_019602075.1//PREDICTED: calcium-binding mitochondrial carrier protein SCaMC-1 [Rhinolophus sinicus]	29957	SLC25A24	-1.30706
NP_775798.2//GTP-binding protein REM 2 [Homo sapiens]	161253	REM2	1.53106		NP_001278517.1//transmembrane protein 106A isoform c [Homo sapiens];NP_659478.1//transmembrane protein 106A isoform a [Homo sapiens];NP_001278516.1//transmembrane protein 106A isoform b [Homo sapiens]	113277	TMEM106A	-1.30698
NP_001153069.1//SH3 domain-containing YSC84-like protein 1 isoform 2 [Homo sapiens];EAX01110.1//hCG1990170, isoform CRA_f, partial [Homo sapiens];EAX01105.1//hCG1990170, isoform CRA_b, partial [Homo sapiens];XP_009440146.2//PREDICTED: SH3 domain-containing YSC84-like protein 1 isoform X1 [Pan troglodytes];EAX01104.1//hCG1990170, isoform CRA_a, partial [Homo sapiens]	26751	SH3YL1	1.53046		BAG54156.1//unnamed protein product [Homo sapiens];NP_001304935.1//protein FAM57A isoform 2 [Homo sapiens];XP_009249368.1//PREDICTED: protein FAM57A [Pongo abelii];NP_079068.1//protein FAM57A isoform 1 [Homo sapiens]	79850	FAM57A	-1.3069
XP_017801313.1//amphoterin-induced protein 2 isoform X1 [Papio anubis]	347902	AMIGO2	1.52986		XP_008009410.1//PREDICTED: LOW QUALITY PROTEIN: putative uncharacterized protein C17orf82 homolog [Chlorocebus sabaeus]	388407	C17orf82	-1.30674
XP_009441009.2//PREDICTED: ATP-binding cassette sub-family A member 13 isoform X3 [Pan troglodytes];NP_689914.3//ATP-binding cassette sub-family A member 13 [Homo sapiens]	154664	ABCA13	1.5295		XP_011911583.1//PREDICTED: thymidylate synthase [Cercocebus atys];XP_011813170.1//PREDICTED: thymidylate synthase isoform X1 [Colobus angolensis palliatus];XP_011813171.1//PREDICTED: thymidylate synthase isoform X2 [Colobus angolensis palliatus]	7298	TYMS	-1.30654
NP_006252.3//homeobox protein prophet of Pit-1 [Homo sapiens]	5626	PROP1	1.52808		XP_002815460.2//PREDICTED: FAST kinase domain-containing protein 3 [Pongo abelii]	79072	FASTKD3	-1.30608
XP_003502246.1//PREDICTED: histone H2B type 1 isoform X1 [Cricetulus griseus]	8345	HIST1H2BH	1.52757		ELW48892.1//Zinc finger protein 614 [Tupaia chinensis]	80110	ZNF614	-1.30588
XP_014977851.1//PREDICTED: inactive serine/threonine-protein kinase PLK5 [Macaca mulatta]	126520	PLK5	1.52557		NP_001317363.1//uncharacterized protein KIAA1841 isoform d [Homo sapiens];NP_001123465.1//uncharacterized protein KIAA1841 isoform a [Homo sapiens];XP_016860598.1//PREDICTED: uncharacterized protein KIAA1841 isoform X6 [Homo sapiens];NP_115895.2//uncharacterized protein KIAA1841 isoform b [Homo sapiens]	84542	KIAA1841	-1.30587
BAG58997.1//unnamed protein product [Homo sapiens];XP_021563568.1//synaptobrevin [Carlito syrichta];XP_004596419.1//PREDICTED: vesicle-associated membrane protein 1 isoform X1 [Ochotona princeps]	6843	VAMP1	1.52489		NP_057641.1//atypical chemokine receptor 4 [Homo sapiens]	51554	ACKR4	-1.30566
NP_057333.1//melanoma-associated antigen C2 [Homo sapiens]	51438	MAGEC2	1.52475		NP_775823.1//deleted in autism protein 1 isoform a precursor [Homo sapiens];NP_001127942.1//deleted in autism protein 1 isoform b [Homo sapiens]	205428	C3orf58	-1.30552
XP_007975373.1//PREDICTED: LOW QUALITY PROTEIN: V-type proton ATPase subunit S1-like protein [Chlorocebus sabaeus];XP_019651967.1//PREDICTED: V-type proton ATPase subunit S1-like protein isoform X2 [Ailuropoda melanoleuca];XP_008709298.1//PREDICTED: V-type proton ATPase subunit S1-like protein isoform X1 [Ursus maritimus];EHH26632.1//Vacuolar proton pump subunit S1-like protein [Macaca mulatta]	92270	ATP6AP1L	1.52393		NP_005923.2//mitochondrial intermediate peptidase [Homo sapiens];XP_017949521.1//PREDICTED: otolin-1 [Xenopus tropicalis];CUU98759.1//hypothetical transcript [Hymenolepis microstoma]	542767	PCOTH	-1.30517
XP_005879554.1//PREDICTED: carbonic anhydrase-related protein 11 isoform X2 [Myotis brandtii]	770	CA11	1.51979		NP_001153115.1//multiple C2 and transmembrane domain-containing protein 2 isoform 2 [Homo sapiens];XP_003268576.2//PREDICTED: multiple C2 and transmembrane domain-containing protein 2 isoform X1 [Nomascus leucogenys];XP_011520075.1//PREDICTED: multiple C2 and transmembrane domain-containing protein 2 isoform X4 [Homo sapiens]	55784	MCTP2	-1.30459
AAI50199.1//Zinc finger protein 804A [Homo sapiens]	91752	ZNF804A	1.51891		XP_020956643.1//dihydropyrimidinase-related protein 1 isoform X2 [Sus scrofa];XP_019660327.1//PREDICTED: dihydropyrimidinase-related protein 1 [Ailuropoda melanoleuca];XP_020956642.1//dihydropyrimidinase-related protein 1 isoform X1 [Sus scrofa];KOF69625.1//hypothetical protein OCBIM_22004385mg, partial [Octopus bimaculoides]	1400	CRMP1	-1.30446
EAW52373.1//D site of albumin promoter (albumin D-box) binding protein, isoform CRA_b [Homo sapiens];NP_001343.2//D site-binding protein [Homo sapiens];XP_016061447.1//PREDICTED: D site-binding protein [Miniopterus natalensis]	1628	DBP	1.51872		NP_006730.2//DNA replication licensing factor MCM5 [Homo sapiens]	4174	MCM5	-1.30437
XP_005616692.1//zinc finger protein 30 homolog isoform X1 [Canis lupus familiaris]	163087	ZNF383	1.51824		NP_001230460.1//putative ubiquitin-conjugating enzyme E2Q2-like protein [Homo sapiens]	100505679	UBE2Q2L	-1.30396
NP_005016.1//neuroserpin precursor [Homo sapiens]	5274	SERPINI1	1.5176		NP_689599.2//sphingosine-1-phosphate phosphatase 2 isoform a [Homo sapiens]	130367	SGPP2	-1.30355
XP_006731496.1//PREDICTED: zinc finger protein 420-like [Leptonychotes weddellii];XP_010346311.1//PREDICTED: zinc finger protein 420 isoform X1 [Saimiri boliviensis boliviensis];XP_015103960.1//PREDICTED: zinc finger protein 850-like [Vicugna pacos];NP_653290.2//zinc finger protein 420 isoform b [Homo sapiens];XP_018870868.1//PREDICTED: zinc finger protein 420 isoform X1 [Gorilla gorilla gorilla]	147923	ZNF420	1.51753		XP_011793757.1//PREDICTED: LDLR chaperone MESD isoform X1 [Colobus angolensis palliatus]	23184	MESD	-1.30295
NP_001316836.1//OTU domain-containing protein 7A isoform 2 [Homo sapiens];NP_570971.1//OTU domain-containing protein 7A isoform 1 [Homo sapiens]	161725	OTUD7A	1.51616		EAW76791.1//CAS1 domain containing 1, isoform CRA_c [Homo sapiens]	64921	CASD1	-1.3028
XP_004395896.1//PREDICTED: aldehyde dehydrogenase, mitochondrial isoform X2 [Odobenus rosmarus divergens];XP_019322984.1//PREDICTED: aldehyde dehydrogenase, mitochondrial [Panthera pardus]	217	ALDH2	1.51496		NP_219499.1//cortactin-binding protein 2 [Homo sapiens];XP_011514917.1//PREDICTED: cortactin-binding protein 2 isoform X2 [Homo sapiens]	83992	CTTNBP2	-1.30245
XP_007959455.1//PREDICTED: histone-lysine N-methyltransferase PRDM9 isoform X2 [Chlorocebus sabaeus];XP_018868494.1//PREDICTED: histone-lysine N-methyltransferase PRDM9 [Gorilla gorilla gorilla];NP_001091643.1//probable histone-lysine N-methyltransferase PRDM7 [Homo sapiens];ELR57077.1//hypothetical protein M91_12176, partial [Bos mutus]	11105	PRDM7	1.51474		XP_022368163.1//T-complex protein 1 subunit epsilon isoform X2 [Enhydra lutris kenyoni];NP_036205.1//T-complex protein 1 subunit epsilon isoform a [Homo sapiens];NP_001293082.1//T-complex protein 1 subunit epsilon isoform b [Homo sapiens];NP_001293083.1//T-complex protein 1 subunit epsilon isoform c [Homo sapiens];XP_022368162.1//T-complex protein 1 subunit epsilon isoform X1 [Enhydra lutris keny…	22948	CCT5	-1.30222
NP_149015.2//protein piccolo isoform 1 [Homo sapiens];AAI08290.1//PCLO protein, partial [Homo sapiens];XP_016867496.1//PREDICTED: protein piccolo isoform X2 [Homo sapiens];NP_055325.2//protein piccolo isoform 2 [Homo sapiens]	27445	PCLO	1.51443		NP_443165.1//testis-specific gene 13 protein [Homo sapiens]	114960	TSGA13	-1.30212
XP_002827717.2//PREDICTED: TBC1 domain family member 3G-like [Pongo abelii];NP_115634.3//TBC1 domain family member 3F [Homo sapiens];XP_005276971.1//PREDICTED: TBC1 domain family member 3G isoform X1 [Homo sapiens];XP_007940188.1//PREDICTED: puromycin-sensitive aminopeptidase isoform X1 [Orycteropus afer afer]	84218	TBC1D3F	1.5101		XP_017819690.1//PREDICTED: LOW QUALITY PROTEIN: reticulon-4 receptor [Callithrix jacchus]	65078	RTN4R	-1.30208
NP_002182.1//inhibin alpha chain preproprotein [Homo sapiens]	3623	INHA	1.50575		NP_689644.2//piwi-like protein 4 [Homo sapiens]	143689	PIWIL4	-1.3013
NP_001053.2//transcobalamin-1 precursor [Homo sapiens]	6947	TCN1	1.504		NP_001271311.1//ubiquitin-conjugating enzyme E2 Q2 isoform 3 [Homo sapiens];NP_775740.1//ubiquitin-conjugating enzyme E2 Q2 isoform 1 [Homo sapiens];XP_009427861.1//PREDICTED: ubiquitin-conjugating enzyme E2 Q2 isoform X4 [Pan troglodytes]	92912	UBE2Q2	-1.30117
XP_005968572.1//PREDICTED: LOW QUALITY PROTEIN: collagen alpha-1(XIII) chain [Pantholops hodgsonii];XP_011980932.1//PREDICTED: collagen alpha-1(XIII) chain isoform X26 [Ovis aries musimon];XP_017898056.1//PREDICTED: collagen alpha-1(XIII) chain isoform X9 [Capra hircus];XP_012618095.1//collagen alpha-1(XIII) chain isoform X7 [Microcebus murinus];XP_018891109.1//PREDICTED: collagen alpha-1(XIII) c…	1305	COL13A1	1.50395		NP_078881.3//rho GTPase-activating protein 10 [Homo sapiens];XP_005263272.1//PREDICTED: rho GTPase-activating protein 10 isoform X1 [Homo sapiens]	79658	ARHGAP10	-1.30115
NP_612122.2//bcl-2/adenovirus E1B 19 kDa-interacting protein 2-like protein isoform a [Homo sapiens];XP_010385529.1//PREDICTED: bcl-2/adenovirus E1B 19 kDa-interacting protein 2-like protein [Rhinopithecus roxellana]	149428	BNIPL	1.50326		NP_001278924.1//serine/threonine-protein kinase Sgk1 isoform 5 [Homo sapiens];NP_001137148.1//serine/threonine-protein kinase Sgk1 isoform 2 [Homo sapiens];NP_001137149.1//serine/threonine-protein kinase Sgk1 isoform 3 [Homo sapiens];XP_008005160.1//PREDICTED: serine/threonine-protein kinase Sgk1 isoform X1 [Chlorocebus sabaeus];XP_008993347.1//PREDICTED: serine/threonine-protein kinase Sgk1 isof…	6446	SGK1	-1.30098
NP_000603.1//insulin-like growth factor II isoform 1 preproprotein [Homo sapiens];XP_016775666.1//PREDICTED: insulin-like growth factor II isoform X1 [Pan troglodytes]	3481	IGF2	1.50211		XP_008684509.1//PREDICTED: replication protein A 14 kDa subunit [Ursus maritimus]	6119	RPA3	-1.30088
BAD92282.1//alpha 2 type V collagen preproprotein variant, partial [Homo sapiens]	1290	COL5A2	1.50189		NP_003225.2//transferrin receptor protein 1 isoform 1 [Homo sapiens];BAD92491.1//transferrin receptor variant, partial [Homo sapiens]	7037	TFRC	-1.30078
NP_037477.1//probable G-protein coupled receptor 132 isoform 1 [Homo sapiens];NP_001265624.1//probable G-protein coupled receptor 132 isoform 2 [Homo sapiens]	29933	GPR132	1.50181		NP_060124.2//sterile alpha motif domain-containing protein 9 [Homo sapiens]	54809	SAMD9	-1.30018
NP_065877.1//synaptotagmin-13 isoform 1 [Homo sapiens]	57586	SYT13	1.50114		NP_000037.2//arylsulfatase B isoform 1 precursor [Homo sapiens];NP_942002.1//arylsulfatase B isoform 2 precursor [Homo sapiens]	411	ARSB	-1.2992
NP_004735.2//lecithin retinol acyltransferase precursor [Homo sapiens]	9227	LRAT	1.50038		XP_016863095.1//PREDICTED: uncharacterized protein LOC101927174 [Homo sapiens];BAD92566.1//Neural cell adhesion molecule variant, partial [Homo sapiens];NP_001240317.1//neural cell adhesion molecule L1-like protein isoform 3 precursor [Homo sapiens];NP_006605.2//neural cell adhesion molecule L1-like protein isoform 1 precursor [Homo sapiens]	10752	CHL1	-1.29919
NP_001305086.1//aquaporin-7 isoform 3 [Homo sapiens];NP_001305087.1//aquaporin-7 isoform 4 [Homo sapiens];XP_021783134.1//aquaporin-7 isoform X2 [Papio anubis];XP_016816209.1//PREDICTED: aquaporin-7 isoform X1 [Pan troglodytes]	364	AQP7	1.49958		NP_001128711.1//L-lactate dehydrogenase A chain isoform 2 [Homo sapiens];XP_008003027.1//PREDICTED: L-lactate dehydrogenase A chain isoform X2 [Chlorocebus sabaeus];XP_006056122.1//PREDICTED: L-lactate dehydrogenase A chain isoform X1 [Bubalus bubalis];NP_001158886.1//L-lactate dehydrogenase A chain isoform 3 [Homo sapiens]	3939	LDHA	-1.29866
CAD97631.1//hypothetical protein, partial [Homo sapiens];XP_014981340.1//PREDICTED: sarcoplasmic/endoplasmic reticulum calcium ATPase 1 isoform X1 [Macaca mulatta];EDL17360.1//ATPase, Ca++ transporting, cardiac muscle, fast twitch 1, isoform CRA_d, partial [Mus musculus];XP_004586901.1//PREDICTED: sarcoplasmic/endoplasmic reticulum calcium ATPase 1 isoform X1 [Ochotona princeps]	487	ATP2A1	1.49851		NP_001191827.1//transmembrane 4 L6 family member 19 isoform 3 [Homo sapiens];NP_612470.2//transmembrane 4 L6 family member 19 isoform 1 [Homo sapiens];NP_001191826.1//transmembrane 4 L6 family member 19 isoform 2 [Homo sapiens]	116211	TM4SF19	-1.29862
XP_004058948.1//PREDICTED: annexin-2 receptor [Gorilla gorilla gorilla]	389289	ANXA2R	1.49823		XP_011533240.1//PREDICTED: beta-1,3-glucosyltransferase isoform X3 [Homo sapiens];XP_509616.5//PREDICTED: beta-1,3-glucosyltransferase isoform X2 [Pan troglodytes]	145173	B3GLCT	-1.29854
XP_006864973.1//PREDICTED: Wilms tumor protein 1-interacting protein-like [Chrysochloris asiatica];XP_011722342.1//PREDICTED: rhombotin-2 isoform X1 [Macaca nemestrina];XP_008000602.1//PREDICTED: rhombotin-2 isoform X1 [Chlorocebus sabaeus]	4005	LMO2	1.49769		ERE87539.1//serine/threonine-protein phosphatase 2A regulatory subunit B alpha isoform [Cricetulus griseus];XP_003272940.2//PREDICTED: BCL2/adenovirus E1B 19 kDa protein-interacting protein 3-like isoform X1 [Nomascus leucogenys]	665	BNIP3L	-1.29847
XP_019590010.1//PREDICTED: thyrotroph embryonic factor isoform X1 [Rhinolophus sinicus];XP_004845581.2//thyrotroph embryonic factor isoform X1 [Heterocephalus glaber]	7008	TEF	1.49722		XP_014599120.1//PREDICTED: AP-1 complex subunit sigma-2 isoform X2 [Polistes canadensis]	130340	AP1S3	-1.29782
NP_001073972.2//coiled-coil domain-containing protein 159 [Homo sapiens];XP_016881749.1//PREDICTED: coiled-coil domain-containing protein 159 isoform X8 [Homo sapiens]	126075	CCDC159	1.49721		NP_001229738.1//ankyrin repeat domain-containing protein 6 isoform a [Homo sapiens];NP_001229742.1//ankyrin repeat domain-containing protein 6 isoform c [Homo sapiens];XP_016865987.1//PREDICTED: ankyrin repeat domain-containing protein 6 isoform X13 [Homo sapiens];NP_055757.3//ankyrin repeat domain-containing protein 6 isoform b [Homo sapiens];NP_001229743.1//ankyrin repeat domain-containing prot…	22881	ANKRD6	-1.29752
NP_003250.3//intercellular adhesion molecule 5 precursor [Homo sapiens];XP_011850393.1//PREDICTED: intercellular adhesion molecule 5 [Mandrillus leucophaeus]	7087	ICAM5	1.49721		XP_016877370.1//PREDICTED: neuronal acetylcholine receptor subunit alpha-5 isoform X1 [Homo sapiens];NP_001294874.1//neuronal acetylcholine receptor subunit alpha-5 isoform 2 precursor [Homo sapiens];NP_000736.2//neuronal acetylcholine receptor subunit alpha-5 isoform 1 precursor [Homo sapiens]	1138	CHRNA5	-1.29638
XP_008972652.2//PREDICTED: LOW QUALITY PROTEIN: growth factor receptor-bound protein 14 [Pan paniscus];EAX11343.1//growth factor receptor-bound protein 14, isoform CRA_b [Homo sapiens]	2888	GRB14	1.49432		XP_016865748.1//PREDICTED: collagen alpha-1(XIX) chain isoform X8 [Homo sapiens];XP_016865746.1//PREDICTED: collagen alpha-1(XIX) chain isoform X6 [Homo sapiens];XP_011533739.1//PREDICTED: collagen alpha-1(XIX) chain isoform X1 [Homo sapiens];XP_016865743.1//PREDICTED: collagen alpha-1(XIX) chain isoform X3 [Homo sapiens]	1310	COL19A1	-1.29634
EAW58430.1//hCG2040046, isoform CRA_c [Homo sapiens];XP_018888902.1//PREDICTED: interleukin-11 receptor subunit alpha [Gorilla gorilla gorilla]	3590	IL11RA	1.49427		NP_002668.1//myelin P2 protein isoform 1 [Homo sapiens]	5375	PMP2	-1.29633
NP_001334936.1//zinc finger protein 776 isoform 2 [Homo sapiens];XP_011835096.1//PREDICTED: LOW QUALITY PROTEIN: putative uncharacterized zinc finger protein 814 [Mandrillus leucophaeus]	284309	ZNF776	1.4929		EAW74541.1//hCG2016942, isoform CRA_d [Homo sapiens];EAW74540.1//hCG2016942, isoform CRA_c [Homo sapiens]	10072	DPP3	-1.29606
XP_007967686.1//PREDICTED: heat shock factor 2-binding protein isoform X2 [Chlorocebus sabaeus]	11077	HSF2BP	1.49259		NP_006724.2//centromere protein I isoform 1 [Homo sapiens];XP_016884872.1//PREDICTED: centromere protein I isoform X2 [Homo sapiens];NP_001305450.1//centromere protein I isoform 2 [Homo sapiens];XP_009233322.1//PREDICTED: centromere protein I isoform X1 [Pongo abelii]	2491	CENPI	-1.29515
XP_011890057.1//PREDICTED: LOW QUALITY PROTEIN: tubulin alpha-3E chain [Cercocebus atys]	112714	TUBA3E	1.49221		XP_008015284.1//PREDICTED: protein FAM98B [Chlorocebus sabaeus]	283742	FAM98B	-1.29511
NP_001182121.1//EF-hand calcium-binding domain-containing protein 13 isoform B [Homo sapiens];NP_689560.3//EF-hand calcium-binding domain-containing protein 13 isoform A [Homo sapiens]	124989	EFCAB13	1.49144		NP_065909.1//semaphorin-6D isoform 1 precursor [Homo sapiens];XP_010597977.1//PREDICTED: LOW QUALITY PROTEIN: semaphorin-6D [Loxodonta africana];XP_014952552.1//PREDICTED: semaphorin-6D isoform X7 [Ovis aries];NP_705869.1//semaphorin-6D isoform 2 precursor [Homo sapiens];NP_705871.1//semaphorin-6D isoform 4 precursor [Homo sapiens];XP_020645872.1//semaphorin-6D isoform X1 [Pogona vitticeps];NP_70…	80031	SEMA6D	-1.29483
XP_004044323.2//PREDICTED: succinate dehydrogenase assembly factor 4, mitochondrial [Gorilla gorilla gorilla];NP_660310.2//succinate dehydrogenase assembly factor 4, mitochondrial precursor [Homo sapiens]	135154	SDHAF4	1.49041		NP_060753.1//nucleotide triphosphate diphosphatase NUDT15 isoform 1 [Homo sapiens];NP_001291674.1//nucleotide triphosphate diphosphatase NUDT15 isoform 2 [Homo sapiens]	55270	NUDT15	-1.29466
EAW88240.1//hypothetical protein FLJ36779, partial [Homo sapiens]	158055	C9orf163	1.48967		NP_061167.1//lanC-like protein 2 [Homo sapiens]	55915	LANCL2	-1.29463
XP_003308761.2//PREDICTED: specifically androgen-regulated gene protein isoform X2 [Pan troglodytes];XP_001166144.2//PREDICTED: specifically androgen-regulated gene protein isoform X1 [Pan troglodytes]	79098	C1orf116	1.48935		XP_006715005.1//PREDICTED: glutamine--fructose-6-phosphate aminotransferase [isomerizing] 2 isoform X1 [Homo sapiens];XP_017372785.1//PREDICTED: glutamine--fructose-6-phosphate aminotransferase [isomerizing] 2 [Cebus capucinus imitator]	9945	GFPT2	-1.29416
NP_001207403.1//liprin-alpha-2 isoform c [Homo sapiens];NP_001207407.1//liprin-alpha-2 isoform g [Homo sapiens];NP_001207402.1//liprin-alpha-2 isoform b [Homo sapiens];NP_003616.2//liprin-alpha-2 isoform a [Homo sapiens];XP_016779412.1//PREDICTED: liprin-alpha-2 isoform X28 [Pan troglodytes];NP_001207404.1//liprin-alpha-2 isoform d [Homo sapiens];XP_016875590.1//PREDICTED: liprin-alpha-2 isoform …	8499	PPFIA2	1.48771		NP_060663.2//Fanconi anemia group I protein isoform 2 [Homo sapiens];NP_001106849.1//Fanconi anemia group I protein isoform 1 [Homo sapiens];XP_017745637.1//PREDICTED: LOW QUALITY PROTEIN: Fanconi anemia group I protein [Rhinopithecus bieti]	55215	FANCI	-1.29355
NP_001289925.1//laminin subunit alpha-3 isoform 5 precursor [Homo sapiens];NP_001121190.2//laminin subunit alpha-3 isoform 4 precursor [Homo sapiens];XP_012361832.1//PREDICTED: LOW QUALITY PROTEIN: laminin subunit alpha-3 [Nomascus leucogenys];NP_937762.2//laminin subunit alpha-3 isoform 1 precursor [Homo sapiens];NP_000218.3//laminin subunit alpha-3 isoform 2 precursor [Homo sapiens];NP_00112118…	3909	LAMA3	1.48725		NP_071334.1//egl nine homolog 1 [Homo sapiens]	54583	EGLN1	-1.29346
NP_000085.1//collagen alpha-1(VII) chain precursor [Homo sapiens]	1294	COL7A1	1.48686		ABI49143.1//MLF1 interacting protein isoform 2 [Homo sapiens];NP_078905.2//centromere protein U [Homo sapiens]	79682	CENPU	-1.29322
XP_004452775.1//PREDICTED: zinc finger protein 596-like isoform X1 [Dasypus novemcinctus]	100131539	ZNF705E	1.48683		NP_002457.1//myb-related protein B isoform 1 [Homo sapiens]	4605	MYBL2	-1.29289
XP_007993745.1//PREDICTED: olfactory receptor 7A17-like [Chlorocebus sabaeus]	26659	OR7A5	1.48574		Q9H3U5.2//RecName: Full=Major facilitator superfamily domain-containing protein 1; AltName: Full=Smooth muscle cell-associated protein 4; Short=SMAP-4;NP_001161375.1//major facilitator superfamily domain-containing protein 1 isoform 2 [Homo sapiens];NP_073573.2//major facilitator superfamily domain-containing protein 1 isoform 1 [Homo sapiens];XP_008140465.1//PREDICTED: major facilitator superfam…	64747	MFSD1	-1.29263
NP_004009.1//dystrophin Dp71ab isoform [Homo sapiens];NP_000100.2//dystrophin Dp427c isoform [Homo sapiens];NP_001012408.1//dystrophin [Sus scrofa];XP_010968470.1//PREDICTED: dystrophin isoform X4 [Camelus bactrianus];XP_003420227.1//PREDICTED: dystrophin isoform X4 [Loxodonta africana];NP_004003.1//dystrophin Dp260-2 isoform [Homo sapiens];XP_006724533.1//PREDICTED: dystrophin isoform X3 [Homo s…	1756	DMD	1.48541		NP_061166.1//zinc phosphodiesterase ELAC protein 1 [Homo sapiens]	55520	ELAC1	-1.29249
EAX03588.1//proline-rich transmembrane protein 1, isoform CRA_a, partial [Homo sapiens]	80863	PRRT1	1.4853		NP_061155.2//anillin isoform 1 [Homo sapiens];NP_001271231.1//anillin isoform 3 [Homo sapiens];NP_001271230.1//anillin isoform 2 [Homo sapiens]	54443	ANLN	-1.29225
XP_009245053.1//PREDICTED: interleukin-18-binding protein isoform X1 [Pongo abelii];NP_001138527.1//interleukin-18-binding protein isoform b precursor [Homo sapiens];XP_009245054.1//PREDICTED: interleukin-18-binding protein isoform X2 [Pongo abelii];NP_766632.2//interleukin-18-binding protein isoform d precursor [Homo sapiens]	10068	IL18BP	1.48484		XP_012591892.1//S-phase kinase-associated protein 2 isoform X2 [Microcebus murinus];NP_116026.1//S-phase kinase-associated protein 2 isoform 2 [Homo sapiens];NP_005974.2//S-phase kinase-associated protein 2 isoform 1 [Homo sapiens]	6502	SKP2	-1.29212
BAB55227.1//unnamed protein product [Homo sapiens]	29785	CYP2S1	1.4842		NP_060139.2//DNA excision repair protein ERCC-6-like isoform a [Homo sapiens]	54821	ERCC6L	-1.29207
XP_018871773.1//PREDICTED: zinc finger protein 528 isoform X1 [Gorilla gorilla gorilla];XP_014980234.1//PREDICTED: zinc finger protein 528 isoform X1 [Macaca mulatta];XP_017823500.1//PREDICTED: LOW QUALITY PROTEIN: zinc finger protein 528-like [Callithrix jacchus]	84436	ZNF528	1.48409		XP_014313762.1//PREDICTED: paired box protein Pax-6 isoform X1 [Myotis lucifugus];XP_013358393.1//PREDICTED: paired box protein Pax-6 isoform X3 [Chinchilla lanigera];XP_008001416.1//PREDICTED: paired box protein Pax-6 isoform X1 [Chlorocebus sabaeus];XP_013358392.1//PREDICTED: paired box protein Pax-6 isoform X1 [Chinchilla lanigera];XP_020934291.1//paired box protein Pax-6 isoform X1 [Sus scrof…	5080	PAX6	-1.29184
XP_016880451.1//PREDICTED: serine/threonine-protein kinase WNK4 isoform X1 [Homo sapiens];XP_016880455.1//PREDICTED: serine/threonine-protein kinase WNK4 isoform X6 [Homo sapiens]	65266	WNK4	1.48243		XP_005263324.1//PREDICTED: sorting nexin-25 isoform X6 [Homo sapiens];XP_011530610.1//PREDICTED: sorting nexin-25 isoform X10 [Homo sapiens]	83891	SNX25	-1.2918
NP_689493.3//synaptotagmin-11 [Homo sapiens]	23208	SYT11	1.4799		AAI20985.1//Nuclear transport factor 2-like export factor 2 [Homo sapiens];NP_061168.2//NTF2-related export protein 2 isoform 1 [Homo sapiens];CAC01129.1//p15-2b protein, partial [Homo sapiens]	55916	NXT2	-1.29173
NP_619650.2//calmodulin-like protein 6 isoform 1 [Homo sapiens];XP_011282712.2//PREDICTED: calmodulin-like protein 6, partial [Felis catus]	163688	CALML6	1.47983		XP_016864449.1//PREDICTED: ras GTPase-activating-like protein IQGAP2 isoform X2 [Homo sapiens];XP_011541410.1//PREDICTED: ras GTPase-activating-like protein IQGAP2 isoform X4 [Homo sapiens];NP_001272390.1//ras GTPase-activating-like protein IQGAP2 isoform 3 [Homo sapiens];NP_001272391.1//ras GTPase-activating-like protein IQGAP2 isoform 4 [Homo sapiens];NP_006624.2//ras GTPase-activating-like pro…	10788	IQGAP2	-1.2914
NP_001170.2//ecto-ADP-ribosyltransferase 3 isoform b precursor [Homo sapiens];NP_001123489.1//ecto-ADP-ribosyltransferase 3 isoform c precursor [Homo sapiens];NP_001123488.1//ecto-ADP-ribosyltransferase 3 isoform a precursor [Homo sapiens]	419	ART3	1.47945		XP_015986052.1//PREDICTED: LOW QUALITY PROTEIN: zinc finger protein 37 homolog [Rousettus aegyptiacus]	7539	ZFP37	-1.29081
NP_001138501.1//ankyrin repeat domain-containing protein 30B [Homo sapiens];XP_011523964.1//PREDICTED: ankyrin repeat domain-containing protein 30B isoform X1 [Homo sapiens]	374860	ANKRD30B	1.47855		NP_945185.1//protein FAM111B isoform a [Homo sapiens]	374393	FAM111B	-1.28964
NP_004236.1//protein-glutamine gamma-glutamyltransferase 5 isoform 2 [Homo sapiens];NP_963925.2//protein-glutamine gamma-glutamyltransferase 5 isoform 1 [Homo sapiens]	9333	TGM5	1.47795		NP_036221.2//ATP-binding cassette sub-family B member 10, mitochondrial [Homo sapiens]	23456	ABCB10	-1.28923
NP_060340.2//transmembrane protein 132A isoform a precursor [Homo sapiens];NP_821174.1//transmembrane protein 132A isoform b precursor [Homo sapiens]	54972	TMEM132A	1.47728		XP_009244783.1//PREDICTED: metallophosphoesterase MPPED2 isoform X2 [Pongo abelii];XP_004644164.1//PREDICTED: metallophosphoesterase MPPED2 [Octodon degus]	744	MPPED2	-1.28907
EAW71480.1//hCG2041529, partial [Homo sapiens]	388588	SMIM1	1.47715		NP_065983.1//melanoma-associated antigen E1 [Homo sapiens]	57692	MAGEE1	-1.28886
NP_001258762.1//DENN domain-containing protein 2D isoform b [Homo sapiens];NP_079177.2//DENN domain-containing protein 2D isoform a [Homo sapiens]	79961	DENND2D	1.47694		NP_689876.2//ras-specific guanine nucleotide-releasing factor RalGPS2 isoform 1 [Homo sapiens];XP_008976615.1//PREDICTED: ras-specific guanine nucleotide-releasing factor RalGPS2 isoform X3 [Pan paniscus];NP_001273176.1//ras-specific guanine nucleotide-releasing factor RalGPS2 isoform 2 [Homo sapiens]	55103	RALGPS2	-1.2888
XP_017713829.1//PREDICTED: nucleoside diphosphate kinase 3 isoform X1 [Rhinopithecus bieti]	4832	NME3	1.47652		XP_003899396.1//probable ATP-dependent RNA helicase DDX60 isoform X2 [Papio anubis]	55601	DDX60	-1.28874
NP_001080.2//ATP-binding cassette sub-family A member 3 [Homo sapiens]	21	ABCA3	1.47182		XP_008969740.1//PREDICTED: tryptophan 5-hydroxylase 1 [Pan paniscus]	7166	TPH1	-1.28836
XP_010343153.1//PREDICTED: LOW QUALITY PROTEIN: histone deacetylase complex subunit SAP25 [Saimiri boliviensis boliviensis];NP_001335609.1//histone deacetylase complex subunit SAP25 isoform 1 [Homo sapiens];NP_001162153.2//histone deacetylase complex subunit SAP25 isoform 2 [Homo sapiens]	100316904	SAP25	1.47092		OWK02956.1//DSTN [Cervus elaphus hippelaphus];XP_003268254.1//PREDICTED: destrin isoform X1 [Nomascus leucogenys]	11034	DSTN	-1.28767
NP_777559.3//F-box only protein 36 [Homo sapiens]	130888	FBXO36	1.47033		NP_001307009.1//YY1-associated factor 2 isoform 5 [Homo sapiens];NP_001177906.1//YY1-associated factor 2 isoform 3 [Homo sapiens];XP_004396065.1//PREDICTED: YY1-associated factor 2 isoform X3 [Odobenus rosmarus divergens];NP_005739.2//YY1-associated factor 2 isoform 2 [Homo sapiens];NP_001177909.1//YY1-associated factor 2 isoform 4 [Homo sapiens];XP_019603907.1//PREDICTED: YY1-associated factor 2…	10138	YAF2	-1.28722
NP_060848.2//F-box/LRR-repeat protein 8 [Homo sapiens]	55336	FBXL8	1.46946		XP_005269189.1//PREDICTED: thymopoietin isoform X2 [Homo sapiens];BAD92534.1//Lamina-associated polypeptide 2, isoforms beta/gamma variant, partial [Homo sapiens];NP_001027454.1//thymopoietin isoform beta [Homo sapiens];NP_003267.1//thymopoietin isoform alpha [Homo sapiens];NP_001294904.1//thymopoietin isoform delta [Homo sapiens]	7112	TMPO	-1.28704
XP_011801066.1//PREDICTED: pancreatic progenitor cell differentiation and proliferation factor-like protein isoform X1 [Colobus angolensis palliatus];NP_001243525.1//pancreatic progenitor cell differentiation and proliferation factor-like protein isoform b [Homo sapiens];NP_001007177.1//pancreatic progenitor cell differentiation and proliferation factor-like protein isoform a [Homo sapiens]	492307	PPDPFL	1.46864		NP_060538.2//piwi-like protein 2 isoform 1 [Homo sapiens];NP_001317409.1//piwi-like protein 2 isoform 2 [Homo sapiens]	55124	PIWIL2	-1.28655
NP_055985.2//extracellular sulfatase Sulf-1 precursor [Homo sapiens]	23213	SULF1	1.46779		XP_012353411.1//PREDICTED: ankyrin repeat and SOCS box protein 2 isoform X2 [Nomascus leucogenys];NP_001189358.1//ankyrin repeat and SOCS box protein 2 isoform 1 [Homo sapiens]	51676	ASB2	-1.28646
XP_007980262.1//PREDICTED: sorting nexin-32 isoform X2 [Chlorocebus sabaeus]	254122	SNX32	1.46679		NP_001017963.2//heat shock protein HSP 90-alpha isoform 1 [Homo sapiens];XP_010967090.1//PREDICTED: heat shock protein HSP 90-alpha [Camelus bactrianus]	3320	HSP90AA1	-1.28614
NP_001128243.1//solute carrier family 12 member 5 isoform 1 [Homo sapiens];AAI54377.1//SLC12A5 protein, partial [Bos taurus];BAC85543.1//unnamed protein product [Homo sapiens]	57468	SLC12A5	1.46634		XP_017734247.1//PREDICTED: sex comb on midleg-like protein 4 isoform X6 [Rhinopithecus bieti];XP_016866175.1//PREDICTED: sex comb on midleg-like protein 4 isoform X8 [Homo sapiens];XP_016866166.1//PREDICTED: sex comb on midleg-like protein 4 isoform X1 [Homo sapiens]	256380	SCML4	-1.28594
AAH39259.2//PSD protein, partial [Homo sapiens];XP_016774706.1//PREDICTED: PH and SEC7 domain-containing protein 1 isoform X2 [Pan troglodytes];XP_016774705.1//PREDICTED: PH and SEC7 domain-containing protein 1 isoform X1 [Pan troglodytes]	5662	PSD	1.46598		NP_001289622.1//tripartite motif-containing protein 2 isoform 4 [Homo sapiens];NP_056086.2//tripartite motif-containing protein 2 isoform 1 [Homo sapiens];XP_016863435.1//PREDICTED: tripartite motif-containing protein 2 isoform X8 [Homo sapiens];XP_016863436.1//PREDICTED: tripartite motif-containing protein 2 isoform X9 [Homo sapiens];NP_001289621.1//tripartite motif-containing protein 2 isoform …	23321	TRIM2	-1.28562
NP_001155967.2//uncharacterized protein C21orf62 precursor [Homo sapiens]	56245	C21orf62	1.46585		AAH19932.1//ESRP1 protein, partial [Homo sapiens];NP_001030087.2//epithelial splicing regulatory protein 1 isoform 2 [Homo sapiens];XP_018888263.1//PREDICTED: epithelial splicing regulatory protein 1 isoform X3 [Gorilla gorilla gorilla];NP_001116298.1//epithelial splicing regulatory protein 1 isoform 3 [Homo sapiens];NP_060167.2//epithelial splicing regulatory protein 1 isoform 1 [Homo sapiens];X…	54845	ESRP1	-1.28498
NP_001017921.1//vimentin-type intermediate filament-associated coiled-coil protein [Homo sapiens]	400673	VMAC	1.46578		NP_001115.1//ADM precursor [Homo sapiens]	133	ADM	-1.28476
NP_778234.2//putative WBSCR19-like protein 6 [Homo sapiens]	285955	SPDYE1	1.46578		EAX11737.1//hCG14613, isoform CRA_a, partial [Homo sapiens]	441518	RTL8B	-1.28428
NP_001025231.1//sterile alpha motif domain-containing protein 5 [Homo sapiens]	389432	SAMD5	1.46472		NP_056315.1//C2 domain-containing protein 2 isoform 1 [Homo sapiens]	25966	C2CD2	-1.28427
EAW71424.1//integrin, alpha 10, isoform CRA_a [Homo sapiens];NP_001289970.1//integrin alpha-10 isoform 3 precursor [Homo sapiens];NP_001289969.1//integrin alpha-10 isoform 2 [Homo sapiens]	8515	ITGA10	1.46406		NP_003633.1//histone acetyltransferase type B catalytic subunit [Homo sapiens];XP_001146318.3//PREDICTED: histone acetyltransferase type B catalytic subunit isoform X1 [Pan troglodytes]	8520	HAT1	-1.28295
NP_922932.2//A disintegrin and metalloproteinase with thrombospondin motifs 6 preproprotein [Homo sapiens]	11174	ADAMTS6	1.46369		NP_000302.1//major prion protein isoform Prp preproprotein [Homo sapiens]	5621	PRNP	-1.28291
NP_001293023.1//nuclear pore complex-interacting protein family member B15 precursor [Homo sapiens]	440348	NPIPB15	1.46314		XP_011937649.1//PREDICTED: leucine-rich repeat-containing protein 40 isoform X1 [Cercocebus atys]	55631	LRRC40	-1.28272
XP_008959822.1//PREDICTED: glycerophosphodiester phosphodiesterase domain-containing protein 3 [Pan paniscus]	79153	GDPD3	1.46204		NP_001290457.1//tubulin beta-6 chain isoform 5 [Homo sapiens];NP_001290455.1//tubulin beta-6 chain isoform 3 [Homo sapiens];XP_011840912.1//PREDICTED: tubulin beta-6 chain isoform X1 [Mandrillus leucophaeus];XP_020034565.1//tubulin beta-6 chain [Castor canadensis];NP_001290454.1//tubulin beta-6 chain isoform 2 [Homo sapiens]	84617	TUBB6	-1.28261
NP_002117.1//hepatic leukemia factor isoform 1 [Homo sapiens];EDL15886.1//hepatic leukemia factor, isoform CRA_c, partial [Mus musculus]	3131	HLF	1.46183		NP_001155128.1//transcriptional activator Myb isoform 4 [Homo sapiens];NP_001155130.1//transcriptional activator Myb isoform 6 [Homo sapiens];NP_001155132.1//transcriptional activator Myb isoform 8 [Homo sapiens];NP_001155129.1//transcriptional activator Myb isoform 5 [Homo sapiens];NP_001123645.1//transcriptional activator Myb isoform 1 [Homo sapiens];CAE82649.1//v-myb myeloblastosis viral oncog…	4602	MYB	-1.28247
XP_014926541.1//PREDICTED: carboxypeptidase A4 [Acinonyx jubatus];AAF23230.1//carboxypeptidase A3 [Homo sapiens]	51200	CPA4	1.4614		NP_001278393.1//TBC1 domain family member 3K [Homo sapiens]	101060351	TBC1D3K	-1.28199
NP_002294.2//leptin receptor isoform 1 precursor [Homo sapiens];NP_001003679.1//leptin receptor isoform 3 precursor [Homo sapiens];NP_001185617.1//leptin receptor isoform 4 precursor [Homo sapiens];NP_001003680.1//leptin receptor isoform 2 precursor [Homo sapiens];XP_009247664.1//PREDICTED: leptin receptor isoform X3 [Pongo abelii]	3953	LEPR	1.46121		XP_004015130.2//PREDICTED: serine/threonine-protein kinase H1 isoform X1 [Ovis aries]	5681	PSKH1	-1.28177
XP_011516129.1//PREDICTED: PHD finger protein 24 isoform X1 [Homo sapiens];XP_004048026.2//PREDICTED: PHD finger protein 24 isoform X2 [Gorilla gorilla gorilla]	23349	PHF24	1.46075		XP_011789731.1//PREDICTED: dihydrofolate reductase isoform X3 [Colobus angolensis palliatus];EAW95859.1//dihydrofolate reductase, isoform CRA_a [Homo sapiens]	1719	DHFR	-1.28165
NP_038480.2//variable charge X-linked protein 1 [Homo sapiens]	26609	VCX	1.45968		XP_021779267.1//protein AF1q isoform X1 [Papio anubis]	10962	MLLT11	-1.28158
NP_689739.4//partitioning defective 3 homolog B isoform Par3Lb [Homo sapiens];NP_995585.2//partitioning defective 3 homolog B isoform 4 [Homo sapiens];XP_004407560.1//PREDICTED: partitioning defective 3 homolog B isoform X4 [Odobenus rosmarus divergens];NP_476518.4//partitioning defective 3 homolog B isoform Par3Lc [Homo sapiens];NP_001289698.1//partitioning defective 3 homolog B isoform Par3La […	117583	PARD3B	1.45963		NP_060610.2//centrosomal protein of 72 kDa [Homo sapiens];XP_011915950.1//PREDICTED: centrosomal protein of 72 kDa isoform X1 [Cercocebus atys]	55722	CEP72	-1.28132
NP_612380.1//PC-esterase domain-containing protein 1B [Homo sapiens]	91523	PCED1B	1.4596		NP_001159635.1//neurabin-1 isoform 5 [Homo sapiens];NP_001159632.1//neurabin-1 isoform 1 [Homo sapiens];NP_001159634.1//neurabin-1 isoform 3 [Homo sapiens];NP_060120.2//neurabin-1 isoform 4 [Homo sapiens];NP_001159633.1//neurabin-1 isoform 2 [Homo sapiens]	55607	PPP1R9A	-1.2812
NP_659419.3//zinc finger C3H1 domain-containing protein [Homo sapiens]	196441	ZFC3H1	1.45942		NP_060549.4//S1 RNA-binding domain-containing protein 1 [Homo sapiens];XP_011531248.1//PREDICTED: S1 RNA-binding domain-containing protein 1 isoform X1 [Homo sapiens]	55133	SRBD1	-1.28077
NP_872403.1//leucine-rich single-pass membrane protein 1 [Homo sapiens];XP_011811322.1//PREDICTED: leucine-rich single-pass membrane protein 1 isoform X1 [Colobus angolensis palliatus]	286006	LSMEM1	1.45929		DAA26724.1//TPA: early growth response 3-like [Bos taurus];XP_007960102.1//PREDICTED: early growth response protein 3 isoform X3 [Chlorocebus sabaeus]	1960	EGR3	-1.28025
NP_001275903.1//disintegrin and metalloproteinase domain-containing protein 12 isoform 4 preproprotein [Homo sapiens];NP_001275902.1//disintegrin and metalloproteinase domain-containing protein 12 isoform 3 preproprotein [Homo sapiens];NP_001275904.1//disintegrin and metalloproteinase domain-containing protein 12 isoform 5 preproprotein [Homo sapiens];NP_067673.2//disintegrin and metalloproteinas…	8038	ADAM12	1.45885		NP_001180251.1//inhibitor of nuclear factor kappa-B kinase subunit epsilon isoform 2 [Homo sapiens];NP_054721.1//inhibitor of nuclear factor kappa-B kinase subunit epsilon isoform 1 [Homo sapiens]	9641	IKBKE	-1.28006
P0C7A2.1//RecName: Full=Protein FAM153B	202134	FAM153B	1.45829		NP_001119535.1//putative KHDC1-like protein [Homo sapiens]	100129128	KHDC1L	-1.27974
NP_870988.2//myotubularin-related protein 11 isoform b [Homo sapiens];XP_006711200.1//PREDICTED: myotubularin-related protein 11 isoform X1 [Homo sapiens];NP_001139334.1//myotubularin-related protein 11 isoform a [Homo sapiens]	10903	MTMR11	1.45756		NP_001207.2//carbonic anhydrase 9 precursor [Homo sapiens]	768	CA9	-1.27941
XP_010356979.1//PREDICTED: thymic stromal lymphopoietin isoform X1 [Rhinopithecus roxellana];NP_149024.1//thymic stromal lymphopoietin isoform 1 precursor [Homo sapiens]	85480	TSLP	1.4565		NP_060962.2//lymphokine-activated killer T-cell-originated protein kinase isoform 1 [Homo sapiens];NP_001265874.1//lymphokine-activated killer T-cell-originated protein kinase isoform 2 [Homo sapiens]	55872	PBK	-1.27932
NP_065949.1//calcium-binding and coiled-coil domain-containing protein 1 isoform 1 [Homo sapiens];XP_011536903.1//PREDICTED: calcium-binding and coiled-coil domain-containing protein 1 isoform X1 [Homo sapiens];NP_001137154.1//calcium-binding and coiled-coil domain-containing protein 1 isoform 2 [Homo sapiens];BAA96060.1//KIAA1536 protein, partial [Homo sapiens]	57658	CALCOCO1	1.45634		XP_011543179.1//PREDICTED: DNA polymerase alpha subunit B isoform X1 [Homo sapiens];NP_002680.2//DNA polymerase alpha subunit B [Homo sapiens]	23649	POLA2	-1.27905
NP_001164110.1//cyclin-dependent kinase 20 isoform 4 [Homo sapiens];NP_001034892.1//cyclin-dependent kinase 20 isoform 3 [Homo sapiens];XP_017827580.1//PREDICTED: cyclin-dependent kinase 20 isoform X2 [Callithrix jacchus];XP_017383984.1//PREDICTED: cyclin-dependent kinase 20 isoform X11 [Cebus capucinus imitator];NP_848519.1//cyclin-dependent kinase 20 isoform 1 [Homo sapiens];NP_036251.2//cyclin…	23552	CDK20	1.45495		XP_008012174.1//PREDICTED: ferrochelatase, mitochondrial isoform X2 [Chlorocebus sabaeus];XP_008012173.1//PREDICTED: ferrochelatase, mitochondrial isoform X1 [Chlorocebus sabaeus]	2235	FECH	-1.27888
XP_011936659.1//PREDICTED: cytosolic phospholipase A2 gamma [Cercocebus atys];NP_003697.2//cytosolic phospholipase A2 gamma isoform 1 precursor [Homo sapiens];XP_016882902.1//PREDICTED: cytosolic phospholipase A2 gamma isoform X6 [Homo sapiens];NP_001152794.1//cytosolic phospholipase A2 gamma isoform 2 precursor [Homo sapiens];XP_011525734.1//PREDICTED: cytosolic phospholipase A2 gamma isoform X3…	8605	PLA2G4C	1.45308		NP_001018065.1//lys-63-specific deubiquitinase BRCC36 isoform 2 [Homo sapiens];NP_001229569.1//lys-63-specific deubiquitinase BRCC36 isoform 3 [Homo sapiens];AAB29005.2//c6.1A [Homo sapiens];XP_005274808.1//PREDICTED: lys-63-specific deubiquitinase BRCC36 isoform X2 [Homo sapiens]	79184	BRCC3	-1.2788
NP_001004196.2//OX-2 membrane glycoprotein isoform b [Homo sapiens];NP_005935.4//OX-2 membrane glycoprotein isoform a precursor [Homo sapiens];NP_001305755.1//OX-2 membrane glycoprotein isoform c [Homo sapiens];XP_003825139.1//PREDICTED: OX-2 membrane glycoprotein isoform X2 [Pan paniscus];XP_016159174.1//PREDICTED: basic proline-rich protein-like, partial [Ficedula albicollis];XP_008572001.1//PR…	4345	CD200	1.45269		NP_001245168.1//transmembrane protein 218 isoform 1 [Homo sapiens];XP_012351446.1//PREDICTED: transmembrane protein 218 isoform X1 [Nomascus leucogenys]	219854	TMEM218	-1.27854
XP_016796597.1//PREDICTED: hepatocyte growth factor-like protein isoform X1 [Pan troglodytes]	4485	MST1	1.45263		NP_001071122.1//tumor necrosis factor alpha-induced protein 8 isoform b [Homo sapiens];XP_010337813.1//PREDICTED: tumor necrosis factor alpha-induced protein 8 isoform X1 [Saimiri boliviensis boliviensis];NP_001273743.1//tumor necrosis factor alpha-induced protein 8 isoform c [Homo sapiens];XP_021561633.1//tumor necrosis factor alpha-induced protein 8 isoform X2 [Carlito syrichta]	25816	TNFAIP8	-1.27842
NP_001164291.2//interferon-induced transmembrane protein 10 [Homo sapiens]	402778	IFITM10	1.45258		XP_011885944.1//PREDICTED: stannin [Cercocebus atys]	8303	SNN	-1.27818
NP_835488.1//CUB domain-containing protein 1 isoform 2 precursor [Homo sapiens];NP_073753.3//CUB domain-containing protein 1 isoform 1 precursor [Homo sapiens]	64866	CDCP1	1.45241		NP_612640.1//pro-neuregulin-4, membrane-bound isoform [Homo sapiens]	145957	NRG4	-1.27799
XP_011837948.1//PREDICTED: LOW QUALITY PROTEIN: zinc finger protein 843 [Mandrillus leucophaeus]	283933	ZNF843	1.45205		NP_075392.2//ankyrin repeat domain-containing protein SOWAHC [Homo sapiens]	65124	SOWAHC	-1.27798
EDL19465.1//calneuron 1, isoform CRA_c, partial [Mus musculus];NP_113656.2//calcium-binding protein 8 isoform 1 [Homo sapiens]	83698	CALN1	1.452		XP_009179807.1//PCNA-interacting partner isoform X2 [Papio anubis];XP_016875028.1//PREDICTED: PCNA-interacting partner isoform X7 [Homo sapiens];XP_016875027.1//PREDICTED: PCNA-interacting partner isoform X6 [Homo sapiens];XP_021778510.1//PCNA-interacting partner isoform X4 [Papio anubis];XP_016875032.1//PREDICTED: PCNA-interacting partner isoform X12 [Homo sapiens];XP_011536811.1//PREDICTED: PCN…	55010	PARPBP	-1.2776
NP_478679.1//protein Wnt-7b precursor [Homo sapiens]	7477	WNT7B	1.45185		NP_000039.2//argininosuccinate lyase isoform 1 [Homo sapiens];NP_001020115.1//argininosuccinate lyase isoform 2 [Homo sapiens];NP_001020117.1//argininosuccinate lyase isoform 3 [Homo sapiens]	435	ASL	-1.27754
NP_002211.1//inositol-trisphosphate 3-kinase A [Homo sapiens]	3706	ITPKA	1.45135		BAE40987.1//unnamed protein product [Mus musculus];ERE84424.1//heterogeneous nuclear ribonucleoprotein A1 [Cricetulus griseus]	3178	HNRNPA1	-1.27743
XP_008513810.1//PREDICTED: IgA-inducing protein homolog [Equus przewalskii]	492311	IGIP	1.44974		NP_056156.2//condensin complex subunit 2 isoform 1 [Homo sapiens];NP_001268640.1//condensin complex subunit 2 isoform 3 [Homo sapiens];NP_001268639.1//condensin complex subunit 2 isoform 2 [Homo sapiens]	23397	NCAPH	-1.27698
NP_000582.1//monocyte differentiation antigen CD14 precursor [Homo sapiens]	929	CD14	1.44948		NP_001307956.1//aldo-keto reductase family 1 member C2 isoform 3 [Homo sapiens];NP_001128713.1//aldo-keto reductase family 1 member C2 isoform 2 [Homo sapiens];NP_001345.1//aldo-keto reductase family 1 member C2 isoform 1 [Homo sapiens]	1646	AKR1C2	-1.27697
XP_003817937.1//PREDICTED: myomesin-1 isoform X1 [Pan paniscus];XP_003817938.1//PREDICTED: myomesin-1 isoform X2 [Pan paniscus]	8736	MYOM1	1.44846		CAD89983.1//hypothetical protein, partial [Homo sapiens];NP_473451.3//polypeptide N-acetylgalactosaminyltransferase 15 isoform 1 [Homo sapiens];NP_001305980.1//polypeptide N-acetylgalactosaminyltransferase 15 isoform 2 [Homo sapiens]	117248	GALNT15	-1.27696
XP_012867318.1//PREDICTED: ephrin type-A receptor 4 isoform X2 [Dipodomys ordii];NP_004429.1//ephrin type-A receptor 4 isoform a precursor [Homo sapiens]	2043	EPHA4	1.4475		NP_005906.2//DNA replication licensing factor MCM6 [Homo sapiens]	4175	MCM6	-1.2767
XP_008971496.1//PREDICTED: beta-galactosidase-1-like protein 3 isoform X5 [Pan paniscus];XP_012351354.1//PREDICTED: beta-galactosidase-1-like protein 3 [Nomascus leucogenys];NP_001073876.2//beta-galactosidase-1-like protein 3 [Homo sapiens];EAW48014.1//hCG2030582 [Homo sapiens]	112937	GLB1L3	1.44659		NP_001070908.1//bcl-2-associated transcription factor 1 isoform 2 [Homo sapiens];XP_005267294.1//PREDICTED: bcl-2-associated transcription factor 1 isoform X1 [Homo sapiens];NP_055554.1//bcl-2-associated transcription factor 1 isoform 1 [Homo sapiens];XP_005551982.1//PREDICTED: bcl-2-associated transcription factor 1 isoform X5 [Macaca fascicularis];NP_001070909.1//bcl-2-associated transcription …	9774	BCLAF1	-1.27665
XP_021787510.1//LOW QUALITY PROTEIN: opsin-3 [Papio anubis];NP_001812.2//rab proteins geranylgeranyltransferase component A 2 [Homo sapiens];NP_055137.2//opsin-3 [Homo sapiens]	23596	OPN3	1.44647		NP_001153060.1//CD109 antigen isoform 3 preproprotein [Homo sapiens];XP_018884366.1//PREDICTED: CD109 antigen, partial [Gorilla gorilla gorilla];CAE46045.1//hypothetical protein, partial [Homo sapiens]	135228	CD109	-1.27641
XP_012364882.1//PREDICTED: LOW QUALITY PROTEIN: zinc finger protein 726 [Nomascus leucogenys]	57615	ZNF492	1.44608		XP_512391.2//PREDICTED: ATPase SWSAP1 [Pan troglodytes]	126074	SWSAP1	-1.27586
XP_011724448.1//PREDICTED: potassium voltage-gated channel subfamily E member 1 isoform X1 [Macaca nemestrina];XP_016883831.1//PREDICTED: potassium voltage-gated channel subfamily E member 1 isoform X1 [Homo sapiens]	3753	KCNE1	1.4458		NP_066001.1//uncharacterized protein KIAA1614 [Homo sapiens]	57710	KIAA1614	-1.27547
NP_001335858.1//developmental pluripotency-associated protein 4 isoform 3 [Homo sapiens];NP_060659.3//developmental pluripotency-associated protein 4 isoform 1 [Homo sapiens]	55211	DPPA4	1.44568		NP_001074295.2//tyrosine-protein kinase PRAG1 [Homo sapiens];EAW65562.1//hCG1736372, isoform CRA_b [Homo sapiens]	157285	PRAG1	-1.27546
XP_002812403.1//PREDICTED: POTE ankyrin domain family member I isoform X1 [Pongo abelii];NP_001129685.1//POTE ankyrin domain family member H [Homo sapiens]	23784	POTEH	1.44565		XP_006763791.1//PREDICTED: high mobility group protein B1 [Myotis davidii];DAA21468.1//TPA: high-mobility group box 1-like [Bos taurus]	3146	HMGB1	-1.27535
XP_008991348.1//PREDICTED: fibroblast growth factor 5 isoform X2 [Callithrix jacchus];NP_004455.2//fibroblast growth factor 5 isoform 1 precursor [Homo sapiens];KFO37885.1//Fibroblast growth factor 5 [Fukomys damarensis]	2250	FGF5	1.44553		XP_003825579.2//PREDICTED: UPF0693 protein C10orf32 homolog [Pan paniscus]	119032	BORCS7	-1.27455
XP_008510981.1//PREDICTED: phosphoglucomutase-like protein 5 [Equus przewalskii]	5239	PGM5	1.44546		XP_021571051.1//zinc finger protein 311 [Carlito syrichta]	282890	ZNF311	-1.27431
XP_011525499.2//PREDICTED: B-cell lymphoma 3 protein isoform X1 [Homo sapiens];XP_016882598.1//PREDICTED: B-cell lymphoma 3 protein isoform X3 [Homo sapiens]	602	BCL3	1.44372		NP_877428.1//protein MCM10 homolog isoform 1 [Homo sapiens];NP_060988.3//protein MCM10 homolog isoform 2 [Homo sapiens]	55388	MCM10	-1.27405
XP_017722999.1//PREDICTED: THAP domain-containing protein 2 [Rhinopithecus bieti]	83591	THAP2	1.44364		NP_659414.2//DENN domain-containing protein 1B isoform 2 [Homo sapiens];NP_001182144.1//DENN domain-containing protein 1B isoform 3 [Homo sapiens];NP_001287787.1//DENN domain-containing protein 1B isoform 5 [Homo sapiens];XP_016855960.1//PREDICTED: DENN domain-containing protein 1B isoform X6 [Homo sapiens];XP_006711255.1//PREDICTED: DENN domain-containing protein 1B isoform X4 [Homo sapiens];AAH…	163486	DENND1B	-1.27383
NP_001010888.3//probable ribonuclease ZC3H12B [Homo sapiens]	340554	ZC3H12B	1.4432		XP_008706392.1//PREDICTED: cystatin-A isoform X1 [Ursus maritimus]	1475	CSTA	-1.27333
NP_001337817.1//adenylate kinase 7 isoform 2 [Homo sapiens];NP_001337821.1//adenylate kinase 7 isoform 5 [Homo sapiens];NP_001337819.1//adenylate kinase 7 isoform 3 [Homo sapiens];NP_689540.2//adenylate kinase 7 isoform 1 [Homo sapiens];NP_001337820.1//adenylate kinase 7 isoform 4 [Homo sapiens]	122481	AK7	1.44279		NP_001163801.1//uncharacterized protein C4orf3 isoform 1 [Homo sapiens];XP_012363235.1//PREDICTED: uncharacterized protein C4orf3 homolog isoform X2 [Nomascus leucogenys]	401152	C4orf3	-1.27318
NP_061195.2//interleukin-17 receptor B precursor [Homo sapiens]	55540	IL17RB	1.44203		NP_001258629.1//ankyrin repeat domain-containing protein 61 [Homo sapiens]	100310846	ANKRD61	-1.27317
NP_001299603.1//coagulation factor X isoform 2 precursor [Homo sapiens];NP_001299604.1//coagulation factor X isoform 3 precursor [Homo sapiens];NP_000495.1//coagulation factor X isoform 1 preproprotein [Homo sapiens]	2159	F10	1.44029		XP_005273159.1//PREDICTED: protein lin-9 homolog isoform X2 [Homo sapiens];XP_009184581.2//protein lin-9 homolog isoform X1 [Papio anubis];XP_021782308.1//protein lin-9 homolog isoform X3 [Papio anubis]	286826	LIN9	-1.27271
NP_997190.1//EF-hand calcium-binding domain-containing protein 12 [Homo sapiens]	90288	EFCAB12	1.43992		NP_001308777.1//COMM domain-containing protein 4 isoform 9 [Homo sapiens];XP_017403463.1//PREDICTED: COMM domain-containing protein 4 isoform X1 [Cebus capucinus imitator];XP_011520041.1//PREDICTED: COMM domain-containing protein 4 isoform X1 [Homo sapiens];XP_012362740.1//PREDICTED: COMM domain-containing protein 4 isoform X2 [Nomascus leucogenys];XP_017403464.1//PREDICTED: COMM domain-containin…	54939	COMMD4	-1.27227
NP_001155018.1//proline-rich basic protein 1 [Homo sapiens]	389333	PROB1	1.43987		NP_061041.2//STE20-related kinase adapter protein beta isoform 1 [Homo sapiens]	55437	STRADB	-1.27218
NP_653297.3//axonemal dynein light chain domain-containing protein 1 [Homo sapiens]	126859	AXDND1	1.43968		XP_016858941.1//PREDICTED: shugoshin-like 2 isoform X1 [Homo sapiens];XP_016858943.1//PREDICTED: shugoshin-like 2 isoform X2 [Homo sapiens];NP_001153505.1//shugoshin 2 isoform 2 [Homo sapiens]	151246	SGO2	-1.27201
OWJ99245.1//NLGN3 [Cervus elaphus hippelaphus];NP_061850.2//neuroligin-3 isoform 2 precursor [Homo sapiens];BAD32460.1//mKIAA1480 protein, partial [Mus musculus]	54413	NLGN3	1.43904		XP_526097.3//PREDICTED: N-myc-interactor isoform X1 [Pan troglodytes]	9111	NMI	-1.27184
NP_543141.3//probable G-protein coupled receptor 62 [Homo sapiens]	118442	GPR62	1.43881		NP_004228.1//pachytene checkpoint protein 2 homolog isoform 1 [Homo sapiens];XP_003263242.2//PREDICTED: pachytene checkpoint protein 2 homolog [Nomascus leucogenys]	9319	TRIP13	-1.27182
NP_570141.3//phosphatidylinositol 3,4,5-trisphosphate 3-phosphatase TPTE2 isoform alpha [Homo sapiens];CAD13144.1//TPIP alpha lipid phosphatase [Homo sapiens];NP_001885.1//casein kinase I isoform epsilon [Homo sapiens]	102800317	LOC400927-CSNK1E	1.43854		XP_012927283.1//cyclin-dependent kinase 2-associated protein 1 isoform X2 [Heterocephalus glaber];XP_004089516.1//PREDICTED: cyclin-dependent kinase 2-associated protein 1 isoform X1 [Nomascus leucogenys];EAW98398.1//CDK2-associated protein 1, isoform CRA_a, partial [Homo sapiens]	8099	CDK2AP1	-1.27178
AAA35997.1//putative, partial [Homo sapiens]	6657	SOX2	1.4383		NP_997246.2//nck-associated protein 5 isoform 1 [Homo sapiens];XP_016859468.1//PREDICTED: nck-associated protein 5 isoform X5 [Homo sapiens];XP_003267635.1//PREDICTED: nck-associated protein 5 isoform X2 [Nomascus leucogenys];NP_997364.3//nck-associated protein 5 isoform 2 [Homo sapiens]	344148	NCKAP5	-1.27174
XP_008530237.1//PREDICTED: POU domain, class 2, transcription factor 2 isoform X1 [Equus przewalskii];XP_541592.4//POU domain, class 2, transcription factor 2 isoform X13 [Canis lupus familiaris];XP_016882383.1//PREDICTED: POU domain, class 2, transcription factor 2 isoform X8 [Homo sapiens];XP_012862040.1//PREDICTED: POU domain, class 2, transcription factor 2 [Echinops telfairi];XP_002923986.1/…	5452	POU2F2	1.43798		NP_002726.1//cAMP-dependent protein kinase type I-beta regulatory subunit [Homo sapiens];XP_018616894.1//PREDICTED: cAMP-dependent protein kinase type I-alpha regulatory subunit [Scleropages formosus]	5575	PRKAR1B	-1.27158
EAW50202.1//FLJ39237 protein [Homo sapiens]	375607	NAT16	1.43773		NP_872299.2//myosin light chain kinase 3 isoform 1 [Homo sapiens]	91807	MYLK3	-1.27156
AAY88742.1//vanin 1 [Homo sapiens];NP_004657.2//pantetheinase precursor [Homo sapiens]	8876	VNN1	1.43763		XP_006926342.1//PREDICTED: failed axon connections homolog isoform X1 [Pteropus alecto];XP_015328316.1//PREDICTED: failed axon connections homolog isoform X1 [Bos taurus];XP_004862550.1//failed axon connections homolog isoform X2 [Heterocephalus glaber];EAW48486.1//chromosome 6 open reading frame 168, isoform CRA_d [Homo sapiens];XP_001915579.1//PREDICTED: LOW QUALITY PROTEIN: failed axon connect…	84553	FAXC	-1.27146
XP_012321134.1//muscarinic acetylcholine receptor M2 isoform X1 [Aotus nancymaae]	1129	CHRM2	1.4376		XP_005324955.1//protein Wnt-10b [Ictidomys tridecemlineatus]	7480	WNT10B	-1.27128
XP_012998052.1//PREDICTED: glutamate decarboxylase 1 isoform X1 [Cavia porcellus];XP_008565872.1//PREDICTED: glutamate decarboxylase 1 isoform X1 [Galeopterus variegatus];AAA62368.1//glutamate decarboxylase [Homo sapiens]	2571	GAD1	1.43745		NP_006669.1//CMRF35-like molecule 6 precursor [Homo sapiens]	10871	CD300C	-1.27096
XP_014722164.1//PREDICTED: zinc finger protein 471-like isoform X1 [Equus asinus]	57573	ZNF471	1.43737		NP_036471.1//tetraspanin-15 isoform 1 [Homo sapiens];NP_001338192.1//tetraspanin-15 isoform 2 [Homo sapiens]	23555	TSPAN15	-1.27095
NP_005829.3//glycine N-acyltransferase isoform b [Homo sapiens];NP_964011.2//glycine N-acyltransferase isoform a [Homo sapiens]	10249	GLYAT	1.43719		XP_007990756.1//PREDICTED: AMME syndrome candidate gene 1 protein isoform X2 [Chlorocebus sabaeus];NP_001020751.1//AMME syndrome candidate gene 1 protein isoform 2 [Homo sapiens];XP_007990755.1//PREDICTED: AMME syndrome candidate gene 1 protein isoform X1 [Chlorocebus sabaeus];NP_001128965.1//AMME syndrome candidate gene 1 protein homolog [Pongo abelii]	9949	AMMECR1	-1.27081
XP_008953785.2//PREDICTED: LOW QUALITY PROTEIN: zinc finger protein 675, partial [Pan paniscus]	171392	ZNF675	1.43665		CAH92343.1//hypothetical protein [Pongo abelii]	245972	ATP6V0D2	-1.27072
XP_526649.2//PREDICTED: cytochrome P450 2U1 isoform X2 [Pan troglodytes];XP_016807466.1//PREDICTED: cytochrome P450 2U1 isoform X4 [Pan troglodytes]	113612	CYP2U1	1.4362		XP_007958619.1//PREDICTED: SPRY domain-containing protein 7 isoform X2 [Chlorocebus sabaeus];XP_007958616.1//PREDICTED: SPRY domain-containing protein 7 isoform X1 [Chlorocebus sabaeus]	57213	SPRYD7	-1.27053
EAX04883.1//cathepsin O [Homo sapiens]	1519	CTSO	1.43581		NP_001291300.1//centromere protein M isoform e [Homo sapiens];XP_005567182.1//PREDICTED: centromere protein M isoform X3 [Macaca fascicularis];XP_018875941.1//PREDICTED: centromere protein M isoform X2 [Gorilla gorilla gorilla];XP_007974128.1//PREDICTED: centromere protein M isoform X2 [Chlorocebus sabaeus];NP_076958.1//centromere protein M isoform a [Homo sapiens]	79019	CENPM	-1.27035
NP_115723.1//zinc finger protein 397 isoform 2 [Homo sapiens];XP_007972475.1//PREDICTED: zinc finger protein 397 [Chlorocebus sabaeus];AAN65175.1//zinc finger protein 397 truncated isoform [Homo sapiens]	84307	ZNF397	1.43514		NP_001177728.1//serine/threonine-protein kinase PLK4 isoform 2 [Homo sapiens];NP_055079.3//serine/threonine-protein kinase PLK4 isoform 1 [Homo sapiens]	10733	PLK4	-1.2701
NP_001034451.1//V-type proton ATPase subunit C 2 isoform a [Homo sapiens];XP_017709387.1//PREDICTED: protein disulfide-isomerase A6 [Rhinopithecus bieti];NP_653184.2//V-type proton ATPase subunit C 2 isoform b [Homo sapiens]	245973	ATP6V1C2	1.43412		XP_011823578.1//PREDICTED: protein S100-A4 isoform X1 [Mandrillus leucophaeus];XP_011783512.1//PREDICTED: protein S100-A4 isoform X1 [Colobus angolensis palliatus]	6275	S100A4	-1.26993
AAH40617.1//Similar to potassium inwardly-rectifying channel, subfamily J, member 11, partial [Homo sapiens];NP_000516.3//ATP-sensitive inward rectifier potassium channel 11 isoform 1 [Homo sapiens]	3767	KCNJ11	1.43281		XP_005401800.2//PREDICTED: anoctamin-3 isoform X1 [Chinchilla lanigera];XP_005364119.1//PREDICTED: anoctamin-3 isoform X1 [Microtus ochrogaster];XP_008054261.1//anoctamin-3 isoform X1 [Carlito syrichta];XP_015290450.1//PREDICTED: anoctamin-3 isoform X1 [Macaca fascicularis];XP_021781638.1//anoctamin-3 isoform X1 [Papio anubis];XP_011518584.1//PREDICTED: anoctamin-3 isoform X3 [Homo sapiens]	63982	ANO3	-1.26941
EAW92140.1//HERV-H LTR-associating 1, isoform CRA_b [Homo sapiens]	729330	OC90	1.43245		NP_001177738.1//probable ATP-dependent RNA helicase DHX35 isoform 2 [Homo sapiens];NP_068750.2//probable ATP-dependent RNA helicase DHX35 isoform 1 [Homo sapiens]	60625	DHX35	-1.26915
NP_001180350.1//teashirt homolog 2 isoform 2 [Homo sapiens];NP_775756.3//teashirt homolog 2 isoform 1 [Homo sapiens]	128553	TSHZ2	1.43179		EAW82339.1//acyl-Coenzyme A oxidase 3, pristanoyl, isoform CRA_a [Homo sapiens];EAW82341.1//acyl-Coenzyme A oxidase 3, pristanoyl, isoform CRA_c [Homo sapiens];NP_001125655.1//peroxisomal acyl-coenzyme A oxidase 3 [Pongo abelii]	8310	ACOX3	-1.26866
XP_010988643.1//PREDICTED: dihydropyrimidinase-related protein 3 [Camelus dromedarius];XP_014453102.1//PREDICTED: dihydropyrimidinase-related protein 3 isoform X1 [Alligator mississippiensis];XP_017503661.1//PREDICTED: dihydropyrimidinase-related protein 3-like [Manis javanica]	1809	DPYSL3	1.4317		NP_001304972.1//D-tyrosyl-tRNA(Tyr) deacylase 1 isoform 1 [Homo sapiens];EHH28707.1//hypothetical protein EGK_19201 [Macaca mulatta]	92675	DTD1	-1.2683
XP_003811770.1//PREDICTED: E3 ubiquitin-protein ligase CCNB1IP1 isoform X1 [Pan paniscus];XP_002824548.1//PREDICTED: E3 ubiquitin-protein ligase CCNB1IP1 [Pongo abelii]	57820	CCNB1IP1	1.43064		NP_055489.1//ER degradation-enhancing alpha-mannosidase-like protein 1 [Homo sapiens]	9695	EDEM1	-1.26802
NP_000472.2//aminomethyltransferase, mitochondrial isoform 1 precursor [Homo sapiens];NP_001158183.1//aminomethyltransferase, mitochondrial isoform 3 precursor [Homo sapiens];NP_001158184.1//aminomethyltransferase, mitochondrial isoform 4 precursor [Homo sapiens];NP_001158182.1//aminomethyltransferase, mitochondrial isoform 2 precursor [Homo sapiens]	275	AMT	1.42825		XP_003269038.1//PREDICTED: phosphoglycerate kinase 1 isoform X1 [Nomascus leucogenys]	5230	PGK1	-1.2674
NP_001121055.1//inhibitor of growth protein 4 isoform 3 [Homo sapiens];NP_001121056.1//inhibitor of growth protein 4 isoform 4 [Homo sapiens];NP_001121058.1//inhibitor of growth protein 4 isoform 6 [Homo sapiens];NP_057246.2//inhibitor of growth protein 4 isoform 1 [Homo sapiens];NP_001121054.1//inhibitor of growth protein 4 isoform 9 [Homo sapiens];NP_001121057.1//inhibitor of growth protein 4 i…	51147	ING4	1.42728		NP_003044.1//chromaffin granule amine transporter isoform a [Homo sapiens];NP_001135797.1//chromaffin granule amine transporter isoform c [Homo sapiens];NP_001135796.1//chromaffin granule amine transporter isoform b [Homo sapiens]	6570	SLC18A1	-1.26692
NP_659424.2//splicing factor U2AF 26 kDa subunit isoform 2 [Homo sapiens];XP_016791201.1//PREDICTED: splicing factor U2AF 26 kDa subunit isoform X1 [Pan troglodytes];NP_001035515.1//splicing factor U2AF 26 kDa subunit isoform 1 [Homo sapiens]	199746	U2AF1L4	1.42674		NP_060352.1//ceroid-lipofuscinosis neuronal protein 6 [Homo sapiens]	54982	CLN6	-1.2669
XP_010386074.1//PREDICTED: LOW QUALITY PROTEIN: olfactory receptor 4A16-like [Rhinopithecus roxellana]	81327	OR4A16	1.42617		EAX10611.1//protein tyrosine phosphatase, non-receptor type substrate 1, isoform CRA_d [Homo sapiens];NP_001317657.1//tyrosine-protein phosphatase non-receptor type substrate 1 isoform 2 precursor [Homo sapiens];NP_542970.1//tyrosine-protein phosphatase non-receptor type substrate 1 isoform 1 precursor [Homo sapiens]	140885	SIRPA	-1.26682
XP_008965145.1//PREDICTED: low-density lipoprotein receptor-related protein 5-like protein isoform X3 [Pan paniscus];XP_015289840.1//PREDICTED: LOW QUALITY PROTEIN: low-density lipoprotein receptor-related protein 5-like protein [Macaca fascicularis]	91355	LRP5L	1.42569		XP_015291404.1//PREDICTED: hydrolethalus syndrome protein 1 homolog isoform X2 [Macaca fascicularis];XP_008019603.1//PREDICTED: hydrolethalus syndrome protein 1 isoform X1 [Chlorocebus sabaeus]	219844	HYLS1	-1.26667
NP_060930.3//rho GTPase-activating protein 15 [Homo sapiens];XP_009441678.1//PREDICTED: rho GTPase-activating protein 15 isoform X4 [Pan troglodytes];XP_004032666.2//PREDICTED: rho GTPase-activating protein 15 isoform X1 [Gorilla gorilla gorilla]	55843	ARHGAP15	1.4251		NP_001307212.1//choline transporter-like protein 5 isoform C [Homo sapiens];NP_001123530.1//choline transporter-like protein 5 isoform B [Homo sapiens];AAH28743.1//Solute carrier family 44, member 5 [Homo sapiens];XP_003921451.1//PREDICTED: choline transporter-like protein 5 isoform X2 [Saimiri boliviensis boliviensis]	204962	SLC44A5	-1.2665
XP_009436451.2//PREDICTED: oxysterol-binding protein 2 isoform X4 [Pan troglodytes];NP_001269670.1//oxysterol-binding protein 2 isoform f [Homo sapiens];NP_110385.1//oxysterol-binding protein 2 isoform a [Homo sapiens];NP_001269668.1//oxysterol-binding protein 2 isoform d [Homo sapiens];NP_001269667.1//oxysterol-binding protein 2 isoform c [Homo sapiens]	23762	OSBP2	1.42439		EAX11098.1//KIAA1715, isoform CRA_a [Homo sapiens];NP_001291938.1//protein lunapark isoform 2 [Homo sapiens];NP_001291937.1//protein lunapark isoform 1 precursor [Homo sapiens];CAH56306.1//hypothetical protein, partial [Homo sapiens];NP_001291939.1//protein lunapark isoform 3 precursor [Homo sapiens];NP_085153.1//protein lunapark isoform 4 [Homo sapiens]	80856	LNPK	-1.26635
NP_001278894.1//wiskott-Aldrich syndrome protein family member 3 isoform 2 [Homo sapiens];NP_006637.2//wiskott-Aldrich syndrome protein family member 3 isoform 1 [Homo sapiens]	10810	WASF3	1.42335		XP_012322075.1//GTPase NRas isoform X1 [Aotus nancymaae]	4893	NRAS	-1.26601
NP_001011552.2//sodium/hydrogen exchanger 4 precursor [Homo sapiens]	389015	SLC9A4	1.42301		XP_009247013.1//PREDICTED: ras-related protein Rap-2a [Pongo abelii]	5911	RAP2A	-1.26586
NP_057296.1//TP53-target gene 3 protein [Homo sapiens]	102724127	TP53TG3F	1.42237		ELK11956.1//hypothetical protein PAL_GLEAN10015630 [Pteropus alecto]	2012	EMP1	-1.26585
NP_002381.2//disintegrin and metalloproteinase domain-containing protein 11 isoform 1 preproprotein [Homo sapiens];XP_017169714.1//PREDICTED: disintegrin and metalloproteinase domain-containing protein 11 isoform X7 [Mus musculus]	4185	ADAM11	1.42231		BAG58215.1//unnamed protein product [Homo sapiens];XP_003811499.1//PREDICTED: phosphoserine aminotransferase isoform X2 [Pan paniscus]	29968	PSAT1	-1.26573
NP_000575.1//interleukin-8 isoform 1 precursor [Homo sapiens];NP_001341769.1//interleukin-8 isoform 2 precursor [Homo sapiens]	3576	CXCL8	1.42208		NP_444269.2//COMM domain-containing protein 7 isoform 1 [Homo sapiens];NP_001092809.1//COMM domain-containing protein 7 isoform 2 [Homo sapiens]	149951	COMMD7	-1.26543
XP_011518813.1//PREDICTED: tripartite motif-containing protein 66 isoform X5 [Homo sapiens]	9866	TRIM66	1.42175		NP_060445.3//protein zwilch homolog isoform 1 [Homo sapiens];XP_009248219.1//PREDICTED: protein zwilch homolog isoform X2 [Pongo abelii]	55055	ZWILCH	-1.26521
NP_077013.1//trafficking protein particle complex subunit 6A isoform 1 [Homo sapiens];NP_001257820.1//trafficking protein particle complex subunit 6A isoform 2 [Homo sapiens];XP_012352306.1//PREDICTED: trafficking protein particle complex subunit 6A isoform X4 [Nomascus leucogenys];XP_012352305.1//PREDICTED: trafficking protein particle complex subunit 6A isoform X3 [Nomascus leucogenys]	79090	TRAPPC6A	1.41927		NP_660274.1//EF-hand calcium-binding domain-containing protein 11 isoform 1 [Homo sapiens];NP_001271195.1//EF-hand calcium-binding domain-containing protein 11 isoform 2 [Homo sapiens];NP_001271198.1//EF-hand calcium-binding domain-containing protein 11 isoform 5 [Homo sapiens];NP_001271197.1//EF-hand calcium-binding domain-containing protein 11 isoform 4 [Homo sapiens]	90141	EFCAB11	-1.26507
XP_001091253.2//PREDICTED: mucin-15 [Macaca mulatta];XP_016872725.1//PREDICTED: mucin-15 isoform X2 [Homo sapiens];XP_016872724.1//PREDICTED: mucin-15 isoform X1 [Homo sapiens];NP_001128563.1//mucin-15 isoform a [Homo sapiens]	143662	MUC15	1.41918		NP_653314.3//regulator of microtubule dynamics protein 2 isoform 1 [Homo sapiens];NP_001164264.1//regulator of microtubule dynamics protein 2 isoform 3 [Homo sapiens];XP_016858967.1//PREDICTED: regulator of microtubule dynamics protein 2 isoform X7 [Homo sapiens];NP_001309141.1//regulator of microtubule dynamics protein 2 isoform 4 [Homo sapiens];XP_016858968.1//PREDICTED: regulator of microtubul…	151393	RMDN2	-1.26438
NP_079174.2//DENN domain-containing protein 1C isoform 1 [Homo sapiens]	79958	DENND1C	1.41907		XP_016884274.1//PREDICTED: cat eye syndrome critical region protein 2 isoform X1 [Homo sapiens];NP_001276976.1//cat eye syndrome critical region protein 2 isoform 1 [Homo sapiens]	27443	CECR2	-1.26437
XP_010374432.1//PREDICTED: dynein heavy chain 9, axonemal [Rhinopithecus roxellana];XP_011788634.1//PREDICTED: dynein heavy chain 9, axonemal [Colobus angolensis palliatus]	1770	DNAH9	1.41864		NP_005774.2//thioredoxin domain-containing protein 9 [Homo sapiens]	10190	TXNDC9	-1.26381
NP_001264022.1//zinc finger protein 550 isoform b [Homo sapiens];XP_014722149.1//PREDICTED: zinc finger protein 543-like [Equus asinus]	162972	ZNF550	1.41834		NP_059110.2//ubl carboxyl-terminal hydrolase 18 [Homo sapiens]	11274	USP18	-1.26362
NP_001108105.1//cytosolic phospholipase A2 beta [Homo sapiens]	100137049	PLA2G4B	1.41808		NP_079221.2//recQ-mediated genome instability protein 1 [Homo sapiens]	80010	RMI1	-1.26344
XP_011789657.1//PREDICTED: acyl-CoA-binding domain-containing protein 7 [Colobus angolensis palliatus]	414149	ACBD7	1.41765		NP_078857.5//protein FAM184A isoform 1 [Homo sapiens];XP_008951171.1//PREDICTED: protein FAM184A isoform X2 [Pan paniscus];XP_009450182.2//PREDICTED: protein FAM184A isoform X4 [Pan troglodytes];XP_009450183.2//PREDICTED: protein FAM184A isoform X5 [Pan troglodytes]	79632	FAM184A	-1.2632
NP_955378.1//profilin-4 [Homo sapiens]	375189	PFN4	1.41727		EAX10286.1//small nuclear ribonucleoprotein polypeptide B'', isoform CRA_b [Homo sapiens]	6629	SNRPB2	-1.26277
NP_003945.2//mitogen-activated protein kinase kinase kinase 14 [Homo sapiens]	9020	MAP3K14	1.41703		NP_078777.1//homeobox protein Hox-D1 [Homo sapiens]	3231	HOXD1	-1.26273
BAD92480.1//tripartite motif-containing 52 variant, partial [Homo sapiens];NP_116154.1//tripartite motif-containing protein 52 isoform 1 [Homo sapiens]	84851	TRIM52	1.41591		XP_008950241.1//PREDICTED: protein Mis18-beta isoform X2 [Pan paniscus];XP_003826657.2//PREDICTED: protein Mis18-beta isoform X1 [Pan paniscus]	11339	OIP5	-1.26256
NP_001306016.1//AT-rich interactive domain-containing protein 5A isoform b [Homo sapiens];NP_001306014.1//AT-rich interactive domain-containing protein 5A isoform a [Homo sapiens];AAA36325.1//modulator recognition factor I, partial [Homo sapiens]	10865	ARID5A	1.41561		NP_001277141.1//tetraspanin-10 isoform a [Homo sapiens];XP_007985368.1//PREDICTED: uncharacterized protein LOC103229289 [Chlorocebus sabaeus]	83882	TSPAN10	-1.26226
XP_010621314.1//PREDICTED: histone H2B type 1-N [Fukomys damarensis]	85236	HIST1H2BK	1.4155		EDL36719.1//mCG22342, isoform CRA_c, partial [Mus musculus]	84312	BRMS1L	-1.26216
EDL96867.1//synaptic Ras GTPase activating protein 1 homolog (rat), isoform CRA_c [Rattus norvegicus];NP_001123538.1//ras/Rap GTPase-activating protein SynGAP isoform 2 [Homo sapiens]	8831	SYNGAP1	1.41493		XP_009451927.2//PREDICTED: claspin isoform X3 [Pan troglodytes];NP_071394.2//claspin isoform 1 [Homo sapiens];NP_001177410.1//claspin isoform 2 [Homo sapiens]	63967	CLSPN	-1.26207
NP_079062.1//probable palmitoyltransferase ZDHHC11 [Homo sapiens];XP_017707396.1//PREDICTED: filaggrin-2-like [Rhinopithecus bieti]	79844	ZDHHC11	1.41425		NP_001035536.1//myotubularin-related protein 12 isoform 1 [Homo sapiens];NP_001281273.1//myotubularin-related protein 12 isoform 3 [Homo sapiens];NP_001281272.1//myotubularin-related protein 12 isoform 1 [Homo sapiens]	54545	MTMR12	-1.26189
AAP20058.1//HSD24 [Homo sapiens]	201229	LYRM9	1.41411		NP_009046.2//tumor necrosis factor-inducible gene 6 protein precursor [Homo sapiens]	7130	TNFAIP6	-1.2618
NP_003449.2//protein bassoon [Homo sapiens]	8927	BSN	1.41209		NP_071328.2//mdm2-binding protein [Homo sapiens]	27085	MTBP	-1.26165
NP_001338203.1//disks large homolog 2 isoform 7 [Homo sapiens];NP_001338204.1//disks large homolog 2 isoform 8 [Homo sapiens];NP_001193698.1//disks large homolog 2 isoform 5 [Homo sapiens];XP_016777950.1//PREDICTED: disks large homolog 2 isoform X2 [Pan troglodytes];BAC30440.1//unnamed protein product, partial [Mus musculus];NP_001338205.1//disks large homolog 2 isoform 9 [Homo sapiens];NP_001136…	1740	DLG2	1.41172		XP_014967277.1//PREDICTED: uncharacterized protein LOC100430578 isoform X2 [Macaca mulatta]	3151	HMGN2	-1.26164
EAW72005.1//hypothetical protein MGC33839, partial [Homo sapiens];XP_011524727.1//PREDICTED: claudin domain-containing protein 2 isoform X4 [Homo sapiens];XP_016881735.1//PREDICTED: claudin domain-containing protein 2 isoform X2 [Homo sapiens]	125875	CLDND2	1.41112		XP_012383183.1//PREDICTED: annexin A1 [Dasypus novemcinctus]	301	ANXA1	-1.26139
NP_001483.3//embryonic growth/differentiation factor 1 precursor [Homo sapiens]	2657	GDF1	1.41059		BAG63909.1//unnamed protein product [Homo sapiens]	10714	POLD3	-1.2612
NP_005186.2//CCAAT/enhancer-binding protein delta [Homo sapiens]	1052	CEBPD	1.41043		XP_021522106.1//guanylate-binding protein 3 isoform X2 [Aotus nancymaae];NP_001306110.1//guanylate-binding protein 3 isoform 4 [Homo sapiens];XP_011811446.1//PREDICTED: guanylate-binding protein 3 isoform X1 [Colobus angolensis palliatus];XP_006710637.1//PREDICTED: guanylate-binding protein 3 isoform X1 [Homo sapiens]	2635	GBP3	-1.26097
NP_001295755.1//glycosylphosphatidylinositol-anchored high density lipoprotein-binding protein 1 precursor [Sus scrofa];XP_021798404.1//glycosylphosphatidylinositol-anchored high density lipoprotein-binding protein 1 isoform X1 [Papio anubis]	338328	GPIHBP1	1.40911		NP_035784.1//tubulin alpha-1B chain [Mus musculus]	10376	TUBA1B	-1.26085
XP_017725223.1//PREDICTED: protein phosphatase 1J isoform X2 [Rhinopithecus bieti]	333926	PPM1J	1.40895		NP_919260.2//claudin-23 [Homo sapiens]	137075	CLDN23	-1.25986
XP_011795671.1//PREDICTED: N-acetyltransferase 9 isoform X11 [Colobus angolensis palliatus];XP_011795059.1//PREDICTED: N-acetyltransferase 9 isoform X3 [Colobus angolensis palliatus];NP_001292011.1//N-acetyltransferase 9 isoform 6 [Homo sapiens];XP_011795141.1//PREDICTED: N-acetyltransferase 9 isoform X4 [Colobus angolensis palliatus];EAW89193.1//N-acetyltransferase 9, isoform CRA_a [Homo sapiens…	26151	NAT9	1.40894		NP_001092084.1//pseudouridylate synthase 7 homolog-like protein isoform a [Homo sapiens];XP_003825789.1//PREDICTED: pseudouridylate synthase 7 homolog-like protein isoform X1 [Pan paniscus];XP_016875485.1//PREDICTED: pseudouridylate synthase 7 homolog-like protein isoform X1 [Homo sapiens];XP_011537092.1//PREDICTED: pseudouridylate synthase 7 homolog-like protein isoform X2 [Homo sapiens]	83448	PUS7L	-1.25974
XP_016818144.1//PREDICTED: BEN domain-containing protein 7 isoform X3 [Pan troglodytes];XP_011517694.1//PREDICTED: BEN domain-containing protein 7 isoform X4 [Homo sapiens];XP_016818145.1//PREDICTED: BEN domain-containing protein 7 isoform X4 [Pan troglodytes];XP_016818147.1//PREDICTED: BEN domain-containing protein 7 isoform X6 [Pan troglodytes];XP_005252459.1//PREDICTED: BEN domain-containing p…	222389	BEND7	1.40826		NP_064582.2//N-lysine methyltransferase SMYD2 [Homo sapiens]	56950	SMYD2	-1.2597
XP_001916304.2//PREDICTED: transmembrane protein 132D [Equus caballus]	121256	TMEM132D	1.40811		NP_006819.2//activating signal cointegrator 1 complex subunit 3 isoform a [Homo sapiens];NP_001271200.1//activating signal cointegrator 1 complex subunit 3 isoform c [Homo sapiens];XP_011533696.1//PREDICTED: activating signal cointegrator 1 complex subunit 3 isoform X1 [Homo sapiens];XP_010387724.1//PREDICTED: activating signal cointegrator 1 complex subunit 3 isoform X2 [Rhinopithecus roxellana]	10973	ASCC3	-1.2595
XP_005259184.1//PREDICTED: transcription factor RelB isoform X1 [Homo sapiens];NP_006500.2//transcription factor RelB [Homo sapiens]	5971	RELB	1.40767		NP_001191763.1//anoctamin-10 isoform 5 [Homo sapiens];NP_060545.3//anoctamin-10 isoform 1 [Homo sapiens];NP_001191760.1//anoctamin-10 isoform 2 [Homo sapiens];XP_016862208.1//PREDICTED: anoctamin-10 isoform X7 [Homo sapiens];NP_001191762.1//anoctamin-10 isoform 4 [Homo sapiens];NP_001333392.1//anoctamin-10 isoform 6 [Homo sapiens];NP_001333396.1//anoctamin-10 isoform 7 [Homo sapiens];NP_001333394…	55129	ANO10	-1.25935
NP_055541.1//TANK-binding kinase 1-binding protein 1 [Homo sapiens]	9755	TBKBP1	1.40762		XP_007981517.1//PREDICTED: olfactory receptor 2A14 [Chlorocebus sabaeus]	135941	OR2A14	-1.25906
EMP25248.1//hypothetical protein UY3_17688 [Chelonia mydas]	7570	ZNF22	1.40728		XP_020860546.1//26S proteasome non-ATPase regulatory subunit 14 isoform X1 [Phascolarctos cinereus]	10213	PSMD14	-1.25893
NP_001118231.1//protein FRG2-like-2 [Homo sapiens]	100288801	FRG2C	1.40685		NP_001136117.1//nuclear envelope integral membrane protein 2 precursor [Homo sapiens];BAH12468.1//unnamed protein product [Homo sapiens];XP_012319560.1//nuclear envelope integral membrane protein 2 isoform X2 [Aotus nancymaae];XP_012319558.1//nuclear envelope integral membrane protein 2 isoform X1 [Aotus nancymaae]	100131211	NEMP2	-1.25888
XP_010360012.1//PREDICTED: zinc finger protein 91-like [Rhinopithecus roxellana];NP_005806.2//zinc finger protein 443 [Homo sapiens]	10224	ZNF443	1.40585		NP_004514.2//kinesin-like protein KIF11 [Homo sapiens]	3832	KIF11	-1.25877
NP_001165911.1//poly(U)-specific endoribonuclease isoform 3 precursor [Homo sapiens];NP_006016.1//poly(U)-specific endoribonuclease isoform 2 precursor [Homo sapiens];NP_001165910.1//poly(U)-specific endoribonuclease isoform 1 precursor [Homo sapiens]	8909	ENDOU	1.40576		NP_001555.1//inhibitor of growth protein 2 isoform 1 [Homo sapiens];NP_001278888.1//inhibitor of growth protein 2 isoform 2 [Homo sapiens]	3622	ING2	-1.25793
NP_036441.2//SH3 and multiple ankyrin repeat domains protein 2 isoform 1 [Homo sapiens];XP_016776961.1//PREDICTED: SH3 and multiple ankyrin repeat domains protein 2 isoform X2 [Pan troglodytes];NP_573573.2//SH3 and multiple ankyrin repeat domains protein 2 isoform 2 [Homo sapiens]	22941	SHANK2	1.40576		NP_001268862.1//condensin-2 complex subunit G2 isoform b [Homo sapiens];NP_060230.5//condensin-2 complex subunit G2 isoform a [Homo sapiens];XP_016814004.1//PREDICTED: condensin-2 complex subunit G2 isoform X3 [Pan troglodytes]	54892	NCAPG2	-1.25785
NP_258443.2//POM121-like protein 2 [Homo sapiens]	94026	POM121L2	1.40541		XP_002753271.2//PREDICTED: PCNA-associated factor isoform X1 [Callithrix jacchus];XP_009003303.1//PREDICTED: PCNA-associated factor isoform X2 [Callithrix jacchus]	9768	PCLAF	-1.25762
NP_001157243.1//collagen alpha-2(XI) chain isoform 4 precursor [Homo sapiens];NP_542411.2//collagen alpha-2(XI) chain isoform 1 preproprotein [Homo sapiens];NP_542412.2//collagen alpha-2(XI) chain isoform 2 preproprotein [Homo sapiens];NP_542410.2//collagen alpha-2(XI) chain isoform 3 preproprotein [Homo sapiens]	1302	COL11A2	1.40525		XP_007990835.1//PREDICTED: probable global transcription activator SNF2L1 isoform X2 [Chlorocebus sabaeus];XP_004280571.1//PREDICTED: probable global transcription activator SNF2L1 isoform X2 [Orcinus orca];NP_001269803.1//probable global transcription activator SNF2L1 isoform d [Homo sapiens];XP_005262519.1//PREDICTED: probable global transcription activator SNF2L1 isoform X2 [Homo sapiens]	6594	SMARCA1	-1.25728
ELR58138.1//Insulin enhancer protein ISL-1, partial [Bos mutus]	3670	ISL1	1.40488		XP_014925443.1//PREDICTED: ras-related protein Rab-7b [Acinonyx jubatus];NP_001291768.1//ras-related protein Rab-7b isoform b [Homo sapiens]	338382	RAB7B	-1.25727
NP_000219.2//laminin subunit beta-3 precursor [Homo sapiens];XP_017743801.1//PREDICTED: laminin subunit beta-3 [Rhinopithecus bieti]	3914	LAMB3	1.40418		XP_016863260.1//PREDICTED: zinc finger protein 827 isoform X5 [Homo sapiens];XP_011529936.1//PREDICTED: zinc finger protein 827 isoform X1 [Homo sapiens];XP_016807796.1//PREDICTED: zinc finger protein 827 isoform X1 [Pan troglodytes]	152485	ZNF827	-1.25699
NP_068770.2//doublesex- and mab-3-related transcription factor 1 [Homo sapiens]	1761	DMRT1	1.40413		NP_694541.2//alpha-N-acetylgalactosaminide alpha-2,6-sialyltransferase 3 isoform 1 [Homo sapiens];XP_005893533.1//PREDICTED: alpha-N-acetylgalactosaminide alpha-2,6-sialyltransferase 3 [Bos mutus];NP_001336038.1//alpha-N-acetylgalactosaminide alpha-2,6-sialyltransferase 3 isoform 8 [Homo sapiens];NP_001336037.1//alpha-N-acetylgalactosaminide alpha-2,6-sialyltransferase 3 isoform 6 [Homo sapiens];…	256435	ST6GALNAC3	-1.25673
XP_012320274.1//protocadherin gamma-A5 isoform X15 [Aotus nancymaae]	56110	PCDHGA5	1.40287		NP_699205.1//lysM and putative peptidoglycan-binding domain-containing protein 2 isoform 1 [Homo sapiens];XP_019297660.1//PREDICTED: lysM and putative peptidoglycan-binding domain-containing protein 2 isoform X1 [Panthera pardus]	256586	LYSMD2	-1.2566
NP_001164158.1//E3 ubiquitin-protein ligase MIB2 isoform 3 [Homo sapiens];NP_001164157.1//E3 ubiquitin-protein ligase MIB2 isoform 2 [Homo sapiens];NP_543151.2//E3 ubiquitin-protein ligase MIB2 isoform 1 [Homo sapiens];NP_001164159.1//E3 ubiquitin-protein ligase MIB2 isoform 4 [Homo sapiens];XP_016855853.1//PREDICTED: E3 ubiquitin-protein ligase MIB2 isoform X22 [Homo sapiens]	142678	MIB2	1.40242		XP_010972469.1//PREDICTED: histone H2A type 1-J-like isoform X2 [Camelus bactrianus]	8331	HIST1H2AJ	-1.25642
XP_007992774.1//PREDICTED: LOW QUALITY PROTEIN: protein Dos [Chlorocebus sabaeus]	255057	CBARP	1.40219		NP_001138787.1//kinetochore-associated protein DSN1 homolog isoform 1 [Homo sapiens];NP_001138789.1//kinetochore-associated protein DSN1 homolog isoform 2 [Homo sapiens]	79980	DSN1	-1.25642
NP_005551.3//laminin subunit alpha-5 precursor [Homo sapiens]	3911	LAMA5	1.402		NP_001027903.1//2'-5'-oligoadenylate synthase 2 isoform 3 [Homo sapiens];NP_002526.2//2'-5'-oligoadenylate synthase 2 isoform 2 [Homo sapiens];EAW98026.1//2'-5'-oligoadenylate synthetase 2, 69/71kDa, isoform CRA_a [Homo sapiens]	4939	OAS2	-1.25622
NP_001036169.1//chloride channel protein ClC-Ka isoform 2 [Homo sapiens];NP_001244068.1//chloride channel protein ClC-Ka isoform 3 [Homo sapiens];NP_004061.3//chloride channel protein ClC-Ka isoform 1 [Homo sapiens]	1187	CLCNKA	1.40131		NP_001157935.1//RANBP2-like and GRIP domain-containing protein 8 [Homo sapiens]	727851	RGPD8	-1.25622
NP_001287983.1//prenylcysteine oxidase-like isoform 2 [Homo sapiens];NP_001287986.1//prenylcysteine oxidase-like isoform 3 [Homo sapiens];NP_076933.3//prenylcysteine oxidase-like isoform 1 precursor [Homo sapiens]	78991	PCYOX1L	1.40126		NP_006071.1//semaphorin-3A precursor [Homo sapiens]	10371	SEMA3A	-1.25599
XP_008001382.1//PREDICTED: aquaporin-6 [Chlorocebus sabaeus]	363	AQP6	1.40116		EAW86242.1//hCG2017590 [Homo sapiens]	221060	C10orf111	-1.25579
NP_071908.2//nucleoredoxin isoform 1 [Homo sapiens];XP_018868939.1//PREDICTED: nucleoredoxin [Gorilla gorilla gorilla]	64359	NXN	1.40089		NP_056512.5//4-hydroxybenzoate polyprenyltransferase, mitochondrial [Homo sapiens]	27235	COQ2	-1.2554
NP_001138461.1//putative uncharacterized zinc finger protein 814 [Homo sapiens];XP_018870933.1//PREDICTED: putative uncharacterized zinc finger protein 814 [Gorilla gorilla gorilla]	730051	ZNF814	1.4005		NP_001182549.1//coiled-coil domain-containing protein 189 isoform 2 [Homo sapiens];NP_001014979.2//coiled-coil domain-containing protein 189 isoform 1 [Homo sapiens]	90835	CCDC189	-1.25516
NP_001188474.1//putative RNA-binding protein 15 isoform 2 [Homo sapiens];NP_073605.4//putative RNA-binding protein 15 isoform 1 [Homo sapiens];CAC38861.1//one twenty two protein [Homo sapiens]	64783	RBM15	1.40008		NP_001002858.1//annexin A2 isoform 1 [Homo sapiens];AAH66955.2//Annexin A2, partial [Homo sapiens]	302	ANXA2	-1.25477
OWK15009.1//SOCS3 [Cervus elaphus hippelaphus]	9021	SOCS3	1.40003		XP_016003564.1//PREDICTED: DNA-directed RNA polymerase III subunit RPC2 isoform X1 [Rousettus aegyptiacus];XP_005322387.1//DNA-directed RNA polymerase III subunit RPC2 isoform X1 [Ictidomys tridecemlineatus]	55703	POLR3B	-1.25476
XP_005278309.1//PREDICTED: leukocyte receptor cluster member 8 isoform X3 [Homo sapiens];XP_005278305.1//PREDICTED: leukocyte receptor cluster member 8 isoform X1 [Homo sapiens];NP_443157.1//leukocyte receptor cluster member 8 [Homo sapiens]	114823	LENG8	1.39985		NP_001278210.2//forkhead box protein O6 [Homo sapiens]	100132074	FOXO6	-1.25469
NP_620142.2//uncharacterized protein C11orf74 isoform a [Homo sapiens];NP_001263654.1//uncharacterized protein C11orf74 isoform b [Homo sapiens]	119710	C11orf74	1.3996		XP_006083094.1//PREDICTED: secreted frizzled-related protein 3 isoform X1 [Myotis lucifugus]	2487	FRZB	-1.25467
XP_021552938.1//V-type proton ATPase subunit G 2 [Neomonachus schauinslandi];XP_022366453.1//V-type proton ATPase subunit G 2 isoform X2 [Enhydra lutris kenyoni];AAH68023.1//ATP6V1G2 protein, partial [Homo sapiens]	534	ATP6V1G2	1.39932		NP_001071174.1//epithelial cell-transforming sequence 2 oncogene-like [Homo sapiens]	345930	ECT2L	-1.25467
NP_056327.4//dynein heavy chain 1, axonemal [Homo sapiens]	25981	DNAH1	1.39917		NP_000869.1//interleukin-2 receptor subunit beta precursor [Homo sapiens]	3560	IL2RB	-1.25461
NP_056980.2//zinc finger MYND domain-containing protein 10 isoform 1 [Homo sapiens];NP_001295308.1//zinc finger MYND domain-containing protein 10 isoform 2 [Homo sapiens]	51364	ZMYND10	1.39842		NP_775490.2//serine/threonine-protein kinase SIK1 [Homo sapiens]	150094	SIK1	-1.25434
NP_997235.3//cytochrome P450 4V2 [Homo sapiens];XP_015306621.1//PREDICTED: LOW QUALITY PROTEIN: collagen alpha-2(I) chain-like [Macaca fascicularis]	285440	CYP4V2	1.39825		XP_006723905.1//PREDICTED: retinoblastoma-like protein 1 isoform X3 [Homo sapiens];XP_021776761.1//retinoblastoma-like protein 1 isoform X4 [Papio anubis];NP_002886.2//retinoblastoma-like protein 1 isoform a [Homo sapiens]	5933	RBL1	-1.25433
XP_012783911.1//PREDICTED: mitochondrial uncoupling protein 4 isoform X2 [Ochotona princeps];XP_007193889.1//PREDICTED: mitochondrial uncoupling protein 4 isoform X1 [Balaenoptera acutorostrata scammoni];XP_015455846.1//PREDICTED: mitochondrial uncoupling protein 4 isoform X1 [Pteropus alecto];NP_004268.3//mitochondrial uncoupling protein 4 isoform 1 [Homo sapiens]	9481	SLC25A27	1.39821		NP_001028203.1//fas apoptotic inhibitory molecule 1 isoform b [Homo sapiens];EAW79059.1//Fas apoptotic inhibitory molecule, isoform CRA_c [Homo sapiens];XP_011511252.1//PREDICTED: fas apoptotic inhibitory molecule 1 isoform X1 [Homo sapiens];NP_001028202.1//fas apoptotic inhibitory molecule 1 isoform a [Homo sapiens]	55179	FAIM	-1.25418
XP_016798474.1//PREDICTED: collectrin [Pan troglodytes]	57393	CLTRN	1.39808		XP_014990621.1//PREDICTED: TRPM8 channel-associated factor 2 isoform X2 [Macaca mulatta];NP_001139131.1//cTAGE family member 9 [Homo sapiens]	340307	CTAGE6	-1.25402
XP_523557.5//PREDICTED: platelet glycoprotein Ib alpha chain [Pan troglodytes]	2811	GP1BA	1.39795		XP_019960364.1//PREDICTED: collagen alpha-5(IV) chain-like [Paralichthys olivaceus]	115908	CTHRC1	-1.25367
NP_689699.2//sterile alpha motif domain-containing protein 11 [Homo sapiens]	148398	SAMD11	1.39773		NP_006092.1//kinetochore protein NDC80 homolog [Homo sapiens]	10403	NDC80	-1.2536
XP_020040697.1//E3 ubiquitin-protein ligase RNF152 [Castor canadensis];XP_008703320.1//PREDICTED: E3 ubiquitin-protein ligase RNF152 [Ursus maritimus]	220441	RNF152	1.39764		XP_007533964.2//PREDICTED: charged multivesicular body protein 3 isoform X3 [Erinaceus europaeus];XP_011712175.1//PREDICTED: charged multivesicular body protein 3 isoform X2 [Macaca nemestrina];XP_004029619.1//PREDICTED: charged multivesicular body protein 3 isoform X1 [Gorilla gorilla gorilla]	51652	CHMP3	-1.25357
XP_011785446.1//PREDICTED: uroplakin-3b isoform X1 [Colobus angolensis palliatus];BAC85220.1//unnamed protein product [Homo sapiens];NP_872625.1//uroplakin-3b isoform b precursor [Homo sapiens];NP_001334613.1//uroplakin-3b isoform d precursor [Homo sapiens];NP_085047.1//uroplakin-3b isoform a precursor [Homo sapiens]	105375355	UPK3B	1.39747		XP_015451270.1//PREDICTED: beta-1,4-galactosyltransferase 6 isoform X2 [Pteropus alecto];XP_006920064.1//PREDICTED: beta-1,4-galactosyltransferase 6 isoform X1 [Pteropus alecto];XP_006722641.1//PREDICTED: beta-1,4-galactosyltransferase 6 isoform X2 [Homo sapiens]	9331	B4GALT6	-1.25351
NP_001172035.1//PI-PLC X domain-containing protein 2 isoform a [Homo sapiens];EHH61416.1//hypothetical protein EGM_19812 [Macaca fascicularis];XP_009196981.1//PI-PLC X domain-containing protein 2 isoform X1 [Papio anubis]	257068	PLCXD2	1.39729		NP_819056.1//otopetrin-1 [Homo sapiens]	133060	OTOP1	-1.25341
NP_001073893.1//lysine-specific demethylase 6B isoform 1 [Homo sapiens];NP_001335645.1//lysine-specific demethylase 6B isoform 2 [Homo sapiens]	23135	KDM6B	1.39621		CAB90455.1//C21orf13, partial [Homo sapiens]	150082	LCA5L	-1.25319
NP_236914.2//cGMP-specific 3',5'-cyclic phosphodiesterase isoform 2 [Homo sapiens];NP_001074.2//cGMP-specific 3',5'-cyclic phosphodiesterase isoform 1 [Homo sapiens];EAX05277.1//phosphodiesterase 5A, cGMP-specific, isoform CRA_c [Homo sapiens]	8654	PDE5A	1.39518		EAW79510.1//polymerase (DNA directed), theta, isoform CRA_a [Homo sapiens];NP_955452.3//DNA polymerase theta [Homo sapiens]	10721	POLQ	-1.25293
NP_036328.1//G antigen 2D [Homo sapiens]	729408	GAGE2D	1.39481		XP_002834093.2//PREDICTED: origin recognition complex subunit 6 [Pongo abelii]	23594	ORC6	-1.25286
XP_016774298.1//PREDICTED: adipogenesis regulatory factor isoform X1 [Pan troglodytes]	10974	ADIRF	1.3942		NP_149110.1//protein naked cuticle homolog 1 [Homo sapiens]	85407	NKD1	-1.25277
XP_012359241.1//PREDICTED: LOW QUALITY PROTEIN: epidermal growth factor receptor kinase substrate 8-like protein 2 [Nomascus leucogenys];EAX02376.1//EPS8-like 2, isoform CRA_b [Homo sapiens]	64787	EPS8L2	1.3938		XP_007990383.1//PREDICTED: protein POF1B isoform X2 [Chlorocebus sabaeus];XP_007990382.1//PREDICTED: protein POF1B isoform X1 [Chlorocebus sabaeus]	79983	POF1B	-1.2527
XP_009455952.1//PREDICTED: UPF0691 protein C9orf116 homolog isoform X2 [Pan troglodytes];XP_520353.3//PREDICTED: UPF0691 protein C9orf116 isoform X1 [Pan troglodytes]	138162	C9orf116	1.39305		NP_001179758.2//ephrin type-B receptor 1 precursor [Bos taurus]	2047	EPHB1	-1.2527
NP_597719.1//tetratricopeptide repeat protein 14 isoform a [Homo sapiens];XP_014987053.1//PREDICTED: tetratricopeptide repeat protein 14 isoform X4 [Macaca mulatta];XP_002802952.2//PREDICTED: tetratricopeptide repeat protein 14 isoform X3 [Macaca mulatta]	151613	TTC14	1.39272		NP_000779.1//deoxycytidine kinase [Homo sapiens]	1633	DCK	-1.25262
XP_005274612.1//PREDICTED: gem-associated protein 8 isoform X1 [Homo sapiens];BAC86038.1//unnamed protein product [Homo sapiens]	54960	GEMIN8	1.39247		NP_037359.3//aggrecan core protein isoform 2 precursor [Homo sapiens];NP_001126.3//aggrecan core protein isoform 1 precursor [Homo sapiens];XP_011519616.1//PREDICTED: aggrecan core protein isoform X6 [Homo sapiens];AAH36445.1//Aggrecan [Homo sapiens]	176	ACAN	-1.25253
XP_017369421.1//PREDICTED: zinc finger protein 778 isoform X2 [Cebus capucinus imitator];XP_012365018.1//PREDICTED: zinc finger protein 266 isoform X1 [Nomascus leucogenys]	7675	ZNF121	1.39164		NP_057222.2//5-demethoxyubiquinone hydroxylase, mitochondrial isoform 1 [Homo sapiens]	10229	COQ7	-1.25244
NP_001269230.1//putative UPF0607 protein ENSP00000381418 [Homo sapiens]	729159	LOC729159	1.39152		NP_065154.2//uncharacterized aarF domain-containing protein kinase 1 isoform a precursor [Homo sapiens];NP_001136017.1//uncharacterized aarF domain-containing protein kinase 1 isoform b [Homo sapiens]	57143	ADCK1	-1.25215
NP_659428.2//thrombospondin-type laminin G domain and EAR repeat-containing protein isoform 1 precursor [Homo sapiens]	54084	TSPEAR	1.39136		XP_011728788.1//PREDICTED: pseudouridylate synthase 7 homolog isoform X2 [Macaca nemestrina];XP_011728787.1//PREDICTED: pseudouridylate synthase 7 homolog isoform X1 [Macaca nemestrina];NP_001305092.1//pseudouridylate synthase 7 homolog isoform a [Homo sapiens];XP_015303379.1//PREDICTED: pseudouridylate synthase 7 homolog isoform X3 [Macaca fascicularis];XP_011910027.1//PREDICTED: pseudouridylate…	54517	PUS7	-1.25193
NP_001176.1//zinc-alpha-2-glycoprotein precursor [Homo sapiens]	563	AZGP1	1.3911		XP_014387048.1//PREDICTED: insulin-degrading enzyme isoform X1 [Myotis brandtii];XP_016774359.1//PREDICTED: insulin-degrading enzyme isoform X4 [Pan troglodytes];XP_003922440.2//PREDICTED: insulin-degrading enzyme isoform X1 [Saimiri boliviensis boliviensis];NP_001309723.1//insulin-degrading enzyme isoform 4 [Homo sapiens];NP_004960.2//insulin-degrading enzyme isoform 1 [Homo sapiens];XP_01687167…	3416	IDE	-1.25183
XP_016885209.1//PREDICTED: diamine acetyltransferase 1 isoform X1 [Homo sapiens];XP_014198881.1//PREDICTED: diamine acetyltransferase 1 isoform X1 [Pan paniscus];AAP92609.1//Ab2-402 [Rattus norvegicus]	6303	SAT1	1.39099		BAC87218.1//unnamed protein product [Homo sapiens]	143630	UBQLNL	-1.25169
NP_006279.2//thy-1 membrane glycoprotein preproprotein [Homo sapiens]	7070	THY1	1.39092		NP_001193775.1//abnormal spindle-like microcephaly-associated protein isoform 2 [Homo sapiens];NP_060606.3//abnormal spindle-like microcephaly-associated protein isoform 1 [Homo sapiens]	259266	ASPM	-1.25159
NP_001264262.1//ankyrin repeat domain-containing protein 62 [Homo sapiens]	342850	ANKRD62	1.3908		NP_008846.2//protein XRP2 [Homo sapiens]	6102	RP2	-1.25134
EAW83097.1//engulfment and cell motility 3, isoform CRA_a [Homo sapiens]	79767	ELMO3	1.39066		NP_001269416.1//DNA primase large subunit isoform b [Homo sapiens];NP_000938.2//DNA primase large subunit isoform a [Homo sapiens]	5558	PRIM2	-1.25133
XP_008953385.1//PREDICTED: advanced glycosylation end product-specific receptor isoform X4 [Pan paniscus];XP_003829814.1//PREDICTED: advanced glycosylation end product-specific receptor isoform X1 [Pan paniscus];XP_004043792.1//PREDICTED: advanced glycosylation end product-specific receptor isoform X3 [Gorilla gorilla gorilla];BAG60385.1//unnamed protein product [Homo sapiens];XP_009449255.1//PRE…	177	AGER	1.39032		AAH39512.1//LIM domain only 1 (rhombotin 1), partial [Homo sapiens];XP_006718291.1//PREDICTED: rhombotin-1 isoform X1 [Homo sapiens];EFB17284.1//hypothetical protein PANDA_004271, partial [Ailuropoda melanoleuca]	4004	LMO1	-1.25122
NP_001483.3//embryonic growth/differentiation factor 1 precursor [Homo sapiens];NP_067090.1//ceramide synthase 1 isoform 1 [Homo sapiens]	10715	CERS1	1.39015		CAH56229.1//hypothetical protein, partial [Homo sapiens]	29028	ATAD2	-1.25108
XP_018887495.1//PREDICTED: putative uncharacterized protein C8orf44 homolog, partial [Gorilla gorilla gorilla]	56260	C8orf44	1.39008		NP_203751.2//FH2 domain-containing protein 1 [Homo sapiens]	85462	FHDC1	-1.25088
XP_016812722.1//PREDICTED: maturin isoform X1 [Pan troglodytes];XP_007979925.1//PREDICTED: maturin [Chlorocebus sabaeus]	222166	MTURN	1.38901		NP_001307787.1//isoamyl acetate-hydrolyzing esterase 1 homolog isoform b [Homo sapiens];AAH19061.1//IAH1 protein, partial [Homo sapiens];NP_001034702.1//isoamyl acetate-hydrolyzing esterase 1 homolog isoform a precursor [Homo sapiens];AAH67865.1//IAH1 protein, partial [Homo sapiens]	285148	IAH1	-1.25085
NP_660157.1//dnaJ homolog subfamily B member 7 [Homo sapiens];NP_071381.1//probable Xaa-Pro aminopeptidase 3 isoform 1 [Homo sapiens];AAH01208.1//XPNPEP3 protein [Homo sapiens]	63929	XPNPEP3	1.38892		NP_001309979.1//putative homeodomain transcription factor 1 isoform e [Homo sapiens];NP_001309981.1//putative homeodomain transcription factor 1 isoform g [Homo sapiens];NP_006599.2//putative homeodomain transcription factor 1 isoform a [Homo sapiens];NP_001309977.1//putative homeodomain transcription factor 1 isoform d [Homo sapiens]	10745	PHTF1	-1.25079
XP_004047451.1//PREDICTED: brain and acute leukemia cytoplasmic protein isoform X1 [Gorilla gorilla gorilla]	79870	BAALC	1.38866		XP_004374871.1//PREDICTED: neuroplastin [Trichechus manatus latirostris];NP_059429.1//neuroplastin isoform a precursor [Homo sapiens];NP_001154836.1//neuroplastin isoform d precursor [Homo sapiens]	27020	NPTN	-1.25065
APP91560.1//PR domain 9 protein, partial [Tarsius sp.]	56979	PRDM9	1.38737		XP_011517008.1//PREDICTED: COBW domain-containing protein 3 isoform X7 [Homo sapiens];XP_016886035.1//PREDICTED: COBW domain-containing protein 6 isoform X6 [Homo sapiens];XP_016886027.1//PREDICTED: COBW domain-containing protein 6 isoform X20 [Homo sapiens];XP_016886032.1//PREDICTED: COBW domain-containing protein 6 isoform X2 [Homo sapiens];BAG56717.1//unnamed protein product [Homo sapiens];XP_…	644019	CBWD6	-1.25064
XP_003270895.1//PREDICTED: transient receptor potential cation channel subfamily V member 5 [Nomascus leucogenys]	56302	TRPV5	1.3871		XP_007989513.1//PREDICTED: DNA polymerase alpha catalytic subunit [Chlorocebus sabaeus];NP_058633.2//DNA polymerase alpha catalytic subunit isoform 2 [Homo sapiens]	5422	POLA1	-1.25023
NP_055405.3//syncytin-1 precursor [Homo sapiens]	30816	ERVW-1	1.38667		NP_963906.1//inhibitor of nuclear factor kappa-B kinase-interacting protein isoform 2 [Homo sapiens];XP_008956298.1//PREDICTED: inhibitor of nuclear factor kappa-B kinase-interacting protein isoform X3 [Pan paniscus];XP_008956296.1//PREDICTED: inhibitor of nuclear factor kappa-B kinase-interacting protein isoform X1 [Pan paniscus]	121457	IKBIP	-1.25022
NP_001335628.1//stabilizer of axonemal microtubules 2 isoform a [Homo sapiens];NP_001008227.1//stabilizer of axonemal microtubules 2 isoform c [Homo sapiens];NP_001335633.1//stabilizer of axonemal microtubules 2 isoform e [Homo sapiens];NP_001335634.1//stabilizer of axonemal microtubules 2 isoform f [Homo sapiens];NP_001335632.1//stabilizer of axonemal microtubules 2 isoform d [Homo sapiens]	283726	SAXO2	1.3857		XP_016877114.1//PREDICTED: serine/threonine-protein kinase VRK1 isoform X4 [Homo sapiens]	7443	VRK1	-1.2502
NP_005140.1//T-box transcription factor TBX19 [Homo sapiens]	9095	TBX19	1.38562		NP_001324.2//cathepsin L2 preproprotein [Homo sapiens];XP_002820055.1//PREDICTED: cathepsin L2 isoform X1 [Pongo abelii]	1515	CTSV	-1.24995
NP_001137536.1//uncharacterized protein LOC100129239 [Homo sapiens]	100129239	CXorf51A	1.38532		NP_000288.1//polycystin-2 [Homo sapiens]	5311	PKD2	-1.24981
NP_001137536.1//uncharacterized protein LOC100129239 [Homo sapiens]	100133053	CXorf51B	1.38532		BAD92019.1//Mitotic checkpoint serine/threonine-protein kinase BUB1 beta variant, partial [Homo sapiens]	701	BUB1B	-1.24943
XP_020008934.1//histone H2A type 1-C-like [Castor canadensis];XP_011818239.1//PREDICTED: histone H2A type 1-J isoform X1 [Colobus angolensis palliatus]	8334	HIST1H2AC	1.38519		XP_003816509.1//PREDICTED: biogenesis of lysosome-related organelles complex 1 subunit 4 [Pan paniscus]	55330	BLOC1S4	-1.24939
NP_001317254.1//intermediate filament family orphan 1 isoform 8 [Homo sapiens];XP_008971976.1//PREDICTED: intermediate filament family orphan 1 isoform X10 [Pan paniscus];NP_542768.2//intermediate filament family orphan 1 isoform 2 [Homo sapiens];XP_011519250.1//PREDICTED: intermediate filament family orphan 1 isoform X2 [Homo sapiens];NP_001180386.1//intermediate filament family orphan 1 isoform…	25900	IFFO1	1.38513		EDL00939.1//homer homolog 1 (Drosophila), isoform CRA_c, partial [Mus musculus];XP_004651718.1//PREDICTED: homer protein homolog 1 isoform X4 [Jaculus jaculus];NP_001264006.1//homer protein homolog 1 isoform 2 [Homo sapiens]	9456	HOMER1	-1.24912
NP_004098.1//IgG receptor FcRn large subunit p51 precursor [Homo sapiens]	2217	FCGRT	1.38509		NP_653277.2//transmembrane emp24 domain-containing protein 6 precursor [Homo sapiens]	146456	TMED6	-1.24906
XP_019919686.1//PREDICTED: LOW QUALITY PROTEIN: uncharacterized protein LOC105320433 [Crassostrea gigas]	8370	HIST2H4A	1.38441		BAD92932.1//N-methyl-D-aspartate receptor subunit 2A precursor variant, partial [Homo sapiens];XP_016878662.1//PREDICTED: glutamate receptor ionotropic, NMDA 2A isoform X2 [Homo sapiens]	2903	GRIN2A	-1.24902
XP_019919686.1//PREDICTED: LOW QUALITY PROTEIN: uncharacterized protein LOC105320433 [Crassostrea gigas];XP_003804484.2//PREDICTED: LOW QUALITY PROTEIN: uncharacterized protein LOC100980546 [Pan paniscus]	554313	HIST2H4B	1.38441		NP_001284704.1//probable methyltransferase-like protein 15 isoform 3 [Homo sapiens];NP_689849.2//probable methyltransferase-like protein 15 isoform 2 [Homo sapiens];NP_001107000.1//probable methyltransferase-like protein 15 isoform 1 [Homo sapiens]	196074	METTL15	-1.24858
XP_513073.6//PREDICTED: OTU domain-containing protein 3 isoform X1 [Pan troglodytes]	23252	OTUD3	1.38435		XP_013820585.2//PREDICTED: ventricular zone-expressed PH domain-containing protein homolog 1 [Capra hircus];NP_078897.2//ventricular zone-expressed PH domain-containing protein homolog 1 isoform 1 [Homo sapiens];NP_001161383.1//ventricular zone-expressed PH domain-containing protein homolog 1 isoform 2 [Homo sapiens];XP_003256392.1//PREDICTED: ventricular zone-expressed PH domain-containing prote…	79674	VEPH1	-1.24852
XP_005610692.2//PREDICTED: LOW QUALITY PROTEIN: acid-sensing ion channel 4 [Equus caballus]	55515	ASIC4	1.38365		NP_212132.2//dedicator of cytokinesis protein 7 isoform 2 [Homo sapiens];XP_020952209.1//dedicator of cytokinesis protein 7 isoform X7 [Sus scrofa];XP_011540628.1//PREDICTED: dedicator of cytokinesis protein 7 isoform X1 [Homo sapiens];NP_001258931.1//dedicator of cytokinesis protein 7 isoform 5 [Homo sapiens];XP_020952210.1//dedicator of cytokinesis protein 7 isoform X8 [Sus scrofa];XP_020952207…	85440	DOCK7	-1.24837
NP_689988.1//coiled-coil domain-containing protein 110 isoform a [Homo sapiens];NP_001138883.1//coiled-coil domain-containing protein 110 isoform b [Homo sapiens]	256309	CCDC110	1.38337		NP_078822.3//RING finger protein 219 [Homo sapiens]	79596	RNF219	-1.2482
XP_009234292.1//PREDICTED: enkurin isoform X2 [Pongo abelii];NP_659447.1//enkurin isoform 1 [Homo sapiens]	219670	ENKUR	1.3833		NP_001258918.1//centrosomal protein of 76 kDa isoform b [Homo sapiens];NP_079175.2//centrosomal protein of 76 kDa isoform a [Homo sapiens]	79959	CEP76	-1.24812
XP_011535103.2//PREDICTED: neural retina-specific leucine zipper protein isoform X1 [Homo sapiens];XP_012322914.1//neural retina-specific leucine zipper protein isoform X1 [Aotus nancymaae];XP_017400145.1//PREDICTED: neural retina-specific leucine zipper protein [Cebus capucinus imitator];XP_011535108.2//PREDICTED: neural retina-specific leucine zipper protein isoform X3 [Homo sapiens]	4901	NRL	1.38247		NP_075054.3//coiled-coil domain-containing protein 71 [Homo sapiens]	64925	CCDC71	-1.24809
NP_079020.13//calcium-responsive transcription factor isoform 1 [Homo sapiens];XP_011510170.1//PREDICTED: calcium-responsive transcription factor isoform X5 [Homo sapiens];NP_001309358.1//calcium-responsive transcription factor isoform 4 [Homo sapiens];NP_001269841.1//calcium-responsive transcription factor isoform 3 [Homo sapiens];NP_001269839.1//calcium-responsive transcription factor isoform 2…	79800	CARF	1.38221		NP_055222.3//calcium-activated potassium channel subunit beta-3 isoform d [Homo sapiens];NP_001157149.1//calcium-activated potassium channel subunit beta-3 isoform e [Homo sapiens];NP_741979.1//calcium-activated potassium channel subunit beta-3 isoform a [Homo sapiens];NP_741981.1//calcium-activated potassium channel subunit beta-3 isoform c [Homo sapiens];XP_008955625.1//PREDICTED: LOW QUALITY P…	27094	KCNMB3	-1.24794
XP_004061227.1//PREDICTED: putative adrenomedullin-5-like protein [Gorilla gorilla gorilla]	199800	ADM5	1.38188		AAH08931.2//SETMAR protein, partial [Homo sapiens];NP_006506.3//histone-lysine N-methyltransferase SETMAR isoform 1 [Homo sapiens];NP_001263254.1//histone-lysine N-methyltransferase SETMAR isoform 3 [Homo sapiens];NP_001307606.1//histone-lysine N-methyltransferase SETMAR isoform 6 [Homo sapiens];NP_001307607.1//histone-lysine N-methyltransferase SETMAR isoform 7 [Homo sapiens];NP_001230652.1//his…	6419	SETMAR	-1.24743
XP_005573852.1//PREDICTED: dynein heavy chain 7, axonemal isoform X1 [Macaca fascicularis]	56171	DNAH7	1.38181		NP_775494.1//protein SSX7 [Homo sapiens]	280658	SSX7	-1.24721
XP_015307523.1//PREDICTED: protocadherin gamma-A6 isoform X13 [Macaca fascicularis];XP_011795171.1//PREDICTED: LOW QUALITY PROTEIN: protocadherin gamma-A6-like [Colobus angolensis palliatus]	56109	PCDHGA6	1.3817		XP_016859992.1//PREDICTED: interferon-induced, double-stranded RNA-activated protein kinase isoform X2 [Homo sapiens];XP_014199275.1//PREDICTED: interferon-induced, double-stranded RNA-activated protein kinase isoform X1 [Pan paniscus];NP_002750.1//interferon-induced, double-stranded RNA-activated protein kinase isoform a [Homo sapiens];NP_001129124.1//interferon-induced, double-stranded RNA-acti…	5610	EIF2AK2	-1.24708
NP_001335121.1//ATP-binding cassette sub-family G member 4 isoform b [Homo sapiens];XP_008971675.1//PREDICTED: ATP-binding cassette sub-family G member 4 isoform X1 [Pan paniscus]	64137	ABCG4	1.38144		XP_004037980.1//PREDICTED: tripartite motif-containing protein 59 isoform X1 [Gorilla gorilla gorilla]	286827	TRIM59	-1.24664
XP_018891930.1//PREDICTED: pleckstrin homology domain-containing family A member 7 isoform X2 [Gorilla gorilla gorilla];NP_778228.3//pleckstrin homology domain-containing family A member 7 isoform 2 [Homo sapiens];NP_001316560.1//pleckstrin homology domain-containing family A member 7 isoform 3 [Homo sapiens];NP_001316559.1//pleckstrin homology domain-containing family A member 7 isoform 1 [Homo …	144100	PLEKHA7	1.3811		XP_007959018.1//PREDICTED: testis-expressed sequence 30 protein isoform X1 [Chlorocebus sabaeus]	93081	TEX30	-1.24654
NP_690878.2//protein NATD1 [Homo sapiens]	256302	NATD1	1.38087		NP_001317147.1//cyclin-Y-like protein 1 isoform 3 [Homo sapiens];NP_001135772.1//cyclin-Y-like protein 1 isoform 1 [Homo sapiens];XP_018878136.1//PREDICTED: cyclin-Y-like protein 1 isoform X1 [Gorilla gorilla gorilla]	151195	CCNYL1	-1.24641
XP_002827717.2//PREDICTED: TBC1 domain family member 3G-like [Pongo abelii];NP_001116863.3//TBC1 domain family member 3 [Homo sapiens]	729873	TBC1D3	1.38065		XP_004049122.1//PREDICTED: protein FAM107B isoform X1 [Gorilla gorilla gorilla];XP_009456267.2//PREDICTED: protein FAM107B isoform X2 [Pan troglodytes];XP_011789633.1//PREDICTED: protein FAM107B isoform X3 [Colobus angolensis palliatus];XP_009212278.2//protein FAM107B isoform X2 [Papio anubis];NP_113641.2//protein FAM107B isoform b [Homo sapiens];XP_010339484.1//PREDICTED: protein FAM107B isoform…	83641	FAM107B	-1.2463
XP_015714611.1//PREDICTED: collagen alpha-1(IX) chain isoform X2 [Coturnix japonica];XP_015140234.1//PREDICTED: collagen alpha-1(IX) chain isoform X1 [Gallus gallus]	1299	COL9A3	1.37959		XP_006846667.1//PREDICTED: cohesin subunit SA-1-like isoform X2 [Chrysochloris asiatica]	10274	STAG1	-1.24587
NP_001182310.1//G-protein coupled receptor 35 isoform b [Homo sapiens];XP_003813126.1//PREDICTED: G-protein coupled receptor 35 isoform X1 [Pan paniscus]	2859	GPR35	1.37879		XP_002755106.3//PREDICTED: alpha-parvin [Callithrix jacchus];XP_020365719.1//alpha-parvin [Rhincodon typus]	55742	PARVA	-1.24559
XP_014977255.1//PREDICTED: desmocollin-3 isoform X1 [Macaca mulatta];XP_014977256.1//PREDICTED: desmocollin-3 isoform X2 [Macaca mulatta]	1825	DSC3	1.37867		NP_000432.1//pendrin [Homo sapiens];BAH13312.1//unnamed protein product [Homo sapiens];BAH12811.1//unnamed protein product [Homo sapiens];AAB88773.2//unknown, partial [Homo sapiens]	5172	SLC26A4	-1.24556
NP_113605.2//MAP/microtubule affinity-regulating kinase 4 isoform 2 [Homo sapiens];NP_001186796.1//MAP/microtubule affinity-regulating kinase 4 isoform 1 [Homo sapiens]	57787	MARK4	1.37865		AAF28977.1//HSPC299, partial [Homo sapiens];NP_001316499.1//protein NipSnap homolog 3A isoform 2 [Homo sapiens]	25934	NIPSNAP3A	-1.24542
XP_003262754.2//PREDICTED: 3-oxo-5-alpha-steroid 4-dehydrogenase 2 [Nomascus leucogenys]	6716	SRD5A2	1.37738		NP_003105.2//sperm-associated antigen 1 [Homo sapiens];XP_016815214.1//PREDICTED: sperm-associated antigen 1 isoform X2 [Pan troglodytes];XP_001151756.2//PREDICTED: sperm-associated antigen 1 isoform X1 [Pan troglodytes]	6674	SPAG1	-1.24538
NP_003716.2//17-beta-hydroxysteroid dehydrogenase type 6 precursor [Homo sapiens]	8630	HSD17B6	1.3769		XP_016159177.1//PREDICTED: basic proline-rich protein-like [Ficedula albicollis]	646962	HRCT1	-1.24532
EAW94172.1//mitochondrial ribosomal protein S24, isoform CRA_a, partial [Homo sapiens]	100534592	URGCP-MRPS24	1.37688		NP_612450.2//cyclic GMP-AMP synthase [Homo sapiens]	115004	CGAS	-1.24532
NP_001338929.1//complement C4A (Rodgers blood group)-like preproprotein [Homo sapiens]	110384692	LOC110384692	1.37638		NP_079021.3//SHC SH2 domain-binding protein 1 isoform 1 [Homo sapiens];NP_001311248.1//SHC SH2 domain-binding protein 1 isoform 3 [Homo sapiens];NP_001311247.1//SHC SH2 domain-binding protein 1 isoform 2 [Homo sapiens]	79801	SHCBP1	-1.24524
XP_016789763.1//PREDICTED: pregnancy-specific beta-1-glycoprotein 2 [Pan troglodytes]	5670	PSG2	1.37623		XP_009241732.1//PREDICTED: histone-lysine N-methyltransferase 2C, partial [Pongo abelii]	85316	BAGE5	-1.24517
NP_689574.1//EP300-interacting inhibitor of differentiation 2B [Homo sapiens]	126272	EID2B	1.37586		NP_001157932.1//STEAP family member 1B isoform 1 [Homo sapiens];EAL24267.1//similar to Six transmembrane epithelial antigen of prostate [Homo sapiens]	256227	STEAP1B	-1.24514
XP_006724315.1//PREDICTED: beta-1,4-mannosyl-glycoprotein 4-beta-N-acetylglucosaminyltransferase isoform X2 [Homo sapiens];XP_005261665.1//PREDICTED: beta-1,4-mannosyl-glycoprotein 4-beta-N-acetylglucosaminyltransferase isoform X1 [Homo sapiens]	4248	MGAT3	1.37566
NP_001439.2//glypican-4 precursor [Homo sapiens]	2239	GPC4	1.37556
XP_008705907.1//PREDICTED: transmembrane protein 233 isoform X2 [Ursus maritimus]	387890	TMEM233	1.37505
XP_004091939.1//PREDICTED: cerebellin-3 [Nomascus leucogenys]	643866	CBLN3	1.3748
XP_003317231.2//PREDICTED: GATS-like protein 3 isoform X2 [Pan troglodytes]	652968	CASTOR1	1.37477
NP_001254490.1//tight junction protein ZO-3 isoform 2 [Homo sapiens]	27134	TJP3	1.37458
XP_009452835.2//PREDICTED: autophagy-related protein 9B isoform X1 [Pan troglodytes]	285973	ATG9B	1.37407
NP_057077.1//plasmolipin [Homo sapiens];XP_003998117.1//PREDICTED: plasmolipin [Felis catus]	51090	PLLP	1.37394
XP_020864167.1//syntaxin-1B isoform X2 [Phascolarctos cinereus]	112755	STX1B	1.37375
XP_007460816.1//PREDICTED: unconventional myosin-If [Lipotes vexillifer]	4542	MYO1F	1.37341
XP_012360377.1//PREDICTED: protocadherin alpha-7 isoform X13 [Nomascus leucogenys]	56141	PCDHA7	1.37332
NP_904319.1//F-box only protein 44 isoform 2 [Homo sapiens];XP_016004890.1//PREDICTED: F-box only protein 44 isoform X1 [Rousettus aegyptiacus];NP_001317284.1//F-box only protein 44 isoform 3 [Homo sapiens];XP_012353990.1//PREDICTED: LOW QUALITY PROTEIN: F-box only protein 44 [Nomascus leucogenys]	93611	FBXO44	1.37325
XP_004087192.1//PREDICTED: uncharacterized protein C14orf37 homolog isoform X1 [Nomascus leucogenys];NP_001307102.1//uncharacterized protein C14orf37 isoform 2 precursor [Homo sapiens]	145407	C14orf37	1.37264
XP_011857274.1//PREDICTED: peroxiredoxin-1 isoform X1 [Mandrillus leucophaeus]	5052	PRDX1	1.37224
NP_001017930.1//DDB1- and CUL4-associated factor 8-like protein 1 [Homo sapiens]	139425	DCAF8L1	1.37138
NP_001073951.2//uncharacterized protein C9orf172 [Homo sapiens]	389813	AJM1	1.37134
NP_001191801.1//probable aminopeptidase NPEPL1 isoform 2 [Homo sapiens];NP_078939.3//probable aminopeptidase NPEPL1 isoform 1 [Homo sapiens];NP_001191802.1//probable aminopeptidase NPEPL1 isoform 3 [Homo sapiens]	79716	NPEPL1	1.37085
XP_018872170.1//PREDICTED: synaptotagmin-3 isoform X1 [Gorilla gorilla gorilla]	84258	SYT3	1.37065
XP_011522120.1//PREDICTED: putative coiled-coil domain-containing protein 144 N-terminal-like isoform X1 [Homo sapiens]	339184	CCDC144NL	1.37037
XP_022262708.1//zinc finger protein 791 isoform X2 [Canis lupus familiaris];XP_022262706.1//zinc finger protein 791 isoform X1 [Canis lupus familiaris]	79862	ZNF669	1.37023
XP_012316100.1//leukocyte antigen CD37 isoform X1 [Aotus nancymaae];XP_011766445.1//PREDICTED: leukocyte antigen CD37 isoform X1 [Macaca nemestrina];NP_001765.1//leukocyte antigen CD37 isoform A [Homo sapiens]	951	CD37	1.37023
NP_005260.1//zinc finger protein GLI1 isoform 1 [Homo sapiens];ACX35434.1//truncated GLI1 [Homo sapiens]	2735	GLI1	1.36965
NP_001773.1//B-cell differentiation antigen CD72 [Homo sapiens]	971	CD72	1.36953
XP_021533511.1//cadherin-4 [Neomonachus schauinslandi];XP_604152.5//PREDICTED: cadherin-4 [Bos taurus]	1002	CDH4	1.36903
NP_071431.2//cytokine receptor-like factor 2 isoform 1 precursor [Homo sapiens]	64109	CRLF2	1.36903
XP_004858412.2//actin, aortic smooth muscle [Heterocephalus glaber];XP_019844282.1//PREDICTED: actin, aortic smooth muscle [Bos indicus];KFO23287.1//Actin, aortic smooth muscle [Fukomys damarensis]	59	ACTA2	1.36816
BAD93006.1//angiotensinogen precursor variant, partial [Homo sapiens]	183	AGT	1.36804
NP_006050.3//laminin subunit gamma-3 precursor [Homo sapiens]	10319	LAMC3	1.3679
NP_001287714.1//microsomal triglyceride transfer protein large subunit isoform 2 [Homo sapiens];NP_000244.2//microsomal triglyceride transfer protein large subunit isoform 1 precursor [Homo sapiens]	4547	MTTP	1.36787
XP_012403504.1//PREDICTED: protein yippee-like 2 isoform X1 [Sarcophilus harrisii]	388403	YPEL2	1.36669
NP_001075029.1//myotonin-protein kinase isoform 3 [Homo sapiens];NP_001275693.1//myotonin-protein kinase isoform 5 [Homo sapiens];NP_001075032.1//myotonin-protein kinase isoform 1 [Homo sapiens];AAC14450.1//myotonic dystrophy kinase [Homo sapiens];EAW57386.1//dystrophia myotonica-containing WD repeat motif, isoform CRA_a [Homo sapiens];NP_001075031.1//myotonin-protein kinase isoform 4 [Homo sapie…	1760	DMPK	1.36667
NP_001180481.1//zinc finger protein 850 isoform 1 [Homo sapiens];NP_001254708.1//zinc finger protein 850 isoform 2 [Homo sapiens]	342892	ZNF850	1.36585
NP_775970.1//melanoma-associated antigen B18 [Homo sapiens]	286514	MAGEB18	1.36573
NP_006128.1//T-cell antigen CD7 precursor [Homo sapiens]	924	CD7	1.36573
XP_004060901.2//PREDICTED: carcinoembryonic antigen-related cell adhesion molecule 1 isoform X2 [Gorilla gorilla gorilla];NP_001703.2//carcinoembryonic antigen-related cell adhesion molecule 1 isoform 1 precursor [Homo sapiens];NP_001171744.1//carcinoembryonic antigen-related cell adhesion molecule 1 isoform 3 precursor [Homo sapiens]	634	CEACAM1	1.36571
XP_007969528.1//PREDICTED: kelch-like protein 29 isoform X1 [Chlorocebus sabaeus]	114818	KLHL29	1.36551
XP_014649995.1//PREDICTED: LOW QUALITY PROTEIN: collagen alpha-1(III) chain [Ceratotherium simum simum]	730183	LOC730183	1.3652
XP_005264937.1//PREDICTED: protein phosphatase 1M isoform X2 [Homo sapiens];NP_653242.3//protein phosphatase 1M isoform a [Homo sapiens]	132160	PPM1M	1.36497
NP_942147.3//pleckstrin homology-like domain family B member 3 [Homo sapiens];XP_008969090.1//PREDICTED: pleckstrin homology-like domain family B member 3 isoform X1 [Pan paniscus]	653583	PHLDB3	1.36495
NP_001128217.1//leucine-rich repeat transmembrane neuronal protein 4 isoform a precursor [Homo sapiens];NP_001317299.1//leucine-rich repeat transmembrane neuronal protein 4 isoform d precursor [Homo sapiens];NP_079269.4//leucine-rich repeat transmembrane neuronal protein 4 isoform b precursor [Homo sapiens];NP_001269857.1//leucine-rich repeat transmembrane neuronal protein 4 isoform c precursor […	80059	LRRTM4	1.36418
XP_017949521.1//PREDICTED: otolin-1 [Xenopus tropicalis]	387911	C1QTNF9B	1.36342
XP_019837156.1//PREDICTED: synaptogyrin-2 isoform X2 [Bos indicus];NP_004701.1//synaptogyrin-2 isoform 1 [Homo sapiens]	9144	SYNGR2	1.36332
NP_038347.2//gamma-glutamyltranspeptidase 1 precursor [Homo sapiens]	2678	GGT1	1.36306
NP_001265536.1//filensin isoform 4 [Homo sapiens];NP_001186.1//filensin isoform 1 [Homo sapiens]	631	BFSP1	1.36243
EAW82430.1//DNA segment on chromosome 4 (unique) 234 expressed sequence, isoform CRA_a [Homo sapiens]	27065	NSG1	1.36205
NP_037484.1//dermatan-sulfate epimerase isoform a precursor [Homo sapiens];NP_001309868.1//dermatan-sulfate epimerase isoform b [Homo sapiens];NP_001309870.1//dermatan-sulfate epimerase isoform c [Homo sapiens]	29940	DSE	1.36195
NP_001316893.1//tumor protein 63 isoform 13 [Homo sapiens];XP_019813771.1//PREDICTED: tumor protein 63 isoform X4 [Bos indicus];XP_003895317.2//tumor protein 63 isoform X4 [Papio anubis];XP_011892235.1//PREDICTED: tumor protein 63 isoform X8 [Cercocebus atys];NP_001108450.1//tumor protein 63 isoform 2 [Homo sapiens];NP_001316075.1//tumor protein 63 isoform 9 [Homo sapiens];XP_012662392.1//PREDICT…	8626	TP63	1.36115
NP_001561.3//interleukin-1 receptor-associated kinase-like 2 [Homo sapiens]	3656	IRAK2	1.36114
NP_072090.1//aldehyde dehydrogenase family 8 member A1 isoform 1 [Homo sapiens];NP_739577.1//aldehyde dehydrogenase family 8 member A1 isoform 2 [Homo sapiens];NP_001180409.1//aldehyde dehydrogenase family 8 member A1 isoform 3 [Homo sapiens]	64577	ALDH8A1	1.3609
NP_955805.1//coiled-coil domain-containing protein 80 precursor [Homo sapiens]	151887	CCDC80	1.36069
XP_008960885.1//PREDICTED: zinc finger protein 692 isoform X5 [Pan paniscus];NP_001337001.1//zinc finger protein 692 isoform 4 [Homo sapiens];XP_011818565.1//PREDICTED: zinc finger protein 692 isoform X1 [Colobus angolensis palliatus];XP_016798061.1//PREDICTED: zinc finger protein 692 isoform X3 [Pan troglodytes];XP_016857188.1//PREDICTED: zinc finger protein 692 isoform X5 [Homo sapiens]	55657	ZNF692	1.36053
XP_012632620.1//protein FAM19A2 isoform X2 [Microcebus murinus];XP_004583040.1//PREDICTED: protein FAM19A2 [Ochotona princeps]	338811	FAM19A2	1.36033
BAH13422.1//unnamed protein product [Homo sapiens];XP_017703031.1//PREDICTED: B-cell receptor CD22 isoform X1 [Rhinopithecus bieti];XP_018871403.1//PREDICTED: B-cell receptor CD22 isoform X4 [Gorilla gorilla gorilla];XP_009433591.1//PREDICTED: B-cell receptor CD22 isoform X10 [Pan troglodytes];XP_012355506.1//PREDICTED: B-cell receptor CD22 isoform X1 [Nomascus leucogenys];XP_009433587.1//PREDICT…	933	CD22	1.3603
NP_114124.1//Krueppel-like factor 16 [Homo sapiens]	83855	KLF16	1.36011
XP_012596844.1//zinc finger protein 586-like [Microcebus murinus]	54807	ZNF586	1.36004
XP_003273868.3//PREDICTED: SPRY domain-containing SOCS box protein 2 [Nomascus leucogenys]	84727	SPSB2	1.36003
XP_018926469.1//PREDICTED: uncharacterized protein LOC109053539 [Cyprinus carpio]	440686	HIST2H3PS2	1.35992
NP_001295311.1//DNA polymerase lambda isoform c [Homo sapiens];BAG58943.1//unnamed protein product [Homo sapiens];NP_001167556.1//DNA polymerase lambda isoform b [Homo sapiens];NP_037406.1//DNA polymerase lambda isoform a [Homo sapiens];XP_011537952.1//PREDICTED: DNA polymerase lambda isoform X1 [Homo sapiens]	27343	POLL	1.3599
NP_542435.2//transient receptor potential cation channel subfamily V member 1 [Homo sapiens];XP_003277886.2//PREDICTED: transient receptor potential cation channel subfamily V member 1 isoform X1 [Nomascus leucogenys]	7442	TRPV1	1.35938
XP_008962181.1//PREDICTED: androgen-induced gene 1 protein isoform X1 [Pan paniscus];XP_009240616.1//PREDICTED: androgen-induced gene 1 protein [Pongo abelii];XP_017385886.1//PREDICTED: androgen-induced gene 1 protein isoform X2 [Cebus capucinus imitator];XP_008962182.1//PREDICTED: androgen-induced gene 1 protein isoform X2 [Pan paniscus];XP_011817432.1//PREDICTED: androgen-induced gene 1 protein…	51390	AIG1	1.35889
NP_001129178.1//acyl-CoA-binding domain-containing protein 4 isoform 1 [Homo sapiens];NP_078998.1//acyl-CoA-binding domain-containing protein 4 isoform 2 [Homo sapiens];XP_009249894.1//PREDICTED: acyl-CoA-binding domain-containing protein 4 isoform X1 [Pongo abelii]	79777	ACBD4	1.35848
NP_005212.1//homeobox protein DLX-5 [Homo sapiens]	1749	DLX5	1.35838
NP_001166945.1//N-acetylserotonin O-methyltransferase-like protein isoform 3 [Homo sapiens];NP_004183.2//N-acetylserotonin O-methyltransferase-like protein isoform 1 [Homo sapiens]	8623	ASMTL	1.35825
XP_006202373.2//PREDICTED: zinc finger protein 397 isoform X2 [Vicugna pacos];XP_020032604.1//zinc finger protein with KRAB and SCAN domains 4 isoform X1 [Castor canadensis];XP_007972111.1//PREDICTED: LOW QUALITY PROTEIN: zinc finger and SCAN domain-containing protein 12 [Chlorocebus sabaeus]	64288	ZSCAN31	1.35703
NP_001106203.2//guanine nucleotide exchange factor DBS isoform a [Homo sapiens];NP_079255.4//guanine nucleotide exchange factor DBS isoform b precursor [Homo sapiens];NP_001307744.1//guanine nucleotide exchange factor DBS isoform c precursor [Homo sapiens];NP_001307745.1//guanine nucleotide exchange factor DBS isoform d [Homo sapiens];NP_001307746.1//guanine nucleotide exchange factor DBS isoform…	23263	MCF2L	1.35687
NP_001305179.1//nicotinate-nucleotide pyrophosphorylase [carboxylating] isoform 3 precursor [Homo sapiens];NP_001305178.1//nicotinate-nucleotide pyrophosphorylase [carboxylating] isoform 2 [Homo sapiens];EAW80014.1//quinolinate phosphoribosyltransferase (nicotinate-nucleotide pyrophosphorylase (carboxylating)) [Homo sapiens]	23475	QPRT	1.35657
XP_016814327.1//PREDICTED: serine/threonine/tyrosine-interacting-like protein 1 isoform X7 [Pan troglodytes];NP_057170.1//serine/threonine/tyrosine-interacting-like protein 1 isoform a [Homo sapiens];NP_001304716.1//serine/threonine/tyrosine-interacting-like protein 1 isoform b [Homo sapiens];XP_011514594.1//PREDICTED: serine/threonine/tyrosine-interacting-like protein 1 isoform X2 [Homo sapiens]…	51657	STYXL1	1.35657
XP_011855843.1//PREDICTED: NF-kappa-B inhibitor-like protein 1 isoform X1 [Mandrillus leucophaeus];XP_011855844.1//PREDICTED: NF-kappa-B inhibitor-like protein 1 isoform X2 [Mandrillus leucophaeus];NP_001138433.1//NF-kappa-B inhibitor-like protein 1 isoform 2 [Homo sapiens];NP_004998.3//NF-kappa-B inhibitor-like protein 1 isoform 1 [Homo sapiens]	4795	NFKBIL1	1.35614
XP_016792684.1//PREDICTED: LEM domain-containing protein 1 isoform X2 [Pan troglodytes];NP_001185979.1//LEM domain-containing protein 1 isoform 1 [Homo sapiens];NP_001185980.1//LEM domain-containing protein 1 isoform 2 [Homo sapiens];NP_001001552.3//LEM domain-containing protein 1 isoform 3 [Homo sapiens]	93273	LEMD1	1.35607
NP_001311028.1//Krueppel-like factor 8 isoform 3 [Homo sapiens];XP_016798882.1//PREDICTED: Krueppel-like factor 8 isoform X1 [Pan troglodytes];XP_012354197.1//PREDICTED: Krueppel-like factor 8 isoform X2 [Nomascus leucogenys];XP_008957781.1//PREDICTED: Krueppel-like factor 8 isoform X1 [Pan paniscus];XP_011884748.1//PREDICTED: Krueppel-like factor 8 isoform X4 [Cercocebus atys];NP_001311029.1//Kr…	11279	KLF8	1.35602
NP_077021.1//TATA box-binding protein-associated factor RNA polymerase I subunit D [Homo sapiens]	79101	TAF1D	1.35598
XP_020762108.1//protein FAM89B isoform X1 [Odocoileus virginianus texanus];EAW74408.1//Sjogren's syndrome/scleroderma autoantigen 1, isoform CRA_c [Homo sapiens]	23625	FAM89B	1.35558
NP_001307778.1//fumarylacetoacetate hydrolase domain-containing protein 2B isoform b [Homo sapiens];NP_955368.1//fumarylacetoacetate hydrolase domain-containing protein 2B isoform a [Homo sapiens]	151313	FAHD2B	1.35541
NP_053581.2//vesicle transport protein SEC20 isoform BNIP1-a [Homo sapiens];XP_012620958.1//vesicle transport protein SEC20 isoform X1 [Microcebus murinus];NP_053582.2//vesicle transport protein SEC20 isoform BNIP1-b [Homo sapiens];NP_053583.2//vesicle transport protein SEC20 isoform BNIP1-c [Homo sapiens]	662	BNIP1	1.35529
CAA63088.1//EWS, partial [Homo sapiens];XP_012325164.1//DNA damage-inducible transcript 3 protein isoform X1 [Aotus nancymaae];XP_003252819.2//PREDICTED: DNA damage-inducible transcript 3 protein isoform X1 [Nomascus leucogenys];NP_001181982.1//DNA damage-inducible transcript 3 protein isoform 1 [Homo sapiens]	1649	DDIT3	1.35523
EAW89561.1//endo-beta-N-acetylglucosaminidase, isoform CRA_c [Homo sapiens];NP_001036038.1//cytosolic endo-beta-N-acetylglucosaminidase [Homo sapiens];XP_006722080.1//PREDICTED: cytosolic endo-beta-N-acetylglucosaminidase isoform X2 [Homo sapiens]	64772	ENGASE	1.3552
XP_005257846.2//PREDICTED: monocarboxylate transporter 7 isoform X1 [Homo sapiens]	9120	SLC16A6	1.35519
XP_009449215.2//PREDICTED: serine/threonine-protein kinase 19 isoform X2 [Pan troglodytes]	8859	STK19	1.35496
XP_016790648.1//PREDICTED: zinc finger protein 799 isoform X1 [Pan troglodytes];XP_010360012.1//PREDICTED: zinc finger protein 91-like [Rhinopithecus roxellana]	90576	ZNF799	1.3548
NP_001132970.1//fibroblast growth factor 13 isoform 4 [Homo sapiens];NP_001132972.1//fibroblast growth factor 13 isoform 2 [Homo sapiens];NP_378668.1//fibroblast growth factor 13 isoform 5 [Homo sapiens];NP_004105.1//fibroblast growth factor 13 isoform 1 [Homo sapiens];XP_011811213.1//PREDICTED: fibroblast growth factor 13 isoform X2 [Colobus angolensis palliatus]	2258	FGF13	1.35457
NP_001019851.1//F-box only protein 48 [Homo sapiens]	554251	FBXO48	1.35418
NP_001996.1//tyrosine-protein kinase Fes/Fps isoform 1 [Homo sapiens];NP_001137256.1//tyrosine-protein kinase Fes/Fps isoform 3 [Homo sapiens];NP_001137255.1//tyrosine-protein kinase Fes/Fps isoform 2 [Homo sapiens];NP_001137257.1//tyrosine-protein kinase Fes/Fps isoform 4 [Homo sapiens]	2242	FES	1.35327
XP_008004392.1//PREDICTED: ras-specific guanine nucleotide-releasing factor RalGPS1 isoform X17 [Chlorocebus sabaeus];XP_008004381.1//PREDICTED: ras-specific guanine nucleotide-releasing factor RalGPS1 isoform X8 [Chlorocebus sabaeus];XP_008004383.1//PREDICTED: ras-specific guanine nucleotide-releasing factor RalGPS1 isoform X10 [Chlorocebus sabaeus];XP_008004374.1//PREDICTED: ras-specific guanin…	9649	RALGPS1	1.35251
NP_060812.2//transmembrane protein 144 [Homo sapiens]	55314	TMEM144	1.3525
NP_001073973.2//RNA-binding protein 44 [Homo sapiens]	375316	RBM44	1.35225
XP_015001421.1//PREDICTED: uncharacterized protein C8orf76 homolog isoform X2 [Macaca mulatta];NP_001191109.1//zinc fingers and homeoboxes protein 1, isoform 2 [Homo sapiens]	100533106	ZHX1-C8orf76	1.35195
NP_058544.3//SHC-transforming protein 3 [Homo sapiens];XP_011517088.1//PREDICTED: SHC-transforming protein 3 isoform X2 [Homo sapiens];XP_011517087.1//PREDICTED: SHC-transforming protein 3 isoform X1 [Homo sapiens];XP_005408938.2//PREDICTED: SHC-transforming protein 3 [Chinchilla lanigera]	53358	SHC3	1.35155
NP_055937.1//F-BAR domain only protein 1 isoform b [Homo sapiens];XP_007993929.1//PREDICTED: FCH domain only protein 1 isoform X1 [Chlorocebus sabaeus];NP_001154829.1//F-BAR domain only protein 1 isoform a [Homo sapiens]	23149	FCHO1	1.35127
NP_001013683.1//V-set and immunoglobulin domain-containing protein 8 precursor [Homo sapiens]	391123	VSIG8	1.35123
XP_005872735.1//PREDICTED: protocadherin-17 isoform X3 [Myotis brandtii]	27253	PCDH17	1.35123
NP_001264264.1//ras GTPase-activating protein 4B [Homo sapiens]	100271927	RASA4B	1.35089
XP_016817230.1//PREDICTED: protein FAM102A isoform X2 [Pan troglodytes];XP_014719110.1//PREDICTED: protein FAM102A isoform X1 [Equus asinus]	399665	FAM102A	1.35038
XP_016865026.1//PREDICTED: cyclin-dependent kinase-like 3 isoform X11 [Homo sapiens];XP_021494574.1//cyclin-dependent kinase-like 3 isoform X3 [Meriones unguiculatus];XP_016865018.1//PREDICTED: cyclin-dependent kinase-like 3 isoform X4 [Homo sapiens];XP_016865016.1//PREDICTED: cyclin-dependent kinase-like 3 isoform X2 [Homo sapiens];XP_011541731.1//PREDICTED: cyclin-dependent kinase-like 3 isofor…	51265	CDKL3	1.35011
NP_055496.2//probable ATP-dependent RNA helicase DHX34 [Homo sapiens]	9704	DHX34	1.34966
NP_149018.2//leishmanolysin-like peptidase isoform 2 [Homo sapiens];NP_001129521.2//leishmanolysin-like peptidase isoform 1 [Homo sapiens]	89782	LMLN	1.3488
NP_002649.1//urokinase-type plasminogen activator isoform 1 preproprotein [Homo sapiens];NP_001138503.1//urokinase-type plasminogen activator isoform 2 [Homo sapiens]	5328	PLAU	1.34879
XP_016863155.1//PREDICTED: lipoyl synthase, mitochondrial isoform X2 [Homo sapiens];NP_006850.2//lipoyl synthase, mitochondrial isoform 1 precursor [Homo sapiens];NP_001265519.1//lipoyl synthase, mitochondrial isoform 3 precursor [Homo sapiens];NP_919433.1//lipoyl synthase, mitochondrial isoform 2 precursor [Homo sapiens];NP_001265520.1//lipoyl synthase, mitochondrial isoform 4 precursor [Homo sa…	11019	LIAS	1.34866
XP_010329391.1//PREDICTED: LOW QUALITY PROTEIN: kelch-like protein 41 [Saimiri boliviensis boliviensis]	10324	KLHL41	1.34852
NP_036456.1//C-Jun-amino-terminal kinase-interacting protein 2 [Homo sapiens]	23542	MAPK8IP2	1.34836
NP_005572.2//basal cell adhesion molecule isoform 1 precursor [Homo sapiens];NP_001013275.1//basal cell adhesion molecule isoform 2 precursor [Homo sapiens]	4059	BCAM	1.34773
NP_068777.1//H2.0-like homeobox protein [Homo sapiens]	3142	HLX	1.34753
NP_001308988.1//calcium/calmodulin-dependent 3',5'-cyclic nucleotide phosphodiesterase 1C isoform 5 [Homo sapiens];NP_001177986.1//calcium/calmodulin-dependent 3',5'-cyclic nucleotide phosphodiesterase 1C isoform 2 [Homo sapiens];XP_011827569.1//PREDICTED: calcium/calmodulin-dependent 3',5'-cyclic nucleotide phosphodiesterase 1C isoform X1 [Mandrillus leucophaeus];NP_005011.1//calcium/calmodulin-…	5137	PDE1C	1.34741
NP_963866.2//voltage-dependent L-type calcium channel subunit beta-2 isoform 8 [Homo sapiens];NP_963890.2//voltage-dependent L-type calcium channel subunit beta-2 isoform 2 [Homo sapiens];BAD92154.1//calcium channel, voltage-dependent, beta 2 subunit isoform 1 variant, partial [Homo sapiens];NP_001316989.1//voltage-dependent L-type calcium channel subunit beta-2 isoform 10 [Homo sapiens];XP_01151…	783	CACNB2	1.34709
XP_016881767.1//PREDICTED: zinc finger protein 573 isoform X3 [Homo sapiens];NP_001166161.1//zinc finger protein 573 isoform 3 [Homo sapiens];XP_016881766.1//PREDICTED: zinc finger protein 573 isoform X2 [Homo sapiens];NP_001166162.1//zinc finger protein 573 isoform 4 [Homo sapiens];NP_689573.3//zinc finger protein 573 isoform 1 [Homo sapiens];XP_012664567.1//PREDICTED: zinc finger protein 573 is…	126231	ZNF573	1.34694
NP_115964.2//zinc finger protein GLIS2 [Homo sapiens]	84662	GLIS2	1.34651
NP_112214.2//NUAK family SNF1-like kinase 2 [Homo sapiens]	81788	NUAK2	1.34624
XP_016882133.1//PREDICTED: MEF2-activating motif and SAP domain-containing transcriptional regulator isoform X8 [Homo sapiens];XP_016882130.1//PREDICTED: MEF2-activating motif and SAP domain-containing transcriptional regulator isoform X3 [Homo sapiens];XP_009434272.2//PREDICTED: MEF2-activating motif and SAP domain-containing transcriptional regulator isoform X5 [Pan troglodytes];XP_008964945.1/…	284358	MAMSTR	1.34588
NP_001017975.4//probable ATP-dependent DNA helicase HFM1 [Homo sapiens]	164045	HFM1	1.34586
NP_001123556.1//actin-binding LIM protein 2 isoform 2 [Homo sapiens];NP_001123559.1//actin-binding LIM protein 2 isoform 5 [Homo sapiens];NP_001123557.1//actin-binding LIM protein 2 isoform 3 [Homo sapiens];NP_001123558.1//actin-binding LIM protein 2 isoform 4 [Homo sapiens];NP_115808.3//actin-binding LIM protein 2 isoform 6 [Homo sapiens];NP_001123555.1//actin-binding LIM protein 2 isoform 1 [Ho…	84448	ABLIM2	1.34546
EAW74086.1//tetratricopeptide repeat domain 9C, isoform CRA_a [Homo sapiens];AAL55789.1//unknown [Homo sapiens]	283237	TTC9C	1.34524
NP_001334814.1//putative uncharacterized protein FLJ37770 isoform d [Homo sapiens];NP_001269385.1//putative uncharacterized protein FLJ37770 isoform a [Homo sapiens];NP_001334813.1//putative uncharacterized protein FLJ37770 isoform c [Homo sapiens];NP_001292154.1//putative uncharacterized protein FLJ37770 isoform b [Homo sapiens]	100506127	GVQW3	1.34464
NP_851422.1//golgin subfamily A member 8A [Homo sapiens];A7E2F4.3//RecName: Full=Golgin subfamily A member 8A; AltName: Full=88 kDa Golgi matrix protein; Short=GM88; AltName: Full=GM88 autoantigen	23015	GOLGA8A	1.34436
NP_001036009.1//latent-transforming growth factor beta-binding protein 4 isoform a precursor [Homo sapiens];EAW56984.1//latent transforming growth factor beta binding protein 4, isoform CRA_c, partial [Homo sapiens];NP_001036010.1//latent-transforming growth factor beta-binding protein 4 isoform c precursor [Homo sapiens];EAW56983.1//latent transforming growth factor beta binding protein 4, isofo…	8425	LTBP4	1.34408
OWK14920.1//hypothetical protein Celaphus_00001177 [Cervus elaphus hippelaphus]	3215	HOXB5	1.34398
XP_008968201.1//PREDICTED: pigment epithelium-derived factor isoform X1 [Pan paniscus];NP_002606.3//pigment epithelium-derived factor isoform 1 precursor [Homo sapiens];AAA93524.1//EPC-1 [Homo sapiens]	5176	SERPINF1	1.34353
NP_000839.1//glutathione S-transferase Mu 2 isoform 1 [Homo sapiens];NP_001135840.1//glutathione S-transferase Mu 2 isoform 2 [Homo sapiens]	2946	GSTM2	1.34343
XP_016806465.1//PREDICTED: sodium/hydrogen exchanger 9B1 isoform X1 [Pan troglodytes]	150159	SLC9B1	1.34341
NP_005077.2//sarcospan isoform 1 [Homo sapiens];CAA61479.1//krag [Homo sapiens]	8082	SSPN	1.34335
XP_016817755.1//PREDICTED: torsin-4A isoform X1 [Pan troglodytes]	54863	TOR4A	1.34332
NP_001269799.1//blood group Rh(D) polypeptide isoform 6 [Homo sapiens];CCF77704.1//rhesus blood group D antigen variant [Homo sapiens];NP_001269800.1//blood group Rh(D) polypeptide isoform 7 [Homo sapiens];XP_005246014.1//PREDICTED: blood group Rh(CE) polypeptide isoform X6 [Homo sapiens];XP_009231852.1//PREDICTED: RH-like protein isoform X4 [Pongo abelii];BAR40328.1//RhD polypeptide [Homo sapien…	6007	RHD	1.34326
NP_775912.2//ephrin type-A receptor 10 isoform 2 precursor [Homo sapiens];NP_001092909.1//ephrin type-A receptor 10 isoform 3 precursor [Homo sapiens]	284656	EPHA10	1.34318
NP_001153582.1//nitric oxide synthase, endothelial isoform 3 [Homo sapiens];NP_001153583.1//nitric oxide synthase, endothelial isoform 4 [Homo sapiens];XP_016801381.1//PREDICTED: nitric oxide synthase, endothelial isoform X9 [Pan troglodytes];XP_016801373.1//PREDICTED: nitric oxide synthase, endothelial isoform X1 [Pan troglodytes];XP_016801382.1//PREDICTED: nitric oxide synthase, endothelial iso…	4846	NOS3	1.34302
XP_016880607.1//PREDICTED: pleckstrin homology domain-containing family H member 3 isoform X6 [Homo sapiens];BAD92176.1//hypothetical protein FLJ21019 variant, partial [Homo sapiens];NP_079203.3//pleckstrin homology domain-containing family H member 3 precursor [Homo sapiens];XP_016787267.1//PREDICTED: pleckstrin homology domain-containing family H member 3 isoform X2 [Pan troglodytes]	79990	PLEKHH3	1.34271
NP_001166896.1//whirlin isoform 3 [Homo sapiens];XP_011516786.1//PREDICTED: whirlin isoform X1 [Homo sapiens];XP_021527854.1//LOW QUALITY PROTEIN: whirlin [Aotus nancymaae];NP_056219.3//whirlin isoform 1 [Homo sapiens]	25861	WHRN	1.3426
NP_008952.1//protein DEPP [Homo sapiens]	11067	DEPP1	1.34252
NP_001087194.1//RNA-binding protein MEX3A [Homo sapiens];XP_018890874.1//PREDICTED: RNA-binding protein MEX3A [Gorilla gorilla gorilla]	92312	MEX3A	1.34231
NP_001342159.1//hippocampus abundant transcript-like protein 2 isoform 3 [Homo sapiens];NP_001342157.1//hippocampus abundant transcript-like protein 2 isoform 1 [Homo sapiens];NP_001342158.1//hippocampus abundant transcript-like protein 2 isoform 2 [Homo sapiens]	84278	MFSD14C	1.34209
NP_001335178.1//protein PBMUCL2 precursor [Homo sapiens]	285834	HCG22	1.34193
NP_817124.1//tubulin beta-8 chain [Homo sapiens]	260334	TUBB8P12	1.34118
XP_012513757.1//PREDICTED: serine/threonine-protein phosphatase 2A 55 kDa regulatory subunit B beta isoform isoform X1 [Propithecus coquereli];NP_858064.1//serine/threonine-protein phosphatase 2A 55 kDa regulatory subunit B beta isoform isoform d [Homo sapiens];NP_858060.2//serine/threonine-protein phosphatase 2A 55 kDa regulatory subunit B beta isoform isoform a [Homo sapiens];XP_011786876.1//PR…	5521	PPP2R2B	1.34098
XP_008960554.1//PREDICTED: transcription elongation factor A protein 2 isoform X2 [Pan paniscus]	6919	TCEA2	1.34091
XP_021102817.1//CREB/ATF bZIP transcription factor isoform X1 [Heterocephalus glaber];XP_021102826.1//CREB/ATF bZIP transcription factor isoform X2 [Heterocephalus glaber]	58487	CREBZF	1.34052
NP_001278391.1//TBC1 domain family member 3G [Homo sapiens]	101060321	TBC1D3G	1.34002
EAW97952.1//family with sequence similarity 109, member A, isoform CRA_d [Homo sapiens]	144717	FAM109A	1.3399
NP_940882.3//zinc finger protein 615 isoform 2 [Homo sapiens];NP_001308252.1//zinc finger protein 615 isoform 5 [Homo sapiens];NP_001308246.1//zinc finger protein 615 isoform 3 [Homo sapiens];NP_001186253.1//zinc finger protein 615 isoform 1 [Homo sapiens];NP_001308251.1//zinc finger protein 615 isoform 4 [Homo sapiens];NP_001308247.1//zinc finger protein 615 isoform 4 [Homo sapiens]	284370	ZNF615	1.33978
NP_758516.1//sperm-associated antigen 8 isoform 2 [Homo sapiens];NP_001034681.1//sperm-associated antigen 8 isoform 1 [Homo sapiens]	26206	SPAG8	1.33941
XP_019604631.1//PREDICTED: transcription factor MafB [Rhinolophus sinicus]	9935	MAFB	1.33918
NP_940982.1//long-chain fatty acid transport protein 1 [Homo sapiens]	376497	SLC27A1	1.33874
XP_007981602.1//PREDICTED: zinc finger protein 862 [Chlorocebus sabaeus];EAW80026.1//hCG16180 [Homo sapiens]	643641	ZNF862	1.33819
XP_006144289.2//PREDICTED: PHD finger protein 1 isoform X5 [Tupaia chinensis];XP_010356140.1//PREDICTED: LOW QUALITY PROTEIN: PHD finger protein 1 [Rhinopithecus roxellana];XP_004624294.1//PREDICTED: PHD finger protein 1 isoform X3 [Octodon degus]	5252	PHF1	1.33812
ERE81805.1//putative eyes absent [Cricetulus griseus];XP_014395326.1//PREDICTED: eyes absent homolog 1 isoform X12 [Myotis brandtii];XP_016868700.1//PREDICTED: eyes absent homolog 1 isoform X11 [Homo sapiens];XP_011914132.1//PREDICTED: eyes absent homolog 1 isoform X2 [Cercocebus atys];XP_016868690.1//PREDICTED: eyes absent homolog 1 isoform X1 [Homo sapiens];XP_011914134.1//PREDICTED: eyes absen…	2138	EYA1	1.33795
NP_063939.2//carbohydrate sulfotransferase 7 precursor [Homo sapiens]	56548	CHST7	1.33786
XP_008956403.1//PREDICTED: spermatogenesis-associated protein 7 isoform X3 [Pan paniscus];XP_008956400.1//PREDICTED: spermatogenesis-associated protein 7 isoform X1 [Pan paniscus]	55812	SPATA7	1.33738
NP_001276960.1//glutamate-rich protein 2 isoform 3 [Homo sapiens];NP_001276959.1//glutamate-rich protein 2 isoform 1 [Homo sapiens];AAI50547.1//LOC285141 protein, partial [Homo sapiens]	285141	ERICH2	1.33729
BAC04217.1//unnamed protein product [Homo sapiens];NP_113617.1//retbindin isoform 2 [Homo sapiens];XP_016882833.1//PREDICTED: retbindin isoform X6 [Homo sapiens];NP_001257371.1//retbindin isoform 5 precursor [Homo sapiens];NP_001257370.1//retbindin isoform 4 [Homo sapiens]	83546	RTBDN	1.33727
NP_056382.1//SLIT and NTRK-like protein 5 precursor [Homo sapiens]	26050	SLITRK5	1.33713
XP_011785717.1//PREDICTED: cyclin-dependent kinase 4 inhibitor B isoform X1 [Colobus angolensis palliatus];XP_017401502.1//PREDICTED: cyclin-dependent kinase 4 inhibitor B, partial [Cebus capucinus imitator]	1030	CDKN2B	1.33656
NP_001318029.1//ankyrin repeat domain-containing protein 18A isoform 1 [Homo sapiens];EAW58249.1//hCG2010829, partial [Homo sapiens]	253650	ANKRD18A	1.33632
XP_022350077.1//myosin-7B [Enhydra lutris kenyoni]	57644	MYH7B	1.33601
NP_057677.2//24-hydroxycholesterol 7-alpha-hydroxylase isoform 1 [Homo sapiens];NP_001265667.1//24-hydroxycholesterol 7-alpha-hydroxylase isoform 2 [Homo sapiens]	51302	CYP39A1	1.33601
NP_689618.4//junction-mediating and -regulatory protein [Homo sapiens]	133746	JMY	1.33599
XP_009211781.1//sterile alpha motif domain-containing protein 12 isoform X3 [Papio anubis];NP_997389.2//sterile alpha motif domain-containing protein 12 isoform b [Homo sapiens];NP_001336740.1//sterile alpha motif domain-containing protein 12 isoform c [Homo sapiens];XP_015390090.1//PREDICTED: sterile alpha motif domain-containing protein 12 isoform X2 [Panthera tigris altaica]	401474	SAMD12	1.33554
XP_001170336.2//PREDICTED: D-dopachrome decarboxylase [Pan troglodytes]	391322	LOC391322	1.33542
XP_012632595.1//advillin isoform X7 [Microcebus murinus]	10677	AVIL	1.33522
NP_001155179.1//kin of IRRE-like protein 3 isoform 2 precursor [Homo sapiens];NP_115920.1//kin of IRRE-like protein 3 isoform 1 precursor [Homo sapiens];NP_001288026.1//kin of IRRE-like protein 3 isoform 3 precursor [Homo sapiens]	84623	KIRREL3	1.33521
XP_005249096.1//PREDICTED: histone H2B type 1-D isoform X1 [Homo sapiens]	3017	HIST1H2BD	1.33497
NP_001340150.1//tripartite motif-containing protein 16-like protein isoform 3 [Homo sapiens];XP_011521991.1//PREDICTED: tripartite motif-containing protein 16-like protein isoform X3 [Homo sapiens];NP_001340155.1//tripartite motif-containing protein 16-like protein isoform 4 [Homo sapiens];XP_021784444.1//zinc finger protein ZFP69B-like isoform X2 [Papio anubis]	147166	TRIM16L	1.33491
NP_112601.3//probable serine carboxypeptidase CPVL precursor [Homo sapiens]	54504	CPVL	1.33472
NP_001034469.2//uncharacterized protein C10orf25 precursor [Homo sapiens]	220979	C10orf25	1.33458
NP_004599.2//T-box transcription factor TBX6 [Homo sapiens]	6911	TBX6	1.33427
NP_002340.2//lymphocyte antigen 75 precursor [Homo sapiens]	4065	LY75	1.3342
BAD92834.1//Collagen alpha 1 chain precursor variant, partial [Homo sapiens];P02452.5//RecName: Full=Collagen alpha-1(I) chain; AltName: Full=Alpha-1 type I collagen; Flags: Precursor	1277	COL1A1	1.33346
XP_003277119.1//PREDICTED: ARF GTPase-activating protein GIT1 isoform X1 [Nomascus leucogenys];XP_003277118.1//PREDICTED: ARF GTPase-activating protein GIT1 isoform X2 [Nomascus leucogenys]	28964	GIT1	1.33326
NP_055687.1//zinc finger and BTB domain-containing protein 5 [Homo sapiens]	9925	ZBTB5	1.33318
NP_006278.1//tissue factor pathway inhibitor isoform a precursor [Homo sapiens];NP_001027452.1//tissue factor pathway inhibitor isoform b precursor [Homo sapiens]	7035	TFPI	1.33309
XP_007453202.1//PREDICTED: PR domain zinc finger protein 12 [Lipotes vexillifer]	59335	PRDM12	1.333
XP_017447631.1//PREDICTED: LOW QUALITY PROTEIN: nuclear receptor subfamily 6 group A member 1 isoform X1 [Rattus norvegicus];NP_001480.3//nuclear receptor subfamily 6 group A member 1 isoform 2 [Homo sapiens]	2649	NR6A1	1.33262
NP_006261.1//ras-related protein R-Ras [Homo sapiens]	6237	RRAS	1.3326
NP_037480.1//ATP-sensitive inward rectifier potassium channel 14 [Homo sapiens]	3770	KCNJ14	1.33224
NP_001136272.1//protein eyes shut homolog isoform 1 precursor [Homo sapiens];NP_001278938.1//protein eyes shut homolog isoform 4 precursor [Homo sapiens];NP_001136273.1//protein eyes shut homolog isoform 2 precursor [Homo sapiens];XP_009449789.2//PREDICTED: protein eyes shut homolog isoform X1 [Pan troglodytes]	346007	EYS	1.3322
NP_001045.1//sulfotransferase 1A2 [Homo sapiens]	6799	SULT1A2	1.33207
XP_016882159.1//PREDICTED: mitochondrial coenzyme A transporter SLC25A42 isoform X1 [Homo sapiens]	284439	SLC25A42	1.33173
XP_011511291.1//PREDICTED: mannan-binding lectin serine protease 1 isoform X1 [Homo sapiens];NP_001027019.1//mannan-binding lectin serine protease 1 isoform 3 precursor [Homo sapiens];XP_011511292.1//PREDICTED: mannan-binding lectin serine protease 1 isoform X2 [Homo sapiens]	5648	MASP1	1.33105
XP_021005061.1//rhomboid-related protein 1 isoform X1 [Mus caroli];NP_001265650.1//rhomboid-related protein 1 isoform 2 [Homo sapiens];NP_001305662.1//rhomboid-related protein 1 isoform 3 [Homo sapiens]	9028	RHBDL1	1.33097
NP_005036.2//reelin isoform a precursor [Homo sapiens];AAD29127.1//unknown, partial [Homo sapiens];NP_774959.1//reelin isoform b precursor [Homo sapiens]	5649	RELN	1.33093
EAW96651.1//keratin 8, isoform CRA_a [Homo sapiens];XP_017945842.1//PREDICTED: LOW QUALITY PROTEIN: putative uncharacterized protein encoded by LINC00596 [Xenopus tropicalis];EAW96654.1//keratin 8, isoform CRA_d [Homo sapiens]	3856	KRT8	1.33079
DAA20552.1//TPA: KIAA0789 protein-like [Bos taurus]	9671	WSCD2	1.33076
NP_597728.1//phostensin [Homo sapiens]	170954	PPP1R18	1.33042
CAG47064.1//CKB [Homo sapiens];XP_004055793.1//PREDICTED: creatine kinase B-type [Gorilla gorilla gorilla];AAH87656.1//Ckb protein, partial [Rattus norvegicus];XP_015000039.1//PREDICTED: creatine kinase B-type [Macaca mulatta];XP_020013264.1//creatine kinase B-type [Castor canadensis];XP_009247815.1//PREDICTED: creatine kinase B-type [Pongo abelii]	1152	CKB	1.33026
XP_008009096.1//PREDICTED: ankyrin repeat domain-containing protein 13B isoform X4 [Chlorocebus sabaeus]	124930	ANKRD13B	1.33023
NP_002842.2//receptor-type tyrosine-protein phosphatase zeta isoform 1 precursor [Homo sapiens];NP_001193767.1//receptor-type tyrosine-protein phosphatase zeta isoform 2 precursor [Homo sapiens];NP_001193768.1//receptor-type tyrosine-protein phosphatase zeta isoform 3 precursor [Homo sapiens]	5803	PTPRZ1	1.3301
NP_067674.2//low affinity immunoglobulin gamma Fc region receptor II-a isoform 2 precursor [Homo sapiens];AAA36050.1//IgG Fc receptor alpha-Fc-gamma-RII [Homo sapiens];NP_001129691.1//low affinity immunoglobulin gamma Fc region receptor II-a isoform 1 precursor [Homo sapiens]	2212	FCGR2A	1.33004
NP_872314.1//protein FAM216B [Homo sapiens]	144809	FAM216B	1.32953
NP_001242.2//macrosialin isoform A precursor [Homo sapiens]	968	CD68	1.3295
NP_000101.2//dihydropyrimidine dehydrogenase [NADP(+)] isoform 1 [Homo sapiens];NP_001153773.1//dihydropyrimidine dehydrogenase [NADP(+)] isoform 2 [Homo sapiens];XP_021781150.1//dihydropyrimidine dehydrogenase [NADP(+)] isoform X1 [Papio anubis]	1806	DPYD	1.32878
NP_001013633.1//leucine rich adaptor protein 1 [Homo sapiens]	541468	LURAP1	1.32868
BAD92381.1//galactose-3-O-sulfotransferase 4 variant, partial [Homo sapiens];NP_689955.1//glypican-2 precursor [Homo sapiens]	221914	GPC2	1.32799
XP_010379640.1//PREDICTED: protein ZNF738-like isoform X1 [Rhinopithecus roxellana];NP_001070146.1//zinc finger protein 493 isoform 3 [Homo sapiens];BAD92323.1//zinc finger protein 493 variant, partial [Homo sapiens]	284443	ZNF493	1.32799
NP_570858.2//receptor-type tyrosine-protein phosphatase N2 isoform 3 precursor [Homo sapiens];NP_002838.2//receptor-type tyrosine-protein phosphatase N2 isoform 1 precursor [Homo sapiens];NP_570857.2//receptor-type tyrosine-protein phosphatase N2 isoform 2 precursor [Homo sapiens];NP_001295197.1//receptor-type tyrosine-protein phosphatase N2 isoform 5 [Homo sapiens];NP_001295196.1//receptor-type …	5799	PTPRN2	1.32794
AAH90046.1//Acyl-CoA synthetase bubblegum family member 2 [Homo sapiens];XP_011798909.1//PREDICTED: long-chain-fatty-acid--CoA ligase ACSBG2 isoform X1 [Colobus angolensis palliatus];XP_011798911.1//PREDICTED: long-chain-fatty-acid--CoA ligase ACSBG2 isoform X2 [Colobus angolensis palliatus];NP_112186.3//long-chain-fatty-acid--CoA ligase ACSBG2 isoform a [Homo sapiens]	81616	ACSBG2	1.32744
NP_057419.4//proline dehydrogenase 1, mitochondrial isoform 1 precursor [Homo sapiens]	5625	PRODH	1.32683
EAW72367.1//cytochrome c oxidase subunit VIb polypeptide 2 (testis), isoform CRA_a, partial [Homo sapiens]	125965	COX6B2	1.32661
XP_005273641.1//PREDICTED: probable tRNA methyltransferase 9-like protein isoform X2 [Homo sapiens];NP_065895.2//probable tRNA methyltransferase 9-like protein isoform 1 [Homo sapiens]	57604	TRMT9B	1.32652
NP_663748.1//tigger transposable element-derived protein 1 [Homo sapiens]	200765	TIGD1	1.32646
BAD93106.1//endoplasmic reticulum to nucleus signalling 1 isoform 1 variant, partial [Homo sapiens];XP_016879836.1//PREDICTED: serine/threonine-protein kinase/endoribonuclease IRE1 isoform X1 [Homo sapiens];XP_017806362.1//serine/threonine-protein kinase/endoribonuclease IRE1 isoform X2 [Papio anubis]	2081	ERN1	1.32641
XP_016775549.1//PREDICTED: EF-hand calcium-binding domain-containing protein 4A isoform X6 [Pan troglodytes];EAX02397.1//hypothetical protein MGC45840, isoform CRA_a, partial [Homo sapiens];XP_016873085.1//PREDICTED: EF-hand calcium-binding domain-containing protein 4A isoform X4 [Homo sapiens];NP_775855.3//EF-hand calcium-binding domain-containing protein 4A isoform 2 [Homo sapiens]	283229	CRACR2B	1.32641
XP_019500533.1//PREDICTED: GTP cyclohydrolase 1 feedback regulatory protein [Hipposideros armiger]	2644	GCHFR	1.32641
BAD92559.1//semaphorin 3B isoform 2 precursor variant, partial [Homo sapiens];NP_004627.1//semaphorin-3B isoform 1 precursor [Homo sapiens];NP_001276990.1//semaphorin-3B isoform 3 precursor [Homo sapiens];NP_001005914.1//semaphorin-3B isoform 2 precursor [Homo sapiens];AAH44602.1//SEMA3B protein, partial [Homo sapiens]	7869	SEMA3B	1.32639
NP_001229504.1//uncharacterized protein LOC100130451 [Homo sapiens]	100130451	LOC100130451	1.32622
XP_012669845.1//PREDICTED: uncharacterized protein LOC105888650 [Clupea harengus]	653604	HIST2H3D	1.32619
EAW67300.1//transgelin, isoform CRA_c [Homo sapiens]	6876	TAGLN	1.3259
NP_064706.1//max-binding protein MNT [Homo sapiens]	4335	MNT	1.32564
XP_016815115.1//PREDICTED: carbonic anhydrase 3 [Pan troglodytes]	761	CA3	1.32544
NP_056976.2//carbohydrate sulfotransferase 15 isoform 1 [Homo sapiens];NP_055678.2//carbohydrate sulfotransferase 15 isoform 2 [Homo sapiens]	51363	CHST15	1.32461
NP_061822.1//urotensin-2 receptor [Homo sapiens]	2837	UTS2R	1.32457
NP_059106.2//homeobox protein Hox-C13 [Homo sapiens]	3229	HOXC13	1.32446
XP_005213281.1//PREDICTED: dynamin-1 isoform X7 [Bos taurus];XP_004269210.1//PREDICTED: dynamin-1 [Orcinus orca];NP_004399.2//dynamin-1 isoform 1 [Homo sapiens];NP_001005336.1//dynamin-1 isoform 2 [Homo sapiens];BAD90284.1//mKIAA4093 protein, partial [Mus musculus];NP_001275668.1//dynamin-1 isoform 4 [Homo sapiens]	1759	DNM1	1.32415
NP_057668.1//interleukin-23 subunit alpha precursor [Homo sapiens]	51561	IL23A	1.32394
XP_017828145.1//PREDICTED: luc7-like protein 3 isoform X1 [Callithrix jacchus];NP_057508.2//luc7-like protein 3 isoform 1 [Homo sapiens]	51747	LUC7L3	1.32368
NP_073728.1//period circadian protein homolog 2 [Homo sapiens]	8864	PER2	1.32366
NP_001295347.1//gastric inhibitory polypeptide receptor isoform 2 precursor [Homo sapiens];NP_000155.1//gastric inhibitory polypeptide receptor isoform 1 precursor [Homo sapiens]	2696	GIPR	1.32357
XP_008949543.1//PREDICTED: lethal(3)malignant brain tumor-like protein 1 isoform X3 [Pan paniscus];NP_056293.4//lethal(3)malignant brain tumor-like protein 1 isoform I [Homo sapiens]	26013	L3MBTL1	1.32338
AAC37527.1//cAMP responsive element binding protein [Homo sapiens];XP_016812710.1//PREDICTED: cyclic AMP-responsive element-binding protein 5 isoform X3 [Pan troglodytes];XP_016868298.1//PREDICTED: cyclic AMP-responsive element-binding protein 5 isoform X4 [Homo sapiens];XP_016868296.1//PREDICTED: cyclic AMP-responsive element-binding protein 5 isoform X2 [Homo sapiens];XP_001500060.2//PREDICTED:…	9586	CREB5	1.32327
NP_659494.2//cdc42 effector protein 5 [Homo sapiens]	148170	CDC42EP5	1.32243
NP_932766.1//aquaporin-1 isoform 1 [Homo sapiens];NP_001316801.1//aquaporin-1 isoform 5 [Homo sapiens]	358	AQP1	1.32243
NP_079059.2//cytosolic carboxypeptidase 2 [Homo sapiens]	79841	AGBL2	1.32237
NP_004733.2//membrane-associated guanylate kinase, WW and PDZ domain-containing protein 1 isoform b [Homo sapiens];XP_005265628.1//PREDICTED: membrane-associated guanylate kinase, WW and PDZ domain-containing protein 1 isoform X19 [Homo sapiens];NP_056335.1//membrane-associated guanylate kinase, WW and PDZ domain-containing protein 1 isoform a [Homo sapiens];NP_001028229.1//membrane-associated gu…	9223	MAGI1	1.32223
EHH20263.1//hypothetical protein EGK_03078, partial [Macaca mulatta];XP_011737277.1//PREDICTED: zinc finger protein with KRAB and SCAN domains 7 isoform X3 [Macaca nemestrina]	285346	ZNF852	1.32166
XP_011522516.1//PREDICTED: chondroadherin isoform X1 [Homo sapiens]	1101	CHAD	1.32156
NP_006753.1//lysosomal-associated transmembrane protein 5 [Homo sapiens]	7805	LAPTM5	1.32156
NP_001289617.1//apolipoprotein E isoform a precursor [Homo sapiens]	348	APOE	1.32138
NP_001164402.1//forkhead box protein O4 isoform 2 [Homo sapiens];NP_005929.2//forkhead box protein O4 isoform 1 [Homo sapiens]	4303	FOXO4	1.32101
NP_976310.1//transmembrane protein 81 precursor [Homo sapiens]	388730	TMEM81	1.32074
NP_001340807.1//transmembrane 6 superfamily member 1 isoform 4 [Homo sapiens];NP_001138375.1//transmembrane 6 superfamily member 1 isoform 2 [Homo sapiens];XP_016782800.1//PREDICTED: transmembrane 6 superfamily member 1 isoform X1 [Pan troglodytes];NP_075379.2//transmembrane 6 superfamily member 1 isoform 1 [Homo sapiens];XP_011947433.1//PREDICTED: transmembrane 6 superfamily member 1 isoform X4 …	53346	TM6SF1	1.32064
A0A087X1C5.1//PUTATIVE PSEUDOGENE: RecName: Full=Putative cytochrome P450 2D7	1564	CYP2D7	1.3201
XP_005198179.1//PREDICTED: transmembrane protein 178B [Bos taurus]	100507421	TMEM178B	1.32006
NP_003096.1//sortilin-related receptor preproprotein [Homo sapiens];XP_016873659.1//PREDICTED: sortilin-related receptor isoform X3 [Homo sapiens];XP_016873658.1//PREDICTED: sortilin-related receptor isoform X2 [Homo sapiens];XP_016873660.1//PREDICTED: sortilin-related receptor isoform X4 [Homo sapiens];Q92673.2//RecName: Full=Sortilin-related receptor; AltName: Full=Low-density lipoprotein recep…	6653	SORL1	1.32004
EAW71545.1//hCG2005428, isoform CRA_g [Homo sapiens];EAW71546.1//hCG2005428, isoform CRA_h [Homo sapiens];EAW71549.1//hCG2005428, isoform CRA_k [Homo sapiens];EAW71540.1//hCG2005428, isoform CRA_b [Homo sapiens];EAW71542.1//hCG2005428, isoform CRA_d [Homo sapiens];EAW71541.1//hCG2005428, isoform CRA_c [Homo sapiens]	8718	TNFRSF25	1.32002
XP_018870925.1//PREDICTED: zinc finger protein 551 [Gorilla gorilla gorilla]	90233	ZNF551	1.3199
XP_003318901.2//PREDICTED: uncharacterized protein C7orf34 isoform X1 [Pan troglodytes]	135927	LLCFC1	1.3195
NP_001153014.1//putative POU domain, class 5, transcription factor 1B [Homo sapiens]	5462	POU5F1B	1.3191
XP_012508237.1//PREDICTED: interferon-related developmental regulator 1 isoform X1 [Propithecus coquereli];XP_012591605.1//interferon-related developmental regulator 1 isoform X2 [Microcebus murinus];AAV38693.1//interferon-related developmental regulator 1 [Homo sapiens]	3475	IFRD1	1.31865
NP_665741.1//oxysterol-binding protein-related protein 7 [Homo sapiens]	114881	OSBPL7	1.31861
XP_011543270.1//PREDICTED: mth938 domain-containing protein isoform X1 [Homo sapiens];NP_001303887.1//mth938 domain-containing protein isoform b [Homo sapiens];XP_010343907.1//PREDICTED: mth938 domain-containing protein isoform X1 [Saimiri boliviensis boliviensis];XP_003910510.1//mth938 domain-containing protein isoform X2 [Papio anubis];XP_016873109.1//PREDICTED: mth938 domain-containing protein…	28971	AAMDC	1.31822
NP_061338.1//phosphatidylcholine translocator ABCB4 isoform C [Homo sapiens];EAW76949.1//ATP-binding cassette, sub-family B (MDR/TAP), member 4, isoform CRA_e [Homo sapiens]	5244	ABCB4	1.31815
NP_002228.2//potassium voltage-gated channel subfamily G member 1 [Homo sapiens]	3755	KCNG1	1.31814
XP_008004330.1//PREDICTED: SH2 domain-containing protein 3C isoform X3 [Chlorocebus sabaeus];XP_011516416.1//PREDICTED: SH2 domain-containing protein 3C isoform X1 [Homo sapiens];NP_005480.2//SH2 domain-containing protein 3C isoform b [Homo sapiens];NP_001239263.1//SH2 domain-containing protein 3C isoform f [Homo sapiens];NP_733745.1//SH2 domain-containing protein 3C isoform a [Homo sapiens];XP_0…	10044	SH2D3C	1.31814
NP_003608.1//regulator of G-protein signaling 5 isoform 1 [Homo sapiens];NP_001241678.1//regulator of G-protein signaling 5 isoform 3 [Homo sapiens];BAG37752.1//unnamed protein product [Homo sapiens];EAW90734.1//hCG2038748, partial [Homo sapiens]	8490	RGS5	1.3181
NP_149053.1//caytaxin [Homo sapiens]	85300	ATCAY	1.31796
XP_021559708.1//polycomb group RING finger protein 2 isoform X1 [Neomonachus schauinslandi];XP_008011101.1//PREDICTED: polycomb group RING finger protein 2 isoform X1 [Chlorocebus sabaeus]	7703	PCGF2	1.31793
NP_064705.1//vesicular glutamate transporter 1 [Homo sapiens]	57030	SLC17A7	1.31773
XP_001369451.2//PREDICTED: growth/differentiation factor 8 [Monodelphis domestica]	2660	MSTN	1.31759
NP_653302.2//interleukin-23 receptor precursor [Homo sapiens];EAX06501.1//interleukin 23 receptor, isoform CRA_a, partial [Homo sapiens]	149233	IL23R	1.31744
NP_055998.1//microtubule-associated serine/threonine-protein kinase 4 isoform a [Homo sapiens];NP_001158136.1//microtubule-associated serine/threonine-protein kinase 4 isoform c [Homo sapiens];NP_942123.1//microtubule-associated serine/threonine-protein kinase 4 isoform b [Homo sapiens];NP_001284580.1//microtubule-associated serine/threonine-protein kinase 4 isoform g [Homo sapiens];NP_001277155.…	375449	MAST4	1.31681
NP_996898.2//inactive N-acetylated-alpha-linked acidic dipeptidase-like protein 2 [Homo sapiens]	254827	NAALADL2	1.31674
NP_443156.2//rhophilin-1 [Homo sapiens];Q8TCX5.1//RecName: Full=Rhophilin-1; AltName: Full=GTP-Rho-binding protein 1;XP_016868503.1//PREDICTED: rhophilin-1 isoform X11 [Homo sapiens];XP_016868504.1//PREDICTED: rhophilin-1 isoform X12 [Homo sapiens];EAW82255.1//rhophilin, Rho GTPase binding protein 1, isoform CRA_e [Homo sapiens];EAW82251.1//rhophilin, Rho GTPase binding protein 1, isoform CRA_a […	114822	RHPN1	1.31673
XP_005257202.1//PREDICTED: histone-lysine N-methyltransferase EZH1 isoform X2 [Homo sapiens];XP_011522819.1//PREDICTED: histone-lysine N-methyltransferase EZH1 isoform X1 [Homo sapiens];NP_001308008.1//histone-lysine N-methyltransferase EZH1 isoform 2 [Homo sapiens]	2145	EZH1	1.31672
XP_004424964.1//PREDICTED: prospero homeobox protein 1 [Ceratotherium simum simum];NP_002754.2//prospero homeobox protein 1 [Homo sapiens];XP_004275294.1//PREDICTED: prospero homeobox protein 1 [Orcinus orca]	5629	PROX1	1.31671
XP_006715755.1//PREDICTED: DNA-directed DNA/RNA polymerase mu isoform X2 [Homo sapiens];NP_037416.1//DNA-directed DNA/RNA polymerase mu isoform 1 [Homo sapiens];NP_001271259.1//DNA-directed DNA/RNA polymerase mu isoform 2 [Homo sapiens];NP_001271260.1//DNA-directed DNA/RNA polymerase mu isoform 3 [Homo sapiens]	27434	POLM	1.31657
NP_055365.2//caspase recruitment domain-containing protein 10 [Homo sapiens]	29775	CARD10	1.31655
XP_011980257.1//PREDICTED: protein yippee-like 3 isoform X2, partial [Ovis aries musimon];EHB11823.1//Protein yippee-like 3 [Heterocephalus glaber];XP_012319981.1//protein yippee-like 3 isoform X2 [Aotus nancymaae]	83719	YPEL3	1.31616
NP_005364.1//thrombopoietin receptor precursor [Homo sapiens]	4352	MPL	1.31527
NP_055398.1//LIM and cysteine-rich domains protein 1 isoform 1 [Homo sapiens];XP_007983282.1//PREDICTED: LIM and cysteine-rich domains protein 1 [Chlorocebus sabaeus];NP_001265164.1//LIM and cysteine-rich domains protein 1 isoform 4 [Homo sapiens];NP_001265163.1//LIM and cysteine-rich domains protein 1 isoform 3 [Homo sapiens]	29995	LMCD1	1.31454
XP_011842079.1//PREDICTED: fibroblast growth factor receptor substrate 3 isoform X1 [Mandrillus leucophaeus]	10817	FRS3	1.31454
NP_036214.2//zinc finger protein ZFPM2 [Homo sapiens]	23414	ZFPM2	1.31441
XP_005391124.1//PREDICTED: myosin-11 isoform X1 [Chinchilla lanigera];XP_005391131.1//PREDICTED: myosin-11 isoform X5 [Chinchilla lanigera];XP_021553979.1//myosin-11 isoform X1 [Neomonachus schauinslandi];XP_013795627.1//PREDICTED: myosin-11 isoform X1 [Apteryx australis mantelli];XP_013795628.1//PREDICTED: myosin-11 isoform X2 [Apteryx australis mantelli]	4629	MYH11	1.31406
XP_011807156.1//PREDICTED: dynein heavy chain 5, axonemal [Colobus angolensis palliatus]	1767	DNAH5	1.31377
NP_055061.1//cadherin EGF LAG seven-pass G-type receptor 1 precursor [Homo sapiens];XP_011917908.1//PREDICTED: cadherin EGF LAG seven-pass G-type receptor 1 isoform X1 [Cercocebus atys]	9620	CELSR1	1.313
NP_001243327.1//beta,beta-carotene 9',10'-oxygenase isoform d [Homo sapiens];XP_014971178.1//PREDICTED: beta,beta-carotene 9',10'-oxygenase isoform X1 [Macaca mulatta];NP_001032367.2//beta,beta-carotene 9',10'-oxygenase isoform b [Homo sapiens];NP_114144.4//beta,beta-carotene 9',10'-oxygenase isoform a [Homo sapiens]	83875	BCO2	1.31282
XP_011737747.1//PREDICTED: ras association domain-containing protein 1 isoform X1 [Macaca nemestrina];NP_009113.3//ras association domain-containing protein 1 isoform A [Homo sapiens];XP_005891529.1//PREDICTED: ras association domain-containing protein 1 isoform X3 [Bos mutus];NP_733832.1//ras association domain-containing protein 1 isoform D [Homo sapiens]	11186	RASSF1	1.31277
NP_001317963.1//transmembrane and coiled-coil domains protein 2 isoform 5 [Homo sapiens];XP_009439555.2//PREDICTED: transmembrane and coiled-coil domains protein 2 isoform X3 [Pan troglodytes];NP_001284540.1//transmembrane and coiled-coil domains protein 2 isoform 3 [Homo sapiens];NP_055673.2//transmembrane and coiled-coil domains protein 2 isoform 1 [Homo sapiens]	9911	TMCC2	1.31275
XP_016855799.1//PREDICTED: synaptotagmin-2 isoform X2 [Homo sapiens]	127833	SYT2	1.31269
NP_001341356.1//rab-like protein 2A isoform 11 [Homo sapiens];NP_001341334.1//rab-like protein 2A isoform 5 [Homo sapiens];XP_016858720.1//PREDICTED: rab-like protein 2A isoform X10 [Homo sapiens];NP_001293090.1//rab-like protein 2A isoform 4 [Homo sapiens];NP_001341348.1//rab-like protein 2A isoform 7 [Homo sapiens];NP_001341346.1//rab-like protein 2A isoform 6 [Homo sapiens];NP_001341357.1//rab…	11159	RABL2A	1.31252
XP_003820055.1//PREDICTED: histone H4 transcription factor isoform X2 [Pan paniscus];XP_003253310.1//PREDICTED: histone H4 transcription factor isoform X1 [Nomascus leucogenys];XP_008971677.1//PREDICTED: histone H4 transcription factor isoform X1 [Pan paniscus];XP_011541046.1//PREDICTED: histone H4 transcription factor isoform X1 [Homo sapiens];NP_001230188.1//histone H4 transcription factor isof…	25988	HINFP	1.31246
NP_001293015.1//RAS guanyl-releasing protein 1 isoform c [Homo sapiens];NP_001122074.1//RAS guanyl-releasing protein 1 isoform b [Homo sapiens];NP_005730.2//RAS guanyl-releasing protein 1 isoform a [Homo sapiens]	10125	RASGRP1	1.31245
XP_009231286.1//PREDICTED: zinc finger protein 836 isoform X1 [Pongo abelii]	162962	ZNF836	1.31224
NP_203699.1//collagen alpha-5(IV) chain isoform 2 precursor [Homo sapiens];NP_000486.1//collagen alpha-5(IV) chain isoform 1 precursor [Homo sapiens]	1287	COL4A5	1.31224
NP_945339.2//leukocyte receptor cluster member 9 isoform 1 [Homo sapiens]	94059	LENG9	1.31221
NP_001308480.1//putative ubiquitin-conjugating enzyme E2Q2-like protein isoform 1 [Homo sapiens]	100128108	LOC100128108	1.31219
XP_006090521.1//PREDICTED: LOW QUALITY PROTEIN: zinc finger protein 213 [Myotis lucifugus]	7760	ZNF213	1.31203
NP_001074001.1//transmembrane channel-like protein 3 [Homo sapiens]	342125	TMC3	1.31192
NP_001317173.1//ADP-ribosylation factor-like 17-like isoform e [Homo sapiens];BAD92581.1//ADP-ribosylation factor 7 variant, partial [Homo sapiens];NP_001275740.1//ADP-ribosylation factor-like 17-like isoform c [Homo sapiens];NP_001096624.1//ADP-ribosylation factor-like protein 17 isoform b [Homo sapiens]	51326	ARL17A	1.31159
NP_001136254.1//membrane-associated guanylate kinase, WW and PDZ domain-containing protein 3 isoform 1 [Homo sapiens];NP_690864.2//membrane-associated guanylate kinase, WW and PDZ domain-containing protein 3 isoform 2 [Homo sapiens]	260425	MAGI3	1.31155
NP_115783.1//protocadherin gamma-C5 isoform 2 precursor [Homo sapiens];NP_061752.1//protocadherin gamma-C5 isoform 1 precursor [Homo sapiens]	56097	PCDHGC5	1.31119
XP_018875001.1//PREDICTED: TSC22 domain family protein 3 isoform X1 [Gorilla gorilla gorilla];NP_004080.2//TSC22 domain family protein 3 isoform 2 [Homo sapiens];EAX02707.1//TSC22 domain family, member 3, isoform CRA_b, partial [Homo sapiens];XP_008271076.1//PREDICTED: TSC22 domain family protein 3 isoform X4 [Oryctolagus cuniculus];XP_007990698.1//PREDICTED: TSC22 domain family protein 3 isoform…	1831	TSC22D3	1.31118
XP_014202931.1//PREDICTED: myocyte-specific enhancer factor 2D [Pan paniscus];BAE06087.1//MEF2D variant protein, partial [Homo sapiens]	4209	MEF2D	1.31097
XP_003281490.2//PREDICTED: LOW QUALITY PROTEIN: protein yippee-like 1 [Nomascus leucogenys]	29799	YPEL1	1.31082
XP_010330639.1//PREDICTED: zinc finger protein 418 isoform X5 [Saimiri boliviensis boliviensis];XP_014980534.1//PREDICTED: LOW QUALITY PROTEIN: putative uncharacterized zinc finger protein 814 [Macaca mulatta]	84914	ZNF587	1.31076
NP_001003406.1//voltage-dependent T-type calcium channel subunit alpha-1I isoform b [Homo sapiens];NP_066919.2//voltage-dependent T-type calcium channel subunit alpha-1I isoform a [Homo sapiens]	8911	CACNA1I	1.31063
AAH12467.2//AK5 protein, partial [Homo sapiens];NP_777283.1//adenylate kinase isoenzyme 5 isoform 1 [Homo sapiens]	26289	AK5	1.31026
A8MXJ8.1//PUTATIVE PSEUDOGENE: RecName: Full=Putative protein FAM90A5P	100287045	FAM90A26	1.31026
NP_001193978.1//beta-secretase 1 isoform F [Homo sapiens];ELV13879.1//Beta-secretase 1 [Tupaia chinensis];NP_620427.1//beta-secretase 1 isoform C precursor [Homo sapiens];NP_001193977.1//beta-secretase 1 isoform E [Homo sapiens];NP_620429.1//beta-secretase 1 isoform D precursor [Homo sapiens]	23621	BACE1	1.31016
NP_001170781.1//transient receptor potential cation channel subfamily M member 6 isoform b [Homo sapiens];NP_060132.3//transient receptor potential cation channel subfamily M member 6 isoform a [Homo sapiens];NP_001170782.1//transient receptor potential cation channel subfamily M member 6 isoform c [Homo sapiens]	140803	TRPM6	1.3101
NP_001268357.1//dynein intermediate chain 1, axonemal isoform 2 [Homo sapiens];NP_036276.1//dynein intermediate chain 1, axonemal isoform 1 [Homo sapiens]	27019	DNAI1	1.30995
XP_019610580.1//PREDICTED: LOW QUALITY PROTEIN: uncharacterized protein LOC109460026 [Rhinolophus sinicus];NP_001310237.1//zinc finger protein 454 isoform 2 [Homo sapiens]	285676	ZNF454	1.30971
XP_012328989.1//coiled-coil domain-containing protein 122 isoform X1 [Aotus nancymaae];XP_007958484.1//PREDICTED: coiled-coil domain-containing protein 122 isoform X2 [Chlorocebus sabaeus]	160857	CCDC122	1.30963
BAH14254.1//unnamed protein product [Homo sapiens];NP_001004019.1//fibulin-2 isoform a precursor [Homo sapiens]	2199	FBLN2	1.30954
XP_009444466.2//PREDICTED: zinc finger and BTB domain-containing protein 20 isoform X1 [Pan troglodytes]	26137	ZBTB20	1.30953
NP_038462.1//calsenilin isoform 1 [Homo sapiens];AHN53423.1//endonuclease, partial [Nuttalliella namaqua];NP_001030086.1//calsenilin isoform 2 precursor [Homo sapiens]	30818	KCNIP3	1.30947
NP_001244291.1//uncharacterized protein LOC100288966 [Homo sapiens]	100288966	LOC100288966	1.30939
XP_018879929.1//PREDICTED: PEX5-related protein isoform X7 [Gorilla gorilla gorilla];NP_001243681.1//PEX5-related protein isoform 4 [Homo sapiens];NP_001336327.1//PEX5-related protein isoform 18 [Homo sapiens];NP_001243679.1//PEX5-related protein isoform 2 [Homo sapiens];XP_021790337.1//PEX5-related protein isoform X15 [Papio anubis];NP_001336325.1//PEX5-related protein isoform 16 [Homo sapiens];…	51555	PEX5L	1.30896
XP_006203719.1//PREDICTED: transforming growth factor beta-2 isoform X2 [Vicugna pacos];XP_006203718.1//PREDICTED: transforming growth factor beta-2 isoform X1 [Vicugna pacos]	7042	TGFB2	1.30896
EAW62048.1//amyloid beta (A4) precursor protein-binding, family B, member 3, isoform CRA_e [Homo sapiens];XP_517974.4//PREDICTED: amyloid beta A4 precursor protein-binding family B member 3 isoform X4 [Pan troglodytes];XP_008952799.2//PREDICTED: steroid receptor RNA activator 1, partial [Pan paniscus];XP_016809434.1//PREDICTED: amyloid beta A4 precursor protein-binding family B member 3 isoform X…	10307	APBB3	1.30841
EAW60432.1//hCG2036503, partial [Homo sapiens]	10766	TOB2	1.30809
XP_017365969.1//PREDICTED: gamma-aminobutyric acid type B receptor subunit 1 isoform X1 [Cebus capucinus imitator];BAD92027.1//gamma-aminobutyric acid (GABA) B receptor 1 isoform c precursor variant, partial [Homo sapiens];XP_006715110.1//PREDICTED: gamma-aminobutyric acid type B receptor subunit 1 isoform X2 [Homo sapiens];XP_003829770.1//PREDICTED: gamma-aminobutyric acid type B receptor subuni…	2550	GABBR1	1.30787
NP_005123.2//meiotic recombination protein REC8 homolog [Homo sapiens]	9985	REC8	1.30775
NP_001303242.1//peroxisome biogenesis factor 6 isoform 2 [Homo sapiens];NP_000278.3//peroxisome biogenesis factor 6 isoform 1 [Homo sapiens]	5190	PEX6	1.30737
EAW89668.1//hCG1644378, isoform CRA_b [Homo sapiens];NP_001034931.1//oxidoreductase-like domain-containing protein 1 isoform a [Homo sapiens];NP_001291923.1//oxidoreductase-like domain-containing protein 1 isoform b [Homo sapiens]	339229	OXLD1	1.30685
XP_012627394.1//zinc finger and BTB domain-containing protein 43 isoform X1 [Microcebus murinus];ELK07206.1//Zinc finger and BTB domain-containing protein 43 [Pteropus alecto]	23099	ZBTB43	1.3067
NP_006483.2//homeobox protein aristaless-like 3 [Homo sapiens]	257	ALX3	1.30608
NP_057360.2//serine/threonine-protein kinase Sgk2 isoform beta [Homo sapiens]	10110	SGK2	1.30606
NP_001340704.1//pejvakin isoform 2 [Homo sapiens];NP_001340705.1//pejvakin isoform 3 [Homo sapiens];NP_001036167.1//pejvakin isoform 1 [Homo sapiens];XP_016859710.1//PREDICTED: pejvakin isoform X1 [Homo sapiens];XP_015287897.1//PREDICTED: pejvakin isoform X2 [Macaca fascicularis]	494513	PJVK	1.30548
NP_689552.2//spermatogenesis-associated protein 2-like protein [Homo sapiens]	124044	SPATA2L	1.30494
XP_011801455.1//PREDICTED: INO80 complex subunit B isoform X1 [Colobus angolensis palliatus];EQB76936.1//hypothetical protein CB1_000034008 [Camelus ferus];XP_011939749.1//PREDICTED: INO80 complex subunit B isoform X1 [Cercocebus atys]	83444	INO80B	1.30494
XP_012617837.1//short transient receptor potential channel 1 isoform X2 [Microcebus murinus];XP_012617836.1//short transient receptor potential channel 1 isoform X1 [Microcebus murinus]	7220	TRPC1	1.30452
NP_001337248.1//tetratricopeptide repeat protein 25 isoform 2 [Homo sapiens];NP_113609.1//tetratricopeptide repeat protein 25 isoform 1 [Homo sapiens]	83538	TTC25	1.30449
XP_005266238.1//PREDICTED: fibrosin-1-like protein isoform X16 [Homo sapiens];NP_001136113.1//fibrosin-1-like protein [Homo sapiens];XP_005266233.1//PREDICTED: fibrosin-1-like protein isoform X10 [Homo sapiens];XP_005266234.1//PREDICTED: fibrosin-1-like protein isoform X11 [Homo sapiens]	57666	FBRSL1	1.30411
NP_001012780.1//cytoplasmic tRNA 2-thiolation protein 2 isoform 2 [Homo sapiens];NP_001012777.1//cytoplasmic tRNA 2-thiolation protein 2 isoform 1 [Homo sapiens];NP_001305436.1//cytoplasmic tRNA 2-thiolation protein 2 isoform 3 [Homo sapiens]	348180	CTU2	1.30408
NP_062606.1//beta-soluble NSF attachment protein [Mus musculus];NP_001269949.1//beta-soluble NSF attachment protein isoform c [Homo sapiens];NP_001269947.1//beta-soluble NSF attachment protein isoform a [Homo sapiens];XP_012666003.1//PREDICTED: beta-soluble NSF attachment protein isoform X3 [Otolemur garnettii];XP_011527615.1//PREDICTED: beta-soluble NSF attachment protein isoform X1 [Homo sapien…	63908	NAPB	1.3037
XP_011921368.1//PREDICTED: fructosamine-3-kinase [Cercocebus atys]	64122	FN3K	1.30289
XP_016856286.1//PREDICTED: adhesion G protein-coupled receptor L2 isoform X13 [Homo sapiens];NP_001337627.1//adhesion G protein-coupled receptor L2 isoform 5 precursor [Homo sapiens];NP_001284635.1//adhesion G protein-coupled receptor L2 isoform 3 preproprotein [Homo sapiens];XP_009246892.1//PREDICTED: latrophilin-2 isoform X6 [Pongo abelii];NP_001337628.1//adhesion G protein-coupled receptor L2 …	23266	ADGRL2	1.30279
NP_443730.1//guanine nucleotide-binding protein subunit beta-like protein 1 [Homo sapiens];NP_078903.3//protein Bop [Homo sapiens]	54584	GNB1L	1.30273
NP_060833.1//renalase isoform 2 precursor [Homo sapiens];XP_003904008.2//renalase isoform X1 [Papio anubis];NP_001026879.2//renalase isoform 1 precursor [Homo sapiens]	55328	RNLS	1.30231
NP_001185693.1//CD302 antigen isoform 3 precursor [Homo sapiens];NP_001185692.1//CD302 antigen isoform 2 precursor [Homo sapiens];NP_055695.2//CD302 antigen isoform 1 precursor [Homo sapiens]	9936	CD302	1.30226
XP_010346525.1//PREDICTED: REST corepressor 2 isoform X1 [Saimiri boliviensis boliviensis]	283248	RCOR2	1.30223
AAH16965.1//NLRP1 protein [Homo sapiens]	728392	LOC728392	1.3016
EAW81588.1//serpin peptidase inhibitor, clade A (alpha-1 antiproteinase, antitrypsin), member 3, isoform CRA_b [Homo sapiens]	12	SERPINA3	1.30159
NP_001116540.1//peptidyl-prolyl cis-trans isomerase A-like 4G [Homo sapiens]	644591	PPIAL4G	1.3011
EAW65269.1//hCG2036619, isoform CRA_d, partial [Homo sapiens]	389125	MUSTN1	1.30081
NP_009146.2//DNA polymerase subunit gamma-2, mitochondrial [Homo sapiens];XP_006721714.1//PREDICTED: DNA polymerase subunit gamma-2, mitochondrial isoform X2 [Homo sapiens]	11232	POLG2	1.30023
NP_004358.2//C-C chemokine receptor type 6 [Homo sapiens]	1235	CCR6	1.30019
NP_037393.1//peroxisome proliferator-activated receptor gamma coactivator 1-alpha isoform 2 [Homo sapiens];NP_001341756.1//peroxisome proliferator-activated receptor gamma coactivator 1-alpha isoform 5 [Homo sapiens];NP_001317680.1//peroxisome proliferator-activated receptor gamma coactivator 1-alpha isoform 1 [Homo sapiens];NP_001341757.1//peroxisome proliferator-activated receptor gamma coactiv…	10891	PPARGC1A	1.29964
XP_017728348.1//PREDICTED: LOW QUALITY PROTEIN: uncharacterized protein LOC108530157 [Rhinopithecus bieti]	56145	PCDHA3	1.29941
XP_007108450.1//PREDICTED: urocortin [Physeter catodon]	7349	UCN	1.29938
EOB08536.1//Collagen alpha-1(IX) chain, partial [Anas platyrhynchos];XP_016855821.1//PREDICTED: collagen alpha-2(IX) chain isoform X1 [Homo sapiens]	1298	COL9A2	1.29928
BAH11640.1//unnamed protein product [Homo sapiens];XP_007983271.1//PREDICTED: 4-aminobutyrate aminotransferase, mitochondrial isoform X1 [Chlorocebus sabaeus]	18	ABAT	1.29915
NP_056021.1//UPF0258 protein KIAA1024 [Homo sapiens]	23251	KIAA1024	1.29911
NP_077748.3//proline-serine-threonine phosphatase-interacting protein 2 [Homo sapiens]	9050	PSTPIP2	1.29908
NP_001028225.1//NACHT, LRR and PYD domains-containing protein 1 isoform 5 [Homo sapiens];NP_055737.1//NACHT, LRR and PYD domains-containing protein 1 isoform 2 [Homo sapiens];NP_127497.1//NACHT, LRR and PYD domains-containing protein 1 isoform 1 [Homo sapiens];NP_127500.1//NACHT, LRR and PYD domains-containing protein 1 isoform 4 [Homo sapiens];NP_127499.1//NACHT, LRR and PYD domains-containing p…	22861	NLRP1	1.29904
AAI07131.1//C6orf154 protein, partial [Homo sapiens];NP_001012992.1//leucine-rich repeat-containing protein 73 isoform 1 [Homo sapiens]	221424	LRRC73	1.29902
EHH29425.1//hypothetical protein EGK_09851, partial [Macaca mulatta]	92840	REEP6	1.29859
Q719I0.2//RecName: Full=Activator of 90 kDa heat shock protein ATPase homolog 2;XP_016858867.1//PREDICTED: activator of 90 kDa heat shock protein ATPase homolog 2 isoform X4 [Homo sapiens];NP_001308231.1//activator of 90 kDa heat shock protein ATPase homolog 2 isoform 2 [Homo sapiens];AAI07762.1//USP34 protein [Homo sapiens];NP_001308233.1//activator of 90 kDa heat shock protein ATPase homolog 2 …	130872	AHSA2P	1.2983
NP_064586.1//5'(3')-deoxyribonucleotidase, mitochondrial precursor [Homo sapiens];XP_005256789.1//PREDICTED: 5'(3')-deoxyribonucleotidase, mitochondrial isoform X3 [Homo sapiens]	56953	NT5M	1.29823
XP_012326670.1//mitochondrial basic amino acids transporter isoform X3 [Aotus nancymaae];XP_018865241.1//PREDICTED: mitochondrial basic amino acids transporter isoform X1 [Gorilla gorilla gorilla];NP_001339750.1//mitochondrial basic amino acids transporter isoform 3 [Homo sapiens];XP_018865243.1//PREDICTED: mitochondrial basic amino acids transporter isoform X3 [Gorilla gorilla gorilla];CAD62317.…	123096	SLC25A29	1.29791
NP_001013754.3//patched domain-containing protein 4 isoform 1 [Homo sapiens];NP_997382.2//patched domain-containing protein 4 isoform 2 [Homo sapiens]	442213	PTCHD4	1.29784
NP_065094.3//carboxypeptidase A6 preproprotein [Homo sapiens]	57094	CPA6	1.29772
NP_001035752.1//protein-lysine methyltransferase METTL21D isoform b [Homo sapiens];XP_002824772.1//PREDICTED: protein-lysine methyltransferase METTL21D [Pongo abelii];BAB14752.1//unnamed protein product [Homo sapiens]	79609	VCPKMT	1.29766
AAB61613.1//neuronal calcium channel alpha 1A subunit isoform A-1 [Homo sapiens];NP_001120694.1//voltage-dependent P/Q-type calcium channel subunit alpha-1A isoform 4 [Homo sapiens];NP_075461.2//voltage-dependent P/Q-type calcium channel subunit alpha-1A isoform 2 [Homo sapiens];XP_011708978.1//PREDICTED: voltage-dependent P/Q-type calcium channel subunit alpha-1A isoform X13 [Macaca nemestrina]	773	CACNA1A	1.29735
CAC01132.1//transport-secretion protein 2.2 (TTS-2.2), partial [Homo sapiens];AIS72443.1//patatin-like phospholipase domain-containing protein 2 [Homo sapiens]	57104	PNPLA2	1.2973
XP_016869772.1//PREDICTED: AT-rich interactive domain-containing protein 3C isoform X1 [Homo sapiens]	138715	ARID3C	1.29723
NP_002282.2//laminin subunit beta-1 precursor [Homo sapiens]	3912	LAMB1	1.29722
EAW82310.1//lymphocyte antigen 6 complex, locus K, isoform CRA_a [Homo sapiens];AAI17143.1//Lymphocyte antigen 6 complex, locus K [Homo sapiens];XP_009454356.1//PREDICTED: lymphocyte antigen 6K isoform X2 [Pan troglodytes]	54742	LY6K	1.29696
NP_005079.2//A-kinase anchor protein 17A isoform 1 [Homo sapiens]	8227	AKAP17A	1.29691
NP_000230.1//lysozyme C precursor [Homo sapiens]	4069	LYZ	1.29667
NP_612383.1//zinc finger protein 845 [Homo sapiens]	91664	ZNF845	1.2965
NP_001338278.1//speedy/RINGO cell cycle regulator family member E11 [Homo sapiens]	102723849	SPDYE17	1.29629
XP_010336460.1//PREDICTED: protocadherin gamma-B3 isoform X7 [Saimiri boliviensis boliviensis];XP_011715023.1//PREDICTED: LOW QUALITY PROTEIN: protocadherin gamma-A6-like [Macaca nemestrina]	56102	PCDHGB3	1.29593
NP_076493.1//neural cell adhesion molecule L1 isoform 2 precursor [Homo sapiens];NP_000416.1//neural cell adhesion molecule L1 isoform 1 precursor [Homo sapiens];NP_001137435.1//neural cell adhesion molecule L1 isoform 3 precursor [Homo sapiens];XP_003943942.2//PREDICTED: neural cell adhesion molecule L1 isoform X4 [Saimiri boliviensis boliviensis]	3897	L1CAM	1.29586
NP_005589.1//helix-loop-helix protein 1 [Homo sapiens]	4807	NHLH1	1.29578
NP_078781.3//NADPH oxidase 5 isoform 1 [Homo sapiens];NP_001171708.1//NADPH oxidase 5 isoform 2 [Homo sapiens];NP_001171709.1//NADPH oxidase 5 isoform 3 [Homo sapiens];BAB15319.1//unnamed protein product [Homo sapiens]	79400	NOX5	1.29572
XP_006064172.1//PREDICTED: dynein heavy chain 17, axonemal [Bubalus bubalis]	8632	DNAH17	1.29556
NP_001155879.1//dual specificity protein kinase CLK1 isoform 2 [Homo sapiens];XP_012356599.1//PREDICTED: LOW QUALITY PROTEIN: dual specificity protein kinase CLK1 [Nomascus leucogenys];XP_004033062.2//PREDICTED: dual specificity protein kinase CLK1 isoform X1 [Gorilla gorilla gorilla];EAW70218.1//CDC-like kinase 1, isoform CRA_d [Homo sapiens];XP_003820771.1//PREDICTED: dual specificity protein k…	1195	CLK1	1.29553
XP_003256686.1//PREDICTED: B-cell lymphoma 6 protein [Nomascus leucogenys];XP_011816989.1//PREDICTED: B-cell lymphoma 6 protein isoform X1 [Colobus angolensis palliatus];XP_006156796.1//PREDICTED: B-cell lymphoma 6 protein isoform X2 [Tupaia chinensis]	604	BCL6	1.29509
NP_757384.1//kremen protein 2 isoform d precursor [Homo sapiens];NP_001240655.1//kremen protein 2 isoform f precursor [Homo sapiens];AAH09383.1//KREMEN2 protein [Homo sapiens];NP_001240654.1//kremen protein 2 isoform e precursor [Homo sapiens];NP_078783.1//kremen protein 2 isoform b precursor [Homo sapiens]	79412	KREMEN2	1.29498
XP_018883059.1//PREDICTED: CDK5 regulatory subunit-associated protein 3 isoform X1 [Gorilla gorilla gorilla];NP_001265126.1//CDK5 regulatory subunit-associated protein 3 isoform c [Homo sapiens];NP_001265146.1//CDK5 regulatory subunit-associated protein 3 isoform f [Homo sapiens];NP_788276.1//CDK5 regulatory subunit-associated protein 3 isoform b [Homo sapiens]	80279	CDK5RAP3	1.2949
ELV13502.1//Histone H2B type 1-M [Tupaia chinensis]	8363	HIST1H4J	1.29486
NP_001191335.1//arachidonate 5-lipoxygenase-activating protein isoform 2 [Homo sapiens]	241	ALOX5AP	1.29457
NP_001129386.1//kielin/chordin-like protein isoform 1 precursor [Homo sapiens];EAW83701.1//hCG2038585, partial [Homo sapiens];NP_955381.2//kielin/chordin-like protein isoform 2 precursor [Homo sapiens]	375616	KCP	1.29433
EHH59533.1//hypothetical protein EGM_09670, partial [Macaca fascicularis];NP_060687.2//ER degradation-enhancing alpha-mannosidase-like protein 2 isoform 1 precursor [Homo sapiens];XP_010384891.1//PREDICTED: WAS/WASL-interacting protein family member 3-like [Rhinopithecus roxellana]	111089941	MMP24-AS1-EDEM2	1.29428
NP_001289383.1//coiled-coil domain-containing protein 151 isoform 3 [Homo sapiens];NP_659482.3//coiled-coil domain-containing protein 151 isoform 1 [Homo sapiens];NP_001289382.1//coiled-coil domain-containing protein 151 isoform 2 [Homo sapiens]	115948	CCDC151	1.29402
NP_001244299.1//probable crossover junction endonuclease EME2 [Homo sapiens]	197342	EME2	1.29385
NP_001258856.1//kinesin-like protein KIF27 isoform B [Homo sapiens];XP_012635271.1//kinesin-like protein KIF27 isoform X1 [Microcebus murinus];XP_011547584.1//PREDICTED: serine/arginine repetitive matrix protein 1-like isoform X2 [Homo sapiens];XP_010382324.1//PREDICTED: kinesin-like protein KIF27 isoform X3 [Rhinopithecus roxellana];NP_001341000.1//kinesin-like protein KIF27 isoform F [Homo sapi…	55582	KIF27	1.29368
XP_021572576.1//intraflagellar transport protein 20 homolog isoform X2 [Carlito syrichta];XP_017744399.1//PREDICTED: intraflagellar transport protein 20 homolog isoform X2 [Rhinopithecus bieti];NP_001254703.1//intraflagellar transport protein 20 homolog isoform 1 [Homo sapiens];XP_021068636.1//intraflagellar transport protein 20 homolog isoform X1 [Mus pahari];NP_777547.1//intraflagellar transpor…	90410	IFT20	1.29314
NP_722520.2//zinc finger protein ZFPM1 [Homo sapiens];EAW66808.1//zinc finger protein, multitype 1, isoform CRA_c [Homo sapiens]	161882	ZFPM1	1.29309
EAW60114.1//RAB, member of RAS oncogene family-like 4, isoform CRA_a, partial [Homo sapiens]	11020	IFT27	1.29305
NP_835464.1//serine/threonine-protein kinase Nek8 [Homo sapiens]	284086	NEK8	1.293
NP_940857.2//SCO-spondin precursor [Homo sapiens]	23145	SSPO	1.29294
NP_065798.2//zinc finger protein 608 [Homo sapiens]	57507	ZNF608	1.2928
XP_019268022.1//PREDICTED: low-density lipoprotein receptor-related protein 4 [Panthera pardus]	4038	LRP4	1.29272
XP_011731863.1//PREDICTED: LOW QUALITY PROTEIN: SH2 domain-containing adapter protein B, partial [Macaca nemestrina]	6461	SHB	1.29175
KFO71522.1//Immunoglobulin G-binding protein A, partial [Cuculus canorus];NP_963857.3//low affinity immunoglobulin gamma Fc region receptor II-c precursor [Homo sapiens]	9103	FCGR2C	1.29154
NP_001193579.1//putative pregnancy-specific beta-1-glycoprotein 7 isoform 2 [Homo sapiens];XP_016789756.1//PREDICTED: putative pregnancy-specific beta-1-glycoprotein 7 [Pan troglodytes]	5676	PSG7	1.29127
ELK03846.1//Vesicle-associated membrane protein 2 [Pteropus alecto];XP_010841503.1//PREDICTED: vesicle-associated membrane protein 2 [Bison bison bison]	6844	VAMP2	1.29122
XP_004698636.1//PREDICTED: atlastin-1 isoform X1 [Echinops telfairi];NP_056999.2//atlastin-1 isoform a [Homo sapiens];XP_004698637.1//PREDICTED: atlastin-1 isoform X2 [Echinops telfairi]	51062	ATL1	1.29105
EAW48235.1//TSPY-like 4 [Homo sapiens]	23270	TSPYL4	1.29103
NP_001026789.2//speedy protein E2 [Homo sapiens]	441273	SPDYE2	1.29043
NP_001138368.1//CD209 antigen isoform 3 [Homo sapiens];NP_001138371.1//CD209 antigen isoform 8 [Homo sapiens];NP_066978.1//CD209 antigen isoform 1 [Homo sapiens];NP_001138365.1//CD209 antigen isoform 5 [Homo sapiens];NP_001138366.1//CD209 antigen isoform 6 [Homo sapiens];NP_001138369.1//CD209 antigen isoform 4 [Homo sapiens];NP_001138367.1//CD209 antigen isoform 7 [Homo sapiens]	30835	CD209	1.29038
NP_060092.2//BLOC-1-related complex subunit 6 [Homo sapiens]	54785	BORCS6	1.29018
OWK14920.1//hypothetical protein Celaphus_00001177 [Cervus elaphus hippelaphus];XP_006532355.1//PREDICTED: homeobox protein Hox-B6 isoform X1 [Mus musculus];XP_008951104.1//PREDICTED: homeobox protein Hox-B6 isoform X1 [Pan paniscus]	3216	HOXB6	1.29014
XP_007457828.1//PREDICTED: fibroblast growth factor 11-like [Lipotes vexillifer];XP_007100718.1//PREDICTED: fibroblast growth factor 11 isoform X1 [Physeter catodon]	2256	FGF11	1.29009
NP_001317588.1//four and a half LIM domains protein 1 isoform 6 [Homo sapiens];XP_016072033.1//PREDICTED: four and a half LIM domains protein 1 isoform X5 [Miniopterus natalensis];NP_001153171.1//four and a half LIM domains protein 1 isoform 5 [Homo sapiens];XP_005594741.1//PREDICTED: four and a half LIM domains protein 1 isoform X1 [Macaca fascicularis];XP_001102451.2//PREDICTED: four and a half…	2273	FHL1	1.29009
XP_019511383.1//PREDICTED: 5'-AMP-activated protein kinase subunit beta-2 isoform X3 [Hipposideros armiger];XP_018877109.1//PREDICTED: 5'-AMP-activated protein kinase subunit beta-2 isoform X2 [Gorilla gorilla gorilla]	5565	PRKAB2	1.29009
NP_997318.1//uncharacterized protein C12orf76 [Homo sapiens];EHH53367.1//hypothetical protein EGM_13996, partial [Macaca fascicularis]	400073	C12orf76	1.28996
NP_848611.2//exocyst complex component 3-like protein [Homo sapiens]	283849	EXOC3L1	1.28975
XP_006899387.1//PREDICTED: AMP deaminase 2 isoform X1 [Elephantulus edwardii];XP_012859261.1//PREDICTED: AMP deaminase 2 isoform X1 [Echinops telfairi];XP_012607047.1//AMP deaminase 2 isoform X2 [Microcebus murinus];XP_006899388.1//PREDICTED: AMP deaminase 2 isoform X2 [Elephantulus edwardii];XP_008564831.1//PREDICTED: AMP deaminase 2 isoform X1 [Galeopterus variegatus];XP_010604296.1//PREDICTED:…	271	AMPD2	1.28905
XP_003262364.1//PREDICTED: ras-related protein Rab-33A [Nomascus leucogenys]	9363	RAB33A	1.2886
NP_001076135.1//collagen alpha-1(VIII) chain precursor [Oryctolagus cuniculus]	338761	C1QL4	1.28857
NP_001074319.1//coiled-coil domain-containing protein 30 isoform 1 [Homo sapiens];XP_011540373.1//PREDICTED: coiled-coil domain-containing protein 30 isoform X4 [Homo sapiens];XP_017397258.1//PREDICTED: phosphopantothenate--cysteine ligase isoform X1 [Cebus capucinus imitator];XP_011540372.1//PREDICTED: coiled-coil domain-containing protein 30 isoform X3 [Homo sapiens];XP_011540371.1//PREDICTED: …	728621	CCDC30	1.28839
NP_001165377.1//U8 snoRNA-decapping enzyme isoform 1 [Homo sapiens];NP_001165376.1//U8 snoRNA-decapping enzyme isoform 3 [Homo sapiens];NP_689608.2//U8 snoRNA-decapping enzyme isoform 2 [Homo sapiens]	131870	NUDT16	1.28831
NP_001273650.1//ankyrin repeat domain-containing protein 10 isoform 2 [Homo sapiens];XP_017357538.1//PREDICTED: ankyrin repeat domain-containing protein 10 isoform X3 [Cebus capucinus imitator];NP_060134.2//ankyrin repeat domain-containing protein 10 isoform 1 [Homo sapiens]	55608	ANKRD10	1.28814
XP_008143961.1//PREDICTED: collagen alpha-1(XII) chain-like [Eptesicus fuscus]	147372	CCBE1	1.28809
NP_001157164.1//ubiquitin-associated protein 1-like [Homo sapiens]	390595	UBAP1L	1.28803
XP_016881571.1//PREDICTED: disks large-associated protein 1 isoform X6 [Homo sapiens];NP_001003809.1//disks large-associated protein 1 isoform 2 [Homo sapiens];NP_001229694.1//disks large-associated protein 1 isoform 7 [Homo sapiens];XP_016881574.1//PREDICTED: disks large-associated protein 1 isoform X10 [Homo sapiens];XP_012601395.1//disks large-associated protein 1 isoform X9 [Microcebus murinu…	9229	DLGAP1	1.288
NP_001121700.2//taperin [Homo sapiens];XP_019796627.1//PREDICTED: transmembrane protein 203-like [Tursiops truncatus]	286262	TPRN	1.28793
XP_017822225.1//PREDICTED: pecanex-like protein 2 [Callithrix jacchus];XP_006711879.1//PREDICTED: pecanex-like protein 2 isoform X3 [Homo sapiens];NP_055616.3//pecanex-like protein 2 isoform 1 [Homo sapiens];EAW69986.1//pecanex-like 2 (Drosophila), isoform CRA_d [Homo sapiens]	80003	PCNX2	1.28765
NP_001338590.1//O-acetyl-ADP-ribose deacetylase MACROD2 isoform 3 [Homo sapiens];NP_542407.2//O-acetyl-ADP-ribose deacetylase MACROD2 isoform 1 [Homo sapiens];NP_001338592.1//O-acetyl-ADP-ribose deacetylase MACROD2 isoform 4 [Homo sapiens]	140733	MACROD2	1.28756
NP_071770.1//oculomedin [Homo sapiens]	10896	OCLM	1.28755
NP_002493.3//nuclear factor NF-kappa-B p100 subunit isoform b [Homo sapiens];XP_016871767.1//PREDICTED: nuclear factor NF-kappa-B p100 subunit isoform X1 [Homo sapiens];NP_001309864.1//nuclear factor NF-kappa-B p100 subunit isoform c [Homo sapiens];XP_017799765.1//nuclear factor NF-kappa-B p100 subunit isoform X2 [Papio anubis];NP_001070962.1//nuclear factor NF-kappa-B p100 subunit isoform a [Hom…	4791	NFKB2	1.28737
NP_001275899.1//acyl-CoA synthetase family member 2, mitochondrial isoform 4 [Homo sapiens];AAH14123.1//Acyl-CoA synthetase family member 2 [Homo sapiens];NP_001275898.1//acyl-CoA synthetase family member 2, mitochondrial isoform 3 [Homo sapiens];XP_011523596.1//PREDICTED: acyl-CoA synthetase family member 2, mitochondrial isoform X1 [Homo sapiens];NP_079425.3//acyl-CoA synthetase family member 2…	80221	ACSF2	1.28731
NP_542175.1//spermatogenesis-associated protein 25 [Homo sapiens]	128497	SPATA25	1.28724
XP_010386599.1//PREDICTED: protocadherin gamma-B7 [Rhinopithecus roxellana];XP_020137851.1//protocadherin gamma-A10 isoform X14 [Microcebus murinus]	56106	PCDHGA10	1.2868
XP_017403141.1//PREDICTED: CREB3 regulatory factor-like isoform X1 [Cebus capucinus imitator];XP_014706332.1//PREDICTED: CREB3 regulatory factor isoform X1 [Equus asinus];XP_004043054.2//PREDICTED: CREB3 regulatory factor isoform X1 [Gorilla gorilla gorilla]	153222	CREBRF	1.2866
NP_001171802.1//Fc receptor-like A isoform 6 precursor [Homo sapiens];NP_001171799.1//Fc receptor-like A isoform 4 precursor [Homo sapiens];NP_116127.3//Fc receptor-like A isoform 2 precursor [Homo sapiens];NP_001171796.1//Fc receptor-like A isoform 3 precursor [Homo sapiens];NP_001171800.1//Fc receptor-like A isoform 7 precursor [Homo sapiens];NP_001171801.1//Fc receptor-like A isoform 5 precurs…	84824	FCRLA	1.28621
NP_001307952.1//uncharacterized protein LOC150051 [Homo sapiens]	150051	LOC150051	1.28607
NP_001099026.1//protein THEMIS2 isoform 3 [Homo sapiens];NP_004839.2//protein THEMIS2 isoform 1 [Homo sapiens];NP_001273042.1//protein THEMIS2 isoform 4 [Homo sapiens];NP_001273044.1//protein THEMIS2 isoform 5 [Homo sapiens];NP_001034566.1//protein THEMIS2 isoform 2 [Homo sapiens]	9473	THEMIS2	1.28597
EAW96301.1//germ cell associated 1, isoform CRA_c [Homo sapiens];NP_001193774.1//germ cell-specific gene 1 protein isoform 7 [Homo sapiens];NP_001193772.1//germ cell-specific gene 1 protein isoform 6 [Homo sapiens];NP_722545.2//germ cell-specific gene 1 protein isoform 2 [Homo sapiens];NP_001193771.1//germ cell-specific gene 1 protein isoform 5 [Homo sapiens];NP_112579.2//germ cell-specific gene …	83445	GSG1	1.28568
XP_014963578.1//PREDICTED: SRC kinase signaling inhibitor 1 isoform X3 [Ovis aries musimon];NP_079524.2//SRC kinase signaling inhibitor 1 [Homo sapiens];XP_016880663.1//PREDICTED: SRC kinase signaling inhibitor 1 isoform X6 [Homo sapiens]	80725	SRCIN1	1.2854
AAB34682.2//laminin beta 2 chain [Homo sapiens];XP_016796574.1//PREDICTED: laminin subunit beta-2 [Pan troglodytes]	3913	LAMB2	1.28533
NP_060043.2//proprotein convertase subtilisin/kexin type 4 preproprotein [Homo sapiens]	54760	PCSK4	1.28526
AAH11763.1//TRIM4 protein [Homo sapiens];NP_149082.1//E3 ubiquitin-protein ligase TRIM4 isoform beta [Homo sapiens];NP_148977.2//E3 ubiquitin-protein ligase TRIM4 isoform alpha [Homo sapiens]	89122	TRIM4	1.2852
XP_012513977.1//PREDICTED: LOW QUALITY PROTEIN: uncharacterized protein LOC105821768 [Propithecus coquereli]	8337	HIST2H2AA3	1.28516
XP_012513977.1//PREDICTED: LOW QUALITY PROTEIN: uncharacterized protein LOC105821768 [Propithecus coquereli]	723790	HIST2H2AA4	1.28516
NP_001310225.1//zinc finger protein 197 isoform 4 [Homo sapiens];NP_008922.1//zinc finger protein 197 isoform 1 [Homo sapiens];NP_001020026.1//zinc finger protein 197 isoform 2 [Homo sapiens]	10168	ZNF197	1.28487
NP_001268916.1//SPOC domain-containing protein 1 isoform 2 [Homo sapiens];XP_016858270.1//PREDICTED: SPOC domain-containing protein 1 isoform X3 [Homo sapiens];XP_016858271.1//PREDICTED: SPOC domain-containing protein 1 isoform X4 [Homo sapiens];NP_653170.3//SPOC domain-containing protein 1 isoform 1 [Homo sapiens]	90853	SPOCD1	1.28486
NP_291028.3//TP53-regulating kinase [Homo sapiens];NP_001011554.1//solute carrier family 13 member 3 isoform b [Homo sapiens];NP_073740.2//solute carrier family 13 member 3 isoform a precursor [Homo sapiens];XP_011921295.1//PREDICTED: solute carrier family 13 member 3 isoform X2 [Cercocebus atys];BAB71262.1//unnamed protein product [Homo sapiens];NP_001180268.1//solute carrier family 13 member 3 …	64849	SLC13A3	1.28465
NP_149107.4//serine/threonine-protein kinase Nek9 isoform 2 [Homo sapiens];NP_001316166.1//serine/threonine-protein kinase Nek9 isoform 1 [Homo sapiens]	91754	NEK9	1.28426
AAH23597.1//Transmembrane channel-like 6 [Homo sapiens];XP_002827932.1//PREDICTED: transmembrane channel-like protein 6 isoform X1 [Pongo abelii]	11322	TMC6	1.28402
NP_001137472.1//arf-GAP with GTPase, ANK repeat and PH domain-containing protein 5 [Homo sapiens]	729092	AGAP5	1.28397
NP_001248747.1//T-complex protein 11 homolog isoform 4 [Homo sapiens];NP_001248746.1//T-complex protein 11 homolog isoform 3 [Homo sapiens];NP_001087197.1//T-complex protein 11 homolog isoform 1 [Homo sapiens];NP_061149.1//T-complex protein 11 homolog isoform 2 [Homo sapiens];NP_001248748.1//T-complex protein 11 homolog isoform 5 [Homo sapiens]	6954	TCP11	1.28385
XP_007995551.1//PREDICTED: sodium/calcium exchanger 2 isoform X1 [Chlorocebus sabaeus]	6543	SLC8A2	1.28385
XP_004060245.1//PREDICTED: A-kinase anchor protein 8-like isoform X1 [Gorilla gorilla gorilla];XP_018871033.1//PREDICTED: A-kinase anchor protein 8-like isoform X2 [Gorilla gorilla gorilla]	26993	AKAP8L	1.28376
NP_002556.1//P2Y purinoceptor 4 [Homo sapiens]	5030	P2RY4	1.28358
NP_149109.1//myosin light chain kinase 2, skeletal/cardiac muscle [Homo sapiens]	85366	MYLK2	1.28339
NP_001239553.1//sodium/calcium exchanger 1 isoform E precursor [Homo sapiens];XP_011940356.1//PREDICTED: sodium/calcium exchanger 1 isoform X9 [Cercocebus atys];XP_011940354.1//PREDICTED: sodium/calcium exchanger 1 isoform X7 [Cercocebus atys];XP_016860234.1//PREDICTED: sodium/calcium exchanger 1 isoform X1 [Homo sapiens];XP_007969045.1//PREDICTED: sodium/calcium exchanger 1 isoform X11 [Chloroce…	6546	SLC8A1	1.28325
NP_660359.2//transmembrane protein 217 isoform 1 [Homo sapiens];NP_001156372.1//transmembrane protein 217 isoform 2 [Homo sapiens];NP_001273330.1//transmembrane protein 217 isoform 3 [Homo sapiens];XP_011512664.1//PREDICTED: transmembrane protein 217 isoform X1 [Homo sapiens]	221468	TMEM217	1.2831
NP_000857.1//5-hydroxytryptamine receptor 1F [Homo sapiens]	3355	HTR1F	1.28283
NP_001243371.1//proline-rich transmembrane protein 2 isoform 2 [Homo sapiens];XP_012360791.1//PREDICTED: proline-rich transmembrane protein 2 isoform X1 [Nomascus leucogenys];NP_660282.2//proline-rich transmembrane protein 2 isoform 1 [Homo sapiens]	112476	PRRT2	1.28255
XP_005259728.1//PREDICTED: midnolin isoform X1 [Homo sapiens];XP_005259729.1//PREDICTED: midnolin isoform X2 [Homo sapiens];NP_796375.3//midnolin [Homo sapiens]	90007	MIDN	1.28215
NP_001265238.1//A-kinase anchor protein 3 [Homo sapiens]	10566	AKAP3	1.28179
XP_016882535.1//PREDICTED: periaxin isoform X2 [Homo sapiens];NP_870998.2//periaxin isoform 2 [Homo sapiens]	57716	PRX	1.28137
NP_001074467.1//protein FRG2-like-1 [Homo sapiens]	441581	FRG2B	1.28112
NP_001269076.1//spermatogenesis- and oogenesis-specific basic helix-loop-helix-containing protein 2 isoform 2 [Homo sapiens];NP_060296.2//spermatogenesis- and oogenesis-specific basic helix-loop-helix-containing protein 2 isoform 1 [Homo sapiens]	54937	SOHLH2	1.28112
NP_777551.2//uncharacterized protein C14orf79 [Homo sapiens]	122616	CLBA1	1.28104
XP_015426472.1//PREDICTED: thiamin pyrophosphokinase 1 isoform X3 [Myotis davidii];NP_001035947.1//thiamin pyrophosphokinase 1 isoform b [Homo sapiens];XP_021520956.1//thiamin pyrophosphokinase 1 isoform X2 [Aotus nancymaae];AAH40555.1//TPK1 protein [Homo sapiens];NP_001337812.1//thiamin pyrophosphokinase 1 isoform d [Homo sapiens];NP_001337810.1//thiamin pyrophosphokinase 1 isoform c [Homo sapie…	27010	TPK1	1.28097
NP_002089.4//guanylyl cyclase-activating protein 2 [Homo sapiens]	2979	GUCA1B	1.28041
XP_012414047.1//PREDICTED: LOW QUALITY PROTEIN: zinc finger protein 91-like [Trichechus manatus latirostris]	10794	ZNF460	1.28027
NP_001025125.2//cerebral dopamine neurotrophic factor precursor [Homo sapiens]	441549	CDNF	1.28008
XP_006184723.1//PREDICTED: zinc finger protein 599 [Camelus ferus]	7634	ZNF80	1.27995
XP_008566899.1//PREDICTED: transcription initiation factor TFIID subunit 12 isoform X1 [Galeopterus variegatus];XP_016828409.1//PREDICTED: transcription initiation factor TFIID subunit 12 isoform X5 [Cricetulus griseus]	6883	TAF12	1.27967
NP_997274.2//regulator of G-protein signaling 9-binding protein [Homo sapiens]	388531	RGS9BP	1.27931
NP_954697.1//methionine aminopeptidase 1D, mitochondrial isoform 1 precursor [Homo sapiens];XP_003309462.1//PREDICTED: methionine aminopeptidase 1D, mitochondrial isoform X1 [Pan troglodytes];AAY55948.1//mitochondrial methionine aminopeptidase 3 [Homo sapiens]	254042	METAP1D	1.27877
XP_016797765.1//PREDICTED: MDS1 and EVI1 complex locus protein EVI1 isoform X4 [Pan troglodytes];XP_011510848.1//PREDICTED: MDS1 and EVI1 complex locus protein EVI1 isoform X4 [Homo sapiens];XP_009445094.2//PREDICTED: MDS1 and EVI1 complex locus protein EVI1 isoform X2 [Pan troglodytes];XP_005247281.1//PREDICTED: MDS1 and EVI1 complex locus protein EVI1 isoform X10 [Homo sapiens];XP_005247271.1//…	2122	MECOM	1.27855
NP_001091974.1//probable ATP-dependent RNA helicase DDX17 isoform 3 [Homo sapiens];BAD92832.1//DEAD box polypeptide 17 isoform p82 variant, partial [Homo sapiens];NP_006377.2//probable ATP-dependent RNA helicase DDX17 isoform 1 [Homo sapiens]	10521	DDX17	1.27846
AAH60783.1//BMF protein, partial [Homo sapiens];XP_011844707.1//PREDICTED: LOW QUALITY PROTEIN: bcl-2-modifying factor [Mandrillus leucophaeus];NP_001003942.1//bcl-2-modifying factor isoform bmf-2 [Homo sapiens]	90427	BMF	1.27842
NP_001308655.1//uncharacterized protein LOC101928120 [Homo sapiens]	101928120	LOC101928120	1.27818
XP_012891653.1//PREDICTED: 2-oxoglutarate dehydrogenase-like, mitochondrial isoform X3 [Dipodomys ordii];XP_005900672.1//PREDICTED: 2-oxoglutarate dehydrogenase-like, mitochondrial [Bos mutus];XP_014199185.1//PREDICTED: 2-oxoglutarate dehydrogenase-like, mitochondrial isoform X1 [Pan paniscus];NP_001334752.1//2-oxoglutarate dehydrogenase-like, mitochondrial isoform d [Homo sapiens]	55753	OGDHL	1.27813
XP_012646263.1//E3 ubiquitin-protein ligase MARCH2 isoform X1 [Microcebus murinus];XP_016018568.1//PREDICTED: E3 ubiquitin-protein ligase MARCH2 isoform X10 [Rousettus aegyptiacus]	51257	MAR2	1.27807
XP_011782360.1//PREDICTED: transmembrane protein 136 isoform X1 [Colobus angolensis palliatus];XP_004052338.1//PREDICTED: transmembrane protein 136 isoform X1 [Gorilla gorilla gorilla];NP_777586.1//transmembrane protein 136 isoform b [Homo sapiens];NP_001185600.1//transmembrane protein 136 isoform c [Homo sapiens];XP_011782361.1//PREDICTED: transmembrane protein 136 isoform X2 [Colobus angolensis…	219902	TMEM136	1.27769
NP_620151.1//spermatogenesis-associated protein 17 [Homo sapiens]	128153	SPATA17	1.27768
XP_005260080.1//PREDICTED: zinc finger SWIM domain-containing protein 4 isoform X2 [Homo sapiens];NP_075560.2//zinc finger SWIM domain-containing protein 4 [Homo sapiens]	65249	ZSWIM4	1.27764
NP_005332.1//telomere zinc finger-associated protein [Homo sapiens]	3104	ZBTB48	1.27719
XP_018872295.1//PREDICTED: protein-tyrosine kinase 6 isoform X2 [Gorilla gorilla gorilla];EAW75263.1//PTK6 protein tyrosine kinase 6, isoform CRA_b [Homo sapiens]	5753	PTK6	1.27685
NP_068547.2//disintegrin and metalloproteinase domain-containing protein 28 isoform 3 preproprotein [Homo sapiens];NP_001291280.1//disintegrin and metalloproteinase domain-containing protein 28 isoform 4 preproprotein [Homo sapiens];NP_055080.2//disintegrin and metalloproteinase domain-containing protein 28 isoform 1 preproprotein [Homo sapiens]	10863	ADAM28	1.27684
XP_012005426.2//PREDICTED: zinc finger protein 2 isoform X3 [Ovis aries musimon];XP_006177695.2//PREDICTED: zinc finger protein 2 isoform X2 [Camelus ferus]	7549	ZNF2	1.2767
NP_689649.1//GLIPR1-like protein 2 isoform 2 [Homo sapiens];NP_001257325.1//GLIPR1-like protein 2 isoform 1 [Homo sapiens]	144321	GLIPR1L2	1.27653
XP_009193943.1//SPRY domain-containing SOCS box protein 3 isoform X1 [Papio anubis];XP_004057001.2//PREDICTED: SPRY domain-containing SOCS box protein 3 isoform X1 [Gorilla gorilla gorilla];XP_007979935.1//PREDICTED: SPRY domain-containing SOCS box protein 3 isoform X1 [Chlorocebus sabaeus]	90864	SPSB3	1.2762
XP_006147343.2//PREDICTED: dual specificity tyrosine-phosphorylation-regulated kinase 2 isoform X1 [Tupaia chinensis];NP_006473.2//dual specificity tyrosine-phosphorylation-regulated kinase 2 isoform 2 [Homo sapiens]	8445	DYRK2	1.27575
EAW61630.1//chromosome 5 open reading frame 4, isoform CRA_b [Homo sapiens]	10826	FAXDC2	1.27567
XP_007179164.1//PREDICTED: uncharacterized protein LOC102999167 [Balaenoptera acutorostrata scammoni];XP_022346324.1//uncharacterized protein LOC111138601 [Enhydra lutris kenyoni]	80317	ZKSCAN3	1.27554
NP_001095915.1//regulator of G-protein signaling 4 isoform 1 [Homo sapiens];XP_011788727.1//PREDICTED: regulator of G-protein signaling 4 [Colobus angolensis palliatus];XP_010371656.1//PREDICTED: regulator of G-protein signaling 4 isoform X1 [Rhinopithecus roxellana]	5999	RGS4	1.27552
NP_001185966.1//serine incorporator 2 isoform 3 [Homo sapiens];NP_061035.2//serine incorporator 2 isoform 2 [Homo sapiens];NP_849196.2//serine incorporator 2 isoform 1 precursor [Homo sapiens];NP_001185967.1//serine incorporator 2 isoform 4 [Homo sapiens]	347735	SERINC2	1.27535
NP_001177188.1//germinal center-associated signaling and motility protein isoform 3 [Homo sapiens];NP_001177189.1//germinal center-associated signaling and motility protein isoform 4 [Homo sapiens];NP_689998.1//germinal center-associated signaling and motility protein isoform 1 [Homo sapiens]	257144	GCSAM	1.27502
XP_009241674.1//PREDICTED: tripartite motif-containing protein 46 isoform X6 [Pongo abelii];XP_011783665.1//PREDICTED: tripartite motif-containing protein 46 isoform X6 [Colobus angolensis palliatus];XP_006895868.1//PREDICTED: tripartite motif-containing protein 46 isoform X1 [Elephantulus edwardii];NP_001243530.1//tripartite motif-containing protein 46 isoform 4 [Homo sapiens];XP_547551.2//tripa…	80128	TRIM46	1.27482
NP_942143.3//sialic acid-binding Ig-like lectin 6 isoform 3 precursor [Homo sapiens];NP_001171019.1//sialic acid-binding Ig-like lectin 6 isoform 5 precursor [Homo sapiens];NP_942142.3//sialic acid-binding Ig-like lectin 6 isoform 2 precursor [Homo sapiens];NP_001236.4//sialic acid-binding Ig-like lectin 6 isoform 1 precursor [Homo sapiens];NP_001171018.1//sialic acid-binding Ig-like lectin 6 iso…	946	SIGLEC6	1.27481
EAW73509.1//tubulin, gamma complex associated protein 6, isoform CRA_c [Homo sapiens];NP_065194.2//gamma-tubulin complex component 6 [Homo sapiens]	85378	TUBGCP6	1.27479
NP_110413.2//syncoilin isoform 1 [Homo sapiens];NP_001155180.1//syncoilin isoform 2 [Homo sapiens]	81493	SYNC	1.27478
NP_036564.3//histone-lysine N-methyltransferase SETDB1 isoform 2 [Homo sapiens];XP_008968702.1//PREDICTED: histone-lysine N-methyltransferase SETDB1 isoform X1 [Pan paniscus];XP_008968703.1//PREDICTED: histone-lysine N-methyltransferase SETDB1 isoform X2 [Pan paniscus];NP_001230420.1//histone-lysine N-methyltransferase SETDB1 isoform 3 [Homo sapiens]	9869	SETDB1	1.27466
NP_001159506.1//suprabasin isoform 1 precursor [Homo sapiens];NP_001159507.1//suprabasin isoform 3 precursor [Homo sapiens];NP_940940.1//suprabasin isoform 2 precursor [Homo sapiens]	374897	SBSN	1.27463
NP_001306939.1//pyrin domain-only protein 3 [Homo sapiens]	107181291	PYDC5	1.2742
ELV11480.1//Zinc finger protein 850 [Tupaia chinensis]	256051	ZNF549	1.27419
NP_065829.3//alpha-protein kinase 3 [Homo sapiens]	57538	ALPK3	1.27403
XP_004448973.1//PREDICTED: zinc finger protein 567 isoform X1 [Dasypus novemcinctus];NP_001075068.1//zinc finger protein 567 [Bos taurus]	163081	ZNF567	1.27344
NP_000430.3//neuroendocrine convertase 1 isoform 1 preproprotein [Homo sapiens];NP_001171346.1//neuroendocrine convertase 1 isoform 2 [Homo sapiens]	5122	PCSK1	1.27339
NP_000816.4//progonadoliberin-1 isoform 1 precursor [Homo sapiens];XP_017741013.1//PREDICTED: progonadoliberin-1 isoform X1 [Rhinopithecus bieti]	2796	GNRH1	1.27327
NP_001012776.1//nucleoside diphosphate-linked moiety X motif 17 [Homo sapiens];XP_012498909.1//PREDICTED: nucleoside diphosphate-linked moiety X motif 17 [Propithecus coquereli]	200035	NUDT17	1.27325
NP_001239586.1//protein phosphatase 2C-like domain-containing protein 1 [Homo sapiens]	151649	PP2D1	1.27323
XP_001142314.3//PREDICTED: rod outer segment membrane protein 1 [Pan troglodytes]	6094	ROM1	1.27311
XP_013845294.2//LOW QUALITY PROTEIN: BAH and coiled-coil domain-containing protein 1 [Sus scrofa];XP_016880387.1//PREDICTED: BAH and coiled-coil domain-containing protein 1 isoform X1 [Homo sapiens];NP_001278253.1//BAH and coiled-coil domain-containing protein 1 [Homo sapiens];XP_011921555.1//PREDICTED: BAH and coiled-coil domain-containing protein 1 isoform X2 [Cercocebus atys];XP_011921554.1//P…	57597	BAHCC1	1.27243
XP_003827259.2//PREDICTED: cilia- and flagella-associated protein 53 [Pan paniscus]	220136	CFAP53	1.27155
NP_777571.1//protein FAM84B [Homo sapiens]	157638	FAM84B	1.27138
XP_017706996.1//PREDICTED: tRNA (adenine(58)-N(1))-methyltransferase catalytic subunit TRMT61A isoform X3 [Rhinopithecus bieti];XP_007986137.1//PREDICTED: tRNA (adenine(58)-N(1))-methyltransferase catalytic subunit TRMT61A [Chlorocebus sabaeus]	115708	TRMT61A	1.27103
XP_012291640.1//zinc finger protein 57 [Aotus nancymaae]	126295	ZNF57	1.27077
XP_006067989.1//PREDICTED: WW domain-binding protein 1 [Bubalus bubalis]	23559	WBP1	1.27064
XP_011523355.1//PREDICTED: MIF4G domain-containing protein isoform X5 [Homo sapiens];XP_011523353.1//PREDICTED: MIF4G domain-containing protein isoform X2 [Homo sapiens];XP_011523354.1//PREDICTED: MIF4G domain-containing protein isoform X3 [Homo sapiens];XP_011897909.1//PREDICTED: MIF4G domain-containing protein isoform X1 [Cercocebus atys]	57409	MIF4GD	1.27056
Q709F0.2//RecName: Full=Acyl-CoA dehydrogenase family member 11; Short=ACAD-11;NP_115545.3//acyl-CoA dehydrogenase family member 11 [Homo sapiens]	84129	ACAD11	1.27052
XP_012328731.1//nuclear receptor-binding protein 2 isoform X1 [Aotus nancymaae];XP_016868872.1//PREDICTED: nuclear receptor-binding protein 2 isoform X6 [Homo sapiens];XP_017738951.1//PREDICTED: poly(U)-binding-splicing factor PUF60 isoform X2 [Rhinopithecus bieti]	340371	NRBP2	1.27015
XP_017359426.1//PREDICTED: mannan-binding lectin serine protease 2 isoform X2 [Cebus capucinus imitator];NP_006601.2//mannan-binding lectin serine protease 2 isoform 1 preproprotein [Homo sapiens]	10747	MASP2	1.2701
NP_060029.1//fibronectin type III domain-containing protein 8 [Homo sapiens]	54752	FNDC8	1.26994
NP_115506.1//protein FAM186B [Homo sapiens]	84070	FAM186B	1.2699
XP_007179164.1//PREDICTED: uncharacterized protein LOC102999167 [Balaenoptera acutorostrata scammoni];XP_012321245.1//zinc finger protein with KRAB and SCAN domains 4 isoform X1 [Aotus nancymaae]	387032	ZKSCAN4	1.2697
XP_003274085.1//PREDICTED: transmembrane protein 216 isoform X1 [Nomascus leucogenys];XP_012351755.1//PREDICTED: transmembrane protein 216 isoform X2 [Nomascus leucogenys]	51259	TMEM216	1.26956
NP_037456.5//cytokine-inducible SH2-containing protein isoform 1 [Homo sapiens];NP_659508.1//cytokine-inducible SH2-containing protein isoform 2 [Homo sapiens]	1154	CISH	1.26946
NP_996797.1//EEF1A lysine methyltransferase 3 isoform b [Homo sapiens];XP_003252795.3//PREDICTED: protein-lysine methyltransferase METTL21B isoform X2 [Nomascus leucogenys]	25895	EEF1AKMT3	1.26927
CAB90496.1//human mRNA for KIAA0958 protein, partial [Homo sapiens];XP_007968608.1//PREDICTED: GDP-fucose protein O-fucosyltransferase 2 isoform X1 [Chlorocebus sabaeus]	23275	POFUT2	1.26921
EAW69100.1//persephin, isoform CRA_a [Homo sapiens]	5623	PSPN	1.26917
AAQ88642.1//NL2 [Homo sapiens]	51129	ANGPTL4	1.26882
NP_001018121.1//podocalyxin isoform 1 precursor [Homo sapiens];NP_005388.2//podocalyxin isoform 2 precursor [Homo sapiens]	5420	PODXL	1.26875
XP_005246123.1//PREDICTED: collagen alpha-3(VI) chain isoform X5 [Homo sapiens];NP_476507.3//collagen alpha-3(VI) chain isoform 4 precursor [Homo sapiens];NP_476508.2//collagen alpha-3(VI) chain isoform 5 precursor [Homo sapiens];NP_476506.3//collagen alpha-3(VI) chain isoform 3 precursor [Homo sapiens];NP_476505.3//collagen alpha-3(VI) chain isoform 2 precursor [Homo sapiens];NP_004360.2//collag…	1293	COL6A3	1.26863
NP_694853.1//diphosphoinositol polyphosphate phosphohydrolase 3-alpha [Homo sapiens]	170685	NUDT10	1.26854
NP_065112.1//mannosyl-oligosaccharide 1,2-alpha-mannosidase IC isoform 1 [Homo sapiens];XP_011811014.1//PREDICTED: mannosyl-oligosaccharide 1,2-alpha-mannosidase IC isoform X2 [Colobus angolensis palliatus]	57134	MAN1C1	1.26832
XP_020029684.1//beta-crystallin S isoform X1 [Castor canadensis]	1427	CRYGS	1.26814
NP_001035545.1//SID1 transmembrane family member 2 precursor [Homo sapiens]	51092	SIDT2	1.26793
NP_079470.1//inositol-trisphosphate 3-kinase C [Homo sapiens]	80271	ITPKC	1.26783
NP_001137250.1//arf-GAP with SH3 domain, ANK repeat and PH domain-containing protein 3 isoform b [Homo sapiens];NP_060177.2//arf-GAP with SH3 domain, ANK repeat and PH domain-containing protein 3 isoform a [Homo sapiens]	55616	ASAP3	1.26782
XP_015297999.1//PREDICTED: SH2B adapter protein 1 isoform X1 [Macaca fascicularis];NP_001139284.1//SH2B adapter protein 1 isoform 2 [Homo sapiens];XP_015298000.1//PREDICTED: SH2B adapter protein 1 isoform X2 [Macaca fascicularis];XP_012320016.1//SH2B adapter protein 1 isoform X2 [Aotus nancymaae];XP_012320020.1//SH2B adapter protein 1 isoform X4 [Aotus nancymaae];XP_012320015.1//SH2B adapter prot…	25970	SH2B1	1.26731
XP_011529583.1//PREDICTED: rhox homeobox family member 1 isoform X1 [Homo sapiens]	158800	RHOXF1	1.26722
EAW51168.1//pipecolic acid oxidase, isoform CRA_a [Homo sapiens]	51268	PIPOX	1.26721
XP_006501358.1//PREDICTED: thrombospondin-3 isoform X2 [Mus musculus];NP_001239537.1//thrombospondin-3 isoform 3 precursor [Homo sapiens];NP_001239536.1//thrombospondin-3 isoform 2 precursor [Homo sapiens];XP_006711561.1//PREDICTED: thrombospondin-3 isoform X2 [Homo sapiens];NP_009043.1//thrombospondin-3 isoform 1 precursor [Homo sapiens];XP_016784016.1//PREDICTED: thrombospondin-3 isoform X7 [Pa…	7059	THBS3	1.26707
NP_653307.1//uncharacterized protein C2orf15 [Homo sapiens];XP_010385086.1//PREDICTED: uncharacterized protein C2orf15 homolog [Rhinopithecus roxellana]	150590	C2orf15	1.26694
ELK04210.1//Junctophilin-2 [Pteropus alecto];NP_065166.2//junctophilin-2 isoform 1 [Homo sapiens]	57158	JPH2	1.26685
NP_001139645.1//SLAM family member 9 isoform 3 precursor [Homo sapiens];NP_001139644.1//SLAM family member 9 isoform 2 precursor [Homo sapiens];NP_254273.2//SLAM family member 9 isoform 1 precursor [Homo sapiens]	89886	SLAMF9	1.26673
XP_008954652.1//PREDICTED: mitogen-activated protein kinase kinase kinase 12 isoform X2 [Pan paniscus];XP_012305753.1//mitogen-activated protein kinase kinase kinase 12 isoform X1 [Aotus nancymaae]	7786	MAP3K12	1.26657
NP_001338164.1//putative membrane-spanning 4-domains subfamily A member 4E [Homo sapiens]	643680	MS4A4E	1.26648
AAF36117.1//HSPC197 [Homo sapiens]	51272	BET1L	1.26638
AAK61220.1//unknown function [Homo sapiens];XP_011822264.1//PREDICTED: protein ITFG3 isoform X1 [Mandrillus leucophaeus];XP_008959864.1//PREDICTED: protein ITFG3 isoform X4 [Pan paniscus]	83986	FAM234A	1.26596
XP_002812403.1//PREDICTED: POTE ankyrin domain family member I isoform X1 [Pongo abelii];NP_001138914.1//putative POTE ankyrin domain family member M [Homo sapiens]	641455	POTEM	1.26585
NP_001009568.1//acid sphingomyelinase-like phosphodiesterase 3b isoform 2 precursor [Homo sapiens];NP_055289.2//acid sphingomyelinase-like phosphodiesterase 3b isoform 1 precursor [Homo sapiens]	27293	SMPDL3B	1.26581
NP_005645.1//COUP transcription factor 1 [Homo sapiens]	7025	NR2F1	1.26556
CAD97811.1//hypothetical protein, partial [Homo sapiens];NP_001189368.1//natural cytotoxicity triggering receptor 3 ligand 1 precursor [Homo sapiens]	374383	NCR3LG1	1.26532
NP_001338492.1//transducin-like enhancer protein 4 isoform 17 [Homo sapiens];XP_014948655.1//PREDICTED: transducin-like enhancer protein 4 isoform X6 [Ovis aries];NP_001338493.1//transducin-like enhancer protein 4 isoform 18 [Homo sapiens];NP_001269682.1//transducin-like enhancer protein 4 isoform 4 [Homo sapiens];NP_001338476.1//transducin-like enhancer protein 4 isoform 10 [Homo sapiens];XP_014…	7091	TLE4	1.26518
XP_005261301.1//PREDICTED: armadillo repeat protein deleted in velo-cardio-facial syndrome isoform X7 [Homo sapiens];NP_001661.1//armadillo repeat protein deleted in velo-cardio-facial syndrome [Homo sapiens]	421	ARVCF	1.26504
NP_060499.3//endogenous Bornavirus-like nucleoprotein 2 [Homo sapiens]	55096	EBLN2	1.26479
XP_016799267.1//PREDICTED: leucine-rich repeat and calponin homology domain-containing protein 2 isoform X2 [Pan troglodytes];XP_016799266.1//PREDICTED: leucine-rich repeat and calponin homology domain-containing protein 2 isoform X1 [Pan troglodytes]	57631	LRCH2	1.26462
NP_714544.1//stereocilin precursor [Homo sapiens]	161497	STRC	1.26442
NP_874362.3//ankyrin repeat and death domain-containing protein 1A [Homo sapiens];XP_008014466.1//PREDICTED: ankyrin repeat and death domain-containing protein 1A isoform X6 [Chlorocebus sabaeus]	348094	ANKDD1A	1.2644
NP_001258640.1//solute carrier family 2, facilitated glucose transporter member 8 isoform 2 [Homo sapiens];XP_008004371.1//PREDICTED: solute carrier family 2, facilitated glucose transporter member 8 isoform X5 [Chlorocebus sabaeus];XP_009455593.1//PREDICTED: solute carrier family 2, facilitated glucose transporter member 8 isoform X3 [Pan troglodytes];XP_008004368.1//PREDICTED: solute carrier fa…	29988	SLC2A8	1.26412
XP_008978035.1//PREDICTED: probable tubulin polyglutamylase TTLL1 isoform X1 [Callithrix jacchus]	25809	TTLL1	1.26404
NP_004968.2//potassium voltage-gated channel subfamily C member 3 [Homo sapiens]	3748	KCNC3	1.26392
XP_008002375.1//PREDICTED: alpha-1,3-mannosyl-glycoprotein 4-beta-N-acetylglucosaminyltransferase C isoform X3 [Chlorocebus sabaeus];XP_014202736.1//PREDICTED: alpha-1,3-mannosyl-glycoprotein 4-beta-N-acetylglucosaminyltransferase C isoform X1 [Pan paniscus];XP_008002369.1//PREDICTED: alpha-1,3-mannosyl-glycoprotein 4-beta-N-acetylglucosaminyltransferase C isoform X1 [Chlorocebus sabaeus];XP_0103…	25834	MGAT4C	1.26376
EFB14457.1//hypothetical protein PANDA_014167 [Ailuropoda melanoleuca];XP_022259223.1//uncharacterized protein LOC102155336 [Canis lupus familiaris]	390980	ZNF805	1.26369
XP_011514879.1//PREDICTED: cilia- and flagella-associated protein 69 isoform X1 [Homo sapiens];XP_016868113.1//PREDICTED: cilia- and flagella-associated protein 69 isoform X3 [Homo sapiens]	79846	CFAP69	1.26348
NP_061840.1//gamma-1-syntrophin isoform 1 [Homo sapiens];NP_001274743.1//gamma-1-syntrophin isoform 2 [Homo sapiens];NP_001308704.1//gamma-1-syntrophin isoform 3 [Homo sapiens]	54212	SNTG1	1.26345
XP_002822172.1//PREDICTED: hemoglobin subunit epsilon [Pongo abelii]	3046	HBE1	1.26302
NP_001129212.1//calcium/calmodulin-dependent protein kinase type 1B isoform b [Homo sapiens];NP_001034671.3//calcium/calmodulin-dependent protein kinase type 1B isoform a [Homo sapiens];XP_011529410.1//PREDICTED: calcium/calmodulin-dependent protein kinase type 1B isoform X2 [Homo sapiens]	139728	PNCK	1.26298
NP_001035800.1//protein FAM228A [Homo sapiens]	653140	FAM228A	1.2627
NP_955366.1//thyroid hormone receptor alpha isoform 1 [Homo sapiens];NP_001270601.1//thyroid hormone receptor alpha [Macaca fascicularis];XP_020661533.1//thyroid hormone receptor alpha [Pogona vitticeps]	7067	THRA	1.26267
AAH05043.1//MGC31957 protein [Homo sapiens];AAB71413.1//cytotoxic TRAIL receptor-3 [Homo sapiens]	8794	TNFRSF10C	1.26264
XP_006883208.1//PREDICTED: polyadenylate-binding protein 2 [Elephantulus edwardii]	8106	PABPN1	1.26252
NP_001012649.1//interleukin-32 isoform B [Homo sapiens];NP_001295007.1//interleukin-32 isoform E precursor [Homo sapiens];XP_016784733.1//PREDICTED: interleukin-32 isoform X3 [Pan troglodytes];NP_001012651.1//interleukin-32 isoform A [Homo sapiens];XP_016784736.1//PREDICTED: interleukin-32 isoform X6 [Pan troglodytes];NP_001012652.1//interleukin-32 isoform C [Homo sapiens];NP_001012654.1//interle…	9235	IL32	1.26242
NP_003651.1//liprin-alpha-3 [Homo sapiens];XP_016882896.1//PREDICTED: liprin-alpha-3 isoform X1 [Homo sapiens]	8541	PPFIA3	1.26221
NP_001337741.1//uncharacterized protein LOC105372978 [Homo sapiens]	105372978	LINC01638	1.26202
XP_009192262.2//LOW QUALITY PROTEIN: putative zinc finger protein 66 [Papio anubis]	90649	ZNF486	1.26188
NP_000590.1//insulin-like growth factor-binding protein 5 precursor [Homo sapiens]	3488	IGFBP5	1.26187
XP_004406389.2//PREDICTED: C-X-C motif chemokine 11 [Odobenus rosmarus divergens];NP_001289052.1//C-X-C motif chemokine 11 isoform 2 precursor [Homo sapiens]	6373	CXCL11	1.26176
XP_018878785.1//PREDICTED: pre-B-cell leukemia transcription factor-interacting protein 1 isoform X1 [Gorilla gorilla gorilla];NP_065385.2//pre-B-cell leukemia transcription factor-interacting protein 1 isoform 1 [Homo sapiens]	57326	PBXIP1	1.26174
NP_057457.1//WW domain-containing oxidoreductase isoform 1 [Homo sapiens];NP_570607.1//WW domain-containing oxidoreductase isoform 2 [Homo sapiens];XP_003260030.2//PREDICTED: WW domain-containing oxidoreductase [Nomascus leucogenys];XP_015351532.1//PREDICTED: WW domain-containing oxidoreductase-like isoform X3 [Marmota marmota marmota]	51741	WWOX	1.26161
NP_001303238.1//WD repeat-containing protein 97 [Homo sapiens]	340390	WDR97	1.26145
XP_018872997.1//PREDICTED: nucleolar protein 4-like isoform X1 [Gorilla gorilla gorilla];NP_001243727.1//nucleolar protein 4-like isoform 1 [Homo sapiens];XP_011526864.1//PREDICTED: nucleolar protein 4-like isoform X1 [Homo sapiens];EAW76370.1//chromosome 20 open reading frame 112, isoform CRA_d [Homo sapiens]	140688	NOL4L	1.26089
XP_017353849.1//PREDICTED: guanylate-binding protein 5 isoform X1 [Cebus capucinus imitator]	115362	GBP5	1.26086
NP_079488.2//CXXC-type zinc finger protein 4 [Homo sapiens]	80319	CXXC4	1.26069
NP_908974.1//tripartite motif-containing protein 55 isoform 3 [Homo sapiens];NP_908975.1//tripartite motif-containing protein 55 isoform 4 [Homo sapiens];NP_908973.1//tripartite motif-containing protein 55 isoform 1 [Homo sapiens];NP_149047.2//tripartite motif-containing protein 55 isoform 2 [Homo sapiens]	84675	TRIM55	1.26069
XP_012355738.1//PREDICTED: aurora kinase C isoform X1 [Nomascus leucogenys];XP_005590555.1//PREDICTED: aurora kinase C [Macaca fascicularis];NP_001015879.1//aurora kinase C isoform 2 [Homo sapiens]	6795	AURKC	1.26069
NP_001305468.1//BEN domain-containing protein 6 isoform 2 [Homo sapiens];NP_689944.2//BEN domain-containing protein 6 isoform 1 [Homo sapiens]	221336	BEND6	1.26052
XP_019275661.1//PREDICTED: transmembrane protein 170B [Panthera pardus]	100113407	TMEM170B	1.26042
NP_689976.2//protein AKNAD1 [Homo sapiens]	254268	AKNAD1	1.26028
NP_620129.2//R3H domain-containing protein 4 [Homo sapiens]	91300	R3HDM4	1.26019
XP_523791.4//PREDICTED: pyruvate dehydrogenase kinase, isozyme 2 isoform X1 [Pan troglodytes];XP_003281289.2//PREDICTED: pyruvate dehydrogenase kinase, isozyme 2 isoform X1 [Nomascus leucogenys];NP_001186829.1//pyruvate dehydrogenase kinase, isozyme 2 isoform 3 precursor [Homo sapiens]	5164	PDK2	1.25993
NP_065819.1//BTB/POZ domain-containing protein KCTD16 [Homo sapiens]	57528	KCTD16	1.25988
XP_017739939.1//PREDICTED: antizyme inhibitor 2 isoform X2 [Rhinopithecus bieti];EAX07471.1//arginine decarboxylase, isoform CRA_c [Homo sapiens];NP_443724.1//antizyme inhibitor 2 isoform 1 [Homo sapiens];NP_001288754.1//antizyme inhibitor 2 isoform 3 [Homo sapiens];XP_007977713.1//PREDICTED: arginine decarboxylase isoform X6 [Chlorocebus sabaeus];XP_017739938.1//PREDICTED: antizyme inhibitor 2 i…	113451	AZIN2	1.25985
NP_001338257.1//LETM1 domain-containing protein 1 isoform p [Homo sapiens];XP_020017552.1//LETM1 domain-containing protein 1 isoform X3 [Castor canadensis];NP_001338250.1//LETM1 domain-containing protein 1 isoform l [Homo sapiens];NP_001338254.1//LETM1 domain-containing protein 1 isoform n [Homo sapiens];NP_056231.3//LETM1 domain-containing protein 1 isoform a [Homo sapiens];NP_001338245.1//LETM1…	25875	LETMD1	1.25964
NP_001337163.1//phosphatidylinositol 4,5-bisphosphate 3-kinase catalytic subunit delta isoform isoform 2 [Homo sapiens];NP_001337164.1//phosphatidylinositol 4,5-bisphosphate 3-kinase catalytic subunit delta isoform isoform 3 [Homo sapiens];NP_005017.3//phosphatidylinositol 4,5-bisphosphate 3-kinase catalytic subunit delta isoform isoform 1 [Homo sapiens]	5293	PIK3CD	1.25911
XP_021787241.1//LOW QUALITY PROTEIN: uncharacterized protein LOC101010217 [Papio anubis]	100129842	ZNF737	1.25864
NP_113643.1//coiled-coil domain-containing protein 3 isoform 1 precursor [Homo sapiens]	83643	CCDC3	1.2586
XP_021529137.1//LOW QUALITY PROTEIN: zinc finger protein 444 [Aotus nancymaae]	55311	ZNF444	1.2584
NP_758515.1//STON1-GTF2A1L protein isoform 1 [Homo sapiens];NP_001185522.1//STON1-GTF2A1L protein isoform 2 [Homo sapiens];NP_006864.2//stonin-1 [Homo sapiens];NP_001185523.1//STON1-GTF2A1L protein isoform 3 [Homo sapiens]	286749	STON1-GTF2A1L	1.25823
AAH30141.1//Immunoglobulin superfamily, member 9 [Homo sapiens];EHH50426.1//hypothetical protein EGM_01256 [Macaca fascicularis]	57549	IGSF9	1.25789
XP_018889665.1//PREDICTED: transcription factor RFX3 isoform X2 [Gorilla gorilla gorilla];XP_012309994.1//transcription factor RFX3 isoform X1 [Aotus nancymaae];NP_001269046.1//transcription factor RFX3 isoform c [Homo sapiens];XP_012592972.1//transcription factor RFX3 isoform X2 [Microcebus murinus];NP_002910.1//transcription factor RFX3 isoform a [Homo sapiens]	5991	RFX3	1.25788
XP_006148225.1//PREDICTED: zinc finger protein 771 [Tupaia chinensis];XP_019344743.1//PREDICTED: LOW QUALITY PROTEIN: zinc finger protein 721-like [Alligator mississippiensis];ELW66355.1//Zinc finger protein 629 [Tupaia chinensis]	51333	ZNF771	1.25779
NP_002266.2//keratin, type I cytoskeletal 15 [Homo sapiens];XP_008010905.1//PREDICTED: keratin, type I cytoskeletal 15 isoform X1 [Chlorocebus sabaeus];XP_017364950.1//PREDICTED: keratin, type I cytoskeletal 15 [Cebus capucinus imitator]	3866	KRT15	1.25715
NP_001295041.1//kelch-like protein 28 isoform 1 [Homo sapiens];XP_006720237.1//PREDICTED: kelch-like protein 28 isoform X3 [Homo sapiens]	54813	KLHL28	1.25707
XP_011511352.2//PREDICTED: uncharacterized protein KIAA1257 isoform X3 [Homo sapiens];XP_016862434.1//PREDICTED: uncharacterized protein KIAA1257 isoform X4 [Homo sapiens];NP_065792.1//uncharacterized protein KIAA1257 isoform c [Homo sapiens];EAW79289.1//hCG20001, isoform CRA_a, partial [Homo sapiens]	57501	KIAA1257	1.25696
NP_008965.2//dnaJ homolog subfamily B member 4 isoform a [Homo sapiens];BAD93159.1//DnaJ (Hsp40) homolog, subfamily B, member 4 variant, partial [Homo sapiens];NP_001304029.1//dnaJ homolog subfamily B member 4 isoform b [Homo sapiens]	11080	DNAJB4	1.25687
NP_113622.1//transmembrane and ubiquitin-like domain-containing protein 1 [Homo sapiens];XP_853646.2//transmembrane and ubiquitin-like domain-containing protein 1 [Canis lupus familiaris]	83590	TMUB1	1.25682
NP_004526.1//myelin transcription factor 1 [Homo sapiens]	4661	MYT1	1.25675
NP_001028849.1//calcium-binding protein 1 isoform 3 [Homo sapiens];XP_014956896.1//PREDICTED: calcium-binding protein 1 isoform X1 [Ovis aries];EDL19873.1//calcium binding protein 1, isoform CRA_a, partial [Mus musculus]	9478	CABP1	1.25672
NP_079501.2//patatin-like phospholipase domain-containing protein 3 [Homo sapiens]	80339	PNPLA3	1.25668
NP_001161842.1//cullin-7 isoform 1 [Homo sapiens];XP_005249560.1//PREDICTED: cullin-7 isoform X6 [Homo sapiens]	9820	CUL7	1.25659
NP_001138585.2//myeloid-associated differentiation marker-like protein 2 [Homo sapiens]	255275	MYADML2	1.25645
NP_001075144.2//kelch-like protein 38 [Homo sapiens]	340359	KLHL38	1.25645
NP_940877.2//protein FAM171A2 precursor [Homo sapiens]	284069	FAM171A2	1.25644
NP_001026.2//ryanodine receptor 2 [Homo sapiens]	6262	RYR2	1.2563
NP_775750.3//WD repeat-containing protein 88 [Homo sapiens]	126248	WDR88	1.25616
NP_001272318.1//calcipressin-1 isoform d [Homo sapiens];XP_020018408.1//calcipressin-1 isoform X1 [Castor canadensis];NP_001272320.2//calcipressin-1 isoform e [Homo sapiens];EHH16988.1//Regulator of calcineurin 1, partial [Macaca mulatta];NP_004405.3//calcipressin-1 isoform a [Homo sapiens];XP_016883771.1//PREDICTED: calcipressin-1 isoform X1 [Homo sapiens];NP_981963.1//calcipressin-1 isoform c […	1827	RCAN1	1.25614
XP_020834861.1//E3 ubiquitin-protein ligase TRIM41 [Phascolarctos cinereus];NP_001193094.1//E3 ubiquitin-protein ligase TRIM41 [Bos taurus];XP_020028335.1//E3 ubiquitin-protein ligase TRIM41 isoform X1 [Castor canadensis];XP_014332274.1//PREDICTED: E3 ubiquitin-protein ligase TRIM41 isoform X2 [Bos mutus]	90933	TRIM41	1.25604
XP_007107121.1//PREDICTED: calcium signal-modulating cyclophilin ligand isoform X1 [Physeter catodon];NP_001271759.1//calcium signal-modulating cyclophilin ligand [Macaca fascicularis]	819	CAMLG	1.25596
NP_001317150.1//ena/VASP-like protein isoform 2 [Homo sapiens];XP_021797246.1//ena/VASP-like protein isoform X1 [Papio anubis]	51466	EVL	1.25594
NP_001186851.1//sialate O-acetylesterase isoform 2 [Homo sapiens];XP_008019528.1//PREDICTED: sialate O-acetylesterase isoform X1 [Chlorocebus sabaeus];NP_733746.1//sialate O-acetylesterase isoform 1 precursor [Homo sapiens]	54414	SIAE	1.25588
XP_017401806.1//PREDICTED: annexin A9 isoform X1 [Cebus capucinus imitator]	8416	ANXA9	1.25583
NP_001231635.1//cysteine sulfinic acid decarboxylase isoform 3 [Homo sapiens];EHH20773.1//Cysteine sulfinic acid decarboxylase [Macaca mulatta];AAH52249.1//CSAD protein, partial [Homo sapiens];NP_057073.4//cysteine sulfinic acid decarboxylase isoform 1 [Homo sapiens]	51380	CSAD	1.25559
NP_000406.1//islet amyloid polypeptide preproprotein [Homo sapiens]	3375	IAPP	1.25542
XP_003125503.3//zinc finger protein 34 [Sus scrofa]	80778	ZNF34	1.25533
NP_954869.1//putative tyrosine-protein phosphatase TPTE isoform gamma [Homo sapiens];AAH28719.1//Transmembrane phosphatase with tensin homology [Homo sapiens];NP_954870.2//putative tyrosine-protein phosphatase TPTE isoform alpha [Homo sapiens]	7179	TPTE	1.25495
XP_011525026.1//PREDICTED: dickkopf-like protein 1 isoform X1 [Homo sapiens];NP_001184230.1//dickkopf-like protein 1 isoform 2 precursor [Homo sapiens];NP_055234.1//dickkopf-like protein 1 isoform 1 precursor [Homo sapiens]	27120	DKKL1	1.25456
BAA74854.2//KIAA0831 protein, partial [Homo sapiens];XP_007984944.1//PREDICTED: beclin 1-associated autophagy-related key regulator [Chlorocebus sabaeus]	22863	ATG14	1.2545
NP_919248.1//RNA-binding protein with multiple splicing 2 [Homo sapiens]	348093	RBPMS2	1.25447
XP_006714381.1//PREDICTED: protein ABHD18 isoform X1 [Homo sapiens];XP_005263295.1//PREDICTED: protein ABHD18 isoform X2 [Homo sapiens];XP_016864121.1//PREDICTED: protein ABHD18 isoform X8 [Homo sapiens];XP_008990975.1//PREDICTED: protein ABHD18 isoform X3 [Callithrix jacchus]	80167	ABHD18	1.25437
XP_005595915.1//PREDICTED: alpha-1B-glycoprotein-like, partial [Macaca fascicularis];NP_570602.2//alpha-1B-glycoprotein precursor [Homo sapiens]	1	A1BG	1.2542
NP_001092108.1//E3 ubiquitin-protein ligase RNF169 [Homo sapiens]	254225	RNF169	1.254
NP_001307262.1//Fc receptor-like protein 3 isoform 3 precursor [Homo sapiens];NP_443171.2//Fc receptor-like protein 3 isoform 1 precursor [Homo sapiens]	115352	FCRL3	1.25398
XP_004465486.1//PREDICTED: zinc finger protein 436 isoform X1 [Dasypus novemcinctus];XP_546967.3//zinc finger protein with KRAB and SCAN domains 1 isoform X5 [Canis lupus familiaris];XP_021535710.1//zinc finger protein with KRAB and SCAN domains 1 [Neomonachus schauinslandi]	7551	ZNF3	1.25391
XP_016856525.1//PREDICTED: ubiquitin carboxyl-terminal hydrolase 21 isoform X1 [Homo sapiens];NP_001306776.1//ubiquitin carboxyl-terminal hydrolase 21 isoform a [Homo sapiens]	27005	USP21	1.25377
NP_001136032.1//protein RRNAD1 isoform 2 [Homo sapiens];XP_005245293.1//PREDICTED: protein RRNAD1 isoform X4 [Homo sapiens];NP_057081.3//protein RRNAD1 isoform 1 [Homo sapiens]	51093	RRNAD1	1.25375
XP_011901322.1//PREDICTED: contactin-associated protein-like 3 [Cercocebus atys];ELK14451.1//Contactin-associated protein-like 4 [Pteropus alecto];XP_008574092.1//PREDICTED: contactin-associated protein-like 4 [Galeopterus variegatus]	728577	CNTNAP3B	1.25374
NP_076957.3//glucose-induced degradation protein 4 homolog [Homo sapiens]	79018	GID4	1.25312
XP_011373138.1//PREDICTED: kinesin-like protein KIFC2 isoform X6 [Pteropus vampyrus];XP_005272414.1//PREDICTED: kinesin-like protein KIFC2 isoform X1 [Homo sapiens];NP_665697.1//kinesin-like protein KIFC2 [Homo sapiens]	90990	KIFC2	1.25302
NP_000881.3//G protein-activated inward rectifier potassium channel 4 [Homo sapiens];XP_011820820.1//PREDICTED: G protein-activated inward rectifier potassium channel 4 isoform X1 [Mandrillus leucophaeus]	3762	KCNJ5	1.25276
XP_021548341.1//WD repeat-containing protein 5B [Neomonachus schauinslandi]	54554	WDR5B	1.25273
NP_776255.2//vomeronasal type-1 receptor 2 [Homo sapiens]	317701	VN1R2	1.25257
XP_011918779.1//PREDICTED: F-box/LRR-repeat protein 8 [Cercocebus atys];NP_001529.2//heat shock factor protein 4 isoform a [Homo sapiens];NP_001035757.1//heat shock factor protein 4 isoform b [Homo sapiens];XP_005592257.1//PREDICTED: F-box/LRR-repeat protein 8 isoform X2 [Macaca fascicularis]	3299	HSF4	1.25249
XP_007992482.1//PREDICTED: F-box only protein 31 isoform X2 [Chlorocebus sabaeus];NP_079011.3//F-box only protein 31 isoform 1 [Homo sapiens]	79791	FBXO31	1.25205
XP_011901756.1//PREDICTED: LOW QUALITY PROTEIN: suppressor of cytokine signaling 7 [Cercocebus atys];XP_016880041.1//PREDICTED: suppressor of cytokine signaling 7 isoform X2 [Homo sapiens]	30837	SOCS7	1.25183
NP_005470.2//proto-oncogene FRAT1 [Homo sapiens]	10023	FRAT1	1.2518
XP_008015806.1//PREDICTED: 60S ribosomal protein L9 [Chlorocebus sabaeus];NP_001309329.1//golgin subfamily A member 6-like protein 10 isoform 2 [Homo sapiens];NP_001157937.2//golgin subfamily A member 6-like protein 10 isoform 1 [Homo sapiens]	647042	GOLGA6L10	1.25177
XP_017356154.1//PREDICTED: SOSS complex subunit B2 isoform X1 [Cebus capucinus imitator];XP_016860211.1//PREDICTED: SOSS complex subunit B2 isoform X1 [Homo sapiens];NP_001026886.1//SOSS complex subunit B2 isoform 1 [Homo sapiens]	64859	NABP1	1.25169
XP_001152022.2//PREDICTED: heat shock protein beta-7 isoform X3 [Pan troglodytes];XP_009447270.1//PREDICTED: heat shock protein beta-7 isoform X1 [Pan troglodytes];NP_001336611.1//heat shock protein beta-7 isoform 1 [Homo sapiens];XP_009447280.1//PREDICTED: heat shock protein beta-7 isoform X2 [Pan troglodytes]	27129	HSPB7	1.25166
XP_002759912.2//PREDICTED: circadian-associated transcriptional repressor isoform X1 [Callithrix jacchus];NP_653298.1//circadian-associated transcriptional repressor isoform a [Homo sapiens];AAH17397.1//C1orf51 protein, partial [Homo sapiens]	148523	CIART	1.2515
NP_443203.1//liver-expressed antimicrobial peptide 2 precursor [Homo sapiens]	116842	LEAP2	1.2513
NP_055665.1//SLIT-ROBO Rho GTPase-activating protein 3 isoform a [Homo sapiens];NP_001028289.1//SLIT-ROBO Rho GTPase-activating protein 3 isoform b [Homo sapiens]	9901	SRGAP3	1.25128
XP_014201039.1//PREDICTED: LOW QUALITY PROTEIN: uncharacterized protein LOC106634934 [Pan paniscus]	7975	MAFK	1.25124
NP_001264162.1//delta(14)-sterol reductase isoform 2 [Homo sapiens];NP_003264.2//delta(14)-sterol reductase isoform 1 [Homo sapiens]	7108	TM7SF2	1.25106
XP_011722556.1//PREDICTED: TLC domain-containing protein 2 [Macaca nemestrina]	727910	TLCD2	1.25105
XP_016816258.1//PREDICTED: adropin isoform X1 [Pan troglodytes]	375704	ENHO	1.251
NP_066548.2//latent-transforming growth factor beta-binding protein 3 isoform 2 precursor [Homo sapiens];NP_001123616.1//latent-transforming growth factor beta-binding protein 3 isoform 1 precursor [Homo sapiens]	4054	LTBP3	1.25094
NP_001296.1//claudin-4 [Homo sapiens]	1364	CLDN4	1.25087
XP_011536721.1//PREDICTED: P2X purinoceptor 7 isoform X1 [Homo sapiens];NP_002553.3//P2X purinoceptor 7 [Homo sapiens];XP_011536722.1//PREDICTED: P2X purinoceptor 7 isoform X4 [Homo sapiens];XP_015287137.1//PREDICTED: P2X purinoceptor 7 isoform X3 [Macaca fascicularis]	5027	P2RX7	1.25067
NP_112583.2//polyamine-modulated factor 1-binding protein 1 isoform a [Homo sapiens];XP_011521664.1//PREDICTED: polyamine-modulated factor 1-binding protein 1 isoform X2 [Homo sapiens]	83449	PMFBP1	1.25062
NP_001990.2//fibrillin-2 precursor [Homo sapiens]	2201	FBN2	1.25055
XP_012365851.1//PREDICTED: rab effector MyRIP [Nomascus leucogenys]	100463488	MTRNR2L10	1.25029
NP_653270.1//glycosyltransferase 1 domain-containing protein 1 precursor [Homo sapiens]	144423	GLT1D1	1.25006
XP_016866805.1//PREDICTED: alpha-tubulin N-acetyltransferase 1 isoform X2 [Homo sapiens];XP_015305164.1//PREDICTED: alpha-tubulin N-acetyltransferase 1 isoform X2 [Macaca fascicularis];NP_001026892.1//alpha-tubulin N-acetyltransferase 1 isoform 1 precursor [Homo sapiens];XP_003311210.1//PREDICTED: alpha-tubulin N-acetyltransferase 1 isoform X8 [Pan troglodytes];XP_016812198.1//PREDICTED: alpha-tu…	79969	ATAT1	1.2499
NP_991111.2//protein FAM151B [Homo sapiens];XP_009239146.1//PREDICTED: protein FAM151B [Pongo abelii]	167555	FAM151B	1.24984
NP_112554.2//cadherin-related family member 5 isoform 3 precursor [Homo sapiens];NP_001165439.1//cadherin-related family member 5 isoform 4 precursor [Homo sapiens];NP_068743.2//cadherin-related family member 5 isoform 1 precursor [Homo sapiens]	53841	CDHR5	1.24981
XP_015984861.1//PREDICTED: zinc finger protein 805-like isoform X1 [Rousettus aegyptiacus];XP_022259223.1//uncharacterized protein LOC102155336 [Canis lupus familiaris]	9422	ZNF264	1.24969
XP_005250265.1//PREDICTED: F-box/LRR-repeat protein 13 isoform X8 [Homo sapiens];XP_017812510.1//F-box/LRR-repeat protein 13 isoform X9 [Papio anubis];XP_006715961.1//PREDICTED: F-box/LRR-repeat protein 13 isoform X11 [Homo sapiens];XP_011514230.1//PREDICTED: F-box/LRR-repeat protein 13 isoform X4 [Homo sapiens];XP_016867339.1//PREDICTED: F-box/LRR-repeat protein 13 isoform X2 [Homo sapiens];EAW8…	222235	FBXL13	1.24963
NP_001159576.1//mineralocorticoid receptor isoform 2 [Homo sapiens];NP_000892.2//mineralocorticoid receptor isoform 1 [Homo sapiens]	4306	NR3C2	1.24962
XP_018878523.1//PREDICTED: CREB-regulated transcription coactivator 2 isoform X1 [Gorilla gorilla gorilla];NP_859066.1//CREB-regulated transcription coactivator 2 [Homo sapiens]	200186	CRTC2	1.24951
XP_005260283.1//PREDICTED: zinc finger protein 512B isoform X1 [Homo sapiens]	57473	ZNF512B	1.24951
NP_542179.1//GRB2-associated-binding protein 3 isoform 2 [Homo sapiens];XP_011529405.1//PREDICTED: GRB2-associated-binding protein 3 isoform X1 [Homo sapiens];XP_011529408.1//PREDICTED: GRB2-associated-binding protein 3 isoform X5 [Homo sapiens]	139716	GAB3	1.24949
XP_014979908.1//PREDICTED: cytoplasmic tRNA 2-thiolation protein 1 isoform X1 [Macaca mulatta]	90353	CTU1	1.2493
NP_000361.1//alpha-tocopherol transfer protein [Homo sapiens]	7274	TTPA	1.24925
NP_001138678.1//uncharacterized protein KIAA1671 [Homo sapiens]	85379	KIAA1671	1.24904
XP_001160868.2//PREDICTED: TP53-regulated inhibitor of apoptosis 1 [Pan troglodytes]	51499	TRIAP1	1.24897
NP_061172.1//double-stranded RNA-specific editase B2 [Homo sapiens]	105	ADARB2	1.24845
XP_006722005.1//PREDICTED: retinal rod rhodopsin-sensitive cGMP 3',5'-cyclic phosphodiesterase subunit gamma isoform X3 [Homo sapiens]	5148	PDE6G	1.24845
XP_011936083.1//PREDICTED: cone-rod homeobox protein isoform X1 [Cercocebus atys]	1406	CRX	1.24826
NP_219488.1//membralin isoform 2 [Homo sapiens];NP_001028198.1//membralin isoform 1 [Homo sapiens];EAW69575.1//chromosome 19 open reading frame 6, isoform CRA_e [Homo sapiens]	91304	TMEM259	1.24804
XP_005252129.1//PREDICTED: methylglutaconyl-CoA hydratase, mitochondrial isoform X7 [Homo sapiens];NP_001689.1//methylglutaconyl-CoA hydratase, mitochondrial isoform 1 precursor [Homo sapiens];NP_001293119.1//methylglutaconyl-CoA hydratase, mitochondrial isoform 2 [Homo sapiens];XP_005252123.1//PREDICTED: methylglutaconyl-CoA hydratase, mitochondrial isoform X1 [Homo sapiens];XP_016870338.1//PRED…	549	AUH	1.24804
NP_057259.2//MRN complex-interacting protein isoform 1 [Homo sapiens];BAH11622.1//unnamed protein product [Homo sapiens];NP_001017987.1//MRN complex-interacting protein isoform 2 [Homo sapiens]	51149	MRNIP	1.2479
EAW53957.1//hCG2038675, partial [Homo sapiens];NP_001078916.1//coiled-coil domain-containing protein 173 [Homo sapiens]	129881	CCDC173	1.24765
NP_056122.1//protein FAM189A1 [Homo sapiens]	23359	FAM189A1	1.2472
NP_001275681.1//transmembrane protease serine 5 isoform 5 [Homo sapiens];NP_001275680.1//transmembrane protease serine 5 isoform 4 [Homo sapiens];NP_110397.2//transmembrane protease serine 5 isoform 1 [Homo sapiens]	80975	TMPRSS5	1.24699
NP_065717.1//dual specificity protein kinase CLK4 [Homo sapiens];XP_017751615.1//PREDICTED: dual specificity protein kinase CLK4 isoform X4 [Rhinopithecus bieti];XP_017751609.1//PREDICTED: dual specificity protein kinase CLK4 isoform X2 [Rhinopithecus bieti]	57396	CLK4	1.24698
NP_004196.4//ubiquitin carboxyl-terminal hydrolase 2 isoform a [Homo sapiens];NP_741994.1//ubiquitin carboxyl-terminal hydrolase 2 isoform b [Homo sapiens];NP_001230688.1//ubiquitin carboxyl-terminal hydrolase 2 isoform c [Homo sapiens]	9099	USP2	1.24688
NP_079458.2//protein FAM214B [Homo sapiens]	80256	FAM214B	1.24685
NP_001177875.1//protein FAM193B [Homo sapiens];XP_011532881.1//PREDICTED: protein FAM193B isoform X5 [Homo sapiens];XP_011532876.1//PREDICTED: protein FAM193B isoform X4 [Homo sapiens];XP_011532875.1//PREDICTED: protein FAM193B isoform X3 [Homo sapiens];XP_006714938.1//PREDICTED: protein FAM193B isoform X1 [Homo sapiens];XP_011532874.1//PREDICTED: protein FAM193B isoform X2 [Homo sapiens]	54540	FAM193B	1.24659
XP_011830192.1//PREDICTED: retinoic acid receptor beta isoform X1 [Mandrillus leucophaeus];NP_001277195.1//retinoic acid receptor beta isoform 4 [Homo sapiens];NP_000956.2//retinoic acid receptor beta isoform 1 [Homo sapiens];NP_001277145.1//retinoic acid receptor beta isoform 3 [Homo sapiens];NP_001277229.1//retinoic acid receptor beta isoform 6 [Homo sapiens];NP_001277206.1//retinoic acid recep…	5915	RARB	1.2465
XP_009231552.1//PREDICTED: uncharacterized protein LOC100454655 [Pongo abelii];NP_001291266.1//zinc finger protein 773 isoform e [Homo sapiens];NP_001291264.1//zinc finger protein 773 isoform c [Homo sapiens]	374928	ZNF773	1.24619
NP_619525.1//ADP-ribosylation factor-binding protein GGA3 isoform long [Homo sapiens];XP_011799899.1//PREDICTED: ADP-ribosylation factor-binding protein GGA3 isoform X4 [Colobus angolensis palliatus];NP_001166174.1//ADP-ribosylation factor-binding protein GGA3 isoform 1 [Homo sapiens];NP_054720.1//ADP-ribosylation factor-binding protein GGA3 isoform short [Homo sapiens]	23163	GGA3	1.24619
NP_787114.2//cysteine-rich PAK1 inhibitor [Homo sapiens]	285464	CRIPAK	1.24584
NP_001303258.1//protein kinase C gamma type isoform 1 [Homo sapiens]	5582	PRKCG	1.24579
XP_001084731.2//PREDICTED: 3-mercaptopyruvate sulfurtransferase isoform X1 [Macaca mulatta];NP_066949.2//3-mercaptopyruvate sulfurtransferase isoform 1 [Homo sapiens]	4357	MPST	1.24561
XP_016867663.1//PREDICTED: inhibin beta A chain isoform X1 [Homo sapiens]	3624	INHBA	1.24551
XP_009202289.2//transient receptor potential cation channel subfamily V member 6 [Papio anubis]	55503	TRPV6	1.2455
NP_003398.2//mRNA decay activator protein ZFP36 [Homo sapiens]	7538	ZFP36	1.24527
