# Supplementary material for: Divergent organ-specific isogenic metastatic cell lines identified using multi-omics exhibit differential drug sensitivity
Source: PLoS One. 2020 Nov 16;15(11):e0242384. doi: 10.1371/journal.pone.0242384 (PMC7668614; doi:10.1371/journal.pone.0242384)
Supplement: S8 Spreadsheet — (XLSX) [file pone.0242384.s065.xlsx]

## Sheet: S8-Li-435-to-1oT-435 Up&DN
Nr Description	Gene ID	Gene Symbol	Linear FC Liver-435 / 1o Tumor-435		Nr Description	Gene ID	Gene Symbol	Linear FC Liver-435 / 1o Tumor-435
NP_004161.4//excitatory amino acid transporter 3 [Homo sapiens]	6505	SLC1A1	12.8714		XP_011526059.1//PREDICTED: ankyrin repeat domain-containing protein 24 isoform X1 [Homo sapiens]	8293	SERF1A	-7.73967
XP_007991067.1//PREDICTED: SLIT and NTRK-like protein 4 isoform X1 [Chlorocebus sabaeus];XP_011745586.1//PREDICTED: SLIT and NTRK-like protein 4 isoform X1 [Macaca nemestrina];XP_012902197.1//PREDICTED: SLIT and NTRK-like protein 4 isoform X1 [Mustela putorius furo]	139065	SLITRK4	8.30273		NP_059980.2//transmembrane emp24 domain-containing protein 9 precursor [Homo sapiens]	3280	HES1	-3.31099
NP_057232.2//SH3 and multiple ankyrin repeat domains protein 1 [Homo sapiens];XP_011525316.1//PREDICTED: SH3 and multiple ankyrin repeat domains protein 1 isoform X3 [Homo sapiens]	50944	SHANK1	7.31616		XP_003990114.2//PREDICTED: spermatogenesis-associated protein 6 isoform X1 [Felis catus];NP_001273167.1//spermatogenesis-associated protein 6 isoform 2 [Homo sapiens];NP_001273168.1//spermatogenesis-associated protein 6 isoform 3 [Homo sapiens];NP_061946.1//spermatogenesis-associated protein 6 isoform 1 precursor [Homo sapiens];AAH20660.1//SPATA6 protein [Homo sapiens]	7145	TNS1	-2.98273
NP_002718.2//serglycin isoform 1 precursor [Homo sapiens];NP_001307983.1//serglycin isoform 2 [Homo sapiens]	5552	SRGN	6.10967		XP_011522444.1//PREDICTED: uncharacterized protein LOC100130370 isoform X4 [Homo sapiens];EAW89649.1//hCG1816473, partial [Homo sapiens];NP_001259015.1//uncharacterized protein LOC100130370 isoform 1 [Homo sapiens];XP_011522443.1//PREDICTED: uncharacterized protein LOC100130370 isoform X2 [Homo sapiens]	7306	TYRP1	-2.72889
BAG56895.1//unnamed protein product [Homo sapiens];NP_006811.2//interferon-induced protein 44-like [Homo sapiens]	10964	IFI44L	5.92773		NP_115782.1//protocadherin gamma-C4 isoform 2 precursor [Homo sapiens];NP_061751.1//protocadherin gamma-C4 isoform 1 precursor [Homo sapiens]	1958	EGR1	-2.24457
NP_852478.1//integrin alpha-1 precursor [Homo sapiens]	3672	ITGA1	5.0523		NP_001552.2//tumor necrosis factor receptor superfamily member 9 precursor [Homo sapiens]	541465	CT45A6	-2.1576
NP_002336.1//lumican precursor [Homo sapiens]	4060	LUM	5.03528		NP_003804.2//disintegrin and metalloproteinase domain-containing protein 21 preproprotein [Homo sapiens]	440279	UNC13C	-2.15645
NP_065907.2//teashirt homolog 3 [Homo sapiens]	57616	TSHZ3	4.94118		NP_542159.3//all-trans retinoic acid-induced differentiation factor isoform b [Homo sapiens]	80115	BAIAP2L2	-2.14311
XP_015984861.1//PREDICTED: zinc finger protein 805-like isoform X1 [Rousettus aegyptiacus];XP_022259223.1//uncharacterized protein LOC102155336 [Canis lupus familiaris]	9422	ZNF264	4.79042		XP_002757017.2//PREDICTED: TM2 domain-containing protein 2 [Callithrix jacchus];NP_114146.3//TM2 domain-containing protein 2 isoform b [Homo sapiens]	107303344	SETDB2-PHF11	-2.10472
XP_011894000.1//PREDICTED: cysteine/serine-rich nuclear protein 3 isoform X1 [Cercocebus atys]	80034	CSRNP3	4.77408		XP_011936659.1//PREDICTED: cytosolic phospholipase A2 gamma [Cercocebus atys];NP_003697.2//cytosolic phospholipase A2 gamma isoform 1 precursor [Homo sapiens];XP_016882902.1//PREDICTED: cytosolic phospholipase A2 gamma isoform X6 [Homo sapiens];NP_001152794.1//cytosolic phospholipase A2 gamma isoform 2 precursor [Homo sapiens];XP_011525734.1//PREDICTED: cytosolic phospholipase A2 gamma isoform X3…	63967	CLSPN	-2.09261
NP_075463.2//protein furry homolog [Homo sapiens]	10129	FRY	4.48136		NP_001337248.1//tetratricopeptide repeat protein 25 isoform 2 [Homo sapiens];NP_113609.1//tetratricopeptide repeat protein 25 isoform 1 [Homo sapiens]	4317	MMP8	-2.08782
NP_000317.1//retinaldehyde-binding protein 1 [Homo sapiens]	6017	RLBP1	4.28873		NP_001034300.2//ATPase family AAA domain-containing protein 3C [Homo sapiens]	56256	SERTAD4	-2.07625
NP_004098.1//IgG receptor FcRn large subunit p51 precursor [Homo sapiens]	2217	FCGRT	4.161		NP_116256.2//MICAL C-terminal-like protein [Homo sapiens]	5909	RAP1GAP	-2.07523
NP_004606.2//tetraspanin-7 [Homo sapiens]	7102	TSPAN7	3.82484		NP_001137300.1//histamine H4 receptor isoform 2 [Homo sapiens];NP_067637.2//histamine H4 receptor isoform 1 [Homo sapiens]	7699	ZNF140	-2.04768
XP_010346358.1//PREDICTED: uncharacterized protein LOC101038697 [Saimiri boliviensis boliviensis]	22835	ZFP30	3.65188		AAI52564.1//HIVEP3 protein [Homo sapiens];XP_009453587.1//PREDICTED: transcription factor HIVEP3 isoform X1 [Pan troglodytes];CDQ59736.1//unnamed protein product [Oncorhynchus mykiss]	10252	SPRY1	-2.04412
NP_001275950.1//kinesin-like protein KIF6 isoform 3 [Homo sapiens];EAX03994.1//hCG2041191, isoform CRA_b, partial [Homo sapiens];NP_001275949.1//kinesin-like protein KIF6 isoform 2 [Homo sapiens];NP_659464.3//kinesin-like protein KIF6 isoform 1 [Homo sapiens];XP_011727655.1//PREDICTED: kinesin-like protein KIF6 isoform X1 [Macaca nemestrina];XP_016865916.1//PREDICTED: kinesin-like protein KIF6 is…	221458	KIF6	3.6328		XP_003891371.2//tissue alpha-L-fucosidase [Papio anubis]	64332	NFKBIZ	-2.0386
NP_689967.2//semaphorin-3D precursor [Homo sapiens]	223117	SEMA3D	3.62939		NP_001310473.1//N-acetylgalactosamine-6-sulfatase isoform 2 [Homo sapiens];XP_007992549.1//PREDICTED: LOW QUALITY PROTEIN: N-acetylgalactosamine-6-sulfatase [Chlorocebus sabaeus]	7915	ALDH5A1	-2.01642
NP_002146.2//heat shock 70 kDa protein 6 [Homo sapiens]	3310	HSPA6	3.60802		EAW50202.1//FLJ39237 protein [Homo sapiens]	4935	GPR143	-2.00826
NP_071894.1//ras-related protein Rab-17 [Homo sapiens]	64284	RAB17	3.51018		NP_079230.1//ubiquitin domain-containing protein 1 [Homo sapiens]	9134	CCNE2	-2.00062
XP_011783308.1//PREDICTED: VPS10 domain-containing receptor SorCS1 isoform X2 [Colobus angolensis palliatus];XP_011783307.1//PREDICTED: VPS10 domain-containing receptor SorCS1 isoform X1 [Colobus angolensis palliatus];XP_006231587.1//PREDICTED: VPS10 domain-containing receptor SorCS1 isoform X5 [Rattus norvegicus];XP_011783309.1//PREDICTED: VPS10 domain-containing receptor SorCS1 isoform X3 [Colo…	114815	SORCS1	3.50092		NP_149118.2//protein transport protein Sec16B [Homo sapiens];AAH09106.1//SEC16B protein [Homo sapiens]	2353	FOS	-1.97311
NP_996898.2//inactive N-acetylated-alpha-linked acidic dipeptidase-like protein 2 [Homo sapiens]	254827	NAALADL2	3.47868		XP_016817660.1//PREDICTED: protein FAM69B isoform X2 [Pan troglodytes];NP_689634.2//protein FAM69B [Homo sapiens];XP_012500104.1//PREDICTED: protein FAM69B isoform X1 [Propithecus coquereli]	2191	FAP	-1.96195
NP_002924.1//ribonuclease pancreatic precursor [Homo sapiens]	6035	RNASE1	3.47419		NP_001129205.1//tumor protein p53-inducible nuclear protein 1 isoform b [Homo sapiens];NP_150601.1//tumor protein p53-inducible nuclear protein 1 isoform a [Homo sapiens]	2070	EYA4	-1.95643
NP_067674.2//low affinity immunoglobulin gamma Fc region receptor II-a isoform 2 precursor [Homo sapiens];AAA36050.1//IgG Fc receptor alpha-Fc-gamma-RII [Homo sapiens];NP_001129691.1//low affinity immunoglobulin gamma Fc region receptor II-a isoform 1 precursor [Homo sapiens]	2212	FCGR2A	3.46373		XP_005259639.1//PREDICTED: mesoderm induction early response protein 2 isoform X3 [Homo sapiens];NP_060020.1//mesoderm induction early response protein 2 isoform 1 [Homo sapiens]	6546	SLC8A1	-1.92645
NP_065086.2//phospholipid scramblase 4 isoform a [Homo sapiens];NP_001121778.1//phospholipid scramblase 4 isoform b [Homo sapiens]	57088	PLSCR4	3.44333		NP_003869.1//gamma-glutamyl hydrolase precursor [Homo sapiens]	122402	TDRD9	-1.92059
XP_012353995.1//PREDICTED: interferon alpha-inducible protein 6 isoform X3 [Nomascus leucogenys];XP_012353994.1//PREDICTED: interferon alpha-inducible protein 6 isoform X2 [Nomascus leucogenys];XP_012353996.1//PREDICTED: interferon alpha-inducible protein 6 isoform X4 [Nomascus leucogenys]	2537	IFI6	3.42238		XP_012602486.1//quinone oxidoreductase-like protein 1 isoform X1 [Microcebus murinus];XP_012602489.1//quinone oxidoreductase-like protein 1 isoform X4 [Microcebus murinus];EAX09810.1//hCG401183, isoform CRA_b [Homo sapiens];XP_012602488.1//quinone oxidoreductase-like protein 1 isoform X3 [Microcebus murinus]	9162	DGKI	-1.91598
NP_001080.2//ATP-binding cassette sub-family A member 3 [Homo sapiens]	21	ABCA3	3.33208		XP_019292971.1//PREDICTED: derlin-3 isoform X2 [Panthera pardus];XP_012309533.1//derlin-3 isoform X1 [Aotus nancymaae];XP_015102581.1//PREDICTED: derlin-3 isoform X5 [Vicugna pacos]	55388	MCM10	-1.90454
NP_001017992.1//beta-actin-like protein 2 [Homo sapiens];AAD39215.1//unknown [Homo sapiens]	345651	ACTBL2	3.32006		NP_001091974.1//probable ATP-dependent RNA helicase DDX17 isoform 3 [Homo sapiens];BAD92832.1//DEAD box polypeptide 17 isoform p82 variant, partial [Homo sapiens];NP_006377.2//probable ATP-dependent RNA helicase DDX17 isoform 1 [Homo sapiens]	27132	CPNE7	-1.88223
NP_001439.2//glypican-4 precursor [Homo sapiens]	2239	GPC4	3.31078		XP_007996458.1//PREDICTED: small integral membrane protein 17 isoform X1 [Chlorocebus sabaeus]	6241	RRM2	-1.85447
XP_011509485.1//PREDICTED: low-density lipoprotein receptor-related protein 2 isoform X1 [Homo sapiens];NP_004516.2//low-density lipoprotein receptor-related protein 2 precursor [Homo sapiens]	4036	LRP2	3.30453		NP_001230262.1//seizure 6-like protein 2 isoform 6 precursor [Homo sapiens];NP_001107571.1//seizure 6-like protein 2 isoform 3 precursor [Homo sapiens];NP_963869.2//seizure 6-like protein 2 isoform 2 precursor [Homo sapiens];NP_001230261.1//seizure 6-like protein 2 isoform 5 precursor [Homo sapiens];NP_001107572.1//seizure 6-like protein 2 isoform 4 precursor [Homo sapiens];NP_036542.1//seizure 6…	7693	ZNF134	-1.82512
NP_775779.1//putative thiamine transporter SLC35F3 isoform 1 [Homo sapiens];XP_021532860.1//putative thiamine transporter SLC35F3 [Aotus nancymaae];XP_002809336.1//PREDICTED: solute carrier family 35 member F3 [Pongo abelii];NP_001287774.1//putative thiamine transporter SLC35F3 isoform 2 [Homo sapiens]	148641	SLC35F3	3.27387		NP_001032240.1//protein FAM220A [Homo sapiens]	388849	CCDC188	-1.82248
XP_005616692.1//zinc finger protein 30 homolog isoform X1 [Canis lupus familiaris]	163087	ZNF383	3.25627		EAW96781.1//integrin, alpha 5 (fibronectin receptor, alpha polypeptide), isoform CRA_b [Homo sapiens]	8942	KYNU	-1.82029
NP_061840.1//gamma-1-syntrophin isoform 1 [Homo sapiens];NP_001274743.1//gamma-1-syntrophin isoform 2 [Homo sapiens];NP_001308704.1//gamma-1-syntrophin isoform 3 [Homo sapiens]	54212	SNTG1	3.2399		NP_001258662.1//putative macrophage stimulating 1-like protein [Homo sapiens]	80031	SEMA6D	-1.79467
BAD93162.1//Melanoma cell adhesion molecule variant, partial [Homo sapiens]	4162	MCAM	3.22612		NP_443148.1//RING finger protein 157 isoform 1 [Homo sapiens];NP_001317430.1//RING finger protein 157 isoform 2 [Homo sapiens]	643314	KIAA0754	-1.78517
NP_001337229.1//WRB-SH3BGR readthrough isoform 2 [Homo sapiens];XP_020498551.1//SH3 domain-binding glutamic acid-rich protein-like isoform X4 [Labrus bergylta]	106865373	WRB-SH3BGR	3.17905		NP_001121782.1//SPARC-like protein 1 isoform 1 precursor [Homo sapiens]	4257	MGST1	-1.77729
XP_017749746.1//PREDICTED: alpha-2-macroglobulin isoform X2 [Rhinopithecus bieti];XP_007965730.1//PREDICTED: alpha-2-macroglobulin isoform X2 [Chlorocebus sabaeus];XP_011920110.1//PREDICTED: alpha-2-macroglobulin isoform X2 [Cercocebus atys]	2	A2M	3.14772		XP_012864548.1//PREDICTED: small integral membrane protein 14 isoform X1 [Dipodomys ordii]	3491	CYR61	-1.76689
NP_000054.2//complement C2 isoform 1 preproprotein [Homo sapiens];NP_001139375.1//complement C2 isoform 2 precursor [Homo sapiens];NP_001269388.1//complement C2 isoform 6 precursor [Homo sapiens];NP_001269387.1//complement C2 isoform 5 [Homo sapiens];NP_001171534.1//complement C2 isoform 3 [Homo sapiens];NP_001269386.1//complement C2 isoform 4 [Homo sapiens]	717	C2	3.134		NP_001129633.1//MCM domain-containing protein 2 isoform c [Homo sapiens];NP_001129632.1//MCM domain-containing protein 2 isoform b [Homo sapiens];NP_775789.3//MCM domain-containing protein 2 isoform a [Homo sapiens]	374393	FAM111B	-1.75109
EAW98788.1//Rho GTPase activating protein 6, isoform CRA_c [Homo sapiens];NP_038286.2//rho GTPase-activating protein 6 isoform 1 [Homo sapiens];NP_001274171.1//rho GTPase-activating protein 6 isoform 6 [Homo sapiens];NP_006116.2//rho GTPase-activating protein 6 isoform 3 [Homo sapiens]	395	ARHGAP6	3.13169		NP_003290.1//endoplasmin precursor [Homo sapiens]	9156	EXO1	-1.74875
ERE81805.1//putative eyes absent [Cricetulus griseus];XP_014395326.1//PREDICTED: eyes absent homolog 1 isoform X12 [Myotis brandtii];XP_016868700.1//PREDICTED: eyes absent homolog 1 isoform X11 [Homo sapiens];XP_011914132.1//PREDICTED: eyes absent homolog 1 isoform X2 [Cercocebus atys];XP_016868690.1//PREDICTED: eyes absent homolog 1 isoform X1 [Homo sapiens];XP_011914134.1//PREDICTED: eyes absen…	2138	EYA1	3.13104		XP_017206172.1//PREDICTED: kremen protein 1 isoform X2 [Oryctolagus cuniculus];NP_114434.3//kremen protein 1 isoform 2 precursor [Homo sapiens];NP_001034659.2//kremen protein 1 isoform 3 precursor [Homo sapiens]	1870	E2F2	-1.74678
NP_065077.1//sodium/potassium/calcium exchanger 2 isoform 1 [Homo sapiens];NP_001180217.1//sodium/potassium/calcium exchanger 2 isoform 2 [Homo sapiens]	25769	SLC24A2	3.08325		AAH40617.1//Similar to potassium inwardly-rectifying channel, subfamily J, member 11, partial [Homo sapiens];NP_000516.3//ATP-sensitive inward rectifier potassium channel 11 isoform 1 [Homo sapiens]	3800	KIF5C	-1.74063
EAW93188.1//inter-alpha (globulin) inhibitor H5-like, isoform CRA_c, partial [Homo sapiens];NP_940912.1//inter-alpha-trypsin inhibitor heavy chain H6 precursor [Homo sapiens]	347365	ITIH6	3.05945		XP_005264937.1//PREDICTED: protein phosphatase 1M isoform X2 [Homo sapiens];NP_653242.3//protein phosphatase 1M isoform a [Homo sapiens]	5790	PTPRCAP	-1.73963
NP_001180511.1//neuronal cell adhesion molecule isoform D precursor [Homo sapiens];NP_001032209.1//neuronal cell adhesion molecule isoform A precursor [Homo sapiens];XP_003921136.1//PREDICTED: neuronal cell adhesion molecule isoform X14 [Saimiri boliviensis boliviensis];XP_003921135.1//PREDICTED: neuronal cell adhesion molecule isoform X15 [Saimiri boliviensis boliviensis];XP_003921137.1//PREDICT…	4897	NRCAM	3.05917		NP_055196.2//DNA mismatch repair protein Mlh3 isoform 2 [Homo sapiens];XP_001158621.1//PREDICTED: DNA mismatch repair protein Mlh3 isoform X1 [Pan troglodytes];NP_001035197.1//DNA mismatch repair protein Mlh3 isoform 1 [Homo sapiens]	53358	SHC3	-1.73589
NP_001334992.1//androgen receptor isoform 4 [Homo sapiens];NP_001334990.1//androgen receptor isoform 3 [Homo sapiens];NP_000035.2//androgen receptor isoform 1 [Homo sapiens];NP_001334993.1//androgen receptor isoform 5 [Homo sapiens]	367	AR	3.05641		NP_001017957.1//protein OS-9 isoform 3 precursor [Homo sapiens];NP_001248351.1//protein OS-9 isoform 7 precursor [Homo sapiens];NP_001248352.1//protein OS-9 isoform 8 precursor [Homo sapiens];XP_005268638.1//PREDICTED: protein OS-9 isoform X1 [Homo sapiens];NP_001248349.1//protein OS-9 isoform 5 precursor [Homo sapiens];NP_001248350.1//protein OS-9 isoform 6 precursor [Homo sapiens];NP_006803.1//…	8681	JMJD7-PLA2G4B	-1.72919
NP_004446.2//exostosin-like 1 [Homo sapiens]	2134	EXTL1	2.99367		CAA68756.1//put. tyrosinase preprotein, partial [Homo sapiens]	7771	ZNF112	-1.72862
NP_001128653.1//sodium/glucose cotransporter 4 isoform 1 [Homo sapiens];XP_012290315.1//sodium/glucose cotransporter 4 [Aotus nancymaae];AAI04864.1//SLC5A9 protein [Homo sapiens]	200010	SLC5A9	2.98675		XP_016878722.1//PREDICTED: transcription factor Maf isoform X1 [Homo sapiens];NP_005351.2//transcription factor Maf isoform a [Homo sapiens]	157570	ESCO2	-1.7268
XP_010984284.1//PREDICTED: alpha-crystallin B chain [Camelus dromedarius];AAC19161.1//unknown [Homo sapiens]	1410	CRYAB	2.90169		NP_005252.1//GTP-binding protein GEM [Homo sapiens]	6275	S100A4	-1.72596
NP_001483.3//embryonic growth/differentiation factor 1 precursor [Homo sapiens];NP_067090.1//ceramide synthase 1 isoform 1 [Homo sapiens]	10715	CERS1	2.8813		NP_001308890.1//protein tilB homolog isoform b [Homo sapiens];NP_036604.2//protein tilB homolog isoform a [Homo sapiens];XP_012362185.1//PREDICTED: protein tilB homolog isoform X1 [Nomascus leucogenys];XP_016868785.1//PREDICTED: protein tilB homolog isoform X3 [Homo sapiens];XP_006716601.2//PREDICTED: protein tilB homolog isoform X1 [Homo sapiens];NP_001308891.1//protein tilB homolog isoform c [H…	344148	NCKAP5	-1.72197
XP_008962181.1//PREDICTED: androgen-induced gene 1 protein isoform X1 [Pan paniscus];XP_009240616.1//PREDICTED: androgen-induced gene 1 protein [Pongo abelii];XP_017385886.1//PREDICTED: androgen-induced gene 1 protein isoform X2 [Cebus capucinus imitator];XP_008962182.1//PREDICTED: androgen-induced gene 1 protein isoform X2 [Pan paniscus];XP_011817432.1//PREDICTED: androgen-induced gene 1 protein…	51390	AIG1	2.87228		EAW82863.1//Bardet-Biedl syndrome 2, isoform CRA_a [Homo sapiens];NP_114091.3//Bardet-Biedl syndrome 2 protein [Homo sapiens]	29028	ATAD2	-1.7196
NP_203699.1//collagen alpha-5(IV) chain isoform 2 precursor [Homo sapiens];NP_000486.1//collagen alpha-5(IV) chain isoform 1 precursor [Homo sapiens]	1287	COL4A5	2.85084		XP_011532734.1//PREDICTED: putative uncharacterized protein C5orf58 isoform X1 [Homo sapiens];XP_016864518.1//PREDICTED: putative uncharacterized protein C5orf58 isoform X2 [Homo sapiens];XP_016864519.1//PREDICTED: putative uncharacterized protein C5orf58 isoform X3 [Homo sapiens];XP_012360126.1//PREDICTED: putative uncharacterized protein C5orf58 homolog isoform X1 [Nomascus leucogenys]	11198	SUPT16H	-1.70867
NP_001162462.1//cyclin-dependent kinase 14 precursor [Papio anubis];NP_001274064.1//cyclin-dependent kinase 14 isoform a [Homo sapiens];NP_001274066.1//cyclin-dependent kinase 14 isoform d [Homo sapiens];XP_018886883.1//PREDICTED: cyclin-dependent kinase 14 isoform X2 [Gorilla gorilla gorilla]	5218	CDK14	2.7924		XP_017808812.1//alanine aminotransferase 2 isoform X1 [Papio anubis]	80178	TEDC2	-1.70863
NP_001278757.1//GRB2-related adapter protein 2 isoform 3 [Homo sapiens];XP_015005817.1//PREDICTED: GRB2-related adapter protein 2 isoform X1 [Macaca mulatta];XP_011887116.1//PREDICTED: GRB2-related adapter protein 2 isoform X1 [Cercocebus atys];NP_004801.1//GRB2-related adapter protein 2 isoform 1 [Homo sapiens];XP_003264831.2//PREDICTED: GRB2-related adapter protein 2 isoform X1 [Nomascus leucog…	9402	GRAP2	2.68866		XP_021578530.1//pirin isoform X1 [Ictidomys tridecemlineatus]	4998	ORC1	-1.7053
XP_003823954.1//PREDICTED: interferon-induced GTP-binding protein Mx2 [Pan paniscus];XP_018873443.1//PREDICTED: interferon-induced GTP-binding protein Mx2 [Gorilla gorilla gorilla]	4600	MX2	2.66965		XP_015846415.1//PREDICTED: transcription factor AP-2-alpha isoform X1 [Peromyscus maniculatus bairdii];NP_001035890.1//transcription factor AP-2-alpha isoform c [Homo sapiens];XP_010336363.1//PREDICTED: transcription factor AP-2-alpha isoform X6 [Saimiri boliviensis boliviensis];KRZ85172.1//hypothetical protein T08_1748 [Trichinella sp. T8];XP_021792611.1//transcription factor AP-2-alpha [Papio a…	9536	PTGES	-1.69946
XP_004060901.2//PREDICTED: carcinoembryonic antigen-related cell adhesion molecule 1 isoform X2 [Gorilla gorilla gorilla];NP_001703.2//carcinoembryonic antigen-related cell adhesion molecule 1 isoform 1 precursor [Homo sapiens];NP_001171744.1//carcinoembryonic antigen-related cell adhesion molecule 1 isoform 3 precursor [Homo sapiens]	634	CEACAM1	2.66689		XP_018870109.1//PREDICTED: reticulocalbin-3 isoform X1 [Gorilla gorilla gorilla]	108	ADCY2	-1.69071
XP_013358742.1//PREDICTED: tetraspanin-12 [Chinchilla lanigera];ELW65556.1//Tetraspanin-12 [Tupaia chinensis]	23554	TSPAN12	2.64164		NP_001025051.1//scm-like with four MBT domains protein 2 [Homo sapiens]	140690	CTCFL	-1.68998
NP_001186502.1//E3 ubiquitin-protein ligase TRIM22 isoform 2 [Homo sapiens];NP_006065.2//E3 ubiquitin-protein ligase TRIM22 isoform 1 [Homo sapiens]	10346	TRIM22	2.63786		NP_001094343.1//uncharacterized protein C16orf46 isoform 1 [Homo sapiens];NP_689550.2//uncharacterized protein C16orf46 isoform 2 [Homo sapiens]	84057	MND1	-1.6873
NP_001028736.1//protein FAM229B [Homo sapiens]	619208	FAM229B	2.62648		NP_009046.2//tumor necrosis factor-inducible gene 6 protein precursor [Homo sapiens]	80010	RMI1	-1.68692
NP_077734.1//cytosolic phospholipase A2 isoform 1 [Homo sapiens];NP_001298122.1//cytosolic phospholipase A2 isoform 2 [Homo sapiens]	5321	PLA2G4A	2.62209		NP_113646.2//poly [ADP-ribose] polymerase 9 isoform a [Homo sapiens];NP_001139575.1//poly [ADP-ribose] polymerase 9 isoform b [Homo sapiens];NP_001139578.1//poly [ADP-ribose] polymerase 9 isoform c [Homo sapiens]	90835	CCDC189	-1.68586
NP_055918.2//plexin-D1 precursor [Homo sapiens]	23129	PLXND1	2.61137		NP_001305771.1//protein canopy homolog 3 isoform 3 precursor [Homo sapiens];NP_001305774.1//protein canopy homolog 3 isoform 2 [Homo sapiens];NP_001305776.1//protein canopy homolog 3 isoform 5 precursor [Homo sapiens];NP_001305777.1//protein canopy homolog 3 isoform 6 precursor [Homo sapiens];NP_006577.2//protein canopy homolog 3 isoform 1 precursor [Homo sapiens]	990	CDC6	-1.68224
NP_001265536.1//filensin isoform 4 [Homo sapiens];NP_001186.1//filensin isoform 1 [Homo sapiens]	631	BFSP1	2.60226		XP_016785742.1//PREDICTED: cadherin-13 isoform X2 [Pan troglodytes];NP_001207417.1//cadherin-13 isoform 2 [Homo sapiens];NP_001207418.1//cadherin-13 isoform 3 precursor [Homo sapiens];NP_001207420.1//cadherin-13 isoform 5 precursor [Homo sapiens];NP_001248.1//cadherin-13 isoform 1 preproprotein [Homo sapiens]	9508	ADAMTS3	-1.6778
XP_009197044.2//LOW QUALITY PROTEIN: HLA class I histocompatibility antigen, B-7 alpha chain [Papio anubis];CEF48040.1//HLA class I antigen [Homo sapiens]	3106	HLA-B	2.59336		BAD92517.1//quiescin Q6 isoform a variant, partial [Homo sapiens]	5591	PRKDC	-1.67146
NP_001005498.2//inactive rhomboid protein 2 isoform 2 [Homo sapiens];NP_078875.4//inactive rhomboid protein 2 isoform 1 [Homo sapiens]	79651	RHBDF2	2.5602		NP_005560.1//LIM domain kinase 2 isoform 2a [Homo sapiens];BAG57190.1//unnamed protein product [Homo sapiens];AAB54055.1//Lim kinase [Homo sapiens]	195828	ZNF367	-1.67121
NP_001311142.1//ELAV-like protein 4 isoform 9 [Homo sapiens];XP_007480256.1//PREDICTED: ELAV-like protein 4 isoform X1 [Monodelphis domestica];XP_003799979.2//PREDICTED: ELAV-like protein 4 isoform X1 [Otolemur garnettii];XP_009455653.1//PREDICTED: ELAV-like protein 4 isoform X5 [Pan troglodytes];NP_068771.2//ELAV-like protein 4 isoform 1 [Homo sapiens];NP_001138247.2//ELAV-like protein 4 isoform…	1996	ELAVL4	2.55597		NP_001243750.1//GTP-binding protein Rit1 isoform 1 [Homo sapiens];XP_012305316.1//GTP-binding protein Rit1 isoform X1 [Aotus nancymaae]	54332	GDAP1	-1.66978
EAW48826.1//collagen, type IX, alpha 1, isoform CRA_e [Homo sapiens];XP_011922718.1//PREDICTED: collagen alpha-1(IX) chain isoform X1 [Cercocebus atys]	1297	COL9A1	2.55055		XP_015107197.1//PREDICTED: bifunctional heparan sulfate N-deacetylase/N-sulfotransferase 2 isoform X2 [Vicugna pacos];XP_003409114.1//PREDICTED: bifunctional heparan sulfate N-deacetylase/N-sulfotransferase 2 isoform X1 [Loxodonta africana]	641	BLM	-1.66741
XP_003362305.1//PREDICTED: zinc finger protein 14 homolog isoform X2 [Equus caballus];XP_014704187.1//PREDICTED: uncharacterized protein LOC106836089 [Equus asinus]	57677	ZFP14	2.52242		XP_011527557.2//PREDICTED: ras and Rab interactor 2 isoform X1 [Homo sapiens];NP_001229510.1//ras and Rab interactor 2 isoform 1 [Homo sapiens]	54734	RAB39A	-1.66503
XP_010367420.1//PREDICTED: uncharacterized protein C20orf26 homolog isoform X2 [Rhinopithecus roxellana];NP_056400.3//cilia- and flagella-associated protein 61 isoform 1 [Homo sapiens];XP_017800545.1//cilia- and flagella-associated protein 61 isoform X2 [Papio anubis];XP_016883282.1//PREDICTED: cilia- and flagella-associated protein 61 isoform X18 [Homo sapiens]	26074	CFAP61	2.49128		XP_003318901.2//PREDICTED: uncharacterized protein C7orf34 isoform X1 [Pan troglodytes]	3070	HELLS	-1.66447
XP_508897.2//PREDICTED: tripartite motif-containing protein 48 isoform X2 [Pan troglodytes]	79097	TRIM48	2.48508		XP_006165156.1//PREDICTED: delta-sarcoglycan isoform X1 [Tupaia chinensis];NP_758447.1//delta-sarcoglycan isoform 2 [Homo sapiens];NP_000328.2//delta-sarcoglycan isoform 1 [Homo sapiens]	11169	WDHD1	-1.66423
NP_001092808.1//NUT family member 2A [Homo sapiens]	728118	NUTM2A	2.46846		NP_056382.1//SLIT and NTRK-like protein 5 precursor [Homo sapiens]	834	CASP1	-1.66317
XP_018875001.1//PREDICTED: TSC22 domain family protein 3 isoform X1 [Gorilla gorilla gorilla];NP_004080.2//TSC22 domain family protein 3 isoform 2 [Homo sapiens];EAX02707.1//TSC22 domain family, member 3, isoform CRA_b, partial [Homo sapiens];XP_008271076.1//PREDICTED: TSC22 domain family protein 3 isoform X4 [Oryctolagus cuniculus];XP_007990698.1//PREDICTED: TSC22 domain family protein 3 isoform…	1831	TSC22D3	2.45691		EAX00241.1//phosphatidylinositol glycan, class F, isoform CRA_b [Homo sapiens];XP_006054849.1//PREDICTED: phosphatidylinositol-glycan biosynthesis class F protein isoform X1 [Bubalus bubalis];EAX00243.1//phosphatidylinositol glycan, class F, isoform CRA_d [Homo sapiens];XP_003262858.1//PREDICTED: phosphatidylinositol-glycan biosynthesis class F protein isoform X1 [Nomascus leucogenys]	729384	TRIM49D2	-1.65981
NP_002668.1//myelin P2 protein isoform 1 [Homo sapiens]	5375	PMP2	2.45622		XP_012665586.1//PREDICTED: zinc finger protein 627-like [Otolemur garnettii]	672	BRCA1	-1.6582
NP_001007539.1//protein shisa-2 homolog precursor [Homo sapiens]	387914	SHISA2	2.43187		XP_017818796.1//PREDICTED: LOW QUALITY PROTEIN: inactive rhomboid protein 1 [Callithrix jacchus];NP_071895.3//inactive rhomboid protein 1 [Homo sapiens];BAG51794.1//unnamed protein product [Homo sapiens];XP_016879047.1//PREDICTED: inactive rhomboid protein 1 isoform X4 [Homo sapiens]	822	CAPG	-1.65741
XP_007959455.1//PREDICTED: histone-lysine N-methyltransferase PRDM9 isoform X2 [Chlorocebus sabaeus];XP_018868494.1//PREDICTED: histone-lysine N-methyltransferase PRDM9 [Gorilla gorilla gorilla];NP_001091643.1//probable histone-lysine N-methyltransferase PRDM7 [Homo sapiens];ELR57077.1//hypothetical protein M91_12176, partial [Bos mutus]	11105	PRDM7	2.42807		AAH62428.1//C1RL protein, partial [Homo sapiens];NP_057630.2//complement C1r subcomponent-like protein isoform 1 precursor [Homo sapiens];XP_010386350.1//PREDICTED: complement C1r subcomponent-like protein [Rhinopithecus roxellana];XP_015006440.1//PREDICTED: complement C1r subcomponent-like protein isoform X1 [Macaca mulatta];NP_001284569.1//complement C1r subcomponent-like protein isoform 2 prec…	100463486	MTRNR2L8	-1.656
XP_017736305.1//PREDICTED: low affinity sodium-glucose cotransporter isoform X5 [Rhinopithecus bieti];XP_016884409.1//PREDICTED: low affinity sodium-glucose cotransporter isoform X1 [Homo sapiens];XP_009232565.1//PREDICTED: LOW QUALITY PROTEIN: low affinity sodium-glucose cotransporter [Pongo abelii];EAW60018.1//solute carrier family 5 (low affinity glucose cotransporter), member 4, isoform CRA_b…	6527	SLC5A4	2.42571		NP_001332772.1//uncharacterized protein C19orf57 isoform 1 [Homo sapiens];NP_001332773.1//uncharacterized protein C19orf57 isoform 2 [Homo sapiens];NP_001332777.1//uncharacterized protein C19orf57 isoform 6 [Homo sapiens]	4288	MKI67	-1.65235
NP_001003792.1//RNA-binding motif, single-stranded-interacting protein 3 isoform 3 [Homo sapiens];XP_016861669.1//PREDICTED: RNA-binding motif, single-stranded-interacting protein 3 isoform X6 [Homo sapiens];NP_055298.2//RNA-binding motif, single-stranded-interacting protein 3 isoform 2 [Homo sapiens];XP_001492687.2//PREDICTED: RNA-binding motif, single-stranded-interacting protein 3 isoform X3 […	27303	RBMS3	2.42292		NP_001184224.1//extracellular matrix protein 2 isoform 2 precursor [Homo sapiens];NP_001384.1//extracellular matrix protein 2 isoform 1 precursor [Homo sapiens];CAD97940.1//hypothetical protein, partial [Homo sapiens]	29128	UHRF1	-1.64189
NP_620688.2//A disintegrin and metalloproteinase with thrombospondin motifs 17 preproprotein [Homo sapiens]	170691	ADAMTS17	2.41076		XP_011543532.1//PREDICTED: bestrophin-1 isoform X2 [Homo sapiens];XP_018891909.1//PREDICTED: bestrophin-1 isoform X2 [Gorilla gorilla gorilla];XP_016873718.1//PREDICTED: bestrophin-1 isoform X5 [Homo sapiens];XP_012367626.1//PREDICTED: bestrophin-1 [Nomascus leucogenys]	100289635	ZNF605	-1.64178
EPQ18543.1//Hyaluronan and proteoglycan link protein 1 [Myotis brandtii]	1404	HAPLN1	2.40894		NP_001310839.1//GA-binding protein subunit beta-2 isoform h [Homo sapiens];NP_001310841.1//GA-binding protein subunit beta-2 isoform f [Homo sapiens];NP_001310835.1//GA-binding protein subunit beta-2 isoform b [Homo sapiens];NP_001310836.1//GA-binding protein subunit beta-2 isoform c [Homo sapiens];NP_001310840.1//GA-binding protein subunit beta-2 isoform e [Homo sapiens];XP_016855740.1//PREDICTE…	23025	UNC13A	-1.64165
EAW81588.1//serpin peptidase inhibitor, clade A (alpha-1 antiproteinase, antitrypsin), member 3, isoform CRA_b [Homo sapiens]	12	SERPINA3	2.40444		XP_003767613.2//PREDICTED: cysteine and glycine-rich protein 1 [Sarcophilus harrisii];XP_011845940.1//PREDICTED: cysteine and glycine-rich protein 1 isoform X1 [Mandrillus leucophaeus];EDL39573.1//cysteine and glycine-rich protein 1, isoform CRA_a, partial [Mus musculus]	91807	MYLK3	-1.64004
XP_018891119.1//PREDICTED: janus kinase and microtubule-interacting protein 3 isoform X3 [Gorilla gorilla gorilla];XP_004050336.2//PREDICTED: janus kinase and microtubule-interacting protein 3 isoform X2 [Gorilla gorilla gorilla];XP_018891120.1//PREDICTED: janus kinase and microtubule-interacting protein 3 isoform X4 [Gorilla gorilla gorilla];XP_018891117.1//PREDICTED: janus kinase and microtubul…	282973	JAKMIP3	2.37467		XP_015337533.1//PREDICTED: UDP-glucose 6-dehydrogenase [Marmota marmota marmota];NP_001171629.1//UDP-glucose 6-dehydrogenase isoform 2 [Homo sapiens];XP_015975456.1//PREDICTED: UDP-glucose 6-dehydrogenase [Rousettus aegyptiacus]	54821	ERCC6L	-1.6393
NP_001153069.1//SH3 domain-containing YSC84-like protein 1 isoform 2 [Homo sapiens];EAX01110.1//hCG1990170, isoform CRA_f, partial [Homo sapiens];EAX01105.1//hCG1990170, isoform CRA_b, partial [Homo sapiens];XP_009440146.2//PREDICTED: SH3 domain-containing YSC84-like protein 1 isoform X1 [Pan troglodytes];EAX01104.1//hCG1990170, isoform CRA_a, partial [Homo sapiens]	26751	SH3YL1	2.37148		XP_011856131.1//PREDICTED: rho-related GTP-binding protein RhoC isoform X1 [Mandrillus leucophaeus];XP_017725217.1//PREDICTED: rho-related GTP-binding protein RhoC isoform X1 [Rhinopithecus bieti]	55328	RNLS	-1.63487
XP_004858412.2//actin, aortic smooth muscle [Heterocephalus glaber];XP_019844282.1//PREDICTED: actin, aortic smooth muscle [Bos indicus];KFO23287.1//Actin, aortic smooth muscle [Fukomys damarensis]	59	ACTA2	2.36271		NP_000084.3//collagen alpha-1(V) chain isoform 1 preproprotein [Homo sapiens];XP_016869755.1//PREDICTED: collagen alpha-1(V) chain isoform X1 [Homo sapiens];NP_001265003.1//collagen alpha-1(V) chain isoform 2 preproprotein [Homo sapiens]	51063	CALHM2	-1.6337
NP_056244.2//target of Nesh-SH3 isoform 5 precursor [Homo sapiens];NP_001336259.1//target of Nesh-SH3 isoform 2 precursor [Homo sapiens];NP_001336260.1//target of Nesh-SH3 isoform 3 precursor [Homo sapiens];BAC85685.1//unnamed protein product [Homo sapiens];NP_001336258.1//target of Nesh-SH3 isoform 1 precursor [Homo sapiens];NP_001336261.1//target of Nesh-SH3 isoform 4 precursor [Homo sapiens]	25890	ABI3BP	2.36148		XP_009440876.2//PREDICTED: meiosis 1 arrest protein isoform X2 [Pan troglodytes];XP_016799370.1//PREDICTED: meiosis 1 arrest protein isoform X1 [Pan troglodytes];XP_006712009.1//PREDICTED: meiosis 1 arrest protein isoform X1 [Homo sapiens]	2151	F2RL2	-1.63174
XP_016861373.1//PREDICTED: bis(5'-adenosyl)-triphosphatase isoform X4 [Homo sapiens];XP_011853745.1//PREDICTED: bis(5'-adenosyl)-triphosphatase isoform X1 [Mandrillus leucophaeus];XP_003273708.2//PREDICTED: LOW QUALITY PROTEIN: bis(5'-adenosyl)-triphosphatase [Nomascus leucogenys];XP_016795585.1//PREDICTED: bis(5'-adenosyl)-triphosphatase isoform X2 [Pan troglodytes];XP_017749703.1//PREDICTED: bi…	2272	FHIT	2.35233		NP_076945.2//CUE domain-containing protein 2 [Homo sapiens]	5791	PTPRE	-1.63089
NP_001483.3//embryonic growth/differentiation factor 1 precursor [Homo sapiens]	2657	GDF1	2.33215		XP_011748496.1//PREDICTED: Hermansky-Pudlak syndrome 5 protein isoform X2 [Macaca nemestrina];BAF84352.1//unnamed protein product [Homo sapiens];XP_003818271.1//PREDICTED: Hermansky-Pudlak syndrome 5 protein isoform X2 [Pan paniscus]	145508	CEP128	-1.63012
AAU87993.1//MHC class II antigen [Homo sapiens];Q9TQE0.1//RecName: Full=HLA class II histocompatibility antigen, DRB1-9 beta chain; AltName: Full=MHC class II antigen DRB1*9; Short=DR-9; Short=DR9; Flags: Precursor;AAB63307.1//MHC class II DRB [Macaca mulatta];NP_002115.2//major histocompatibility complex, class II, DR beta 1 precursor [Homo sapiens];CDR98297.1//MHC class II antigen [Homo sapiens]	3123	HLA-DRB1	2.33059		NP_001333021.1//tumor necrosis factor receptor superfamily member 1A isoform 3 [Homo sapiens];NP_001056.1//tumor necrosis factor receptor superfamily member 1A isoform 1 precursor [Homo sapiens]	29893	PSMC3IP	-1.62792
NP_001695.1//adhesion G protein-coupled receptor B3 [Homo sapiens]	577	ADGRB3	2.33052		XP_011790421.1//PREDICTED: laminin subunit alpha-4 isoform X2 [Colobus angolensis palliatus];NP_001098678.1//laminin subunit alpha-4 isoform 3 precursor [Homo sapiens];NP_001098676.2//laminin subunit alpha-4 isoform 1 precursor [Homo sapiens];NP_001098677.2//laminin subunit alpha-4 isoform 2 precursor [Homo sapiens];Q16363.4//RecName: Full=Laminin subunit alpha-4; AltName: Full=Laminin-14 subunit…	3320	HSP90AA1	-1.62681
XP_002819347.2//PREDICTED: syndecan-2 [Pongo abelii]	6383	SDC2	2.31645		NP_001337817.1//adenylate kinase 7 isoform 2 [Homo sapiens];NP_001337821.1//adenylate kinase 7 isoform 5 [Homo sapiens];NP_001337819.1//adenylate kinase 7 isoform 3 [Homo sapiens];NP_689540.2//adenylate kinase 7 isoform 1 [Homo sapiens];NP_001337820.1//adenylate kinase 7 isoform 4 [Homo sapiens]	100462983	MTRNR2L3	-1.62544
XP_011795165.1//PREDICTED: uncharacterized protein LOC105510144 [Colobus angolensis palliatus]	56131	PCDHB4	2.31373		XP_017355891.1//PREDICTED: bcl-2-binding component 3 isoform X2 [Cebus capucinus imitator];NP_001120712.1//bcl-2-binding component 3 isoform 1 [Homo sapiens];NP_001120714.1//bcl-2-binding component 3 isoform 3 [Homo sapiens];XP_017918160.1//PREDICTED: bcl-2-binding component 3 isoform X2 [Capra hircus]	57650	CIP2A	-1.62527
NP_005186.2//CCAAT/enhancer-binding protein delta [Homo sapiens]	1052	CEBPD	2.29757		NP_001136068.1//prolyl 4-hydroxylase subunit alpha-1 isoform 3 precursor [Homo sapiens];XP_010371377.1//PREDICTED: prolyl 4-hydroxylase subunit alpha-1 isoform X2 [Rhinopithecus roxellana];XP_010371376.1//PREDICTED: prolyl 4-hydroxylase subunit alpha-1 isoform X1 [Rhinopithecus roxellana]	3560	IL2RB	-1.625
XP_016885424.1//PREDICTED: protein phosphatase 1 regulatory subunit 3F isoform X5 [Homo sapiens];AAI31589.1//PPP1R3F protein, partial [Homo sapiens];NP_149992.3//protein phosphatase 1 regulatory subunit 3F isoform 1 [Homo sapiens];XP_016885423.1//PREDICTED: protein phosphatase 1 regulatory subunit 3F isoform X4 [Homo sapiens]	89801	PPP1R3F	2.29117		NP_066025.2//signal peptide, CUB and EGF-like domain-containing protein 2 isoform 1 precursor [Homo sapiens];NP_001164161.1//signal peptide, CUB and EGF-like domain-containing protein 2 isoform 2 precursor [Homo sapiens];Q9NQ36.2//RecName: Full=Signal peptide, CUB and EGF-like domain-containing protein 2; AltName: Full=Protein CEGP1; Flags: Precursor;NP_001317128.1//signal peptide, CUB and EGF-li…	100462981	MTRNR2L2	-1.62469
XP_010988643.1//PREDICTED: dihydropyrimidinase-related protein 3 [Camelus dromedarius];XP_014453102.1//PREDICTED: dihydropyrimidinase-related protein 3 isoform X1 [Alligator mississippiensis];XP_017503661.1//PREDICTED: dihydropyrimidinase-related protein 3-like [Manis javanica]	1809	DPYSL3	2.29113		XP_004421933.1//PREDICTED: calcium and integrin-binding family member 2 isoform X5 [Ceratotherium simum simum];NP_001015010.1//calcium and integrin-binding family member 2 [Rattus norvegicus];XP_020013155.1//calcium and integrin-binding family member 2 isoform X1 [Castor canadensis];NP_001288153.1//calcium and integrin-binding family member 2 isoform 4 [Homo sapiens]	9768	PCLAF	-1.61624
EHH28115.1//hypothetical protein EGK_18468, partial [Macaca mulatta]	10516	FBLN5	2.26882		NP_057128.2//fumarylacetoacetate hydrolase domain-containing protein 2A [Homo sapiens]	8438	RAD54L	-1.61083
NP_001004196.2//OX-2 membrane glycoprotein isoform b [Homo sapiens];NP_005935.4//OX-2 membrane glycoprotein isoform a precursor [Homo sapiens];NP_001305755.1//OX-2 membrane glycoprotein isoform c [Homo sapiens];XP_003825139.1//PREDICTED: OX-2 membrane glycoprotein isoform X2 [Pan paniscus];XP_016159174.1//PREDICTED: basic proline-rich protein-like, partial [Ficedula albicollis];XP_008572001.1//PR…	4345	CD200	2.26402		XP_004015130.2//PREDICTED: serine/threonine-protein kinase H1 isoform X1 [Ovis aries]	23576	DDAH1	-1.60816
XP_016773699.1//PREDICTED: major histocompatibility complex class I-related gene protein isoform X5 [Pan troglodytes];XP_007987490.1//PREDICTED: major histocompatibility complex class I-related gene protein isoform X1 [Chlorocebus sabaeus];NP_001181928.1//major histocompatibility complex class I-related gene protein isoform 2 precursor [Homo sapiens];XP_017807155.1//major histocompatibility compl…	3140	MR1	2.26012		NP_003038.2//sodium/hydrogen exchanger 1 [Homo sapiens]	388569	ZNF324B	-1.60662
XP_007637122.1//PREDICTED: LIM domain-binding protein 3 isoform X6 [Cricetulus griseus];XP_008058298.2//LIM domain-binding protein 3 isoform X9 [Carlito syrichta];NP_001073583.1//LIM domain-binding protein 3 isoform 2 [Homo sapiens];NP_001073584.1//LIM domain-binding protein 3 isoform 3 [Homo sapiens];XP_018890375.1//PREDICTED: LIM domain-binding protein 3 isoform X3 [Gorilla gorilla gorilla];NP_…	11155	LDB3	2.25561		NP_006106.1//melanoma antigen preferentially expressed in tumors isoform a [Homo sapiens];XP_011811748.1//PREDICTED: melanoma antigen preferentially expressed in tumors isoform X1 [Colobus angolensis palliatus]	1063	CENPF	-1.60561
NP_061984.2//HLA class II histocompatibility antigen, DR alpha chain precursor [Homo sapiens]	3122	HLA-DRA	2.22452		XP_011851260.1//PREDICTED: ubiquitin-conjugating enzyme E2 H isoform X1 [Mandrillus leucophaeus];NP_003335.1//ubiquitin-conjugating enzyme E2 H isoform 1 [Homo sapiens];NP_874356.1//ubiquitin-conjugating enzyme E2 H isoform 2 [Homo sapiens]	375616	KCP	-1.60536
NP_001317343.1//breast carcinoma-amplified sequence 3 isoform 5 [Homo sapiens];NP_001340073.1//breast carcinoma-amplified sequence 3 isoform 6 [Homo sapiens];NP_001340074.1//breast carcinoma-amplified sequence 3 isoform 7 [Homo sapiens];NP_001092902.1//breast carcinoma-amplified sequence 3 isoform 1 [Homo sapiens];XP_012630264.1//breast carcinoma-amplified sequence 3 isoform X6 [Microcebus murinu…	54828	BCAS3	2.22389		Q9NX53.2//RecName: Full=Exonuclease mut-7 homolog, isoform 5;NP_001273752.1//exonuclease mut-7 homolog isoform b [Homo sapiens];NP_060290.3//exonuclease mut-7 homolog isoform a [Homo sapiens]	10721	POLQ	-1.60453
NP_775924.1//sodium/hydrogen exchanger 9 [Homo sapiens];EFB18269.1//hypothetical protein PANDA_005050 [Ailuropoda melanoleuca];EAW78950.1//solute carrier family 9 (sodium/hydrogen exchanger), member 9, isoform CRA_a [Homo sapiens]	285195	SLC9A9	2.22383		XP_007983424.1//PREDICTED: sodium- and chloride-dependent GABA transporter 3 [Chlorocebus sabaeus];XP_004392733.1//PREDICTED: sodium- and chloride-dependent GABA transporter 3 isoform X2 [Odobenus rosmarus divergens]	57697	FANCM	-1.60416
XP_001091253.2//PREDICTED: mucin-15 [Macaca mulatta];XP_016872725.1//PREDICTED: mucin-15 isoform X2 [Homo sapiens];XP_016872724.1//PREDICTED: mucin-15 isoform X1 [Homo sapiens];NP_001128563.1//mucin-15 isoform a [Homo sapiens]	143662	MUC15	2.20286		NP_938207.2//inactive serine/threonine-protein kinase TEX14 isoform a [Homo sapiens];NP_001188386.1//inactive serine/threonine-protein kinase TEX14 isoform c [Homo sapiens];NP_112562.3//inactive serine/threonine-protein kinase TEX14 isoform b [Homo sapiens]	9754	STARD8	-1.60347
NP_542388.2//radical S-adenosyl methionine domain-containing protein 2 [Homo sapiens]	91543	RSAD2	2.19793		NP_001158502.1//transmembrane protein 41B isoform 2 [Homo sapiens];EAW68598.1//transmembrane protein 41B, isoform CRA_d, partial [Homo sapiens];NP_055827.1//transmembrane protein 41B isoform 1 [Homo sapiens]	157753	TMEM74	-1.60232
XP_020008934.1//histone H2A type 1-C-like [Castor canadensis];XP_011818239.1//PREDICTED: histone H2A type 1-J isoform X1 [Colobus angolensis palliatus]	8334	HIST1H2AC	2.19659		NP_001288667.1//stimulator of interferon genes protein isoform 2 [Homo sapiens];NP_938023.1//stimulator of interferon genes protein isoform 1 [Homo sapiens]	1503	CTPS1	-1.59898
NP_001020329.1//HLA class II histocompatibility antigen gamma chain isoform c [Homo sapiens];NP_004346.1//HLA class II histocompatibility antigen gamma chain isoform b [Homo sapiens];NP_001020330.1//HLA class II histocompatibility antigen gamma chain isoform a [Homo sapiens]	972	CD74	2.19583		NP_659494.2//cdc42 effector protein 5 [Homo sapiens]	387509	GPR153	-1.59427
XP_016790648.1//PREDICTED: zinc finger protein 799 isoform X1 [Pan troglodytes];XP_010360012.1//PREDICTED: zinc finger protein 91-like [Rhinopithecus roxellana]	90576	ZNF799	2.19495		XP_016859639.1//PREDICTED: protein Mpv17 isoform X2 [Homo sapiens];NP_002428.1//protein Mpv17 [Homo sapiens]	116154	PHACTR3	-1.59243
NP_001128217.1//leucine-rich repeat transmembrane neuronal protein 4 isoform a precursor [Homo sapiens];NP_001317299.1//leucine-rich repeat transmembrane neuronal protein 4 isoform d precursor [Homo sapiens];NP_079269.4//leucine-rich repeat transmembrane neuronal protein 4 isoform b precursor [Homo sapiens];NP_001269857.1//leucine-rich repeat transmembrane neuronal protein 4 isoform c precursor […	80059	LRRTM4	2.19475		NP_115639.1//IQ domain-containing protein G isoform a [Homo sapiens];NP_001309959.1//IQ domain-containing protein G isoform d [Homo sapiens]	8507	ENC1	-1.59092
NP_001269849.1//interferon-induced GTP-binding protein Mx1 isoform b [Homo sapiens];NP_002453.2//interferon-induced GTP-binding protein Mx1 isoform a [Homo sapiens]	4599	MX1	2.19094		NP_002538.1//oligophrenin-1 [Homo sapiens];AAI40764.1//Oligophrenin 1 [Homo sapiens]	79807	GSTCD	-1.58776
NP_061142.2//ATP-binding cassette sub-family A member 5 [Homo sapiens]	23461	ABCA5	2.18623		NP_001332936.1//UPF0602 protein C4orf47 isoform 2 [Homo sapiens];NP_001107829.1//UPF0602 protein C4orf47 isoform 1 [Homo sapiens]	548596	CKMT1A	-1.5851
NP_002842.2//receptor-type tyrosine-protein phosphatase zeta isoform 1 precursor [Homo sapiens];NP_001193767.1//receptor-type tyrosine-protein phosphatase zeta isoform 2 precursor [Homo sapiens];NP_001193768.1//receptor-type tyrosine-protein phosphatase zeta isoform 3 precursor [Homo sapiens]	5803	PTPRZ1	2.18075		NP_003944.1//myelin protein zero-like protein 1 isoform a precursor [Homo sapiens];XP_007987834.1//PREDICTED: LOW QUALITY PROTEIN: putative uncharacterized protein FLJ21047 [Chlorocebus sabaeus];NP_078845.3//myelin protein zero-like protein 1 isoform b precursor [Homo sapiens]	400720	ZNF772	-1.58295
XP_012513757.1//PREDICTED: serine/threonine-protein phosphatase 2A 55 kDa regulatory subunit B beta isoform isoform X1 [Propithecus coquereli];NP_858064.1//serine/threonine-protein phosphatase 2A 55 kDa regulatory subunit B beta isoform isoform d [Homo sapiens];NP_858060.2//serine/threonine-protein phosphatase 2A 55 kDa regulatory subunit B beta isoform isoform a [Homo sapiens];XP_011786876.1//PR…	5521	PPP2R2B	2.17669		NP_059106.2//homeobox protein Hox-C13 [Homo sapiens]	51117	COQ4	-1.58104
XP_002755106.3//PREDICTED: alpha-parvin [Callithrix jacchus];XP_020365719.1//alpha-parvin [Rhincodon typus]	55742	PARVA	2.17649		NP_940982.1//long-chain fatty acid transport protein 1 [Homo sapiens]	2730	GCLM	-1.58068
NP_060883.1//carbohydrate sulfotransferase 11 isoform 1 [Homo sapiens];NP_001167453.1//carbohydrate sulfotransferase 11 isoform 2 [Homo sapiens]	50515	CHST11	2.16868		XP_019500533.1//PREDICTED: GTP cyclohydrolase 1 feedback regulatory protein [Hipposideros armiger]	4175	MCM6	-1.57975
NP_057702.1//lysine-rich coiled-coil protein 1 [Homo sapiens]	51315	KRCC1	2.16695		XP_018880133.1//PREDICTED: histone deacetylase 11 isoform X1 [Gorilla gorilla gorilla];XP_017820599.1//PREDICTED: histone deacetylase 11 isoform X2 [Callithrix jacchus];XP_009236662.1//PREDICTED: histone deacetylase 11 isoform X1 [Pongo abelii]	100463487	MTRNR2L9	-1.57945
NP_008859.1//melanocyte protein PMEL isoform 3 preproprotein [Homo sapiens];NP_001307051.1//melanocyte protein PMEL isoform 5 preproprotein [Homo sapiens];NP_001186982.1//melanocyte protein PMEL isoform 2 precursor [Homo sapiens];NP_001186983.1//melanocyte protein PMEL isoform 1 preproprotein [Homo sapiens];NP_001307050.1//melanocyte protein PMEL isoform 4 preproprotein [Homo sapiens]	6490	PMEL	2.16694		XP_016778110.1//PREDICTED: alpha-N-acetylneuraminide alpha-2,8-sialyltransferase isoform X1 [Pan troglodytes];XP_001099511.1//PREDICTED: alpha-N-acetylneuraminide alpha-2,8-sialyltransferase isoform X1 [Macaca mulatta]	10592	SMC2	-1.57866
NP_733842.2//fibrocystin isoform 2 precursor [Homo sapiens];AAM44232.1//polycystic kidney and hepatic disease 1 [Homo sapiens]	5314	PKHD1	2.1649		NP_570719.1//MOB kinase activator 3A [Homo sapiens]	993	CDC25A	-1.57599
NP_919248.1//RNA-binding protein with multiple splicing 2 [Homo sapiens]	348093	RBPMS2	2.16082		XP_002812403.1//PREDICTED: POTE ankyrin domain family member I isoform X1 [Pongo abelii];NP_001129685.1//POTE ankyrin domain family member H [Homo sapiens]	389125	MUSTN1	-1.57539
NP_005622.1//smoothened homolog precursor [Homo sapiens]	6608	SMO	2.15212		XP_011808261.1//PREDICTED: blood vessel epicardial substance isoform X1 [Colobus angolensis palliatus];NP_671488.1//blood vessel epicardial substance [Homo sapiens]	6877	TAF5	-1.57532
NP_569713.2//kelch-like protein 6 [Homo sapiens]	89857	KLHL6	2.14676		NP_055148.3//cell adhesion molecule 1 isoform D precursor [Homo sapiens];NP_001287973.1//cell adhesion molecule 1 isoform B precursor [Homo sapiens];XP_003952094.1//PREDICTED: cell adhesion molecule 1 isoform X1 [Pan troglodytes];NP_001091987.1//cell adhesion molecule 1 isoform E precursor [Homo sapiens];NP_001287974.1//cell adhesion molecule 1 isoform C precursor [Homo sapiens]	5933	RBL1	-1.57289
XP_010621314.1//PREDICTED: histone H2B type 1-N [Fukomys damarensis]	85236	HIST1H2BK	2.14673		XP_007439004.1//PREDICTED: retinal dehydrogenase 2 isoform X1 [Python bivittatus];NP_733797.1//retinal dehydrogenase 2 isoform 2 [Homo sapiens];XP_005998796.2//PREDICTED: retinal dehydrogenase 2 isoform X1 [Latimeria chalumnae]	7596	ZNF45	-1.57205
XP_011906822.1//PREDICTED: pyridine nucleotide-disulfide oxidoreductase domain-containing protein 2 isoform X6 [Cercocebus atys];XP_011906820.1//PREDICTED: pyridine nucleotide-disulfide oxidoreductase domain-containing protein 2 isoform X4 [Cercocebus atys];XP_011906825.1//PREDICTED: pyridine nucleotide-disulfide oxidoreductase domain-containing protein 2 isoform X9 [Cercocebus atys];XP_011734002…	84795	PYROXD2	2.14553		XP_010367472.1//PREDICTED: protein ZNF783 [Rhinopithecus roxellana];XP_014201337.1//PREDICTED: protein ZNF783 isoform X2 [Pan paniscus];EMP29571.1//hypothetical protein UY3_13290 [Chelonia mydas];NP_001182149.1//protein ZNF783 [Homo sapiens];XP_014201336.1//PREDICTED: protein ZNF783 isoform X1 [Pan paniscus]	79682	CENPU	-1.56961
XP_008007586.1//PREDICTED: F-box/LRR-repeat protein 2 isoform X1 [Chlorocebus sabaeus];NP_001336254.1//F-box/LRR-repeat protein 2 isoform 6 [Homo sapiens];NP_001336249.1//F-box/LRR-repeat protein 2 isoform 4 [Homo sapiens];NP_001336251.1//F-box/LRR-repeat protein 2 isoform 5 precursor [Homo sapiens];NP_036289.3//F-box/LRR-repeat protein 2 isoform 1 [Homo sapiens];NP_001165184.1//F-box/LRR-repeat …	25827	FBXL2	2.1446		NP_612448.1//FLYWCH family member 2 [Homo sapiens]	10331	B3GNT3	-1.5679
XP_003822922.1//PREDICTED: gamma-aminobutyric acid receptor subunit rho-2 [Pan paniscus]	2570	GABRR2	2.14211		NP_003263.1//integral membrane protein GPR137B [Homo sapiens]	55023	PHIP	-1.56776
AEA06491.1//MHC class I antigen [Macaca mulatta];XP_016810084.1//PREDICTED: patr class I histocompatibility antigen, CH28 alpha chain isoform X8 [Pan troglodytes];XP_016810081.1//PREDICTED: patr class I histocompatibility antigen, CH28 alpha chain isoform X6 [Pan troglodytes];XP_016810080.1//PREDICTED: patr class I histocompatibility antigen, CH28 alpha chain isoform X5 [Pan troglodytes]	3134	HLA-F	2.14112		XP_004087192.1//PREDICTED: uncharacterized protein C14orf37 homolog isoform X1 [Nomascus leucogenys];NP_001307102.1//uncharacterized protein C14orf37 isoform 2 precursor [Homo sapiens]	2237	FEN1	-1.56754
EAW91978.1//tumor necrosis factor receptor superfamily, member 11b (osteoprotegerin) [Homo sapiens]	4982	TNFRSF11B	2.13629		NP_001229328.1//growth hormone receptor isoform 2 precursor [Homo sapiens];XP_011809856.1//PREDICTED: growth hormone receptor isoform X2 [Colobus angolensis palliatus];NP_001229389.1//growth hormone receptor isoform 3 precursor [Homo sapiens]	4130	MAP1A	-1.5664
XP_019791793.1//PREDICTED: contactin-associated protein-like 3 isoform X3 [Tursiops truncatus];AAG52889.2//cell recognition molecule CASPR3 [Homo sapiens];XP_002742807.3//PREDICTED: LOW QUALITY PROTEIN: contactin-associated protein-like 3 [Callithrix jacchus];ELK14451.1//Contactin-associated protein-like 4 [Pteropus alecto]	79937	CNTNAP3	2.13453		NP_001158608.1//probable E3 ubiquitin-protein ligase HERC6 isoform 2 [Homo sapiens];NP_060382.3//probable E3 ubiquitin-protein ligase HERC6 isoform 1 [Homo sapiens]	113278	SLC52A3	-1.5658
NP_001280160.1//N-myc proto-oncogene protein isoform 2 [Homo sapiens];XP_015289459.1//PREDICTED: N-myc proto-oncogene protein isoform X1 [Macaca fascicularis];XP_015289460.1//PREDICTED: N-myc proto-oncogene protein isoform X2 [Macaca fascicularis]	4613	MYCN	2.13059		NP_710157.2//protein FAM43A [Homo sapiens]	7037	TFRC	-1.56569
NP_001468.1//G antigen 12I [Homo sapiens];NP_001341351.1//G antigen 12G isoform 2 [Homo sapiens]	645073	GAGE12G	2.12846		XP_014977255.1//PREDICTED: desmocollin-3 isoform X1 [Macaca mulatta];XP_014977256.1//PREDICTED: desmocollin-3 isoform X2 [Macaca mulatta]	342892	ZNF850	-1.56344
NP_001300957.1//thromboxane-A synthase isoform 5 [Homo sapiens];NP_112246.2//thromboxane-A synthase isoform 2 [Homo sapiens];XP_003929807.1//PREDICTED: thromboxane-A synthase [Saimiri boliviensis boliviensis];NP_001124438.1//thromboxane-A synthase isoform 1 [Homo sapiens];NP_001159725.1//thromboxane-A synthase isoform 3 [Homo sapiens]	6916	TBXAS1	2.12663		XP_006721510.2//PREDICTED: neuferricin isoform X1 [Homo sapiens];NP_653212.1//neuferricin isoform 1 precursor [Homo sapiens]	154790	CLEC2L	-1.56334
XP_006719763.1//PREDICTED: electroneutral sodium bicarbonate exchanger 1 isoform X5 [Homo sapiens];XP_008053864.1//electroneutral sodium bicarbonate exchanger 1 isoform X1 [Carlito syrichta];XP_004774774.2//PREDICTED: electroneutral sodium bicarbonate exchanger 1 isoform X1 [Mustela putorius furo];NP_001245331.1//electroneutral sodium bicarbonate exchanger 1 isoform d [Homo sapiens]	9498	SLC4A8	2.12355		XP_011756226.1//PREDICTED: UDP-GlcNAc:betaGal beta-1,3-N-acetylglucosaminyltransferase 9 isoform X1 [Macaca nemestrina]	11073	TOPBP1	-1.56286
SBW38606.1//MHC class I antigen [Homo sapiens];XP_009197044.2//LOW QUALITY PROTEIN: HLA class I histocompatibility antigen, B-7 alpha chain [Papio anubis];ANJ45904.1//MHC class I antigen [Homo sapiens];CUU97115.1//MHC class I antigen [Homo sapiens]	3107	HLA-C	2.10151		NP_002282.2//laminin subunit beta-1 precursor [Homo sapiens]	622	BDH1	-1.56226
XP_004019080.2//PREDICTED: histone H2B type 1 isoform X1 [Ovis aries]	8349	HIST2H2BE	2.1007		NP_001334892.1//ecto-NOX disulfide-thiol exchanger 1 isoform a [Homo sapiens];XP_015294702.1//PREDICTED: ecto-NOX disulfide-thiol exchanger 1 isoform X1 [Macaca fascicularis]	26579	MYEOV	-1.56176
NP_001468.1//G antigen 12I [Homo sapiens];NP_001465.1//G antigen 4 [Homo sapiens]	2576	GAGE4	2.1003		XP_014202977.1//PREDICTED: glypican-6 isoform X2 [Pan paniscus];NP_005699.1//glypican-6 precursor [Homo sapiens]	268	AMH	-1.5616
NP_002110.1//HLA class II histocompatibility antigen, DO alpha chain precursor [Homo sapiens]	3111	HLA-DOA	2.08529		NP_001017981.1//RING finger protein 215 precursor [Homo sapiens]	11221	DUSP10	-1.56046
XP_011539536.1//PREDICTED: guanylate-binding protein 3 isoform X3 [Homo sapiens];XP_007976231.1//PREDICTED: interferon-induced guanylate-binding protein 2 [Chlorocebus sabaeus]	2634	GBP2	2.0781		NP_055718.4//neuron navigator 3 isoform 2 [Homo sapiens];XP_011537243.1//PREDICTED: neuron navigator 3 isoform X5 [Homo sapiens];XP_005269272.1//PREDICTED: neuron navigator 3 isoform X3 [Homo sapiens];NP_001019554.1//neuron navigator 3 isoform 1 [Homo sapiens];XP_009424164.1//PREDICTED: neuron navigator 3 isoform X8 [Pan troglodytes]	79915	ATAD5	-1.55942
BAD93052.1//myelin oligodendrocyte glycoprotein isoform alpha1 precursor variant, partial [Homo sapiens];NP_001008229.1//myelin-oligodendrocyte glycoprotein isoform alpha3 precursor [Homo sapiens];NP_996534.2//myelin-oligodendrocyte glycoprotein isoform beta3 precursor [Homo sapiens];XP_011800252.1//PREDICTED: myelin-oligodendrocyte glycoprotein isoform X9 [Colobus angolensis palliatus];NP_001163…	4340	MOG	2.07365		XP_012354343.1//PREDICTED: protein-serine O-palmitoleoyltransferase porcupine isoform X3 [Nomascus leucogenys];XP_007989774.1//PREDICTED: protein-cysteine N-palmitoyltransferase porcupine isoform X1 [Chlorocebus sabaeus];XP_021563387.1//protein-serine O-palmitoleoyltransferase porcupine isoform X3 [Carlito syrichta];XP_007989778.1//PREDICTED: protein-cysteine N-palmitoyltransferase porcupine isof…	51659	GINS2	-1.55896
XP_014983858.1//PREDICTED: AF4/FMR2 family member 2 isoform X1 [Macaca mulatta];XP_004065028.2//PREDICTED: AF4/FMR2 family member 2 [Gorilla gorilla gorilla]	2334	AFF2	2.06778		XP_017906590.1//PREDICTED: ras-related protein Rab-6B [Capra hircus]	339559	ZFP69	-1.55818
XP_005249096.1//PREDICTED: histone H2B type 1-D isoform X1 [Homo sapiens]	3017	HIST1H2BD	2.06776		XP_009427472.2//PREDICTED: zinc finger protein 280D isoform X2 [Pan troglodytes];EAW77505.1//suppressor of hairy wing homolog 4 (Drosophila), isoform CRA_b [Homo sapiens];EAW77504.1//suppressor of hairy wing homolog 4 (Drosophila), isoform CRA_a [Homo sapiens];XP_016783124.1//PREDICTED: zinc finger protein 280D isoform X11 [Pan troglodytes]	118738	ZNF488	-1.55764
NP_001324.2//cathepsin L2 preproprotein [Homo sapiens];XP_002820055.1//PREDICTED: cathepsin L2 isoform X1 [Pongo abelii]	1515	CTSV	2.06596		XP_009247025.1//PREDICTED: nexilin isoform X1 [Pongo abelii];XP_007976397.1//PREDICTED: nexilin isoform X1 [Chlorocebus sabaeus]	6240	RRM1	-1.55642
NP_037359.3//aggrecan core protein isoform 2 precursor [Homo sapiens];NP_001126.3//aggrecan core protein isoform 1 precursor [Homo sapiens];XP_011519616.1//PREDICTED: aggrecan core protein isoform X6 [Homo sapiens];AAH36445.1//Aggrecan [Homo sapiens]	176	ACAN	2.06084		AAQ89470.1//PIGS [Homo sapiens];NP_149975.1//GPI transamidase component PIG-S [Homo sapiens]	10635	RAD51AP1	-1.55621
XP_012497726.1//PREDICTED: protein FAM167B [Propithecus coquereli]	84734	FAM167B	2.05811		NP_001300901.1//thioredoxin-interacting protein isoform 2 [Homo sapiens];NP_006463.3//thioredoxin-interacting protein isoform 1 [Homo sapiens]	100507462	GVQW2	-1.55543
NP_003724.1//2'-5'-oligoadenylate synthase-like protein isoform a [Homo sapiens];NP_937856.1//2'-5'-oligoadenylate synthase-like protein isoform b [Homo sapiens];NP_001248754.1//2'-5'-oligoadenylate synthase-like protein isoform c [Homo sapiens]	8638	OASL	2.0524		XP_003256272.2//PREDICTED: protein NDRG1 [Nomascus leucogenys];XP_007999782.1//PREDICTED: protein NDRG1 isoform X2 [Chlorocebus sabaeus];NP_006087.2//protein NDRG1 isoform 1 [Homo sapiens]	5422	POLA1	-1.55123
XP_012617837.1//short transient receptor potential channel 1 isoform X2 [Microcebus murinus];XP_012617836.1//short transient receptor potential channel 1 isoform X1 [Microcebus murinus]	7220	TRPC1	2.04898		AAM14632.1//PYRIN-containing APAF1-like protein 6 [Homo sapiens];EAW72416.1//NACHT, leucine rich repeat and PYD containing 11, isoform CRA_b [Homo sapiens]	112937	GLB1L3	-1.54939
AAH33858.2//SLC44A3 protein, partial [Homo sapiens];NP_001107578.1//choline transporter-like protein 3 isoform 1 [Homo sapiens];NP_001245272.1//choline transporter-like protein 3 isoform 6 [Homo sapiens];NP_689582.2//choline transporter-like protein 3 isoform 2 [Homo sapiens];AAQ89022.1//SGRD558 [Homo sapiens];XP_005270497.1//PREDICTED: choline transporter-like protein 3 isoform X1 [Homo sapiens]	126969	SLC44A3	2.04541		XP_021522106.1//guanylate-binding protein 3 isoform X2 [Aotus nancymaae];NP_001306110.1//guanylate-binding protein 3 isoform 4 [Homo sapiens];XP_011811446.1//PREDICTED: guanylate-binding protein 3 isoform X1 [Colobus angolensis palliatus];XP_006710637.1//PREDICTED: guanylate-binding protein 3 isoform X1 [Homo sapiens]	79745	CLIP4	-1.54882
NP_060482.2//kinesin-like protein KIF26B [Homo sapiens]	55083	KIF26B	2.03771		NP_001120648.1//protein maestro isoform d [Homo sapiens];NP_001120646.1//protein maestro isoform b [Homo sapiens];NP_001120647.1//protein maestro isoform c [Homo sapiens];NP_114145.2//protein maestro isoform a [Homo sapiens]	1719	DHFR	-1.54876
XP_017704478.1//PREDICTED: brefeldin A-inhibited guanine nucleotide-exchange protein 3 isoform X1 [Rhinopithecus bieti]	57221	ARFGEF3	2.03678		NP_001278953.1//uncharacterized protein LOC100129940 isoform 2 [Homo sapiens];NP_001278952.1//uncharacterized protein LOC100129940 isoform 1 [Homo sapiens]	7185	TRAF1	-1.54837
XP_016774607.1//PREDICTED: LOW QUALITY PROTEIN: protein transport protein Sec31B [Pan troglodytes]	25956	SEC31B	2.0359		XP_011525301.1//PREDICTED: neuronal PAS domain-containing protein 1 isoform X5 [Homo sapiens];NP_002508.2//neuronal PAS domain-containing protein 1 isoform 1 [Homo sapiens]	1646	AKR1C2	-1.54725
AAB60374.1//X-linked PEST-containing transporter, partial [Homo sapiens]	6567	SLC16A2	2.03369		NP_848515.1//late cornified envelope protein 2A [Homo sapiens]	6712	SPTBN2	-1.5444
XP_008068076.1//NADP-dependent malic enzyme, mitochondrial-like [Carlito syrichta];XP_016872625.1//PREDICTED: NADP-dependent malic enzyme, mitochondrial isoform X1 [Homo sapiens];XP_008018630.1//PREDICTED: NADP-dependent malic enzyme, mitochondrial isoform X1 [Chlorocebus sabaeus];XP_017366107.1//PREDICTED: NADP-dependent malic enzyme, mitochondrial isoform X1 [Cebus capucinus imitator];XP_013006…	10873	ME3	2.03266		XP_018889665.1//PREDICTED: transcription factor RFX3 isoform X2 [Gorilla gorilla gorilla];XP_012309994.1//transcription factor RFX3 isoform X1 [Aotus nancymaae];NP_001269046.1//transcription factor RFX3 isoform c [Homo sapiens];XP_012592972.1//transcription factor RFX3 isoform X2 [Microcebus murinus];NP_002910.1//transcription factor RFX3 isoform a [Homo sapiens]	7036	TFR2	-1.54372
SBL08857.1//MHC class I antigen [Homo sapiens];ALO24308.1//MHC class I antigen [Homo sapiens];P13746.1//RecName: Full=HLA class I histocompatibility antigen, A-11 alpha chain; AltName: Full=MHC class I antigen A*11; Flags: Precursor;AAV53344.1//MHC class I antigen [Homo sapiens];EAX03246.1//major histocompatibility complex, class I, A, isoform CRA_g [Homo sapiens];BAG54016.1//unnamed protein prod…	3105	HLA-A	2.02872		XP_021520588.1//SH3 domain and tetratricopeptide repeat-containing protein 2 [Aotus nancymaae];AAI14487.1//SH3TC2 protein [Homo sapiens];NP_078853.2//SH3 domain and tetratricopeptide repeat-containing protein 2 [Homo sapiens]	26509	MYOF	-1.54016
XP_012357170.1//PREDICTED: prolactin receptor isoform X8 [Nomascus leucogenys];XP_012357167.1//PREDICTED: prolactin receptor isoform X5 [Nomascus leucogenys];XP_012357168.1//PREDICTED: prolactin receptor isoform X6 [Nomascus leucogenys];EAW55917.1//prolactin receptor, isoform CRA_e [Homo sapiens];NP_001191245.1//prolactin receptor isoform 3 precursor [Homo sapiens];XP_012357171.1//PREDICTED: prol…	5618	PRLR	2.02775		XP_003275860.2//PREDICTED: 6-phosphogluconolactonase [Nomascus leucogenys]	220042	DDIAS	-1.5368
XP_010330641.1//PREDICTED: zinc finger protein 418 isoform X6 [Saimiri boliviensis boliviensis];XP_014980534.1//PREDICTED: LOW QUALITY PROTEIN: putative uncharacterized zinc finger protein 814 [Macaca mulatta]	147687	ZNF417	2.02391		NP_000899.1//atrial natriuretic peptide receptor 3 isoform 2 precursor [Homo sapiens];NP_001191304.1//atrial natriuretic peptide receptor 3 isoform 1 precursor [Homo sapiens];NP_001191305.1//atrial natriuretic peptide receptor 3 isoform 3 [Homo sapiens]	7015	TERT	-1.53525
NP_079101.3//podocan-like protein 1 isoform 1 precursor [Homo sapiens];NP_001139727.1//podocan-like protein 1 isoform 3 precursor [Homo sapiens];NP_001139726.1//podocan-like protein 1 isoform 2 precursor [Homo sapiens]	79883	PODNL1	2.01891		XP_016806465.1//PREDICTED: sodium/hydrogen exchanger 9B1 isoform X1 [Pan troglodytes]	7718	ZNF165	-1.53475
AAA61336.1//ZP3 protein [Homo sapiens];NP_001103824.1//zona pellucida sperm-binding protein 3 isoform 1 precursor [Homo sapiens]	7784	ZP3	2.00835		XP_019307022.1//PREDICTED: transmembrane protein 229B isoform X1 [Panthera pardus];XP_015345805.1//PREDICTED: transmembrane protein 229B isoform X1 [Marmota marmota marmota];XP_021535190.1//transmembrane protein 229B [Neomonachus schauinslandi]	58491	ZNF71	-1.5333
NP_001539.3//interferon-induced protein with tetratricopeptide repeats 1 isoform 1 [Homo sapiens]	3434	IFIT1	2.00676		NP_112601.3//probable serine carboxypeptidase CPVL precursor [Homo sapiens]	10733	PLK4	-1.53323
NP_001026887.1//cysteine-rich with EGF-like domain protein 1 isoform 1 precursor [Homo sapiens];XP_001150237.2//PREDICTED: cysteine-rich with EGF-like domain protein 1 isoform X1 [Pan troglodytes]	78987	CRELD1	2.00652		NP_056520.2//small G protein signaling modulator 3 isoform 1 [Homo sapiens];NP_001336969.1//small G protein signaling modulator 3 isoform 4 [Homo sapiens];NP_001288778.1//small G protein signaling modulator 3 isoform 2 [Homo sapiens];ELW64451.1//Small G protein signaling modulator 3 [Tupaia chinensis];NP_001336968.1//small G protein signaling modulator 3 isoform 3 [Homo sapiens];NP_001336973.1//s…	24137	KIF4A	-1.53159
XP_015295933.1//PREDICTED: LOW QUALITY PROTEIN: zinc finger protein 726 [Macaca fascicularis];EAW84955.1//hCG2040657, partial [Homo sapiens]	730087	ZNF726	1.99354		EAW61183.1//basigin (Ok blood group), isoform CRA_d [Homo sapiens];NP_001719.2//basigin isoform 1 precursor [Homo sapiens];NP_940991.1//basigin isoform 2 [Homo sapiens]	284217	LAMA1	-1.52888
XP_017704709.1//PREDICTED: insulin-like growth factor-binding protein 7 [Rhinopithecus bieti]	3490	IGFBP7	1.99327		NP_001230728.1//TSC22 domain family protein 1 isoform 4 [Homo sapiens];NP_006013.1//TSC22 domain family protein 1 isoform 2 [Homo sapiens];XP_014333819.1//PREDICTED: TSC22 domain family protein 1 isoform X4 [Bos mutus];NP_904358.2//TSC22 domain family protein 1 isoform 1 [Homo sapiens];XP_020037151.1//TSC22 domain family protein 1 isoform X1 [Castor canadensis]	7840	ALMS1	-1.52871
NP_001121637.1//fibulin-7 isoform 2 precursor [Homo sapiens];XP_008006576.1//PREDICTED: fibulin-7 isoform X1 [Chlorocebus sabaeus]	129804	FBLN7	1.98904		XP_022350077.1//myosin-7B [Enhydra lutris kenyoni]	100506164	HSFX1	-1.52755
XP_006172053.1//PREDICTED: protein sprouty homolog 3 [Tupaia chinensis]	10251	SPRY3	1.98772		NP_001851.1//probable low affinity copper uptake protein 2 [Homo sapiens];XP_011829083.1//PREDICTED: probable low affinity copper uptake protein 2 [Mandrillus leucophaeus]	55215	FANCI	-1.52663
XP_017709519.1//PREDICTED: homeobox protein Hox-B8 isoform X1 [Rhinopithecus bieti]	3218	HOXB8	1.98445		NP_001137281.1//brain-derived neurotrophic factor isoform d [Homo sapiens];XP_006980880.1//PREDICTED: LOW QUALITY PROTEIN: brain-derived neurotrophic factor [Peromyscus maniculatus bairdii];NP_733930.1//brain-derived neurotrophic factor isoform c [Homo sapiens];XP_017804026.1//brain-derived neurotrophic factor isoform X1 [Papio anubis];XP_019830081.1//PREDICTED: brain-derived neurotrophic factor …	2791	GNG11	-1.52512
BAD92282.1//alpha 2 type V collagen preproprotein variant, partial [Homo sapiens]	1290	COL5A2	1.98383		NP_000859.1//5-hydroxytryptamine receptor 2C isoform a precursor [Homo sapiens];ANV22050.1//5-hydroxytryptamine receptor 2C isoform 4 [Vulpes vulpes];ANV22052.1//5-hydroxytryptamine receptor 2C isoform 6 [Vulpes vulpes]	1660	DHX9	-1.52379
EDL18378.1//follistatin, isoform CRA_a, partial [Mus musculus];NP_037541.1//follistatin isoform FST344 precursor [Homo sapiens]	10468	FST	1.98002		Q719I0.2//RecName: Full=Activator of 90 kDa heat shock protein ATPase homolog 2;XP_016858867.1//PREDICTED: activator of 90 kDa heat shock protein ATPase homolog 2 isoform X4 [Homo sapiens];NP_001308231.1//activator of 90 kDa heat shock protein ATPase homolog 2 isoform 2 [Homo sapiens];AAI07762.1//USP34 protein [Homo sapiens];NP_001308233.1//activator of 90 kDa heat shock protein ATPase homolog 2 …	4113	MAGEB2	-1.52195
NP_006199.2//ectonucleotide pyrophosphatase/phosphodiesterase family member 1 [Homo sapiens]	5167	ENPP1	1.97702		NP_001291478.1//ETS translocation variant 2 isoform 3 [Homo sapiens];XP_005258709.1//PREDICTED: ETS translocation variant 2 isoform X1 [Homo sapiens];NP_055024.2//ETS translocation variant 2 isoform 1 [Homo sapiens]	4173	MCM4	-1.52119
DAA27455.1//TPA: KIAA1129 protein-like [Bos taurus];XP_021520606.1//kelch-like protein 3 isoform X3 [Aotus nancymaae];XP_011714779.1//PREDICTED: kelch-like protein 3 isoform X3 [Macaca nemestrina]	26249	KLHL3	1.96265		CAH92001.1//hypothetical protein [Pongo abelii]	23091	ZC3H13	-1.52056
NP_001177396.1//proline-rich protein 36 [Homo sapiens]	80164	PRR36	1.95948		XP_003846023.1//PREDICTED: LOW QUALITY PROTEIN: protocadherin beta-11 [Pan paniscus]	642658	SCX	-1.5205
NP_001001523.1//nuclear receptor ROR-gamma isoform b [Homo sapiens];EAW53405.1//RAR-related orphan receptor C, isoform CRA_a [Homo sapiens]	6097	RORC	1.9529		XP_016885568.1//PREDICTED: protocadherin-11 Y-linked isoform X1 [Homo sapiens];NP_116754.1//protocadherin-11 Y-linked isoform b precursor [Homo sapiens];NP_116753.1//protocadherin-11 Y-linked isoform a [Homo sapiens];NP_116755.1//protocadherin-11 Y-linked isoform c precursor [Homo sapiens]	90233	ZNF551	-1.51997
XP_011901322.1//PREDICTED: contactin-associated protein-like 3 [Cercocebus atys];ELK14451.1//Contactin-associated protein-like 4 [Pteropus alecto];XP_008574092.1//PREDICTED: contactin-associated protein-like 4 [Galeopterus variegatus]	728577	CNTNAP3B	1.95137		NP_003661.1//class E basic helix-loop-helix protein 40 [Homo sapiens]	9631	NUP155	-1.51894
NP_001093241.1//POTE ankyrin domain family member F [Homo sapiens]	728378	POTEF	1.95088		NP_065829.3//alpha-protein kinase 3 [Homo sapiens]	9765	ZFYVE16	-1.51864
NP_005206.2//netrin receptor DCC [Homo sapiens]	1630	DCC	1.94753		NP_079521.1//pre-B-cell leukemia transcription factor 4 [Homo sapiens];XP_016882815.1//PREDICTED: pre-B-cell leukemia transcription factor 4 isoform X2 [Homo sapiens]	100463488	MTRNR2L10	-1.51773
NP_665879.1//ankyrin repeat and SOCS box protein 4 isoform b [Homo sapiens];NP_057200.1//ankyrin repeat and SOCS box protein 4 isoform a [Homo sapiens]	51666	ASB4	1.94216		EAW69797.1//presenilin 2 (Alzheimer disease 4), isoform CRA_b [Homo sapiens];EAW69796.1//presenilin 2 (Alzheimer disease 4), isoform CRA_a [Homo sapiens]	441282	AKR1B15	-1.51645
NP_004426.2//endonuclease G, mitochondrial precursor [Homo sapiens]	2021	ENDOG	1.94143		NP_037495.1//procollagen C-endopeptidase enhancer 2 precursor [Homo sapiens]	10154	PLXNC1	-1.51611
XP_011811991.1//PREDICTED: interleukin-1 receptor type 1 [Colobus angolensis palliatus];NP_001275635.1//interleukin-1 receptor type 1 isoform 2 precursor [Homo sapiens];NP_000868.1//interleukin-1 receptor type 1 isoform 1 precursor [Homo sapiens];NP_001307915.1//interleukin-1 receptor type 1 isoform 6 precursor [Homo sapiens];NP_001307912.1//interleukin-1 receptor type 1 isoform 3 [Homo sapiens]	3554	IL1R1	1.92974		NP_002705.2//serine/threonine-protein phosphatase 1 regulatory subunit 10 [Homo sapiens]	284739	C20orf204	-1.51407
XP_010360012.1//PREDICTED: zinc finger protein 91-like [Rhinopithecus roxellana];NP_005806.2//zinc finger protein 443 [Homo sapiens]	10224	ZNF443	1.92818		XP_011785477.1//PREDICTED: CD81 antigen isoform X1 [Colobus angolensis palliatus];NP_004347.1//CD81 antigen isoform 1 [Homo sapiens]	1969	EPHA2	-1.51318
NP_001026863.1//HERV-H LTR-associating protein 3 isoform 1 [Homo sapiens];XP_016804779.1//PREDICTED: HERV-H LTR-associating protein 3, partial [Pan troglodytes]	11147	HHLA3	1.92424		NP_001337825.1//gamma-secretase-activating protein isoform b [Homo sapiens];NP_001337826.1//gamma-secretase-activating protein isoform c [Homo sapiens];XP_011514632.1//PREDICTED: gamma-secretase-activating protein isoform X7 [Homo sapiens];NP_001337829.1//gamma-secretase-activating protein isoform f [Homo sapiens];NP_059135.2//gamma-secretase-activating protein isoform a [Homo sapiens];NP_0013378…	9928	KIF14	-1.51318
XP_011519563.1//PREDICTED: hyaluronan and proteoglycan link protein 3 isoform X1 [Homo sapiens];NP_001294881.1//hyaluronan and proteoglycan link protein 3 isoform 1 [Homo sapiens]	145864	HAPLN3	1.92362		NP_001295372.1//aldehyde oxidase 1 [Pan troglodytes]	5111	PCNA	-1.5126
NP_775816.1//aprataxin and PNK-like factor [Homo sapiens]	200558	APLF	1.9191		EAW74734.1//two pore segment channel 2, isoform CRA_a [Homo sapiens];XP_008017913.1//PREDICTED: two pore calcium channel protein 2 isoform X7 [Chlorocebus sabaeus];XP_005273883.1//PREDICTED: two pore calcium channel protein 2 isoform X5 [Homo sapiens];XP_016872818.1//PREDICTED: two pore calcium channel protein 2 isoform X3 [Homo sapiens];NP_620714.2//two pore calcium channel protein 2 [Homo sapie…	8318	CDC45	-1.51223
XP_005252025.1//PREDICTED: amyloid beta A4 precursor protein-binding family A member 1 isoform X2 [Homo sapiens];NP_001154.2//amyloid beta A4 precursor protein-binding family A member 1 [Homo sapiens]	320	APBA1	1.9091		XP_008018373.1//PREDICTED: serpin H1 isoform X1 [Chlorocebus sabaeus]	147657	ZNF480	-1.51189
XP_007981602.1//PREDICTED: zinc finger protein 862 [Chlorocebus sabaeus];EAW80026.1//hCG16180 [Homo sapiens]	643641	ZNF862	1.90369		NP_057303.2//endoplasmic reticulum mannosyl-oligosaccharide 1,2-alpha-mannosidase [Homo sapiens]	6502	SKP2	-1.51123
NP_612399.1//transmembrane protein 169 [Homo sapiens]	92691	TMEM169	1.90049		XP_005255375.1//PREDICTED: nodal modulator 3 isoform X1 [Homo sapiens]	84250	SLF1	-1.50982
EMP25248.1//hypothetical protein UY3_17688 [Chelonia mydas]	7570	ZNF22	1.8979		AAO06253.1//histone protein Hist3h2bb [Mus musculus]	5557	PRIM1	-1.5095
NP_060064.2//GTP-binding protein Di-Ras2 [Homo sapiens]	54769	DIRAS2	1.88883		XP_012364843.1//PREDICTED: abhydrolase domain-containing protein 8 isoform X1 [Nomascus leucogenys]	378708	CENPS	-1.50917
NP_001171802.1//Fc receptor-like A isoform 6 precursor [Homo sapiens];NP_001171799.1//Fc receptor-like A isoform 4 precursor [Homo sapiens];NP_116127.3//Fc receptor-like A isoform 2 precursor [Homo sapiens];NP_001171796.1//Fc receptor-like A isoform 3 precursor [Homo sapiens];NP_001171800.1//Fc receptor-like A isoform 7 precursor [Homo sapiens];NP_001171801.1//Fc receptor-like A isoform 5 precurs…	84824	FCRLA	1.8886		NP_000068.1//cyclin-dependent kinase inhibitor 2A isoform p16INK4a [Homo sapiens];NP_478104.2//cyclin-dependent kinase inhibitor 2A isoform p12 [Homo sapiens];NP_001182061.1//cyclin-dependent kinase inhibitor 2A isoform p16gamma [Homo sapiens];AAC60649.1//tumor supressor, partial [Homo sapiens]	6949	TCOF1	-1.5087
XP_004040314.2//PREDICTED: collagen alpha-1(XXV) chain isoform X1 [Gorilla gorilla gorilla];XP_016807489.1//PREDICTED: collagen alpha-1(XXV) chain isoform X17 [Pan troglodytes];NP_001243003.1//collagen alpha-1(XXV) chain isoform 3 [Homo sapiens]	84570	COL25A1	1.88465		NP_057740.2//ras-related GTP-binding protein B long isoform [Homo sapiens];XP_012891202.1//PREDICTED: ras-related GTP-binding protein B isoform X2 [Dipodomys ordii];NP_006055.3//ras-related GTP-binding protein B short isoform [Homo sapiens];XP_019524808.1//PREDICTED: ras-related GTP-binding protein B isoform X2 [Hipposideros armiger]	1016	CDH18	-1.50832
NP_057666.1//solute carrier family 15 member 3 [Homo sapiens];EAW73915.1//solute carrier family 15, member 3, isoform CRA_a [Homo sapiens]	51296	SLC15A3	1.88321		NP_694541.2//alpha-N-acetylgalactosaminide alpha-2,6-sialyltransferase 3 isoform 1 [Homo sapiens];XP_005893533.1//PREDICTED: alpha-N-acetylgalactosaminide alpha-2,6-sialyltransferase 3 [Bos mutus];NP_001336038.1//alpha-N-acetylgalactosaminide alpha-2,6-sialyltransferase 3 isoform 8 [Homo sapiens];NP_001336037.1//alpha-N-acetylgalactosaminide alpha-2,6-sialyltransferase 3 isoform 6 [Homo sapiens];…	54892	NCAPG2	-1.50774
NP_000575.1//interleukin-8 isoform 1 precursor [Homo sapiens];NP_001341769.1//interleukin-8 isoform 2 precursor [Homo sapiens]	3576	CXCL8	1.88048		NP_001074001.1//transmembrane channel-like protein 3 [Homo sapiens]	5985	RFC5	-1.50501
XP_016774298.1//PREDICTED: adipogenesis regulatory factor isoform X1 [Pan troglodytes]	10974	ADIRF	1.87805		NP_001012740.1//RPE-retinal G protein-coupled receptor isoform 3 [Homo sapiens];NP_002912.2//RPE-retinal G protein-coupled receptor isoform 1 [Homo sapiens];NP_001012738.1//RPE-retinal G protein-coupled receptor isoform 2 [Homo sapiens]	22995	CEP152	-1.50487
XP_008978035.1//PREDICTED: probable tubulin polyglutamylase TTLL1 isoform X1 [Callithrix jacchus]	25809	TTLL1	1.87674		XP_018892989.1//PREDICTED: synaptotagmin-like protein 2 isoform X12 [Gorilla gorilla gorilla];NP_116561.1//synaptotagmin-like protein 2 isoform a [Homo sapiens];XP_016873429.1//PREDICTED: synaptotagmin-like protein 2 isoform X21 [Homo sapiens];XP_012360328.1//PREDICTED: synaptotagmin-like protein 2 isoform X10 [Nomascus leucogenys];NP_996813.1//synaptotagmin-like protein 2 isoform f [Homo sapiens…	56103	PCDHGB2	-1.50475
NP_291028.3//TP53-regulating kinase [Homo sapiens];NP_001011554.1//solute carrier family 13 member 3 isoform b [Homo sapiens];NP_073740.2//solute carrier family 13 member 3 isoform a precursor [Homo sapiens];XP_011921295.1//PREDICTED: solute carrier family 13 member 3 isoform X2 [Cercocebus atys];BAB71262.1//unnamed protein product [Homo sapiens];NP_001180268.1//solute carrier family 13 member 3 …	64849	SLC13A3	1.87485		Q68CP4.2//RecName: Full=Heparan-alpha-glucosaminide N-acetyltransferase; AltName: Full=Transmembrane protein 76	56521	DNAJC12	-1.50395
NP_001333475.1//carnitine O-acetyltransferase isoform 3 [Homo sapiens];NP_001333478.1//carnitine O-acetyltransferase isoform 6 [Homo sapiens];NP_000746.2//carnitine O-acetyltransferase isoform 1 [Homo sapiens];NP_001333476.1//carnitine O-acetyltransferase isoform 4 [Homo sapiens]	1384	CRAT	1.87163		NP_001316654.1//transmembrane protein 54 isoform 5 [Homo sapiens];NP_001316651.1//transmembrane protein 54 isoform 1 [Homo sapiens];NP_001316653.1//transmembrane protein 54 isoform 4 [Homo sapiens];NP_001316652.1//transmembrane protein 54 isoform 3 [Homo sapiens];NP_277039.1//transmembrane protein 54 isoform 2 [Homo sapiens]	9590	AKAP12	-1.50367
NP_006160.1//nicotinamide N-methyltransferase [Homo sapiens]	4837	NNMT	1.86651		XP_008949363.1//PREDICTED: rap guanine nucleotide exchange factor 3 isoform X3 [Pan paniscus];NP_001092001.1//rap guanine nucleotide exchange factor 3 isoform a [Homo sapiens];XP_018893978.1//PREDICTED: rap guanine nucleotide exchange factor 3 isoform X3 [Gorilla gorilla gorilla]	1844	DUSP2	-1.50296
XP_011786635.1//PREDICTED: kynurenine--oxoglutarate transaminase 1 isoform X1 [Colobus angolensis palliatus];XP_011786637.1//PREDICTED: kynurenine--oxoglutarate transaminase 1 isoform X3 [Colobus angolensis palliatus];NP_001274319.1//kynurenine--oxoglutarate transaminase 1 isoform c [Homo sapiens];NP_001339927.1//kynurenine--oxoglutarate transaminase 1 isoform e [Homo sapiens];NP_001339924.1//kyn…	883	KYAT1	1.86537		EAW52373.1//D site of albumin promoter (albumin D-box) binding protein, isoform CRA_b [Homo sapiens];NP_001343.2//D site-binding protein [Homo sapiens];XP_016061447.1//PREDICTED: D site-binding protein [Miniopterus natalensis]	259282	BOD1L1	-1.50273
NP_002067.1//N-acetylglucosamine-6-sulfatase precursor [Homo sapiens]	2799	GNS	1.86275		BAG58398.1//unnamed protein product [Homo sapiens];NP_006075.3//interferon regulatory factor 9 [Homo sapiens]	10780	ZNF234	-1.50187
NP_001340829.1//katanin p60 ATPase-containing subunit A-like 2 isoform 2 [Homo sapiens];NP_001340831.1//katanin p60 ATPase-containing subunit A-like 2 isoform 4 [Homo sapiens];NP_001340836.1//katanin p60 ATPase-containing subunit A-like 2 isoform 9 [Homo sapiens];XP_011524522.1//PREDICTED: katanin p60 ATPase-containing subunit A-like 2 isoform X6 [Homo sapiens];NP_001340830.1//katanin p60 ATPase-…	83473	KATNAL2	1.86216		ERE71530.1//keratinocyte growth factor-like protein [Cricetulus griseus]	7153	TOP2A	-1.50123
XP_011885897.1//PREDICTED: MHC class II transactivator isoform X8 [Cercocebus atys];NP_001273332.1//MHC class II transactivator isoform 3 [Homo sapiens];XP_011885893.1//PREDICTED: MHC class II transactivator isoform X6 [Cercocebus atys];XP_007983752.1//PREDICTED: MHC class II transactivator isoform X4 [Chlorocebus sabaeus]	4261	CIITA	1.85694		NP_001091876.2//G antigen 12J [Homo sapiens];Q4V326.1//RecName: Full=G antigen 2E; Short=GAGE-2E	79744	ZNF419	-1.49999
XP_003817937.1//PREDICTED: myomesin-1 isoform X1 [Pan paniscus];XP_003817938.1//PREDICTED: myomesin-1 isoform X2 [Pan paniscus]	8736	MYOM1	1.85683		NP_079493.1//NKG2D ligand 2 preproprotein [Homo sapiens]	117246	FTSJ3	-1.499
XP_004596100.1//PREDICTED: F-box only protein 2 isoform X2 [Ochotona princeps]	26232	FBXO2	1.8564		NP_201573.1//melanotransferrin isoform 2 precursor [Homo sapiens];NP_005920.2//melanotransferrin isoform 1 preproprotein [Homo sapiens]	440804	RIMBP3B	-1.49862
XP_011518368.1//PREDICTED: interferon regulatory factor 7 isoform X3 [Homo sapiens];NP_004020.1//interferon regulatory factor 7 isoform b [Homo sapiens];NP_004022.2//interferon regulatory factor 7 isoform d [Homo sapiens];NP_001563.2//interferon regulatory factor 7 isoform a [Homo sapiens];AAB17190.1//interferon regultory factor 7 [Homo sapiens]	3665	IRF7	1.85502		XP_519300.3//PREDICTED: cadherin-related family member 3 isoform X1 [Pan troglodytes];NP_689963.2//cadherin-related family member 3 isoform 1 precursor [Homo sapiens]	6871	TADA2A	-1.498
EAX04883.1//cathepsin O [Homo sapiens]	1519	CTSO	1.85369		XP_017532818.1//PREDICTED: fatty acid desaturase 2 isoform X1 [Manis javanica];NP_001268431.1//fatty acid desaturase 2 isoform 3 [Homo sapiens];NP_001268430.1//fatty acid desaturase 2 isoform 2 precursor [Homo sapiens]	63901	FAM111A	-1.49777
XP_016801557.1//PREDICTED: LOW QUALITY PROTEIN: zinc finger protein 85-like [Pan troglodytes]	109504726	ERV3-1-ZNF117	1.85365		NP_055123.2//phosphoinositide 3-kinase regulatory subunit 5 isoform 1 [Homo sapiens]	128239	IQGAP3	-1.4966
NP_758515.1//STON1-GTF2A1L protein isoform 1 [Homo sapiens];NP_001185522.1//STON1-GTF2A1L protein isoform 2 [Homo sapiens];NP_006864.2//stonin-1 [Homo sapiens];NP_001185523.1//STON1-GTF2A1L protein isoform 3 [Homo sapiens]	286749	STON1-GTF2A1L	1.85309		NP_000047.1//2-oxoisovalerate dehydrogenase subunit beta, mitochondrial isoform 1 precursor [Homo sapiens]	6595	SMARCA2	-1.49625
XP_008972652.2//PREDICTED: LOW QUALITY PROTEIN: growth factor receptor-bound protein 14 [Pan paniscus];EAX11343.1//growth factor receptor-bound protein 14, isoform CRA_b [Homo sapiens]	2888	GRB14	1.83949		XP_015300488.1//PREDICTED: LOW QUALITY PROTEIN: zinc finger protein 860 [Macaca fascicularis];XP_014987882.1//PREDICTED: LOW QUALITY PROTEIN: zinc finger protein 860 [Macaca mulatta]	60493	FASTKD5	-1.49591
XP_002822026.1//PREDICTED: serum amyloid A-1 protein [Pongo abelii];NP_954630.1//serum amyloid A-1 protein preproprotein [Homo sapiens]	6288	SAA1	1.83635		NP_064705.1//vesicular glutamate transporter 1 [Homo sapiens]	6835	SURF2	-1.49559
NP_695014.1//hyaluronidase-1 isoform 2 precursor [Homo sapiens];NP_149349.2//hyaluronidase-1 isoform 1 precursor [Homo sapiens];AAD53277.1//hyaluronoglucosaminidase 1 isoform 2 [Homo sapiens]	3373	HYAL1	1.83492		EMC84439.1//Tubulin alpha-1A chain, partial [Columba livia];NP_035783.1//tubulin alpha-1A chain [Mus musculus];XP_017306538.1//PREDICTED: tubulin alpha-1A chain-like [Ictalurus punctatus]	79659	DYNC2H1	-1.49549
NP_001540.2//interferon-induced protein with tetratricopeptide repeats 3 isoform a [Homo sapiens]	3437	IFIT3	1.83341		XP_011535944.1//PREDICTED: rho guanine nucleotide exchange factor 37 isoform X3 [Homo sapiens]	23397	NCAPH	-1.49531
XP_002816037.1//PREDICTED: protocadherin beta-5 [Pongo abelii]	26167	PCDHB5	1.8318		XP_016883509.1//PREDICTED: phosphatidate phosphatase LPIN3 isoform X3 [Homo sapiens];XP_011527306.1//PREDICTED: phosphatidate phosphatase LPIN3 isoform X7 [Homo sapiens];NP_001288789.1//phosphatidate phosphatase LPIN3 [Homo sapiens]	1948	EFNB2	-1.49483
EAW99119.1//hCG1648316 [Homo sapiens]	100996492	CTXND1	1.82953		XP_007987542.1//PREDICTED: angiopoietin-related protein 1 isoform X1 [Chlorocebus sabaeus]	79640	C22orf46	-1.49466
NP_036577.1//spondin-2 precursor [Homo sapiens];XP_004091742.1//PREDICTED: LOW QUALITY PROTEIN: spondin-2 [Nomascus leucogenys]	10417	SPON2	1.82516		XP_010359580.1//PREDICTED: uncharacterized protein C20orf96 homolog isoform X2 [Rhinopithecus roxellana];XP_010359579.1//PREDICTED: uncharacterized protein C20orf96 homolog isoform X1 [Rhinopithecus roxellana]	5329	PLAUR	-1.49337
XP_018891930.1//PREDICTED: pleckstrin homology domain-containing family A member 7 isoform X2 [Gorilla gorilla gorilla];NP_778228.3//pleckstrin homology domain-containing family A member 7 isoform 2 [Homo sapiens];NP_001316560.1//pleckstrin homology domain-containing family A member 7 isoform 3 [Homo sapiens];NP_001316559.1//pleckstrin homology domain-containing family A member 7 isoform 1 [Homo …	144100	PLEKHA7	1.82408		BAG65446.1//unnamed protein product [Homo sapiens];NP_002501.1//transmembrane glycoprotein NMB isoform b precursor [Homo sapiens]	192669	AGO3	-1.49273
NP_008920.5//ras GTPase-activating protein 4 isoform 1 [Homo sapiens];NP_001073346.2//ras GTPase-activating protein 4 isoform 2 [Homo sapiens]	10156	RASA4	1.82354		NP_000161.2//glycine dehydrogenase (decarboxylating), mitochondrial precursor [Homo sapiens]	7137	TNNI3	-1.4927
XP_014990688.1//PREDICTED: transmembrane protein 176B isoform X4 [Macaca mulatta];XP_014990687.1//PREDICTED: transmembrane protein 176B isoform X3 [Macaca mulatta];EAW54076.1//LR8 protein, isoform CRA_a [Homo sapiens]	28959	TMEM176B	1.82224		NP_071406.1//neuronal PAS domain-containing protein 3 isoform 2 [Homo sapiens];NP_775182.1//neuronal PAS domain-containing protein 3 isoform 3 [Homo sapiens];NP_001158221.1//neuronal PAS domain-containing protein 3 isoform 1 [Homo sapiens];NP_001159365.1//neuronal PAS domain-containing protein 3 isoform 4 [Homo sapiens]	3832	KIF11	-1.4919
NP_057218.1//carboxypeptidase Q preproprotein [Homo sapiens]	10404	CPQ	1.82169		AHY28916.1//nuclear pore complex-interacting protein B type [Homo sapiens]	8243	SMC1A	-1.49073
XP_007985007.1//PREDICTED: dapper homolog 1 isoform X1 [Chlorocebus sabaeus];XP_007985008.1//PREDICTED: dapper homolog 1 isoform X2 [Chlorocebus sabaeus]	51339	DACT1	1.81602		NP_001284521.1//protein sel-1 homolog 3 isoform 2 [Homo sapiens];XP_016806909.1//PREDICTED: protein sel-1 homolog 3 isoform X1 [Pan troglodytes];NP_056002.2//protein sel-1 homolog 3 isoform 1 [Homo sapiens]	116238	TLCD1	-1.48893
NP_058642.1//junctional adhesion molecule A isoform 1 precursor [Homo sapiens];NP_001335020.1//junctional adhesion molecule A isoform 6 precursor [Homo sapiens]	50848	F11R	1.81459		NP_848545.1//E3 ubiquitin-protein ligase MARCH3 [Homo sapiens]	4004	LMO1	-1.48809
NP_002113.2//HLA class II histocompatibility antigen, DQ alpha 1 chain precursor [Homo sapiens]	3117	HLA-DQA1	1.81448		XP_003780466.1//PREDICTED: LOW QUALITY PROTEIN: protocadherin beta-15 [Pongo abelii]	2820	GPD2	-1.48711
AAH65575.1//TRIM6 protein [Homo sapiens];NP_001003818.1//tripartite motif-containing protein 6 isoform 1 [Homo sapiens];XP_016775227.1//PREDICTED: tripartite motif-containing protein 6 isoform X1 [Pan troglodytes]	117854	TRIM6	1.81413		NP_001340704.1//pejvakin isoform 2 [Homo sapiens];NP_001340705.1//pejvakin isoform 3 [Homo sapiens];NP_001036167.1//pejvakin isoform 1 [Homo sapiens];XP_016859710.1//PREDICTED: pejvakin isoform X1 [Homo sapiens];XP_015287897.1//PREDICTED: pejvakin isoform X2 [Macaca fascicularis]	7691	ZNF132	-1.4869
NP_055552.1//ras association domain-containing protein 2 [Homo sapiens]	9770	RASSF2	1.81145		NP_036460.1//dnaJ homolog subfamily B member 9 precursor [Homo sapiens]	2874	GPS2	-1.48659
NP_002323.2//prolow-density lipoprotein receptor-related protein 1 preproprotein [Homo sapiens]	4035	LRP1	1.81142		XP_003502246.1//PREDICTED: histone H2B type 1 isoform X1 [Cricetulus griseus]	115572	FAM46B	-1.48531
NP_787080.2//coiled-coil domain-containing protein 71L [Homo sapiens]	168455	CCDC71L	1.80703		XP_012662106.1//PREDICTED: dedicator of cytokinesis protein 2 [Otolemur garnettii]	89853	MVB12B	-1.4852
XP_007984939.1//PREDICTED: interferon-induced transmembrane protein 3 [Chlorocebus sabaeus]	10410	IFITM3	1.80409		XP_006722962.1//PREDICTED: occludin/ELL domain-containing protein 1 isoform X1 [Homo sapiens];XP_014198046.1//PREDICTED: occludin/ELL domain-containing protein 1 isoform X1 [Pan paniscus];XP_016882795.1//PREDICTED: occludin/ELL domain-containing protein 1 isoform X3 [Homo sapiens];NP_078854.1//occludin/ELL domain-containing protein 1 [Homo sapiens];AAQ13501.1//FWP009 [Homo sapiens];XP_014198047.1…	55055	ZWILCH	-1.48417
NP_005016.1//neuroserpin precursor [Homo sapiens]	5274	SERPINI1	1.80111		XP_007961461.1//PREDICTED: phenazine biosynthesis-like domain-containing protein isoform X2 [Chlorocebus sabaeus];NP_001028255.1//phenazine biosynthesis-like domain-containing protein isoform b [Homo sapiens]	100463482	MTRNR2L6	-1.48407
XP_017381434.1//PREDICTED: syndecan-3 isoform X2 [Cebus capucinus imitator]	9672	SDC3	1.7982		XP_005401800.2//PREDICTED: anoctamin-3 isoform X1 [Chinchilla lanigera];XP_005364119.1//PREDICTED: anoctamin-3 isoform X1 [Microtus ochrogaster];XP_008054261.1//anoctamin-3 isoform X1 [Carlito syrichta];XP_015290450.1//PREDICTED: anoctamin-3 isoform X1 [Macaca fascicularis];XP_021781638.1//anoctamin-3 isoform X1 [Papio anubis];XP_011518584.1//PREDICTED: anoctamin-3 isoform X3 [Homo sapiens]	7770	ZNF227	-1.48297
NP_003801.1//tumor necrosis factor ligand superfamily member 10 isoform 1 [Homo sapiens];EAW78467.1//tumor necrosis factor (ligand) superfamily, member 10, isoform CRA_c, partial [Homo sapiens];NP_001177872.1//tumor necrosis factor ligand superfamily member 10 isoform 3 [Homo sapiens]	8743	TNFSF10	1.79559		XP_021791656.1//LOW QUALITY PROTEIN: twist-related protein 1 [Papio anubis];EDL36871.1//twist gene homolog 1 (Drosophila), partial [Mus musculus]	79968	WDR76	-1.48257
NP_055405.3//syncytin-1 precursor [Homo sapiens]	30816	ERVW-1	1.79277		NP_001258491.1//uncharacterized protein C11orf71 isoform 1 [Homo sapiens];NP_061894.2//uncharacterized protein C11orf71 isoform 2 [Homo sapiens]	284309	ZNF776	-1.48255
NP_005092.1//ubiquitin-like protein ISG15 [Homo sapiens]	9636	ISG15	1.78965		NP_899200.1//adenylate cyclase type 5 isoform 1 [Homo sapiens];NP_001186571.1//adenylate cyclase type 5 isoform 2 [Homo sapiens]	25831	HECTD1	-1.48219
XP_002756005.1//PREDICTED: acyl-coenzyme A synthetase ACSM3, mitochondrial isoform X2 [Callithrix jacchus];NP_973729.1//acyl-coenzyme A synthetase ACSM3, mitochondrial isoform 2 [Homo sapiens]	6296	ACSM3	1.78964		NP_064537.1//MAP3K7 C-terminal-like protein isoform 1 [Homo sapiens];CAB90434.1//TGF-beta-activated kinase like, partial [Homo sapiens];NP_001273552.1//MAP3K7 C-terminal-like protein isoform 4 [Homo sapiens]	10788	IQGAP2	-1.48196
XP_016814327.1//PREDICTED: serine/threonine/tyrosine-interacting-like protein 1 isoform X7 [Pan troglodytes];NP_057170.1//serine/threonine/tyrosine-interacting-like protein 1 isoform a [Homo sapiens];NP_001304716.1//serine/threonine/tyrosine-interacting-like protein 1 isoform b [Homo sapiens];XP_011514594.1//PREDICTED: serine/threonine/tyrosine-interacting-like protein 1 isoform X2 [Homo sapiens]…	51657	STYXL1	1.78838		XP_002752353.3//PREDICTED: solute carrier family 2, facilitated glucose transporter member 3 [Callithrix jacchus]	4100	MAGEA1	-1.4811
XP_016862445.1//PREDICTED: coiled-coil domain-containing protein 191 isoform X2 [Homo sapiens];NP_001340695.1//coiled-coil domain-containing protein 191 isoform 2 [Homo sapiens];NP_065868.1//coiled-coil domain-containing protein 191 isoform 1 [Homo sapiens]	57577	CCDC191	1.78328		EAW61630.1//chromosome 5 open reading frame 4, isoform CRA_b [Homo sapiens]	342908	ZNF404	-1.48025
XP_016863095.1//PREDICTED: uncharacterized protein LOC101927174 [Homo sapiens];BAD92566.1//Neural cell adhesion molecule variant, partial [Homo sapiens];NP_001240317.1//neural cell adhesion molecule L1-like protein isoform 3 precursor [Homo sapiens];NP_006605.2//neural cell adhesion molecule L1-like protein isoform 1 precursor [Homo sapiens]	10752	CHL1	1.78319		NP_003887.3//lactosylceramide alpha-2,3-sialyltransferase isoform 1 [Homo sapiens];NP_001035902.1//lactosylceramide alpha-2,3-sialyltransferase isoform 2 [Homo sapiens];EAW99474.1//ST3 beta-galactoside alpha-2,3-sialyltransferase 5, isoform CRA_a [Homo sapiens];AAF66146.1//GM3 synthase [Homo sapiens];EAW99478.1//ST3 beta-galactoside alpha-2,3-sialyltransferase 5, isoform CRA_e, partial [Homo sapi…	64789	EXO5	-1.47976
NP_115719.1//MICOS complex subunit MIC25 isoform 2 [Homo sapiens];XP_015301793.1//PREDICTED: MICOS complex subunit MIC25 isoform X3 [Macaca fascicularis];NP_001307539.1//MICOS complex subunit MIC25 isoform 1 [Homo sapiens]	84303	CHCHD6	1.78314		NP_001936.1//proheparin-binding EGF-like growth factor precursor [Homo sapiens]	55784	MCTP2	-1.47975
XP_015860478.1//PREDICTED: sushi repeat-containing protein SRPX2 isoform X1 [Peromyscus maniculatus bairdii]	27286	SRPX2	1.7816		XP_005253134.1//PREDICTED: suppression of tumorigenicity 5 protein isoform X3 [Homo sapiens];XP_011518626.2//PREDICTED: suppression of tumorigenicity 5 protein isoform X12 [Homo sapiens]	8771	TNFRSF6B	-1.47884
BAD92215.1//HLA class II histocompatibility antigen, DP beta chain precursor variant, partial [Homo sapiens]	3115	HLA-DPB1	1.7803		NP_001073007.1//X-box-binding protein 1 isoform XBP1(S) [Homo sapiens];NP_005071.2//X-box-binding protein 1 isoform XBP1(U) [Homo sapiens]	25959	KANK2	-1.47807
NP_002419.1//matrix metalloproteinase-15 preproprotein [Homo sapiens]	4324	MMP15	1.77827		NP_001164402.1//forkhead box protein O4 isoform 2 [Homo sapiens];NP_005929.2//forkhead box protein O4 isoform 1 [Homo sapiens]	347240	KIF24	-1.47651
NP_001159717.1//inactive heparanase-2 isoform 3 [Homo sapiens];NP_001159718.1//inactive heparanase-2 isoform 4 [Homo sapiens];NP_001159716.1//inactive heparanase-2 isoform 2 [Homo sapiens];NP_068600.4//inactive heparanase-2 isoform 1 [Homo sapiens]	60495	HPSE2	1.76683		NP_001308099.1//very-long-chain enoyl-CoA reductase isoform 2 [Homo sapiens];NP_612510.1//very-long-chain enoyl-CoA reductase isoform 1 [Homo sapiens]	26130	GAPVD1	-1.47641
XP_007967686.1//PREDICTED: heat shock factor 2-binding protein isoform X2 [Chlorocebus sabaeus]	11077	HSF2BP	1.76076		NP_005212.1//homeobox protein DLX-5 [Homo sapiens]	9935	MAFB	-1.47524
NP_078973.1//zinc finger protein 385D [Homo sapiens]	79750	ZNF385D	1.76042		NP_002136.1//homeobox protein Hox-B2 [Homo sapiens];XP_005257332.1//PREDICTED: homeobox protein Hox-B2 isoform X1 [Homo sapiens]	10973	ASCC3	-1.47465
NP_001123363.1//protein FAM196B [Homo sapiens]	100131897	FAM196B	1.7575		NP_065904.1//protein FAM234B [Homo sapiens]	11177	BAZ1A	-1.47451
NP_001638.1//apolipoprotein D precursor [Homo sapiens]	347	APOD	1.75622		CAA57693.2//MN1 protein [Homo sapiens]	272	AMPD3	-1.4743
XP_019798959.1//PREDICTED: protein chibby homolog 1 isoform X1 [Tursiops truncatus];XP_009436684.1//PREDICTED: protein chibby homolog 1 isoform X2 [Pan troglodytes];XP_017716803.1//PREDICTED: protein chibby homolog 1 isoform X1 [Rhinopithecus bieti]	25776	CBY1	1.75452		XP_011831306.1//PREDICTED: solute carrier family 22 member 1 isoform X1 [Mandrillus leucophaeus];NP_694857.1//solute carrier family 22 member 1 isoform b [Homo sapiens]	57082	KNL1	-1.47242
AAC83232.1//inhibitor of apoptosis protein-1 [Homo sapiens];NP_001156.1//baculoviral IAP repeat-containing protein 3 [Homo sapiens]	330	BIRC3	1.75302		NP_116179.2//calcium release-activated calcium channel protein 1 [Homo sapiens]	374378	GALNT18	-1.47184
NP_001136.1//angiogenin precursor [Homo sapiens];EAW66445.1//hCG2044783, isoform CRA_a [Homo sapiens]	283	ANG	1.75142		XP_005263597.1//PREDICTED: GDH/6PGL endoplasmic bifunctional protein isoform X1 [Homo sapiens];NP_001269516.1//GDH/6PGL endoplasmic bifunctional protein isoform 1 precursor [Homo sapiens];NP_004276.2//GDH/6PGL endoplasmic bifunctional protein isoform 2 precursor [Homo sapiens];XP_018866215.1//PREDICTED: GDH/6PGL endoplasmic bifunctional protein isoform X1 [Gorilla gorilla gorilla];XP_018866223.1/…	9700	ESPL1	-1.47178
NP_001138668.1//spermatogenesis-associated protein 31A6 [Homo sapiens]	389730	SPATA31A6	1.75022		NP_149053.1//caytaxin [Homo sapiens]	1478	CSTF2	-1.47171
EAW87881.1//protein phosphatase 2A, regulatory subunit B' (PR 53), isoform CRA_f [Homo sapiens];NP_066954.2//serine/threonine-protein phosphatase 2A activator isoform b [Homo sapiens];XP_001163459.2//PREDICTED: serine/threonine-protein phosphatase 2A activator isoform X3 [Pan troglodytes];XP_011517140.1//PREDICTED: serine/threonine-protein phosphatase 2A activator isoform X5 [Homo sapiens];XP_014…	5524	PTPA	1.7485		NP_009224.2//complement C4-A isoform 1 preproprotein [Homo sapiens];NP_001239133.1//complement C4-A isoform 2 preproprotein [Homo sapiens]	55835	CENPJ	-1.47068
CAG33347.1//B2M [Homo sapiens]	567	B2M	1.74599		NP_000311.2//dihydropteridine reductase isoform 1 [Homo sapiens];NP_001293069.1//dihydropteridine reductase isoform 2 [Homo sapiens]	675	BRCA2	-1.4702
NP_005310.1//histone H1.2 [Homo sapiens]	3006	HIST1H1C	1.74581		NP_001129945.1//lipopolysaccharide-induced tumor necrosis factor-alpha factor isoform 2 [Homo sapiens];XP_011521056.1//PREDICTED: lipopolysaccharide-induced tumor necrosis factor-alpha factor isoform X1 [Homo sapiens]	8870	IER3	-1.4697
EAW55468.1//chromosome 6 open reading frame 32, isoform CRA_b [Homo sapiens];NP_001273374.1//rho family-interacting cell polarization regulator 2 isoform 3 [Homo sapiens];NP_001273375.1//rho family-interacting cell polarization regulator 2 isoform 4 [Homo sapiens];XP_016867013.1//PREDICTED: protein FAM65B isoform X4 [Homo sapiens];XP_006715344.1//PREDICTED: protein FAM65B isoform X5 [Homo sapiens]	9750	RIPOR2	1.7455		NP_219494.2//CLOCK-interacting pacemaker [Homo sapiens]	79962	DNAJC22	-1.46884
BAA82978.1//KIAA1026 protein, partial [Homo sapiens];NP_001018000.1//kazrin isoform B [Homo sapiens];XP_020137237.1//kazrin isoform X4 [Microcebus murinus];XP_007175004.1//PREDICTED: kazrin isoform X1 [Balaenoptera acutorostrata scammoni];XP_005245852.1//PREDICTED: kazrin isoform X3 [Homo sapiens]	23254	KAZN	1.74527		XP_010333279.1//PREDICTED: syntaxin-binding protein 6 isoform X1 [Saimiri boliviensis boliviensis];XP_021530569.1//syntaxin-binding protein 6 isoform X1 [Aotus nancymaae];XP_012353687.1//PREDICTED: syntaxin-binding protein 6 isoform X1 [Nomascus leucogenys];XP_017921933.1//PREDICTED: syntaxin-binding protein 6 isoform X1 [Capra hircus]	10153	CEBPZ	-1.46879
XP_004752081.2//PREDICTED: ras-related protein R-Ras2 isoform X1 [Mustela putorius furo];XP_009244868.1//PREDICTED: ras-related protein R-Ras2 [Pongo abelii];XP_011951103.2//PREDICTED: ras-related protein R-Ras2 isoform X2 [Ovis aries];XP_003781167.1//PREDICTED: ras-related protein R-Ras2 isoform X1 [Otolemur garnettii];NP_036382.2//ras-related protein R-Ras2 isoform a [Homo sapiens]	22800	RRAS2	1.74476		XP_012869458.1//PREDICTED: teneurin-4 isoform X1 [Dipodomys ordii];AAC31807.1//DOC4 [Mus musculus]	219790	RTKN2	-1.46788
NP_694962.1//F-box only protein 39 [Homo sapiens]	162517	FBXO39	1.74351		XP_001116350.3//PREDICTED: protein SCO2 homolog, mitochondrial [Macaca mulatta];XP_011753064.1//PREDICTED: uncharacterized protein LOC105489744 isoform X1 [Macaca nemestrina];NP_005129.2//protein SCO2 homolog, mitochondrial precursor [Homo sapiens]	580	BARD1	-1.46682
XP_021563986.1//SPARC isoform X3 [Carlito syrichta];NP_001296373.1//SPARC isoform 3 precursor [Homo sapiens]	6678	SPARC	1.74202		XP_016790621.1//PREDICTED: LOW QUALITY PROTEIN: zinc finger protein 763-like [Pan troglodytes]	5090	PBX3	-1.4664
BAH11640.1//unnamed protein product [Homo sapiens];XP_007983271.1//PREDICTED: 4-aminobutyrate aminotransferase, mitochondrial isoform X1 [Chlorocebus sabaeus]	18	ABAT	1.74145		XP_003315366.2//PREDICTED: zinc finger MYND domain-containing protein 15 isoform X1 [Pan troglodytes];NP_115641.1//zinc finger MYND domain-containing protein 15 isoform 2 [Homo sapiens]	100534592	URGCP-MRPS24	-1.46635
XP_006711995.1//PREDICTED: transmembrane protein 150A isoform X4 [Homo sapiens];XP_007120732.1//PREDICTED: transmembrane protein 150A [Physeter catodon];XP_011530809.1//PREDICTED: transmembrane protein 150A isoform X3 [Homo sapiens]	129303	TMEM150A	1.73708		XP_014693788.1//PREDICTED: CAP-Gly domain-containing linker protein 3 isoform X1 [Equus asinus];XP_014650291.1//PREDICTED: CAP-Gly domain-containing linker protein 3 isoform X1 [Ceratotherium simum simum]	11130	ZWINT	-1.4655
NP_689493.3//synaptotagmin-11 [Homo sapiens]	23208	SYT11	1.73313		XP_015983208.1//PREDICTED: tetraspanin-31 isoform X2 [Rousettus aegyptiacus];XP_005269131.2//PREDICTED: tetraspanin-31 isoform X1 [Homo sapiens];NP_001317097.1//tetraspanin-31 isoform 2 [Homo sapiens]	55247	NEIL3	-1.46529
NP_006111.2//HLA class II histocompatibility antigen, DM alpha chain precursor [Homo sapiens]	3108	HLA-DMA	1.73248		NP_872403.1//leucine-rich single-pass membrane protein 1 [Homo sapiens];XP_011811322.1//PREDICTED: leucine-rich single-pass membrane protein 1 isoform X1 [Colobus angolensis palliatus]	2956	MSH6	-1.46512
XP_005266472.1//PREDICTED: lambda-crystallin homolog isoform X1 [Homo sapiens];NP_057058.2//lambda-crystallin homolog [Homo sapiens]	51084	CRYL1	1.73147		NP_443117.3//proton myo-inositol cotransporter [Homo sapiens];XP_016802023.1//PREDICTED: proton myo-inositol cotransporter-like isoform X1 [Pan troglodytes]	22984	PDCD11	-1.46488
NP_057077.1//plasmolipin [Homo sapiens];XP_003998117.1//PREDICTED: plasmolipin [Felis catus]	51090	PLLP	1.73107		NP_110415.1//dendritic cell-specific transmembrane protein isoform 1 [Homo sapiens];NP_001244246.1//dendritic cell-specific transmembrane protein isoform 2 [Homo sapiens]	100462977	MTRNR2L1	-1.46272
XP_007975373.1//PREDICTED: LOW QUALITY PROTEIN: V-type proton ATPase subunit S1-like protein [Chlorocebus sabaeus];XP_019651967.1//PREDICTED: V-type proton ATPase subunit S1-like protein isoform X2 [Ailuropoda melanoleuca];XP_008709298.1//PREDICTED: V-type proton ATPase subunit S1-like protein isoform X1 [Ursus maritimus];EHH26632.1//Vacuolar proton pump subunit S1-like protein [Macaca mulatta]	92270	ATP6AP1L	1.72706		XP_011512737.1//PREDICTED: ankyrin repeat and SAM domain-containing protein 1A isoform X7 [Homo sapiens];XP_011512734.1//PREDICTED: ankyrin repeat and SAM domain-containing protein 1A isoform X2 [Homo sapiens]	161394	SAMD15	-1.46268
EAW88240.1//hypothetical protein FLJ36779, partial [Homo sapiens]	158055	C9orf163	1.72521		XP_016793487.1//PREDICTED: eppin isoform X5 [Pan troglodytes];NP_001289790.1//eppin isoform 2 precursor [Homo sapiens]	22914	KLRK1	-1.46202
XP_005386198.1//PREDICTED: cadherin-12 [Chinchilla lanigera];XP_020932697.1//cadherin-12 isoform X2 [Sus scrofa]	1010	CDH12	1.71756		XP_005968572.1//PREDICTED: LOW QUALITY PROTEIN: collagen alpha-1(XIII) chain [Pantholops hodgsonii];XP_011980932.1//PREDICTED: collagen alpha-1(XIII) chain isoform X26 [Ovis aries musimon];XP_017898056.1//PREDICTED: collagen alpha-1(XIII) chain isoform X9 [Capra hircus];XP_012618095.1//collagen alpha-1(XIII) chain isoform X7 [Microcebus murinus];XP_018891109.1//PREDICTED: collagen alpha-1(XIII) c…	9319	TRIP13	-1.46177
NP_006408.3//interferon-induced protein 44 [Homo sapiens];XP_005270437.1//PREDICTED: interferon-induced protein 44 isoform X3 [Homo sapiens]	10561	IFI44	1.71732		NP_057453.1//claudin-18 isoform 1 precursor [Homo sapiens];NP_001002026.1//claudin-18 isoform 2 [Homo sapiens]	55165	CEP55	-1.46004
NP_064713.3//arginine/serine-rich protein 1 [Homo sapiens];XP_004025238.2//PREDICTED: arginine/serine-rich protein 1 [Gorilla gorilla gorilla];BAX25201.1//arginine/serine-rich protein 1 [Pan troglodytes];Q5R840.1//RecName: Full=Arginine/serine-rich protein 1	57035	RSRP1	1.71726		XP_006716231.1//PREDICTED: maltase-glucoamylase, intestinal isoform X1 [Homo sapiens];NP_004659.2//maltase-glucoamylase, intestinal [Homo sapiens]	257407	C2orf72	-1.45939
NP_077016.2//glutathione-specific gamma-glutamylcyclotransferase 1 isoform a [Homo sapiens];NP_001136248.1//glutathione-specific gamma-glutamylcyclotransferase 1 isoform b [Homo sapiens]	79094	CHAC1	1.71679		XP_016815969.1//PREDICTED: erythroid membrane-associated protein isoform X1 [Pan troglodytes]	85444	LRRCC1	-1.45894
EAL24256.1//similar to Neuronal protein 3.1 (p311 protein) [Homo sapiens];NP_001135946.1//neuronal regeneration-related protein isoform b [Homo sapiens];NP_001135947.1//neuronal regeneration-related protein isoform c [Homo sapiens]	9315	NREP	1.71659		NP_065841.1//mucin-20 isoform d precursor [Homo sapiens];NP_001269435.1//mucin-20 isoform a precursor [Homo sapiens];NP_689886.3//mucin-20 isoform b precursor [Homo sapiens];NP_001278762.1//mucin-20 isoform c precursor [Homo sapiens]	9585	KIF20B	-1.45872
CAA63088.1//EWS, partial [Homo sapiens];XP_012325164.1//DNA damage-inducible transcript 3 protein isoform X1 [Aotus nancymaae];XP_003252819.2//PREDICTED: DNA damage-inducible transcript 3 protein isoform X1 [Nomascus leucogenys];NP_001181982.1//DNA damage-inducible transcript 3 protein isoform 1 [Homo sapiens]	1649	DDIT3	1.716		NP_663318.1//apolipoprotein L1 isoform b precursor [Homo sapiens];AAI42721.1//APOL1 protein, partial [Homo sapiens]	9738	CCP110	-1.45849
NP_068555.1//tumor necrosis factor receptor superfamily member 27 isoform 1 [Homo sapiens];XP_011916278.1//PREDICTED: tumor necrosis factor receptor superfamily member 27 isoform X1 [Cercocebus atys];NP_001229239.1//tumor necrosis factor receptor superfamily member 27 isoform 2 [Homo sapiens];NP_001311134.1//tumor necrosis factor receptor superfamily member 27 isoform 7 [Homo sapiens];NP_00131112…	60401	EDA2R	1.71541		XP_016786514.1//PREDICTED: Fc receptor-like B isoform X2 [Pan troglodytes];XP_015309958.1//PREDICTED: Fc receptor-like B isoform X3 [Macaca fascicularis];NP_001275759.1//Fc receptor-like B isoform 3 precursor [Homo sapiens];EAW90690.1//Fc receptor-like and mucin-like 2, isoform CRA_a [Homo sapiens];XP_016786509.1//PREDICTED: Fc receptor-like B isoform X1 [Pan troglodytes];XP_015309952.1//PREDICTE…	54865	GPATCH4	-1.45835
XP_016882052.1//PREDICTED: KN motif and ankyrin repeat domain-containing protein 3 isoform X1 [Homo sapiens]	256949	KANK3	1.71401		XP_003733637.1//PREDICTED: cytoplasmic dynein 1 intermediate chain 1 isoform X1 [Callithrix jacchus];XP_002751563.1//PREDICTED: cytoplasmic dynein 1 intermediate chain 1 isoform X2 [Callithrix jacchus];XP_003733636.1//PREDICTED: cytoplasmic dynein 1 intermediate chain 1 isoform X4 [Callithrix jacchus];XP_003733638.1//PREDICTED: cytoplasmic dynein 1 intermediate chain 1 isoform X3 [Callithrix jacc…	5108	PCM1	-1.45811
NP_001035181.1//ectonucleotide pyrophosphatase/phosphodiesterase family member 2 isoform 2 preproprotein [Homo sapiens];NP_001124335.1//ectonucleotide pyrophosphatase/phosphodiesterase family member 2 isoform 3 preproprotein [Homo sapiens];XP_016869064.1//PREDICTED: ectonucleotide pyrophosphatase/phosphodiesterase family member 2 isoform X8 [Homo sapiens];XP_011717050.1//PREDICTED: ectonucleotide…	5168	ENPP2	1.71307		NP_001273191.1//T-complex protein 11-like protein 2 isoform 2 [Homo sapiens];NP_689985.1//T-complex protein 11-like protein 2 isoform 1 [Homo sapiens]	100885850	PTGES3L-AARSD1	-1.45778
XP_012517371.1//PREDICTED: immunoglobulin superfamily member 8 isoform X1 [Propithecus coquereli];NP_443100.1//immunoglobulin superfamily member 8 precursor [Homo sapiens]	93185	IGSF8	1.71151		NP_001281.1//LIM domain-binding protein 2 isoform a [Homo sapiens];XP_013002775.1//PREDICTED: LIM domain-binding protein 2 isoform X3 [Cavia porcellus];XP_013002780.1//PREDICTED: LIM domain-binding protein 2 isoform X8 [Cavia porcellus];NP_001124306.1//LIM domain-binding protein 2 isoform b [Homo sapiens]	4001	LMNB1	-1.4563
NP_570858.2//receptor-type tyrosine-protein phosphatase N2 isoform 3 precursor [Homo sapiens];NP_002838.2//receptor-type tyrosine-protein phosphatase N2 isoform 1 precursor [Homo sapiens];NP_570857.2//receptor-type tyrosine-protein phosphatase N2 isoform 2 precursor [Homo sapiens];NP_001295197.1//receptor-type tyrosine-protein phosphatase N2 isoform 5 [Homo sapiens];NP_001295196.1//receptor-type …	5799	PTPRN2	1.71144		XP_016798474.1//PREDICTED: collectrin [Pan troglodytes]	63827	BCAN	-1.45604
NP_003326.2//ubiquitin-like modifier-activating enzyme 7 [Homo sapiens];XP_011532374.1//PREDICTED: ubiquitin-like modifier-activating enzyme 7 isoform X5 [Homo sapiens];XP_003257128.1//PREDICTED: LOW QUALITY PROTEIN: ubiquitin-like modifier-activating enzyme 7 [Nomascus leucogenys]	7318	UBA7	1.71005		XP_015006178.1//PREDICTED: kelch domain-containing protein 7B [Macaca mulatta]	64151	NCAPG	-1.45541
NP_775922.3//fibrous sheath-interacting protein 2 [Homo sapiens]	401024	FSIP2	1.70714		XP_016801431.1//PREDICTED: chondroitin sulfate glucuronyltransferase isoform X2 [Pan troglodytes];NP_001271224.1//chondroitin sulfate glucuronyltransferase isoform 2 [Homo sapiens];XP_012298395.1//chondroitin sulfate glucuronyltransferase [Aotus nancymaae]	10940	POP1	-1.45412
XP_011715025.1//PREDICTED: protocadherin beta-10 [Macaca nemestrina]	56126	PCDHB10	1.70557		NP_149107.4//serine/threonine-protein kinase Nek9 isoform 2 [Homo sapiens];NP_001316166.1//serine/threonine-protein kinase Nek9 isoform 1 [Homo sapiens]	2354	FOSB	-1.45365
XP_004631685.1//PREDICTED: ERC protein 2 isoform X3 [Octodon degus]	26059	ERC2	1.70376		NP_904319.1//F-box only protein 44 isoform 2 [Homo sapiens];XP_016004890.1//PREDICTED: F-box only protein 44 isoform X1 [Rousettus aegyptiacus];NP_001317284.1//F-box only protein 44 isoform 3 [Homo sapiens];XP_012353990.1//PREDICTED: LOW QUALITY PROTEIN: F-box only protein 44 [Nomascus leucogenys]	5244	ABCB4	-1.45325
NP_006447.2//alpha-N-acetylgalactosaminide alpha-2,6-sialyltransferase 2 precursor [Homo sapiens]	10610	ST6GALNAC2	1.70312		NP_113647.1//sestrin-2 [Homo sapiens]	4796	TONSL	-1.45225
NP_079416.1//coiled-coil domain-containing protein 92 isoform 1 [Homo sapiens]	80212	CCDC92	1.70303		EAW72235.1//leukocyte-associated Ig-like receptor 1, isoform CRA_c, partial [Homo sapiens];NP_068352.2//leukocyte-associated immunoglobulin-like receptor 1 isoform b precursor [Homo sapiens];NP_001275952.2//leukocyte-associated immunoglobulin-like receptor 1 isoform c precursor [Homo sapiens];NP_002278.2//leukocyte-associated immunoglobulin-like receptor 1 isoform a precursor [Homo sapiens];NP_00…	6769	STAC	-1.45154
NP_000192.2//intercellular adhesion molecule 1 precursor [Homo sapiens]	3383	ICAM1	1.70186		NP_036391.1//hairy/enhancer-of-split related with YRPW motif protein 2 [Homo sapiens]	51422	PRKAG2	-1.45121
NP_001306118.1//tissue-type plasminogen activator isoform 4 precursor [Homo sapiens];XP_008975163.2//PREDICTED: tissue-type plasminogen activator isoform X1 [Pan paniscus];XP_008975164.2//PREDICTED: tissue-type plasminogen activator isoform X2 [Pan paniscus]	5327	PLAT	1.70173		XP_011789657.1//PREDICTED: acyl-CoA-binding domain-containing protein 7 [Colobus angolensis palliatus]	554	AVPR2	-1.45095
NP_001302431.1//solute carrier family 22 member 18 isoform c [Homo sapiens];NP_001302430.1//solute carrier family 22 member 18 isoform a [Homo sapiens]	5002	SLC22A18	1.70125		NP_073143.2//dual specificity protein phosphatase 6 isoform b [Homo sapiens];XP_004845044.2//dual specificity protein phosphatase 6 isoform X1 [Heterocephalus glaber]	8444	DYRK3	-1.45092
EAW63626.1//lysyl oxidase-like 2, isoform CRA_b [Homo sapiens]	4017	LOXL2	1.69859		XP_011721195.1//PREDICTED: beta-1,4-galactosyltransferase 5 [Macaca nemestrina]	9824	ARHGAP11A	-1.4505
EAW69377.1//growth arrest and DNA-damage-inducible, beta, isoform CRA_b, partial [Homo sapiens]	4616	GADD45B	1.69783		NP_001295136.1//rho GTPase-activating protein 39 isoform 1 [Homo sapiens];XP_011515614.1//PREDICTED: rho GTPase-activating protein 39 isoform X2 [Homo sapiens];NP_079527.1//rho GTPase-activating protein 39 isoform 2 [Homo sapiens]	284723	SLC25A34	-1.45026
NP_114412.2//ras association domain-containing protein 4 [Homo sapiens];XP_005271892.1//PREDICTED: ras association domain-containing protein 4 isoform X6 [Homo sapiens];XP_005271890.1//PREDICTED: ras association domain-containing protein 4 isoform X5 [Homo sapiens];AAO61140.1//putative tumor suppressor RASSF4 isoform C [Homo sapiens]	83937	RASSF4	1.69709		XP_005657710.2//AP-3 complex subunit mu-2 isoform X1 [Sus scrofa]	200933	FBXO45	-1.45023
NP_036471.1//tetraspanin-15 isoform 1 [Homo sapiens];NP_001338192.1//tetraspanin-15 isoform 2 [Homo sapiens]	23555	TSPAN15	1.69524		NP_067636.1//pleckstrin homology domain-containing family A member 2 [Homo sapiens]	79109	MAPKAP1	-1.44929
NP_001269423.1//golgin subfamily A member 8N [Homo sapiens]	643699	GOLGA8N	1.69289		NP_689988.1//coiled-coil domain-containing protein 110 isoform a [Homo sapiens];NP_001138883.1//coiled-coil domain-containing protein 110 isoform b [Homo sapiens]	7849	PAX8	-1.44927
NP_597725.1//BMP-binding endothelial regulator protein precursor [Homo sapiens]	168667	BMPER	1.69219		XP_016871664.1//PREDICTED: alpha-2,8-sialyltransferase 8F isoform X2 [Homo sapiens];NP_001004470.1//alpha-2,8-sialyltransferase 8F isoform 1 precursor [Homo sapiens]	56254	RNF20	-1.44911
NP_001186592.1//PMF1-BGLAP protein isoform 3 [Homo sapiens];NP_001186591.1//PMF1-BGLAP protein isoform 2 [Homo sapiens];NP_001186593.1//PMF1-BGLAP protein isoform 4 [Homo sapiens];NP_001186590.1//PMF1-BGLAP protein isoform 1 [Homo sapiens]	100527963	PMF1-BGLAP	1.69151		NP_001338604.1//protein FAM98C isoform 2 [Homo sapiens];XP_016791344.1//PREDICTED: protein FAM98C [Pan troglodytes]	25909	AHCTF1	-1.44901
XP_016780982.1//PREDICTED: citrate lyase subunit beta-like protein, mitochondrial isoform X2 [Pan troglodytes]	171425	CLYBL	1.6891		NP_689943.4//protein broad-minded [Homo sapiens]	1729	DIAPH1	-1.44836
NP_065161.3//choline transporter-like protein 2 isoform 1 [Homo sapiens];NP_001138528.1//choline transporter-like protein 2 isoform 2 [Homo sapiens]	57153	SLC44A2	1.68855		A8MXJ8.1//PUTATIVE PSEUDOGENE: RecName: Full=Putative protein FAM90A5P	445815	PALM2-AKAP2	-1.44801
NP_919417.1//probable D-lactate dehydrogenase, mitochondrial isoform 2 precursor [Homo sapiens];NP_705690.2//probable D-lactate dehydrogenase, mitochondrial isoform 1 precursor [Homo sapiens]	197257	LDHD	1.6878		NP_001138740.1//protein FAM185A isoform 1 [Homo sapiens];NP_001337916.1//protein FAM185A isoform 3 [Homo sapiens];NP_001138741.1//protein FAM185A isoform 2 [Homo sapiens]	400745	SH2D5	-1.4478
BAD92226.1//Interferon, gamma-inducible protein 16 variant, partial [Homo sapiens];AAA58683.1//interferon-gamma induced protein [Homo sapiens];XP_005245184.1//PREDICTED: gamma-interferon-inducible protein 16 isoform X1 [Homo sapiens];NP_001193496.1//gamma-interferon-inducible protein 16 isoform 1 [Homo sapiens];XP_006711353.1//PREDICTED: gamma-interferon-inducible protein 16 isoform X2 [Homo sapi…	3428	IFI16	1.68712		NP_006801.1//protein disulfide-isomerase A5 precursor [Homo sapiens]	9735	KNTC1	-1.447
XP_004044323.2//PREDICTED: succinate dehydrogenase assembly factor 4, mitochondrial [Gorilla gorilla gorilla];NP_660310.2//succinate dehydrogenase assembly factor 4, mitochondrial precursor [Homo sapiens]	135154	SDHAF4	1.68686		XP_007993745.1//PREDICTED: olfactory receptor 7A17-like [Chlorocebus sabaeus]	55732	C1orf112	-1.44691
XP_015989254.1//PREDICTED: LOW QUALITY PROTEIN: volume-regulated anion channel subunit LRRC8A [Rousettus aegyptiacus];XP_004671845.1//PREDICTED: volume-regulated anion channel subunit LRRC8A [Jaculus jaculus]	56262	LRRC8A	1.68623		NP_073749.2//armadillo repeat-containing X-linked protein 5 [Homo sapiens];XP_017354867.1//PREDICTED: LOW QUALITY PROTEIN: LINE-1 retrotransposable element ORF2 protein [Cebus capucinus imitator];NP_085142.1//protein BHLHb9 [Homo sapiens];NP_612446.1//G-protein coupled receptor-associated sorting protein 2 [Homo sapiens]	402317	OR2A42	-1.4468
NP_001207403.1//liprin-alpha-2 isoform c [Homo sapiens];NP_001207407.1//liprin-alpha-2 isoform g [Homo sapiens];NP_001207402.1//liprin-alpha-2 isoform b [Homo sapiens];NP_003616.2//liprin-alpha-2 isoform a [Homo sapiens];XP_016779412.1//PREDICTED: liprin-alpha-2 isoform X28 [Pan troglodytes];NP_001207404.1//liprin-alpha-2 isoform d [Homo sapiens];XP_016875590.1//PREDICTED: liprin-alpha-2 isoform …	8499	PPFIA2	1.68236		XP_014937804.1//PREDICTED: zinc finger protein 397 isoform X3 [Acinonyx jubatus];XP_008977959.1//PREDICTED: zinc finger and SCAN domain-containing protein 30 [Callithrix jacchus];XP_007972475.1//PREDICTED: zinc finger protein 397 [Chlorocebus sabaeus]	4171	MCM2	-1.44677
EDL05992.1//Bcl2-like 1, isoform CRA_c, partial [Mus musculus];NP_001182.1//bcl-2-like protein 1 isoform Bcl-X(S) [Homo sapiens]	598	BCL2L1	1.68228		XP_016780139.1//PREDICTED: adhesion G-protein coupled receptor D1 isoform X1 [Pan troglodytes];NP_942122.2//adhesion G-protein coupled receptor D1 isoform 1 precursor [Homo sapiens];XP_021778853.1//adhesion G-protein coupled receptor D1 isoform X7 [Papio anubis]	221150	SKA3	-1.44596
XP_016856912.1//PREDICTED: cyclin-dependent kinase 18 isoform X1 [Homo sapiens];XP_011507904.1//PREDICTED: cyclin-dependent kinase 18 isoform X2 [Homo sapiens]	5129	CDK18	1.6768		BAD92368.1//Pleiomorphic adenoma gene 1 variant, partial [Homo sapiens];NP_002646.2//zinc finger protein PLAG1 isoform a [Homo sapiens]	25914	RTTN	-1.44562
XP_011785124.1//PREDICTED: probable ATP-dependent RNA helicase DHX58 isoform X1 [Colobus angolensis palliatus];NP_077024.2//probable ATP-dependent RNA helicase DHX58 [Homo sapiens]	79132	DHX58	1.67674		XP_009187128.1//doublesex- and mab-3-related transcription factor 2 isoform X1 [Papio anubis];NP_870987.2//doublesex- and mab-3-related transcription factor 2 isoform 2 [Homo sapiens];AAF86295.1//DMRT2/terra-like protein [Homo sapiens]	10647	SCGB1D2	-1.44475
XP_006063276.1//PREDICTED: histone H2A type 3-like [Bubalus bubalis]	92815	HIST3H2A	1.67565		NP_001012780.1//cytoplasmic tRNA 2-thiolation protein 2 isoform 2 [Homo sapiens];NP_001012777.1//cytoplasmic tRNA 2-thiolation protein 2 isoform 1 [Homo sapiens];NP_001305436.1//cytoplasmic tRNA 2-thiolation protein 2 isoform 3 [Homo sapiens]	114787	GPRIN1	-1.4443
NP_001317471.1//hexosaminidase D isoform 2 [Homo sapiens];BAH12009.1//unnamed protein product [Homo sapiens];XP_011921377.1//PREDICTED: LOW QUALITY PROTEIN: 2-oxoglutarate and iron-dependent oxygenase domain-containing protein 3 [Cercocebus atys];NP_775891.2//hexosaminidase D isoform 1 [Homo sapiens];EAW89774.1//hexosaminidase (glycosyl hydrolase family 20, catalytic domain) containing, isoform C…	284004	HEXDC	1.67439		XP_006067989.1//PREDICTED: WW domain-binding protein 1 [Bubalus bubalis]	701	BUB1B	-1.44413
AAL77571.1//major histocompatibility complex, partial [Gorilla gorilla]	3109	HLA-DMB	1.6742		NP_001990.2//fibrillin-2 precursor [Homo sapiens]	144501	KRT80	-1.44402
NP_001073972.2//coiled-coil domain-containing protein 159 [Homo sapiens];XP_016881749.1//PREDICTED: coiled-coil domain-containing protein 159 isoform X8 [Homo sapiens]	126075	CCDC159	1.67401		XP_001160868.2//PREDICTED: TP53-regulated inhibitor of apoptosis 1 [Pan troglodytes]	147372	CCBE1	-1.44348
XP_021787510.1//LOW QUALITY PROTEIN: opsin-3 [Papio anubis];NP_001812.2//rab proteins geranylgeranyltransferase component A 2 [Homo sapiens];NP_055137.2//opsin-3 [Homo sapiens]	23596	OPN3	1.67324		NP_001229733.1//uncharacterized protein LOC100505549 [Homo sapiens];EAW83836.1//hCG2014340 [Homo sapiens];EAW63057.1//hCG1815015 [Homo sapiens];BAB71077.1//unnamed protein product [Homo sapiens]	135250	RAET1E	-1.4432
BAC23113.2//KIAA2017 protein, partial [Homo sapiens];NP_997320.2//dynein heavy chain 10, axonemal [Homo sapiens]	196385	DNAH10	1.67316		NP_003721.2//ribonuclease T2 precursor [Homo sapiens]	79801	SHCBP1	-1.44262
XP_016858686.1//PREDICTED: rap guanine nucleotide exchange factor 4 isoform X4 [Homo sapiens];NP_008954.2//rap guanine nucleotide exchange factor 4 isoform a [Homo sapiens];NP_001093867.1//rap guanine nucleotide exchange factor 4 isoform b [Homo sapiens]	11069	RAPGEF4	1.67107		XP_012360014.1//PREDICTED: uncharacterized protein LOC105739291 [Nomascus leucogenys]	91156	IGFN1	-1.44261
XP_011541872.1//PREDICTED: nucleotide exchange factor SIL1 isoform X1 [Homo sapiens]	64374	SIL1	1.66866		XP_007979429.1//PREDICTED: LOW QUALITY PROTEIN: zinc finger protein 680 [Chlorocebus sabaeus];XP_021790897.1//LOW QUALITY PROTEIN: zinc finger protein 92 [Papio anubis];XP_011822435.1//PREDICTED: LOW QUALITY PROTEIN: zinc finger protein 92-like [Mandrillus leucophaeus]	6812	STXBP1	-1.44226
NP_000111.1//epoxide hydrolase 1 [Homo sapiens]	2052	EPHX1	1.66831		NP_002195.1//integrin alpha-3 preproprotein [Homo sapiens]	57016	AKR1B10	-1.44204
XP_004747327.2//PREDICTED: glycerophosphodiester phosphodiesterase domain-containing protein 1 [Mustela putorius furo];NP_001159465.1//glycerophosphodiester phosphodiesterase domain-containing protein 1 isoform 3 [Homo sapiens]	284161	GDPD1	1.66692		NP_001316057.1//interferon gamma receptor 2 isoform 1 precursor [Homo sapiens];NP_005525.2//interferon gamma receptor 2 isoform 2 precursor [Homo sapiens]	84515	MCM8	-1.44195
CAA87632.1//flavin-containing monooxygenase 3 (FMO3) [Homo sapiens];NP_001306103.1//dimethylaniline monooxygenase [N-oxide-forming] 3 isoform c [Homo sapiens];NP_001002294.1//dimethylaniline monooxygenase [N-oxide-forming] 3 isoform a [Homo sapiens];NP_001028065.1//dimethylaniline monooxygenase [N-oxide-forming] 3 [Macaca mulatta]	2328	FMO3	1.66516		NP_001280133.1//major vault protein isoform 2 [Homo sapiens];XP_004057491.1//PREDICTED: major vault protein [Gorilla gorilla gorilla];NP_059447.2//major vault protein isoform 1 [Homo sapiens];NP_001280134.1//major vault protein isoform 3 [Homo sapiens]	5982	RFC2	-1.44193
NP_001012279.1//protein SOGA3 precursor [Homo sapiens]	387104	SOGA3	1.66514		NP_000286.3//alpha-1-antitrypsin precursor [Homo sapiens];XP_011939206.1//PREDICTED: alpha-1-antitrypsin [Cercocebus atys];XP_012353534.1//PREDICTED: alpha-1-antitrypsin isoform X2 [Nomascus leucogenys];XP_004091887.1//PREDICTED: alpha-1-antitrypsin isoform X1 [Nomascus leucogenys]	5784	PTPN14	-1.44172
NP_751892.1//voltage-gated potassium channel subunit beta-1 isoform 1 [Homo sapiens];NP_001295146.1//voltage-gated potassium channel subunit beta-1 isoform 4 [Homo sapiens];NP_001295151.1//voltage-gated potassium channel subunit beta-1 isoform 5 [Homo sapiens];NP_058999.1//voltage-gated potassium channel subunit beta-1 [Rattus norvegicus];NP_003462.2//voltage-gated potassium channel subunit beta-…	7881	KCNAB1	1.66339		NP_001156002.1//SH3 domain-containing protein 21 isoform 1 [Homo sapiens]	55273	TMEM100	-1.44172
NP_001074319.1//coiled-coil domain-containing protein 30 isoform 1 [Homo sapiens];XP_011540373.1//PREDICTED: coiled-coil domain-containing protein 30 isoform X4 [Homo sapiens];XP_017397258.1//PREDICTED: phosphopantothenate--cysteine ligase isoform X1 [Cebus capucinus imitator];XP_011540372.1//PREDICTED: coiled-coil domain-containing protein 30 isoform X3 [Homo sapiens];XP_011540371.1//PREDICTED: …	728621	CCDC30	1.66253		NP_065949.1//calcium-binding and coiled-coil domain-containing protein 1 isoform 1 [Homo sapiens];XP_011536903.1//PREDICTED: calcium-binding and coiled-coil domain-containing protein 1 isoform X1 [Homo sapiens];NP_001137154.1//calcium-binding and coiled-coil domain-containing protein 1 isoform 2 [Homo sapiens];BAA96060.1//KIAA1536 protein, partial [Homo sapiens]	83698	CALN1	-1.44155
XP_011820518.1//PREDICTED: uncharacterized protein LOC105528398 [Mandrillus leucophaeus]	56129	PCDHB7	1.66033		XP_014968096.1//PREDICTED: procollagen-lysine,2-oxoglutarate 5-dioxygenase 1 [Macaca mulatta];NP_001303249.1//procollagen-lysine,2-oxoglutarate 5-dioxygenase 1 isoform 1 precursor [Homo sapiens]	7480	WNT10B	-1.4415
CAD62614.1//unnamed protein product, partial [Homo sapiens];XP_007986184.1//PREDICTED: adenylosuccinate synthetase isozyme 1 isoform X2 [Chlorocebus sabaeus];XP_007942776.1//PREDICTED: adenylosuccinate synthetase isozyme 1 isoform X1 [Orycteropus afer afer]	122622	ADSSL1	1.66003		NP_001007279.1//E3 ubiquitin-protein ligase TRIM13 isoform 2 [Homo sapiens];NP_434698.1//E3 ubiquitin-protein ligase TRIM13 isoform 1 [Homo sapiens]	83990	BRIP1	-1.44121
XP_010366495.1//PREDICTED: LOW QUALITY PROTEIN: patr class I histocompatibility antigen, alpha chain E [Rhinopithecus roxellana]	3133	HLA-E	1.65945		NP_066568.3//solute carrier family 15 member 2 isoform a [Homo sapiens];NP_001139470.1//solute carrier family 15 member 2 isoform b [Homo sapiens]	23178	PASK	-1.44119
XP_003939460.2//PREDICTED: protein S100-B isoform X1 [Saimiri boliviensis boliviensis]	6285	S100B	1.6586		XP_004675417.1//PREDICTED: potassium voltage-gated channel subfamily E member 2 [Condylura cristata];XP_018873175.1//PREDICTED: potassium voltage-gated channel subfamily E member 2 isoform X1 [Gorilla gorilla gorilla]	7398	USP1	-1.4409
NP_055723.1//dolichol kinase [Homo sapiens]	22845	DOLK	1.65683		NP_055985.2//extracellular sulfatase Sulf-1 precursor [Homo sapiens]	124359	CDYL2	-1.44082
EAW98182.1//sirtuin (silent mating type information regulation 2 homolog) 4 (S. cerevisiae), isoform CRA_a [Homo sapiens]	23409	SIRT4	1.65529		NP_001308154.1//histone deacetylase 6 isoform a [Homo sapiens];BAG53817.1//unnamed protein product [Homo sapiens];XP_008957537.1//PREDICTED: histone deacetylase 6 isoform X1 [Pan paniscus];EAW50744.1//histone deacetylase 6, isoform CRA_a [Homo sapiens];EHH30703.1//Histone deacetylase 6 [Macaca mulatta];XP_016799016.1//PREDICTED: histone deacetylase 6 [Pan troglodytes]	255631	COL24A1	-1.44007
BAJ83984.1//hypothetical protein [Homo sapiens];XP_014202579.1//PREDICTED: proline-rich protein 4 isoform X1 [Pan paniscus];NP_001278244.1//salivary acidic proline-rich phosphoprotein 1/2 isoform b [Homo sapiens];XP_018894118.1//PREDICTED: salivary acidic proline-rich phosphoprotein 1/2 [Gorilla gorilla gorilla]	5554	PRH1	1.65411		NP_001013027.1//protocadherin beta-6 precursor [Pan troglodytes];XP_008013801.1//PREDICTED: uncharacterized protein LOC103245176 [Chlorocebus sabaeus];XP_012360027.1//PREDICTED: LOW QUALITY PROTEIN: uncharacterized protein LOC100585730 [Nomascus leucogenys];XP_011715028.1//PREDICTED: LOW QUALITY PROTEIN: protocadherin-16-like [Macaca nemestrina]	5427	POLE2	-1.43977
Q6P0A1.2//RecName: Full=Protein FAM180B	399888	FAM180B	1.65111		P13164.3//RecName: Full=Interferon-induced transmembrane protein 1; AltName: Full=Dispanin subfamily A member 2a; Short=DSPA2a; AltName: Full=Interferon-induced protein 17; AltName: Full=Interferon-inducible protein 9-27; AltName: Full=Leu-13 antigen; AltName: CD_antigen=CD225;NP_003632.3//interferon-induced transmembrane protein 1 [Homo sapiens];NP_006426.2//interferon-induced transmembrane prot…	9774	BCLAF1	-1.43968
XP_008949543.1//PREDICTED: lethal(3)malignant brain tumor-like protein 1 isoform X3 [Pan paniscus];NP_056293.4//lethal(3)malignant brain tumor-like protein 1 isoform I [Homo sapiens]	26013	L3MBTL1	1.65078		XP_003823780.1//PREDICTED: G-protein coupled receptor 56 isoform X2 [Pan paniscus];AAH08770.1//G protein-coupled receptor 56 [Homo sapiens];NP_005673.3//adhesion G-protein coupled receptor G1 isoform a precursor [Homo sapiens];NP_958933.1//adhesion G-protein coupled receptor G1 isoform b precursor [Homo sapiens];NP_001277071.1//adhesion G-protein coupled receptor G1 isoform d precursor [Homo sapi…	9532	BAG2	-1.43943
CUX91157.1//MHC class II antigen [Homo sapiens];XP_011891807.1//PREDICTED: HLA class II histocompatibility antigen, DQ beta 1 chain [Cercocebus atys]	3119	HLA-DQB1	1.64949		NP_001263987.1//ERCC6-PGBD3 fusion protein isoform 1 [Homo sapiens]	151246	SGO2	-1.4391
NP_001157980.1//nebulin isoform 2 [Homo sapiens];NP_001258137.1//nebulin isoform 4 [Homo sapiens];NP_001157979.1//nebulin isoform 1 [Homo sapiens];NP_004534.2//nebulin isoform 3 [Homo sapiens]	4703	NEB	1.64936		NP_003847.2//interleukin-1 receptor-like 1 isoform 2 precursor [Homo sapiens];NP_057316.3//interleukin-1 receptor-like 1 isoform 1 precursor [Homo sapiens];XP_009234974.1//PREDICTED: interleukin-1 receptor-like 1 isoform X2 [Pongo abelii]	10600	USP16	-1.43861
NP_001701.2//complement factor B preproprotein [Homo sapiens]	629	CFB	1.64885		BAG59665.1//unnamed protein product [Homo sapiens];NP_001003690.1//MAD2L1-binding protein isoform 1 [Homo sapiens]	54443	ANLN	-1.43851
XP_008967456.1//PREDICTED: FXYD domain-containing ion transport regulator 5 isoform X3 [Pan paniscus];XP_003816171.2//PREDICTED: FXYD domain-containing ion transport regulator 5 isoform X2 [Pan paniscus];XP_016791150.1//PREDICTED: FXYD domain-containing ion transport regulator 5 isoform X3 [Pan troglodytes]	53827	FXYD5	1.64829		EAW90300.1//hCG2041007, partial [Homo sapiens]	55342	STRBP	-1.43781
NP_060798.2//methyl-CpG-binding domain protein 5 [Homo sapiens];XP_016859971.1//PREDICTED: methyl-CpG-binding domain protein 5 isoform X2 [Homo sapiens];XP_016859973.1//PREDICTED: methyl-CpG-binding domain protein 5 isoform X4 [Homo sapiens]	55777	MBD5	1.64771		AAI07895.1//NME1-NME2 protein [Homo sapiens]	79974	CPED1	-1.43712
NP_000055.2//complement C3 preproprotein [Homo sapiens]	718	C3	1.64754		NP_001019851.1//F-box only protein 48 [Homo sapiens]	100131827	ZNF717	-1.43643
NP_063939.2//carbohydrate sulfotransferase 7 precursor [Homo sapiens]	56548	CHST7	1.64753		NP_036390.3//hairy/enhancer-of-split related with YRPW motif protein 1 isoform a [Homo sapiens];NP_001035798.1//hairy/enhancer-of-split related with YRPW motif protein 1 isoform b [Homo sapiens];XP_017377364.1//PREDICTED: hairy/enhancer-of-split related with YRPW motif protein 1 isoform X3 [Cebus capucinus imitator]	100316904	SAP25	-1.43603
XP_019135566.1//neurexin 3 isoform X16 [Corvus cornix cornix];XP_019328001.1//PREDICTED: neurexin 3 isoform X2 [Aptenodytes forsteri];XP_008116588.1//PREDICTED: neurexin 3 isoform X5 [Anolis carolinensis];NP_001258949.1//neurexin 3 isoform 4 precursor [Homo sapiens];NP_620426.2//neurexin 3 isoform 2 precursor [Homo sapiens];XP_017597218.1//PREDICTED: neurexin 3 isoform X28 [Corvus brachyrhynchos]…	9369	NRXN3	1.64599		NP_001091672.1//hypermethylated in cancer 1 protein isoform 2 [Homo sapiens];XP_014973701.1//PREDICTED: hypermethylated in cancer 1 protein isoform X1 [Macaca mulatta]	51514	DTL	-1.43584
XP_017523620.1//PREDICTED: gliomedin [Manis javanica];XP_002717771.2//PREDICTED: gliomedin [Oryctolagus cuniculus]	342035	GLDN	1.64533		XP_010628738.2//PREDICTED: zinc finger protein 250 [Fukomys damarensis]	8013	NR4A3	-1.43367
NP_000478.3//arylsulfatase A isoform a precursor [Homo sapiens]	410	ARSA	1.64496		NP_057655.2//lengsin isoform a [Homo sapiens];NP_001137412.1//lengsin isoform b [Homo sapiens]	4172	MCM3	-1.43253
NP_001309812.1//actin-binding LIM protein 1 isoform e [Homo sapiens];XP_017799835.2//actin-binding LIM protein 1 isoform X18 [Papio anubis];NP_001309811.1//actin-binding LIM protein 1 isoform d [Homo sapiens];XP_019661246.1//PREDICTED: actin-binding LIM protein 1 isoform X14 [Ailuropoda melanoleuca];XP_016871742.1//PREDICTED: actin-binding LIM protein 1 isoform X16 [Homo sapiens];XP_016774901.1//…	3983	ABLIM1	1.64442		NP_694583.1//coiled-coil domain-containing protein 140 [Homo sapiens]	5558	PRIM2	-1.43159
XP_018878785.1//PREDICTED: pre-B-cell leukemia transcription factor-interacting protein 1 isoform X1 [Gorilla gorilla gorilla];NP_065385.2//pre-B-cell leukemia transcription factor-interacting protein 1 isoform 1 [Homo sapiens]	57326	PBXIP1	1.64392		NP_995318.1//PRELI domain-containing protein 2 isoform b [Homo sapiens];NP_892005.1//PRELI domain-containing protein 2 isoform a [Homo sapiens]	25837	RAB26	-1.43045
XP_009441009.2//PREDICTED: ATP-binding cassette sub-family A member 13 isoform X3 [Pan troglodytes];NP_689914.3//ATP-binding cassette sub-family A member 13 [Homo sapiens]	154664	ABCA13	1.6435		NP_001177246.1//inositol hexakisphosphate kinase 2 isoform e [Homo sapiens];XP_006511916.1//PREDICTED: inositol hexakisphosphate kinase 2 isoform X3 [Mus musculus];XP_008969949.1//PREDICTED: inositol hexakisphosphate kinase 2 isoform X8 [Pan paniscus];NP_001177245.1//inositol hexakisphosphate kinase 2 isoform d [Homo sapiens];XP_003818445.1//PREDICTED: inositol hexakisphosphate kinase 2 isoform X…	54436	SH3TC1	-1.43028
NP_001244937.1//zinc finger CW-type PWWP domain protein 1 isoform 2 [Homo sapiens];NP_060454.3//zinc finger CW-type PWWP domain protein 1 isoform 1 [Homo sapiens];XP_006716100.1//PREDICTED: zinc finger CW-type PWWP domain protein 1 isoform X2 [Homo sapiens]	55063	ZCWPW1	1.64064		NP_003716.2//17-beta-hydroxysteroid dehydrogenase type 6 precursor [Homo sapiens]	7272	TTK	-1.4288
NP_000143.2//lysosomal alpha-glucosidase preproprotein [Homo sapiens]	2548	GAA	1.64014		XP_006718444.1//PREDICTED: zinc transporter ZIP13 isoform X2 [Homo sapiens];XP_011518768.1//PREDICTED: zinc transporter ZIP13 isoform X1 [Homo sapiens];XP_008966351.1//PREDICTED: zinc transporter ZIP13 isoform X5 [Pan paniscus];XP_008966347.1//PREDICTED: zinc transporter ZIP13 isoform X1 [Pan paniscus]	157313	CDCA2	-1.42869
XP_015307523.1//PREDICTED: protocadherin gamma-A6 isoform X13 [Macaca fascicularis];XP_011795171.1//PREDICTED: LOW QUALITY PROTEIN: protocadherin gamma-A6-like [Colobus angolensis palliatus]	56109	PCDHGA6	1.63767		XP_016870107.1//PREDICTED: F-box only protein 10 isoform X1 [Homo sapiens]	9879	DDX46	-1.42768
NP_001017370.1//NHL repeat-containing protein 3 isoform b [Homo sapiens];NP_001012772.1//NHL repeat-containing protein 3 isoform a precursor [Homo sapiens];XP_010343248.1//PREDICTED: NHL repeat-containing protein 3 isoform X1 [Saimiri boliviensis boliviensis]	387921	NHLRC3	1.63656		XP_016812722.1//PREDICTED: maturin isoform X1 [Pan troglodytes];XP_007979925.1//PREDICTED: maturin [Chlorocebus sabaeus]	149233	IL23R	-1.42755
NP_002013.1//dimethylaniline monooxygenase [N-oxide-forming] 4 [Homo sapiens]	2329	FMO4	1.63613		OWK14920.1//hypothetical protein Celaphus_00001177 [Cervus elaphus hippelaphus];XP_006532355.1//PREDICTED: homeobox protein Hox-B6 isoform X1 [Mus musculus];XP_008951104.1//PREDICTED: homeobox protein Hox-B6 isoform X1 [Pan paniscus]	9734	HDAC9	-1.42728
NP_536737.3//syntenin-2 isoform a [Homo sapiens]	27111	SDCBP2	1.63451		EAW64888.1//scotin, isoform CRA_c [Homo sapiens];XP_007982311.1//PREDICTED: protein shisa-5 [Chlorocebus sabaeus];BAG60969.1//unnamed protein product [Homo sapiens]	57214	CEMIP	-1.4272
NP_001243838.1//cytochrome b reductase 1 isoform 3 [Homo sapiens];NP_079119.3//cytochrome b reductase 1 isoform 1 [Homo sapiens];NP_001120855.1//cytochrome b reductase 1 isoform 2 [Homo sapiens]	79901	CYBRD1	1.63378		XP_019687249.1//PREDICTED: histone H2A type 1-E isoform X2 [Felis catus]	54801	HAUS6	-1.42692
NP_001007254.2//endogenous retrovirus group 3 member 1 Env polyprotein precursor [Homo sapiens]	2086	ERV3-1	1.63358		XP_002827717.2//PREDICTED: TBC1 domain family member 3G-like [Pongo abelii];NP_115634.3//TBC1 domain family member 3F [Homo sapiens];XP_005276971.1//PREDICTED: TBC1 domain family member 3G isoform X1 [Homo sapiens];XP_007940188.1//PREDICTED: puromycin-sensitive aminopeptidase isoform X1 [Orycteropus afer afer]	135293	PM20D2	-1.42683
NP_005123.2//meiotic recombination protein REC8 homolog [Homo sapiens]	9985	REC8	1.63356		NP_000411.1//kell blood group glycoprotein [Homo sapiens]	5575	PRKAR1B	-1.42614
XP_006143512.2//PREDICTED: LOW QUALITY PROTEIN: dynactin-associated protein [Tupaia chinensis];XP_020039145.1//LOW QUALITY PROTEIN: dynactin-associated protein [Castor canadensis];XP_017496475.1//PREDICTED: LOW QUALITY PROTEIN: mucin-22-like [Manis javanica]	284254	DYNAP	1.63185		XP_012361184.1//PREDICTED: LOW QUALITY PROTEIN: semaphorin-4G [Nomascus leucogenys];NP_060363.2//semaphorin-4G isoform 1 precursor [Homo sapiens]	338699	ANKRD42	-1.42589
XP_004441617.2//PREDICTED: melanoma-derived growth regulatory protein [Ceratotherium simum simum];NP_006524.1//melanoma-derived growth regulatory protein precursor [Homo sapiens]	8190	MIA	1.63066		NP_689810.3//fibrous sheath-interacting protein 1 [Homo sapiens];XP_008015275.1//PREDICTED: fibrous sheath-interacting protein 1 isoform X1 [Chlorocebus sabaeus]	10594	PRPF8	-1.42547
NP_001186851.1//sialate O-acetylesterase isoform 2 [Homo sapiens];XP_008019528.1//PREDICTED: sialate O-acetylesterase isoform X1 [Chlorocebus sabaeus];NP_733746.1//sialate O-acetylesterase isoform 1 precursor [Homo sapiens]	54414	SIAE	1.63041		NP_002440.2//homeobox protein MSX-2 [Homo sapiens]	4436	MSH2	-1.42537
EAW71480.1//hCG2041529, partial [Homo sapiens]	388588	SMIM1	1.62997		XP_523607.3//PREDICTED: schlafen family member 5 [Pan troglodytes]	163154	PRR22	-1.42501
XP_006718269.3//PREDICTED: transmembrane protein 80 isoform X1 [Homo sapiens];NP_001263182.1//transmembrane protein 80 isoform 4 [Homo sapiens];NP_001263203.1//transmembrane protein 80 isoform 5 [Homo sapiens];XP_016873089.1//PREDICTED: transmembrane protein 80 isoform X2 [Homo sapiens]	283232	TMEM80	1.62919		NP_001340709.1//clathrin heavy chain linker domain-containing protein 1 isoform 4 [Homo sapiens];NP_001340711.1//clathrin heavy chain linker domain-containing protein 1 isoform 5 [Homo sapiens];NP_689598.2//clathrin heavy chain linker domain-containing protein 1 isoform 1 [Homo sapiens];NP_001340714.1//clathrin heavy chain linker domain-containing protein 1 isoform 6 [Homo sapiens]	6817	SULT1A1	-1.42476
NP_001118231.1//protein FRG2-like-2 [Homo sapiens]	100288801	FRG2C	1.62897		XP_005545602.2//PREDICTED: LOW QUALITY PROTEIN: CKLF-like MARVEL transmembrane domain-containing protein 7 [Macaca fascicularis]	22852	ANKRD26	-1.4242
NP_620142.2//uncharacterized protein C11orf74 isoform a [Homo sapiens];NP_001263654.1//uncharacterized protein C11orf74 isoform b [Homo sapiens]	119710	C11orf74	1.62886		NP_001336739.1//calcium uptake protein 3, mitochondrial isoform 2 [Homo sapiens];NP_859074.1//calcium uptake protein 3, mitochondrial isoform 1 [Homo sapiens]	9891	NUAK1	-1.42407
ACF94471.1//epididymis luminal protein 9 [Homo sapiens]	216	ALDH1A1	1.62766		AAX93234.1//unknown, partial [Homo sapiens];AAC52114.1//3-hydroxyisobutyryl-coenzyme A hydrolase [Homo sapiens];NP_055177.2//3-hydroxyisobutyryl-CoA hydrolase, mitochondrial isoform 1 precursor [Homo sapiens];AAH05190.2//HIBCH protein, partial [Homo sapiens]	127428	TCEANC2	-1.42378
XP_016870293.1//PREDICTED: putative methyltransferase C9orf114 isoform X1 [Homo sapiens]	51490	SPOUT1	1.62748		NP_071760.2//dnaJ homolog subfamily C member 1 precursor [Homo sapiens]	5932	RBBP8	-1.42331
NP_001273974.1//endophilin-B2 isoform a [Homo sapiens];NP_064530.1//endophilin-B2 isoform b [Homo sapiens];EAW87856.1//SH3-domain GRB2-like endophilin B2, isoform CRA_b [Homo sapiens];XP_017703777.1//PREDICTED: endophilin-B2 isoform X2 [Rhinopithecus bieti]	56904	SH3GLB2	1.62698		NP_620055.1//suppressor of tumorigenicity 7 protein-like isoform 2 [Homo sapiens];NP_620056.1//suppressor of tumorigenicity 7 protein-like isoform 3 [Homo sapiens];XP_008575055.1//PREDICTED: suppressor of tumorigenicity 7 protein-like isoform X1 [Galeopterus variegatus];XP_016781111.1//PREDICTED: suppressor of tumorigenicity 7 protein-like isoform X5 [Pan troglodytes];NP_060214.2//suppressor of t…	6830	SUPT6H	-1.42262
NP_068766.1//serine racemase isoform a [Homo sapiens];XP_008008017.1//PREDICTED: serine racemase isoform X1 [Chlorocebus sabaeus]	63826	SRR	1.62598		NP_000101.2//dihydropyrimidine dehydrogenase [NADP(+)] isoform 1 [Homo sapiens];NP_001153773.1//dihydropyrimidine dehydrogenase [NADP(+)] isoform 2 [Homo sapiens];XP_021781150.1//dihydropyrimidine dehydrogenase [NADP(+)] isoform X1 [Papio anubis]	1786	DNMT1	-1.42221
NP_853516.1//gap junction gamma-3 protein [Homo sapiens]	349149	GJC3	1.62522		NP_003715.3//jerky protein homolog isoform a [Homo sapiens];NP_001070995.2//jerky protein homolog isoform b [Homo sapiens]	124976	SPNS2	-1.42206
BAG37780.1//unnamed protein product [Homo sapiens]	1573	CYP2J2	1.62457		NP_001013669.1//protein FAM227A isoform 1 [Homo sapiens];NP_001277959.1//protein FAM227A isoform 2 [Homo sapiens]	10714	POLD3	-1.42201
NP_004460.1//vascular endothelial growth factor D preproprotein [Homo sapiens]	2277	VEGFD	1.62379		NP_061756.1//protocadherin beta-13 precursor [Homo sapiens]	79075	DSCC1	-1.42155
XP_008046495.1//complement C1q tumor necrosis factor-related protein 1 [Carlito syrichta];XP_005407403.1//PREDICTED: complement C1q tumor necrosis factor-related protein 1 isoform X1 [Chinchilla lanigera]	114897	C1QTNF1	1.62324		NP_073155.2//extracellular matrix protein 1 isoform 2 precursor [Homo sapiens];NP_001189787.1//extracellular matrix protein 1 isoform 3 precursor [Homo sapiens];NP_004416.2//extracellular matrix protein 1 isoform 1 precursor [Homo sapiens]	9475	ROCK2	-1.42096
XP_005272752.3//PREDICTED: sodium-coupled neutral amino acid transporter 5 isoform X2 [Homo sapiens]	92745	SLC38A5	1.62211		XP_008953785.2//PREDICTED: LOW QUALITY PROTEIN: zinc finger protein 675, partial [Pan paniscus]	283316	CD163L1	-1.42083
NP_001129954.1//protein HIDE1 precursor [Homo sapiens]	255809	C19orf38	1.62183		NP_689649.1//GLIPR1-like protein 2 isoform 2 [Homo sapiens];NP_001257325.1//GLIPR1-like protein 2 isoform 1 [Homo sapiens]	768	CA9	-1.42033
NP_001281264.1//adhesion G protein-coupled receptor B2 isoform 1 preproprotein [Homo sapiens];NP_001281265.1//adhesion G protein-coupled receptor B2 isoform 2 preproprotein [Homo sapiens]	576	ADGRB2	1.62149		NP_775970.1//melanoma-associated antigen B18 [Homo sapiens]	10527	IPO7	-1.42028
XP_012310160.1//lysosomal acid lipase/cholesteryl ester hydrolase [Aotus nancymaae];XP_017365618.1//PREDICTED: lysosomal acid lipase/cholesteryl ester hydrolase [Cebus capucinus imitator]	3988	LIPA	1.61762		XP_011949923.1//PREDICTED: myocyte-specific enhancer factor 2B isoform X1 [Cercocebus atys];XP_011720253.1//PREDICTED: myocyte-specific enhancer factor 2B isoform X1 [Macaca nemestrina];XP_011846106.1//PREDICTED: myocyte-specific enhancer factor 2B-like isoform X1 [Mandrillus leucophaeus]	2491	CENPI	-1.41888
NP_001159531.1//hydroxymethylglutaryl-CoA lyase, mitochondrial isoform 2 precursor [Homo sapiens];NP_000182.2//hydroxymethylglutaryl-CoA lyase, mitochondrial isoform 1 precursor [Homo sapiens]	3155	HMGCL	1.61672		NP_036456.1//C-Jun-amino-terminal kinase-interacting protein 2 [Homo sapiens]	54880	BCOR	-1.41877
XP_016815074.1//PREDICTED: peptidase inhibitor 15 isoform X1 [Pan troglodytes]	51050	PI15	1.61669		NP_849149.3//IQ and ubiquitin-like domain-containing protein [Homo sapiens]	3142	HLX	-1.41866
NP_001012649.1//interleukin-32 isoform B [Homo sapiens];NP_001295007.1//interleukin-32 isoform E precursor [Homo sapiens];XP_016784733.1//PREDICTED: interleukin-32 isoform X3 [Pan troglodytes];NP_001012651.1//interleukin-32 isoform A [Homo sapiens];XP_016784736.1//PREDICTED: interleukin-32 isoform X6 [Pan troglodytes];NP_001012652.1//interleukin-32 isoform C [Homo sapiens];NP_001012654.1//interle…	9235	IL32	1.61633		NP_004902.1//protein disulfide-isomerase A4 precursor [Homo sapiens]	1213	CLTC	-1.41773
XP_009200453.1//cystathionine beta-synthase isoform X2 [Papio anubis];XP_017811902.1//cystathionine beta-synthase isoform X1 [Papio anubis];XP_011528085.1//PREDICTED: cystathionine beta-synthase isoform X6 [Homo sapiens]	102724560	CBSL	1.61629		NP_940988.2//E3 ubiquitin-protein ligase NHLRC1 [Homo sapiens]	64431	ACTR6	-1.41699
NP_116198.3//mitoguardin 2 isoform 1 [Homo sapiens];XP_017703783.1//PREDICTED: mitoguardin-2 isoform X2 [Rhinopithecus bieti];BAG64160.1//unnamed protein product [Homo sapiens]	84895	MIGA2	1.61569		XP_007992774.1//PREDICTED: LOW QUALITY PROTEIN: protein Dos [Chlorocebus sabaeus]	3726	JUNB	-1.41694
NP_056327.4//dynein heavy chain 1, axonemal [Homo sapiens]	25981	DNAH1	1.61533		EAW51168.1//pipecolic acid oxidase, isoform CRA_a [Homo sapiens]	58538	MPP4	-1.41684
XP_003804986.1//PREDICTED: uncharacterized protein C16orf45 homolog [Pan paniscus];XP_004408988.1//PREDICTED: uncharacterized protein C16orf45 homolog [Odobenus rosmarus divergens]	89927	C16orf45	1.61406		NP_000582.1//monocyte differentiation antigen CD14 precursor [Homo sapiens]	9252	RPS6KA5	-1.41664
XP_018888693.1//PREDICTED: uncharacterized protein LOC109028208 [Gorilla gorilla gorilla];XP_008003971.1//PREDICTED: calcium channel flower homolog isoform X3 [Chlorocebus sabaeus];XP_012300572.1//calcium channel flower homolog [Aotus nancymaae]	11094	CACFD1	1.61387		NP_000040.1//aspartoacylase [Homo sapiens]	285267	ZNF619	-1.4166
NP_001037834.2//protein FAM69C [Homo sapiens]	125704	FAM69C	1.61193		NP_001265238.1//A-kinase anchor protein 3 [Homo sapiens]	4176	MCM7	-1.41615
NP_001126043.1//2'-5'-oligoadenylate synthase 1 [Pongo abelii];NP_001027581.1//2'-5'-oligoadenylate synthase 1 isoform 3 [Homo sapiens];XP_011853298.1//PREDICTED: 2'-5'-oligoadenylate synthase 1 isoform X1 [Mandrillus leucophaeus];XP_011853299.1//PREDICTED: 2'-5'-oligoadenylate synthase 1 isoform X2 [Mandrillus leucophaeus]	4938	OAS1	1.61173		EAW55121.1//biphenyl hydrolase-like (serine hydrolase; breast epithelial mucin-associated antigen), isoform CRA_c [Homo sapiens];NP_001289706.1//valacyclovir hydrolase isoform 2 [Homo sapiens]	4627	MYH9	-1.41587
XP_011936679.1//PREDICTED: LOW QUALITY PROTEIN: uncharacterized protein LOC105595466 [Cercocebus atys];XP_015297511.1//PREDICTED: zinc finger protein 761 [Macaca fascicularis];XP_012355598.1//PREDICTED: zinc finger protein 761 isoform X2 [Nomascus leucogenys];EAW63194.1//hCG2040615, partial [Homo sapiens]	110116772	ZNF765-ZNF761	1.61159		XP_017729503.1//PREDICTED: LOW QUALITY PROTEIN: zinc finger protein 396 [Rhinopithecus bieti];XP_003779011.1//PREDICTED: LOW QUALITY PROTEIN: zinc finger protein 396 [Pongo abelii];NP_001309220.1//zinc finger protein 396 isoform 3 [Homo sapiens];XP_004623766.2//PREDICTED: zinc finger protein 345 isoform X1 [Octodon degus]	387522	TMEM189-UBE2V1	-1.41562
NP_005551.3//laminin subunit alpha-5 precursor [Homo sapiens]	3911	LAMA5	1.6115		NP_001265151.1//UPF0705 protein C11orf49 isoform 5 [Homo sapiens];NP_001003677.1//UPF0705 protein C11orf49 isoform 2 [Homo sapiens];NP_077018.1//UPF0705 protein C11orf49 isoform 3 [Homo sapiens];XP_008541417.1//PREDICTED: UPF0705 protein C11orf49 homolog isoform X2 [Equus przewalskii];NP_001003678.1//UPF0705 protein C11orf49 isoform 4 [Homo sapiens]	56992	KIF15	-1.41553
NP_001272318.1//calcipressin-1 isoform d [Homo sapiens];XP_020018408.1//calcipressin-1 isoform X1 [Castor canadensis];NP_001272320.2//calcipressin-1 isoform e [Homo sapiens];EHH16988.1//Regulator of calcineurin 1, partial [Macaca mulatta];NP_004405.3//calcipressin-1 isoform a [Homo sapiens];XP_016883771.1//PREDICTED: calcipressin-1 isoform X1 [Homo sapiens];NP_981963.1//calcipressin-1 isoform c […	1827	RCAN1	1.60946		NP_001137458.1//transducin-like enhancer protein 6 isoform 1 [Homo sapiens];EAW69350.1//transducin-like enhancer of split 6 (E(sp1) homolog, Drosophila), isoform CRA_a [Homo sapiens]	55872	PBK	-1.41489
XP_014925443.1//PREDICTED: ras-related protein Rab-7b [Acinonyx jubatus];NP_001291768.1//ras-related protein Rab-7b isoform b [Homo sapiens]	338382	RAB7B	1.60911		XP_017720713.1//PREDICTED: zinc finger CCHC domain-containing protein 24 [Rhinopithecus bieti]	222183	SRRM3	-1.4141
NP_006560.3//cell growth regulator with EF hand domain protein 1 isoform a precursor [Homo sapiens];EAX00636.1//cell growth regulator with EF-hand domain 1, isoform CRA_b [Homo sapiens]	10669	CGREF1	1.60878		NP_001159367.1//CD320 antigen isoform 2 precursor [Homo sapiens];XP_018870023.1//PREDICTED: CD320 antigen [Gorilla gorilla gorilla]	79733	E2F8	-1.4137
AAP20058.1//HSD24 [Homo sapiens]	201229	LYRM9	1.60868		NP_004872.2//quinone oxidoreductase PIG3 isoform 1 [Homo sapiens];NP_001193731.1//quinone oxidoreductase PIG3 isoform 2 [Homo sapiens];XP_016803593.1//PREDICTED: quinone oxidoreductase PIG3 isoform X1 [Pan troglodytes]	9126	SMC3	-1.41318
XP_021079072.1//LOW QUALITY PROTEIN: uncharacterized protein LOC101825376 [Mesocricetus auratus]	8357	HIST1H3H	1.60753		NP_001185966.1//serine incorporator 2 isoform 3 [Homo sapiens];NP_061035.2//serine incorporator 2 isoform 2 [Homo sapiens];NP_849196.2//serine incorporator 2 isoform 1 precursor [Homo sapiens];NP_001185967.1//serine incorporator 2 isoform 4 [Homo sapiens]	30849	PIK3R4	-1.41278
AIP98384.1//butyrophilin subfamily 3 member A3 secreted isoform [Homo sapiens];NP_008925.1//butyrophilin subfamily 3 member A3 isoform a precursor [Homo sapiens]	10384	BTN3A3	1.60595		EDL36706.1//paired box gene 9, isoform CRA_a, partial [Mus musculus]	3858	KRT10	-1.41208
NP_001138912.2//S-adenosyl-L-methionine-dependent tRNA 4-demethylwyosine synthase [Homo sapiens]	441250	TYW1B	1.60581		XP_012639763.1//frizzled-6 isoform X1 [Microcebus murinus];NP_001304725.1//frizzled-6 isoform c [Homo sapiens];AAD41637.1//frizzled 6 [Homo sapiens]	23149	FCHO1	-1.4116
NP_006357.1//adenylyl cyclase-associated protein 2 [Homo sapiens]	10486	CAP2	1.60474		NP_001139321.1//prominin-1 isoform 7 precursor [Homo sapiens];NP_001139324.1//prominin-1 isoform 4 precursor [Homo sapiens];NP_001139322.1//prominin-1 isoform 6 precursor [Homo sapiens];NP_001139323.1//prominin-1 isoform 5 precursor [Homo sapiens];NP_006008.1//prominin-1 isoform 1 precursor [Homo sapiens];BAG51316.1//unnamed protein product [Homo sapiens]	10436	EMG1	-1.41148
XP_009426188.1//PREDICTED: rho-related GTP-binding protein RhoJ isoform X1 [Pan troglodytes];BAD92455.1//TC10-like Rho GTPase variant, partial [Homo sapiens];EAW80820.1//ras homolog gene family, member J, isoform CRA_a [Homo sapiens];XP_006720277.1//PREDICTED: rho-related GTP-binding protein RhoJ isoform X1 [Homo sapiens]	57381	RHOJ	1.6046		NP_002449.2//mucin-5B precursor [Homo sapiens]	100293516	ZNF587B	-1.41063
XP_017722999.1//PREDICTED: THAP domain-containing protein 2 [Rhinopithecus bieti]	83591	THAP2	1.60427		NP_001356.1//disks large homolog 4 isoform 1 precursor [Homo sapiens];XP_006246746.1//PREDICTED: disks large homolog 4 isoform X2 [Rattus norvegicus];XP_007100750.1//PREDICTED: disks large homolog 4 isoform X3 [Physeter catodon];NP_001308004.1//disks large homolog 4 isoform 4 [Homo sapiens];XP_021569541.1//disks large homolog 4 isoform X6 [Carlito syrichta];NP_001122299.1//disks large homolog 4 i…	55605	KIF21A	-1.40996
NP_002044.2//guanylate-binding protein 1 [Homo sapiens]	2633	GBP1	1.60274		XP_017399747.1//PREDICTED: P2X purinoceptor 4 [Cebus capucinus imitator]	4686	NCBP1	-1.40885
NP_001013641.2//hydroxylysine kinase isoform 1 [Homo sapiens];BAC86556.1//unnamed protein product [Homo sapiens]	123688	HYKK	1.60146		XP_012494044.1//PREDICTED: butyrophilin subfamily 2 member A2-like isoform X3 [Propithecus coquereli];NP_001184168.1//butyrophilin subfamily 2 member A2 isoform d precursor [Homo sapiens];NP_008926.2//butyrophilin subfamily 2 member A2 isoform a precursor [Homo sapiens];NP_853509.1//butyrophilin subfamily 2 member A2 isoform b precursor [Homo sapiens];NP_001184167.1//butyrophilin subfamily 2 memb…	5537	PPP6C	-1.40861
NP_954648.3//kin of IRRE-like protein 2 isoform b precursor [Homo sapiens];NP_001316459.1//kin of IRRE-like protein 2 isoform d precursor [Homo sapiens];XP_004089244.1//PREDICTED: kin of IRRE-like protein 2 isoform X1 [Nomascus leucogenys];NP_115499.5//kin of IRRE-like protein 2 isoform a precursor [Homo sapiens]	84063	KIRREL2	1.60089		NP_001305468.1//BEN domain-containing protein 6 isoform 2 [Homo sapiens];NP_689944.2//BEN domain-containing protein 6 isoform 1 [Homo sapiens]	4605	MYBL2	-1.40859
CAA23781.1//unnamed protein product [Homo sapiens]	3125	HLA-DRB3	1.60062		NP_001129178.1//acyl-CoA-binding domain-containing protein 4 isoform 1 [Homo sapiens];NP_078998.1//acyl-CoA-binding domain-containing protein 4 isoform 2 [Homo sapiens];XP_009249894.1//PREDICTED: acyl-CoA-binding domain-containing protein 4 isoform X1 [Pongo abelii]	4678	NASP	-1.40802
NP_005856.1//thymus-specific serine protease [Homo sapiens]	10279	PRSS16	1.6		BAD93028.1//Oligodendrocyte transcription factor 1 variant, partial [Homo sapiens]	3035	HARS	-1.40728
NP_001276960.1//glutamate-rich protein 2 isoform 3 [Homo sapiens];NP_001276959.1//glutamate-rich protein 2 isoform 1 [Homo sapiens];AAI50547.1//LOC285141 protein, partial [Homo sapiens]	285141	ERICH2	1.59981		XP_017357440.1//PREDICTED: kynurenine--oxoglutarate transaminase 3 isoform X1 [Cebus capucinus imitator];XP_017357441.1//PREDICTED: kynurenine--oxoglutarate transaminase 3 isoform X2 [Cebus capucinus imitator];NP_062556.2//RNA binding motif protein, X-linked-like-1 [Homo sapiens]	113130	CDCA5	-1.40684
NP_005520.4//basement membrane-specific heparan sulfate proteoglycan core protein isoform b precursor [Homo sapiens];NP_001278789.1//basement membrane-specific heparan sulfate proteoglycan core protein isoform a precursor [Homo sapiens]	3339	HSPG2	1.59917		XP_011538473.1//PREDICTED: pleckstrin homology domain-containing family S member 1 isoform X1 [Homo sapiens];NP_872407.1//pleckstrin homology domain-containing family S member 1 isoform 1 [Homo sapiens];XP_011538476.1//PREDICTED: pleckstrin homology domain-containing family S member 1 isoform X5 [Homo sapiens];XP_005270220.1//PREDICTED: pleckstrin homology domain-containing family S member 1 isof…	11190	CEP250	-1.40496
NP_005597.3//legumain preproprotein [Homo sapiens]	5641	LGMN	1.59869		XP_008015852.1//PREDICTED: RELT-like protein 1 [Chlorocebus sabaeus]	1608	DGKG	-1.40485
NP_001139117.1//tumor necrosis factor ligand superfamily member 13B isoform 2 [Homo sapiens];NP_006564.1//tumor necrosis factor ligand superfamily member 13B isoform 1 [Homo sapiens]	10673	TNFSF13B	1.59763		NP_115909.1//N-acetylglucosamine-1-phosphotransferase subunit gamma precursor [Homo sapiens]	81873	ARPC5L	-1.40461
NP_001341275.1//complement C1r subcomponent isoform 2 preproprotein [Homo sapiens];NP_001724.4//complement C1r subcomponent isoform 1 preproprotein [Homo sapiens]	715	C1R	1.59755		XP_008015806.1//PREDICTED: 60S ribosomal protein L9 [Chlorocebus sabaeus];NP_001309329.1//golgin subfamily A member 6-like protein 10 isoform 2 [Homo sapiens];NP_001157937.2//golgin subfamily A member 6-like protein 10 isoform 1 [Homo sapiens]	3161	HMMR	-1.40454
XP_004057067.1//PREDICTED: serine protease 27 isoform X1 [Gorilla gorilla gorilla]	83886	PRSS27	1.5975		NP_004419.2//ephrin-A1 isoform a precursor [Homo sapiens];NP_872626.1//ephrin-A1 isoform b precursor [Homo sapiens]	3816	KLK1	-1.40443
XP_004087151.1//PREDICTED: HLA class II histocompatibility antigen, DP alpha 1 chain isoform X2 [Nomascus leucogenys];XP_003272212.2//PREDICTED: HLA class II histocompatibility antigen, DP alpha 1 chain isoform X1 [Nomascus leucogenys]	3113	HLA-DPA1	1.59565		NP_001269413.1//golgin subfamily A member 8R [Homo sapiens]	1025	CDK9	-1.40322
XP_010805710.1//PREDICTED: protein sprouty homolog 4 isoform X1 [Bos taurus];NP_112226.2//protein sprouty homolog 4 isoform 1 [Homo sapiens];KFO19378.1//Protein sprouty like protein 4 [Fukomys damarensis]	81848	SPRY4	1.59489		AGV22437.1//WWC family member 3 [Homo sapiens]	9031	BAZ1B	-1.40303
NP_001138501.1//ankyrin repeat domain-containing protein 30B [Homo sapiens];XP_011523964.1//PREDICTED: ankyrin repeat domain-containing protein 30B isoform X1 [Homo sapiens]	374860	ANKRD30B	1.59462		NP_001339591.1//nucleobindin-2 isoform 4 preproprotein [Homo sapiens];P80303.2//RecName: Full=Nucleobindin-2; AltName: Full=DNA-binding protein NEFA; AltName: Full=Gastric cancer antigen Zg4; AltName: Full=Prepronesfatin; Contains: RecName: Full=Nesfatin-1; Flags: Precursor;NP_001339590.1//nucleobindin-2 isoform 3 preproprotein [Homo sapiens];NP_005004.1//nucleobindin-2 isoform 1 preproprotein [H…	9493	KIF23	-1.40201
XP_007980262.1//PREDICTED: sorting nexin-32 isoform X2 [Chlorocebus sabaeus]	254122	SNX32	1.59424		NP_002416.1//stromelysin-2 preproprotein [Homo sapiens]	374887	YJEFN3	-1.40132
XP_005273641.1//PREDICTED: probable tRNA methyltransferase 9-like protein isoform X2 [Homo sapiens];NP_065895.2//probable tRNA methyltransferase 9-like protein isoform 1 [Homo sapiens]	57604	TRMT9B	1.59398		XP_008590507.1//PREDICTED: zinc finger C4H2 domain-containing protein isoform X4 [Galeopterus variegatus];XP_019511637.1//PREDICTED: zinc finger C4H2 domain-containing protein isoform X2 [Hipposideros armiger];XP_019511636.1//PREDICTED: zinc finger C4H2 domain-containing protein isoform X1 [Hipposideros armiger];XP_013051578.1//PREDICTED: zinc finger C4H2 domain-containing protein isoform X1 [Ans…	26005	C2CD3	-1.40079
NP_940877.2//protein FAM171A2 precursor [Homo sapiens]	284069	FAM171A2	1.59378		NP_001124436.1//1-phosphatidylinositol 4,5-bisphosphate phosphodiesterase delta-1 isoform 1 [Homo sapiens];XP_007969956.1//PREDICTED: 1-phosphatidylinositol 4,5-bisphosphate phosphodiesterase delta-1 isoform X1 [Chlorocebus sabaeus]	79983	POF1B	-1.40043
NP_077013.1//trafficking protein particle complex subunit 6A isoform 1 [Homo sapiens];NP_001257820.1//trafficking protein particle complex subunit 6A isoform 2 [Homo sapiens];XP_012352306.1//PREDICTED: trafficking protein particle complex subunit 6A isoform X4 [Nomascus leucogenys];XP_012352305.1//PREDICTED: trafficking protein particle complex subunit 6A isoform X3 [Nomascus leucogenys]	79090	TRAPPC6A	1.59346		NP_000299.2//lysosomal protective protein isoform a precursor [Homo sapiens];NP_001161066.1//lysosomal protective protein isoform c precursor [Homo sapiens]	3329	HSPD1	-1.40018
NP_060812.2//transmembrane protein 144 [Homo sapiens]	55314	TMEM144	1.59332		XP_011518813.1//PREDICTED: tripartite motif-containing protein 66 isoform X5 [Homo sapiens]	57711	ZNF529	-1.40005
NP_005558.1//galectin-3-binding protein precursor [Homo sapiens]	3959	LGALS3BP	1.59277		NP_001307799.1//solute carrier family 25 member 35 isoform a [Homo sapiens];NP_958928.1//solute carrier family 25 member 35 isoform b [Homo sapiens];NP_001307806.1//solute carrier family 25 member 35 isoform c [Homo sapiens]	55206	SBNO1	-1.40004
NP_001253980.1//integral membrane protein GPR155 isoform 2 [Homo sapiens];XP_016805551.1//PREDICTED: integral membrane protein GPR155 isoform X1 [Pan troglodytes];NP_001028217.1//integral membrane protein GPR155 isoform 1 [Homo sapiens]	151556	GPR155	1.59256		NP_078981.1//dehydrogenase/reductase SDR family member 12 isoform 2 [Homo sapiens];NP_001026889.1//dehydrogenase/reductase SDR family member 12 isoform 1 [Homo sapiens];NP_001257353.1//dehydrogenase/reductase SDR family member 12 isoform 3 [Homo sapiens];XP_005266584.1//PREDICTED: dehydrogenase/reductase SDR family member 12 isoform X5 [Homo sapiens];XP_011533538.1//PREDICTED: dehydrogenase/reduc…	63940	GPSM3	-1.3988
XP_012358039.1//PREDICTED: LOW QUALITY PROTEIN: secreted and transmembrane protein 1 [Nomascus leucogenys]	6398	SECTM1	1.59179		XP_003811963.2//PREDICTED: LOW QUALITY PROTEIN: tripartite motif-containing protein 51-like [Pan paniscus];XP_005579386.1//PREDICTED: tripartite motif-containing protein 51 [Macaca fascicularis];XP_016777261.1//PREDICTED: tripartite motif-containing protein 51 isoform X1 [Pan troglodytes]	29775	CARD10	-1.39871
XP_001369451.2//PREDICTED: growth/differentiation factor 8 [Monodelphis domestica]	2660	MSTN	1.591		NP_149018.2//leishmanolysin-like peptidase isoform 2 [Homo sapiens];NP_001129521.2//leishmanolysin-like peptidase isoform 1 [Homo sapiens]	83988	NCALD	-1.39792
NP_004968.2//potassium voltage-gated channel subfamily C member 3 [Homo sapiens]	3748	KCNC3	1.58931		XP_011885560.1//PREDICTED: LOW QUALITY PROTEIN: serine protease 33 [Cercocebus atys]	6813	STXBP2	-1.39773
XP_017713829.1//PREDICTED: nucleoside diphosphate kinase 3 isoform X1 [Rhinopithecus bieti]	4832	NME3	1.58908		XP_008247070.1//PREDICTED: LOW QUALITY PROTEIN: palmitoyltransferase ZDHHC15 [Oryctolagus cuniculus];NP_001139729.1//palmitoyltransferase ZDHHC15 isoform 3 [Homo sapiens]	839	CASP6	-1.39772
XP_007989038.1//PREDICTED: homeobox and leucine zipper protein Homez isoform X1 [Chlorocebus sabaeus];XP_020765451.1//homeobox and leucine zipper protein Homez isoform X2 [Odocoileus virginianus texanus]	57594	HOMEZ	1.58869		KFO36197.1//Transmembrane protein 63B [Fukomys damarensis]	5019	OXCT1	-1.3969
NP_001229738.1//ankyrin repeat domain-containing protein 6 isoform a [Homo sapiens];NP_001229742.1//ankyrin repeat domain-containing protein 6 isoform c [Homo sapiens];XP_016865987.1//PREDICTED: ankyrin repeat domain-containing protein 6 isoform X13 [Homo sapiens];NP_055757.3//ankyrin repeat domain-containing protein 6 isoform b [Homo sapiens];NP_001229743.1//ankyrin repeat domain-containing prot…	22881	ANKRD6	1.58868		XP_022259175.1//LOW QUALITY PROTEIN: zinc finger protein 208 [Canis lupus familiaris]	699	BUB1	-1.39658
XP_012646263.1//E3 ubiquitin-protein ligase MARCH2 isoform X1 [Microcebus murinus];XP_016018568.1//PREDICTED: E3 ubiquitin-protein ligase MARCH2 isoform X10 [Rousettus aegyptiacus]	51257	MAR2	1.58853		EAW56598.1//synaptotagmin VI, isoform CRA_b [Homo sapiens]	2800	GOLGA1	-1.39651
XP_003255764.1//PREDICTED: ectonucleotide pyrophosphatase/phosphodiesterase family member 3 isoform X1 [Nomascus leucogenys]	5169	ENPP3	1.58836		XP_003899396.1//probable ATP-dependent RNA helicase DDX60 isoform X2 [Papio anubis]	51427	ZNF107	-1.39549
NP_001091882.2//G antigen 13 [Homo sapiens]	645051	GAGE13	1.58836		XP_012403504.1//PREDICTED: protein yippee-like 2 isoform X1 [Sarcophilus harrisii]	4085	MAD2L1	-1.39501
NP_004175.2//tryptophan--tRNA ligase, cytoplasmic isoform a [Homo sapiens]	7453	WARS	1.58819		NP_001275903.1//disintegrin and metalloproteinase domain-containing protein 12 isoform 4 preproprotein [Homo sapiens];NP_001275902.1//disintegrin and metalloproteinase domain-containing protein 12 isoform 3 preproprotein [Homo sapiens];NP_001275904.1//disintegrin and metalloproteinase domain-containing protein 12 isoform 5 preproprotein [Homo sapiens];NP_067673.2//disintegrin and metalloproteinas…	429	ASCL1	-1.39478
XP_016860331.1//PREDICTED: RANBP2-like and GRIP domain-containing protein 5/6 isoform X6 [Homo sapiens];NP_115636.1//RANBP2-like and GRIP domain-containing protein 5/6 isoform 2 [Homo sapiens];NP_005045.2//RANBP2-like and GRIP domain-containing protein 5/6 isoform 1 [Homo sapiens]	729540	RGPD6	1.58731		XP_020017251.1//RING finger protein 122 [Castor canadensis]	57703	CWC22	-1.39451
NP_001275899.1//acyl-CoA synthetase family member 2, mitochondrial isoform 4 [Homo sapiens];AAH14123.1//Acyl-CoA synthetase family member 2 [Homo sapiens];NP_001275898.1//acyl-CoA synthetase family member 2, mitochondrial isoform 3 [Homo sapiens];XP_011523596.1//PREDICTED: acyl-CoA synthetase family member 2, mitochondrial isoform X1 [Homo sapiens];NP_079425.3//acyl-CoA synthetase family member 2…	80221	ACSF2	1.58682		NP_116166.9//adhesion G protein-coupled receptor A2 precursor [Homo sapiens]	84318	CCDC77	-1.39436
NP_001185693.1//CD302 antigen isoform 3 precursor [Homo sapiens];NP_001185692.1//CD302 antigen isoform 2 precursor [Homo sapiens];NP_055695.2//CD302 antigen isoform 1 precursor [Homo sapiens]	9936	CD302	1.58465		NP_005317.2//hydroxyacylglutathione hydrolase, mitochondrial isoform 1 precursor [Homo sapiens];NP_001273178.1//hydroxyacylglutathione hydrolase, mitochondrial isoform 3 precursor [Homo sapiens]	23165	NUP205	-1.39434
XP_014722843.1//PREDICTED: lysophospholipid acyltransferase 1 [Equus asinus];XP_007971772.1//PREDICTED: lysophospholipid acyltransferase 1 [Chlorocebus sabaeus]	154141	MBOAT1	1.58452		NP_212133.1//transmembrane protein 205 [Homo sapiens]	55340	GIMAP5	-1.39357
EHH59533.1//hypothetical protein EGM_09670, partial [Macaca fascicularis];NP_060687.2//ER degradation-enhancing alpha-mannosidase-like protein 2 isoform 1 precursor [Homo sapiens];XP_010384891.1//PREDICTED: WAS/WASL-interacting protein family member 3-like [Rhinopithecus roxellana]	111089941	MMP24-AS1-EDEM2	1.58445		NP_004326.1//bone marrow stromal antigen 2 precursor [Homo sapiens]	8534	CHST1	-1.39302
NP_660284.1//WD repeat-containing protein 31 isoform 3 [Homo sapiens];NP_001012361.1//WD repeat-containing protein 31 isoform 1 [Homo sapiens];XP_015981769.1//PREDICTED: WD repeat-containing protein 31 isoform X3 [Rousettus aegyptiacus]	114987	WDR31	1.58364		XP_004028265.1//PREDICTED: ethanolamine kinase 2 isoform X2 [Gorilla gorilla gorilla];XP_012410699.1//PREDICTED: ethanolamine kinase 2 isoform X4 [Trichechus manatus latirostris];XP_004028266.1//PREDICTED: ethanolamine kinase 2 isoform X1 [Gorilla gorilla gorilla];NP_001284691.1//ethanolamine kinase 2 isoform 4 [Homo sapiens];BAA91793.1//unnamed protein product [Homo sapiens]	26173	INTS1	-1.39295
NP_116035.5//protein tweety homolog 2 isoform 1 [Homo sapiens];AAH05168.1//TTYH2 protein, partial [Homo sapiens];NP_001317382.1//protein tweety homolog 2 isoform 3 [Homo sapiens]	94015	TTYH2	1.58128		XP_008965663.1//PREDICTED: sesquipedalian-2 isoform X2 [Pan paniscus]	56479	KCNQ5	-1.39249
XP_017356781.1//PREDICTED: growth/differentiation factor 15 [Cebus capucinus imitator]	9518	GDF15	1.58074		NP_997647.1//fibronectin isoform 1 precursor [Homo sapiens];NP_001293058.1//fibronectin isoform 8 precursor [Homo sapiens];CAD97984.1//hypothetical protein [Homo sapiens];XP_016859181.1//PREDICTED: fibronectin isoform X13 [Homo sapiens];BAD93077.1//Fibronectin 1 variant, partial [Homo sapiens];NP_001293059.1//fibronectin isoform 9 precursor [Homo sapiens];CAE45847.1//hypothetical protein, partial…	2674	GFRA1	-1.39241
BAD93108.1//protein tyrosine phosphatase, receptor type, G precursor variant, partial [Homo sapiens]	5793	PTPRG	1.57977		NP_064584.1//keratinocyte-associated transmembrane protein 2 precursor [Homo sapiens]	8939	FUBP3	-1.39189
XP_016865026.1//PREDICTED: cyclin-dependent kinase-like 3 isoform X11 [Homo sapiens];XP_021494574.1//cyclin-dependent kinase-like 3 isoform X3 [Meriones unguiculatus];XP_016865018.1//PREDICTED: cyclin-dependent kinase-like 3 isoform X4 [Homo sapiens];XP_016865016.1//PREDICTED: cyclin-dependent kinase-like 3 isoform X2 [Homo sapiens];XP_011541731.1//PREDICTED: cyclin-dependent kinase-like 3 isofor…	51265	CDKL3	1.57907		NP_001003406.1//voltage-dependent T-type calcium channel subunit alpha-1I isoform b [Homo sapiens];NP_066919.2//voltage-dependent T-type calcium channel subunit alpha-1I isoform a [Homo sapiens]	8540	AGPS	-1.39168
AAL02054.1//guanylate binding protein 4 [Homo sapiens];NP_443173.2//guanylate-binding protein 4 [Homo sapiens]	115361	GBP4	1.57895		NP_821092.1//proline-rich membrane anchor 1 precursor [Homo sapiens]	2074	ERCC6	-1.39032
XP_003776723.2//PREDICTED: uncharacterized protein LOC100939355 [Pongo abelii]	56132	PCDHB3	1.57864		NP_001193531.1//N-chimaerin isoform 3 [Homo sapiens];XP_007963602.1//PREDICTED: N-chimaerin isoform X3 [Chlorocebus sabaeus];BAD93025.1//chimerin (chimaerin) 1 variant, partial [Homo sapiens];NP_001813.1//N-chimaerin isoform 1 [Homo sapiens];NP_001020372.2//N-chimaerin isoform 2 [Homo sapiens];XP_011742227.1//PREDICTED: N-chimaerin isoform X8 [Macaca nemestrina]	2784	GNB3	-1.38952
NP_056246.3//E3 ubiquitin-protein ligase TRIM58 [Homo sapiens]	25893	TRIM58	1.57788		XP_016061147.1//PREDICTED: short-chain dehydrogenase/reductase 3 isoform X1 [Miniopterus natalensis];NP_004744.2//short-chain dehydrogenase/reductase 3 isoform 1 [Homo sapiens]	166378	SPATA5	-1.38949
NP_056359.2//transmembrane protein 98 [Homo sapiens]	26022	TMEM98	1.57761		NP_001157888.1//histone H2B type F-M [Homo sapiens]	6491	STIL	-1.38944
XP_011525499.2//PREDICTED: B-cell lymphoma 3 protein isoform X1 [Homo sapiens];XP_016882598.1//PREDICTED: B-cell lymphoma 3 protein isoform X3 [Homo sapiens]	602	BCL3	1.57713		NP_612144.1//E3 ubiquitin-protein ligase DTX3L [Homo sapiens]	6926	TBX3	-1.38886
NP_006625.1//vesicle-associated membrane protein 5 [Homo sapiens]	10791	VAMP5	1.57665		NP_001070248.1//polycystic kidney disease protein 1-like 2 isoform c precursor [Homo sapiens];NP_443124.3//polycystic kidney disease protein 1-like 2 isoform a precursor [Homo sapiens]	1933	EEF1B2	-1.38855
XP_008060637.1//neuroblastoma suppressor of tumorigenicity 1 isoform X1 [Carlito syrichta];NP_001191015.1//neuroblastoma suppressor of tumorigenicity 1 isoform 3 [Homo sapiens];XP_016795207.1//PREDICTED: neuroblastoma suppressor of tumorigenicity 1 isoform X2 [Pan troglodytes];NP_877421.2//neuroblastoma suppressor of tumorigenicity 1 isoform 1 [Homo sapiens]	4681	NBL1	1.57596		XP_008510981.1//PREDICTED: phosphoglucomutase-like protein 5 [Equus przewalskii]	5695	PSMB7	-1.38844
XP_011543270.1//PREDICTED: mth938 domain-containing protein isoform X1 [Homo sapiens];NP_001303887.1//mth938 domain-containing protein isoform b [Homo sapiens];XP_010343907.1//PREDICTED: mth938 domain-containing protein isoform X1 [Saimiri boliviensis boliviensis];XP_003910510.1//mth938 domain-containing protein isoform X2 [Papio anubis];XP_016873109.1//PREDICTED: mth938 domain-containing protein…	28971	AAMDC	1.57572		NP_689568.2//zinc finger protein 441 [Homo sapiens]	645426	TMEM191C	-1.38829
EAW68685.1//tripeptidyl peptidase I, isoform CRA_a [Homo sapiens]	1200	TPP1	1.57433		AAD37117.1//transmembrane serine protease 2 [Homo sapiens]	1434	CSE1L	-1.38749
NP_001164291.2//interferon-induced transmembrane protein 10 [Homo sapiens]	402778	IFITM10	1.57365		XP_011785446.1//PREDICTED: uroplakin-3b isoform X1 [Colobus angolensis palliatus];BAC85220.1//unnamed protein product [Homo sapiens];NP_872625.1//uroplakin-3b isoform b precursor [Homo sapiens];NP_001334613.1//uroplakin-3b isoform d precursor [Homo sapiens];NP_085047.1//uroplakin-3b isoform a precursor [Homo sapiens]	1499	CTNNB1	-1.3874
XP_001505252.1//PREDICTED: leucine-rich repeat and immunoglobulin-like domain-containing nogo receptor-interacting protein 2 [Ornithorhynchus anatinus];BAE91319.1//unnamed protein product [Macaca fascicularis]	158038	LINGO2	1.57282		NP_072090.1//aldehyde dehydrogenase family 8 member A1 isoform 1 [Homo sapiens];NP_739577.1//aldehyde dehydrogenase family 8 member A1 isoform 2 [Homo sapiens];NP_001180409.1//aldehyde dehydrogenase family 8 member A1 isoform 3 [Homo sapiens]	55252	ASXL2	-1.3871
NP_001340069.1//XIAP-associated factor 1 isoform 7 [Homo sapiens];NP_001340068.1//XIAP-associated factor 1 isoform 6 [Homo sapiens];XP_005256765.1//PREDICTED: XIAP-associated factor 1 isoform X8 [Homo sapiens];XP_004058479.1//PREDICTED: XIAP-associated factor 1 isoform X5 [Gorilla gorilla gorilla];NP_001340067.1//XIAP-associated factor 1 isoform 5 [Homo sapiens];XP_005256763.1//PREDICTED: XIAP-as…	54739	XAF1	1.57249		NP_066918.2//sodium-dependent multivitamin transporter [Homo sapiens];AAD31727.1//sodium-dependent multivitamin transporter [Homo sapiens];XP_011531448.1//PREDICTED: sodium-dependent multivitamin transporter isoform X3 [Homo sapiens]	8208	CHAF1B	-1.38678
NP_689834.1//phosphatidylcholine:ceramide cholinephosphotransferase 2 [Homo sapiens]	166929	SGMS2	1.56898		NP_001269799.1//blood group Rh(D) polypeptide isoform 6 [Homo sapiens];CCF77704.1//rhesus blood group D antigen variant [Homo sapiens];NP_001269800.1//blood group Rh(D) polypeptide isoform 7 [Homo sapiens];XP_005246014.1//PREDICTED: blood group Rh(CE) polypeptide isoform X6 [Homo sapiens];XP_009231852.1//PREDICTED: RH-like protein isoform X4 [Pongo abelii];BAR40328.1//RhD polypeptide [Homo sapien…	55607	PPP1R9A	-1.3867
AAL40229.1//a disintegrin-like and metalloprotease with thrombospondin type 1 motif 14 precursor [Homo sapiens];NP_542453.2//A disintegrin and metalloproteinase with thrombospondin motifs 14 isoform 2 preproprotein [Homo sapiens]	140766	ADAMTS14	1.5682		NP_001295347.1//gastric inhibitory polypeptide receptor isoform 2 precursor [Homo sapiens];NP_000155.1//gastric inhibitory polypeptide receptor isoform 1 precursor [Homo sapiens]	4174	MCM5	-1.38665
XP_008577672.1//PREDICTED: pleckstrin homology domain-containing family B member 1 isoform X1 [Galeopterus variegatus];BAG51417.1//unnamed protein product [Homo sapiens];BAD92953.1//pleckstrin homology domain containing, family B (evectins) member 1 variant, partial [Homo sapiens];XP_005379999.1//PREDICTED: pleckstrin homology domain-containing family B member 1 isoform X1 [Chinchilla lanigera];N…	58473	PLEKHB1	1.56767		NP_001004060.1//nodal modulator 2 isoform 1 precursor [Homo sapiens]	80071	CCDC15	-1.38665
XP_011746507.1//PREDICTED: transmembrane protein 8B isoform X2 [Macaca nemestrina];XP_005605668.1//PREDICTED: transmembrane protein 8B isoform X3 [Equus caballus];AAF34820.1//NAG-5 protein [Homo sapiens];XP_017713268.1//PREDICTED: transmembrane protein 8B isoform X2 [Rhinopithecus bieti];EAW58327.1//chromosome 9 open reading frame 127, isoform CRA_c [Homo sapiens]	51754	TMEM8B	1.56725		XP_005260031.1//PREDICTED: coiled-coil and C2 domain-containing protein 1A isoform X3 [Homo sapiens];XP_005260029.1//PREDICTED: coiled-coil and C2 domain-containing protein 1A isoform X1 [Homo sapiens];NP_060191.3//coiled-coil and C2 domain-containing protein 1A [Homo sapiens]	55166	CENPQ	-1.3866
XP_011895142.1//PREDICTED: polyadenylate-binding protein-interacting protein 2B isoform X1 [Cercocebus atys]	400961	PAIP2B	1.56719		BAD93013.1//prosaposin variant, partial [Homo sapiens]	163227	ZNF100	-1.38653
BAD92381.1//galactose-3-O-sulfotransferase 4 variant, partial [Homo sapiens];NP_689955.1//glypican-2 precursor [Homo sapiens]	221914	GPC2	1.56637		NP_000775.1//sterol 26-hydroxylase, mitochondrial precursor [Homo sapiens]	8663	EIF3C	-1.38633
NP_003259.2//toll-like receptor 5 precursor [Homo sapiens]	7100	TLR5	1.56628		NP_000254.2//alpha-N-acetylglucosaminidase precursor [Homo sapiens];AAB36605.1//alpha-N-acetylglucosaminidase [Homo sapiens]	55703	POLR3B	-1.3862
NP_660339.1//cell adhesion molecule 4 precursor [Homo sapiens]	199731	CADM4	1.56623		NP_001273751.1//pituitary tumor-transforming gene 1 protein-interacting protein isoform 2 precursor [Homo sapiens];NP_004330.1//pituitary tumor-transforming gene 1 protein-interacting protein isoform 1 precursor [Homo sapiens]	65987	KCTD14	-1.38612
NP_066188.1//alpha-amylase 2B precursor [Homo sapiens]	280	AMY2B	1.56603		XP_012513977.1//PREDICTED: LOW QUALITY PROTEIN: uncharacterized protein LOC105821768 [Propithecus coquereli]	23438	HARS2	-1.38594
XP_017735434.1//PREDICTED: EVI5-like protein isoform X1 [Rhinopithecus bieti];XP_017735435.1//PREDICTED: EVI5-like protein isoform X2 [Rhinopithecus bieti]	115704	EVI5L	1.56576		XP_012513977.1//PREDICTED: LOW QUALITY PROTEIN: uncharacterized protein LOC105821768 [Propithecus coquereli]	51605	TRMT6	-1.38535
BAB17050.1//interferon-responsive finger protein 1 long form [Homo sapiens]	53840	TRIM34	1.56426		NP_001760.1//CD9 antigen isoform 1 [Homo sapiens]	9371	KIF3B	-1.38529
NP_005903.2//melanocortin receptor 4 [Homo sapiens]	4160	MC4R	1.56393		NP_996797.1//EEF1A lysine methyltransferase 3 isoform b [Homo sapiens];XP_003252795.3//PREDICTED: protein-lysine methyltransferase METTL21B isoform X2 [Nomascus leucogenys]	388561	ZNF761	-1.38499
BAD96745.1//Adrenergic, beta-2-, receptor, surface variant, partial [Homo sapiens]	154	ADRB2	1.56354		XP_010360027.1//PREDICTED: transmembrane protein 187 [Rhinopithecus roxellana]	6004	RGS16	-1.38487
XP_006159595.1//PREDICTED: phospholipid-transporting ATPase IB isoform X1 [Tupaia chinensis];XP_012664962.1//PREDICTED: phospholipid-transporting ATPase IB isoform X1 [Otolemur garnettii]	51761	ATP8A2	1.56347		NP_006261.1//ras-related protein R-Ras [Homo sapiens]	23590	PDSS1	-1.38481
XP_010356979.1//PREDICTED: thymic stromal lymphopoietin isoform X1 [Rhinopithecus roxellana];NP_149024.1//thymic stromal lymphopoietin isoform 1 precursor [Homo sapiens]	85480	TSLP	1.56347		NP_001015887.1//immunoglobulin superfamily member 11 isoform b precursor [Homo sapiens];NP_001340248.1//immunoglobulin superfamily member 11 isoform d [Homo sapiens];NP_001340250.1//immunoglobulin superfamily member 11 isoform e precursor [Homo sapiens];XP_011510768.1//PREDICTED: immunoglobulin superfamily member 11 isoform X3 [Homo sapiens];NP_001340253.1//immunoglobulin superfamily member 11 is…	2177	FANCD2	-1.38481
NP_001287983.1//prenylcysteine oxidase-like isoform 2 [Homo sapiens];NP_001287986.1//prenylcysteine oxidase-like isoform 3 [Homo sapiens];NP_076933.3//prenylcysteine oxidase-like isoform 1 precursor [Homo sapiens]	78991	PCYOX1L	1.56325		NP_001017921.1//vimentin-type intermediate filament-associated coiled-coil protein [Homo sapiens]	7270	TTF1	-1.38422
NP_001010888.3//probable ribonuclease ZC3H12B [Homo sapiens]	340554	ZC3H12B	1.56264		XP_012328731.1//nuclear receptor-binding protein 2 isoform X1 [Aotus nancymaae];XP_016868872.1//PREDICTED: nuclear receptor-binding protein 2 isoform X6 [Homo sapiens];XP_017738951.1//PREDICTED: poly(U)-binding-splicing factor PUF60 isoform X2 [Rhinopithecus bieti]	10885	WDR3	-1.38417
XP_011511210.1//PREDICTED: plexin-A1 isoform X1 [Homo sapiens]	5361	PLXNA1	1.5626		NP_001338933.1//neurotrimin isoform 8 precursor [Homo sapiens];NP_001041674.1//neurotrimin isoform 2 precursor [Homo sapiens];NP_001338932.1//neurotrimin isoform 7 precursor [Homo sapiens];NP_001338935.1//neurotrimin isoform 10 [Homo sapiens];NP_057606.1//neurotrimin isoform 1 precursor [Homo sapiens];XP_021528256.1//neurotrimin isoform X7 [Aotus nancymaae];NP_001338936.1//neurotrimin isoform 11 …	8505	PARG	-1.38406
XP_008975683.1//PREDICTED: homocysteine-responsive endoplasmic reticulum-resident ubiquitin-like domain member 1 protein isoform X3 [Pan paniscus];EAW82893.1//homocysteine-inducible, endoplasmic reticulum stress-inducible, ubiquitin-like domain member 1, isoform CRA_b [Homo sapiens]	9709	HERPUD1	1.56234		NP_705718.1//calcium/calmodulin-dependent protein kinase type 1D isoform 2 [Homo sapiens];XP_003410782.1//PREDICTED: calcium/calmodulin-dependent protein kinase type 1D isoform X1 [Loxodonta africana];XP_012621152.1//calcium/calmodulin-dependent protein kinase type 1D isoform X6 [Microcebus murinus]	343099	CCDC18	-1.38405
XP_004057664.2//PREDICTED: ATP-binding cassette sub-family C member 11 isoform X2 [Gorilla gorilla gorilla];XP_004057662.2//PREDICTED: ATP-binding cassette sub-family C member 11 isoform X1 [Gorilla gorilla gorilla]	85320	ABCC11	1.56193		NP_000538.3//thyroid peroxidase isoform a precursor [Homo sapiens];NP_783650.1//thyroid peroxidase isoform b precursor [Homo sapiens];NP_783653.1//thyroid peroxidase isoform e precursor [Homo sapiens];NP_783652.1//thyroid peroxidase isoform d precursor [Homo sapiens]	10460	TACC3	-1.38364
XP_003819533.1//PREDICTED: prostate stem cell antigen [Pan paniscus];XP_009454354.1//PREDICTED: prostate stem cell antigen isoform X1 [Pan troglodytes]	8000	PSCA	1.5617		NP_659428.2//thrombospondin-type laminin G domain and EAR repeat-containing protein isoform 1 precursor [Homo sapiens]	23310	NCAPD3	-1.38353
NP_620594.1//A disintegrin and metalloproteinase with thrombospondin motifs 13 isoform 1 preproprotein [Homo sapiens];NP_620595.1//A disintegrin and metalloproteinase with thrombospondin motifs 13 isoform 3 preproprotein [Homo sapiens];NP_620596.2//A disintegrin and metalloproteinase with thrombospondin motifs 13 isoform 2 preproprotein [Homo sapiens]	11093	ADAMTS13	1.56047		NP_001003795.1//general transcription factor II-I repeat domain-containing protein 2B [Homo sapiens]	29102	DROSHA	-1.3835
NP_068370.1//nuclear receptor subfamily 1 group D member 1 [Homo sapiens]	9572	NR1D1	1.55775		NP_073624.2//nicotinamide/nicotinic acid mononucleotide adenylyltransferase 1 isoform 1 [Homo sapiens];NP_001284708.1//nicotinamide/nicotinic acid mononucleotide adenylyltransferase 1 isoform 2 [Homo sapiens]	9214	FCMR	-1.38341
NP_060351.1//nicotinamide riboside kinase 1 isoform 1 [Homo sapiens];XP_012356260.1//PREDICTED: nicotinamide riboside kinase 1 isoform X1 [Nomascus leucogenys];NP_001121075.1//nicotinamide riboside kinase 1 isoform 2 [Homo sapiens]	54981	NMRK1	1.55712		EAW86030.1//BMP and activin membrane-bound inhibitor homolog (Xenopus laevis), isoform CRA_a [Homo sapiens]	4953	ODC1	-1.38302
NP_002151.2//tenascin precursor [Homo sapiens];XP_005252029.1//PREDICTED: tenascin isoform X5 [Homo sapiens];XP_006717160.1//PREDICTED: tenascin isoform X6 [Homo sapiens];XP_006717161.1//PREDICTED: tenascin isoform X8 [Homo sapiens];XP_005252032.1//PREDICTED: tenascin isoform X16 [Homo sapiens]	3371	TNC	1.55548		XP_005248443.1//PREDICTED: oncostatin-M-specific receptor subunit beta isoform X5 [Homo sapiens];NP_001161827.1//oncostatin-M-specific receptor subunit beta isoform 2 precursor [Homo sapiens];NP_001310436.1//oncostatin-M-specific receptor subunit beta isoform 4 precursor [Homo sapiens];NP_001310435.1//oncostatin-M-specific receptor subunit beta isoform 3 precursor [Homo sapiens];NP_003990.1//onco…	57122	NUP107	-1.38296
NP_808760.1//histone H2A.J [Homo sapiens]	55766	H2AFJ	1.55478		XP_007975635.1//PREDICTED: solute carrier family 22 member 15 isoform X1 [Chlorocebus sabaeus];XP_007975636.1//PREDICTED: solute carrier family 22 member 15 isoform X2 [Chlorocebus sabaeus]	90381	TICRR	-1.38283
XP_006941502.1//PREDICTED: zinc finger protein 565 [Felis catus]	147929	ZNF565	1.5541		BAH14236.1//unnamed protein product [Homo sapiens];NP_001244958.1//gelsolin isoform d [Homo sapiens];NP_001121135.2//gelsolin isoform f [Homo sapiens];NP_001340005.1//gelsolin isoform g [Homo sapiens];NP_001121138.1//gelsolin isoform c [Homo sapiens];XP_007966396.1//PREDICTED: gelsolin isoform X1 [Chlorocebus sabaeus];NP_001244959.1//gelsolin isoform e [Homo sapiens];XP_011844883.1//PREDICTED: ge…	84930	MASTL	-1.38229
XP_008824238.1//PREDICTED: dolichyldiphosphatase 1 isoform X1 [Nannospalax galili];NP_001129389.1//dolichyldiphosphatase 1 isoform b [Homo sapiens]	57171	DOLPP1	1.55336		NP_001275674.1//CKLF-like MARVEL transmembrane domain-containing protein 5 isoform e [Homo sapiens];NP_001275673.1//CKLF-like MARVEL transmembrane domain-containing protein 5 isoform d [Homo sapiens];NP_001275675.1//CKLF-like MARVEL transmembrane domain-containing protein 5 isoform f [Homo sapiens];XP_003314312.1//PREDICTED: CKLF-like MARVEL transmembrane domain-containing protein 5 isoform X2 [P…	5426	POLE	-1.38147
P0C7A2.1//RecName: Full=Protein FAM153B	202134	FAM153B	1.55216		NP_061980.1//myeloid-derived growth factor precursor [Homo sapiens]	6924	ELOA	-1.38059
XP_003464269.2//PREDICTED: protein yippee-like 4 [Cavia porcellus]	219539	YPEL4	1.55198		XP_016884509.1//PREDICTED: kelch-like protein 22 isoform X3 [Homo sapiens]	9646	CTR9	-1.38046
AAH50392.1//ARSK protein, partial [Homo sapiens];AAH36047.1//ARSK protein, partial [Homo sapiens]	153642	ARSK	1.55148		NP_001135741.1//vitamin K-dependent gamma-carboxylase isoform 2 [Homo sapiens];NP_001298241.1//vitamin K-dependent gamma-carboxylase isoform 3 [Homo sapiens];NP_000812.2//vitamin K-dependent gamma-carboxylase isoform 1 [Homo sapiens]	220134	SKA1	-1.38038
NP_777597.2//transcription elongation regulator 1-like protein [Homo sapiens]	256536	TCERG1L	1.55148		EAW58430.1//hCG2040046, isoform CRA_c [Homo sapiens];XP_018888902.1//PREDICTED: interleukin-11 receptor subunit alpha [Gorilla gorilla gorilla]	26155	NOC2L	-1.38028
ELK03846.1//Vesicle-associated membrane protein 2 [Pteropus alecto];XP_010841503.1//PREDICTED: vesicle-associated membrane protein 2 [Bison bison bison]	6844	VAMP2	1.55136		NP_079470.1//inositol-trisphosphate 3-kinase C [Homo sapiens]	8559	PRPF18	-1.37826
NP_001317488.1//lethal(3)malignant brain tumor-like protein 4 isoform 2 [Homo sapiens];NP_775735.2//lethal(3)malignant brain tumor-like protein 4 isoform 1 [Homo sapiens];XP_018869828.1//PREDICTED: lethal(3)malignant brain tumor-like protein 4 isoform X1 [Gorilla gorilla gorilla]	91133	L3MBTL4	1.55117		XP_006905544.1//PREDICTED: limbic system-associated membrane protein isoform X1 [Pteropus alecto];XP_008841101.1//PREDICTED: limbic system-associated membrane protein isoform X4 [Nannospalax galili]	23244	PDS5A	-1.37805
NP_814444.1//sulfotransferase family cytosolic 2B member 1 isoform b [Homo sapiens];XP_003814133.1//PREDICTED: sulfotransferase family cytosolic 2B member 1 [Pan paniscus];NP_004596.2//sulfotransferase family cytosolic 2B member 1 isoform a [Homo sapiens]	6820	SULT2B1	1.55072		XP_020013459.1//C-terminal-binding protein 2 isoform X1 [Castor canadensis];NP_001229409.1//uncharacterized protein LOC389831 isoform 1 [Homo sapiens];NP_001308976.1//uncharacterized protein LOC102724843 [Homo sapiens]	10598	AHSA1	-1.37804
NP_001243327.1//beta,beta-carotene 9',10'-oxygenase isoform d [Homo sapiens];XP_014971178.1//PREDICTED: beta,beta-carotene 9',10'-oxygenase isoform X1 [Macaca mulatta];NP_001032367.2//beta,beta-carotene 9',10'-oxygenase isoform b [Homo sapiens];NP_114144.4//beta,beta-carotene 9',10'-oxygenase isoform a [Homo sapiens]	83875	BCO2	1.54888		NP_001166945.1//N-acetylserotonin O-methyltransferase-like protein isoform 3 [Homo sapiens];NP_004183.2//N-acetylserotonin O-methyltransferase-like protein isoform 1 [Homo sapiens]	9196	KCNAB3	-1.37747
NP_001034469.2//uncharacterized protein C10orf25 precursor [Homo sapiens]	220979	C10orf25	1.54883		XP_001142314.3//PREDICTED: rod outer segment membrane protein 1 [Pan troglodytes]	10426	TUBGCP3	-1.37739
XP_018894945.1//PREDICTED: leucine-rich repeat serine/threonine-protein kinase 2 [Gorilla gorilla gorilla]	120892	LRRK2	1.54831		NP_065173.2//prostaglandin F2 receptor negative regulator precursor [Homo sapiens]	81610	FAM83D	-1.37733
NP_001307778.1//fumarylacetoacetate hydrolase domain-containing protein 2B isoform b [Homo sapiens];NP_955368.1//fumarylacetoacetate hydrolase domain-containing protein 2B isoform a [Homo sapiens]	151313	FAHD2B	1.5477		XP_011820940.1//PREDICTED: CD59 glycoprotein isoform X2 [Mandrillus leucophaeus];NP_000602.1//CD59 glycoprotein preproprotein [Homo sapiens];XP_012359677.1//PREDICTED: CD59 glycoprotein isoform X1 [Nomascus leucogenys]	1241	LTB4R	-1.37686
EAW79755.1//activated leukocyte cell adhesion molecule, isoform CRA_a [Homo sapiens];NP_001618.2//CD166 antigen isoform 1 precursor [Homo sapiens];XP_009236843.1//PREDICTED: CD166 antigen isoform X1 [Pongo abelii];NP_001230209.1//CD166 antigen isoform 2 precursor [Homo sapiens]	214	ALCAM	1.54708		XP_014926541.1//PREDICTED: carboxypeptidase A4 [Acinonyx jubatus];AAF23230.1//carboxypeptidase A3 [Homo sapiens]	1759	DNM1	-1.37662
NP_001258940.1//MAPK/MAK/MRK overlapping kinase isoform 2 [Homo sapiens];EAW81774.1//renal tumor antigen, isoform CRA_c [Homo sapiens];NP_055041.1//MAPK/MAK/MRK overlapping kinase isoform 1 [Homo sapiens];NP_001340759.1//MAPK/MAK/MRK overlapping kinase isoform 7 [Homo sapiens];NP_001340758.1//MAPK/MAK/MRK overlapping kinase isoform 6 [Homo sapiens];XP_011535355.1//PREDICTED: MAPK/MAK/MRK overlapp…	5891	MOK	1.54423		NP_001276093.1//lysyl oxidase homolog 3 isoform 2 precursor [Homo sapiens];XP_003268750.1//PREDICTED: lysyl oxidase homolog 3 isoform X1 [Nomascus leucogenys];NP_115992.1//lysyl oxidase homolog 3 isoform 1 precursor [Homo sapiens]	55345	ZGRF1	-1.37657
AAF28943.1//HSPC265, partial [Homo sapiens]	154467	CCDC167	1.54422		AAB50224.1//unknown, partial [Homo sapiens]	25962	VIRMA	-1.37638
NP_004090.4//erythrocyte band 7 integral membrane protein isoform a [Homo sapiens];NP_001257456.1//erythrocyte band 7 integral membrane protein isoform d [Homo sapiens];NP_001257455.1//erythrocyte band 7 integral membrane protein isoform c [Homo sapiens];NP_937837.1//erythrocyte band 7 integral membrane protein isoform b [Homo sapiens]	2040	STOM	1.54411		NP_001135.3//E3 ubiquitin-protein ligase AMFR isoform c [Homo sapiens];NP_001310441.1//E3 ubiquitin-protein ligase AMFR isoform d [Homo sapiens];XP_007991537.1//PREDICTED: E3 ubiquitin-protein ligase AMFR [Chlorocebus sabaeus]	10969	EBNA1BP2	-1.37596
XP_019268022.1//PREDICTED: low-density lipoprotein receptor-related protein 4 [Panthera pardus]	4038	LRP4	1.54359		NP_006804.1//proline-rich nuclear receptor coactivator 1 [Homo sapiens]	65009	NDRG4	-1.37588
XP_017750146.1//PREDICTED: BTB/POZ domain-containing protein KCTD7 isoform X4 [Rhinopithecus bieti];NP_694578.1//BTB/POZ domain-containing protein KCTD7 isoform 1 [Homo sapiens];XP_011787657.1//PREDICTED: BTB/POZ domain-containing protein KCTD7 isoform X1 [Colobus angolensis palliatus]	154881	KCTD7	1.54347		XP_001084731.2//PREDICTED: 3-mercaptopyruvate sulfurtransferase isoform X1 [Macaca mulatta];NP_066949.2//3-mercaptopyruvate sulfurtransferase isoform 1 [Homo sapiens]	56112	PCDHGA3	-1.37573
NP_000090.1//cystatin-C precursor [Homo sapiens]	1471	CST3	1.54336		EAW51872.1//hypothetical protein FLJ90586, isoform CRA_b [Homo sapiens]	340900	EBLN1	-1.3757
NP_001295277.1//zinc finger protein 433 isoform 3 [Homo sapiens];NP_001073880.1//zinc finger protein 433 isoform 1 [Homo sapiens]	163059	ZNF433	1.54331		NP_004769.2//prostaglandin D2 receptor 2 [Homo sapiens]	390940	PINLYP	-1.37553
NP_001188477.1//monocarboxylate transporter 5 isoform 4 [Homo sapiens];NP_001306149.1//monocarboxylate transporter 5 isoform 6 [Homo sapiens];NP_001188478.1//monocarboxylate transporter 5 isoform 5 [Homo sapiens];NP_001188475.1//monocarboxylate transporter 5 isoform 2 [Homo sapiens];NP_004687.1//monocarboxylate transporter 5 isoform 1 [Homo sapiens];NP_001188476.1//monocarboxylate transporter 5 i…	9122	SLC16A4	1.54191		NP_001181988.1//pleckstrin homology domain-containing family O member 2 isoform 2 [Homo sapiens];NP_079477.2//pleckstrin homology domain-containing family O member 2 isoform 1 [Homo sapiens]	1299	COL9A3	-1.37507
NP_002413.1//stromelysin-1 preproprotein [Homo sapiens]	4314	MMP3	1.54144		NP_001018017.1//mucin-1 isoform 3 precursor [Homo sapiens];NP_001018016.1//mucin-1 isoform 2 precursor [Homo sapiens];NP_001191217.1//mucin-1 isoform 12 precursor [Homo sapiens];NP_001191220.1//mucin-1 isoform 15 precursor [Homo sapiens];NP_001037857.1//mucin-1 isoform 7 precursor [Homo sapiens];NP_001191214.1//mucin-1 isoform 9 precursor [Homo sapiens];NP_001191223.1//mucin-1 isoform 18 precurso…	1292	COL6A2	-1.3749
NP_777559.3//F-box only protein 36 [Homo sapiens]	130888	FBXO36	1.5414		NP_002405.1//CD99 antigen isoform a precursor [Homo sapiens];NP_001308299.1//CD99 antigen isoform f precursor [Homo sapiens];NP_001116370.1//CD99 antigen isoform b precursor [Homo sapiens];XP_007991428.1//PREDICTED: collagen alpha-1(I) chain-like [Chlorocebus sabaeus];NP_001308298.1//CD99 antigen isoform e precursor [Homo sapiens];NP_001308297.1//CD99 antigen isoform d precursor [Homo sapiens]	10471	PFDN6	-1.37486
NP_570141.3//phosphatidylinositol 3,4,5-trisphosphate 3-phosphatase TPTE2 isoform alpha [Homo sapiens];CAD13144.1//TPIP alpha lipid phosphatase [Homo sapiens];NP_001885.1//casein kinase I isoform epsilon [Homo sapiens]	102800317	LOC400927-CSNK1E	1.54083		XP_007453202.1//PREDICTED: PR domain zinc finger protein 12 [Lipotes vexillifer]	55728	N4BP2	-1.37481
XP_010346648.1//PREDICTED: nuclear factor 1 A-type isoform X3 [Saimiri boliviensis boliviensis];EHH49957.1//hypothetical protein EGM_00705, partial [Macaca fascicularis];NP_001138984.1//nuclear factor 1 A-type isoform 4 [Homo sapiens];XP_003921540.1//PREDICTED: nuclear factor 1 A-type isoform X1 [Saimiri boliviensis boliviensis];NP_005586.1//nuclear factor 1 A-type isoform 2 [Homo sapiens]	4774	NFIA	1.54066		XP_014990664.1//PREDICTED: olfactory receptor 2A1/2A42 [Macaca mulatta]	56111	PCDHGA4	-1.37476
XP_016862456.1//PREDICTED: cholinesterase isoform X1 [Homo sapiens]	590	BCHE	1.54063		OBS83720.1//hypothetical protein A6R68_22323 [Neotoma lepida];NP_000157.1//gap junction beta-1 protein [Homo sapiens]	10274	STAG1	-1.37418
NP_071431.2//cytokine receptor-like factor 2 isoform 1 precursor [Homo sapiens]	64109	CRLF2	1.53934		XP_003308761.2//PREDICTED: specifically androgen-regulated gene protein isoform X2 [Pan troglodytes];XP_001166144.2//PREDICTED: specifically androgen-regulated gene protein isoform X1 [Pan troglodytes]	6382	SDC1	-1.37413
NP_955523.1//protein ZNF365 isoform C [Homo sapiens];CAI46100.1//hypothetical protein [Homo sapiens];NP_955524.3//protein ZNF365 isoform D [Homo sapiens];NP_055766.2//protein ZNF365 isoform A [Homo sapiens];XP_017397811.1//PREDICTED: protein ZNF365 isoform X1 [Cebus capucinus imitator]	22891	ZNF365	1.53797		XP_004410294.1//PREDICTED: zinc finger protein 32 isoform X1 [Odobenus rosmarus divergens]	57228	SMAGP	-1.37394
NP_001078518.1//ras-related protein M-Ras isoform 1 precursor [Homo sapiens];XP_008586945.1//PREDICTED: ras-related protein M-Ras isoform X2 [Galeopterus variegatus];EAW81162.1//hCG1814203 [Homo sapiens];EHB11220.1//Ras-related protein M-Ras [Heterocephalus glaber];XP_014436402.1//PREDICTED: ras-related protein M-Ras isoform X1 [Pelodiscus sinensis]	22808	MRAS	1.53775		NP_001293023.1//nuclear pore complex-interacting protein family member B15 precursor [Homo sapiens]	4520	MTF1	-1.37309
CAD62616.1//unnamed protein product, partial [Homo sapiens];NP_001253966.1//large neutral amino acids transporter small subunit 2 isoform d [Homo sapiens];XP_010376698.1//PREDICTED: large neutral amino acids transporter small subunit 2 isoform X1 [Rhinopithecus roxellana];NP_001253965.1//large neutral amino acids transporter small subunit 2 isoform c [Homo sapiens]	23428	SLC7A8	1.53751		XP_011730395.1//PREDICTED: von Willebrand factor A domain-containing protein 5A isoform X1 [Macaca nemestrina];XP_011541130.1//PREDICTED: von Willebrand factor A domain-containing protein 5A isoform X1 [Homo sapiens]	55159	RFWD3	-1.37302
XP_017711734.1//PREDICTED: tetraspanin-14 isoform X2 [Rhinopithecus bieti];XP_008048090.2//tetraspanin-14 isoform X1 [Carlito syrichta];XP_005565337.1//PREDICTED: tetraspanin-14 isoform X2 [Macaca fascicularis];XP_012295826.1//tetraspanin-14 isoform X1 [Aotus nancymaae];NP_001121781.1//tetraspanin-14 isoform 2 [Homo sapiens]	81619	TSPAN14	1.53682		XP_009206850.1//small EDRK-rich factor 1 isoform X1 [Papio anubis];NP_068802.1//small EDRK-rich factor 1 isoform 1 [Homo sapiens]	8914	TIMELESS	-1.37273
NP_079406.3//putative hexokinase HKDC1 [Homo sapiens]	80201	HKDC1	1.5367		EAW82309.1//chromosome 8 open reading frame 55, partial [Homo sapiens]	1763	DNA2	-1.37154
XP_011536721.1//PREDICTED: P2X purinoceptor 7 isoform X1 [Homo sapiens];NP_002553.3//P2X purinoceptor 7 [Homo sapiens];XP_011536722.1//PREDICTED: P2X purinoceptor 7 isoform X4 [Homo sapiens];XP_015287137.1//PREDICTED: P2X purinoceptor 7 isoform X3 [Macaca fascicularis]	5027	P2RX7	1.53667		NP_057032.2//adenosine 3'-phospho 5'-phosphosulfate transporter 2 [Homo sapiens]	79918	SETD6	-1.37084
NP_001269070.1//hephaestin isoform d precursor [Homo sapiens];NP_620074.3//hephaestin isoform a [Homo sapiens];Q9BQS7.3//RecName: Full=Hephaestin; Flags: Precursor;XP_011529375.1//PREDICTED: hephaestin isoform X1 [Homo sapiens]	9843	HEPH	1.53516		NP_004286.2//TNF receptor-associated factor 4 [Homo sapiens]	26146	TRAF3IP1	-1.36919
NP_612485.2//magnesium-dependent phosphatase 1 isoform 1 [Homo sapiens];NP_001186750.1//magnesium-dependent phosphatase 1 isoform 2 [Homo sapiens]	145553	MDP1	1.53492		XP_017383808.1//PREDICTED: alpha-ketoglutarate-dependent dioxygenase alkB homolog 7, mitochondrial [Cebus capucinus imitator];XP_016882844.1//PREDICTED: alpha-ketoglutarate-dependent dioxygenase alkB homolog 7, mitochondrial isoform X1 [Homo sapiens]	5981	RFC1	-1.36875
XP_012603832.1//metalloproteinase inhibitor 1 [Microcebus murinus]	7076	TIMP1	1.53375		NP_940857.2//SCO-spondin precursor [Homo sapiens]	1390	CREM	-1.36854
NP_001297248.1//lactadherin isoform d precursor [Homo sapiens];NP_005919.2//lactadherin isoform a preproprotein [Homo sapiens];NP_001297249.1//lactadherin isoform c [Homo sapiens];NP_001108086.1//lactadherin isoform b precursor [Homo sapiens]	4240	MFGE8	1.53185		NP_714544.1//stereocilin precursor [Homo sapiens]	79366	HMGN5	-1.36791
XP_011781617.1//PREDICTED: metalloprotease TIKI2 [Colobus angolensis palliatus]	388630	TRABD2B	1.53125		XP_016885209.1//PREDICTED: diamine acetyltransferase 1 isoform X1 [Homo sapiens];XP_014198881.1//PREDICTED: diamine acetyltransferase 1 isoform X1 [Pan paniscus];AAP92609.1//Ab2-402 [Rattus norvegicus]	563	AZGP1	-1.36783
EAW80061.1//zinc finger protein 425 [Homo sapiens]	155054	ZNF425	1.53117		NP_852111.2//follicle-stimulating hormone receptor isoform 2 precursor [Homo sapiens];NP_000136.2//follicle-stimulating hormone receptor isoform 1 precursor [Homo sapiens]	9128	PRPF4	-1.36775
XP_011719645.1//PREDICTED: dual specificity protein phosphatase 8 [Macaca nemestrina]	1850	DUSP8	1.53084		XP_003128478.3//tumor necrosis factor receptor superfamily member 21 [Sus scrofa]	10992	SF3B2	-1.36746
NP_116586.1//protocadherin-10 isoform 1 precursor [Homo sapiens];NP_065866.1//protocadherin-10 isoform 2 precursor [Homo sapiens]	57575	PCDH10	1.53038		NP_065168.2//gap junction gamma-2 protein [Homo sapiens]	9748	SLK	-1.36733
NP_001888.2//chondroitin sulfate proteoglycan 4 precursor [Homo sapiens]	1464	CSPG4	1.52994		EAW89946.1//peripheral myelin protein 22, isoform CRA_a [Homo sapiens];NP_001317072.1//peripheral myelin protein 22 isoform 2 [Homo sapiens]	55148	UBR7	-1.36702
XP_011530708.1//PREDICTED: probable ATP-dependent RNA helicase DDX60-like isoform X4 [Homo sapiens];XP_011530706.1//PREDICTED: probable ATP-dependent RNA helicase DDX60-like isoform X2 [Homo sapiens];NP_001278439.1//probable ATP-dependent RNA helicase DDX60-like isoform 2 [Homo sapiens];Q5H9U9.2//RecName: Full=Probable ATP-dependent RNA helicase DDX60-like; AltName: Full=DEAD box protein 60-like	91351	DDX60L	1.52974		XP_003918348.2//coiled-coil domain-containing protein 160 [Papio anubis];XP_004064935.1//PREDICTED: coiled-coil domain-containing protein 160 isoform X1 [Gorilla gorilla gorilla]	2187	FANCB	-1.36671
XP_019590010.1//PREDICTED: thyrotroph embryonic factor isoform X1 [Rhinolophus sinicus];XP_004845581.2//thyrotroph embryonic factor isoform X1 [Heterocephalus glaber]	7008	TEF	1.52958		NP_922932.2//A disintegrin and metalloproteinase with thrombospondin motifs 6 preproprotein [Homo sapiens]	11009	IL24	-1.36661
NP_001186256.2//FPGT-TNNI3K fusion protein isoform b [Homo sapiens];NP_001106279.2//FPGT-TNNI3K fusion protein isoform a [Homo sapiens]	100526835	FPGT-TNNI3K	1.52929		XP_007965446.1//PREDICTED: tetraspanin-9 isoform X3 [Chlorocebus sabaeus];XP_005569889.1//PREDICTED: tetraspanin-9 isoform X1 [Macaca fascicularis]	9849	ZNF518A	-1.36659
NP_003992.3//low affinity immunoglobulin gamma Fc region receptor II-b isoform 1 precursor [Homo sapiens];NP_001002274.1//low affinity immunoglobulin gamma Fc region receptor II-b isoform 3 precursor [Homo sapiens];NP_001002275.1//low affinity immunoglobulin gamma Fc region receptor II-b isoform 4 precursor [Homo sapiens];NP_001177757.1//low affinity immunoglobulin gamma Fc region receptor II-b i…	2213	FCGR2B	1.52902		XP_004400174.1//PREDICTED: AF4/FMR2 family member 3 isoform X3 [Odobenus rosmarus divergens];XP_019309717.1//PREDICTED: AF4/FMR2 family member 3 isoform X2 [Panthera pardus];XP_008978387.1//PREDICTED: AF4/FMR2 family member 3 isoform X1 [Callithrix jacchus];XP_019682599.1//PREDICTED: AF4/FMR2 family member 3 isoform X2 [Felis catus]	2957	GTF2A1	-1.36638
NP_870988.2//myotubularin-related protein 11 isoform b [Homo sapiens];XP_006711200.1//PREDICTED: myotubularin-related protein 11 isoform X1 [Homo sapiens];NP_001139334.1//myotubularin-related protein 11 isoform a [Homo sapiens]	10903	MTMR11	1.52869		XP_008527235.1//PREDICTED: matrix metalloproteinase-14 [Equus przewalskii]	60561	RINT1	-1.36599
NP_653230.2//raftlin-2 [Homo sapiens]	130132	RFTN2	1.52854		NP_955378.1//profilin-4 [Homo sapiens]	55179	FAIM	-1.36535
NP_005248.2//transcription factor GATA-6 [Homo sapiens]	2627	GATA6	1.52843		NP_001180242.1//succinate--hydroxymethylglutarate CoA-transferase isoform 3 [Homo sapiens];NP_001180240.1//succinate--hydroxymethylglutarate CoA-transferase isoform 1 [Homo sapiens];NP_001180241.1//succinate--hydroxymethylglutarate CoA-transferase isoform 2 [Homo sapiens];NP_079004.1//succinate--hydroxymethylglutarate CoA-transferase isoform 4 [Homo sapiens]	64425	POLR1E	-1.36535
XP_022262708.1//zinc finger protein 791 isoform X2 [Canis lupus familiaris];XP_022262706.1//zinc finger protein 791 isoform X1 [Canis lupus familiaris]	79862	ZNF669	1.52842		NP_001299.1//carboxypeptidase N catalytic chain precursor [Homo sapiens]	4642	MYO1D	-1.36528
NP_817124.1//tubulin beta-8 chain [Homo sapiens]	260334	TUBB8P12	1.52789		NP_002228.2//potassium voltage-gated channel subfamily G member 1 [Homo sapiens]	5903	RANBP2	-1.36512
NP_055722.2//FERM and PDZ domain-containing protein 1 [Homo sapiens]	22844	FRMPD1	1.52768		XP_012998546.1//PREDICTED: histone H2B type 2-F isoform X1 [Cavia porcellus];XP_004026583.1//PREDICTED: histone H2B type 2-F-like [Gorilla gorilla gorilla]	7298	TYMS	-1.36472
NP_002294.2//leptin receptor isoform 1 precursor [Homo sapiens];NP_001003679.1//leptin receptor isoform 3 precursor [Homo sapiens];NP_001185617.1//leptin receptor isoform 4 precursor [Homo sapiens];NP_001003680.1//leptin receptor isoform 2 precursor [Homo sapiens];XP_009247664.1//PREDICTED: leptin receptor isoform X3 [Pongo abelii]	3953	LEPR	1.52691		NP_001269230.1//putative UPF0607 protein ENSP00000381418 [Homo sapiens]	493861	EID3	-1.36417
NP_001174.2//V-type proton ATPase subunit S1 precursor [Homo sapiens]	537	ATP6AP1	1.52641		XP_021533511.1//cadherin-4 [Neomonachus schauinslandi];XP_604152.5//PREDICTED: cadherin-4 [Bos taurus]	126133	ALDH16A1	-1.36382
EAW73755.1//ubiquitin-conjugating enzyme E2L 6, isoform CRA_a, partial [Homo sapiens];XP_017706859.1//PREDICTED: ubiquitin/ISG15-conjugating enzyme E2 L6 [Rhinopithecus bieti]	9246	UBE2L6	1.52629		XP_007970628.1//PREDICTED: GTP-binding protein 2 isoform X1 [Chlorocebus sabaeus];XP_002746625.2//PREDICTED: GTP-binding protein 2 isoform X1 [Callithrix jacchus];NP_001273145.1//GTP-binding protein 2 isoform b [Homo sapiens]	1062	CENPE	-1.36347
NP_001305804.1//flotillin-1 isoform 2 [Homo sapiens];NP_005794.1//flotillin-1 isoform 1 [Homo sapiens]	10211	FLOT1	1.52597		XP_003908219.2//dual specificity phosphatase 28 [Papio anubis]	25904	CNOT10	-1.36318
NP_001027903.1//2'-5'-oligoadenylate synthase 2 isoform 3 [Homo sapiens];NP_002526.2//2'-5'-oligoadenylate synthase 2 isoform 2 [Homo sapiens];EAW98026.1//2'-5'-oligoadenylate synthetase 2, 69/71kDa, isoform CRA_a [Homo sapiens]	4939	OAS2	1.52549		NP_849150.3//spermatogenesis-associated protein 31E1 [Homo sapiens]	375444	C5orf34	-1.36307
XP_005274612.1//PREDICTED: gem-associated protein 8 isoform X1 [Homo sapiens];BAC86038.1//unnamed protein product [Homo sapiens]	54960	GEMIN8	1.52412		XP_012293896.1//PR domain zinc finger protein 1 isoform X1 [Aotus nancymaae];XP_017399256.1//PREDICTED: PR domain zinc finger protein 1 isoform X3 [Cebus capucinus imitator]	56993	TOMM22	-1.36303
AAH05043.1//MGC31957 protein [Homo sapiens];AAB71413.1//cytotoxic TRAIL receptor-3 [Homo sapiens]	8794	TNFRSF10C	1.52367		NP_006334.2//tyrosine-protein kinase Mer precursor [Homo sapiens]	9172	MYOM2	-1.36278
XP_011842079.1//PREDICTED: fibroblast growth factor receptor substrate 3 isoform X1 [Mandrillus leucophaeus]	10817	FRS3	1.52353		XP_508664.5//PREDICTED: BTB/POZ domain-containing protein KCTD21 isoform X1 [Pan troglodytes];XP_006718579.1//PREDICTED: BTB/POZ domain-containing protein KCTD21 isoform X3 [Homo sapiens]	29960	MRM2	-1.36233
XP_008972919.2//PREDICTED: NF-kappa-B inhibitor alpha [Pan paniscus]	4792	NFKBIA	1.52309		XP_011904303.1//PREDICTED: NADPH oxidase activator 1 isoform X1 [Cercocebus atys];NP_001242996.1//NADPH oxidase activator 1 isoform 2 [Homo sapiens];XP_011904309.1//PREDICTED: NADPH oxidase activator 1 isoform X6 [Cercocebus atys];NP_006638.1//NADPH oxidase activator 1 isoform 1 [Homo sapiens];NP_001242997.1//NADPH oxidase activator 1 isoform 3 [Homo sapiens]	663	BNIP2	-1.36223
NP_001334814.1//putative uncharacterized protein FLJ37770 isoform d [Homo sapiens];NP_001269385.1//putative uncharacterized protein FLJ37770 isoform a [Homo sapiens];NP_001334813.1//putative uncharacterized protein FLJ37770 isoform c [Homo sapiens];NP_001292154.1//putative uncharacterized protein FLJ37770 isoform b [Homo sapiens]	100506127	GVQW3	1.52295		XP_005249746.1//PREDICTED: uncharacterized protein KIAA0895 isoform X1 [Homo sapiens];NP_001186636.1//uncharacterized protein KIAA0895 isoform 4 [Homo sapiens];NP_001093895.1//uncharacterized protein KIAA0895 isoform 1 [Homo sapiens];XP_011805544.1//PREDICTED: uncharacterized protein KIAA0895 homolog isoform X1 [Colobus angolensis palliatus];EAW94064.1//KIAA0895 protein, isoform CRA_a [Homo sapie…	642475	MROH6	-1.36218
XP_016776174.1//PREDICTED: V(D)J recombination-activating protein 1 isoform X1 [Pan troglodytes]	5896	RAG1	1.52208		NP_757345.2//tapasin isoform 2 precursor [Homo sapiens];NP_003181.3//tapasin isoform 1 precursor [Homo sapiens];NP_005444.4//zinc finger and BTB domain-containing protein 22 [Homo sapiens];NP_757346.2//tapasin isoform 3 precursor [Homo sapiens]	10813	UTP14A	-1.36076
AAI17695.1//DOCK4 protein [Homo sapiens];NP_055055.1//LIM domain-containing protein 1 [Homo sapiens]	8994	LIMD1	1.52043		AAC50299.1//protein tyrosine phosphatase sigma [Homo sapiens];XP_002688965.1//PREDICTED: receptor-type tyrosine-protein phosphatase S isoform X8 [Bos taurus];XP_003586317.1//PREDICTED: receptor-type tyrosine-protein phosphatase S isoform X13 [Bos taurus];XP_004395365.1//PREDICTED: receptor-type tyrosine-protein phosphatase S [Odobenus rosmarus divergens];XP_006868970.1//PREDICTED: receptor-type t…	158809	MAGEB6	-1.36005
NP_008864.4//sodium/myo-inositol cotransporter [Homo sapiens]	6526	SLC5A3	1.5201		NP_071751.3//prolyl 3-hydroxylase 1 isoform 1 precursor [Homo sapiens];NP_001230175.1//prolyl 3-hydroxylase 1 isoform 3 precursor [Homo sapiens];NP_001139761.1//prolyl 3-hydroxylase 1 isoform 2 precursor [Homo sapiens]	58189	WFDC1	-1.35995
NP_653260.1//T-complex protein 10A homolog 2 [Homo sapiens]	140290	TCP10L	1.51991		XP_003820290.1//PREDICTED: plasminogen isoform X1 [Pan paniscus]	7733	ZNF180	-1.35984
XP_005268149.1//PREDICTED: basal body-orientation factor 1 isoform X5 [Homo sapiens];NP_079333.2//basal body-orientation factor 1 [Homo sapiens];XP_016877151.1//PREDICTED: basal body-orientation factor 1 isoform X14 [Homo sapiens]	80127	BBOF1	1.51979		NP_114143.1//TBC1 domain family member 10A isoform 2 [Homo sapiens];NP_001191169.1//TBC1 domain family member 10A isoform 1 [Homo sapiens]	83903	HASPIN	-1.35965
NP_068839.1//integral membrane protein 2B [Homo sapiens]	9445	ITM2B	1.51953		XP_016882159.1//PREDICTED: mitochondrial coenzyme A transporter SLC25A42 isoform X1 [Homo sapiens]	253635	GPATCH11	-1.35946
BAG65422.1//unnamed protein product [Homo sapiens]	222236	NAPEPLD	1.51924		NP_036328.1//G antigen 2D [Homo sapiens]	7768	ZNF225	-1.35909
NP_001053.2//transcobalamin-1 precursor [Homo sapiens]	6947	TCN1	1.51848		XP_008683918.1//PREDICTED: protein FAM78B [Ursus maritimus];XP_017454519.1//PREDICTED: LOW QUALITY PROTEIN: protein FAM78B isoform X1 [Rattus norvegicus]	126375	ZNF792	-1.35887
NP_001093130.1//leucine-rich repeat neuronal protein 3 precursor [Homo sapiens]	54674	LRRN3	1.51818		NP_644813.1//leucine-rich repeat LGI family member 4 precursor [Homo sapiens]	55355	HJURP	-1.3587
NP_060470.2//melanoregulin [Homo sapiens]	55686	MREG	1.51696		NP_115746.2//zinc finger protein 414 isoform 2 [Homo sapiens];NP_001139647.1//zinc finger protein 414 isoform 1 [Homo sapiens]	8458	TTF2	-1.35844
NP_079020.13//calcium-responsive transcription factor isoform 1 [Homo sapiens];XP_011510170.1//PREDICTED: calcium-responsive transcription factor isoform X5 [Homo sapiens];NP_001309358.1//calcium-responsive transcription factor isoform 4 [Homo sapiens];NP_001269841.1//calcium-responsive transcription factor isoform 3 [Homo sapiens];NP_001269839.1//calcium-responsive transcription factor isoform 2…	79800	CARF	1.51694		NP_001180458.1//T-complex protein 1 subunit zeta-2 isoform 2 [Homo sapiens];NP_001180459.1//T-complex protein 1 subunit zeta-2 isoform 3 [Homo sapiens];NP_006575.2//T-complex protein 1 subunit zeta-2 isoform 1 [Homo sapiens]	2263	FGFR2	-1.3581
NP_001317150.1//ena/VASP-like protein isoform 2 [Homo sapiens];XP_021797246.1//ena/VASP-like protein isoform X1 [Papio anubis]	51466	EVL	1.51605		NP_006298.1//sushi repeat-containing protein SRPX isoform 1 precursor [Homo sapiens];XP_011797440.1//PREDICTED: sushi repeat-containing protein SRPX isoform X3 [Colobus angolensis palliatus];NP_001164223.1//sushi repeat-containing protein SRPX isoform 4 precursor [Homo sapiens];NP_001164221.1//sushi repeat-containing protein SRPX isoform 2 precursor [Homo sapiens];NP_001164222.1//sushi repeat-con…	25901	CCDC28A	-1.35804
NP_002584.2//procollagen C-endopeptidase enhancer 1 precursor [Homo sapiens]	5118	PCOLCE	1.51601		XP_016808167.1//PREDICTED: endosomal/lysomomal potassium channel TMEM175 isoform X1 [Pan troglodytes];NP_115702.1//endosomal/lysomomal potassium channel TMEM175 isoform 1 [Homo sapiens];XP_004038359.2//PREDICTED: endosomal/lysomomal potassium channel TMEM175 isoform X1 [Gorilla gorilla gorilla]	10051	SMC4	-1.35749
NP_997235.3//cytochrome P450 4V2 [Homo sapiens];XP_015306621.1//PREDICTED: LOW QUALITY PROTEIN: collagen alpha-2(I) chain-like [Macaca fascicularis]	285440	CYP4V2	1.51479		XP_003261735.1//PREDICTED: vitamin K-dependent protein S isoform X3 [Nomascus leucogenys];XP_012356549.1//PREDICTED: vitamin K-dependent protein S isoform X1 [Nomascus leucogenys]	2842	GPR19	-1.35723
XP_012410842.1//PREDICTED: TBC1 domain family member 13 isoform X2 [Trichechus manatus latirostris];XP_012313435.1//TBC1 domain family member 13 [Aotus nancymaae];XP_006154047.1//PREDICTED: TBC1 domain family member 13 isoform X1 [Tupaia chinensis]	54662	TBC1D13	1.51425		NP_001180350.1//teashirt homolog 2 isoform 2 [Homo sapiens];NP_775756.3//teashirt homolog 2 isoform 1 [Homo sapiens]	56920	SEMA3G	-1.3571
XP_007967011.1//PREDICTED: coiled-coil domain-containing protein 107 isoform X1 [Chlorocebus sabaeus];NP_777583.2//coiled-coil domain-containing protein 107 isoform A precursor [Homo sapiens];XP_011835516.1//PREDICTED: coiled-coil domain-containing protein 107 isoform X3 [Mandrillus leucophaeus];NP_001182129.1//coiled-coil domain-containing protein 107 isoform B precursor [Homo sapiens]	203260	CCDC107	1.51381		XP_007993849.1//PREDICTED: trimeric intracellular cation channel type A [Chlorocebus sabaeus]	57823	SLAMF7	-1.35707
NP_001317159.1//interferon-induced 35 kDa protein isoform 2 [Homo sapiens];NP_005524.2//interferon-induced 35 kDa protein isoform 1 [Homo sapiens]	3430	IFI35	1.51329		NP_059110.2//ubl carboxyl-terminal hydrolase 18 [Homo sapiens]	2801	GOLGA2	-1.35702
NP_001186208.1//neuronal acetylcholine receptor subunit alpha-6 isoform 2 precursor [Homo sapiens];NP_004189.1//neuronal acetylcholine receptor subunit alpha-6 isoform 1 precursor [Homo sapiens]	8973	CHRNA6	1.51262		NP_002337.1//lymphocyte antigen 6E precursor [Homo sapiens]	51002	TPRKB	-1.357
NP_001503.1//glutathione S-transferase A4 [Homo sapiens]	2941	GSTA4	1.51181		NP_001185650.1//proline-rich protein 5 isoform 4 [Homo sapiens];NP_851850.1//proline-rich protein 5 isoform 1 [Homo sapiens];XP_017384990.1//PREDICTED: proline-rich protein 5 isoform X2 [Cebus capucinus imitator]	890	CCNA2	-1.35685
NP_001290166.1//interferon-stimulated gene 20 kDa protein isoform c [Homo sapiens];NP_002192.2//interferon-stimulated gene 20 kDa protein isoform a [Homo sapiens];BAD92876.1//interferon stimulated gene 20kDa variant, partial [Homo sapiens]	3669	ISG20	1.51176		XP_006724214.1//PREDICTED: ENTH domain-containing protein 1 isoform X5 [Homo sapiens];NP_689725.2//ENTH domain-containing protein 1 [Homo sapiens]	116039	OSR2	-1.35628
XP_009202289.2//transient receptor potential cation channel subfamily V member 6 [Papio anubis]	55503	TRPV6	1.51149		NP_777571.1//protein FAM84B [Homo sapiens]	9785	DHX38	-1.35628
XP_002816041.3//PREDICTED: uncharacterized protein LOC100450339 [Pongo abelii]	56122	PCDHB14	1.51001		XP_009187939.2//myosin-13 [Papio anubis];XP_012868613.1//PREDICTED: myosin-13 [Dipodomys ordii]	79711	IPO4	-1.35623
XP_005263423.1//PREDICTED: microfi brillar-associated protein 3-like isoform X1 [Homo sapiens];XP_016864353.1//PREDICTED: microfi brillar-associated protein 3-like isoform X2 [Homo sapiens]	9848	MFAP3L	1.50945		NP_065871.2//phosphatidylinositol 3,4,5-trisphosphate-dependent Rac exchanger 1 protein [Homo sapiens]	4976	OPA1	-1.35613
ELK11956.1//hypothetical protein PAL_GLEAN10015630 [Pteropus alecto]	2012	EMP1	1.50922		NP_149084.2//tripartite motif-containing protein 5 isoform delta [Homo sapiens];NP_149083.2//tripartite motif-containing protein 5 isoform gamma [Homo sapiens];NP_149023.2//tripartite motif-containing protein 5 isoform alpha [Homo sapiens]	85459	CEP295	-1.35606
XP_004698636.1//PREDICTED: atlastin-1 isoform X1 [Echinops telfairi];NP_056999.2//atlastin-1 isoform a [Homo sapiens];XP_004698637.1//PREDICTED: atlastin-1 isoform X2 [Echinops telfairi]	51062	ATL1	1.50864		NP_055102.3//nodal modulator 1 precursor [Homo sapiens]	2305	FOXM1	-1.35586
EAW75909.1//protein kinase (cAMP-dependent, catalytic) inhibitor gamma, isoform CRA_b [Homo sapiens]	11142	PKIG	1.50824		NP_001913.2//L-dopachrome tautomerase isoform 1 precursor [Homo sapiens];NP_001123361.1//L-dopachrome tautomerase isoform 2 precursor [Homo sapiens];NP_001309115.1//L-dopachrome tautomerase isoform 4 [Homo sapiens]	5339	PLEC	-1.35576
BAG58997.1//unnamed protein product [Homo sapiens];XP_021563568.1//synaptobrevin [Carlito syrichta];XP_004596419.1//PREDICTED: vesicle-associated membrane protein 1 isoform X1 [Ochotona princeps]	6843	VAMP1	1.5081		NP_006440.2//cdc42 effector protein 3 [Homo sapiens]	7634	ZNF80	-1.35574
NP_001032671.2//stearoyl-CoA desaturase 5 isoform a [Homo sapiens];NP_079182.2//stearoyl-CoA desaturase 5 isoform b [Homo sapiens]	79966	SCD5	1.50795		XP_005610692.2//PREDICTED: LOW QUALITY PROTEIN: acid-sensing ion channel 4 [Equus caballus]	3053	SERPIND1	-1.35546
EAW56664.1//immunoglobulin superfamily, member 2, isoform CRA_a [Homo sapiens];XP_016858335.1//PREDICTED: immunoglobulin superfamily member 2 isoform X1 [Homo sapiens]	9398	CD101	1.50633		BAB15755.1//FLJ00058 protein, partial [Homo sapiens]	3178	HNRNPA1	-1.35539
XP_011513993.1//PREDICTED: transmembrane protein 225-like isoform X1 [Homo sapiens]	100289187	TMEM225B	1.50597		NP_067675.1//tribbles homolog 2 [Homo sapiens]	2175	FANCA	-1.35527
NP_055414.2//melanoma-associated antigen D2 [Homo sapiens]	10916	MAGED2	1.50596		NP_001124499.1//PDZ and LIM domain protein 4 isoform 2 [Homo sapiens];NP_003678.2//PDZ and LIM domain protein 4 isoform 1 [Homo sapiens]	5917	RARS	-1.35501
XP_002827717.2//PREDICTED: TBC1 domain family member 3G-like [Pongo abelii];NP_001116863.3//TBC1 domain family member 3 [Homo sapiens]	729873	TBC1D3	1.50498		NP_006846.1//ER lumen protein-retaining receptor 3 isoform a [Homo sapiens];NP_057839.1//ER lumen protein-retaining receptor 3 isoform b [Homo sapiens]	114898	C1QTNF2	-1.35485
XP_012998052.1//PREDICTED: glutamate decarboxylase 1 isoform X1 [Cavia porcellus];XP_008565872.1//PREDICTED: glutamate decarboxylase 1 isoform X1 [Galeopterus variegatus];AAA62368.1//glutamate decarboxylase [Homo sapiens]	2571	GAD1	1.5041		XP_003282078.1//PREDICTED: tripartite motif-containing protein 49D1 isoform X1 [Nomascus leucogenys]	6942	TCF20	-1.3548
NP_775776.2//ankyrin repeat domain-containing protein 29 isoform 1 [Homo sapiens];NP_001295167.1//ankyrin repeat domain-containing protein 29 isoform 2 [Homo sapiens];XP_011524133.1//PREDICTED: ankyrin repeat domain-containing protein 29 isoform X2 [Homo sapiens]	147463	ANKRD29	1.50346		NP_000435.3//phosphate-regulating neutral endopeptidase isoform 1 [Homo sapiens];NP_001269683.1//phosphate-regulating neutral endopeptidase isoform 2 [Homo sapiens]	23020	SNRNP200	-1.35461
EAW66445.1//hCG2044783, isoform CRA_a [Homo sapiens];EAW66447.1//hCG2044783, isoform CRA_b [Homo sapiens];EAW66449.1//hCG2044782, isoform CRA_b [Homo sapiens]	6038	RNASE4	1.50345		NP_055697.1//rho GTPase-activating protein 25 isoform b [Homo sapiens];NP_001159749.1//rho GTPase-activating protein 25 isoform d [Homo sapiens];NP_001159748.1//rho GTPase-activating protein 25 isoform c [Homo sapiens];NP_001007232.2//rho GTPase-activating protein 25 isoform a [Homo sapiens]	9937	DCLRE1A	-1.35441
NP_002092.1//glycophorin-C isoform 1 [Homo sapiens];NP_058131.1//glycophorin-C isoform 2 [Homo sapiens]	2995	GYPC	1.50313		NP_001035037.1//small G protein signaling modulator 1 isoform 1 [Homo sapiens];NP_001091968.1//small G protein signaling modulator 1 isoform 4 [Homo sapiens];NP_597711.1//small G protein signaling modulator 1 isoform 2 [Homo sapiens];NP_001091967.1//small G protein signaling modulator 1 isoform 3 [Homo sapiens]	29123	ANKRD11	-1.35435
XP_012364870.1//PREDICTED: LOW QUALITY PROTEIN: zinc finger protein 208-like [Nomascus leucogenys]	81931	ZNF93	1.50202		EAW53301.1//S100 calcium binding protein A1, isoform CRA_a [Homo sapiens]	4603	MYBL1	-1.35414
NP_036563.1//semaphorin-3E isoform 1 precursor [Homo sapiens];XP_011910161.1//PREDICTED: semaphorin-3E isoform X1 [Cercocebus atys]	9723	SEMA3E	1.50032		NP_001311028.1//Krueppel-like factor 8 isoform 3 [Homo sapiens];XP_016798882.1//PREDICTED: Krueppel-like factor 8 isoform X1 [Pan troglodytes];XP_012354197.1//PREDICTED: Krueppel-like factor 8 isoform X2 [Nomascus leucogenys];XP_008957781.1//PREDICTED: Krueppel-like factor 8 isoform X1 [Pan paniscus];XP_011884748.1//PREDICTED: Krueppel-like factor 8 isoform X4 [Cercocebus atys];NP_001311029.1//Kr…	203	AK1	-1.35402
NP_997268.1//putative uncharacterized protein C16orf47 [Homo sapiens]	388289	C16orf47	1.49924		XP_011817688.1//PREDICTED: vesicle-associated membrane protein 4 isoform X1 [Colobus angolensis palliatus];XP_011817689.1//PREDICTED: vesicle-associated membrane protein 4 isoform X2 [Colobus angolensis palliatus]	4437	MSH3	-1.35398
NP_005758.2//lysophosphatidic acid receptor 6 [Homo sapiens]	10161	LPAR6	1.49879		AAK61220.1//unknown function [Homo sapiens];XP_011822264.1//PREDICTED: protein ITFG3 isoform X1 [Mandrillus leucophaeus];XP_008959864.1//PREDICTED: protein ITFG3 isoform X4 [Pan paniscus]	1108	CHD4	-1.35396
NP_061198.2//unconventional myosin-Vc [Homo sapiens];XP_009427413.1//PREDICTED: unconventional myosin-Vc isoform X3 [Pan troglodytes]	55930	MYO5C	1.49863		XP_011798369.1//PREDICTED: lipoma HMGIC fusion partner [Colobus angolensis palliatus]	100170841	EPOP	-1.35378
XP_001155268.3//PREDICTED: methionine-R-sulfoxide reductase B2, mitochondrial [Pan troglodytes]	22921	MSRB2	1.49863		AAH90046.1//Acyl-CoA synthetase bubblegum family member 2 [Homo sapiens];XP_011798909.1//PREDICTED: long-chain-fatty-acid--CoA ligase ACSBG2 isoform X1 [Colobus angolensis palliatus];XP_011798911.1//PREDICTED: long-chain-fatty-acid--CoA ligase ACSBG2 isoform X2 [Colobus angolensis palliatus];NP_112186.3//long-chain-fatty-acid--CoA ligase ACSBG2 isoform a [Homo sapiens]	10565	ARFGEF1	-1.35322
NP_001073903.1//serine/threonine-protein kinase LMTK3 [Homo sapiens]	114783	LMTK3	1.49837		XP_007460816.1//PREDICTED: unconventional myosin-If [Lipotes vexillifer]	54914	FOCAD	-1.35294
NP_001129212.1//calcium/calmodulin-dependent protein kinase type 1B isoform b [Homo sapiens];NP_001034671.3//calcium/calmodulin-dependent protein kinase type 1B isoform a [Homo sapiens];XP_011529410.1//PREDICTED: calcium/calmodulin-dependent protein kinase type 1B isoform X2 [Homo sapiens]	139728	PNCK	1.49836		XP_018876872.1//PREDICTED: protein FAM228B isoform X1 [Gorilla gorilla gorilla];XP_009440387.1//PREDICTED: protein FAM228B isoform X4 [Pan troglodytes];KRX57831.1//LINE-1 reverse transcriptase -like protein [Trichinella sp. T6]	23076	RRP1B	-1.35261
NP_055129.2//probable ATP-dependent RNA helicase DDX58 [Homo sapiens];XP_003830148.1//PREDICTED: probable ATP-dependent RNA helicase DDX58 isoform X1 [Pan paniscus]	23586	DDX58	1.49751		XP_016806656.1//PREDICTED: max dimerization protein 4 [Pan troglodytes]	64222	TOR3A	-1.35167
XP_012359241.1//PREDICTED: LOW QUALITY PROTEIN: epidermal growth factor receptor kinase substrate 8-like protein 2 [Nomascus leucogenys];EAX02376.1//EPS8-like 2, isoform CRA_b [Homo sapiens]	64787	EPS8L2	1.49748		NP_001287736.1//basic leucine zipper transcriptional factor ATF-like 2 isoform 2 [Homo sapiens];EAW74331.1//basic leucine zipper transcription factor, ATF-like 2, isoform CRA_b [Homo sapiens];NP_612465.3//basic leucine zipper transcriptional factor ATF-like 2 isoform 1 [Homo sapiens]	26060	APPL1	-1.35158
XP_016881571.1//PREDICTED: disks large-associated protein 1 isoform X6 [Homo sapiens];NP_001003809.1//disks large-associated protein 1 isoform 2 [Homo sapiens];NP_001229694.1//disks large-associated protein 1 isoform 7 [Homo sapiens];XP_016881574.1//PREDICTED: disks large-associated protein 1 isoform X10 [Homo sapiens];XP_012601395.1//disks large-associated protein 1 isoform X9 [Microcebus murinu…	9229	DLGAP1	1.49673		XP_009436451.2//PREDICTED: oxysterol-binding protein 2 isoform X4 [Pan troglodytes];NP_001269670.1//oxysterol-binding protein 2 isoform f [Homo sapiens];NP_110385.1//oxysterol-binding protein 2 isoform a [Homo sapiens];NP_001269668.1//oxysterol-binding protein 2 isoform d [Homo sapiens];NP_001269667.1//oxysterol-binding protein 2 isoform c [Homo sapiens]	9733	SART3	-1.35147
NP_078781.3//NADPH oxidase 5 isoform 1 [Homo sapiens];NP_001171708.1//NADPH oxidase 5 isoform 2 [Homo sapiens];NP_001171709.1//NADPH oxidase 5 isoform 3 [Homo sapiens];BAB15319.1//unnamed protein product [Homo sapiens]	79400	NOX5	1.49671		NP_001129074.1//beta-galactosidase isoform c precursor [Homo sapiens];NP_000395.2//beta-galactosidase isoform a preproprotein [Homo sapiens];NP_001303969.1//beta-galactosidase isoform d precursor [Homo sapiens]	9662	CEP135	-1.35106
BAF83716.1//unnamed protein product [Homo sapiens];NP_060233.3//E3 ubiquitin-protein ligase RNF43 isoform 1 precursor [Homo sapiens]	54894	RNF43	1.49605		XP_009444466.2//PREDICTED: zinc finger and BTB domain-containing protein 20 isoform X1 [Pan troglodytes]	130340	AP1S3	-1.35073
XP_011535881.1//PREDICTED: serine/threonine-protein kinase 32A isoform X5 [Homo sapiens];NP_001106195.1//serine/threonine-protein kinase 32A isoform 1 [Homo sapiens];NP_659438.1//serine/threonine-protein kinase 32A isoform 2 [Homo sapiens];NP_001274669.1//serine/threonine-protein kinase 32A isoform 3 [Homo sapiens]	202374	STK32A	1.49552		XP_012358659.1//PREDICTED: antigen peptide transporter 1 isoform X2 [Nomascus leucogenys];BAG36500.1//unnamed protein product [Homo sapiens]	5781	PTPN11	-1.35072
NP_001316532.1//adenylate kinase 9 isoform 3 [Homo sapiens];XP_016865875.1//PREDICTED: adenylate kinase 9 isoform X7 [Homo sapiens];XP_006715439.2//PREDICTED: adenylate kinase 9 isoform X2 [Homo sapiens]	221264	AK9	1.49542		NP_001254490.1//tight junction protein ZO-3 isoform 2 [Homo sapiens]	25879	DCAF13	-1.35051
NP_001280572.1//placenta growth factor isoform 3 precursor [Homo sapiens];NP_002623.2//placenta growth factor isoform 1 precursor [Homo sapiens];CAD62617.1//unnamed protein product, partial [Homo sapiens]	5228	PGF	1.49511		NP_001339189.1//zinc finger protein 536 isoform 2 [Homo sapiens];NP_055532.1//zinc finger protein 536 isoform 1 [Homo sapiens]	113115	MTFR2	-1.35
XP_012632595.1//advillin isoform X7 [Microcebus murinus]	10677	AVIL	1.49486		XP_011541689.1//PREDICTED: small conductance calcium-activated potassium channel protein 2 isoform X1 [Homo sapiens];XP_003509141.1//PREDICTED: small conductance calcium-activated potassium channel protein 2 isoform X1 [Cricetulus griseus]	197335	WDR90	-1.34999
NP_057216.2//myelin expression factor 2 isoform a [Homo sapiens];XP_005254484.1//PREDICTED: myelin expression factor 2 isoform X12 [Homo sapiens];XP_005254481.2//PREDICTED: myelin expression factor 2 isoform X2 [Homo sapiens];XP_016877776.1//PREDICTED: myelin expression factor 2 isoform X6 [Homo sapiens];NP_001288139.1//myelin expression factor 2 isoform b [Homo sapiens];XP_005254479.2//PREDICTED…	50804	MYEF2	1.49486		XP_005247966.1//PREDICTED: leukocyte surface antigen CD47 isoform X2 [Homo sapiens];NP_001768.1//leukocyte surface antigen CD47 isoform 1 precursor [Homo sapiens];NP_942088.1//leukocyte surface antigen CD47 isoform 2 precursor [Homo sapiens]	54937	SOHLH2	-1.34898
NP_057617.2//ninjurin-2 isoform 1 [Homo sapiens];NP_001281274.1//ninjurin-2 isoform 2 [Homo sapiens];AAH57766.2//NINJ2 protein, partial [Homo sapiens]	4815	NINJ2	1.49471		NP_055073.2//synaptonemal complex protein 2 [Homo sapiens]	4052	LTBP1	-1.3487
NP_001899.1//cathepsin B isoform 1 preproprotein [Homo sapiens];NP_001304166.1//cathepsin B isoform 2 [Homo sapiens]	1508	CTSB	1.49429		NP_604395.1//CD99 antigen-like protein 2 isoform 2 precursor [Homo sapiens];NP_113650.2//CD99 antigen-like protein 2 isoform 1 precursor [Homo sapiens];NP_001171737.1//CD99 antigen-like protein 2 isoform 4 precursor [Homo sapiens];NP_604394.1//CD99 antigen-like protein 2 isoform 3 precursor [Homo sapiens];NP_001229543.1//CD99 antigen-like protein 2 isoform 5 precursor [Homo sapiens]	30836	DNTTIP2	-1.34862
NP_057296.1//TP53-target gene 3 protein [Homo sapiens];XP_016879122.1//PREDICTED: TP53-target gene 3 protein isoform X1 [Homo sapiens]	729264	TP53TG3D	1.49408		XP_005259537.2//PREDICTED: izumo sperm-egg fusion protein 4 isoform X1 [Homo sapiens];XP_008970830.1//PREDICTED: izumo sperm-egg fusion protein 4 isoform X4 [Pan paniscus]	9099	USP2	-1.34849
XP_011760866.1//PREDICTED: LOW QUALITY PROTEIN: zinc finger protein 254 [Macaca nemestrina];XP_004089302.2//PREDICTED: zinc finger protein 91-like [Nomascus leucogenys];XP_008985905.2//PREDICTED: zinc finger protein 254-like isoform X2 [Callithrix jacchus];EAW84957.1//hCG1804533, isoform CRA_a [Homo sapiens];EAW93800.1//hypothetical protein MGC72075, isoform CRA_c [Homo sapiens];XP_017823389.1//P…	9534	ZNF254	1.4938		NP_001182156.1//transient receptor potential cation channel subfamily M member 4 isoform 2 [Homo sapiens];XP_015297264.1//PREDICTED: transient receptor potential cation channel subfamily M member 4 isoform X4 [Macaca fascicularis];EAW52461.1//transient receptor potential cation channel, subfamily M, member 4, isoform CRA_b, partial [Homo sapiens];NP_060106.2//transient receptor potential cation c…	987	LRBA	-1.34837
NP_066580.1//solute carrier organic anion transporter family member 1A2 [Homo sapiens]	6579	SLCO1A2	1.49351		NP_076493.1//neural cell adhesion molecule L1 isoform 2 precursor [Homo sapiens];NP_000416.1//neural cell adhesion molecule L1 isoform 1 precursor [Homo sapiens];NP_001137435.1//neural cell adhesion molecule L1 isoform 3 precursor [Homo sapiens];XP_003943942.2//PREDICTED: neural cell adhesion molecule L1 isoform X4 [Saimiri boliviensis boliviensis]	55720	TSR1	-1.34801
XP_011528188.1//PREDICTED: catechol O-methyltransferase isoform X1 [Homo sapiens]	1312	COMT	1.49339		XP_012313652.1//complement C5 [Aotus nancymaae];NP_001726.2//complement C5 isoform 1 preproprotein [Homo sapiens];BAD92268.1//complement component 5 variant, partial [Homo sapiens];NP_001304093.1//complement C5 isoform 3 precursor [Homo sapiens];XP_009243099.1//PREDICTED: LOW QUALITY PROTEIN: complement C5 [Pongo abelii]	64282	PAPD5	-1.34783
XP_011918103.1//PREDICTED: secretogranin-2 [Cercocebus atys]	7857	SCG2	1.4918		XP_005246695.1//PREDICTED: peptidyl-prolyl cis-trans isomerase FKBP7 isoform X1 [Homo sapiens];EAX11032.1//FK506 binding protein 7, isoform CRA_e [Homo sapiens];EAX11028.1//FK506 binding protein 7, isoform CRA_b [Homo sapiens]	10615	SPAG5	-1.34725
NP_001344.2//aldo-keto reductase family 1 member C1 [Homo sapiens]	1645	AKR1C1	1.4909		NP_001138648.1//protein shisa-7 precursor [Homo sapiens]	8882	ZPR1	-1.34712
NP_001170990.1//MHC class I polypeptide-related sequence A isoform 2 (MICA*00801) precursor [Homo sapiens];NP_001276083.1//MHC class I polypeptide-related sequence A isoform 4 (MICA*00801) [Homo sapiens];XP_018884422.1//PREDICTED: MHC class I polypeptide-related sequence A isoform X1 [Gorilla gorilla gorilla];AFQ37277.1//MHC class I chain-related protein A [Homo sapiens];ARR96089.1//MHC class I c…	100507436	MICA	1.49026		NP_001164110.1//cyclin-dependent kinase 20 isoform 4 [Homo sapiens];NP_001034892.1//cyclin-dependent kinase 20 isoform 3 [Homo sapiens];XP_017827580.1//PREDICTED: cyclin-dependent kinase 20 isoform X2 [Callithrix jacchus];XP_017383984.1//PREDICTED: cyclin-dependent kinase 20 isoform X11 [Cebus capucinus imitator];NP_848519.1//cyclin-dependent kinase 20 isoform 1 [Homo sapiens];NP_036251.2//cyclin…	26098	EDRF1	-1.34704
NP_002716.1//prolargin precursor [Homo sapiens]	5549	PRELP	1.49019		NP_001073976.1//oocyte-expressed protein homolog [Homo sapiens]	1737	DLAT	-1.34693
XP_016882505.1//PREDICTED: signal peptide peptidase-like 2B isoform X2 [Homo sapiens];XP_011526440.1//PREDICTED: signal peptide peptidase-like 2B isoform X1 [Homo sapiens]	56928	SPPL2B	1.48956		NP_937822.2//pyroglutamylated RFamide peptide receptor [Homo sapiens]	9314	KLF4	-1.34661
XP_005879554.1//PREDICTED: carbonic anhydrase-related protein 11 isoform X2 [Myotis brandtii]	770	CA11	1.48955		XP_011523811.1//PREDICTED: serine/threonine-protein kinase LMTK1 isoform X1 [Homo sapiens];NP_001073864.2//serine/threonine-protein kinase LMTK1 isoform 1 [Homo sapiens]	55661	DDX27	-1.34642
NP_001075424.1//regulator of G-protein signaling 9 isoform 2 [Homo sapiens];NP_003826.2//regulator of G-protein signaling 9 isoform 1 [Homo sapiens];NP_001159405.1//regulator of G-protein signaling 9 isoform 3 [Homo sapiens]	8787	RGS9	1.48944		NP_057641.1//atypical chemokine receptor 4 [Homo sapiens]	10763	NES	-1.34635
NP_004547.2//NF-kappa-B inhibitor epsilon [Homo sapiens]	4794	NFKBIE	1.48861		AAB34682.2//laminin beta 2 chain [Homo sapiens];XP_016796574.1//PREDICTED: laminin subunit beta-2 [Pan troglodytes]	84808	PERM1	-1.34582
EAW60114.1//RAB, member of RAS oncogene family-like 4, isoform CRA_a, partial [Homo sapiens]	11020	IFT27	1.48827		NP_859065.2//lebercilin [Homo sapiens]	64682	ANAPC1	-1.34576
XP_011758272.1//PREDICTED: LOW QUALITY PROTEIN: neurosecretory protein VGF [Macaca nemestrina]	7425	VGF	1.48809		NP_775749.2//cyclin N-terminal domain-containing protein 1 isoform 1 [Homo sapiens]	5496	PPM1G	-1.34543
XP_012364499.1//PREDICTED: butyrophilin subfamily 3 member A3 isoform X1 [Nomascus leucogenys];EAW55557.1//butyrophilin, subfamily 3, member A2, isoform CRA_a [Homo sapiens];AAC02656.1//butyrophilin [Homo sapiens]	11118	BTN3A2	1.48801		XP_016877484.1//PREDICTED: protein FAM227B isoform X11 [Homo sapiens];NP_689860.2//protein FAM227B isoform 1 [Homo sapiens];XP_005254273.1//PREDICTED: protein FAM227B isoform X4 [Homo sapiens]	23234	DNAJC9	-1.34541
XP_011785717.1//PREDICTED: cyclin-dependent kinase 4 inhibitor B isoform X1 [Colobus angolensis palliatus];XP_017401502.1//PREDICTED: cyclin-dependent kinase 4 inhibitor B, partial [Cebus capucinus imitator]	1030	CDKN2B	1.48793		NP_002365.3//microtubule-associated protein 2 isoform 1 [Homo sapiens];NP_114035.2//microtubule-associated protein 2 isoform 4 [Homo sapiens];XP_016859603.1//PREDICTED: microtubule-associated protein 2 isoform X14 [Homo sapiens];XP_017744880.1//PREDICTED: microtubule-associated protein 2 isoform X9 [Rhinopithecus bieti];NP_001034627.1//microtubule-associated protein 2 isoform 5 [Homo sapiens];BAD…	4110	MAGEA11	-1.34504
NP_061000.2//gasdermin-B isoform 2 [Homo sapiens];NP_001159430.1//gasdermin-B isoform 3 [Homo sapiens];NP_001035936.1//gasdermin-B isoform 1 [Homo sapiens];NP_001159431.1//gasdermin-B isoform 4 [Homo sapiens]	55876	GSDMB	1.48759		BAA76314.1//Trad [Homo sapiens];NP_001309926.1//kalirin isoform 13 [Homo sapiens];NP_001019831.2//kalirin isoform 1 [Homo sapiens];XP_003434128.1//kalirin isoform X19 [Canis lupus familiaris];NP_001309922.1//kalirin isoform 9 [Homo sapiens];NP_001309929.1//kalirin isoform 16 [Homo sapiens];XP_005639636.1//kalirin isoform X7 [Canis lupus familiaris];NP_001309918.1//kalirin isoform 5 [Homo sapiens]…	7798	LUZP1	-1.34482
XP_010378998.1//PREDICTED: NADH dehydrogenase [ubiquinone] 1 alpha subcomplex subunit 3 isoform X2 [Rhinopithecus roxellana]	4696	NDUFA3	1.48724		XP_021532083.1//LOW QUALITY PROTEIN: beta-mannosidase [Aotus nancymaae];NP_005899.3//beta-mannosidase precursor [Homo sapiens]	1263	PLK3	-1.34461
XP_007973264.1//PREDICTED: transmembrane protein 171 isoform X1 [Chlorocebus sabaeus];XP_007973272.1//PREDICTED: transmembrane protein 171 isoform X2 [Chlorocebus sabaeus]	134285	TMEM171	1.48711		KFO23356.1//Microtubule-associated protein RP/EB family member 3 [Fukomys damarensis];EDL37295.1//microtubule-associated protein, RP/EB family, member 3, isoform CRA_b, partial [Mus musculus]	11151	CORO1A	-1.3446
NP_001077057.1//transcription factor E2F5 isoform 2 [Homo sapiens];NP_001942.2//transcription factor E2F5 isoform 1 [Homo sapiens]	1875	E2F5	1.48694		NP_001275729.1//zinc finger protein 585A isoform b [Homo sapiens];BAC05383.1//unnamed protein product [Homo sapiens]	7296	TXNRD1	-1.3441
NP_443156.2//rhophilin-1 [Homo sapiens];Q8TCX5.1//RecName: Full=Rhophilin-1; AltName: Full=GTP-Rho-binding protein 1;XP_016868503.1//PREDICTED: rhophilin-1 isoform X11 [Homo sapiens];XP_016868504.1//PREDICTED: rhophilin-1 isoform X12 [Homo sapiens];EAW82255.1//rhophilin, Rho GTPase binding protein 1, isoform CRA_e [Homo sapiens];EAW82251.1//rhophilin, Rho GTPase binding protein 1, isoform CRA_a […	114822	RHPN1	1.48682		NP_000519.2//lysosomal alpha-mannosidase isoform 1 precursor [Homo sapiens];NP_001166969.1//lysosomal alpha-mannosidase isoform 2 precursor [Homo sapiens]	81691	REXO5	-1.34398
XP_005272470.1//PREDICTED: transmembrane protein 255B isoform X2 [Homo sapiens];NP_872420.1//transmembrane protein 255B isoform 1 [Homo sapiens];NP_001335592.1//transmembrane protein 255B isoform 2 [Homo sapiens]	348013	TMEM255B	1.48669		NP_004807.3//protein FAM189A2 precursor isoform b precursor [Homo sapiens];NP_001334924.1//protein FAM189A2 isoform a [Homo sapiens]	118788	PIK3AP1	-1.34371
NP_068814.2//heat shock-related 70 kDa protein 2 [Homo sapiens]	3306	HSPA2	1.48667		XP_002920972.1//PREDICTED: phospholemman [Ailuropoda melanoleuca]	401647	GOLGA7B	-1.34364
EHH59533.1//hypothetical protein EGM_09670, partial [Macaca fascicularis]	100505989	SMIM31	1.4866		NP_001335916.1//ATP-binding cassette sub-family G member 2 isoform 3 [Homo sapiens];NP_004818.2//ATP-binding cassette sub-family G member 2 isoform 1 [Homo sapiens];NP_001244315.1//ATP-binding cassette sub-family G member 2 isoform 2 [Homo sapiens]	202151	RANBP3L	-1.34343
XP_004040684.2//PREDICTED: scrapie-responsive protein 1 isoform X1 [Gorilla gorilla gorilla]	11341	SCRG1	1.48605		XP_007973174.1//PREDICTED: scavenger receptor class F member 2 isoform X1 [Chlorocebus sabaeus];XP_007973175.1//PREDICTED: scavenger receptor class F member 2 isoform X2 [Chlorocebus sabaeus]	55589	BMP2K	-1.34342
NP_002173.1//interleukin-1 receptor accessory protein isoform 1 precursor [Homo sapiens];NP_001161403.1//interleukin-1 receptor accessory protein isoform 3 precursor [Homo sapiens];NP_608273.1//interleukin-1 receptor accessory protein isoform 2 precursor [Homo sapiens]	3556	IL1RAP	1.4859		XP_009205993.1//RING finger protein 175 isoform X4 [Papio anubis];XP_005262995.1//PREDICTED: RING finger protein 175 isoform X2 [Homo sapiens];XP_019296768.1//PREDICTED: RING finger protein 175 isoform X2 [Panthera pardus];Q8N4F7.2//RecName: Full=RING finger protein 175;XP_011708939.1//PREDICTED: RING finger protein 175 isoform X1 [Macaca nemestrina];XP_012303947.1//LOW QUALITY PROTEIN: RING fing…	3416	IDE	-1.3434
NP_001273382.1//transmembrane and TPR repeat-containing protein 4 isoform 3 [Homo sapiens];NP_001337505.1//transmembrane and TPR repeat-containing protein 4 isoform 6 [Homo sapiens];NP_001337500.1//transmembrane and TPR repeat-containing protein 4 isoform 4 [Homo sapiens];XP_007958982.1//PREDICTED: transmembrane and TPR repeat-containing protein 4 isoform X1 [Chlorocebus sabaeus];NP_116202.2//tra…	84899	TMTC4	1.48372		XP_512401.4//PREDICTED: zinc finger protein 44 isoform X10 [Pan troglodytes];XP_015296246.1//PREDICTED: zinc finger protein 44 isoform X1 [Macaca fascicularis];NP_057348.3//zinc finger protein 44 isoform 2 [Homo sapiens];XP_011717468.1//PREDICTED: zinc finger protein 44 isoform X1 [Macaca nemestrina]	80155	NAA15	-1.34324
NP_079174.2//DENN domain-containing protein 1C isoform 1 [Homo sapiens]	79958	DENND1C	1.48311		NP_006414.2//prenylated Rab acceptor protein 1 [Homo sapiens]	7450	VWF	-1.34257
XP_008975939.1//PREDICTED: sodium/myo-inositol cotransporter [Pan paniscus];XP_531445.5//PREDICTED: 28S ribosomal protein S6, mitochondrial [Pan troglodytes]	64968	MRPS6	1.48278		NP_001292037.1//prostate tumor-overexpressed gene 1 protein isoform 2 [Homo sapiens];EAW52561.1//prostate tumor overexpressed gene 1, isoform CRA_j, partial [Homo sapiens];XP_011525335.1//PREDICTED: prostate tumor-overexpressed gene 1 protein isoform X2 [Homo sapiens]	3936	LCP1	-1.3424
XP_015002715.1//PREDICTED: leucine-rich repeat-containing protein C10orf11 homolog [Macaca mulatta];NP_114413.1//leucine-rich melanocyte differentiation-associated protein isoform 2 [Homo sapiens]	83938	LRMDA	1.48272		NP_001129383.1//phosphoinositide-3-kinase-interacting protein 1 isoform 2 precursor [Homo sapiens];NP_443112.2//phosphoinositide-3-kinase-interacting protein 1 isoform 1 precursor [Homo sapiens]	1869	E2F1	-1.34239
NP_872393.3//protein unc-80 homolog isoform 2 [Homo sapiens];NP_115893.1//protein unc-80 homolog isoform 1 [Homo sapiens]	285175	UNC80	1.48219		NP_002328.1//alpha-2-macroglobulin receptor-associated protein precursor [Homo sapiens]	55105	GPATCH2	-1.34232
NP_002198.2//integrin alpha-9 precursor [Homo sapiens]	3680	ITGA9	1.48207		NP_690863.1//L-amino-acid oxidase isoform 1 precursor [Homo sapiens];NP_758962.1//L-amino-acid oxidase isoform 2 precursor [Homo sapiens];CAI54292.1//interleukin 4 induced protein 1 [Homo sapiens]	55798	METTL2B	-1.34217
NP_056122.1//protein FAM189A1 [Homo sapiens]	23359	FAM189A1	1.48178		XP_011826824.1//PREDICTED: cysteine-rich secretory protein LCCL domain-containing 2 isoform X1 [Mandrillus leucophaeus]	169834	ZNF883	-1.34217
NP_001338165.1//glutamate carboxypeptidase 2 isoform 6 [Homo sapiens];XP_012358236.1//PREDICTED: putative N-acetylated-alpha-linked acidic dipeptidase isoform X2 [Nomascus leucogenys];XP_016872922.1//PREDICTED: glutamate carboxypeptidase 2 isoform X2 [Homo sapiens];XP_012358248.1//PREDICTED: putative N-acetylated-alpha-linked acidic dipeptidase isoform X4 [Nomascus leucogenys];AAC83972.1//prostat…	2346	FOLH1	1.48132		XP_011897030.1//PREDICTED: EGF-containing fibulin-like extracellular matrix protein 2 isoform X1 [Cercocebus atys]	56731	SLC2A4RG	-1.34214
XP_003820290.1//PREDICTED: plasminogen isoform X1 [Pan paniscus]	5342	PLGLB2	1.48132		XP_021527085.1//serine/threonine kinase-like domain-containing protein STKLD1 isoform X4 [Aotus nancymaae];Q8NE28.4//RecName: Full=Serine/threonine kinase-like domain-containing protein STKLD1; AltName: Full=Serine/threonine kinase-like domain-containing protein 1; AltName: Full=Sugen kinase 071;XP_016817480.1//PREDICTED: serine/threonine kinase-like domain-containing protein STKLD1 isoform X2 [P…	126374	WTIP	-1.34196
NP_060848.2//F-box/LRR-repeat protein 8 [Homo sapiens]	55336	FBXL8	1.48097		XP_008144191.1//PREDICTED: potassium channel subfamily K member 2 isoform X3 [Eptesicus fuscus];NP_001017424.1//potassium channel subfamily K member 2 isoform a [Homo sapiens];NP_001017425.2//potassium channel subfamily K member 2 isoform c [Homo sapiens]	50700	RDH8	-1.3412
NP_001034791.1//S-acyl fatty acid synthase thioesterase, medium chain isoform 2 [Homo sapiens];NP_060794.1//S-acyl fatty acid synthase thioesterase, medium chain isoform 1 [Homo sapiens]	55301	OLAH	1.48047		XP_016866341.1//PREDICTED: laminin subunit alpha-2 isoform X5 [Homo sapiens];XP_527501.3//PREDICTED: laminin subunit alpha-2 isoform X3 [Pan troglodytes];XP_003311525.2//PREDICTED: laminin subunit alpha-2 isoform X4 [Pan troglodytes]	9037	SEMA5A	-1.34112
XP_007981228.1//PREDICTED: metallothionein-2-like [Chlorocebus sabaeus]	4502	MT2A	1.48022		NP_060492.1//transmembrane protein 51 isoform 1 [Homo sapiens]	51010	EXOSC3	-1.34108
AAD14011.1//chlordecone reductase homolog [Homo sapiens];NP_001240838.1//aldo-keto reductase family 1 member C3 isoform 3 [Homo sapiens]	8644	AKR1C3	1.47884		XP_008256054.1//PREDICTED: LYR motif-containing protein 1 isoform X1 [Oryctolagus cuniculus];XP_016878964.1//PREDICTED: LYR motif-containing protein 1 isoform X1 [Homo sapiens];XP_019676437.1//PREDICTED: LYR motif-containing protein 1 isoform X2 [Felis catus];EAW66844.1//hypothetical protein A-211C6.1, isoform CRA_b [Homo sapiens];EAW66848.1//hypothetical protein A-211C6.1, isoform CRA_e, partial…	2632	GBE1	-1.34106
NP_001229868.1//uncharacterized protein LOC100631383 [Homo sapiens]	100631383	FAM47E-STBD1	1.4782		NP_071430.2//receptor-transporting protein 4 [Homo sapiens]	9092	SART1	-1.34081
XP_011731863.1//PREDICTED: LOW QUALITY PROTEIN: SH2 domain-containing adapter protein B, partial [Macaca nemestrina]	6461	SHB	1.4782		XP_005882101.1//PREDICTED: zinc finger protein 689 [Myotis brandtii]	9816	URB2	-1.34039
NP_085142.1//protein BHLHb9 [Homo sapiens]	80823	BHLHB9	1.47817		NP_940978.2//agrin isoform 2 precursor [Homo sapiens];NP_001292204.1//agrin isoform 1 precursor [Homo sapiens]	5888	RAD51	-1.33993
XP_011509344.1//PREDICTED: bromodomain adjacent to zinc finger domain protein 2B isoform X6 [Homo sapiens];BAA96000.3//KIAA1476 protein [Homo sapiens];NP_001316786.1//bromodomain adjacent to zinc finger domain protein 2B isoform c [Homo sapiens];XP_011509354.1//PREDICTED: bromodomain adjacent to zinc finger domain protein 2B isoform X22 [Homo sapiens];XP_016859412.1//PREDICTED: bromodomain adjace…	29994	BAZ2B	1.47796		NP_660359.2//transmembrane protein 217 isoform 1 [Homo sapiens];NP_001156372.1//transmembrane protein 217 isoform 2 [Homo sapiens];NP_001273330.1//transmembrane protein 217 isoform 3 [Homo sapiens];XP_011512664.1//PREDICTED: transmembrane protein 217 isoform X1 [Homo sapiens]	6599	SMARCC1	-1.33977
NP_001153014.1//putative POU domain, class 5, transcription factor 1B [Homo sapiens]	5462	POU5F1B	1.47762		NP_001129481.1//FXYD domain-containing ion transport regulator 3 isoform 5 precursor [Homo sapiens];NP_001129479.1//FXYD domain-containing ion transport regulator 3 isoform 3 [Homo sapiens];AQN67652.1//FXYD domain-containing ion transport regulator 3 [Homo sapiens];XP_011525334.1//PREDICTED: FXYD domain-containing ion transport regulator 3 isoform X1 [Homo sapiens]	4628	MYH10	-1.33967
XP_005273592.1//PREDICTED: DNA polymerase beta isoform X1 [Homo sapiens];NP_002681.1//DNA polymerase beta [Homo sapiens]	5423	POLB	1.47752		NP_001011552.2//sodium/hydrogen exchanger 4 precursor [Homo sapiens]	117178	SSX2IP	-1.33928
XP_022260067.1//zinc finger protein 850 [Canis lupus familiaris];XP_021552850.1//zinc finger protein 850-like isoform X1 [Neomonachus schauinslandi]	346157	ZNF391	1.47711		NP_005140.1//T-box transcription factor TBX19 [Homo sapiens]	3149	HMGB3	-1.33916
NP_005077.2//sarcospan isoform 1 [Homo sapiens];CAA61479.1//krag [Homo sapiens]	8082	SSPN	1.47678		EDM11239.1//follistatin-like 1 [Rattus norvegicus]	146223	CMTM4	-1.33884
NP_001182121.1//EF-hand calcium-binding domain-containing protein 13 isoform B [Homo sapiens];NP_689560.3//EF-hand calcium-binding domain-containing protein 13 isoform A [Homo sapiens]	124989	EFCAB13	1.47648		NP_995322.1//sodium/potassium/calcium exchanger 5 precursor [Homo sapiens]	4691	NCL	-1.33863
EAW58845.1//tropomodulin 1, isoform CRA_a [Homo sapiens]	7111	TMOD1	1.47635		NP_001341356.1//rab-like protein 2A isoform 11 [Homo sapiens];NP_001341334.1//rab-like protein 2A isoform 5 [Homo sapiens];XP_016858720.1//PREDICTED: rab-like protein 2A isoform X10 [Homo sapiens];NP_001293090.1//rab-like protein 2A isoform 4 [Homo sapiens];NP_001341348.1//rab-like protein 2A isoform 7 [Homo sapiens];NP_001341346.1//rab-like protein 2A isoform 6 [Homo sapiens];NP_001341357.1//rab…	1129	CHRM2	-1.33854
NP_001155879.1//dual specificity protein kinase CLK1 isoform 2 [Homo sapiens];XP_012356599.1//PREDICTED: LOW QUALITY PROTEIN: dual specificity protein kinase CLK1 [Nomascus leucogenys];XP_004033062.2//PREDICTED: dual specificity protein kinase CLK1 isoform X1 [Gorilla gorilla gorilla];EAW70218.1//CDC-like kinase 1, isoform CRA_d [Homo sapiens];XP_003820771.1//PREDICTED: dual specificity protein k…	1195	CLK1	1.47632		NP_000704.1//flavin reductase (NADPH) [Homo sapiens]	23649	POLA2	-1.33849
NP_004824.1//interferon-inducible protein AIM2 isoform 1 [Homo sapiens]	9447	AIM2	1.47589		NP_001271277.1//IQ domain-containing protein H isoform 4 [Homo sapiens];XP_016877988.1//PREDICTED: IQ domain-containing protein H isoform X17 [Homo sapiens];NP_001309403.1//IQ domain-containing protein H isoform 10 [Homo sapiens];XP_014196992.1//PREDICTED: IQ domain-containing protein H isoform X4 [Pan paniscus];XP_011520225.1//PREDICTED: IQ domain-containing protein H isoform X25 [Homo sapiens];…	8563	THOC5	-1.33818
NP_659465.2//armadillo repeat-containing protein 12 isoform a [Homo sapiens];NP_001273505.1//armadillo repeat-containing protein 12 isoform c [Homo sapiens];NP_001273503.1//armadillo repeat-containing protein 12 isoform b [Homo sapiens]	221481	ARMC12	1.47577		NP_001273495.1//uncharacterized protein KIAA0513 isoform b [Homo sapiens];NP_055547.1//uncharacterized protein KIAA0513 isoform a [Homo sapiens];NP_001284695.1//uncharacterized protein KIAA0513 isoform c [Homo sapiens]	7112	TMPO	-1.33814
NP_057513.1//coatomer subunit zeta-2 [Homo sapiens]	51226	COPZ2	1.47577		NP_057691.1//armadillo repeat-containing X-linked protein 3 [Homo sapiens]	220988	HNRNPA3	-1.33804
NP_076432.1//transmembrane protein 108 isoform 1 precursor [Homo sapiens];NP_001269794.1//transmembrane protein 108 isoform 2 precursor [Homo sapiens]	66000	TMEM108	1.47569		NP_236914.2//cGMP-specific 3',5'-cyclic phosphodiesterase isoform 2 [Homo sapiens];NP_001074.2//cGMP-specific 3',5'-cyclic phosphodiesterase isoform 1 [Homo sapiens];EAX05277.1//phosphodiesterase 5A, cGMP-specific, isoform CRA_c [Homo sapiens]	11224	RPL35	-1.33798
NP_001193900.1//receptor-type tyrosine-protein phosphatase beta isoform c precursor [Homo sapiens];NP_002828.3//receptor-type tyrosine-protein phosphatase beta isoform b precursor [Homo sapiens];AAI43357.1//PTPRB protein [Homo sapiens];NP_001103224.1//receptor-type tyrosine-protein phosphatase beta isoform a [Homo sapiens];NP_001317133.1//receptor-type tyrosine-protein phosphatase beta isoform e …	5787	PTPRB	1.47562		NP_758452.1//granulocyte-macrophage colony-stimulating factor receptor subunit alpha isoform e precursor [Homo sapiens];NP_006131.2//granulocyte-macrophage colony-stimulating factor receptor subunit alpha isoform a precursor [Homo sapiens];NP_001155003.1//granulocyte-macrophage colony-stimulating factor receptor subunit alpha isoform g precursor [Homo sapiens];NP_758449.1//granulocyte-macrophage …	55183	RIF1	-1.3377
NP_003982.1//endothelin receptor type B isoform 2 precursor [Homo sapiens];XP_014976756.1//PREDICTED: endothelin B receptor isoform X1 [Macaca mulatta];NP_001188326.1//endothelin receptor type B isoform 3 [Homo sapiens];XP_016809897.1//PREDICTED: zinc finger protein 454 isoform X2 [Pan troglodytes]	1910	EDNRB	1.47545		NP_940882.3//zinc finger protein 615 isoform 2 [Homo sapiens];NP_001308252.1//zinc finger protein 615 isoform 5 [Homo sapiens];NP_001308246.1//zinc finger protein 615 isoform 3 [Homo sapiens];NP_001186253.1//zinc finger protein 615 isoform 1 [Homo sapiens];NP_001308251.1//zinc finger protein 615 isoform 4 [Homo sapiens];NP_001308247.1//zinc finger protein 615 isoform 4 [Homo sapiens]	284349	ZNF283	-1.33765
NP_775912.2//ephrin type-A receptor 10 isoform 2 precursor [Homo sapiens];NP_001092909.1//ephrin type-A receptor 10 isoform 3 precursor [Homo sapiens]	284656	EPHA10	1.47541		NP_000188.1//testosterone 17-beta-dehydrogenase 3 [Homo sapiens]	9240	PNMA1	-1.33758
BAF84519.1//unnamed protein product [Homo sapiens];XP_006718912.1//PREDICTED: NADPH oxidase 4 isoform X2 [Homo sapiens];NP_001278858.1//NADPH oxidase 4 isoform f [Homo sapiens];NP_001137309.1//NADPH oxidase 4 isoform c [Homo sapiens];NP_001137308.1//NADPH oxidase 4 isoform b [Homo sapiens];NP_001278856.1//NADPH oxidase 4 isoform e [Homo sapiens];NP_058627.1//NADPH oxidase 4 isoform a [Homo sapien…	50507	NOX4	1.47517		NP_000934.1//peptidyl-prolyl cis-trans isomerase C precursor [Homo sapiens]	7175	TPR	-1.33734
NP_001164158.1//E3 ubiquitin-protein ligase MIB2 isoform 3 [Homo sapiens];NP_001164157.1//E3 ubiquitin-protein ligase MIB2 isoform 2 [Homo sapiens];NP_543151.2//E3 ubiquitin-protein ligase MIB2 isoform 1 [Homo sapiens];NP_001164159.1//E3 ubiquitin-protein ligase MIB2 isoform 4 [Homo sapiens];XP_016855853.1//PREDICTED: E3 ubiquitin-protein ligase MIB2 isoform X22 [Homo sapiens]	142678	MIB2	1.47503		NP_005645.1//COUP transcription factor 1 [Homo sapiens]	203068	TUBB	-1.33699
NP_003608.1//regulator of G-protein signaling 5 isoform 1 [Homo sapiens];NP_001241678.1//regulator of G-protein signaling 5 isoform 3 [Homo sapiens];BAG37752.1//unnamed protein product [Homo sapiens];EAW90734.1//hCG2038748, partial [Homo sapiens]	8490	RGS5	1.47446		XP_017404700.1//PREDICTED: LIM domain-containing protein 2 isoform X1 [Cebus capucinus imitator]	1111	CHEK1	-1.33699
EAW68956.1//cortexin 1, partial [Homo sapiens]	404217	CTXN1	1.47346		XP_005595915.1//PREDICTED: alpha-1B-glycoprotein-like, partial [Macaca fascicularis];NP_570602.2//alpha-1B-glycoprotein precursor [Homo sapiens]	117608	ZNF354B	-1.33685
NP_001026866.1//phospholipase D3 [Homo sapiens]	23646	PLD3	1.47319		NP_060047.3//GRAM domain-containing protein 1C isoform 1 [Homo sapiens];XP_011511232.1//PREDICTED: GRAM domain-containing protein 1C isoform X1 [Homo sapiens]	2051	EPHB6	-1.33682
NP_001138480.1//butyrophilin subfamily 3 member A1 isoform c precursor [Homo sapiens];NP_001138481.1//butyrophilin subfamily 3 member A1 isoform d precursor [Homo sapiens];NP_919423.1//butyrophilin subfamily 3 member A1 isoform b precursor [Homo sapiens];NP_008979.3//butyrophilin subfamily 3 member A1 isoform a precursor [Homo sapiens]	11119	BTN3A1	1.47273		KFO71522.1//Immunoglobulin G-binding protein A, partial [Cuculus canorus];NP_963857.3//low affinity immunoglobulin gamma Fc region receptor II-c precursor [Homo sapiens]	441521	CT45A5	-1.33674
XP_018926469.1//PREDICTED: uncharacterized protein LOC109053539 [Cyprinus carpio]	440686	HIST2H3PS2	1.47265		XP_017725223.1//PREDICTED: protein phosphatase 1J isoform X2 [Rhinopithecus bieti]	23347	SMCHD1	-1.33649
NP_003830.1//tumor necrosis factor receptor superfamily member 11A isoform 1 precursor [Homo sapiens];NP_001257878.1//tumor necrosis factor receptor superfamily member 11A isoform 2 precursor [Homo sapiens];NP_001257879.1//tumor necrosis factor receptor superfamily member 11A isoform 3 precursor [Homo sapiens];NP_001265197.1//tumor necrosis factor receptor superfamily member 11A isoform 5 precurs…	8792	TNFRSF11A	1.47218		ACA06059.1//protein tyrosine phosphatase-like, member A variant 1 [Homo sapiens];NP_055056.3//very-long-chain (3R)-3-hydroxyacyl-CoA dehydratase 1 [Homo sapiens]	9088	PKMYT1	-1.33626
XP_005262737.1//PREDICTED: tetraspanin-5 isoform X1 [Homo sapiens];XP_004453764.1//PREDICTED: tetraspanin-5 isoform X2 [Dasypus novemcinctus];NP_062517.1//tetraspanin-5 [Mus musculus]	10098	TSPAN5	1.47216		NP_001304860.1//sperm-associated antigen 4 protein isoform 2 [Homo sapiens];NP_003107.1//sperm-associated antigen 4 protein isoform 1 [Homo sapiens]	9501	RPH3AL	-1.33614
XP_015291883.1//PREDICTED: probable inactive glycosyltransferase 25 family member 3 isoform X1 [Macaca fascicularis];EAW87790.1//cerebral endothelial cell adhesion molecule 1, isoform CRA_d [Homo sapiens]	51148	CERCAM	1.47058		NP_060930.3//rho GTPase-activating protein 15 [Homo sapiens];XP_009441678.1//PREDICTED: rho GTPase-activating protein 15 isoform X4 [Pan troglodytes];XP_004032666.2//PREDICTED: rho GTPase-activating protein 15 isoform X1 [Gorilla gorilla gorilla]	55561	CDC42BPG	-1.33589
AAY88742.1//vanin 1 [Homo sapiens];NP_004657.2//pantetheinase precursor [Homo sapiens]	8876	VNN1	1.4705		XP_018871579.1//PREDICTED: LOW QUALITY PROTEIN: zinc finger protein 765 [Gorilla gorilla gorilla]	54680	ZNHIT6	-1.33581
NP_061972.1//PAK4-inhibitor INKA2 isoform 1 [Homo sapiens];XP_016781163.1//PREDICTED: protein FAM212B [Pan troglodytes]	55924	FAM212B	1.47003		OWK14920.1//hypothetical protein Celaphus_00001177 [Cervus elaphus hippelaphus]	135228	CD109	-1.3356
NP_065717.1//dual specificity protein kinase CLK4 [Homo sapiens];XP_017751615.1//PREDICTED: dual specificity protein kinase CLK4 isoform X4 [Rhinopithecus bieti];XP_017751609.1//PREDICTED: dual specificity protein kinase CLK4 isoform X2 [Rhinopithecus bieti]	57396	CLK4	1.4699		NP_065717.1//dual specificity protein kinase CLK4 [Homo sapiens];XP_017751615.1//PREDICTED: dual specificity protein kinase CLK4 isoform X4 [Rhinopithecus bieti];XP_017751609.1//PREDICTED: dual specificity protein kinase CLK4 isoform X2 [Rhinopithecus bieti]	57099	AVEN	-1.33548
OWK14920.1//hypothetical protein Celaphus_00001177 [Cervus elaphus hippelaphus]	3215	HOXB5	1.46982		NP_061972.1//PAK4-inhibitor INKA2 isoform 1 [Homo sapiens];XP_016781163.1//PREDICTED: protein FAM212B [Pan troglodytes]	4359	MPZ	-1.33533
XP_018871579.1//PREDICTED: LOW QUALITY PROTEIN: zinc finger protein 765 [Gorilla gorilla gorilla]	91661	ZNF765	1.46955		AAY88742.1//vanin 1 [Homo sapiens];NP_004657.2//pantetheinase precursor [Homo sapiens]	51665	ASB1	-1.33526
NP_060930.3//rho GTPase-activating protein 15 [Homo sapiens];XP_009441678.1//PREDICTED: rho GTPase-activating protein 15 isoform X4 [Pan troglodytes];XP_004032666.2//PREDICTED: rho GTPase-activating protein 15 isoform X1 [Gorilla gorilla gorilla]	55843	ARHGAP15	1.46927		XP_015291883.1//PREDICTED: probable inactive glycosyltransferase 25 family member 3 isoform X1 [Macaca fascicularis];EAW87790.1//cerebral endothelial cell adhesion molecule 1, isoform CRA_d [Homo sapiens]	23078	VWA8	-1.33523
NP_001304860.1//sperm-associated antigen 4 protein isoform 2 [Homo sapiens];NP_003107.1//sperm-associated antigen 4 protein isoform 1 [Homo sapiens]	6676	SPAG4	1.46736		XP_005262737.1//PREDICTED: tetraspanin-5 isoform X1 [Homo sapiens];XP_004453764.1//PREDICTED: tetraspanin-5 isoform X2 [Dasypus novemcinctus];NP_062517.1//tetraspanin-5 [Mus musculus]	9675	TTI1	-1.3351
ACA06059.1//protein tyrosine phosphatase-like, member A variant 1 [Homo sapiens];NP_055056.3//very-long-chain (3R)-3-hydroxyacyl-CoA dehydratase 1 [Homo sapiens]	9200	HACD1	1.46678		NP_003830.1//tumor necrosis factor receptor superfamily member 11A isoform 1 precursor [Homo sapiens];NP_001257878.1//tumor necrosis factor receptor superfamily member 11A isoform 2 precursor [Homo sapiens];NP_001257879.1//tumor necrosis factor receptor superfamily member 11A isoform 3 precursor [Homo sapiens];NP_001265197.1//tumor necrosis factor receptor superfamily member 11A isoform 5 precurs…	10403	NDC80	-1.33505
XP_017725223.1//PREDICTED: protein phosphatase 1J isoform X2 [Rhinopithecus bieti]	333926	PPM1J	1.46666		XP_018926469.1//PREDICTED: uncharacterized protein LOC109053539 [Cyprinus carpio]	6749	SSRP1	-1.33464
KFO71522.1//Immunoglobulin G-binding protein A, partial [Cuculus canorus];NP_963857.3//low affinity immunoglobulin gamma Fc region receptor II-c precursor [Homo sapiens]	9103	FCGR2C	1.46595		NP_001138480.1//butyrophilin subfamily 3 member A1 isoform c precursor [Homo sapiens];NP_001138481.1//butyrophilin subfamily 3 member A1 isoform d precursor [Homo sapiens];NP_919423.1//butyrophilin subfamily 3 member A1 isoform b precursor [Homo sapiens];NP_008979.3//butyrophilin subfamily 3 member A1 isoform a precursor [Homo sapiens]	5653	KLK6	-1.33461
NP_060047.3//GRAM domain-containing protein 1C isoform 1 [Homo sapiens];XP_011511232.1//PREDICTED: GRAM domain-containing protein 1C isoform X1 [Homo sapiens]	54762	GRAMD1C	1.46519		NP_001026866.1//phospholipase D3 [Homo sapiens]	55344	PLCXD1	-1.33451
XP_005595915.1//PREDICTED: alpha-1B-glycoprotein-like, partial [Macaca fascicularis];NP_570602.2//alpha-1B-glycoprotein precursor [Homo sapiens]	1	A1BG	1.46494		EAW68956.1//cortexin 1, partial [Homo sapiens]	1468	SLC25A10	-1.33424
XP_017404700.1//PREDICTED: LIM domain-containing protein 2 isoform X1 [Cebus capucinus imitator]	80774	LIMD2	1.46486		NP_003608.1//regulator of G-protein signaling 5 isoform 1 [Homo sapiens];NP_001241678.1//regulator of G-protein signaling 5 isoform 3 [Homo sapiens];BAG37752.1//unnamed protein product [Homo sapiens];EAW90734.1//hCG2038748, partial [Homo sapiens]	548313	SSX4B	-1.33419
NP_005645.1//COUP transcription factor 1 [Homo sapiens]	7025	NR2F1	1.46432		NP_001164158.1//E3 ubiquitin-protein ligase MIB2 isoform 3 [Homo sapiens];NP_001164157.1//E3 ubiquitin-protein ligase MIB2 isoform 2 [Homo sapiens];NP_543151.2//E3 ubiquitin-protein ligase MIB2 isoform 1 [Homo sapiens];NP_001164159.1//E3 ubiquitin-protein ligase MIB2 isoform 4 [Homo sapiens];XP_016855853.1//PREDICTED: E3 ubiquitin-protein ligase MIB2 isoform X22 [Homo sapiens]	2729	GCLC	-1.33405
NP_000934.1//peptidyl-prolyl cis-trans isomerase C precursor [Homo sapiens]	5480	PPIC	1.46422		BAF84519.1//unnamed protein product [Homo sapiens];XP_006718912.1//PREDICTED: NADPH oxidase 4 isoform X2 [Homo sapiens];NP_001278858.1//NADPH oxidase 4 isoform f [Homo sapiens];NP_001137309.1//NADPH oxidase 4 isoform c [Homo sapiens];NP_001137308.1//NADPH oxidase 4 isoform b [Homo sapiens];NP_001278856.1//NADPH oxidase 4 isoform e [Homo sapiens];NP_058627.1//NADPH oxidase 4 isoform a [Homo sapien…	23350	U2SURP	-1.33399
NP_000188.1//testosterone 17-beta-dehydrogenase 3 [Homo sapiens]	3293	HSD17B3	1.46331		NP_775912.2//ephrin type-A receptor 10 isoform 2 precursor [Homo sapiens];NP_001092909.1//ephrin type-A receptor 10 isoform 3 precursor [Homo sapiens]	10189	ALYREF	-1.33348
NP_940882.3//zinc finger protein 615 isoform 2 [Homo sapiens];NP_001308252.1//zinc finger protein 615 isoform 5 [Homo sapiens];NP_001308246.1//zinc finger protein 615 isoform 3 [Homo sapiens];NP_001186253.1//zinc finger protein 615 isoform 1 [Homo sapiens];NP_001308251.1//zinc finger protein 615 isoform 4 [Homo sapiens];NP_001308247.1//zinc finger protein 615 isoform 4 [Homo sapiens]	284370	ZNF615	1.46312		NP_003982.1//endothelin receptor type B isoform 2 precursor [Homo sapiens];XP_014976756.1//PREDICTED: endothelin B receptor isoform X1 [Macaca mulatta];NP_001188326.1//endothelin receptor type B isoform 3 [Homo sapiens];XP_016809897.1//PREDICTED: zinc finger protein 454 isoform X2 [Pan troglodytes]	7257	TSNAX	-1.33295
NP_758452.1//granulocyte-macrophage colony-stimulating factor receptor subunit alpha isoform e precursor [Homo sapiens];NP_006131.2//granulocyte-macrophage colony-stimulating factor receptor subunit alpha isoform a precursor [Homo sapiens];NP_001155003.1//granulocyte-macrophage colony-stimulating factor receptor subunit alpha isoform g precursor [Homo sapiens];NP_758449.1//granulocyte-macrophage …	1438	CSF2RA	1.46191		NP_001193900.1//receptor-type tyrosine-protein phosphatase beta isoform c precursor [Homo sapiens];NP_002828.3//receptor-type tyrosine-protein phosphatase beta isoform b precursor [Homo sapiens];AAI43357.1//PTPRB protein [Homo sapiens];NP_001103224.1//receptor-type tyrosine-protein phosphatase beta isoform a [Homo sapiens];NP_001317133.1//receptor-type tyrosine-protein phosphatase beta isoform e …	9837	GINS1	-1.33292
NP_236914.2//cGMP-specific 3',5'-cyclic phosphodiesterase isoform 2 [Homo sapiens];NP_001074.2//cGMP-specific 3',5'-cyclic phosphodiesterase isoform 1 [Homo sapiens];EAX05277.1//phosphodiesterase 5A, cGMP-specific, isoform CRA_c [Homo sapiens]	8654	PDE5A	1.46149		NP_076432.1//transmembrane protein 108 isoform 1 precursor [Homo sapiens];NP_001269794.1//transmembrane protein 108 isoform 2 precursor [Homo sapiens]	84640	USP38	-1.33232
NP_057691.1//armadillo repeat-containing X-linked protein 3 [Homo sapiens]	51566	ARMCX3	1.46129		NP_057513.1//coatomer subunit zeta-2 [Homo sapiens]	10840	ALDH1L1	-1.33225
NP_001273495.1//uncharacterized protein KIAA0513 isoform b [Homo sapiens];NP_055547.1//uncharacterized protein KIAA0513 isoform a [Homo sapiens];NP_001284695.1//uncharacterized protein KIAA0513 isoform c [Homo sapiens]	9764	KIAA0513	1.46119		NP_659465.2//armadillo repeat-containing protein 12 isoform a [Homo sapiens];NP_001273505.1//armadillo repeat-containing protein 12 isoform c [Homo sapiens];NP_001273503.1//armadillo repeat-containing protein 12 isoform b [Homo sapiens]	51429	SNX9	-1.33201
NP_001271277.1//IQ domain-containing protein H isoform 4 [Homo sapiens];XP_016877988.1//PREDICTED: IQ domain-containing protein H isoform X17 [Homo sapiens];NP_001309403.1//IQ domain-containing protein H isoform 10 [Homo sapiens];XP_014196992.1//PREDICTED: IQ domain-containing protein H isoform X4 [Pan paniscus];XP_011520225.1//PREDICTED: IQ domain-containing protein H isoform X25 [Homo sapiens];…	64799	IQCH	1.46091		NP_004824.1//interferon-inducible protein AIM2 isoform 1 [Homo sapiens]	81620	CDT1	-1.33196
NP_000704.1//flavin reductase (NADPH) [Homo sapiens]	645	BLVRB	1.45989		NP_001155879.1//dual specificity protein kinase CLK1 isoform 2 [Homo sapiens];XP_012356599.1//PREDICTED: LOW QUALITY PROTEIN: dual specificity protein kinase CLK1 [Nomascus leucogenys];XP_004033062.2//PREDICTED: dual specificity protein kinase CLK1 isoform X1 [Gorilla gorilla gorilla];EAW70218.1//CDC-like kinase 1, isoform CRA_d [Homo sapiens];XP_003820771.1//PREDICTED: dual specificity protein k…	142	PARP1	-1.33192
NP_001341356.1//rab-like protein 2A isoform 11 [Homo sapiens];NP_001341334.1//rab-like protein 2A isoform 5 [Homo sapiens];XP_016858720.1//PREDICTED: rab-like protein 2A isoform X10 [Homo sapiens];NP_001293090.1//rab-like protein 2A isoform 4 [Homo sapiens];NP_001341348.1//rab-like protein 2A isoform 7 [Homo sapiens];NP_001341346.1//rab-like protein 2A isoform 6 [Homo sapiens];NP_001341357.1//rab…	11159	RABL2A	1.45918		EAW58845.1//tropomodulin 1, isoform CRA_a [Homo sapiens]	2058	EPRS	-1.3318
NP_995322.1//sodium/potassium/calcium exchanger 5 precursor [Homo sapiens]	283652	SLC24A5	1.45898		NP_001182121.1//EF-hand calcium-binding domain-containing protein 13 isoform B [Homo sapiens];NP_689560.3//EF-hand calcium-binding domain-containing protein 13 isoform A [Homo sapiens]	7337	UBE3A	-1.33152
EDM11239.1//follistatin-like 1 [Rattus norvegicus]	11167	FSTL1	1.45885		NP_005077.2//sarcospan isoform 1 [Homo sapiens];CAA61479.1//krag [Homo sapiens]	83640	FAM103A1	-1.33149
NP_005140.1//T-box transcription factor TBX19 [Homo sapiens]	9095	TBX19	1.4588		XP_022260067.1//zinc finger protein 850 [Canis lupus familiaris];XP_021552850.1//zinc finger protein 850-like isoform X1 [Neomonachus schauinslandi]	4320	MMP11	-1.33108
NP_001011552.2//sodium/hydrogen exchanger 4 precursor [Homo sapiens]	389015	SLC9A4	1.45853		XP_005273592.1//PREDICTED: DNA polymerase beta isoform X1 [Homo sapiens];NP_002681.1//DNA polymerase beta [Homo sapiens]	55719	SLF2	-1.33107
NP_001129481.1//FXYD domain-containing ion transport regulator 3 isoform 5 precursor [Homo sapiens];NP_001129479.1//FXYD domain-containing ion transport regulator 3 isoform 3 [Homo sapiens];AQN67652.1//FXYD domain-containing ion transport regulator 3 [Homo sapiens];XP_011525334.1//PREDICTED: FXYD domain-containing ion transport regulator 3 isoform X1 [Homo sapiens]	5349	FXYD3	1.45848		NP_001153014.1//putative POU domain, class 5, transcription factor 1B [Homo sapiens]	25764	HYPK	-1.33095
NP_660359.2//transmembrane protein 217 isoform 1 [Homo sapiens];NP_001156372.1//transmembrane protein 217 isoform 2 [Homo sapiens];NP_001273330.1//transmembrane protein 217 isoform 3 [Homo sapiens];XP_011512664.1//PREDICTED: transmembrane protein 217 isoform X1 [Homo sapiens]	221468	TMEM217	1.4583		XP_011509344.1//PREDICTED: bromodomain adjacent to zinc finger domain protein 2B isoform X6 [Homo sapiens];BAA96000.3//KIAA1476 protein [Homo sapiens];NP_001316786.1//bromodomain adjacent to zinc finger domain protein 2B isoform c [Homo sapiens];XP_011509354.1//PREDICTED: bromodomain adjacent to zinc finger domain protein 2B isoform X22 [Homo sapiens];XP_016859412.1//PREDICTED: bromodomain adjace…	51759	C9orf78	-1.33017
NP_940978.2//agrin isoform 2 precursor [Homo sapiens];NP_001292204.1//agrin isoform 1 precursor [Homo sapiens]	375790	AGRN	1.45716		NP_085142.1//protein BHLHb9 [Homo sapiens]	10953	TOMM34	-1.33016
XP_005882101.1//PREDICTED: zinc finger protein 689 [Myotis brandtii]	146540	ZNF785	1.45675		XP_011731863.1//PREDICTED: LOW QUALITY PROTEIN: SH2 domain-containing adapter protein B, partial [Macaca nemestrina]	23099	ZBTB43	-1.33009
NP_071430.2//receptor-transporting protein 4 [Homo sapiens]	64108	RTP4	1.45575		NP_001229868.1//uncharacterized protein LOC100631383 [Homo sapiens]	258010	SVIP	-1.32999
XP_008256054.1//PREDICTED: LYR motif-containing protein 1 isoform X1 [Oryctolagus cuniculus];XP_016878964.1//PREDICTED: LYR motif-containing protein 1 isoform X1 [Homo sapiens];XP_019676437.1//PREDICTED: LYR motif-containing protein 1 isoform X2 [Felis catus];EAW66844.1//hypothetical protein A-211C6.1, isoform CRA_b [Homo sapiens];EAW66848.1//hypothetical protein A-211C6.1, isoform CRA_e, partial…	57149	LYRM1	1.45503		AAD14011.1//chlordecone reductase homolog [Homo sapiens];NP_001240838.1//aldo-keto reductase family 1 member C3 isoform 3 [Homo sapiens]	222950	NYAP1	-1.32997
NP_060492.1//transmembrane protein 51 isoform 1 [Homo sapiens]	55092	TMEM51	1.45496		XP_007981228.1//PREDICTED: metallothionein-2-like [Chlorocebus sabaeus]	9833	MELK	-1.3299
XP_016866341.1//PREDICTED: laminin subunit alpha-2 isoform X5 [Homo sapiens];XP_527501.3//PREDICTED: laminin subunit alpha-2 isoform X3 [Pan troglodytes];XP_003311525.2//PREDICTED: laminin subunit alpha-2 isoform X4 [Pan troglodytes]	3908	LAMA2	1.45384		NP_001034791.1//S-acyl fatty acid synthase thioesterase, medium chain isoform 2 [Homo sapiens];NP_060794.1//S-acyl fatty acid synthase thioesterase, medium chain isoform 1 [Homo sapiens]	5965	RECQL	-1.32981
XP_008144191.1//PREDICTED: potassium channel subfamily K member 2 isoform X3 [Eptesicus fuscus];NP_001017424.1//potassium channel subfamily K member 2 isoform a [Homo sapiens];NP_001017425.2//potassium channel subfamily K member 2 isoform c [Homo sapiens]	3776	KCNK2	1.45355		NP_060848.2//F-box/LRR-repeat protein 8 [Homo sapiens]	10999	SLC27A4	-1.32972
XP_021527085.1//serine/threonine kinase-like domain-containing protein STKLD1 isoform X4 [Aotus nancymaae];Q8NE28.4//RecName: Full=Serine/threonine kinase-like domain-containing protein STKLD1; AltName: Full=Serine/threonine kinase-like domain-containing protein 1; AltName: Full=Sugen kinase 071;XP_016817480.1//PREDICTED: serine/threonine kinase-like domain-containing protein STKLD1 isoform X2 [P…	169436	STKLD1	1.4534		XP_003820290.1//PREDICTED: plasminogen isoform X1 [Pan paniscus]	57461	ISY1	-1.3295
XP_011897030.1//PREDICTED: EGF-containing fibulin-like extracellular matrix protein 2 isoform X1 [Cercocebus atys]	30008	EFEMP2	1.45331		NP_001338165.1//glutamate carboxypeptidase 2 isoform 6 [Homo sapiens];XP_012358236.1//PREDICTED: putative N-acetylated-alpha-linked acidic dipeptidase isoform X2 [Nomascus leucogenys];XP_016872922.1//PREDICTED: glutamate carboxypeptidase 2 isoform X2 [Homo sapiens];XP_012358248.1//PREDICTED: putative N-acetylated-alpha-linked acidic dipeptidase isoform X4 [Nomascus leucogenys];AAC83972.1//prostat…	23064	SETX	-1.32949
XP_011826824.1//PREDICTED: cysteine-rich secretory protein LCCL domain-containing 2 isoform X1 [Mandrillus leucophaeus]	83716	CRISPLD2	1.45323		NP_056122.1//protein FAM189A1 [Homo sapiens]	5430	POLR2A	-1.3291
NP_690863.1//L-amino-acid oxidase isoform 1 precursor [Homo sapiens];NP_758962.1//L-amino-acid oxidase isoform 2 precursor [Homo sapiens];CAI54292.1//interleukin 4 induced protein 1 [Homo sapiens]	259307	IL4I1	1.45218		NP_002198.2//integrin alpha-9 precursor [Homo sapiens]	23469	PHF3	-1.32907
NP_002328.1//alpha-2-macroglobulin receptor-associated protein precursor [Homo sapiens]	4043	LRPAP1	1.45212		NP_872393.3//protein unc-80 homolog isoform 2 [Homo sapiens];NP_115893.1//protein unc-80 homolog isoform 1 [Homo sapiens]	10128	LRPPRC	-1.32907
NP_001129383.1//phosphoinositide-3-kinase-interacting protein 1 isoform 2 precursor [Homo sapiens];NP_443112.2//phosphoinositide-3-kinase-interacting protein 1 isoform 1 precursor [Homo sapiens]	113791	PIK3IP1	1.45123		XP_015002715.1//PREDICTED: leucine-rich repeat-containing protein C10orf11 homolog [Macaca mulatta];NP_114413.1//leucine-rich melanocyte differentiation-associated protein isoform 2 [Homo sapiens]	442213	PTCHD4	-1.329
NP_001292037.1//prostate tumor-overexpressed gene 1 protein isoform 2 [Homo sapiens];EAW52561.1//prostate tumor overexpressed gene 1, isoform CRA_j, partial [Homo sapiens];XP_011525335.1//PREDICTED: prostate tumor-overexpressed gene 1 protein isoform X2 [Homo sapiens]	53635	PTOV1	1.45		XP_008975939.1//PREDICTED: sodium/myo-inositol cotransporter [Pan paniscus];XP_531445.5//PREDICTED: 28S ribosomal protein S6, mitochondrial [Pan troglodytes]	2803	GOLGA4	-1.32878
NP_006414.2//prenylated Rab acceptor protein 1 [Homo sapiens]	10567	RABAC1	1.44964		NP_079174.2//DENN domain-containing protein 1C isoform 1 [Homo sapiens]	4528	MTIF2	-1.32873
XP_512401.4//PREDICTED: zinc finger protein 44 isoform X10 [Pan troglodytes];XP_015296246.1//PREDICTED: zinc finger protein 44 isoform X1 [Macaca fascicularis];NP_057348.3//zinc finger protein 44 isoform 2 [Homo sapiens];XP_011717468.1//PREDICTED: zinc finger protein 44 isoform X1 [Macaca nemestrina]	51710	ZNF44	1.44918		NP_001273382.1//transmembrane and TPR repeat-containing protein 4 isoform 3 [Homo sapiens];NP_001337505.1//transmembrane and TPR repeat-containing protein 4 isoform 6 [Homo sapiens];NP_001337500.1//transmembrane and TPR repeat-containing protein 4 isoform 4 [Homo sapiens];XP_007958982.1//PREDICTED: transmembrane and TPR repeat-containing protein 4 isoform X1 [Chlorocebus sabaeus];NP_116202.2//tra…	6941	TCF19	-1.32864
XP_009205993.1//RING finger protein 175 isoform X4 [Papio anubis];XP_005262995.1//PREDICTED: RING finger protein 175 isoform X2 [Homo sapiens];XP_019296768.1//PREDICTED: RING finger protein 175 isoform X2 [Panthera pardus];Q8N4F7.2//RecName: Full=RING finger protein 175;XP_011708939.1//PREDICTED: RING finger protein 175 isoform X1 [Macaca nemestrina];XP_012303947.1//LOW QUALITY PROTEIN: RING fing…	285533	RNF175	1.4487		NP_002173.1//interleukin-1 receptor accessory protein isoform 1 precursor [Homo sapiens];NP_001161403.1//interleukin-1 receptor accessory protein isoform 3 precursor [Homo sapiens];NP_608273.1//interleukin-1 receptor accessory protein isoform 2 precursor [Homo sapiens]	24149	ZNF318	-1.3286
XP_007973174.1//PREDICTED: scavenger receptor class F member 2 isoform X1 [Chlorocebus sabaeus];XP_007973175.1//PREDICTED: scavenger receptor class F member 2 isoform X2 [Chlorocebus sabaeus]	91179	SCARF2	1.44797		XP_004040684.2//PREDICTED: scrapie-responsive protein 1 isoform X1 [Gorilla gorilla gorilla]	23223	RRP12	-1.32819
NP_001335916.1//ATP-binding cassette sub-family G member 2 isoform 3 [Homo sapiens];NP_004818.2//ATP-binding cassette sub-family G member 2 isoform 1 [Homo sapiens];NP_001244315.1//ATP-binding cassette sub-family G member 2 isoform 2 [Homo sapiens]	9429	ABCG2	1.44734		EHH59533.1//hypothetical protein EGM_09670, partial [Macaca fascicularis]	23317	DNAJC13	-1.32798
XP_002920972.1//PREDICTED: phospholemman [Ailuropoda melanoleuca]	5348	FXYD1	1.44657		NP_068814.2//heat shock-related 70 kDa protein 2 [Homo sapiens]	81839	VANGL1	-1.32796
NP_004807.3//protein FAM189A2 precursor isoform b precursor [Homo sapiens];NP_001334924.1//protein FAM189A2 isoform a [Homo sapiens]	9413	FAM189A2	1.44653		XP_005272470.1//PREDICTED: transmembrane protein 255B isoform X2 [Homo sapiens];NP_872420.1//transmembrane protein 255B isoform 1 [Homo sapiens];NP_001335592.1//transmembrane protein 255B isoform 2 [Homo sapiens]	9401	RECQL4	-1.32781
NP_000519.2//lysosomal alpha-mannosidase isoform 1 precursor [Homo sapiens];NP_001166969.1//lysosomal alpha-mannosidase isoform 2 precursor [Homo sapiens]	4125	MAN2B1	1.44647		NP_443156.2//rhophilin-1 [Homo sapiens];Q8TCX5.1//RecName: Full=Rhophilin-1; AltName: Full=GTP-Rho-binding protein 1;XP_016868503.1//PREDICTED: rhophilin-1 isoform X11 [Homo sapiens];XP_016868504.1//PREDICTED: rhophilin-1 isoform X12 [Homo sapiens];EAW82255.1//rhophilin, Rho GTPase binding protein 1, isoform CRA_e [Homo sapiens];EAW82251.1//rhophilin, Rho GTPase binding protein 1, isoform CRA_a […	65109	UPF3B	-1.32769
NP_001275729.1//zinc finger protein 585A isoform b [Homo sapiens];BAC05383.1//unnamed protein product [Homo sapiens]	199704	ZNF585A	1.44602		NP_001077057.1//transcription factor E2F5 isoform 2 [Homo sapiens];NP_001942.2//transcription factor E2F5 isoform 1 [Homo sapiens]	4522	MTHFD1	-1.32734
KFO23356.1//Microtubule-associated protein RP/EB family member 3 [Fukomys damarensis];EDL37295.1//microtubule-associated protein, RP/EB family, member 3, isoform CRA_b, partial [Mus musculus]	22924	MAPRE3	1.44576		XP_007973264.1//PREDICTED: transmembrane protein 171 isoform X1 [Chlorocebus sabaeus];XP_007973272.1//PREDICTED: transmembrane protein 171 isoform X2 [Chlorocebus sabaeus]	148103	ZNF599	-1.32729
XP_021532083.1//LOW QUALITY PROTEIN: beta-mannosidase [Aotus nancymaae];NP_005899.3//beta-mannosidase precursor [Homo sapiens]	4126	MANBA	1.44392		XP_010378998.1//PREDICTED: NADH dehydrogenase [ubiquinone] 1 alpha subcomplex subunit 3 isoform X2 [Rhinopithecus roxellana]	55127	HEATR1	-1.32717
BAA76314.1//Trad [Homo sapiens];NP_001309926.1//kalirin isoform 13 [Homo sapiens];NP_001019831.2//kalirin isoform 1 [Homo sapiens];XP_003434128.1//kalirin isoform X19 [Canis lupus familiaris];NP_001309922.1//kalirin isoform 9 [Homo sapiens];NP_001309929.1//kalirin isoform 16 [Homo sapiens];XP_005639636.1//kalirin isoform X7 [Canis lupus familiaris];NP_001309918.1//kalirin isoform 5 [Homo sapiens]…	8997	KALRN	1.44297		NP_061000.2//gasdermin-B isoform 2 [Homo sapiens];NP_001159430.1//gasdermin-B isoform 3 [Homo sapiens];NP_001035936.1//gasdermin-B isoform 1 [Homo sapiens];NP_001159431.1//gasdermin-B isoform 4 [Homo sapiens]	4670	HNRNPM	-1.32698
NP_002365.3//microtubule-associated protein 2 isoform 1 [Homo sapiens];NP_114035.2//microtubule-associated protein 2 isoform 4 [Homo sapiens];XP_016859603.1//PREDICTED: microtubule-associated protein 2 isoform X14 [Homo sapiens];XP_017744880.1//PREDICTED: microtubule-associated protein 2 isoform X9 [Rhinopithecus bieti];NP_001034627.1//microtubule-associated protein 2 isoform 5 [Homo sapiens];BAD…	4133	MAP2	1.44297		XP_011785717.1//PREDICTED: cyclin-dependent kinase 4 inhibitor B isoform X1 [Colobus angolensis palliatus];XP_017401502.1//PREDICTED: cyclin-dependent kinase 4 inhibitor B, partial [Cebus capucinus imitator]	9972	NUP153	-1.32696
XP_016877484.1//PREDICTED: protein FAM227B isoform X11 [Homo sapiens];NP_689860.2//protein FAM227B isoform 1 [Homo sapiens];XP_005254273.1//PREDICTED: protein FAM227B isoform X4 [Homo sapiens]	196951	FAM227B	1.4427		XP_012364499.1//PREDICTED: butyrophilin subfamily 3 member A3 isoform X1 [Nomascus leucogenys];EAW55557.1//butyrophilin, subfamily 3, member A2, isoform CRA_a [Homo sapiens];AAC02656.1//butyrophilin [Homo sapiens]	2117	ETV3	-1.32673
NP_775749.2//cyclin N-terminal domain-containing protein 1 isoform 1 [Homo sapiens]	124817	CNTD1	1.44241		XP_011758272.1//PREDICTED: LOW QUALITY PROTEIN: neurosecretory protein VGF [Macaca nemestrina]	54492	NEURL1B	-1.3264
NP_859065.2//lebercilin [Homo sapiens]	167691	LCA5	1.44241		EAW60114.1//RAB, member of RAS oncogene family-like 4, isoform CRA_a, partial [Homo sapiens]	81605	URM1	-1.3264
AAB34682.2//laminin beta 2 chain [Homo sapiens];XP_016796574.1//PREDICTED: laminin subunit beta-2 [Pan troglodytes]	3913	LAMB2	1.44239		NP_004547.2//NF-kappa-B inhibitor epsilon [Homo sapiens]	2185	PTK2B	-1.32637
NP_057641.1//atypical chemokine receptor 4 [Homo sapiens]	51554	ACKR4	1.44218		NP_001075424.1//regulator of G-protein signaling 9 isoform 2 [Homo sapiens];NP_003826.2//regulator of G-protein signaling 9 isoform 1 [Homo sapiens];NP_001159405.1//regulator of G-protein signaling 9 isoform 3 [Homo sapiens]	147841	SPC24	-1.32621
XP_011523811.1//PREDICTED: serine/threonine-protein kinase LMTK1 isoform X1 [Homo sapiens];NP_001073864.2//serine/threonine-protein kinase LMTK1 isoform 1 [Homo sapiens]	9625	AATK	1.44201		XP_005879554.1//PREDICTED: carbonic anhydrase-related protein 11 isoform X2 [Myotis brandtii]	25792	CIZ1	-1.3257
NP_937822.2//pyroglutamylated RFamide peptide receptor [Homo sapiens]	84109	QRFPR	1.4416		XP_016882505.1//PREDICTED: signal peptide peptidase-like 2B isoform X2 [Homo sapiens];XP_011526440.1//PREDICTED: signal peptide peptidase-like 2B isoform X1 [Homo sapiens]	55763	EXOC1	-1.32569
NP_001073976.1//oocyte-expressed protein homolog [Homo sapiens]	441161	OOEP	1.44146		NP_002716.1//prolargin precursor [Homo sapiens]	79930	DOK3	-1.32565
NP_001164110.1//cyclin-dependent kinase 20 isoform 4 [Homo sapiens];NP_001034892.1//cyclin-dependent kinase 20 isoform 3 [Homo sapiens];XP_017827580.1//PREDICTED: cyclin-dependent kinase 20 isoform X2 [Callithrix jacchus];XP_017383984.1//PREDICTED: cyclin-dependent kinase 20 isoform X11 [Cebus capucinus imitator];NP_848519.1//cyclin-dependent kinase 20 isoform 1 [Homo sapiens];NP_036251.2//cyclin…	23552	CDK20	1.44123		NP_001170990.1//MHC class I polypeptide-related sequence A isoform 2 (MICA*00801) precursor [Homo sapiens];NP_001276083.1//MHC class I polypeptide-related sequence A isoform 4 (MICA*00801) [Homo sapiens];XP_018884422.1//PREDICTED: MHC class I polypeptide-related sequence A isoform X1 [Gorilla gorilla gorilla];AFQ37277.1//MHC class I chain-related protein A [Homo sapiens];ARR96089.1//MHC class I c…	57478	USP31	-1.3253
NP_001138648.1//protein shisa-7 precursor [Homo sapiens]	729956	SHISA7	1.4406		NP_001344.2//aldo-keto reductase family 1 member C1 [Homo sapiens]	6118	RPA2	-1.32499
XP_005246695.1//PREDICTED: peptidyl-prolyl cis-trans isomerase FKBP7 isoform X1 [Homo sapiens];EAX11032.1//FK506 binding protein 7, isoform CRA_e [Homo sapiens];EAX11028.1//FK506 binding protein 7, isoform CRA_b [Homo sapiens]	51661	FKBP7	1.44047		XP_011918103.1//PREDICTED: secretogranin-2 [Cercocebus atys]	4752	NEK3	-1.32492
XP_012313652.1//complement C5 [Aotus nancymaae];NP_001726.2//complement C5 isoform 1 preproprotein [Homo sapiens];BAD92268.1//complement component 5 variant, partial [Homo sapiens];NP_001304093.1//complement C5 isoform 3 precursor [Homo sapiens];XP_009243099.1//PREDICTED: LOW QUALITY PROTEIN: complement C5 [Pongo abelii]	727	C5	1.44016		XP_011528188.1//PREDICTED: catechol O-methyltransferase isoform X1 [Homo sapiens]	3931	LCAT	-1.32409
NP_076493.1//neural cell adhesion molecule L1 isoform 2 precursor [Homo sapiens];NP_000416.1//neural cell adhesion molecule L1 isoform 1 precursor [Homo sapiens];NP_001137435.1//neural cell adhesion molecule L1 isoform 3 precursor [Homo sapiens];XP_003943942.2//PREDICTED: neural cell adhesion molecule L1 isoform X4 [Saimiri boliviensis boliviensis]	3897	L1CAM	1.43957		NP_066580.1//solute carrier organic anion transporter family member 1A2 [Homo sapiens]	9373	PLAA	-1.32389
NP_001182156.1//transient receptor potential cation channel subfamily M member 4 isoform 2 [Homo sapiens];XP_015297264.1//PREDICTED: transient receptor potential cation channel subfamily M member 4 isoform X4 [Macaca fascicularis];EAW52461.1//transient receptor potential cation channel, subfamily M, member 4, isoform CRA_b, partial [Homo sapiens];NP_060106.2//transient receptor potential cation c…	54795	TRPM4	1.43919		XP_011760866.1//PREDICTED: LOW QUALITY PROTEIN: zinc finger protein 254 [Macaca nemestrina];XP_004089302.2//PREDICTED: zinc finger protein 91-like [Nomascus leucogenys];XP_008985905.2//PREDICTED: zinc finger protein 254-like isoform X2 [Callithrix jacchus];EAW84957.1//hCG1804533, isoform CRA_a [Homo sapiens];EAW93800.1//hypothetical protein MGC72075, isoform CRA_c [Homo sapiens];XP_017823389.1//P…	56107	PCDHGA9	-1.32367
XP_005259537.2//PREDICTED: izumo sperm-egg fusion protein 4 isoform X1 [Homo sapiens];XP_008970830.1//PREDICTED: izumo sperm-egg fusion protein 4 isoform X4 [Pan paniscus]	113177	IZUMO4	1.43904		NP_057296.1//TP53-target gene 3 protein [Homo sapiens];XP_016879122.1//PREDICTED: TP53-target gene 3 protein isoform X1 [Homo sapiens]	7514	XPO1	-1.32283
NP_604395.1//CD99 antigen-like protein 2 isoform 2 precursor [Homo sapiens];NP_113650.2//CD99 antigen-like protein 2 isoform 1 precursor [Homo sapiens];NP_001171737.1//CD99 antigen-like protein 2 isoform 4 precursor [Homo sapiens];NP_604394.1//CD99 antigen-like protein 2 isoform 3 precursor [Homo sapiens];NP_001229543.1//CD99 antigen-like protein 2 isoform 5 precursor [Homo sapiens]	83692	CD99L2	1.43885		NP_001899.1//cathepsin B isoform 1 preproprotein [Homo sapiens];NP_001304166.1//cathepsin B isoform 2 [Homo sapiens]	50945	TBX22	-1.3228
NP_055073.2//synaptonemal complex protein 2 [Homo sapiens]	10388	SYCP2	1.4386		NP_057617.2//ninjurin-2 isoform 1 [Homo sapiens];NP_001281274.1//ninjurin-2 isoform 2 [Homo sapiens];AAH57766.2//NINJ2 protein, partial [Homo sapiens]	727837	SSX2B	-1.32247
XP_005247966.1//PREDICTED: leukocyte surface antigen CD47 isoform X2 [Homo sapiens];NP_001768.1//leukocyte surface antigen CD47 isoform 1 precursor [Homo sapiens];NP_942088.1//leukocyte surface antigen CD47 isoform 2 precursor [Homo sapiens]	961	CD47	1.43854		NP_057216.2//myelin expression factor 2 isoform a [Homo sapiens];XP_005254484.1//PREDICTED: myelin expression factor 2 isoform X12 [Homo sapiens];XP_005254481.2//PREDICTED: myelin expression factor 2 isoform X2 [Homo sapiens];XP_016877776.1//PREDICTED: myelin expression factor 2 isoform X6 [Homo sapiens];NP_001288139.1//myelin expression factor 2 isoform b [Homo sapiens];XP_005254479.2//PREDICTED…	8739	HRK	-1.3224
XP_011541689.1//PREDICTED: small conductance calcium-activated potassium channel protein 2 isoform X1 [Homo sapiens];XP_003509141.1//PREDICTED: small conductance calcium-activated potassium channel protein 2 isoform X1 [Cricetulus griseus]	3781	KCNN2	1.43709		XP_012632595.1//advillin isoform X7 [Microcebus murinus]	83461	CDCA3	-1.32234
NP_001339189.1//zinc finger protein 536 isoform 2 [Homo sapiens];NP_055532.1//zinc finger protein 536 isoform 1 [Homo sapiens]	9745	ZNF536	1.43676		NP_001280572.1//placenta growth factor isoform 3 precursor [Homo sapiens];NP_002623.2//placenta growth factor isoform 1 precursor [Homo sapiens];CAD62617.1//unnamed protein product, partial [Homo sapiens]	79677	SMC6	-1.3221
NP_001254490.1//tight junction protein ZO-3 isoform 2 [Homo sapiens]	27134	TJP3	1.43605		NP_001316532.1//adenylate kinase 9 isoform 3 [Homo sapiens];XP_016865875.1//PREDICTED: adenylate kinase 9 isoform X7 [Homo sapiens];XP_006715439.2//PREDICTED: adenylate kinase 9 isoform X2 [Homo sapiens]	4216	MAP3K4	-1.32159
XP_012358659.1//PREDICTED: antigen peptide transporter 1 isoform X2 [Nomascus leucogenys];BAG36500.1//unnamed protein product [Homo sapiens]	6890	TAP1	1.43602		XP_011535881.1//PREDICTED: serine/threonine-protein kinase 32A isoform X5 [Homo sapiens];NP_001106195.1//serine/threonine-protein kinase 32A isoform 1 [Homo sapiens];NP_659438.1//serine/threonine-protein kinase 32A isoform 2 [Homo sapiens];NP_001274669.1//serine/threonine-protein kinase 32A isoform 3 [Homo sapiens]	10507	SEMA4D	-1.32153
XP_009444466.2//PREDICTED: zinc finger and BTB domain-containing protein 20 isoform X1 [Pan troglodytes]	26137	ZBTB20	1.43575		BAF83716.1//unnamed protein product [Homo sapiens];NP_060233.3//E3 ubiquitin-protein ligase RNF43 isoform 1 precursor [Homo sapiens]	112479	ERI2	-1.3212
NP_001129074.1//beta-galactosidase isoform c precursor [Homo sapiens];NP_000395.2//beta-galactosidase isoform a preproprotein [Homo sapiens];NP_001303969.1//beta-galactosidase isoform d precursor [Homo sapiens]	2720	GLB1	1.43519		NP_078781.3//NADPH oxidase 5 isoform 1 [Homo sapiens];NP_001171708.1//NADPH oxidase 5 isoform 2 [Homo sapiens];NP_001171709.1//NADPH oxidase 5 isoform 3 [Homo sapiens];BAB15319.1//unnamed protein product [Homo sapiens]	8886	DDX18	-1.32104
XP_009436451.2//PREDICTED: oxysterol-binding protein 2 isoform X4 [Pan troglodytes];NP_001269670.1//oxysterol-binding protein 2 isoform f [Homo sapiens];NP_110385.1//oxysterol-binding protein 2 isoform a [Homo sapiens];NP_001269668.1//oxysterol-binding protein 2 isoform d [Homo sapiens];NP_001269667.1//oxysterol-binding protein 2 isoform c [Homo sapiens]	23762	OSBP2	1.4351		XP_016881571.1//PREDICTED: disks large-associated protein 1 isoform X6 [Homo sapiens];NP_001003809.1//disks large-associated protein 1 isoform 2 [Homo sapiens];NP_001229694.1//disks large-associated protein 1 isoform 7 [Homo sapiens];XP_016881574.1//PREDICTED: disks large-associated protein 1 isoform X10 [Homo sapiens];XP_012601395.1//disks large-associated protein 1 isoform X9 [Microcebus murinu…	196410	METTL7B	-1.32083
NP_001287736.1//basic leucine zipper transcriptional factor ATF-like 2 isoform 2 [Homo sapiens];EAW74331.1//basic leucine zipper transcription factor, ATF-like 2, isoform CRA_b [Homo sapiens];NP_612465.3//basic leucine zipper transcriptional factor ATF-like 2 isoform 1 [Homo sapiens]	116071	BATF2	1.43471		XP_012359241.1//PREDICTED: LOW QUALITY PROTEIN: epidermal growth factor receptor kinase substrate 8-like protein 2 [Nomascus leucogenys];EAX02376.1//EPS8-like 2, isoform CRA_b [Homo sapiens]	6498	SKIL	-1.3204
XP_016806656.1//PREDICTED: max dimerization protein 4 [Pan troglodytes]	10608	MXD4	1.43448		NP_055129.2//probable ATP-dependent RNA helicase DDX58 [Homo sapiens];XP_003830148.1//PREDICTED: probable ATP-dependent RNA helicase DDX58 isoform X1 [Pan paniscus]	1159	CKMT1B	-1.32034
XP_018876872.1//PREDICTED: protein FAM228B isoform X1 [Gorilla gorilla gorilla];XP_009440387.1//PREDICTED: protein FAM228B isoform X4 [Pan troglodytes];KRX57831.1//LINE-1 reverse transcriptase -like protein [Trichinella sp. T6]	375190	FAM228B	1.43439		NP_001129212.1//calcium/calmodulin-dependent protein kinase type 1B isoform b [Homo sapiens];NP_001034671.3//calcium/calmodulin-dependent protein kinase type 1B isoform a [Homo sapiens];XP_011529410.1//PREDICTED: calcium/calmodulin-dependent protein kinase type 1B isoform X2 [Homo sapiens]	55806	HR	-1.31993
XP_007460816.1//PREDICTED: unconventional myosin-If [Lipotes vexillifer]	4542	MYO1F	1.43351		NP_001073903.1//serine/threonine-protein kinase LMTK3 [Homo sapiens]	79184	BRCC3	-1.31979
AAH90046.1//Acyl-CoA synthetase bubblegum family member 2 [Homo sapiens];XP_011798909.1//PREDICTED: long-chain-fatty-acid--CoA ligase ACSBG2 isoform X1 [Colobus angolensis palliatus];XP_011798911.1//PREDICTED: long-chain-fatty-acid--CoA ligase ACSBG2 isoform X2 [Colobus angolensis palliatus];NP_112186.3//long-chain-fatty-acid--CoA ligase ACSBG2 isoform a [Homo sapiens]	81616	ACSBG2	1.43304		XP_001155268.3//PREDICTED: methionine-R-sulfoxide reductase B2, mitochondrial [Pan troglodytes]	541466	CT45A1	-1.3194
XP_011798369.1//PREDICTED: lipoma HMGIC fusion partner [Colobus angolensis palliatus]	10186	LHFPL6	1.43292		NP_061198.2//unconventional myosin-Vc [Homo sapiens];XP_009427413.1//PREDICTED: unconventional myosin-Vc isoform X3 [Pan troglodytes]	22894	DIS3	-1.319
AAK61220.1//unknown function [Homo sapiens];XP_011822264.1//PREDICTED: protein ITFG3 isoform X1 [Mandrillus leucophaeus];XP_008959864.1//PREDICTED: protein ITFG3 isoform X4 [Pan paniscus]	83986	FAM234A	1.43272		NP_005758.2//lysophosphatidic acid receptor 6 [Homo sapiens]	84823	LMNB2	-1.31897
XP_011817688.1//PREDICTED: vesicle-associated membrane protein 4 isoform X1 [Colobus angolensis palliatus];XP_011817689.1//PREDICTED: vesicle-associated membrane protein 4 isoform X2 [Colobus angolensis palliatus]	8674	VAMP4	1.43245		NP_997268.1//putative uncharacterized protein C16orf47 [Homo sapiens]	84312	BRMS1L	-1.31874
NP_001311028.1//Krueppel-like factor 8 isoform 3 [Homo sapiens];XP_016798882.1//PREDICTED: Krueppel-like factor 8 isoform X1 [Pan troglodytes];XP_012354197.1//PREDICTED: Krueppel-like factor 8 isoform X2 [Nomascus leucogenys];XP_008957781.1//PREDICTED: Krueppel-like factor 8 isoform X1 [Pan paniscus];XP_011884748.1//PREDICTED: Krueppel-like factor 8 isoform X4 [Cercocebus atys];NP_001311029.1//Kr…	11279	KLF8	1.43183		NP_036563.1//semaphorin-3E isoform 1 precursor [Homo sapiens];XP_011910161.1//PREDICTED: semaphorin-3E isoform X1 [Cercocebus atys]	9351	SLC9A3R2	-1.31865
EAW53301.1//S100 calcium binding protein A1, isoform CRA_a [Homo sapiens]	6271	S100A1	1.4315		XP_012364870.1//PREDICTED: LOW QUALITY PROTEIN: zinc finger protein 208-like [Nomascus leucogenys]	4313	MMP2	-1.31828
NP_001035037.1//small G protein signaling modulator 1 isoform 1 [Homo sapiens];NP_001091968.1//small G protein signaling modulator 1 isoform 4 [Homo sapiens];NP_597711.1//small G protein signaling modulator 1 isoform 2 [Homo sapiens];NP_001091967.1//small G protein signaling modulator 1 isoform 3 [Homo sapiens]	129049	SGSM1	1.43125		NP_002092.1//glycophorin-C isoform 1 [Homo sapiens];NP_058131.1//glycophorin-C isoform 2 [Homo sapiens]	3843	IPO5	-1.31821
NP_055697.1//rho GTPase-activating protein 25 isoform b [Homo sapiens];NP_001159749.1//rho GTPase-activating protein 25 isoform d [Homo sapiens];NP_001159748.1//rho GTPase-activating protein 25 isoform c [Homo sapiens];NP_001007232.2//rho GTPase-activating protein 25 isoform a [Homo sapiens]	9938	ARHGAP25	1.43092		EAW66445.1//hCG2044783, isoform CRA_a [Homo sapiens];EAW66447.1//hCG2044783, isoform CRA_b [Homo sapiens];EAW66449.1//hCG2044782, isoform CRA_b [Homo sapiens]	55294	FBXW7	-1.31814
NP_000435.3//phosphate-regulating neutral endopeptidase isoform 1 [Homo sapiens];NP_001269683.1//phosphate-regulating neutral endopeptidase isoform 2 [Homo sapiens]	5251	PHEX	1.43088		NP_775776.2//ankyrin repeat domain-containing protein 29 isoform 1 [Homo sapiens];NP_001295167.1//ankyrin repeat domain-containing protein 29 isoform 2 [Homo sapiens];XP_011524133.1//PREDICTED: ankyrin repeat domain-containing protein 29 isoform X2 [Homo sapiens]	55320	MIS18BP1	-1.3181
XP_003282078.1//PREDICTED: tripartite motif-containing protein 49D1 isoform X1 [Nomascus leucogenys]	399939	TRIM49D1	1.43066		XP_012998052.1//PREDICTED: glutamate decarboxylase 1 isoform X1 [Cavia porcellus];XP_008565872.1//PREDICTED: glutamate decarboxylase 1 isoform X1 [Galeopterus variegatus];AAA62368.1//glutamate decarboxylase [Homo sapiens]	8731	RNMT	-1.31767
NP_006846.1//ER lumen protein-retaining receptor 3 isoform a [Homo sapiens];NP_057839.1//ER lumen protein-retaining receptor 3 isoform b [Homo sapiens]	11015	KDELR3	1.43052		XP_002827717.2//PREDICTED: TBC1 domain family member 3G-like [Pongo abelii];NP_001116863.3//TBC1 domain family member 3 [Homo sapiens]	6872	TAF1	-1.31742
NP_001124499.1//PDZ and LIM domain protein 4 isoform 2 [Homo sapiens];NP_003678.2//PDZ and LIM domain protein 4 isoform 1 [Homo sapiens]	8572	PDLIM4	1.43029		NP_055414.2//melanoma-associated antigen D2 [Homo sapiens]	221092	HNRNPUL2	-1.31731
NP_067675.1//tribbles homolog 2 [Homo sapiens]	28951	TRIB2	1.43027		XP_011513993.1//PREDICTED: transmembrane protein 225-like isoform X1 [Homo sapiens]	55131	RBM28	-1.31715
BAB15755.1//FLJ00058 protein, partial [Homo sapiens]	2788	GNG7	1.43005		EAW56664.1//immunoglobulin superfamily, member 2, isoform CRA_a [Homo sapiens];XP_016858335.1//PREDICTED: immunoglobulin superfamily member 2 isoform X1 [Homo sapiens]	1147	CHUK	-1.31703
XP_005610692.2//PREDICTED: LOW QUALITY PROTEIN: acid-sensing ion channel 4 [Equus caballus]	55515	ASIC4	1.42991		NP_001032671.2//stearoyl-CoA desaturase 5 isoform a [Homo sapiens];NP_079182.2//stearoyl-CoA desaturase 5 isoform b [Homo sapiens]	9119	KRT75	-1.31673
NP_006440.2//cdc42 effector protein 3 [Homo sapiens]	10602	CDC42EP3	1.42925		BAG58997.1//unnamed protein product [Homo sapiens];XP_021563568.1//synaptobrevin [Carlito syrichta];XP_004596419.1//PREDICTED: vesicle-associated membrane protein 1 isoform X1 [Ochotona princeps]	26027	ACOT11	-1.31669
NP_001913.2//L-dopachrome tautomerase isoform 1 precursor [Homo sapiens];NP_001123361.1//L-dopachrome tautomerase isoform 2 precursor [Homo sapiens];NP_001309115.1//L-dopachrome tautomerase isoform 4 [Homo sapiens]	1638	DCT	1.429		EAW75909.1//protein kinase (cAMP-dependent, catalytic) inhibitor gamma, isoform CRA_b [Homo sapiens]	3550	IK	-1.31665
NP_055102.3//nodal modulator 1 precursor [Homo sapiens]	23420	NOMO1	1.4283		XP_004698636.1//PREDICTED: atlastin-1 isoform X1 [Echinops telfairi];NP_056999.2//atlastin-1 isoform a [Homo sapiens];XP_004698637.1//PREDICTED: atlastin-1 isoform X2 [Echinops telfairi]	440353	NPIPB12	-1.31648
NP_149084.2//tripartite motif-containing protein 5 isoform delta [Homo sapiens];NP_149083.2//tripartite motif-containing protein 5 isoform gamma [Homo sapiens];NP_149023.2//tripartite motif-containing protein 5 isoform alpha [Homo sapiens]	85363	TRIM5	1.42798		ELK11956.1//hypothetical protein PAL_GLEAN10015630 [Pteropus alecto]	55133	SRBD1	-1.31609
NP_065871.2//phosphatidylinositol 3,4,5-trisphosphate-dependent Rac exchanger 1 protein [Homo sapiens]	57580	PREX1	1.42769		XP_005263423.1//PREDICTED: microfi brillar-associated protein 3-like isoform X1 [Homo sapiens];XP_016864353.1//PREDICTED: microfi brillar-associated protein 3-like isoform X2 [Homo sapiens]	10735	STAG2	-1.31589
XP_009187939.2//myosin-13 [Papio anubis];XP_012868613.1//PREDICTED: myosin-13 [Dipodomys ordii]	8735	MYH13	1.42736		XP_002816041.3//PREDICTED: uncharacterized protein LOC100450339 [Pongo abelii]	6507	SLC1A3	-1.31589
NP_777571.1//protein FAM84B [Homo sapiens]	157638	FAM84B	1.42717		XP_009202289.2//transient receptor potential cation channel subfamily V member 6 [Papio anubis]	7249	TSC2	-1.31574
XP_006724214.1//PREDICTED: ENTH domain-containing protein 1 isoform X5 [Homo sapiens];NP_689725.2//ENTH domain-containing protein 1 [Homo sapiens]	150350	ENTHD1	1.42715		NP_001290166.1//interferon-stimulated gene 20 kDa protein isoform c [Homo sapiens];NP_002192.2//interferon-stimulated gene 20 kDa protein isoform a [Homo sapiens];BAD92876.1//interferon stimulated gene 20kDa variant, partial [Homo sapiens]	119548	PNLIPRP3	-1.31573
NP_001185650.1//proline-rich protein 5 isoform 4 [Homo sapiens];NP_851850.1//proline-rich protein 5 isoform 1 [Homo sapiens];XP_017384990.1//PREDICTED: proline-rich protein 5 isoform X2 [Cebus capucinus imitator]	55615	PRR5	1.42666		NP_001503.1//glutathione S-transferase A4 [Homo sapiens]	27042	DIEXF	-1.31559
NP_002337.1//lymphocyte antigen 6E precursor [Homo sapiens]	4061	LY6E	1.42666		NP_001186208.1//neuronal acetylcholine receptor subunit alpha-6 isoform 2 precursor [Homo sapiens];NP_004189.1//neuronal acetylcholine receptor subunit alpha-6 isoform 1 precursor [Homo sapiens]	10036	CHAF1A	-1.31523
NP_059110.2//ubl carboxyl-terminal hydrolase 18 [Homo sapiens]	11274	USP18	1.42653		NP_001317159.1//interferon-induced 35 kDa protein isoform 2 [Homo sapiens];NP_005524.2//interferon-induced 35 kDa protein isoform 1 [Homo sapiens]	55035	NOL8	-1.31496
XP_007993849.1//PREDICTED: trimeric intracellular cation channel type A [Chlorocebus sabaeus]	79041	TMEM38A	1.42607		XP_007967011.1//PREDICTED: coiled-coil domain-containing protein 107 isoform X1 [Chlorocebus sabaeus];NP_777583.2//coiled-coil domain-containing protein 107 isoform A precursor [Homo sapiens];XP_011835516.1//PREDICTED: coiled-coil domain-containing protein 107 isoform X3 [Mandrillus leucophaeus];NP_001182129.1//coiled-coil domain-containing protein 107 isoform B precursor [Homo sapiens]	55125	CEP192	-1.31485
NP_001180350.1//teashirt homolog 2 isoform 2 [Homo sapiens];NP_775756.3//teashirt homolog 2 isoform 1 [Homo sapiens]	128553	TSHZ2	1.42479		XP_012410842.1//PREDICTED: TBC1 domain family member 13 isoform X2 [Trichechus manatus latirostris];XP_012313435.1//TBC1 domain family member 13 [Aotus nancymaae];XP_006154047.1//PREDICTED: TBC1 domain family member 13 isoform X1 [Tupaia chinensis]	83660	TLN2	-1.31457
XP_003261735.1//PREDICTED: vitamin K-dependent protein S isoform X3 [Nomascus leucogenys];XP_012356549.1//PREDICTED: vitamin K-dependent protein S isoform X1 [Nomascus leucogenys]	5627	PROS1	1.42444		NP_997235.3//cytochrome P450 4V2 [Homo sapiens];XP_015306621.1//PREDICTED: LOW QUALITY PROTEIN: collagen alpha-2(I) chain-like [Macaca fascicularis]	283106	CSNK2A3	-1.31432
XP_016808167.1//PREDICTED: endosomal/lysomomal potassium channel TMEM175 isoform X1 [Pan troglodytes];NP_115702.1//endosomal/lysomomal potassium channel TMEM175 isoform 1 [Homo sapiens];XP_004038359.2//PREDICTED: endosomal/lysomomal potassium channel TMEM175 isoform X1 [Gorilla gorilla gorilla]	84286	TMEM175	1.42388		NP_002584.2//procollagen C-endopeptidase enhancer 1 precursor [Homo sapiens]	55329	MNS1	-1.31432
NP_006298.1//sushi repeat-containing protein SRPX isoform 1 precursor [Homo sapiens];XP_011797440.1//PREDICTED: sushi repeat-containing protein SRPX isoform X3 [Colobus angolensis palliatus];NP_001164223.1//sushi repeat-containing protein SRPX isoform 4 precursor [Homo sapiens];NP_001164221.1//sushi repeat-containing protein SRPX isoform 2 precursor [Homo sapiens];NP_001164222.1//sushi repeat-con…	8406	SRPX	1.42374		NP_001317150.1//ena/VASP-like protein isoform 2 [Homo sapiens];XP_021797246.1//ena/VASP-like protein isoform X1 [Papio anubis]	84337	ELOF1	-1.31422
NP_001180458.1//T-complex protein 1 subunit zeta-2 isoform 2 [Homo sapiens];NP_001180459.1//T-complex protein 1 subunit zeta-2 isoform 3 [Homo sapiens];NP_006575.2//T-complex protein 1 subunit zeta-2 isoform 1 [Homo sapiens]	10693	CCT6B	1.42247		NP_079020.13//calcium-responsive transcription factor isoform 1 [Homo sapiens];XP_011510170.1//PREDICTED: calcium-responsive transcription factor isoform X5 [Homo sapiens];NP_001309358.1//calcium-responsive transcription factor isoform 4 [Homo sapiens];NP_001269841.1//calcium-responsive transcription factor isoform 3 [Homo sapiens];NP_001269839.1//calcium-responsive transcription factor isoform 2…	55075	UACA	-1.31413
NP_115746.2//zinc finger protein 414 isoform 2 [Homo sapiens];NP_001139647.1//zinc finger protein 414 isoform 1 [Homo sapiens]	84330	ZNF414	1.42244		NP_060470.2//melanoregulin [Homo sapiens]	54497	HEATR5B	-1.31393
NP_644813.1//leucine-rich repeat LGI family member 4 precursor [Homo sapiens]	163175	LGI4	1.42237		NP_001093130.1//leucine-rich repeat neuronal protein 3 precursor [Homo sapiens]	3842	TNPO1	-1.31385
XP_008683918.1//PREDICTED: protein FAM78B [Ursus maritimus];XP_017454519.1//PREDICTED: LOW QUALITY PROTEIN: protein FAM78B isoform X1 [Rattus norvegicus]	149297	FAM78B	1.42172		NP_001053.2//transcobalamin-1 precursor [Homo sapiens]	10782	ZNF274	-1.31376
NP_036328.1//G antigen 2D [Homo sapiens]	729408	GAGE2D	1.42158		BAG65422.1//unnamed protein product [Homo sapiens]	55526	DHTKD1	-1.31346
XP_016882159.1//PREDICTED: mitochondrial coenzyme A transporter SLC25A42 isoform X1 [Homo sapiens]	284439	SLC25A42	1.42122		NP_068839.1//integral membrane protein 2B [Homo sapiens]	84298	LLPH	-1.3134
NP_114143.1//TBC1 domain family member 10A isoform 2 [Homo sapiens];NP_001191169.1//TBC1 domain family member 10A isoform 1 [Homo sapiens]	83874	TBC1D10A	1.4211		XP_005268149.1//PREDICTED: basal body-orientation factor 1 isoform X5 [Homo sapiens];NP_079333.2//basal body-orientation factor 1 [Homo sapiens];XP_016877151.1//PREDICTED: basal body-orientation factor 1 isoform X14 [Homo sapiens]	65124	SOWAHC	-1.31299
XP_003820290.1//PREDICTED: plasminogen isoform X1 [Pan paniscus]	5343	PLGLB1	1.42034		NP_653260.1//T-complex protein 10A homolog 2 [Homo sapiens]	23598	PATZ1	-1.31283
NP_071751.3//prolyl 3-hydroxylase 1 isoform 1 precursor [Homo sapiens];NP_001230175.1//prolyl 3-hydroxylase 1 isoform 3 precursor [Homo sapiens];NP_001139761.1//prolyl 3-hydroxylase 1 isoform 2 precursor [Homo sapiens]	64175	P3H1	1.41979		NP_008864.4//sodium/myo-inositol cotransporter [Homo sapiens]	85379	KIAA1671	-1.3126
AAC50299.1//protein tyrosine phosphatase sigma [Homo sapiens];XP_002688965.1//PREDICTED: receptor-type tyrosine-protein phosphatase S isoform X8 [Bos taurus];XP_003586317.1//PREDICTED: receptor-type tyrosine-protein phosphatase S isoform X13 [Bos taurus];XP_004395365.1//PREDICTED: receptor-type tyrosine-protein phosphatase S [Odobenus rosmarus divergens];XP_006868970.1//PREDICTED: receptor-type t…	5802	PTPRS	1.4184		AAI17695.1//DOCK4 protein [Homo sapiens];NP_055055.1//LIM domain-containing protein 1 [Homo sapiens]	8818	DPM2	-1.31244
NP_757345.2//tapasin isoform 2 precursor [Homo sapiens];NP_003181.3//tapasin isoform 1 precursor [Homo sapiens];NP_005444.4//zinc finger and BTB domain-containing protein 22 [Homo sapiens];NP_757346.2//tapasin isoform 3 precursor [Homo sapiens]	6892	TAPBP	1.41815		XP_016776174.1//PREDICTED: V(D)J recombination-activating protein 1 isoform X1 [Pan troglodytes]	23262	PPIP5K2	-1.31206
XP_005249746.1//PREDICTED: uncharacterized protein KIAA0895 isoform X1 [Homo sapiens];NP_001186636.1//uncharacterized protein KIAA0895 isoform 4 [Homo sapiens];NP_001093895.1//uncharacterized protein KIAA0895 isoform 1 [Homo sapiens];XP_011805544.1//PREDICTED: uncharacterized protein KIAA0895 homolog isoform X1 [Colobus angolensis palliatus];EAW94064.1//KIAA0895 protein, isoform CRA_a [Homo sapie…	23366	KIAA0895	1.41794		NP_001334814.1//putative uncharacterized protein FLJ37770 isoform d [Homo sapiens];NP_001269385.1//putative uncharacterized protein FLJ37770 isoform a [Homo sapiens];NP_001334813.1//putative uncharacterized protein FLJ37770 isoform c [Homo sapiens];NP_001292154.1//putative uncharacterized protein FLJ37770 isoform b [Homo sapiens]	100653515	CEP295NL	-1.31139
XP_011904303.1//PREDICTED: NADPH oxidase activator 1 isoform X1 [Cercocebus atys];NP_001242996.1//NADPH oxidase activator 1 isoform 2 [Homo sapiens];XP_011904309.1//PREDICTED: NADPH oxidase activator 1 isoform X6 [Cercocebus atys];NP_006638.1//NADPH oxidase activator 1 isoform 1 [Homo sapiens];NP_001242997.1//NADPH oxidase activator 1 isoform 3 [Homo sapiens]	10811	NOXA1	1.41782		XP_008972919.2//PREDICTED: NF-kappa-B inhibitor alpha [Pan paniscus]	51203	NUSAP1	-1.31137
XP_508664.5//PREDICTED: BTB/POZ domain-containing protein KCTD21 isoform X1 [Pan troglodytes];XP_006718579.1//PREDICTED: BTB/POZ domain-containing protein KCTD21 isoform X3 [Homo sapiens]	283219	KCTD21	1.41769		XP_011842079.1//PREDICTED: fibroblast growth factor receptor substrate 3 isoform X1 [Mandrillus leucophaeus]	5810	RAD1	-1.31114
NP_006334.2//tyrosine-protein kinase Mer precursor [Homo sapiens]	10461	MERTK	1.41718		AAH05043.1//MGC31957 protein [Homo sapiens];AAB71413.1//cytotoxic TRAIL receptor-3 [Homo sapiens]	6801	STRN	-1.3107
XP_012293896.1//PR domain zinc finger protein 1 isoform X1 [Aotus nancymaae];XP_017399256.1//PREDICTED: PR domain zinc finger protein 1 isoform X3 [Cebus capucinus imitator]	639	PRDM1	1.41709		XP_005274612.1//PREDICTED: gem-associated protein 8 isoform X1 [Homo sapiens];BAC86038.1//unnamed protein product [Homo sapiens]	3930	LBR	-1.30989
NP_849150.3//spermatogenesis-associated protein 31E1 [Homo sapiens]	286234	SPATA31E1	1.41703		NP_001027903.1//2'-5'-oligoadenylate synthase 2 isoform 3 [Homo sapiens];NP_002526.2//2'-5'-oligoadenylate synthase 2 isoform 2 [Homo sapiens];EAW98026.1//2'-5'-oligoadenylate synthetase 2, 69/71kDa, isoform CRA_a [Homo sapiens]	79811	SLTM	-1.30984
XP_003908219.2//dual specificity phosphatase 28 [Papio anubis]	285193	DUSP28	1.41669		NP_001305804.1//flotillin-1 isoform 2 [Homo sapiens];NP_005794.1//flotillin-1 isoform 1 [Homo sapiens]	10808	HSPH1	-1.30972
XP_007970628.1//PREDICTED: GTP-binding protein 2 isoform X1 [Chlorocebus sabaeus];XP_002746625.2//PREDICTED: GTP-binding protein 2 isoform X1 [Callithrix jacchus];NP_001273145.1//GTP-binding protein 2 isoform b [Homo sapiens]	54676	GTPBP2	1.41645		EAW73755.1//ubiquitin-conjugating enzyme E2L 6, isoform CRA_a, partial [Homo sapiens];XP_017706859.1//PREDICTED: ubiquitin/ISG15-conjugating enzyme E2 L6 [Rhinopithecus bieti]	55901	THSD1	-1.30949
XP_021533511.1//cadherin-4 [Neomonachus schauinslandi];XP_604152.5//PREDICTED: cadherin-4 [Bos taurus]	1002	CDH4	1.41611		NP_001174.2//V-type proton ATPase subunit S1 precursor [Homo sapiens]	8867	SYNJ1	-1.30944
NP_001269230.1//putative UPF0607 protein ENSP00000381418 [Homo sapiens]	729159	LOC729159	1.41602		NP_002294.2//leptin receptor isoform 1 precursor [Homo sapiens];NP_001003679.1//leptin receptor isoform 3 precursor [Homo sapiens];NP_001185617.1//leptin receptor isoform 4 precursor [Homo sapiens];NP_001003680.1//leptin receptor isoform 2 precursor [Homo sapiens];XP_009247664.1//PREDICTED: leptin receptor isoform X3 [Pongo abelii]	4734	NEDD4	-1.3093
XP_012998546.1//PREDICTED: histone H2B type 2-F isoform X1 [Cavia porcellus];XP_004026583.1//PREDICTED: histone H2B type 2-F-like [Gorilla gorilla gorilla]	440689	HIST2H2BF	1.41579		NP_055722.2//FERM and PDZ domain-containing protein 1 [Homo sapiens]	55103	RALGPS2	-1.30925
NP_002228.2//potassium voltage-gated channel subfamily G member 1 [Homo sapiens]	3755	KCNG1	1.41552		NP_817124.1//tubulin beta-8 chain [Homo sapiens]	285590	SH3PXD2B	-1.30921
NP_001299.1//carboxypeptidase N catalytic chain precursor [Homo sapiens]	1369	CPN1	1.41489		XP_022262708.1//zinc finger protein 791 isoform X2 [Canis lupus familiaris];XP_022262706.1//zinc finger protein 791 isoform X1 [Canis lupus familiaris]	2178	FANCE	-1.30888
NP_001180242.1//succinate--hydroxymethylglutarate CoA-transferase isoform 3 [Homo sapiens];NP_001180240.1//succinate--hydroxymethylglutarate CoA-transferase isoform 1 [Homo sapiens];NP_001180241.1//succinate--hydroxymethylglutarate CoA-transferase isoform 2 [Homo sapiens];NP_079004.1//succinate--hydroxymethylglutarate CoA-transferase isoform 4 [Homo sapiens]	79783	SUGCT	1.41441		NP_005248.2//transcription factor GATA-6 [Homo sapiens]	57721	METTL14	-1.30884
NP_955378.1//profilin-4 [Homo sapiens]	375189	PFN4	1.41435		NP_653230.2//raftlin-2 [Homo sapiens]	84131	CEP78	-1.30881
XP_008527235.1//PREDICTED: matrix metalloproteinase-14 [Equus przewalskii]	4323	MMP14	1.41427		NP_870988.2//myotubularin-related protein 11 isoform b [Homo sapiens];XP_006711200.1//PREDICTED: myotubularin-related protein 11 isoform X1 [Homo sapiens];NP_001139334.1//myotubularin-related protein 11 isoform a [Homo sapiens]	54903	MKS1	-1.30816
XP_004400174.1//PREDICTED: AF4/FMR2 family member 3 isoform X3 [Odobenus rosmarus divergens];XP_019309717.1//PREDICTED: AF4/FMR2 family member 3 isoform X2 [Panthera pardus];XP_008978387.1//PREDICTED: AF4/FMR2 family member 3 isoform X1 [Callithrix jacchus];XP_019682599.1//PREDICTED: AF4/FMR2 family member 3 isoform X2 [Felis catus]	3899	AFF3	1.41414		NP_003992.3//low affinity immunoglobulin gamma Fc region receptor II-b isoform 1 precursor [Homo sapiens];NP_001002274.1//low affinity immunoglobulin gamma Fc region receptor II-b isoform 3 precursor [Homo sapiens];NP_001002275.1//low affinity immunoglobulin gamma Fc region receptor II-b isoform 4 precursor [Homo sapiens];NP_001177757.1//low affinity immunoglobulin gamma Fc region receptor II-b i…	11277	TREX1	-1.30766
XP_007965446.1//PREDICTED: tetraspanin-9 isoform X3 [Chlorocebus sabaeus];XP_005569889.1//PREDICTED: tetraspanin-9 isoform X1 [Macaca fascicularis]	10867	TSPAN9	1.41402		NP_001186256.2//FPGT-TNNI3K fusion protein isoform b [Homo sapiens];NP_001106279.2//FPGT-TNNI3K fusion protein isoform a [Homo sapiens]	132158	GLYCTK	-1.30765
NP_922932.2//A disintegrin and metalloproteinase with thrombospondin motifs 6 preproprotein [Homo sapiens]	11174	ADAMTS6	1.41319		XP_019590010.1//PREDICTED: thyrotroph embryonic factor isoform X1 [Rhinolophus sinicus];XP_004845581.2//thyrotroph embryonic factor isoform X1 [Heterocephalus glaber]	3823	KLRC3	-1.30757
XP_003918348.2//coiled-coil domain-containing protein 160 [Papio anubis];XP_004064935.1//PREDICTED: coiled-coil domain-containing protein 160 isoform X1 [Gorilla gorilla gorilla]	347475	CCDC160	1.41313		XP_011530708.1//PREDICTED: probable ATP-dependent RNA helicase DDX60-like isoform X4 [Homo sapiens];XP_011530706.1//PREDICTED: probable ATP-dependent RNA helicase DDX60-like isoform X2 [Homo sapiens];NP_001278439.1//probable ATP-dependent RNA helicase DDX60-like isoform 2 [Homo sapiens];Q5H9U9.2//RecName: Full=Probable ATP-dependent RNA helicase DDX60-like; AltName: Full=DEAD box protein 60-like	131544	CRYBG3	-1.30736
EAW89946.1//peripheral myelin protein 22, isoform CRA_a [Homo sapiens];NP_001317072.1//peripheral myelin protein 22 isoform 2 [Homo sapiens]	5376	PMP22	1.41213		NP_001888.2//chondroitin sulfate proteoglycan 4 precursor [Homo sapiens]	121441	NEDD1	-1.3073
NP_065168.2//gap junction gamma-2 protein [Homo sapiens]	57165	GJC2	1.41211		NP_116586.1//protocadherin-10 isoform 1 precursor [Homo sapiens];NP_065866.1//protocadherin-10 isoform 2 precursor [Homo sapiens]	9884	LRRC37A	-1.30685
XP_003128478.3//tumor necrosis factor receptor superfamily member 21 [Sus scrofa]	27242	TNFRSF21	1.41202		XP_011719645.1//PREDICTED: dual specificity protein phosphatase 8 [Macaca nemestrina]	5699	PSMB10	-1.30665
NP_852111.2//follicle-stimulating hormone receptor isoform 2 precursor [Homo sapiens];NP_000136.2//follicle-stimulating hormone receptor isoform 1 precursor [Homo sapiens]	2492	FSHR	1.41151		EAW80061.1//zinc finger protein 425 [Homo sapiens]	84108	PCGF6	-1.30649
XP_016885209.1//PREDICTED: diamine acetyltransferase 1 isoform X1 [Homo sapiens];XP_014198881.1//PREDICTED: diamine acetyltransferase 1 isoform X1 [Pan paniscus];AAP92609.1//Ab2-402 [Rattus norvegicus]	6303	SAT1	1.41151		XP_011781617.1//PREDICTED: metalloprotease TIKI2 [Colobus angolensis palliatus]	118980	SFXN2	-1.30641
NP_714544.1//stereocilin precursor [Homo sapiens]	161497	STRC	1.41108		NP_001297248.1//lactadherin isoform d precursor [Homo sapiens];NP_005919.2//lactadherin isoform a preproprotein [Homo sapiens];NP_001297249.1//lactadherin isoform c [Homo sapiens];NP_001108086.1//lactadherin isoform b precursor [Homo sapiens]	7874	USP7	-1.30618
NP_940857.2//SCO-spondin precursor [Homo sapiens]	23145	SSPO	1.41011		XP_012603832.1//metalloproteinase inhibitor 1 [Microcebus murinus]	23170	TTLL12	-1.30586
XP_017383808.1//PREDICTED: alpha-ketoglutarate-dependent dioxygenase alkB homolog 7, mitochondrial [Cebus capucinus imitator];XP_016882844.1//PREDICTED: alpha-ketoglutarate-dependent dioxygenase alkB homolog 7, mitochondrial isoform X1 [Homo sapiens]	84266	ALKBH7	1.40938		NP_612485.2//magnesium-dependent phosphatase 1 isoform 1 [Homo sapiens];NP_001186750.1//magnesium-dependent phosphatase 1 isoform 2 [Homo sapiens]	8061	FOSL1	-1.30561
NP_004286.2//TNF receptor-associated factor 4 [Homo sapiens]	9618	TRAF4	1.40913		NP_001269070.1//hephaestin isoform d precursor [Homo sapiens];NP_620074.3//hephaestin isoform a [Homo sapiens];Q9BQS7.3//RecName: Full=Hephaestin; Flags: Precursor;XP_011529375.1//PREDICTED: hephaestin isoform X1 [Homo sapiens]	100129128	KHDC1L	-1.30558
NP_057032.2//adenosine 3'-phospho 5'-phosphosulfate transporter 2 [Homo sapiens]	51000	SLC35B3	1.4088		XP_011536721.1//PREDICTED: P2X purinoceptor 7 isoform X1 [Homo sapiens];NP_002553.3//P2X purinoceptor 7 [Homo sapiens];XP_011536722.1//PREDICTED: P2X purinoceptor 7 isoform X4 [Homo sapiens];XP_015287137.1//PREDICTED: P2X purinoceptor 7 isoform X3 [Macaca fascicularis]	5983	RFC3	-1.30534
EAW82309.1//chromosome 8 open reading frame 55, partial [Homo sapiens]	51337	THEM6	1.4088		NP_079406.3//putative hexokinase HKDC1 [Homo sapiens]	9582	APOBEC3B	-1.30523
XP_009206850.1//small EDRK-rich factor 1 isoform X1 [Papio anubis];NP_068802.1//small EDRK-rich factor 1 isoform 1 [Homo sapiens]	728492	SERF1B	1.40866		XP_017711734.1//PREDICTED: tetraspanin-14 isoform X2 [Rhinopithecus bieti];XP_008048090.2//tetraspanin-14 isoform X1 [Carlito syrichta];XP_005565337.1//PREDICTED: tetraspanin-14 isoform X2 [Macaca fascicularis];XP_012295826.1//tetraspanin-14 isoform X1 [Aotus nancymaae];NP_001121781.1//tetraspanin-14 isoform 2 [Homo sapiens]	23137	SMC5	-1.30502
XP_011730395.1//PREDICTED: von Willebrand factor A domain-containing protein 5A isoform X1 [Macaca nemestrina];XP_011541130.1//PREDICTED: von Willebrand factor A domain-containing protein 5A isoform X1 [Homo sapiens]	4013	VWA5A	1.40826		CAD62616.1//unnamed protein product, partial [Homo sapiens];NP_001253966.1//large neutral amino acids transporter small subunit 2 isoform d [Homo sapiens];XP_010376698.1//PREDICTED: large neutral amino acids transporter small subunit 2 isoform X1 [Rhinopithecus roxellana];NP_001253965.1//large neutral amino acids transporter small subunit 2 isoform c [Homo sapiens]	51776	MAP3K20	-1.30496
NP_001293023.1//nuclear pore complex-interacting protein family member B15 precursor [Homo sapiens]	440348	NPIPB15	1.40789		NP_001078518.1//ras-related protein M-Ras isoform 1 precursor [Homo sapiens];XP_008586945.1//PREDICTED: ras-related protein M-Ras isoform X2 [Galeopterus variegatus];EAW81162.1//hCG1814203 [Homo sapiens];EHB11220.1//Ras-related protein M-Ras [Heterocephalus glaber];XP_014436402.1//PREDICTED: ras-related protein M-Ras isoform X1 [Pelodiscus sinensis]	79809	TTC21B	-1.30488
XP_004410294.1//PREDICTED: zinc finger protein 32 isoform X1 [Odobenus rosmarus divergens]	7580	ZNF32	1.40714		NP_955523.1//protein ZNF365 isoform C [Homo sapiens];CAI46100.1//hypothetical protein [Homo sapiens];NP_955524.3//protein ZNF365 isoform D [Homo sapiens];NP_055766.2//protein ZNF365 isoform A [Homo sapiens];XP_017397811.1//PREDICTED: protein ZNF365 isoform X1 [Cebus capucinus imitator]	10072	DPP3	-1.30482
XP_003308761.2//PREDICTED: specifically androgen-regulated gene protein isoform X2 [Pan troglodytes];XP_001166144.2//PREDICTED: specifically androgen-regulated gene protein isoform X1 [Pan troglodytes]	79098	C1orf116	1.40712		NP_071431.2//cytokine receptor-like factor 2 isoform 1 precursor [Homo sapiens]	7486	WRN	-1.30469
OBS83720.1//hypothetical protein A6R68_22323 [Neotoma lepida];NP_000157.1//gap junction beta-1 protein [Homo sapiens]	2705	GJB1	1.40708		XP_016862456.1//PREDICTED: cholinesterase isoform X1 [Homo sapiens]	2316	FLNA	-1.30437
XP_014990664.1//PREDICTED: olfactory receptor 2A1/2A42 [Macaca mulatta]	346528	OR2A1	1.40694		XP_010346648.1//PREDICTED: nuclear factor 1 A-type isoform X3 [Saimiri boliviensis boliviensis];EHH49957.1//hypothetical protein EGM_00705, partial [Macaca fascicularis];NP_001138984.1//nuclear factor 1 A-type isoform 4 [Homo sapiens];XP_003921540.1//PREDICTED: nuclear factor 1 A-type isoform X1 [Saimiri boliviensis boliviensis];NP_005586.1//nuclear factor 1 A-type isoform 2 [Homo sapiens]	79832	QSER1	-1.30435
XP_007453202.1//PREDICTED: PR domain zinc finger protein 12 [Lipotes vexillifer]	59335	PRDM12	1.40651		NP_570141.3//phosphatidylinositol 3,4,5-trisphosphate 3-phosphatase TPTE2 isoform alpha [Homo sapiens];CAD13144.1//TPIP alpha lipid phosphatase [Homo sapiens];NP_001885.1//casein kinase I isoform epsilon [Homo sapiens]	7155	TOP2B	-1.30427
NP_002405.1//CD99 antigen isoform a precursor [Homo sapiens];NP_001308299.1//CD99 antigen isoform f precursor [Homo sapiens];NP_001116370.1//CD99 antigen isoform b precursor [Homo sapiens];XP_007991428.1//PREDICTED: collagen alpha-1(I) chain-like [Chlorocebus sabaeus];NP_001308298.1//CD99 antigen isoform e precursor [Homo sapiens];NP_001308297.1//CD99 antigen isoform d precursor [Homo sapiens]	4267	CD99	1.40632		NP_777559.3//F-box only protein 36 [Homo sapiens]	57657	HCN3	-1.30425
NP_001018017.1//mucin-1 isoform 3 precursor [Homo sapiens];NP_001018016.1//mucin-1 isoform 2 precursor [Homo sapiens];NP_001191217.1//mucin-1 isoform 12 precursor [Homo sapiens];NP_001191220.1//mucin-1 isoform 15 precursor [Homo sapiens];NP_001037857.1//mucin-1 isoform 7 precursor [Homo sapiens];NP_001191214.1//mucin-1 isoform 9 precursor [Homo sapiens];NP_001191223.1//mucin-1 isoform 18 precurso…	4582	MUC1	1.40616		NP_002413.1//stromelysin-1 preproprotein [Homo sapiens]	6621	SNAPC4	-1.30388
NP_001181988.1//pleckstrin homology domain-containing family O member 2 isoform 2 [Homo sapiens];NP_079477.2//pleckstrin homology domain-containing family O member 2 isoform 1 [Homo sapiens]	80301	PLEKHO2	1.40588		NP_001188477.1//monocarboxylate transporter 5 isoform 4 [Homo sapiens];NP_001306149.1//monocarboxylate transporter 5 isoform 6 [Homo sapiens];NP_001188478.1//monocarboxylate transporter 5 isoform 5 [Homo sapiens];NP_001188475.1//monocarboxylate transporter 5 isoform 2 [Homo sapiens];NP_004687.1//monocarboxylate transporter 5 isoform 1 [Homo sapiens];NP_001188476.1//monocarboxylate transporter 5 i…	146909	KIF18B	-1.30386
NP_004769.2//prostaglandin D2 receptor 2 [Homo sapiens]	11251	PTGDR2	1.40563		NP_001295277.1//zinc finger protein 433 isoform 3 [Homo sapiens];NP_001073880.1//zinc finger protein 433 isoform 1 [Homo sapiens]	2619	GAS1	-1.30373
EAW51872.1//hypothetical protein FLJ90586, isoform CRA_b [Homo sapiens]	135932	TMEM139	1.40543		NP_000090.1//cystatin-C precursor [Homo sapiens]	9669	EIF5B	-1.30371
XP_001084731.2//PREDICTED: 3-mercaptopyruvate sulfurtransferase isoform X1 [Macaca mulatta];NP_066949.2//3-mercaptopyruvate sulfurtransferase isoform 1 [Homo sapiens]	4357	MPST	1.40523		XP_017750146.1//PREDICTED: BTB/POZ domain-containing protein KCTD7 isoform X4 [Rhinopithecus bieti];NP_694578.1//BTB/POZ domain-containing protein KCTD7 isoform 1 [Homo sapiens];XP_011787657.1//PREDICTED: BTB/POZ domain-containing protein KCTD7 isoform X1 [Colobus angolensis palliatus]	9994	CASP8AP2	-1.30356
NP_006804.1//proline-rich nuclear receptor coactivator 1 [Homo sapiens]	10957	PNRC1	1.40508		XP_019268022.1//PREDICTED: low-density lipoprotein receptor-related protein 4 [Panthera pardus]	57415	C3orf14	-1.30349
NP_001135.3//E3 ubiquitin-protein ligase AMFR isoform c [Homo sapiens];NP_001310441.1//E3 ubiquitin-protein ligase AMFR isoform d [Homo sapiens];XP_007991537.1//PREDICTED: E3 ubiquitin-protein ligase AMFR [Chlorocebus sabaeus]	267	AMFR	1.40499		NP_004090.4//erythrocyte band 7 integral membrane protein isoform a [Homo sapiens];NP_001257456.1//erythrocyte band 7 integral membrane protein isoform d [Homo sapiens];NP_001257455.1//erythrocyte band 7 integral membrane protein isoform c [Homo sapiens];NP_937837.1//erythrocyte band 7 integral membrane protein isoform b [Homo sapiens]	253714	MMS22L	-1.30349
AAB50224.1//unknown, partial [Homo sapiens]	90362	FAM110B	1.40477		AAF28943.1//HSPC265, partial [Homo sapiens]	8411	EEA1	-1.30342
NP_001276093.1//lysyl oxidase homolog 3 isoform 2 precursor [Homo sapiens];XP_003268750.1//PREDICTED: lysyl oxidase homolog 3 isoform X1 [Nomascus leucogenys];NP_115992.1//lysyl oxidase homolog 3 isoform 1 precursor [Homo sapiens]	84695	LOXL3	1.40441		NP_001258940.1//MAPK/MAK/MRK overlapping kinase isoform 2 [Homo sapiens];EAW81774.1//renal tumor antigen, isoform CRA_c [Homo sapiens];NP_055041.1//MAPK/MAK/MRK overlapping kinase isoform 1 [Homo sapiens];NP_001340759.1//MAPK/MAK/MRK overlapping kinase isoform 7 [Homo sapiens];NP_001340758.1//MAPK/MAK/MRK overlapping kinase isoform 6 [Homo sapiens];XP_011535355.1//PREDICTED: MAPK/MAK/MRK overlapp…	101060211	CT45A7	-1.30339
XP_014926541.1//PREDICTED: carboxypeptidase A4 [Acinonyx jubatus];AAF23230.1//carboxypeptidase A3 [Homo sapiens]	51200	CPA4	1.40399		EAW79755.1//activated leukocyte cell adhesion molecule, isoform CRA_a [Homo sapiens];NP_001618.2//CD166 antigen isoform 1 precursor [Homo sapiens];XP_009236843.1//PREDICTED: CD166 antigen isoform X1 [Pongo abelii];NP_001230209.1//CD166 antigen isoform 2 precursor [Homo sapiens]	9918	NCAPD2	-1.3032
XP_011820940.1//PREDICTED: CD59 glycoprotein isoform X2 [Mandrillus leucophaeus];NP_000602.1//CD59 glycoprotein preproprotein [Homo sapiens];XP_012359677.1//PREDICTED: CD59 glycoprotein isoform X1 [Nomascus leucogenys]	966	CD59	1.40383		NP_001307778.1//fumarylacetoacetate hydrolase domain-containing protein 2B isoform b [Homo sapiens];NP_955368.1//fumarylacetoacetate hydrolase domain-containing protein 2B isoform a [Homo sapiens]	80179	MYO19	-1.30305
NP_065173.2//prostaglandin F2 receptor negative regulator precursor [Homo sapiens]	5738	PTGFRN	1.40382		XP_018894945.1//PREDICTED: leucine-rich repeat serine/threonine-protein kinase 2 [Gorilla gorilla gorilla]	26057	ANKRD17	-1.30303
XP_001142314.3//PREDICTED: rod outer segment membrane protein 1 [Pan troglodytes]	6094	ROM1	1.40375		NP_001034469.2//uncharacterized protein C10orf25 precursor [Homo sapiens]	64395	GMCL1	-1.30282
NP_001166945.1//N-acetylserotonin O-methyltransferase-like protein isoform 3 [Homo sapiens];NP_004183.2//N-acetylserotonin O-methyltransferase-like protein isoform 1 [Homo sapiens]	8623	ASMTL	1.40358		NP_001243327.1//beta,beta-carotene 9',10'-oxygenase isoform d [Homo sapiens];XP_014971178.1//PREDICTED: beta,beta-carotene 9',10'-oxygenase isoform X1 [Macaca mulatta];NP_001032367.2//beta,beta-carotene 9',10'-oxygenase isoform b [Homo sapiens];NP_114144.4//beta,beta-carotene 9',10'-oxygenase isoform a [Homo sapiens]	389558	FAM180A	-1.3027
XP_020013459.1//C-terminal-binding protein 2 isoform X1 [Castor canadensis];NP_001229409.1//uncharacterized protein LOC389831 isoform 1 [Homo sapiens];NP_001308976.1//uncharacterized protein LOC102724843 [Homo sapiens]	389831	LOC389831	1.4028		NP_814444.1//sulfotransferase family cytosolic 2B member 1 isoform b [Homo sapiens];XP_003814133.1//PREDICTED: sulfotransferase family cytosolic 2B member 1 [Pan paniscus];NP_004596.2//sulfotransferase family cytosolic 2B member 1 isoform a [Homo sapiens]	55755	CDK5RAP2	-1.30254
XP_006905544.1//PREDICTED: limbic system-associated membrane protein isoform X1 [Pteropus alecto];XP_008841101.1//PREDICTED: limbic system-associated membrane protein isoform X4 [Nannospalax galili]	4045	LSAMP	1.4026		NP_001317488.1//lethal(3)malignant brain tumor-like protein 4 isoform 2 [Homo sapiens];NP_775735.2//lethal(3)malignant brain tumor-like protein 4 isoform 1 [Homo sapiens];XP_018869828.1//PREDICTED: lethal(3)malignant brain tumor-like protein 4 isoform X1 [Gorilla gorilla gorilla]	55789	DEPDC1B	-1.3024
NP_079470.1//inositol-trisphosphate 3-kinase C [Homo sapiens]	80271	ITPKC	1.40235		ELK03846.1//Vesicle-associated membrane protein 2 [Pteropus alecto];XP_010841503.1//PREDICTED: vesicle-associated membrane protein 2 [Bison bison bison]	4297	KMT2A	-1.3023
EAW58430.1//hCG2040046, isoform CRA_c [Homo sapiens];XP_018888902.1//PREDICTED: interleukin-11 receptor subunit alpha [Gorilla gorilla gorilla]	3590	IL11RA	1.40177		NP_777597.2//transcription elongation regulator 1-like protein [Homo sapiens]	130507	UBR3	-1.30196
NP_001135741.1//vitamin K-dependent gamma-carboxylase isoform 2 [Homo sapiens];NP_001298241.1//vitamin K-dependent gamma-carboxylase isoform 3 [Homo sapiens];NP_000812.2//vitamin K-dependent gamma-carboxylase isoform 1 [Homo sapiens]	2677	GGCX	1.40141		AAH50392.1//ARSK protein, partial [Homo sapiens];AAH36047.1//ARSK protein, partial [Homo sapiens]	55193	PBRM1	-1.30106
XP_016884509.1//PREDICTED: kelch-like protein 22 isoform X3 [Homo sapiens]	84861	KLHL22	1.40118		XP_003464269.2//PREDICTED: protein yippee-like 4 [Cavia porcellus]	5935	RBM3	-1.30096
NP_061980.1//myeloid-derived growth factor precursor [Homo sapiens]	56005	MYDGF	1.40108		P0C7A2.1//RecName: Full=Protein FAM153B	8452	CUL3	-1.30077
NP_001275674.1//CKLF-like MARVEL transmembrane domain-containing protein 5 isoform e [Homo sapiens];NP_001275673.1//CKLF-like MARVEL transmembrane domain-containing protein 5 isoform d [Homo sapiens];NP_001275675.1//CKLF-like MARVEL transmembrane domain-containing protein 5 isoform f [Homo sapiens];XP_003314312.1//PREDICTED: CKLF-like MARVEL transmembrane domain-containing protein 5 isoform X2 [P…	116173	CMTM5	1.40077		XP_008824238.1//PREDICTED: dolichyldiphosphatase 1 isoform X1 [Nannospalax galili];NP_001129389.1//dolichyldiphosphatase 1 isoform b [Homo sapiens]	4067	LYN	-1.30049
BAH14236.1//unnamed protein product [Homo sapiens];NP_001244958.1//gelsolin isoform d [Homo sapiens];NP_001121135.2//gelsolin isoform f [Homo sapiens];NP_001340005.1//gelsolin isoform g [Homo sapiens];NP_001121138.1//gelsolin isoform c [Homo sapiens];XP_007966396.1//PREDICTED: gelsolin isoform X1 [Chlorocebus sabaeus];NP_001244959.1//gelsolin isoform e [Homo sapiens];XP_011844883.1//PREDICTED: ge…	2934	GSN	1.40073		XP_006941502.1//PREDICTED: zinc finger protein 565 [Felis catus]	11235	PDCD10	-1.30048
XP_007975635.1//PREDICTED: solute carrier family 22 member 15 isoform X1 [Chlorocebus sabaeus];XP_007975636.1//PREDICTED: solute carrier family 22 member 15 isoform X2 [Chlorocebus sabaeus]	55356	SLC22A15	1.40056		NP_808760.1//histone H2A.J [Homo sapiens]	10225	CD96	-1.30014
XP_005248443.1//PREDICTED: oncostatin-M-specific receptor subunit beta isoform X5 [Homo sapiens];NP_001161827.1//oncostatin-M-specific receptor subunit beta isoform 2 precursor [Homo sapiens];NP_001310436.1//oncostatin-M-specific receptor subunit beta isoform 4 precursor [Homo sapiens];NP_001310435.1//oncostatin-M-specific receptor subunit beta isoform 3 precursor [Homo sapiens];NP_003990.1//onco…	9180	OSMR	1.39987		NP_002151.2//tenascin precursor [Homo sapiens];XP_005252029.1//PREDICTED: tenascin isoform X5 [Homo sapiens];XP_006717160.1//PREDICTED: tenascin isoform X6 [Homo sapiens];XP_006717161.1//PREDICTED: tenascin isoform X8 [Homo sapiens];XP_005252032.1//PREDICTED: tenascin isoform X16 [Homo sapiens]	90459	ERI1	-1.30011
EAW86030.1//BMP and activin membrane-bound inhibitor homolog (Xenopus laevis), isoform CRA_a [Homo sapiens]	25805	BAMBI	1.39965		NP_060351.1//nicotinamide riboside kinase 1 isoform 1 [Homo sapiens];XP_012356260.1//PREDICTED: nicotinamide riboside kinase 1 isoform X1 [Nomascus leucogenys];NP_001121075.1//nicotinamide riboside kinase 1 isoform 2 [Homo sapiens]	23464	GCAT	-1.29981
NP_073624.2//nicotinamide/nicotinic acid mononucleotide adenylyltransferase 1 isoform 1 [Homo sapiens];NP_001284708.1//nicotinamide/nicotinic acid mononucleotide adenylyltransferase 1 isoform 2 [Homo sapiens]	64802	NMNAT1	1.39902		NP_068370.1//nuclear receptor subfamily 1 group D member 1 [Homo sapiens]	55086	CXorf57	-1.29968
NP_001003795.1//general transcription factor II-I repeat domain-containing protein 2B [Homo sapiens]	389524	GTF2IRD2B	1.3982		NP_620594.1//A disintegrin and metalloproteinase with thrombospondin motifs 13 isoform 1 preproprotein [Homo sapiens];NP_620595.1//A disintegrin and metalloproteinase with thrombospondin motifs 13 isoform 3 preproprotein [Homo sapiens];NP_620596.2//A disintegrin and metalloproteinase with thrombospondin motifs 13 isoform 2 preproprotein [Homo sapiens]	8309	ACOX2	-1.29964
NP_659428.2//thrombospondin-type laminin G domain and EAR repeat-containing protein isoform 1 precursor [Homo sapiens]	54084	TSPEAR	1.39807		XP_003819533.1//PREDICTED: prostate stem cell antigen [Pan paniscus];XP_009454354.1//PREDICTED: prostate stem cell antigen isoform X1 [Pan troglodytes]	3164	NR4A1	-1.29959
NP_000538.3//thyroid peroxidase isoform a precursor [Homo sapiens];NP_783650.1//thyroid peroxidase isoform b precursor [Homo sapiens];NP_783653.1//thyroid peroxidase isoform e precursor [Homo sapiens];NP_783652.1//thyroid peroxidase isoform d precursor [Homo sapiens]	7173	TPO	1.39804		XP_004057664.2//PREDICTED: ATP-binding cassette sub-family C member 11 isoform X2 [Gorilla gorilla gorilla];XP_004057662.2//PREDICTED: ATP-binding cassette sub-family C member 11 isoform X1 [Gorilla gorilla gorilla]	54629	MINDY2	-1.29942
NP_705718.1//calcium/calmodulin-dependent protein kinase type 1D isoform 2 [Homo sapiens];XP_003410782.1//PREDICTED: calcium/calmodulin-dependent protein kinase type 1D isoform X1 [Loxodonta africana];XP_012621152.1//calcium/calmodulin-dependent protein kinase type 1D isoform X6 [Microcebus murinus]	57118	CAMK1D	1.39799		XP_008975683.1//PREDICTED: homocysteine-responsive endoplasmic reticulum-resident ubiquitin-like domain member 1 protein isoform X3 [Pan paniscus];EAW82893.1//homocysteine-inducible, endoplasmic reticulum stress-inducible, ubiquitin-like domain member 1, isoform CRA_b [Homo sapiens]	9793	CKAP5	-1.2993
NP_001338933.1//neurotrimin isoform 8 precursor [Homo sapiens];NP_001041674.1//neurotrimin isoform 2 precursor [Homo sapiens];NP_001338932.1//neurotrimin isoform 7 precursor [Homo sapiens];NP_001338935.1//neurotrimin isoform 10 [Homo sapiens];NP_057606.1//neurotrimin isoform 1 precursor [Homo sapiens];XP_021528256.1//neurotrimin isoform X7 [Aotus nancymaae];NP_001338936.1//neurotrimin isoform 11 …	50863	NTM	1.39771		XP_011511210.1//PREDICTED: plexin-A1 isoform X1 [Homo sapiens]	11200	CHEK2	-1.29902
XP_012328731.1//nuclear receptor-binding protein 2 isoform X1 [Aotus nancymaae];XP_016868872.1//PREDICTED: nuclear receptor-binding protein 2 isoform X6 [Homo sapiens];XP_017738951.1//PREDICTED: poly(U)-binding-splicing factor PUF60 isoform X2 [Rhinopithecus bieti]	340371	NRBP2	1.39767		NP_001010888.3//probable ribonuclease ZC3H12B [Homo sapiens]	558	AXL	-1.29899
NP_001017921.1//vimentin-type intermediate filament-associated coiled-coil protein [Homo sapiens]	400673	VMAC	1.39691		NP_001287983.1//prenylcysteine oxidase-like isoform 2 [Homo sapiens];NP_001287986.1//prenylcysteine oxidase-like isoform 3 [Homo sapiens];NP_076933.3//prenylcysteine oxidase-like isoform 1 precursor [Homo sapiens]	55276	PGM2	-1.29874
NP_001015887.1//immunoglobulin superfamily member 11 isoform b precursor [Homo sapiens];NP_001340248.1//immunoglobulin superfamily member 11 isoform d [Homo sapiens];NP_001340250.1//immunoglobulin superfamily member 11 isoform e precursor [Homo sapiens];XP_011510768.1//PREDICTED: immunoglobulin superfamily member 11 isoform X3 [Homo sapiens];NP_001340253.1//immunoglobulin superfamily member 11 is…	152404	IGSF11	1.39684		XP_010356979.1//PREDICTED: thymic stromal lymphopoietin isoform X1 [Rhinopithecus roxellana];NP_149024.1//thymic stromal lymphopoietin isoform 1 precursor [Homo sapiens]	84561	SLC12A8	-1.2987
NP_006261.1//ras-related protein R-Ras [Homo sapiens]	6237	RRAS	1.39668		XP_006159595.1//PREDICTED: phospholipid-transporting ATPase IB isoform X1 [Tupaia chinensis];XP_012664962.1//PREDICTED: phospholipid-transporting ATPase IB isoform X1 [Otolemur garnettii]	2022	ENG	-1.29845
XP_010360027.1//PREDICTED: transmembrane protein 187 [Rhinopithecus roxellana]	8269	TMEM187	1.39534		BAD96745.1//Adrenergic, beta-2-, receptor, surface variant, partial [Homo sapiens]	151648	SGO1	-1.2982
NP_996797.1//EEF1A lysine methyltransferase 3 isoform b [Homo sapiens];XP_003252795.3//PREDICTED: protein-lysine methyltransferase METTL21B isoform X2 [Nomascus leucogenys]	25895	EEF1AKMT3	1.39527		BAB17050.1//interferon-responsive finger protein 1 long form [Homo sapiens]	79008	SLX1B	-1.2982
NP_001760.1//CD9 antigen isoform 1 [Homo sapiens]	928	CD9	1.3952		NP_005903.2//melanocortin receptor 4 [Homo sapiens]	548593	SLX1A	-1.2982
XP_012513977.1//PREDICTED: LOW QUALITY PROTEIN: uncharacterized protein LOC105821768 [Propithecus coquereli]	8337	HIST2H2AA3	1.39511		XP_017735434.1//PREDICTED: EVI5-like protein isoform X1 [Rhinopithecus bieti];XP_017735435.1//PREDICTED: EVI5-like protein isoform X2 [Rhinopithecus bieti]	79019	CENPM	-1.29816
XP_012513977.1//PREDICTED: LOW QUALITY PROTEIN: uncharacterized protein LOC105821768 [Propithecus coquereli]	723790	HIST2H2AA4	1.39511		NP_066188.1//alpha-amylase 2B precursor [Homo sapiens]	441155	LOC441155	-1.29811
NP_001273751.1//pituitary tumor-transforming gene 1 protein-interacting protein isoform 2 precursor [Homo sapiens];NP_004330.1//pituitary tumor-transforming gene 1 protein-interacting protein isoform 1 precursor [Homo sapiens]	754	PTTG1IP	1.39496		NP_660339.1//cell adhesion molecule 4 precursor [Homo sapiens]	5707	PSMD1	-1.29795
NP_000254.2//alpha-N-acetylglucosaminidase precursor [Homo sapiens];AAB36605.1//alpha-N-acetylglucosaminidase [Homo sapiens]	4669	NAGLU	1.39495		NP_003259.2//toll-like receptor 5 precursor [Homo sapiens]	79954	NOL10	-1.29777
NP_000775.1//sterol 26-hydroxylase, mitochondrial precursor [Homo sapiens]	1593	CYP27A1	1.39495		BAD92381.1//galactose-3-O-sulfotransferase 4 variant, partial [Homo sapiens];NP_689955.1//glypican-2 precursor [Homo sapiens]	26233	FBXL6	-1.29707
BAD93013.1//prosaposin variant, partial [Homo sapiens]	5660	PSAP	1.39481		XP_011895142.1//PREDICTED: polyadenylate-binding protein-interacting protein 2B isoform X1 [Cercocebus atys]	123872	DNAAF1	-1.29632
XP_005260031.1//PREDICTED: coiled-coil and C2 domain-containing protein 1A isoform X3 [Homo sapiens];XP_005260029.1//PREDICTED: coiled-coil and C2 domain-containing protein 1A isoform X1 [Homo sapiens];NP_060191.3//coiled-coil and C2 domain-containing protein 1A [Homo sapiens]	54862	CC2D1A	1.3945		XP_011746507.1//PREDICTED: transmembrane protein 8B isoform X2 [Macaca nemestrina];XP_005605668.1//PREDICTED: transmembrane protein 8B isoform X3 [Equus caballus];AAF34820.1//NAG-5 protein [Homo sapiens];XP_017713268.1//PREDICTED: transmembrane protein 8B isoform X2 [Rhinopithecus bieti];EAW58327.1//chromosome 9 open reading frame 127, isoform CRA_c [Homo sapiens]	4201	MEA1	-1.29629
NP_001004060.1//nodal modulator 2 isoform 1 precursor [Homo sapiens]	283820	NOMO2	1.39371		XP_008577672.1//PREDICTED: pleckstrin homology domain-containing family B member 1 isoform X1 [Galeopterus variegatus];BAG51417.1//unnamed protein product [Homo sapiens];BAD92953.1//pleckstrin homology domain containing, family B (evectins) member 1 variant, partial [Homo sapiens];XP_005379999.1//PREDICTED: pleckstrin homology domain-containing family B member 1 isoform X1 [Chinchilla lanigera];N…	8476	CDC42BPA	-1.29615
NP_001295347.1//gastric inhibitory polypeptide receptor isoform 2 precursor [Homo sapiens];NP_000155.1//gastric inhibitory polypeptide receptor isoform 1 precursor [Homo sapiens]	2696	GIPR	1.39369		AAL40229.1//a disintegrin-like and metalloprotease with thrombospondin type 1 motif 14 precursor [Homo sapiens];NP_542453.2//A disintegrin and metalloproteinase with thrombospondin motifs 14 isoform 2 preproprotein [Homo sapiens]	348654	GEN1	-1.29593
NP_001269799.1//blood group Rh(D) polypeptide isoform 6 [Homo sapiens];CCF77704.1//rhesus blood group D antigen variant [Homo sapiens];NP_001269800.1//blood group Rh(D) polypeptide isoform 7 [Homo sapiens];XP_005246014.1//PREDICTED: blood group Rh(CE) polypeptide isoform X6 [Homo sapiens];XP_009231852.1//PREDICTED: RH-like protein isoform X4 [Pongo abelii];BAR40328.1//RhD polypeptide [Homo sapien…	6007	RHD	1.39362		NP_689834.1//phosphatidylcholine:ceramide cholinephosphotransferase 2 [Homo sapiens]	983	CDK1	-1.29556
NP_066918.2//sodium-dependent multivitamin transporter [Homo sapiens];AAD31727.1//sodium-dependent multivitamin transporter [Homo sapiens];XP_011531448.1//PREDICTED: sodium-dependent multivitamin transporter isoform X3 [Homo sapiens]	8884	SLC5A6	1.39328		NP_001340069.1//XIAP-associated factor 1 isoform 7 [Homo sapiens];NP_001340068.1//XIAP-associated factor 1 isoform 6 [Homo sapiens];XP_005256765.1//PREDICTED: XIAP-associated factor 1 isoform X8 [Homo sapiens];XP_004058479.1//PREDICTED: XIAP-associated factor 1 isoform X5 [Gorilla gorilla gorilla];NP_001340067.1//XIAP-associated factor 1 isoform 5 [Homo sapiens];XP_005256763.1//PREDICTED: XIAP-as…	55143	CDCA8	-1.29548
NP_072090.1//aldehyde dehydrogenase family 8 member A1 isoform 1 [Homo sapiens];NP_739577.1//aldehyde dehydrogenase family 8 member A1 isoform 2 [Homo sapiens];NP_001180409.1//aldehyde dehydrogenase family 8 member A1 isoform 3 [Homo sapiens]	64577	ALDH8A1	1.39315		XP_001505252.1//PREDICTED: leucine-rich repeat and immunoglobulin-like domain-containing nogo receptor-interacting protein 2 [Ornithorhynchus anatinus];BAE91319.1//unnamed protein product [Macaca fascicularis]	9108	MTMR7	-1.29534
XP_011785446.1//PREDICTED: uroplakin-3b isoform X1 [Colobus angolensis palliatus];BAC85220.1//unnamed protein product [Homo sapiens];NP_872625.1//uroplakin-3b isoform b precursor [Homo sapiens];NP_001334613.1//uroplakin-3b isoform d precursor [Homo sapiens];NP_085047.1//uroplakin-3b isoform a precursor [Homo sapiens]	105375355	UPK3B	1.3928		NP_001164291.2//interferon-induced transmembrane protein 10 [Homo sapiens]	3015	H2AFZ	-1.29517
AAD37117.1//transmembrane serine protease 2 [Homo sapiens]	7113	TMPRSS2	1.39206		EAW68685.1//tripeptidyl peptidase I, isoform CRA_a [Homo sapiens]	51194	IPO11	-1.29516
NP_689568.2//zinc finger protein 441 [Homo sapiens]	126068	ZNF441	1.39199		XP_011543270.1//PREDICTED: mth938 domain-containing protein isoform X1 [Homo sapiens];NP_001303887.1//mth938 domain-containing protein isoform b [Homo sapiens];XP_010343907.1//PREDICTED: mth938 domain-containing protein isoform X1 [Saimiri boliviensis boliviensis];XP_003910510.1//mth938 domain-containing protein isoform X2 [Papio anubis];XP_016873109.1//PREDICTED: mth938 domain-containing protein…	2146	EZH2	-1.29486
XP_008510981.1//PREDICTED: phosphoglucomutase-like protein 5 [Equus przewalskii]	5239	PGM5	1.39153		XP_008060637.1//neuroblastoma suppressor of tumorigenicity 1 isoform X1 [Carlito syrichta];NP_001191015.1//neuroblastoma suppressor of tumorigenicity 1 isoform 3 [Homo sapiens];XP_016795207.1//PREDICTED: neuroblastoma suppressor of tumorigenicity 1 isoform X2 [Pan troglodytes];NP_877421.2//neuroblastoma suppressor of tumorigenicity 1 isoform 1 [Homo sapiens]	55915	LANCL2	-1.29486
NP_001070248.1//polycystic kidney disease protein 1-like 2 isoform c precursor [Homo sapiens];NP_443124.3//polycystic kidney disease protein 1-like 2 isoform a precursor [Homo sapiens]	114780	PKD1L2	1.39063		NP_006625.1//vesicle-associated membrane protein 5 [Homo sapiens]	29110	TBK1	-1.29484
NP_612144.1//E3 ubiquitin-protein ligase DTX3L [Homo sapiens]	151636	DTX3L	1.39028		XP_011525499.2//PREDICTED: B-cell lymphoma 3 protein isoform X1 [Homo sapiens];XP_016882598.1//PREDICTED: B-cell lymphoma 3 protein isoform X3 [Homo sapiens]	400954	EML6	-1.2947
NP_001157888.1//histone H2B type F-M [Homo sapiens]	286436	H2BFM	1.38985		NP_056359.2//transmembrane protein 98 [Homo sapiens]	54923	LIME1	-1.29459
XP_016061147.1//PREDICTED: short-chain dehydrogenase/reductase 3 isoform X1 [Miniopterus natalensis];NP_004744.2//short-chain dehydrogenase/reductase 3 isoform 1 [Homo sapiens]	9249	DHRS3	1.38895		NP_056246.3//E3 ubiquitin-protein ligase TRIM58 [Homo sapiens]	2936	GSR	-1.29361
NP_001193531.1//N-chimaerin isoform 3 [Homo sapiens];XP_007963602.1//PREDICTED: N-chimaerin isoform X3 [Chlorocebus sabaeus];BAD93025.1//chimerin (chimaerin) 1 variant, partial [Homo sapiens];NP_001813.1//N-chimaerin isoform 1 [Homo sapiens];NP_001020372.2//N-chimaerin isoform 2 [Homo sapiens];XP_011742227.1//PREDICTED: N-chimaerin isoform X8 [Macaca nemestrina]	1123	CHN1	1.38886		XP_003776723.2//PREDICTED: uncharacterized protein LOC100939355 [Pongo abelii]	27239	GPR162	-1.2936
NP_821092.1//proline-rich membrane anchor 1 precursor [Homo sapiens]	145270	PRIMA1	1.38837		AAL02054.1//guanylate binding protein 4 [Homo sapiens];NP_443173.2//guanylate-binding protein 4 [Homo sapiens]	23563	CHST5	-1.29357
NP_001003406.1//voltage-dependent T-type calcium channel subunit alpha-1I isoform b [Homo sapiens];NP_066919.2//voltage-dependent T-type calcium channel subunit alpha-1I isoform a [Homo sapiens]	8911	CACNA1I	1.3883		XP_016865026.1//PREDICTED: cyclin-dependent kinase-like 3 isoform X11 [Homo sapiens];XP_021494574.1//cyclin-dependent kinase-like 3 isoform X3 [Meriones unguiculatus];XP_016865018.1//PREDICTED: cyclin-dependent kinase-like 3 isoform X4 [Homo sapiens];XP_016865016.1//PREDICTED: cyclin-dependent kinase-like 3 isoform X2 [Homo sapiens];XP_011541731.1//PREDICTED: cyclin-dependent kinase-like 3 isofor…	55270	NUDT15	-1.29334
NP_064584.1//keratinocyte-associated transmembrane protein 2 precursor [Homo sapiens]	56951	C5orf15	1.38798		BAD93108.1//protein tyrosine phosphatase, receptor type, G precursor variant, partial [Homo sapiens]	118987	PDZD8	-1.29325
NP_997647.1//fibronectin isoform 1 precursor [Homo sapiens];NP_001293058.1//fibronectin isoform 8 precursor [Homo sapiens];CAD97984.1//hypothetical protein [Homo sapiens];XP_016859181.1//PREDICTED: fibronectin isoform X13 [Homo sapiens];BAD93077.1//Fibronectin 1 variant, partial [Homo sapiens];NP_001293059.1//fibronectin isoform 9 precursor [Homo sapiens];CAE45847.1//hypothetical protein, partial…	2335	FN1	1.38796		XP_017356781.1//PREDICTED: growth/differentiation factor 15 [Cebus capucinus imitator]	57148	RALGAPB	-1.29322
XP_008965663.1//PREDICTED: sesquipedalian-2 isoform X2 [Pan paniscus]	150368	FAM109B	1.38787		NP_116035.5//protein tweety homolog 2 isoform 1 [Homo sapiens];AAH05168.1//TTYH2 protein, partial [Homo sapiens];NP_001317382.1//protein tweety homolog 2 isoform 3 [Homo sapiens]	259266	ASPM	-1.29289
XP_004028265.1//PREDICTED: ethanolamine kinase 2 isoform X2 [Gorilla gorilla gorilla];XP_012410699.1//PREDICTED: ethanolamine kinase 2 isoform X4 [Trichechus manatus latirostris];XP_004028266.1//PREDICTED: ethanolamine kinase 2 isoform X1 [Gorilla gorilla gorilla];NP_001284691.1//ethanolamine kinase 2 isoform 4 [Homo sapiens];BAA91793.1//unnamed protein product [Homo sapiens]	55224	ETNK2	1.38781		NP_660284.1//WD repeat-containing protein 31 isoform 3 [Homo sapiens];NP_001012361.1//WD repeat-containing protein 31 isoform 1 [Homo sapiens];XP_015981769.1//PREDICTED: WD repeat-containing protein 31 isoform X3 [Rousettus aegyptiacus]	1981	EIF4G1	-1.29264
NP_004326.1//bone marrow stromal antigen 2 precursor [Homo sapiens]	684	BST2	1.38777		EHH59533.1//hypothetical protein EGM_09670, partial [Macaca fascicularis];NP_060687.2//ER degradation-enhancing alpha-mannosidase-like protein 2 isoform 1 precursor [Homo sapiens];XP_010384891.1//PREDICTED: WAS/WASL-interacting protein family member 3-like [Rhinopithecus roxellana]	1820	ARID3A	-1.29254
NP_212133.1//transmembrane protein 205 [Homo sapiens]	374882	TMEM205	1.38766		XP_014722843.1//PREDICTED: lysophospholipid acyltransferase 1 [Equus asinus];XP_007971772.1//PREDICTED: lysophospholipid acyltransferase 1 [Chlorocebus sabaeus]	441519	CT45A3	-1.29253
NP_005317.2//hydroxyacylglutathione hydrolase, mitochondrial isoform 1 precursor [Homo sapiens];NP_001273178.1//hydroxyacylglutathione hydrolase, mitochondrial isoform 3 precursor [Homo sapiens]	3029	HAGH	1.38754		NP_001185693.1//CD302 antigen isoform 3 precursor [Homo sapiens];NP_001185692.1//CD302 antigen isoform 2 precursor [Homo sapiens];NP_055695.2//CD302 antigen isoform 1 precursor [Homo sapiens]	9456	HOMER1	-1.2925
NP_116166.9//adhesion G protein-coupled receptor A2 precursor [Homo sapiens]	25960	ADGRA2	1.38716		NP_001275899.1//acyl-CoA synthetase family member 2, mitochondrial isoform 4 [Homo sapiens];AAH14123.1//Acyl-CoA synthetase family member 2 [Homo sapiens];NP_001275898.1//acyl-CoA synthetase family member 2, mitochondrial isoform 3 [Homo sapiens];XP_011523596.1//PREDICTED: acyl-CoA synthetase family member 2, mitochondrial isoform X1 [Homo sapiens];NP_079425.3//acyl-CoA synthetase family member 2…	4683	NBN	-1.29248
XP_020017251.1//RING finger protein 122 [Castor canadensis]	79845	RNF122	1.387		XP_016860331.1//PREDICTED: RANBP2-like and GRIP domain-containing protein 5/6 isoform X6 [Homo sapiens];NP_115636.1//RANBP2-like and GRIP domain-containing protein 5/6 isoform 2 [Homo sapiens];NP_005045.2//RANBP2-like and GRIP domain-containing protein 5/6 isoform 1 [Homo sapiens]	54962	TIPIN	-1.29222
NP_001275903.1//disintegrin and metalloproteinase domain-containing protein 12 isoform 4 preproprotein [Homo sapiens];NP_001275902.1//disintegrin and metalloproteinase domain-containing protein 12 isoform 3 preproprotein [Homo sapiens];NP_001275904.1//disintegrin and metalloproteinase domain-containing protein 12 isoform 5 preproprotein [Homo sapiens];NP_067673.2//disintegrin and metalloproteinas…	8038	ADAM12	1.38694		NP_004175.2//tryptophan--tRNA ligase, cytoplasmic isoform a [Homo sapiens]	51755	CDK12	-1.2922
XP_012403504.1//PREDICTED: protein yippee-like 2 isoform X1 [Sarcophilus harrisii]	388403	YPEL2	1.3861		NP_001091882.2//G antigen 13 [Homo sapiens]	84735	CNDP1	-1.29217
XP_003899396.1//probable ATP-dependent RNA helicase DDX60 isoform X2 [Papio anubis]	55601	DDX60	1.38591		XP_003255764.1//PREDICTED: ectonucleotide pyrophosphatase/phosphodiesterase family member 3 isoform X1 [Nomascus leucogenys]	2738	GLI4	-1.29212
EAW56598.1//synaptotagmin VI, isoform CRA_b [Homo sapiens]	148281	SYT6	1.38581		XP_012646263.1//E3 ubiquitin-protein ligase MARCH2 isoform X1 [Microcebus murinus];XP_016018568.1//PREDICTED: E3 ubiquitin-protein ligase MARCH2 isoform X10 [Rousettus aegyptiacus]	6732	SRPK1	-1.29186
XP_022259175.1//LOW QUALITY PROTEIN: zinc finger protein 208 [Canis lupus familiaris]	284306	ZNF547	1.3855		NP_001229738.1//ankyrin repeat domain-containing protein 6 isoform a [Homo sapiens];NP_001229742.1//ankyrin repeat domain-containing protein 6 isoform c [Homo sapiens];XP_016865987.1//PREDICTED: ankyrin repeat domain-containing protein 6 isoform X13 [Homo sapiens];NP_055757.3//ankyrin repeat domain-containing protein 6 isoform b [Homo sapiens];NP_001229743.1//ankyrin repeat domain-containing prot…	5717	PSMD11	-1.29161
KFO36197.1//Transmembrane protein 63B [Fukomys damarensis]	55362	TMEM63B	1.38532		XP_007989038.1//PREDICTED: homeobox and leucine zipper protein Homez isoform X1 [Chlorocebus sabaeus];XP_020765451.1//homeobox and leucine zipper protein Homez isoform X2 [Odocoileus virginianus texanus]	9221	NOLC1	-1.29156
XP_008247070.1//PREDICTED: LOW QUALITY PROTEIN: palmitoyltransferase ZDHHC15 [Oryctolagus cuniculus];NP_001139729.1//palmitoyltransferase ZDHHC15 isoform 3 [Homo sapiens]	158866	ZDHHC15	1.38524		XP_017713829.1//PREDICTED: nucleoside diphosphate kinase 3 isoform X1 [Rhinopithecus bieti]	6233	RPS27A	-1.29097
XP_011885560.1//PREDICTED: LOW QUALITY PROTEIN: serine protease 33 [Cercocebus atys]	260429	PRSS33	1.38519		NP_004968.2//potassium voltage-gated channel subfamily C member 3 [Homo sapiens]	9463	PICK1	-1.29094
NP_149018.2//leishmanolysin-like peptidase isoform 2 [Homo sapiens];NP_001129521.2//leishmanolysin-like peptidase isoform 1 [Homo sapiens]	89782	LMLN	1.38506		XP_001369451.2//PREDICTED: growth/differentiation factor 8 [Monodelphis domestica]	55900	ZNF302	-1.29089
XP_003811963.2//PREDICTED: LOW QUALITY PROTEIN: tripartite motif-containing protein 51-like [Pan paniscus];XP_005579386.1//PREDICTED: tripartite motif-containing protein 51 [Macaca fascicularis];XP_016777261.1//PREDICTED: tripartite motif-containing protein 51 isoform X1 [Pan troglodytes]	84767	TRIM51	1.38499		XP_012358039.1//PREDICTED: LOW QUALITY PROTEIN: secreted and transmembrane protein 1 [Nomascus leucogenys]	80184	CEP290	-1.29061
NP_078981.1//dehydrogenase/reductase SDR family member 12 isoform 2 [Homo sapiens];NP_001026889.1//dehydrogenase/reductase SDR family member 12 isoform 1 [Homo sapiens];NP_001257353.1//dehydrogenase/reductase SDR family member 12 isoform 3 [Homo sapiens];XP_005266584.1//PREDICTED: dehydrogenase/reductase SDR family member 12 isoform X5 [Homo sapiens];XP_011533538.1//PREDICTED: dehydrogenase/reduc…	79758	DHRS12	1.38486		NP_001253980.1//integral membrane protein GPR155 isoform 2 [Homo sapiens];XP_016805551.1//PREDICTED: integral membrane protein GPR155 isoform X1 [Pan troglodytes];NP_001028217.1//integral membrane protein GPR155 isoform 1 [Homo sapiens]	3192	HNRNPU	-1.29034
NP_001307799.1//solute carrier family 25 member 35 isoform a [Homo sapiens];NP_958928.1//solute carrier family 25 member 35 isoform b [Homo sapiens];NP_001307806.1//solute carrier family 25 member 35 isoform c [Homo sapiens]	399512	SLC25A35	1.38485		NP_005558.1//galectin-3-binding protein precursor [Homo sapiens]	4208	MEF2C	-1.29034
XP_011518813.1//PREDICTED: tripartite motif-containing protein 66 isoform X5 [Homo sapiens]	9866	TRIM66	1.38413		NP_060812.2//transmembrane protein 144 [Homo sapiens]	5567	PRKACB	-1.29029
NP_000299.2//lysosomal protective protein isoform a precursor [Homo sapiens];NP_001161066.1//lysosomal protective protein isoform c precursor [Homo sapiens]	5476	CTSA	1.38413		NP_077013.1//trafficking protein particle complex subunit 6A isoform 1 [Homo sapiens];NP_001257820.1//trafficking protein particle complex subunit 6A isoform 2 [Homo sapiens];XP_012352306.1//PREDICTED: trafficking protein particle complex subunit 6A isoform X4 [Nomascus leucogenys];XP_012352305.1//PREDICTED: trafficking protein particle complex subunit 6A isoform X3 [Nomascus leucogenys]	29948	OSGIN1	-1.29021
NP_001124436.1//1-phosphatidylinositol 4,5-bisphosphate phosphodiesterase delta-1 isoform 1 [Homo sapiens];XP_007969956.1//PREDICTED: 1-phosphatidylinositol 4,5-bisphosphate phosphodiesterase delta-1 isoform X1 [Chlorocebus sabaeus]	5333	PLCD1	1.38369		NP_940877.2//protein FAM171A2 precursor [Homo sapiens]	8668	EIF3I	-1.29013
XP_008590507.1//PREDICTED: zinc finger C4H2 domain-containing protein isoform X4 [Galeopterus variegatus];XP_019511637.1//PREDICTED: zinc finger C4H2 domain-containing protein isoform X2 [Hipposideros armiger];XP_019511636.1//PREDICTED: zinc finger C4H2 domain-containing protein isoform X1 [Hipposideros armiger];XP_013051578.1//PREDICTED: zinc finger C4H2 domain-containing protein isoform X1 [Ans…	55906	ZC4H2	1.38301		XP_005273641.1//PREDICTED: probable tRNA methyltransferase 9-like protein isoform X2 [Homo sapiens];NP_065895.2//probable tRNA methyltransferase 9-like protein isoform 1 [Homo sapiens]	7174	TPP2	-1.28992
NP_002416.1//stromelysin-2 preproprotein [Homo sapiens]	4319	MMP10	1.38242		XP_007980262.1//PREDICTED: sorting nexin-32 isoform X2 [Chlorocebus sabaeus]	3097	HIVEP2	-1.28984
NP_001339591.1//nucleobindin-2 isoform 4 preproprotein [Homo sapiens];P80303.2//RecName: Full=Nucleobindin-2; AltName: Full=DNA-binding protein NEFA; AltName: Full=Gastric cancer antigen Zg4; AltName: Full=Prepronesfatin; Contains: RecName: Full=Nesfatin-1; Flags: Precursor;NP_001339590.1//nucleobindin-2 isoform 3 preproprotein [Homo sapiens];NP_005004.1//nucleobindin-2 isoform 1 preproprotein [H…	4925	NUCB2	1.38214		NP_001138501.1//ankyrin repeat domain-containing protein 30B [Homo sapiens];XP_011523964.1//PREDICTED: ankyrin repeat domain-containing protein 30B isoform X1 [Homo sapiens]	27340	UTP20	-1.28967
AGV22437.1//WWC family member 3 [Homo sapiens]	55841	WWC3	1.38204		XP_010805710.1//PREDICTED: protein sprouty homolog 4 isoform X1 [Bos taurus];NP_112226.2//protein sprouty homolog 4 isoform 1 [Homo sapiens];KFO19378.1//Protein sprouty like protein 4 [Fukomys damarensis]	221786	FAM200A	-1.28939
NP_001269413.1//golgin subfamily A member 8R [Homo sapiens]	101059918	GOLGA8R	1.38191		XP_004087151.1//PREDICTED: HLA class II histocompatibility antigen, DP alpha 1 chain isoform X2 [Nomascus leucogenys];XP_003272212.2//PREDICTED: HLA class II histocompatibility antigen, DP alpha 1 chain isoform X1 [Nomascus leucogenys]	157922	CAMSAP1	-1.28912
NP_004419.2//ephrin-A1 isoform a precursor [Homo sapiens];NP_872626.1//ephrin-A1 isoform b precursor [Homo sapiens]	1942	EFNA1	1.38181		XP_004057067.1//PREDICTED: serine protease 27 isoform X1 [Gorilla gorilla gorilla]	54888	NSUN2	-1.28904
XP_008015806.1//PREDICTED: 60S ribosomal protein L9 [Chlorocebus sabaeus];NP_001309329.1//golgin subfamily A member 6-like protein 10 isoform 2 [Homo sapiens];NP_001157937.2//golgin subfamily A member 6-like protein 10 isoform 1 [Homo sapiens]	647042	GOLGA6L10	1.38153		NP_001341275.1//complement C1r subcomponent isoform 2 preproprotein [Homo sapiens];NP_001724.4//complement C1r subcomponent isoform 1 preproprotein [Homo sapiens]	7170	TPM3	-1.28893
NP_115909.1//N-acetylglucosamine-1-phosphotransferase subunit gamma precursor [Homo sapiens]	84572	GNPTG	1.38102		NP_001139117.1//tumor necrosis factor ligand superfamily member 13B isoform 2 [Homo sapiens];NP_006564.1//tumor necrosis factor ligand superfamily member 13B isoform 1 [Homo sapiens]	64318	NOC3L	-1.2889
XP_008015852.1//PREDICTED: RELT-like protein 1 [Chlorocebus sabaeus]	768211	RELL1	1.38098		NP_005597.3//legumain preproprotein [Homo sapiens]	5700	PSMC1	-1.28868
XP_011538473.1//PREDICTED: pleckstrin homology domain-containing family S member 1 isoform X1 [Homo sapiens];NP_872407.1//pleckstrin homology domain-containing family S member 1 isoform 1 [Homo sapiens];XP_011538476.1//PREDICTED: pleckstrin homology domain-containing family S member 1 isoform X5 [Homo sapiens];XP_005270220.1//PREDICTED: pleckstrin homology domain-containing family S member 1 isof…	79949	PLEKHS1	1.38097		NP_005520.4//basement membrane-specific heparan sulfate proteoglycan core protein isoform b precursor [Homo sapiens];NP_001278789.1//basement membrane-specific heparan sulfate proteoglycan core protein isoform a precursor [Homo sapiens]	7468	NSD2	-1.28862
XP_017357440.1//PREDICTED: kynurenine--oxoglutarate transaminase 3 isoform X1 [Cebus capucinus imitator];XP_017357441.1//PREDICTED: kynurenine--oxoglutarate transaminase 3 isoform X2 [Cebus capucinus imitator];NP_062556.2//RNA binding motif protein, X-linked-like-1 [Homo sapiens]	56267	KYAT3	1.38092		NP_001276960.1//glutamate-rich protein 2 isoform 3 [Homo sapiens];NP_001276959.1//glutamate-rich protein 2 isoform 1 [Homo sapiens];AAI50547.1//LOC285141 protein, partial [Homo sapiens]	9875	URB1	-1.28852
BAD93028.1//Oligodendrocyte transcription factor 1 variant, partial [Homo sapiens]	116448	OLIG1	1.38077		NP_005856.1//thymus-specific serine protease [Homo sapiens]	148206	ZNF714	-1.28834
NP_001129178.1//acyl-CoA-binding domain-containing protein 4 isoform 1 [Homo sapiens];NP_078998.1//acyl-CoA-binding domain-containing protein 4 isoform 2 [Homo sapiens];XP_009249894.1//PREDICTED: acyl-CoA-binding domain-containing protein 4 isoform X1 [Pongo abelii]	79777	ACBD4	1.38077		CAA23781.1//unnamed protein product [Homo sapiens]	25942	SIN3A	-1.28833
NP_001305468.1//BEN domain-containing protein 6 isoform 2 [Homo sapiens];NP_689944.2//BEN domain-containing protein 6 isoform 1 [Homo sapiens]	221336	BEND6	1.38073		NP_954648.3//kin of IRRE-like protein 2 isoform b precursor [Homo sapiens];NP_001316459.1//kin of IRRE-like protein 2 isoform d precursor [Homo sapiens];XP_004089244.1//PREDICTED: kin of IRRE-like protein 2 isoform X1 [Nomascus leucogenys];NP_115499.5//kin of IRRE-like protein 2 isoform a precursor [Homo sapiens]	9321	TRIP11	-1.28831
XP_012494044.1//PREDICTED: butyrophilin subfamily 2 member A2-like isoform X3 [Propithecus coquereli];NP_001184168.1//butyrophilin subfamily 2 member A2 isoform d precursor [Homo sapiens];NP_008926.2//butyrophilin subfamily 2 member A2 isoform a precursor [Homo sapiens];NP_853509.1//butyrophilin subfamily 2 member A2 isoform b precursor [Homo sapiens];NP_001184167.1//butyrophilin subfamily 2 memb…	10385	BTN2A2	1.38016		NP_001013641.2//hydroxylysine kinase isoform 1 [Homo sapiens];BAC86556.1//unnamed protein product [Homo sapiens]	10293	TRAIP	-1.2883
XP_017399747.1//PREDICTED: P2X purinoceptor 4 [Cebus capucinus imitator]	5025	P2RX4	1.37957		NP_002044.2//guanylate-binding protein 1 [Homo sapiens]	284184	NDUFAF8	-1.28829
NP_001356.1//disks large homolog 4 isoform 1 precursor [Homo sapiens];XP_006246746.1//PREDICTED: disks large homolog 4 isoform X2 [Rattus norvegicus];XP_007100750.1//PREDICTED: disks large homolog 4 isoform X3 [Physeter catodon];NP_001308004.1//disks large homolog 4 isoform 4 [Homo sapiens];XP_021569541.1//disks large homolog 4 isoform X6 [Carlito syrichta];NP_001122299.1//disks large homolog 4 i…	1742	DLG4	1.37956		XP_017722999.1//PREDICTED: THAP domain-containing protein 2 [Rhinopithecus bieti]	286499	FAM133A	-1.28807
NP_002449.2//mucin-5B precursor [Homo sapiens]	727897	MUC5B	1.37908		XP_009426188.1//PREDICTED: rho-related GTP-binding protein RhoJ isoform X1 [Pan troglodytes];BAD92455.1//TC10-like Rho GTPase variant, partial [Homo sapiens];EAW80820.1//ras homolog gene family, member J, isoform CRA_a [Homo sapiens];XP_006720277.1//PREDICTED: rho-related GTP-binding protein RhoJ isoform X1 [Homo sapiens]	9320	TRIP12	-1.28796
NP_001139321.1//prominin-1 isoform 7 precursor [Homo sapiens];NP_001139324.1//prominin-1 isoform 4 precursor [Homo sapiens];NP_001139322.1//prominin-1 isoform 6 precursor [Homo sapiens];NP_001139323.1//prominin-1 isoform 5 precursor [Homo sapiens];NP_006008.1//prominin-1 isoform 1 precursor [Homo sapiens];BAG51316.1//unnamed protein product [Homo sapiens]	8842	PROM1	1.37893		NP_006357.1//adenylyl cyclase-associated protein 2 [Homo sapiens]	7587	ZNF37A	-1.28795
XP_012639763.1//frizzled-6 isoform X1 [Microcebus murinus];NP_001304725.1//frizzled-6 isoform c [Homo sapiens];AAD41637.1//frizzled 6 [Homo sapiens]	8323	FZD6	1.37888		NP_001138912.2//S-adenosyl-L-methionine-dependent tRNA 4-demethylwyosine synthase [Homo sapiens]	27300	ZNF544	-1.28785
EDL36706.1//paired box gene 9, isoform CRA_a, partial [Mus musculus]	5083	PAX9	1.3777		AIP98384.1//butyrophilin subfamily 3 member A3 secreted isoform [Homo sapiens];NP_008925.1//butyrophilin subfamily 3 member A3 isoform a precursor [Homo sapiens]	10541	ANP32B	-1.28732
NP_001185966.1//serine incorporator 2 isoform 3 [Homo sapiens];NP_061035.2//serine incorporator 2 isoform 2 [Homo sapiens];NP_849196.2//serine incorporator 2 isoform 1 precursor [Homo sapiens];NP_001185967.1//serine incorporator 2 isoform 4 [Homo sapiens]	347735	SERINC2	1.37756		XP_021079072.1//LOW QUALITY PROTEIN: uncharacterized protein LOC101825376 [Mesocricetus auratus]	4948	OCA2	-1.28635
NP_004872.2//quinone oxidoreductase PIG3 isoform 1 [Homo sapiens];NP_001193731.1//quinone oxidoreductase PIG3 isoform 2 [Homo sapiens];XP_016803593.1//PREDICTED: quinone oxidoreductase PIG3 isoform X1 [Pan troglodytes]	9540	TP53I3	1.3772		AAP20058.1//HSD24 [Homo sapiens]	221002	RASGEF1A	-1.28616
NP_001159367.1//CD320 antigen isoform 2 precursor [Homo sapiens];XP_018870023.1//PREDICTED: CD320 antigen [Gorilla gorilla gorilla]	51293	CD320	1.37714		NP_006560.3//cell growth regulator with EF hand domain protein 1 isoform a precursor [Homo sapiens];EAX00636.1//cell growth regulator with EF-hand domain 1, isoform CRA_b [Homo sapiens]	11140	CDC37	-1.28588
XP_017720713.1//PREDICTED: zinc finger CCHC domain-containing protein 24 [Rhinopithecus bieti]	219654	ZCCHC24	1.37621		XP_014925443.1//PREDICTED: ras-related protein Rab-7b [Acinonyx jubatus];NP_001291768.1//ras-related protein Rab-7b isoform b [Homo sapiens]	100188893	TOMM6	-1.28569
NP_001137458.1//transducin-like enhancer protein 6 isoform 1 [Homo sapiens];EAW69350.1//transducin-like enhancer of split 6 (E(sp1) homolog, Drosophila), isoform CRA_a [Homo sapiens]	79816	TLE6	1.37612		NP_001272318.1//calcipressin-1 isoform d [Homo sapiens];XP_020018408.1//calcipressin-1 isoform X1 [Castor canadensis];NP_001272320.2//calcipressin-1 isoform e [Homo sapiens];EHH16988.1//Regulator of calcineurin 1, partial [Macaca mulatta];NP_004405.3//calcipressin-1 isoform a [Homo sapiens];XP_016883771.1//PREDICTED: calcipressin-1 isoform X1 [Homo sapiens];NP_981963.1//calcipressin-1 isoform c […	55511	SAGE1	-1.28549
NP_001265151.1//UPF0705 protein C11orf49 isoform 5 [Homo sapiens];NP_001003677.1//UPF0705 protein C11orf49 isoform 2 [Homo sapiens];NP_077018.1//UPF0705 protein C11orf49 isoform 3 [Homo sapiens];XP_008541417.1//PREDICTED: UPF0705 protein C11orf49 homolog isoform X2 [Equus przewalskii];NP_001003678.1//UPF0705 protein C11orf49 isoform 4 [Homo sapiens]	79096	C11orf49	1.37575		NP_005551.3//laminin subunit alpha-5 precursor [Homo sapiens]	66008	TRAK2	-1.28542
XP_017729503.1//PREDICTED: LOW QUALITY PROTEIN: zinc finger protein 396 [Rhinopithecus bieti];XP_003779011.1//PREDICTED: LOW QUALITY PROTEIN: zinc finger protein 396 [Pongo abelii];NP_001309220.1//zinc finger protein 396 isoform 3 [Homo sapiens];XP_004623766.2//PREDICTED: zinc finger protein 345 isoform X1 [Octodon degus]	252884	ZNF396	1.37574		XP_011936679.1//PREDICTED: LOW QUALITY PROTEIN: uncharacterized protein LOC105595466 [Cercocebus atys];XP_015297511.1//PREDICTED: zinc finger protein 761 [Macaca fascicularis];XP_012355598.1//PREDICTED: zinc finger protein 761 isoform X2 [Nomascus leucogenys];EAW63194.1//hCG2040615, partial [Homo sapiens]	55234	SMU1	-1.28527
EAW55121.1//biphenyl hydrolase-like (serine hydrolase; breast epithelial mucin-associated antigen), isoform CRA_c [Homo sapiens];NP_001289706.1//valacyclovir hydrolase isoform 2 [Homo sapiens]	670	BPHL	1.37521		NP_001126043.1//2'-5'-oligoadenylate synthase 1 [Pongo abelii];NP_001027581.1//2'-5'-oligoadenylate synthase 1 isoform 3 [Homo sapiens];XP_011853298.1//PREDICTED: 2'-5'-oligoadenylate synthase 1 isoform X1 [Mandrillus leucophaeus];XP_011853299.1//PREDICTED: 2'-5'-oligoadenylate synthase 1 isoform X2 [Mandrillus leucophaeus]	22948	CCT5	-1.28519
NP_001265238.1//A-kinase anchor protein 3 [Homo sapiens]	10566	AKAP3	1.37488		NP_001037834.2//protein FAM69C [Homo sapiens]	255738	PCSK9	-1.28517
NP_000040.1//aspartoacylase [Homo sapiens]	443	ASPA	1.37487		XP_018888693.1//PREDICTED: uncharacterized protein LOC109028208 [Gorilla gorilla gorilla];XP_008003971.1//PREDICTED: calcium channel flower homolog isoform X3 [Chlorocebus sabaeus];XP_012300572.1//calcium channel flower homolog [Aotus nancymaae]	23513	SCRIB	-1.28505
NP_000582.1//monocyte differentiation antigen CD14 precursor [Homo sapiens]	929	CD14	1.3744		XP_003804986.1//PREDICTED: uncharacterized protein C16orf45 homolog [Pan paniscus];XP_004408988.1//PREDICTED: uncharacterized protein C16orf45 homolog [Odobenus rosmarus divergens]	55753	OGDHL	-1.28503
EAW51168.1//pipecolic acid oxidase, isoform CRA_a [Homo sapiens]	51268	PIPOX	1.37427		NP_056327.4//dynein heavy chain 1, axonemal [Homo sapiens]	90993	CREB3L1	-1.2849
XP_007992774.1//PREDICTED: LOW QUALITY PROTEIN: protein Dos [Chlorocebus sabaeus]	255057	CBARP	1.37404		NP_116198.3//mitoguardin 2 isoform 1 [Homo sapiens];XP_017703783.1//PREDICTED: mitoguardin-2 isoform X2 [Rhinopithecus bieti];BAG64160.1//unnamed protein product [Homo sapiens]	708	C1QBP	-1.28488
NP_940988.2//E3 ubiquitin-protein ligase NHLRC1 [Homo sapiens]	378884	NHLRC1	1.3738		XP_009200453.1//cystathionine beta-synthase isoform X2 [Papio anubis];XP_017811902.1//cystathionine beta-synthase isoform X1 [Papio anubis];XP_011528085.1//PREDICTED: cystathionine beta-synthase isoform X6 [Homo sapiens]	26995	TRUB2	-1.28484
NP_004902.1//protein disulfide-isomerase A4 precursor [Homo sapiens]	9601	PDIA4	1.37368		NP_001012649.1//interleukin-32 isoform B [Homo sapiens];NP_001295007.1//interleukin-32 isoform E precursor [Homo sapiens];XP_016784733.1//PREDICTED: interleukin-32 isoform X3 [Pan troglodytes];NP_001012651.1//interleukin-32 isoform A [Homo sapiens];XP_016784736.1//PREDICTED: interleukin-32 isoform X6 [Pan troglodytes];NP_001012652.1//interleukin-32 isoform C [Homo sapiens];NP_001012654.1//interle…	6051	RNPEP	-1.28465
NP_849149.3//IQ and ubiquitin-like domain-containing protein [Homo sapiens]	154865	IQUB	1.37367		XP_016815074.1//PREDICTED: peptidase inhibitor 15 isoform X1 [Pan troglodytes]	150082	LCA5L	-1.28464
NP_036456.1//C-Jun-amino-terminal kinase-interacting protein 2 [Homo sapiens]	23542	MAPK8IP2	1.37365		NP_001159531.1//hydroxymethylglutaryl-CoA lyase, mitochondrial isoform 2 precursor [Homo sapiens];NP_000182.2//hydroxymethylglutaryl-CoA lyase, mitochondrial isoform 1 precursor [Homo sapiens]	255928	SYT14	-1.28446
XP_011949923.1//PREDICTED: myocyte-specific enhancer factor 2B isoform X1 [Cercocebus atys];XP_011720253.1//PREDICTED: myocyte-specific enhancer factor 2B isoform X1 [Macaca nemestrina];XP_011846106.1//PREDICTED: myocyte-specific enhancer factor 2B-like isoform X1 [Mandrillus leucophaeus]	4207	BORCS8-MEF2B	1.37362		XP_012310160.1//lysosomal acid lipase/cholesteryl ester hydrolase [Aotus nancymaae];XP_017365618.1//PREDICTED: lysosomal acid lipase/cholesteryl ester hydrolase [Cebus capucinus imitator]	10569	SLU7	-1.28426
NP_775970.1//melanoma-associated antigen B18 [Homo sapiens]	286514	MAGEB18	1.37307		NP_001281264.1//adhesion G protein-coupled receptor B2 isoform 1 preproprotein [Homo sapiens];NP_001281265.1//adhesion G protein-coupled receptor B2 isoform 2 preproprotein [Homo sapiens]	10946	SF3A3	-1.28426
NP_689649.1//GLIPR1-like protein 2 isoform 2 [Homo sapiens];NP_001257325.1//GLIPR1-like protein 2 isoform 1 [Homo sapiens]	144321	GLIPR1L2	1.37305		NP_001129954.1//protein HIDE1 precursor [Homo sapiens]	23529	CLCF1	-1.28413
XP_008953785.2//PREDICTED: LOW QUALITY PROTEIN: zinc finger protein 675, partial [Pan paniscus]	171392	ZNF675	1.37297		XP_005272752.3//PREDICTED: sodium-coupled neutral amino acid transporter 5 isoform X2 [Homo sapiens]	3833	KIFC1	-1.28389
NP_073155.2//extracellular matrix protein 1 isoform 2 precursor [Homo sapiens];NP_001189787.1//extracellular matrix protein 1 isoform 3 precursor [Homo sapiens];NP_004416.2//extracellular matrix protein 1 isoform 1 precursor [Homo sapiens]	1893	ECM1	1.37295		XP_008046495.1//complement C1q tumor necrosis factor-related protein 1 [Carlito syrichta];XP_005407403.1//PREDICTED: complement C1q tumor necrosis factor-related protein 1 isoform X1 [Chinchilla lanigera]	96764	TGS1	-1.28337
NP_061756.1//protocadherin beta-13 precursor [Homo sapiens]	56123	PCDHB13	1.37292		NP_004460.1//vascular endothelial growth factor D preproprotein [Homo sapiens]	245972	ATP6V0D2	-1.28308
NP_001013669.1//protein FAM227A isoform 1 [Homo sapiens];NP_001277959.1//protein FAM227A isoform 2 [Homo sapiens]	646851	FAM227A	1.37263		BAG37780.1//unnamed protein product [Homo sapiens]	79856	SNX22	-1.28304
NP_003715.3//jerky protein homolog isoform a [Homo sapiens];NP_001070995.2//jerky protein homolog isoform b [Homo sapiens]	8629	JRK	1.37249		NP_853516.1//gap junction gamma-3 protein [Homo sapiens]	23670	TMEM2	-1.28285
NP_000101.2//dihydropyrimidine dehydrogenase [NADP(+)] isoform 1 [Homo sapiens];NP_001153773.1//dihydropyrimidine dehydrogenase [NADP(+)] isoform 2 [Homo sapiens];XP_021781150.1//dihydropyrimidine dehydrogenase [NADP(+)] isoform X1 [Papio anubis]	1806	DPYD	1.37156		NP_068766.1//serine racemase isoform a [Homo sapiens];XP_008008017.1//PREDICTED: serine racemase isoform X1 [Chlorocebus sabaeus]	5984	RFC4	-1.28283
NP_620055.1//suppressor of tumorigenicity 7 protein-like isoform 2 [Homo sapiens];NP_620056.1//suppressor of tumorigenicity 7 protein-like isoform 3 [Homo sapiens];XP_008575055.1//PREDICTED: suppressor of tumorigenicity 7 protein-like isoform X1 [Galeopterus variegatus];XP_016781111.1//PREDICTED: suppressor of tumorigenicity 7 protein-like isoform X5 [Pan troglodytes];NP_060214.2//suppressor of t…	54879	ST7L	1.37149		NP_001273974.1//endophilin-B2 isoform a [Homo sapiens];NP_064530.1//endophilin-B2 isoform b [Homo sapiens];EAW87856.1//SH3-domain GRB2-like endophilin B2, isoform CRA_b [Homo sapiens];XP_017703777.1//PREDICTED: endophilin-B2 isoform X2 [Rhinopithecus bieti]	84766	CRACR2A	-1.28243
NP_071760.2//dnaJ homolog subfamily C member 1 precursor [Homo sapiens]	64215	DNAJC1	1.37113		XP_016870293.1//PREDICTED: putative methyltransferase C9orf114 isoform X1 [Homo sapiens]	54509	RHOF	-1.28219
AAX93234.1//unknown, partial [Homo sapiens];AAC52114.1//3-hydroxyisobutyryl-coenzyme A hydrolase [Homo sapiens];NP_055177.2//3-hydroxyisobutyryl-CoA hydrolase, mitochondrial isoform 1 precursor [Homo sapiens];AAH05190.2//HIBCH protein, partial [Homo sapiens]	26275	HIBCH	1.37086		ACF94471.1//epididymis luminal protein 9 [Homo sapiens]	6615	SNAI1	-1.28218
NP_001336739.1//calcium uptake protein 3, mitochondrial isoform 2 [Homo sapiens];NP_859074.1//calcium uptake protein 3, mitochondrial isoform 1 [Homo sapiens]	286097	MICU3	1.37034		NP_620142.2//uncharacterized protein C11orf74 isoform a [Homo sapiens];NP_001263654.1//uncharacterized protein C11orf74 isoform b [Homo sapiens]	11128	POLR3A	-1.28203
XP_005545602.2//PREDICTED: LOW QUALITY PROTEIN: CKLF-like MARVEL transmembrane domain-containing protein 7 [Macaca fascicularis]	112616	CMTM7	1.3702		NP_001118231.1//protein FRG2-like-2 [Homo sapiens]	81892	SLIRP	-1.28168
NP_001340709.1//clathrin heavy chain linker domain-containing protein 1 isoform 4 [Homo sapiens];NP_001340711.1//clathrin heavy chain linker domain-containing protein 1 isoform 5 [Homo sapiens];NP_689598.2//clathrin heavy chain linker domain-containing protein 1 isoform 1 [Homo sapiens];NP_001340714.1//clathrin heavy chain linker domain-containing protein 1 isoform 6 [Homo sapiens]	130162	CLHC1	1.3701		XP_006718269.3//PREDICTED: transmembrane protein 80 isoform X1 [Homo sapiens];NP_001263182.1//transmembrane protein 80 isoform 4 [Homo sapiens];NP_001263203.1//transmembrane protein 80 isoform 5 [Homo sapiens];XP_016873089.1//PREDICTED: transmembrane protein 80 isoform X2 [Homo sapiens]	140688	NOL4L	-1.28124
XP_523607.3//PREDICTED: schlafen family member 5 [Pan troglodytes]	162394	SLFN5	1.37007		EAW71480.1//hCG2041529, partial [Homo sapiens]	27101	CACYBP	-1.28115
NP_002440.2//homeobox protein MSX-2 [Homo sapiens]	4488	MSX2	1.37002		NP_001186851.1//sialate O-acetylesterase isoform 2 [Homo sapiens];XP_008019528.1//PREDICTED: sialate O-acetylesterase isoform X1 [Chlorocebus sabaeus];NP_733746.1//sialate O-acetylesterase isoform 1 precursor [Homo sapiens]	29127	RACGAP1	-1.28079
NP_689810.3//fibrous sheath-interacting protein 1 [Homo sapiens];XP_008015275.1//PREDICTED: fibrous sheath-interacting protein 1 isoform X1 [Chlorocebus sabaeus]	161835	FSIP1	1.36984		XP_004441617.2//PREDICTED: melanoma-derived growth regulatory protein [Ceratotherium simum simum];NP_006524.1//melanoma-derived growth regulatory protein precursor [Homo sapiens]	55010	PARPBP	-1.28064
XP_012361184.1//PREDICTED: LOW QUALITY PROTEIN: semaphorin-4G [Nomascus leucogenys];NP_060363.2//semaphorin-4G isoform 1 precursor [Homo sapiens]	57715	SEMA4G	1.36949		XP_006143512.2//PREDICTED: LOW QUALITY PROTEIN: dynactin-associated protein [Tupaia chinensis];XP_020039145.1//LOW QUALITY PROTEIN: dynactin-associated protein [Castor canadensis];XP_017496475.1//PREDICTED: LOW QUALITY PROTEIN: mucin-22-like [Manis javanica]	9693	RAPGEF2	-1.28045
NP_000411.1//kell blood group glycoprotein [Homo sapiens]	3792	KEL	1.36927		NP_005123.2//meiotic recombination protein REC8 homolog [Homo sapiens]	9668	ZNF432	-1.27972
XP_002827717.2//PREDICTED: TBC1 domain family member 3G-like [Pongo abelii];NP_115634.3//TBC1 domain family member 3F [Homo sapiens];XP_005276971.1//PREDICTED: TBC1 domain family member 3G isoform X1 [Homo sapiens];XP_007940188.1//PREDICTED: puromycin-sensitive aminopeptidase isoform X1 [Orycteropus afer afer]	84218	TBC1D3F	1.36775		NP_001007254.2//endogenous retrovirus group 3 member 1 Env polyprotein precursor [Homo sapiens]	23450	SF3B3	-1.27969
XP_019687249.1//PREDICTED: histone H2A type 1-E isoform X2 [Felis catus]	8969	HIST1H2AG	1.36761		NP_001243838.1//cytochrome b reductase 1 isoform 3 [Homo sapiens];NP_079119.3//cytochrome b reductase 1 isoform 1 [Homo sapiens];NP_001120855.1//cytochrome b reductase 1 isoform 2 [Homo sapiens]	140707	BRI3BP	-1.27966
EAW64888.1//scotin, isoform CRA_c [Homo sapiens];XP_007982311.1//PREDICTED: protein shisa-5 [Chlorocebus sabaeus];BAG60969.1//unnamed protein product [Homo sapiens]	51246	SHISA5	1.36671		NP_536737.3//syntenin-2 isoform a [Homo sapiens]	23348	DOCK9	-1.27962
OWK14920.1//hypothetical protein Celaphus_00001177 [Cervus elaphus hippelaphus];XP_006532355.1//PREDICTED: homeobox protein Hox-B6 isoform X1 [Mus musculus];XP_008951104.1//PREDICTED: homeobox protein Hox-B6 isoform X1 [Pan paniscus]	3216	HOXB6	1.36667		NP_002013.1//dimethylaniline monooxygenase [N-oxide-forming] 4 [Homo sapiens]	5872	RAB13	-1.2796
XP_016812722.1//PREDICTED: maturin isoform X1 [Pan troglodytes];XP_007979925.1//PREDICTED: maturin [Chlorocebus sabaeus]	222166	MTURN	1.36655		NP_001017370.1//NHL repeat-containing protein 3 isoform b [Homo sapiens];NP_001012772.1//NHL repeat-containing protein 3 isoform a precursor [Homo sapiens];XP_010343248.1//PREDICTED: NHL repeat-containing protein 3 isoform X1 [Saimiri boliviensis boliviensis]	8975	USP13	-1.27954
XP_016870107.1//PREDICTED: F-box only protein 10 isoform X1 [Homo sapiens]	26267	FBXO10	1.3662		XP_015307523.1//PREDICTED: protocadherin gamma-A6 isoform X13 [Macaca fascicularis];XP_011795171.1//PREDICTED: LOW QUALITY PROTEIN: protocadherin gamma-A6-like [Colobus angolensis palliatus]	79980	DSN1	-1.27936
XP_006718444.1//PREDICTED: zinc transporter ZIP13 isoform X2 [Homo sapiens];XP_011518768.1//PREDICTED: zinc transporter ZIP13 isoform X1 [Homo sapiens];XP_008966351.1//PREDICTED: zinc transporter ZIP13 isoform X5 [Pan paniscus];XP_008966347.1//PREDICTED: zinc transporter ZIP13 isoform X1 [Pan paniscus]	91252	SLC39A13	1.36615		NP_000143.2//lysosomal alpha-glucosidase preproprotein [Homo sapiens]	9703	KIAA0100	-1.27928
NP_003716.2//17-beta-hydroxysteroid dehydrogenase type 6 precursor [Homo sapiens]	8630	HSD17B6	1.36595		NP_001244937.1//zinc finger CW-type PWWP domain protein 1 isoform 2 [Homo sapiens];NP_060454.3//zinc finger CW-type PWWP domain protein 1 isoform 1 [Homo sapiens];XP_006716100.1//PREDICTED: zinc finger CW-type PWWP domain protein 1 isoform X2 [Homo sapiens]	253461	ZBTB38	-1.27926
NP_001177246.1//inositol hexakisphosphate kinase 2 isoform e [Homo sapiens];XP_006511916.1//PREDICTED: inositol hexakisphosphate kinase 2 isoform X3 [Mus musculus];XP_008969949.1//PREDICTED: inositol hexakisphosphate kinase 2 isoform X8 [Pan paniscus];NP_001177245.1//inositol hexakisphosphate kinase 2 isoform d [Homo sapiens];XP_003818445.1//PREDICTED: inositol hexakisphosphate kinase 2 isoform X…	51447	IP6K2	1.36516		XP_009441009.2//PREDICTED: ATP-binding cassette sub-family A member 13 isoform X3 [Pan troglodytes];NP_689914.3//ATP-binding cassette sub-family A member 13 [Homo sapiens]	90668	CARMIL3	-1.27926
NP_995318.1//PRELI domain-containing protein 2 isoform b [Homo sapiens];NP_892005.1//PRELI domain-containing protein 2 isoform a [Homo sapiens]	153768	PRELID2	1.36486		XP_018878785.1//PREDICTED: pre-B-cell leukemia transcription factor-interacting protein 1 isoform X1 [Gorilla gorilla gorilla];NP_065385.2//pre-B-cell leukemia transcription factor-interacting protein 1 isoform 1 [Homo sapiens]	4074	M6PR	-1.27916
NP_694583.1//coiled-coil domain-containing protein 140 [Homo sapiens]	151278	CCDC140	1.36467		NP_001309812.1//actin-binding LIM protein 1 isoform e [Homo sapiens];XP_017799835.2//actin-binding LIM protein 1 isoform X18 [Papio anubis];NP_001309811.1//actin-binding LIM protein 1 isoform d [Homo sapiens];XP_019661246.1//PREDICTED: actin-binding LIM protein 1 isoform X14 [Ailuropoda melanoleuca];XP_016871742.1//PREDICTED: actin-binding LIM protein 1 isoform X16 [Homo sapiens];XP_016774901.1//…	5764	PTN	-1.2791
NP_057655.2//lengsin isoform a [Homo sapiens];NP_001137412.1//lengsin isoform b [Homo sapiens]	51557	LGSN	1.36454		NP_000478.3//arylsulfatase A isoform a precursor [Homo sapiens]	55775	TDP1	-1.27898
XP_010628738.2//PREDICTED: zinc finger protein 250 [Fukomys damarensis]	58500	ZNF250	1.36449		XP_017523620.1//PREDICTED: gliomedin [Manis javanica];XP_002717771.2//PREDICTED: gliomedin [Oryctolagus cuniculus]	152559	PAQR3	-1.27895
NP_001091672.1//hypermethylated in cancer 1 protein isoform 2 [Homo sapiens];XP_014973701.1//PREDICTED: hypermethylated in cancer 1 protein isoform X1 [Macaca mulatta]	3090	HIC1	1.36442		XP_019135566.1//neurexin 3 isoform X16 [Corvus cornix cornix];XP_019328001.1//PREDICTED: neurexin 3 isoform X2 [Aptenodytes forsteri];XP_008116588.1//PREDICTED: neurexin 3 isoform X5 [Anolis carolinensis];NP_001258949.1//neurexin 3 isoform 4 precursor [Homo sapiens];NP_620426.2//neurexin 3 isoform 2 precursor [Homo sapiens];XP_017597218.1//PREDICTED: neurexin 3 isoform X28 [Corvus brachyrhynchos]…	404734	ANKHD1-EIF4EBP3	-1.27894
NP_036390.3//hairy/enhancer-of-split related with YRPW motif protein 1 isoform a [Homo sapiens];NP_001035798.1//hairy/enhancer-of-split related with YRPW motif protein 1 isoform b [Homo sapiens];XP_017377364.1//PREDICTED: hairy/enhancer-of-split related with YRPW motif protein 1 isoform X3 [Cebus capucinus imitator]	23462	HEY1	1.36425		NP_063939.2//carbohydrate sulfotransferase 7 precursor [Homo sapiens]	83448	PUS7L	-1.27894
NP_001019851.1//F-box only protein 48 [Homo sapiens]	554251	FBXO48	1.36406		NP_000055.2//complement C3 preproprotein [Homo sapiens]	64745	METTL17	-1.27884
AAI07895.1//NME1-NME2 protein [Homo sapiens]	654364	NME1-NME2	1.3639		NP_060798.2//methyl-CpG-binding domain protein 5 [Homo sapiens];XP_016859971.1//PREDICTED: methyl-CpG-binding domain protein 5 isoform X2 [Homo sapiens];XP_016859973.1//PREDICTED: methyl-CpG-binding domain protein 5 isoform X4 [Homo sapiens]	8819	SAP30	-1.27872
EAW90300.1//hCG2041007, partial [Homo sapiens]	388327	C17orf100	1.36351		XP_008967456.1//PREDICTED: FXYD domain-containing ion transport regulator 5 isoform X3 [Pan paniscus];XP_003816171.2//PREDICTED: FXYD domain-containing ion transport regulator 5 isoform X2 [Pan paniscus];XP_016791150.1//PREDICTED: FXYD domain-containing ion transport regulator 5 isoform X3 [Pan troglodytes]	4851	NOTCH1	-1.27804
BAG59665.1//unnamed protein product [Homo sapiens];NP_001003690.1//MAD2L1-binding protein isoform 1 [Homo sapiens]	9587	MAD2L1BP	1.3633		NP_001701.2//complement factor B preproprotein [Homo sapiens]	253650	ANKRD18A	-1.27799
NP_003847.2//interleukin-1 receptor-like 1 isoform 2 precursor [Homo sapiens];NP_057316.3//interleukin-1 receptor-like 1 isoform 1 precursor [Homo sapiens];XP_009234974.1//PREDICTED: interleukin-1 receptor-like 1 isoform X2 [Pongo abelii]	9173	IL1RL1	1.36299		NP_001157980.1//nebulin isoform 2 [Homo sapiens];NP_001258137.1//nebulin isoform 4 [Homo sapiens];NP_001157979.1//nebulin isoform 1 [Homo sapiens];NP_004534.2//nebulin isoform 3 [Homo sapiens]	10580	SORBS1	-1.27796
NP_001263987.1//ERCC6-PGBD3 fusion protein isoform 1 [Homo sapiens]	267004	PGBD3	1.36293		CUX91157.1//MHC class II antigen [Homo sapiens];XP_011891807.1//PREDICTED: HLA class II histocompatibility antigen, DQ beta 1 chain [Cercocebus atys]	80020	FOXRED2	-1.2779
XP_003823780.1//PREDICTED: G-protein coupled receptor 56 isoform X2 [Pan paniscus];AAH08770.1//G protein-coupled receptor 56 [Homo sapiens];NP_005673.3//adhesion G-protein coupled receptor G1 isoform a precursor [Homo sapiens];NP_958933.1//adhesion G-protein coupled receptor G1 isoform b precursor [Homo sapiens];NP_001277071.1//adhesion G-protein coupled receptor G1 isoform d precursor [Homo sapi…	9289	ADGRG1	1.36278		XP_008949543.1//PREDICTED: lethal(3)malignant brain tumor-like protein 1 isoform X3 [Pan paniscus];NP_056293.4//lethal(3)malignant brain tumor-like protein 1 isoform I [Homo sapiens]	152185	SPICE1	-1.27781
P13164.3//RecName: Full=Interferon-induced transmembrane protein 1; AltName: Full=Dispanin subfamily A member 2a; Short=DSPA2a; AltName: Full=Interferon-induced protein 17; AltName: Full=Interferon-inducible protein 9-27; AltName: Full=Leu-13 antigen; AltName: CD_antigen=CD225;NP_003632.3//interferon-induced transmembrane protein 1 [Homo sapiens];NP_006426.2//interferon-induced transmembrane prot…	8519	IFITM1	1.36274		Q6P0A1.2//RecName: Full=Protein FAM180B	440590	ZYG11A	-1.27752
NP_001013027.1//protocadherin beta-6 precursor [Pan troglodytes];XP_008013801.1//PREDICTED: uncharacterized protein LOC103245176 [Chlorocebus sabaeus];XP_012360027.1//PREDICTED: LOW QUALITY PROTEIN: uncharacterized protein LOC100585730 [Nomascus leucogenys];XP_011715028.1//PREDICTED: LOW QUALITY PROTEIN: protocadherin-16-like [Macaca nemestrina]	56130	PCDHB6	1.36265		BAJ83984.1//hypothetical protein [Homo sapiens];XP_014202579.1//PREDICTED: proline-rich protein 4 isoform X1 [Pan paniscus];NP_001278244.1//salivary acidic proline-rich phosphoprotein 1/2 isoform b [Homo sapiens];XP_018894118.1//PREDICTED: salivary acidic proline-rich phosphoprotein 1/2 [Gorilla gorilla gorilla]	10746	MAP3K2	-1.27715
NP_001308154.1//histone deacetylase 6 isoform a [Homo sapiens];BAG53817.1//unnamed protein product [Homo sapiens];XP_008957537.1//PREDICTED: histone deacetylase 6 isoform X1 [Pan paniscus];EAW50744.1//histone deacetylase 6, isoform CRA_a [Homo sapiens];EHH30703.1//Histone deacetylase 6 [Macaca mulatta];XP_016799016.1//PREDICTED: histone deacetylase 6 [Pan troglodytes]	10013	HDAC6	1.36264		EAW98182.1//sirtuin (silent mating type information regulation 2 homolog) 4 (S. cerevisiae), isoform CRA_a [Homo sapiens]	162514	TRPV3	-1.27713
NP_055985.2//extracellular sulfatase Sulf-1 precursor [Homo sapiens]	23213	SULF1	1.36262		NP_055723.1//dolichol kinase [Homo sapiens]	5998	RGS3	-1.27712
XP_004675417.1//PREDICTED: potassium voltage-gated channel subfamily E member 2 [Condylura cristata];XP_018873175.1//PREDICTED: potassium voltage-gated channel subfamily E member 2 isoform X1 [Gorilla gorilla gorilla]	9992	KCNE2	1.36244		XP_003939460.2//PREDICTED: protein S100-B isoform X1 [Saimiri boliviensis boliviensis]	22897	CEP164	-1.277
NP_066568.3//solute carrier family 15 member 2 isoform a [Homo sapiens];NP_001139470.1//solute carrier family 15 member 2 isoform b [Homo sapiens]	6565	SLC15A2	1.36196		XP_010366495.1//PREDICTED: LOW QUALITY PROTEIN: patr class I histocompatibility antigen, alpha chain E [Rhinopithecus roxellana]	348738	C2orf48	-1.27697
NP_001007279.1//E3 ubiquitin-protein ligase TRIM13 isoform 2 [Homo sapiens];NP_434698.1//E3 ubiquitin-protein ligase TRIM13 isoform 1 [Homo sapiens]	10206	TRIM13	1.36186		CAD62614.1//unnamed protein product, partial [Homo sapiens];XP_007986184.1//PREDICTED: adenylosuccinate synthetase isozyme 1 isoform X2 [Chlorocebus sabaeus];XP_007942776.1//PREDICTED: adenylosuccinate synthetase isozyme 1 isoform X1 [Orycteropus afer afer]	26135	SERBP1	-1.27692
XP_014968096.1//PREDICTED: procollagen-lysine,2-oxoglutarate 5-dioxygenase 1 [Macaca mulatta];NP_001303249.1//procollagen-lysine,2-oxoglutarate 5-dioxygenase 1 isoform 1 precursor [Homo sapiens]	5351	PLOD1	1.36171		XP_011820518.1//PREDICTED: uncharacterized protein LOC105528398 [Mandrillus leucophaeus]	25782	RAB3GAP2	-1.27687
NP_065949.1//calcium-binding and coiled-coil domain-containing protein 1 isoform 1 [Homo sapiens];XP_011536903.1//PREDICTED: calcium-binding and coiled-coil domain-containing protein 1 isoform X1 [Homo sapiens];NP_001137154.1//calcium-binding and coiled-coil domain-containing protein 1 isoform 2 [Homo sapiens];BAA96060.1//KIAA1536 protein, partial [Homo sapiens]	57658	CALCOCO1	1.36121		NP_001074319.1//coiled-coil domain-containing protein 30 isoform 1 [Homo sapiens];XP_011540373.1//PREDICTED: coiled-coil domain-containing protein 30 isoform X4 [Homo sapiens];XP_017397258.1//PREDICTED: phosphopantothenate--cysteine ligase isoform X1 [Cebus capucinus imitator];XP_011540372.1//PREDICTED: coiled-coil domain-containing protein 30 isoform X3 [Homo sapiens];XP_011540371.1//PREDICTED: …	3397	ID1	-1.27686
NP_001156002.1//SH3 domain-containing protein 21 isoform 1 [Homo sapiens]	79729	SH3D21	1.36119		NP_751892.1//voltage-gated potassium channel subunit beta-1 isoform 1 [Homo sapiens];NP_001295146.1//voltage-gated potassium channel subunit beta-1 isoform 4 [Homo sapiens];NP_001295151.1//voltage-gated potassium channel subunit beta-1 isoform 5 [Homo sapiens];NP_058999.1//voltage-gated potassium channel subunit beta-1 [Rattus norvegicus];NP_003462.2//voltage-gated potassium channel subunit beta-…	286319	TUSC1	-1.2768
NP_000286.3//alpha-1-antitrypsin precursor [Homo sapiens];XP_011939206.1//PREDICTED: alpha-1-antitrypsin [Cercocebus atys];XP_012353534.1//PREDICTED: alpha-1-antitrypsin isoform X2 [Nomascus leucogenys];XP_004091887.1//PREDICTED: alpha-1-antitrypsin isoform X1 [Nomascus leucogenys]	5265	SERPINA1	1.36104		NP_001012279.1//protein SOGA3 precursor [Homo sapiens]	5433	POLR2D	-1.27664
NP_001280133.1//major vault protein isoform 2 [Homo sapiens];XP_004057491.1//PREDICTED: major vault protein [Gorilla gorilla gorilla];NP_059447.2//major vault protein isoform 1 [Homo sapiens];NP_001280134.1//major vault protein isoform 3 [Homo sapiens]	9961	MVP	1.36093		CAA87632.1//flavin-containing monooxygenase 3 (FMO3) [Homo sapiens];NP_001306103.1//dimethylaniline monooxygenase [N-oxide-forming] 3 isoform c [Homo sapiens];NP_001002294.1//dimethylaniline monooxygenase [N-oxide-forming] 3 isoform a [Homo sapiens];NP_001028065.1//dimethylaniline monooxygenase [N-oxide-forming] 3 [Macaca mulatta]	79149	ZSCAN5A	-1.27658
NP_001316057.1//interferon gamma receptor 2 isoform 1 precursor [Homo sapiens];NP_005525.2//interferon gamma receptor 2 isoform 2 precursor [Homo sapiens]	3460	IFNGR2	1.36044		XP_004747327.2//PREDICTED: glycerophosphodiester phosphodiesterase domain-containing protein 1 [Mustela putorius furo];NP_001159465.1//glycerophosphodiester phosphodiesterase domain-containing protein 1 isoform 3 [Homo sapiens]	54020	SLC37A1	-1.27657
NP_002195.1//integrin alpha-3 preproprotein [Homo sapiens]	3675	ITGA3	1.36035		NP_000111.1//epoxide hydrolase 1 [Homo sapiens]	337882	KRTAP19-1	-1.27655
XP_007979429.1//PREDICTED: LOW QUALITY PROTEIN: zinc finger protein 680 [Chlorocebus sabaeus];XP_021790897.1//LOW QUALITY PROTEIN: zinc finger protein 92 [Papio anubis];XP_011822435.1//PREDICTED: LOW QUALITY PROTEIN: zinc finger protein 92-like [Mandrillus leucophaeus]	340252	ZNF680	1.35955		XP_011541872.1//PREDICTED: nucleotide exchange factor SIL1 isoform X1 [Homo sapiens]	10523	CHERP	-1.27641
XP_012360014.1//PREDICTED: uncharacterized protein LOC105739291 [Nomascus leucogenys]	85027	SMIM3	1.35944		XP_016858686.1//PREDICTED: rap guanine nucleotide exchange factor 4 isoform X4 [Homo sapiens];NP_008954.2//rap guanine nucleotide exchange factor 4 isoform a [Homo sapiens];NP_001093867.1//rap guanine nucleotide exchange factor 4 isoform b [Homo sapiens]	123169	LEO1	-1.27634
NP_003721.2//ribonuclease T2 precursor [Homo sapiens]	8635	RNASET2	1.35932		BAC23113.2//KIAA2017 protein, partial [Homo sapiens];NP_997320.2//dynein heavy chain 10, axonemal [Homo sapiens]	92017	SNX29	-1.27632
NP_001229733.1//uncharacterized protein LOC100505549 [Homo sapiens];EAW83836.1//hCG2014340 [Homo sapiens];EAW63057.1//hCG1815015 [Homo sapiens];BAB71077.1//unnamed protein product [Homo sapiens]	100505549	LOC100505549	1.35897		XP_021787510.1//LOW QUALITY PROTEIN: opsin-3 [Papio anubis];NP_001812.2//rab proteins geranylgeranyltransferase component A 2 [Homo sapiens];NP_055137.2//opsin-3 [Homo sapiens]	51377	UCHL5	-1.2763
XP_001160868.2//PREDICTED: TP53-regulated inhibitor of apoptosis 1 [Pan troglodytes]	51499	TRIAP1	1.35868		NP_001073972.2//coiled-coil domain-containing protein 159 [Homo sapiens];XP_016881749.1//PREDICTED: coiled-coil domain-containing protein 159 isoform X8 [Homo sapiens]	7156	TOP3A	-1.27604
NP_001990.2//fibrillin-2 precursor [Homo sapiens]	2201	FBN2	1.35843		AAL77571.1//major histocompatibility complex, partial [Gorilla gorilla]	11184	MAP4K1	-1.27588
XP_006067989.1//PREDICTED: WW domain-binding protein 1 [Bubalus bubalis]	23559	WBP1	1.35838		NP_001317471.1//hexosaminidase D isoform 2 [Homo sapiens];BAH12009.1//unnamed protein product [Homo sapiens];XP_011921377.1//PREDICTED: LOW QUALITY PROTEIN: 2-oxoglutarate and iron-dependent oxygenase domain-containing protein 3 [Cercocebus atys];NP_775891.2//hexosaminidase D isoform 1 [Homo sapiens];EAW89774.1//hexosaminidase (glycosyl hydrolase family 20, catalytic domain) containing, isoform C…	10749	KIF1C	-1.27585
NP_001012780.1//cytoplasmic tRNA 2-thiolation protein 2 isoform 2 [Homo sapiens];NP_001012777.1//cytoplasmic tRNA 2-thiolation protein 2 isoform 1 [Homo sapiens];NP_001305436.1//cytoplasmic tRNA 2-thiolation protein 2 isoform 3 [Homo sapiens]	348180	CTU2	1.35797		XP_006063276.1//PREDICTED: histone H2A type 3-like [Bubalus bubalis]	7027	TFDP1	-1.27564
XP_009187128.1//doublesex- and mab-3-related transcription factor 2 isoform X1 [Papio anubis];NP_870987.2//doublesex- and mab-3-related transcription factor 2 isoform 2 [Homo sapiens];AAF86295.1//DMRT2/terra-like protein [Homo sapiens]	10655	DMRT2	1.35791		XP_011785124.1//PREDICTED: probable ATP-dependent RNA helicase DHX58 isoform X1 [Colobus angolensis palliatus];NP_077024.2//probable ATP-dependent RNA helicase DHX58 [Homo sapiens]	54433	GAR1	-1.27559
BAD92368.1//Pleiomorphic adenoma gene 1 variant, partial [Homo sapiens];NP_002646.2//zinc finger protein PLAG1 isoform a [Homo sapiens]	5324	PLAG1	1.35767		XP_016856912.1//PREDICTED: cyclin-dependent kinase 18 isoform X1 [Homo sapiens];XP_011507904.1//PREDICTED: cyclin-dependent kinase 18 isoform X2 [Homo sapiens]	11047	ADRM1	-1.27549
XP_016780139.1//PREDICTED: adhesion G-protein coupled receptor D1 isoform X1 [Pan troglodytes];NP_942122.2//adhesion G-protein coupled receptor D1 isoform 1 precursor [Homo sapiens];XP_021778853.1//adhesion G-protein coupled receptor D1 isoform X7 [Papio anubis]	283383	ADGRD1	1.35756		EDL05992.1//Bcl2-like 1, isoform CRA_c, partial [Mus musculus];NP_001182.1//bcl-2-like protein 1 isoform Bcl-X(S) [Homo sapiens]	80821	DDHD1	-1.27544
XP_014937804.1//PREDICTED: zinc finger protein 397 isoform X3 [Acinonyx jubatus];XP_008977959.1//PREDICTED: zinc finger and SCAN domain-containing protein 30 [Callithrix jacchus];XP_007972475.1//PREDICTED: zinc finger protein 397 [Chlorocebus sabaeus]	100101467	ZSCAN30	1.35702		NP_001207403.1//liprin-alpha-2 isoform c [Homo sapiens];NP_001207407.1//liprin-alpha-2 isoform g [Homo sapiens];NP_001207402.1//liprin-alpha-2 isoform b [Homo sapiens];NP_003616.2//liprin-alpha-2 isoform a [Homo sapiens];XP_016779412.1//PREDICTED: liprin-alpha-2 isoform X28 [Pan troglodytes];NP_001207404.1//liprin-alpha-2 isoform d [Homo sapiens];XP_016875590.1//PREDICTED: liprin-alpha-2 isoform …	3151	HMGN2	-1.27539
NP_073749.2//armadillo repeat-containing X-linked protein 5 [Homo sapiens];XP_017354867.1//PREDICTED: LOW QUALITY PROTEIN: LINE-1 retrotransposable element ORF2 protein [Cebus capucinus imitator];NP_085142.1//protein BHLHb9 [Homo sapiens];NP_612446.1//G-protein coupled receptor-associated sorting protein 2 [Homo sapiens]	100528062	ARMCX5-GPRASP2	1.35656		XP_015989254.1//PREDICTED: LOW QUALITY PROTEIN: volume-regulated anion channel subunit LRRC8A [Rousettus aegyptiacus];XP_004671845.1//PREDICTED: volume-regulated anion channel subunit LRRC8A [Jaculus jaculus]	5578	PRKCA	-1.27537
XP_007993745.1//PREDICTED: olfactory receptor 7A17-like [Chlorocebus sabaeus]	26659	OR7A5	1.35613		XP_004044323.2//PREDICTED: succinate dehydrogenase assembly factor 4, mitochondrial [Gorilla gorilla gorilla];NP_660310.2//succinate dehydrogenase assembly factor 4, mitochondrial precursor [Homo sapiens]	5289	PIK3C3	-1.27517
NP_006801.1//protein disulfide-isomerase A5 precursor [Homo sapiens]	10954	PDIA5	1.3561		BAD92226.1//Interferon, gamma-inducible protein 16 variant, partial [Homo sapiens];AAA58683.1//interferon-gamma induced protein [Homo sapiens];XP_005245184.1//PREDICTED: gamma-interferon-inducible protein 16 isoform X1 [Homo sapiens];NP_001193496.1//gamma-interferon-inducible protein 16 isoform 1 [Homo sapiens];XP_006711353.1//PREDICTED: gamma-interferon-inducible protein 16 isoform X2 [Homo sapi…	84140	FAM161A	-1.27505
NP_001138740.1//protein FAM185A isoform 1 [Homo sapiens];NP_001337916.1//protein FAM185A isoform 3 [Homo sapiens];NP_001138741.1//protein FAM185A isoform 2 [Homo sapiens]	222234	FAM185A	1.35574		NP_919417.1//probable D-lactate dehydrogenase, mitochondrial isoform 2 precursor [Homo sapiens];NP_705690.2//probable D-lactate dehydrogenase, mitochondrial isoform 1 precursor [Homo sapiens]	9592	IER2	-1.27488
A8MXJ8.1//PUTATIVE PSEUDOGENE: RecName: Full=Putative protein FAM90A5P	100287045	FAM90A26	1.35512		NP_065161.3//choline transporter-like protein 2 isoform 1 [Homo sapiens];NP_001138528.1//choline transporter-like protein 2 isoform 2 [Homo sapiens]	55308	DDX19A	-1.27459
NP_689943.4//protein broad-minded [Homo sapiens]	221322	TBC1D32	1.35474		XP_016780982.1//PREDICTED: citrate lyase subunit beta-like protein, mitochondrial isoform X2 [Pan troglodytes]	140710	SOGA1	-1.27458
NP_001338604.1//protein FAM98C isoform 2 [Homo sapiens];XP_016791344.1//PREDICTED: protein FAM98C [Pan troglodytes]	147965	FAM98C	1.35473		NP_001186592.1//PMF1-BGLAP protein isoform 3 [Homo sapiens];NP_001186591.1//PMF1-BGLAP protein isoform 2 [Homo sapiens];NP_001186593.1//PMF1-BGLAP protein isoform 4 [Homo sapiens];NP_001186590.1//PMF1-BGLAP protein isoform 1 [Homo sapiens]	284403	WDR62	-1.27454
XP_016871664.1//PREDICTED: alpha-2,8-sialyltransferase 8F isoform X2 [Homo sapiens];NP_001004470.1//alpha-2,8-sialyltransferase 8F isoform 1 precursor [Homo sapiens]	338596	ST8SIA6	1.35467		NP_597725.1//BMP-binding endothelial regulator protein precursor [Homo sapiens]	57609	DIP2B	-1.27447
NP_689988.1//coiled-coil domain-containing protein 110 isoform a [Homo sapiens];NP_001138883.1//coiled-coil domain-containing protein 110 isoform b [Homo sapiens]	256309	CCDC110	1.35458		NP_001269423.1//golgin subfamily A member 8N [Homo sapiens]	100142659	CTAGE8	-1.27436
NP_067636.1//pleckstrin homology domain-containing family A member 2 [Homo sapiens]	59339	PLEKHA2	1.35447		NP_036471.1//tetraspanin-15 isoform 1 [Homo sapiens];NP_001338192.1//tetraspanin-15 isoform 2 [Homo sapiens]	11196	SEC23IP	-1.2742
XP_005657710.2//AP-3 complex subunit mu-2 isoform X1 [Sus scrofa]	10947	AP3M2	1.3544		NP_114412.2//ras association domain-containing protein 4 [Homo sapiens];XP_005271892.1//PREDICTED: ras association domain-containing protein 4 isoform X6 [Homo sapiens];XP_005271890.1//PREDICTED: ras association domain-containing protein 4 isoform X5 [Homo sapiens];AAO61140.1//putative tumor suppressor RASSF4 isoform C [Homo sapiens]	2356	FPGS	-1.27414
NP_001295136.1//rho GTPase-activating protein 39 isoform 1 [Homo sapiens];XP_011515614.1//PREDICTED: rho GTPase-activating protein 39 isoform X2 [Homo sapiens];NP_079527.1//rho GTPase-activating protein 39 isoform 2 [Homo sapiens]	80728	ARHGAP39	1.35438		EAW69377.1//growth arrest and DNA-damage-inducible, beta, isoform CRA_b, partial [Homo sapiens]	79649	MAP7D3	-1.27413
XP_011721195.1//PREDICTED: beta-1,4-galactosyltransferase 5 [Macaca nemestrina]	9334	B4GALT5	1.35425		EAW63626.1//lysyl oxidase-like 2, isoform CRA_b [Homo sapiens]	51663	ZFR	-1.27368
NP_073143.2//dual specificity protein phosphatase 6 isoform b [Homo sapiens];XP_004845044.2//dual specificity protein phosphatase 6 isoform X1 [Heterocephalus glaber]	1848	DUSP6	1.35378		NP_001302431.1//solute carrier family 22 member 18 isoform c [Homo sapiens];NP_001302430.1//solute carrier family 22 member 18 isoform a [Homo sapiens]	4192	MDK	-1.27355
XP_011789657.1//PREDICTED: acyl-CoA-binding domain-containing protein 7 [Colobus angolensis palliatus]	414149	ACBD7	1.35375		NP_001306118.1//tissue-type plasminogen activator isoform 4 precursor [Homo sapiens];XP_008975163.2//PREDICTED: tissue-type plasminogen activator isoform X1 [Pan paniscus];XP_008975164.2//PREDICTED: tissue-type plasminogen activator isoform X2 [Pan paniscus]	11033	ADAP1	-1.27351
NP_036391.1//hairy/enhancer-of-split related with YRPW motif protein 2 [Homo sapiens]	23493	HEY2	1.35354		NP_000192.2//intercellular adhesion molecule 1 precursor [Homo sapiens]	8273	SLC10A3	-1.27344
EAW72235.1//leukocyte-associated Ig-like receptor 1, isoform CRA_c, partial [Homo sapiens];NP_068352.2//leukocyte-associated immunoglobulin-like receptor 1 isoform b precursor [Homo sapiens];NP_001275952.2//leukocyte-associated immunoglobulin-like receptor 1 isoform c precursor [Homo sapiens];NP_002278.2//leukocyte-associated immunoglobulin-like receptor 1 isoform a precursor [Homo sapiens];NP_00…	3903	LAIR1	1.35348		NP_079416.1//coiled-coil domain-containing protein 92 isoform 1 [Homo sapiens]	163131	ZNF780B	-1.27336
NP_113647.1//sestrin-2 [Homo sapiens]	83667	SESN2	1.35327		NP_006447.2//alpha-N-acetylgalactosaminide alpha-2,6-sialyltransferase 2 precursor [Homo sapiens]	7994	KAT6A	-1.27332
NP_904319.1//F-box only protein 44 isoform 2 [Homo sapiens];XP_016004890.1//PREDICTED: F-box only protein 44 isoform X1 [Rousettus aegyptiacus];NP_001317284.1//F-box only protein 44 isoform 3 [Homo sapiens];XP_012353990.1//PREDICTED: LOW QUALITY PROTEIN: F-box only protein 44 [Nomascus leucogenys]	93611	FBXO44	1.35309		XP_004631685.1//PREDICTED: ERC protein 2 isoform X3 [Octodon degus]	11334	TUSC2	-1.27321
NP_149107.4//serine/threonine-protein kinase Nek9 isoform 2 [Homo sapiens];NP_001316166.1//serine/threonine-protein kinase Nek9 isoform 1 [Homo sapiens]	91754	NEK9	1.35269		XP_011715025.1//PREDICTED: protocadherin beta-10 [Macaca nemestrina]	81875	ISG20L2	-1.27321
XP_016801431.1//PREDICTED: chondroitin sulfate glucuronyltransferase isoform X2 [Pan troglodytes];NP_001271224.1//chondroitin sulfate glucuronyltransferase isoform 2 [Homo sapiens];XP_012298395.1//chondroitin sulfate glucuronyltransferase [Aotus nancymaae]	54480	CHPF2	1.35229		NP_775922.3//fibrous sheath-interacting protein 2 [Homo sapiens]	27339	PRPF19	-1.27319
XP_015006178.1//PREDICTED: kelch domain-containing protein 7B [Macaca mulatta]	113730	KLHDC7B	1.35217		NP_003326.2//ubiquitin-like modifier-activating enzyme 7 [Homo sapiens];XP_011532374.1//PREDICTED: ubiquitin-like modifier-activating enzyme 7 isoform X5 [Homo sapiens];XP_003257128.1//PREDICTED: LOW QUALITY PROTEIN: ubiquitin-like modifier-activating enzyme 7 [Nomascus leucogenys]	7678	ZNF124	-1.27306
XP_016798474.1//PREDICTED: collectrin [Pan troglodytes]	57393	CLTRN	1.35206		NP_570858.2//receptor-type tyrosine-protein phosphatase N2 isoform 3 precursor [Homo sapiens];NP_002838.2//receptor-type tyrosine-protein phosphatase N2 isoform 1 precursor [Homo sapiens];NP_570857.2//receptor-type tyrosine-protein phosphatase N2 isoform 2 precursor [Homo sapiens];NP_001295197.1//receptor-type tyrosine-protein phosphatase N2 isoform 5 [Homo sapiens];NP_001295196.1//receptor-type …	8835	SOCS2	-1.273
NP_001281.1//LIM domain-binding protein 2 isoform a [Homo sapiens];XP_013002775.1//PREDICTED: LIM domain-binding protein 2 isoform X3 [Cavia porcellus];XP_013002780.1//PREDICTED: LIM domain-binding protein 2 isoform X8 [Cavia porcellus];NP_001124306.1//LIM domain-binding protein 2 isoform b [Homo sapiens]	9079	LDB2	1.352		XP_012517371.1//PREDICTED: immunoglobulin superfamily member 8 isoform X1 [Propithecus coquereli];NP_443100.1//immunoglobulin superfamily member 8 precursor [Homo sapiens]	2034	EPAS1	-1.27285
NP_001273191.1//T-complex protein 11-like protein 2 isoform 2 [Homo sapiens];NP_689985.1//T-complex protein 11-like protein 2 isoform 1 [Homo sapiens]	255394	TCP11L2	1.35177		NP_001035181.1//ectonucleotide pyrophosphatase/phosphodiesterase family member 2 isoform 2 preproprotein [Homo sapiens];NP_001124335.1//ectonucleotide pyrophosphatase/phosphodiesterase family member 2 isoform 3 preproprotein [Homo sapiens];XP_016869064.1//PREDICTED: ectonucleotide pyrophosphatase/phosphodiesterase family member 2 isoform X8 [Homo sapiens];XP_011717050.1//PREDICTED: ectonucleotide…	23279	NUP160	-1.27246
[truncated: 798 more rows]
