# Supplementary material for: Divergent organ-specific isogenic metastatic cell lines identified using multi-omics exhibit differential drug sensitivity
Source: PLoS One. 2020 Nov 16;15(11):e0242384. doi: 10.1371/journal.pone.0242384 (PMC7668614; doi:10.1371/journal.pone.0242384)
Supplement: S9 Spreadsheet — (XLSX) [file pone.0242384.s066.xlsx]

## Sheet: S9-Lu-435-to-1oT-435 Up&DN
Nr Description	Gene ID	Gene Symbol	Linear FC Lung-435 / 1o Tumor-435		Nr Description	Gene ID	Gene Symbol	Linear FC Lung-435 / 1o Tumor-435
BAD93116.1//procollagen-lysine, 2-oxoglutarate 5-dioxygenase 2 isoform b variant, partial [Homo sapiens];XP_005401498.2//PREDICTED: procollagen-lysine,2-oxoglutarate 5-dioxygenase 2 isoform X2 [Chinchilla lanigera]	5352	PLOD2	100.606		NP_001207.2//carbonic anhydrase 9 precursor [Homo sapiens]	768	CA9	-74.4915
NP_689967.2//semaphorin-3D precursor [Homo sapiens]	223117	SEMA3D	82.07		NP_001468.1//G antigen 12I [Homo sapiens];NP_001465.1//G antigen 4 [Homo sapiens]	2576	GAGE4	-65.3371
XP_017738116.1//PREDICTED: LOW QUALITY PROTEIN: NADP-dependent malic enzyme [Rhinopithecus bieti]	4199	ME1	77.4739		XP_016868497.1//PREDICTED: CUB and sushi domain-containing protein 3 isoform X1 [Homo sapiens];XP_005287345.1//PREDICTED: CUB and sushi domain-containing protein 3 isoform X4 [Chrysemys picta bellii];XP_004011825.1//PREDICTED: CUB and sushi domain-containing protein 3 isoform X1 [Ovis aries];XP_004679689.1//PREDICTED: CUB and sushi domain-containing protein 3 [Condylura cristata];XP_003408490.1//…	114788	CSMD3	-35.3905
XP_017818781.1//PREDICTED: dihydropyrimidinase-related protein 4 [Callithrix jacchus]	10570	DPYSL4	55.9509		XP_005591701.1//PREDICTED: sulfotransferase 1A3 isoform X2 [Macaca fascicularis];BAE94931.1//phenol sulfotransferase 1A5*4 [Homo sapiens];XP_011506902.1//PREDICTED: sulfotransferase 1A3 isoform X2 [Homo sapiens]	6818	SULT1A3	-34.3408
XP_012627911.1//ATP-dependent RNA helicase DDX19B isoform X2 [Microcebus murinus];NP_001244101.1//ATP-dependent RNA helicase DDX19B isoform 4 [Homo sapiens];XP_011521135.1//PREDICTED: ATP-dependent RNA helicase DDX19B isoform X2 [Homo sapiens];XP_012497005.1//PREDICTED: ATP-dependent RNA helicase DDX19B [Propithecus coquereli]	11269	DDX19B	44.0779		XP_008068076.1//NADP-dependent malic enzyme, mitochondrial-like [Carlito syrichta];XP_016872625.1//PREDICTED: NADP-dependent malic enzyme, mitochondrial isoform X1 [Homo sapiens];XP_008018630.1//PREDICTED: NADP-dependent malic enzyme, mitochondrial isoform X1 [Chlorocebus sabaeus];XP_017366107.1//PREDICTED: NADP-dependent malic enzyme, mitochondrial isoform X1 [Cebus capucinus imitator];XP_013006…	10873	ME3	-30.5177
NP_001026875.1//cancer/testis antigen 55 isoform 1 precursor [Homo sapiens]	54967	CT55	35.8755		NP_001005217.1//protein FRG2 isoform 2 [Homo sapiens];NP_001273749.1//protein FRG2 isoform 1 [Homo sapiens]	448831	FRG2	-29.5544
NP_001191332.1//ankyrin-3 isoform 3 [Homo sapiens];XP_016871622.1//PREDICTED: ankyrin-3 isoform X29 [Homo sapiens];XP_006717865.1//PREDICTED: ankyrin-3 isoform X22 [Homo sapiens];NP_001307803.1//ankyrin-3 isoform 5 [Homo sapiens];NP_001191333.1//ankyrin-3 isoform 4 [Homo sapiens];XP_016871600.1//PREDICTED: ankyrin-3 isoform X2 [Homo sapiens];XP_016871605.1//PREDICTED: ankyrin-3 isoform X7 [Homo s…	288	ANK3	19.3992		NP_058544.3//SHC-transforming protein 3 [Homo sapiens];XP_011517088.1//PREDICTED: SHC-transforming protein 3 isoform X2 [Homo sapiens];XP_011517087.1//PREDICTED: SHC-transforming protein 3 isoform X1 [Homo sapiens];XP_005408938.2//PREDICTED: SHC-transforming protein 3 [Chinchilla lanigera]	53358	SHC3	-26.8307
XP_015984861.1//PREDICTED: zinc finger protein 805-like isoform X1 [Rousettus aegyptiacus];XP_022259223.1//uncharacterized protein LOC102155336 [Canis lupus familiaris]	9422	ZNF264	10.71		NP_001092285.1//protein TESPA1 isoform 1 [Homo sapiens];NP_001338079.1//protein TESPA1 isoform 3 [Homo sapiens]	9840	TESPA1	-26.255
XP_016860331.1//PREDICTED: RANBP2-like and GRIP domain-containing protein 5/6 isoform X6 [Homo sapiens];NP_115636.1//RANBP2-like and GRIP domain-containing protein 5/6 isoform 2 [Homo sapiens];NP_005045.2//RANBP2-like and GRIP domain-containing protein 5/6 isoform 1 [Homo sapiens]	729540	RGPD6	10.0959		XP_011823578.1//PREDICTED: protein S100-A4 isoform X1 [Mandrillus leucophaeus];XP_011783512.1//PREDICTED: protein S100-A4 isoform X1 [Colobus angolensis palliatus]	6275	S100A4	-26.1284
XP_009200453.1//cystathionine beta-synthase isoform X2 [Papio anubis];XP_017811902.1//cystathionine beta-synthase isoform X1 [Papio anubis];XP_011528085.1//PREDICTED: cystathionine beta-synthase isoform X6 [Homo sapiens]	102724560	CBSL	10.0336		NP_067020.2//WAP four-disulfide core domain protein 1 isoform 1 precursor [Homo sapiens];NP_001269396.1//WAP four-disulfide core domain protein 1 isoform 2 precursor [Homo sapiens]	58189	WFDC1	-24.4076
XP_005616692.1//zinc finger protein 30 homolog isoform X1 [Canis lupus familiaris]	163087	ZNF383	8.39081		NP_004513.1//kinesin heavy chain isoform 5C [Homo sapiens]	3800	KIF5C	-18.8355
BAD92282.1//alpha 2 type V collagen preproprotein variant, partial [Homo sapiens]	1290	COL5A2	8.37485		XP_011790538.1//PREDICTED: DDB1- and CUL4-associated factor 8-like protein 2 [Colobus angolensis palliatus]	347442	DCAF8L2	-16.2101
XP_005248268.1//PREDICTED: slit homolog 2 protein isoform X1 [Homo sapiens];NP_001276064.1//slit homolog 2 protein isoform 2 precursor [Homo sapiens];NP_004778.1//slit homolog 2 protein isoform 1 precursor [Homo sapiens];NP_001276065.1//slit homolog 2 protein isoform 3 precursor [Homo sapiens]	9353	SLIT2	8.23155		NP_653252.3//peroxidasin-like protein precursor [Homo sapiens];A1KZ92.3//RecName: Full=Peroxidasin-like protein; AltName: Full=Cardiac peroxidase; AltName: Full=Vascular peroxidase 2; AltName: Full=polysomal ribonuclease 1; Short=PRM1; Flags: Precursor;BAB71713.1//unnamed protein product [Homo sapiens]	137902	PXDNL	-15.8353
XP_007991067.1//PREDICTED: SLIT and NTRK-like protein 4 isoform X1 [Chlorocebus sabaeus];XP_011745586.1//PREDICTED: SLIT and NTRK-like protein 4 isoform X1 [Macaca nemestrina];XP_012902197.1//PREDICTED: SLIT and NTRK-like protein 4 isoform X1 [Mustela putorius furo]	139065	SLITRK4	8.04586		XP_009455764.2//PREDICTED: prostaglandin E synthase [Pan troglodytes]	9536	PTGES	-14.3893
XP_004400174.1//PREDICTED: AF4/FMR2 family member 3 isoform X3 [Odobenus rosmarus divergens];XP_019309717.1//PREDICTED: AF4/FMR2 family member 3 isoform X2 [Panthera pardus];XP_008978387.1//PREDICTED: AF4/FMR2 family member 3 isoform X1 [Callithrix jacchus];XP_019682599.1//PREDICTED: AF4/FMR2 family member 3 isoform X2 [Felis catus]	3899	AFF3	7.67349		NP_001294979.1//protein prune homolog 2 isoform 5 [Homo sapiens];NP_001317609.1//protein prune homolog 2 isoform 7 [Homo sapiens];NP_001294976.1//protein prune homolog 2 isoform 2 [Homo sapiens];NP_001294977.1//protein prune homolog 2 isoform 3 [Homo sapiens];NP_056040.2//protein prune homolog 2 isoform 1 [Homo sapiens];NP_001294980.1//protein prune homolog 2 isoform 6 [Homo sapiens];NP_001294978…	158471	PRUNE2	-13.8183
XP_008590507.1//PREDICTED: zinc finger C4H2 domain-containing protein isoform X4 [Galeopterus variegatus];XP_019511637.1//PREDICTED: zinc finger C4H2 domain-containing protein isoform X2 [Hipposideros armiger];XP_019511636.1//PREDICTED: zinc finger C4H2 domain-containing protein isoform X1 [Hipposideros armiger];XP_013051578.1//PREDICTED: zinc finger C4H2 domain-containing protein isoform X1 [Ans…	55906	ZC4H2	7.58823		XP_003934148.1//PREDICTED: putative polypeptide N-acetylgalactosaminyltransferase-like protein 3 [Saimiri boliviensis boliviensis]	64409	GALNT17	-13.6848
NP_065907.2//teashirt homolog 3 [Homo sapiens]	57616	TSHZ3	7.27597		NP_776823.1//neurocalcin-delta [Bos taurus]	83988	NCALD	-13.0441
NP_001139117.1//tumor necrosis factor ligand superfamily member 13B isoform 2 [Homo sapiens];NP_006564.1//tumor necrosis factor ligand superfamily member 13B isoform 1 [Homo sapiens]	10673	TNFSF13B	6.26287		NP_001153115.1//multiple C2 and transmembrane domain-containing protein 2 isoform 2 [Homo sapiens];XP_003268576.2//PREDICTED: multiple C2 and transmembrane domain-containing protein 2 isoform X1 [Nomascus leucogenys];XP_011520075.1//PREDICTED: multiple C2 and transmembrane domain-containing protein 2 isoform X4 [Homo sapiens]	55784	MCTP2	-12.8629
NP_110439.2//actin-like protein 8 [Homo sapiens]	81569	ACTL8	6.21317		NP_001239553.1//sodium/calcium exchanger 1 isoform E precursor [Homo sapiens];XP_011940356.1//PREDICTED: sodium/calcium exchanger 1 isoform X9 [Cercocebus atys];XP_011940354.1//PREDICTED: sodium/calcium exchanger 1 isoform X7 [Cercocebus atys];XP_016860234.1//PREDICTED: sodium/calcium exchanger 1 isoform X1 [Homo sapiens];XP_007969045.1//PREDICTED: sodium/calcium exchanger 1 isoform X11 [Chloroce…	6546	SLC8A1	-12.517
AAH65575.1//TRIM6 protein [Homo sapiens];NP_001003818.1//tripartite motif-containing protein 6 isoform 1 [Homo sapiens];XP_016775227.1//PREDICTED: tripartite motif-containing protein 6 isoform X1 [Pan troglodytes]	117854	TRIM6	5.93531		NP_001307956.1//aldo-keto reductase family 1 member C2 isoform 3 [Homo sapiens];NP_001128713.1//aldo-keto reductase family 1 member C2 isoform 2 [Homo sapiens];NP_001345.1//aldo-keto reductase family 1 member C2 isoform 1 [Homo sapiens]	1646	AKR1C2	-12.1362
NP_001017992.1//beta-actin-like protein 2 [Homo sapiens];AAD39215.1//unknown [Homo sapiens]	345651	ACTBL2	5.73845		NP_000590.1//insulin-like growth factor-binding protein 5 precursor [Homo sapiens]	3488	IGFBP5	-12.1202
XP_012357170.1//PREDICTED: prolactin receptor isoform X8 [Nomascus leucogenys];XP_012357167.1//PREDICTED: prolactin receptor isoform X5 [Nomascus leucogenys];XP_012357168.1//PREDICTED: prolactin receptor isoform X6 [Nomascus leucogenys];EAW55917.1//prolactin receptor, isoform CRA_e [Homo sapiens];NP_001191245.1//prolactin receptor isoform 3 precursor [Homo sapiens];XP_012357171.1//PREDICTED: prol…	5618	PRLR	5.53671		XP_016856022.1//PREDICTED: multiple epidermal growth factor-like domains protein 6 isoform X3 [Homo sapiens];NP_001400.3//multiple epidermal growth factor-like domains protein 6 precursor [Homo sapiens];XP_015299126.1//PREDICTED: multiple epidermal growth factor-like domains protein 6 isoform X3 [Macaca fascicularis];XP_011933952.1//PREDICTED: multiple epidermal growth factor-like domains protein…	1953	MEGF6	-11.4485
NP_001306779.1//rho GTPase-activating protein 9 isoform 4 [Homo sapiens];EAW97015.1//Rho GTPase activating protein 9, isoform CRA_b [Homo sapiens];NP_115885.2//rho GTPase-activating protein 9 isoform 1 [Homo sapiens];EAW97016.1//Rho GTPase activating protein 9, isoform CRA_c [Homo sapiens];XP_019598008.1//PREDICTED: rho GTPase-activating protein 9 isoform X1 [Rhinolophus sinicus];Q9BRR9.2//RecNam…	64333	ARHGAP9	5.50498		XP_006028766.1//PREDICTED: stanniocalcin-1 [Alligator sinensis]	6781	STC1	-11.394
NP_004606.2//tetraspanin-7 [Homo sapiens]	7102	TSPAN7	5.42988		XP_010374432.1//PREDICTED: dynein heavy chain 9, axonemal [Rhinopithecus roxellana];XP_011788634.1//PREDICTED: dynein heavy chain 9, axonemal [Colobus angolensis palliatus]	1770	DNAH9	-10.6423
NP_001257863.1//janus kinase and microtubule-interacting protein 2 isoform 2 [Homo sapiens];NP_001269211.1//janus kinase and microtubule-interacting protein 2 isoform 4 [Homo sapiens];XP_012880965.1//PREDICTED: janus kinase and microtubule-interacting protein 2 isoform X1 [Dipodomys ordii];NP_001257870.1//janus kinase and microtubule-interacting protein 2 isoform 1 [Homo sapiens]	9832	JAKMIP2	5.07021		XP_010376388.1//PREDICTED: enteropeptidase [Rhinopithecus roxellana];NP_002763.2//enteropeptidase precursor [Homo sapiens]	5651	TMPRSS15	-10.4598
NP_852478.1//integrin alpha-1 precursor [Homo sapiens]	3672	ITGA1	5.06215		NP_005626.1//protein SSX1 [Homo sapiens]	6756	SSX1	-10.3471
NP_003776.2//P antigen family member 1 [Homo sapiens]	8712	PAGE1	5.02763		XP_015714611.1//PREDICTED: collagen alpha-1(IX) chain isoform X2 [Coturnix japonica];XP_015140234.1//PREDICTED: collagen alpha-1(IX) chain isoform X1 [Gallus gallus]	1299	COL9A3	-10.3459
BAD93162.1//Melanoma cell adhesion molecule variant, partial [Homo sapiens]	4162	MCAM	4.90625		EDL19465.1//calneuron 1, isoform CRA_c, partial [Mus musculus];NP_113656.2//calcium-binding protein 8 isoform 1 [Homo sapiens]	83698	CALN1	-9.6958
NP_001468.1//G antigen 12I [Homo sapiens]	729428	GAGE12B	4.72503		CAA87632.1//flavin-containing monooxygenase 3 (FMO3) [Homo sapiens];NP_001306103.1//dimethylaniline monooxygenase [N-oxide-forming] 3 isoform c [Homo sapiens];NP_001002294.1//dimethylaniline monooxygenase [N-oxide-forming] 3 isoform a [Homo sapiens];NP_001028065.1//dimethylaniline monooxygenase [N-oxide-forming] 3 [Macaca mulatta]	2328	FMO3	-9.62847
XP_013358742.1//PREDICTED: tetraspanin-12 [Chinchilla lanigera];ELW65556.1//Tetraspanin-12 [Tupaia chinensis]	23554	TSPAN12	4.70959		XP_008004873.1//PREDICTED: polypeptide N-acetylgalactosaminyltransferase 18 isoform X2 [Chlorocebus sabaeus];XP_008004895.1//PREDICTED: polypeptide N-acetylgalactosaminyltransferase 18 isoform X5 [Chlorocebus sabaeus]	374378	GALNT18	-9.37594
XP_009231552.1//PREDICTED: uncharacterized protein LOC100454655 [Pongo abelii];NP_001291266.1//zinc finger protein 773 isoform e [Homo sapiens];NP_001291264.1//zinc finger protein 773 isoform c [Homo sapiens]	374928	ZNF773	4.68181		NP_003645.1//carbohydrate sulfotransferase 1 precursor [Homo sapiens]	8534	CHST1	-9.01835
NP_001437.1//fatty acid-binding protein, brain isoform 1 [Homo sapiens];NP_001305968.1//fatty acid-binding protein, brain isoform 2 [Homo sapiens];NP_001305971.1//fatty acid-binding protein, brain isoform 4 [Homo sapiens];BAD92052.1//Hypothetical protein DKFZp547J2313 variant, partial [Homo sapiens]	2173	FABP7	4.53734		NP_001129514.2//PTGES3L-AARSD1 protein isoform 1 [Homo sapiens];NP_001248363.1//alanyl-tRNA editing protein Aarsd1 [Homo sapiens];BAG52811.1//unnamed protein product [Homo sapiens]	100885850	PTGES3L-AARSD1	-8.44687
NP_660359.2//transmembrane protein 217 isoform 1 [Homo sapiens];NP_001156372.1//transmembrane protein 217 isoform 2 [Homo sapiens];NP_001273330.1//transmembrane protein 217 isoform 3 [Homo sapiens];XP_011512664.1//PREDICTED: transmembrane protein 217 isoform X1 [Homo sapiens]	221468	TMEM217	4.50588		XP_014199566.1//PREDICTED: tensin-1 isoform X1 [Pan paniscus];AAI26911.2//TNS1 protein, partial [Homo sapiens];XP_014199568.1//PREDICTED: tensin-1 isoform X3 [Pan paniscus];XP_016860296.1//PREDICTED: tensin-1 isoform X10 [Homo sapiens];XP_018877754.1//PREDICTED: tensin-1 isoform X4 [Gorilla gorilla gorilla]	7145	TNS1	-8.13738
AAH19932.1//ESRP1 protein, partial [Homo sapiens];NP_001030087.2//epithelial splicing regulatory protein 1 isoform 2 [Homo sapiens];XP_018888263.1//PREDICTED: epithelial splicing regulatory protein 1 isoform X3 [Gorilla gorilla gorilla];NP_001116298.1//epithelial splicing regulatory protein 1 isoform 3 [Homo sapiens];NP_060167.2//epithelial splicing regulatory protein 1 isoform 1 [Homo sapiens];X…	54845	ESRP1	4.4845		NP_001011544.1//melanoma-associated antigen 11 isoform b [Homo sapiens];NP_005357.2//melanoma-associated antigen 11 isoform a [Homo sapiens]	4110	MAGEA11	-8.06623
NP_055365.2//caspase recruitment domain-containing protein 10 [Homo sapiens]	29775	CARD10	4.48235		NP_005414.1//trefoil factor 2 precursor [Homo sapiens]	7032	TFF2	-7.69652
XP_006731496.1//PREDICTED: zinc finger protein 420-like [Leptonychotes weddellii];XP_010346311.1//PREDICTED: zinc finger protein 420 isoform X1 [Saimiri boliviensis boliviensis];XP_015103960.1//PREDICTED: zinc finger protein 850-like [Vicugna pacos];NP_653290.2//zinc finger protein 420 isoform b [Homo sapiens];XP_018870868.1//PREDICTED: zinc finger protein 420 isoform X1 [Gorilla gorilla gorilla]	147923	ZNF420	4.4712		XP_011722056.1//PREDICTED: pleiotrophin isoform X1 [Macaca nemestrina];XP_008148717.1//PREDICTED: pleiotrophin [Eptesicus fuscus];XP_011722057.1//PREDICTED: pleiotrophin isoform X2 [Macaca nemestrina]	5764	PTN	-7.67482
NP_001295369.1//zinc finger protein 28 homolog isoform 2 [Homo sapiens];XP_010584933.1//PREDICTED: zinc finger protein 28 homolog [Loxodonta africana]	140612	ZFP28	4.47108		XP_019608916.1//PREDICTED: neurotensin receptor type 1 [Rhinolophus sinicus];XP_015357712.1//PREDICTED: neurotensin receptor type 1 [Marmota marmota marmota];XP_011929666.1//PREDICTED: neurotensin receptor type 1 [Cercocebus atys]	4923	NTSR1	-7.65843
NP_061916.3//amyloid beta A4 precursor protein-binding family B member 1-interacting protein [Homo sapiens]	54518	APBB1IP	4.33496		NP_001132970.1//fibroblast growth factor 13 isoform 4 [Homo sapiens];NP_001132972.1//fibroblast growth factor 13 isoform 2 [Homo sapiens];NP_378668.1//fibroblast growth factor 13 isoform 5 [Homo sapiens];NP_004105.1//fibroblast growth factor 13 isoform 1 [Homo sapiens];XP_011811213.1//PREDICTED: fibroblast growth factor 13 isoform X2 [Colobus angolensis palliatus]	2258	FGF13	-7.35124
XP_017358374.1//PREDICTED: cystine/glutamate transporter isoform X1 [Cebus capucinus imitator];NP_055146.1//cystine/glutamate transporter [Homo sapiens]	23657	SLC7A11	4.10992		NP_783856.1//protein SSX4 isoform b [Homo sapiens];NP_005627.1//protein SSX4 isoform a [Homo sapiens]	548313	SSX4B	-7.20736
EDL87771.1//connective tissue growth factor [Rattus norvegicus];NP_001892.1//connective tissue growth factor precursor [Homo sapiens]	1490	CTGF	4.06273		XP_008971496.1//PREDICTED: beta-galactosidase-1-like protein 3 isoform X5 [Pan paniscus];XP_012351354.1//PREDICTED: beta-galactosidase-1-like protein 3 [Nomascus leucogenys];NP_001073876.2//beta-galactosidase-1-like protein 3 [Homo sapiens];EAW48014.1//hCG2030582 [Homo sapiens]	112937	GLB1L3	-7.07534
XP_018895496.1//PREDICTED: Krueppel-like factor 5 isoform X2 [Gorilla gorilla gorilla];NP_001721.2//Krueppel-like factor 5 isoform 1 [Homo sapiens]	688	KLF5	4.0413		NP_937839.1//T-cell surface protein tactile isoform 1 precursor [Homo sapiens];NP_001305818.1//T-cell surface protein tactile isoform 3 [Homo sapiens];XP_011938407.1//PREDICTED: T-cell surface protein tactile [Cercocebus atys];NP_005807.1//T-cell surface protein tactile isoform 2 precursor [Homo sapiens]	10225	CD96	-6.92749
XP_015295933.1//PREDICTED: LOW QUALITY PROTEIN: zinc finger protein 726 [Macaca fascicularis];EAW84955.1//hCG2040657, partial [Homo sapiens]	730087	ZNF726	4.02476		NP_001037834.2//protein FAM69C [Homo sapiens]	125704	FAM69C	-6.62365
XP_009251104.1//PREDICTED: zinc finger protein 788-like [Pongo abelii];XP_016790630.1//PREDICTED: zinc finger protein 788 isoform X2 [Pan troglodytes];XP_009433084.2//PREDICTED: zinc finger protein 788 isoform X1 [Pan troglodytes]	388507	ZNF788	4.0175		NP_001120868.1//syntaxin-binding protein 2 isoform b [Homo sapiens];NP_001258963.1//syntaxin-binding protein 2 isoform c [Homo sapiens];NP_008880.2//syntaxin-binding protein 2 isoform a [Homo sapiens]	6813	STXBP2	-6.56601
NP_001269076.1//spermatogenesis- and oogenesis-specific basic helix-loop-helix-containing protein 2 isoform 2 [Homo sapiens];NP_060296.2//spermatogenesis- and oogenesis-specific basic helix-loop-helix-containing protein 2 isoform 1 [Homo sapiens]	54937	SOHLH2	3.95261		NP_001124527.1//histamine H2 receptor isoform 1 [Homo sapiens];XP_005265961.1//PREDICTED: histamine H2 receptor isoform X1 [Homo sapiens];XP_018884165.1//PREDICTED: histamine H2 receptor isoform X3 [Gorilla gorilla gorilla]	3274	HRH2	-6.55278
XP_010346358.1//PREDICTED: uncharacterized protein LOC101038697 [Saimiri boliviensis boliviensis]	22835	ZFP30	3.90143		NP_060064.2//GTP-binding protein Di-Ras2 [Homo sapiens]	54769	DIRAS2	-6.53917
NP_075463.2//protein furry homolog [Homo sapiens]	10129	FRY	3.69181		NP_005502.1//melanoma antigen recognized by T-cells 1 [Homo sapiens]	2315	MLANA	-6.45315
NP_056008.1//activity-regulated cytoskeleton-associated protein [Homo sapiens]	23237	ARC	3.67928		NP_001074007.2//aldo-keto reductase family 1 member B15 [Homo sapiens];XP_003813497.1//PREDICTED: aldo-keto reductase family 1 member B15 isoform X1 [Pan paniscus]	441282	AKR1B15	-6.3738
XP_003502246.1//PREDICTED: histone H2B type 1 isoform X1 [Cricetulus griseus]	8345	HIST1H2BH	3.64143		NP_061840.1//gamma-1-syntrophin isoform 1 [Homo sapiens];NP_001274743.1//gamma-1-syntrophin isoform 2 [Homo sapiens];NP_001308704.1//gamma-1-syntrophin isoform 3 [Homo sapiens]	54212	SNTG1	-6.35156
NP_061142.2//ATP-binding cassette sub-family A member 5 [Homo sapiens]	23461	ABCA5	3.62976		XP_010351266.1//PREDICTED: protein FAM133A [Rhinopithecus roxellana];XP_007990408.1//PREDICTED: protein FAM133A [Chlorocebus sabaeus]	286499	FAM133A	-6.19207
XP_006723190.1//PREDICTED: galactoside 2-alpha-L-fucosyltransferase 1 isoform X1 [Homo sapiens]	2523	FUT1	3.62147		NP_057382.2//F-box only protein 40 [Homo sapiens]	51725	FBXO40	-5.99798
NP_061979.3//neuronal-specific septin-3 isoform B [Homo sapiens];NP_663786.2//neuronal-specific septin-3 isoform A [Homo sapiens]	55964	2019-09-03	3.61328		NP_071590.1//probable G-protein coupled receptor 85 [Rattus norvegicus]	54329	GPR85	-5.69854
NP_057232.2//SH3 and multiple ankyrin repeat domains protein 1 [Homo sapiens];XP_011525316.1//PREDICTED: SH3 and multiple ankyrin repeat domains protein 1 isoform X3 [Homo sapiens]	50944	SHANK1	3.59224		NP_001139645.1//SLAM family member 9 isoform 3 precursor [Homo sapiens];NP_001139644.1//SLAM family member 9 isoform 2 precursor [Homo sapiens];NP_254273.2//SLAM family member 9 isoform 1 precursor [Homo sapiens]	89886	SLAMF9	-5.6492
XP_003265635.1//PREDICTED: spexin [Nomascus leucogenys]	80763	SPX	3.56938		NP_001121782.1//SPARC-like protein 1 isoform 1 precursor [Homo sapiens]	8404	SPARCL1	-5.62397
XP_004752081.2//PREDICTED: ras-related protein R-Ras2 isoform X1 [Mustela putorius furo];XP_009244868.1//PREDICTED: ras-related protein R-Ras2 [Pongo abelii];XP_011951103.2//PREDICTED: ras-related protein R-Ras2 isoform X2 [Ovis aries];XP_003781167.1//PREDICTED: ras-related protein R-Ras2 isoform X1 [Otolemur garnettii];NP_036382.2//ras-related protein R-Ras2 isoform a [Homo sapiens]	22800	RRAS2	3.55828		NP_000631.1//interleukin-13 receptor subunit alpha-2 precursor [Homo sapiens]	3598	IL13RA2	-5.60594
XP_002752860.1//PREDICTED: protein BTG1 [Callithrix jacchus]	694	BTG1	3.48471		NP_001268763.1//germinal center-associated signaling and motility-like protein isoform b [Homo sapiens];NP_660321.1//germinal center-associated signaling and motility-like protein isoform a [Homo sapiens];XP_009440109.1//PREDICTED: germinal center-associated signaling and motility-like protein isoform X1 [Pan troglodytes];BAC85873.1//unnamed protein product [Homo sapiens]	148823	GCSAML	-5.59543
XP_004849975.2//max dimerization protein 1 [Heterocephalus glaber]	4084	MXD1	3.46272		XP_016789172.1//PREDICTED: voltage-dependent R-type calcium channel subunit alpha-1E isoform X1 [Pan troglodytes];XP_016789203.1//PREDICTED: voltage-dependent R-type calcium channel subunit alpha-1E isoform X7 [Pan troglodytes];XP_016857738.1//PREDICTED: voltage-dependent R-type calcium channel subunit alpha-1E isoform X7 [Homo sapiens]	777	CACNA1E	-5.56644
XP_011729411.1//PREDICTED: testin isoform X1 [Macaca nemestrina];XP_011792755.1//PREDICTED: testin isoform X1 [Colobus angolensis palliatus]	26136	TES	3.43952		NP_001305769.1//leucine zipper protein 4 isoform 2 [Homo sapiens];NP_057467.1//leucine zipper protein 4 isoform 1 [Homo sapiens]	51213	LUZP4	-5.56331
NP_597680.2//asparagine synthetase [glutamine-hydrolyzing] isoform a [Homo sapiens]	440	ASNS	3.43324		NP_001035878.1//zinc finger protein GLIS3 isoform a [Homo sapiens]	169792	GLIS3	-5.44626
NP_001275729.1//zinc finger protein 585A isoform b [Homo sapiens];BAC05383.1//unnamed protein product [Homo sapiens]	199704	ZNF585A	3.4315		XP_016797999.1//PREDICTED: probable cation-transporting ATPase 13A4 isoform X1 [Pan troglodytes]	84239	ATP13A4	-5.37978
NP_570858.2//receptor-type tyrosine-protein phosphatase N2 isoform 3 precursor [Homo sapiens];NP_002838.2//receptor-type tyrosine-protein phosphatase N2 isoform 1 precursor [Homo sapiens];NP_570857.2//receptor-type tyrosine-protein phosphatase N2 isoform 2 precursor [Homo sapiens];NP_001295197.1//receptor-type tyrosine-protein phosphatase N2 isoform 5 [Homo sapiens];NP_001295196.1//receptor-type …	5799	PTPRN2	3.42849		XP_011745727.1//PREDICTED: semaphorin-6B isoform X2 [Macaca nemestrina];NP_115484.2//semaphorin-6B precursor [Homo sapiens]	10501	SEMA6B	-5.37584
NP_000858.3//5-hydroxytryptamine receptor 2B isoform 1 [Homo sapiens]	3357	HTR2B	3.42001		NP_060833.1//renalase isoform 2 precursor [Homo sapiens];XP_003904008.2//renalase isoform X1 [Papio anubis];NP_001026879.2//renalase isoform 1 precursor [Homo sapiens]	55328	RNLS	-5.34711
NP_001334992.1//androgen receptor isoform 4 [Homo sapiens];NP_001334990.1//androgen receptor isoform 3 [Homo sapiens];NP_000035.2//androgen receptor isoform 1 [Homo sapiens];NP_001334993.1//androgen receptor isoform 5 [Homo sapiens]	367	AR	3.3961		NP_004092.1//proteinase-activated receptor 3 isoform 1 precursor [Homo sapiens]	2151	F2RL2	-5.3444
NP_001234917.1//cTAGE family member 5 isoform 5 [Homo sapiens];XP_012359476.1//PREDICTED: cTAGE family member 15 isoform X2 [Nomascus leucogenys];XP_022277665.1//cTAGE family member 5 isoform X11 [Canis lupus familiaris];XP_019688520.1//PREDICTED: cTAGE family member 5 isoform X9 [Felis catus];XP_020141374.1//melanoma inhibitory activity protein 2 isoform X4 [Microcebus murinus];XP_020141388.1//c…	4253	MIA2	3.39102		XP_016795096.1//PREDICTED: neuronal pentraxin receptor [Pan troglodytes]	23467	NPTXR	-5.30772
XP_007637122.1//PREDICTED: LIM domain-binding protein 3 isoform X6 [Cricetulus griseus];XP_008058298.2//LIM domain-binding protein 3 isoform X9 [Carlito syrichta];NP_001073583.1//LIM domain-binding protein 3 isoform 2 [Homo sapiens];NP_001073584.1//LIM domain-binding protein 3 isoform 3 [Homo sapiens];XP_018890375.1//PREDICTED: LIM domain-binding protein 3 isoform X3 [Gorilla gorilla gorilla];NP_…	11155	LDB3	3.36378		XP_011783308.1//PREDICTED: VPS10 domain-containing receptor SorCS1 isoform X2 [Colobus angolensis palliatus];XP_011783307.1//PREDICTED: VPS10 domain-containing receptor SorCS1 isoform X1 [Colobus angolensis palliatus];XP_006231587.1//PREDICTED: VPS10 domain-containing receptor SorCS1 isoform X5 [Rattus norvegicus];XP_011783309.1//PREDICTED: VPS10 domain-containing receptor SorCS1 isoform X3 [Colo…	114815	SORCS1	-5.27657
NP_001334631.1//nesprin-1 isoform 4 (nesprin-1 alpha 2) [Homo sapiens];NP_149062.1//nesprin-1 isoform 2 [Homo sapiens];XP_011922096.1//PREDICTED: nesprin-1 [Cercocebus atys];NP_892006.3//nesprin-1 isoform 1 (nesprin-1 giant or enaptin) [Homo sapiens];XP_016866106.1//PREDICTED: nesprin-1 isoform X27 [Homo sapiens];XP_010356026.1//PREDICTED: nesprin-1 isoform X1 [Rhinopithecus roxellana];XP_0055522…	23345	SYNE1	3.34162		XP_011806935.1//PREDICTED: interferon alpha-inducible protein 27, mitochondrial isoform X1 [Colobus angolensis palliatus]	3429	IFI27	-5.24007
XP_003822260.2//PREDICTED: tubulin epsilon chain isoform X1 [Pan paniscus];XP_017702601.1//PREDICTED: tubulin epsilon chain isoform X2 [Rhinopithecus bieti]	51175	TUBE1	3.33502		XP_007969528.1//PREDICTED: kelch-like protein 29 isoform X1 [Chlorocebus sabaeus]	114818	KLHL29	-5.21175
CAD38622.1//hypothetical protein, partial [Homo sapiens]	255488	RNF144B	3.31916		NP_061900.2//RNA-binding protein 47 isoform b [Homo sapiens];XP_016863798.1//PREDICTED: RNA-binding protein 47 isoform X2 [Homo sapiens];NP_001092104.1//RNA-binding protein 47 isoform a [Homo sapiens]	54502	RBM47	-5.19294
NP_733842.2//fibrocystin isoform 2 precursor [Homo sapiens];AAM44232.1//polycystic kidney and hepatic disease 1 [Homo sapiens]	5314	PKHD1	3.318		NP_006465.3//podoplanin isoform a [Homo sapiens];NP_938203.2//podoplanin isoform b [Homo sapiens]	10630	PDPN	-5.18681
XP_004040684.2//PREDICTED: scrapie-responsive protein 1 isoform X1 [Gorilla gorilla gorilla]	11341	SCRG1	3.29657		NP_001071.1//succinate-semialdehyde dehydrogenase, mitochondrial isoform 2 precursor [Homo sapiens];NP_733936.1//succinate-semialdehyde dehydrogenase, mitochondrial isoform 1 precursor [Homo sapiens]	7915	ALDH5A1	-5.14765
OBS58793.1//hypothetical protein A6R68_10121 [Neotoma lepida]	1128	CHRM1	3.28992		XP_003812551.1//PREDICTED: receptor tyrosine-protein kinase erbB-4 isoform X3 [Pan paniscus];XP_003812552.1//PREDICTED: receptor tyrosine-protein kinase erbB-4 isoform X1 [Pan paniscus]	2066	ERBB4	-5.12296
XP_011785717.1//PREDICTED: cyclin-dependent kinase 4 inhibitor B isoform X1 [Colobus angolensis palliatus];XP_017401502.1//PREDICTED: cyclin-dependent kinase 4 inhibitor B, partial [Cebus capucinus imitator]	1030	CDKN2B	3.27862		XP_002743922.2//PREDICTED: protein DENND6B isoform X6 [Callithrix jacchus];XP_010341656.1//PREDICTED: protein DENND6B isoform X2 [Saimiri boliviensis boliviensis]	414918	DENND6B	-5.07717
XP_010612927.2//PREDICTED: creatine kinase M-type [Fukomys damarensis]	1158	CKM	3.27089		XP_018881269.1//PREDICTED: electrogenic sodium bicarbonate cotransporter 1 isoform X1 [Gorilla gorilla gorilla];XP_008578036.1//PREDICTED: electrogenic sodium bicarbonate cotransporter 1 isoform X1 [Galeopterus variegatus];NP_003750.1//electrogenic sodium bicarbonate cotransporter 1 isoform 2 [Homo sapiens];NP_001128214.1//electrogenic sodium bicarbonate cotransporter 1 isoform 3 [Homo sapiens]	8671	SLC4A4	-5.04981
NP_001182726.1//lymphocyte antigen 96 isoform 2 precursor [Homo sapiens];NP_001123946.1//lymphocyte antigen 96 precursor [Pan troglodytes]	23643	LY96	3.24836		NP_001310208.1//ran-binding protein 3-like isoform 9 [Homo sapiens];NP_001310207.1//ran-binding protein 3-like isoform 8 [Homo sapiens];NP_001310205.1//ran-binding protein 3-like isoform 6 [Homo sapiens];NP_001310203.1//ran-binding protein 3-like isoform 4 [Homo sapiens];NP_001154901.1//ran-binding protein 3-like isoform 1 [Homo sapiens];NP_659437.3//ran-binding protein 3-like isoform 2 [Homo sap…	202151	RANBP3L	-5.02589
NP_002176.2//interleukin-7 receptor subunit alpha precursor [Homo sapiens];XP_005248356.1//PREDICTED: interleukin-7 receptor subunit alpha isoform X1 [Homo sapiens]	3575	IL7R	3.24078		XP_529007.3//PREDICTED: zinc finger X-linked protein ZXDA [Pan troglodytes]	7789	ZXDA	-5.00638
XP_014990688.1//PREDICTED: transmembrane protein 176B isoform X4 [Macaca mulatta];XP_014990687.1//PREDICTED: transmembrane protein 176B isoform X3 [Macaca mulatta];EAW54076.1//LR8 protein, isoform CRA_a [Homo sapiens]	28959	TMEM176B	3.21939		XP_019610180.1//PREDICTED: LOW QUALITY PROTEIN: zinc finger protein 37 homolog [Rhinolophus sinicus]	169834	ZNF883	-4.90375
NP_004175.2//tryptophan--tRNA ligase, cytoplasmic isoform a [Homo sapiens]	7453	WARS	3.21377		NP_775267.1//protein-tyrosine kinase 2-beta isoform b [Homo sapiens];NP_004094.3//protein-tyrosine kinase 2-beta isoform a [Homo sapiens]	2185	PTK2B	-4.86377
NP_001073893.1//lysine-specific demethylase 6B isoform 1 [Homo sapiens];NP_001335645.1//lysine-specific demethylase 6B isoform 2 [Homo sapiens]	23135	KDM6B	3.17077		NP_006056.2//signal-regulatory protein beta-1 isoform 1 precursor [Homo sapiens];NP_001317568.1//signal-regulatory protein beta-1 isoform 4 precursor [Homo sapiens];NP_001077379.1//signal-regulatory protein beta-1 isoform 2 precursor [Homo sapiens];NP_001129316.1//signal-regulatory protein beta-1 isoform 3 precursor [Homo sapiens];XP_016883070.1//PREDICTED: signal-regulatory protein beta-1 isofor…	10326	SIRPB1	-4.80381
CAA63088.1//EWS, partial [Homo sapiens];XP_012325164.1//DNA damage-inducible transcript 3 protein isoform X1 [Aotus nancymaae];XP_003252819.2//PREDICTED: DNA damage-inducible transcript 3 protein isoform X1 [Nomascus leucogenys];NP_001181982.1//DNA damage-inducible transcript 3 protein isoform 1 [Homo sapiens]	1649	DDIT3	3.16434		AAH07539.1//FSCN1 protein, partial [Homo sapiens]	6624	FSCN1	-4.71826
XP_012867318.1//PREDICTED: ephrin type-A receptor 4 isoform X2 [Dipodomys ordii];NP_004429.1//ephrin type-A receptor 4 isoform a precursor [Homo sapiens]	2043	EPHA4	3.1636		XP_009250624.1//PREDICTED: urea transporter 1 [Pongo abelii];SBU87548.1//blood group Kidd urea transporter [Homo sapiens]	6563	SLC14A1	-4.61571
NP_004161.4//excitatory amino acid transporter 3 [Homo sapiens]	6505	SLC1A1	3.1481		XP_008061460.1//tumor suppressor candidate 3 isoform X2 [Carlito syrichta];AAB18376.1//N33 protein form 2 [Homo sapiens];XP_017194426.1//PREDICTED: tumor suppressor candidate 3 isoform X1 [Oryctolagus cuniculus];AAB18375.1//N33 protein form 1 [Homo sapiens]	7991	TUSC3	-4.59846
BAG56895.1//unnamed protein product [Homo sapiens];NP_006811.2//interferon-induced protein 44-like [Homo sapiens]	10964	IFI44L	3.12252		XP_012869458.1//PREDICTED: teneurin-4 isoform X1 [Dipodomys ordii];AAC31807.1//DOC4 [Mus musculus]	26011	TENM4	-4.58715
XP_021787241.1//LOW QUALITY PROTEIN: uncharacterized protein LOC101010217 [Papio anubis];XP_016792580.1//PREDICTED: LOW QUALITY PROTEIN: zinc finger protein 85 [Pan troglodytes]	440515	ZNF506	3.12101		NP_001725.1//complement C1s subcomponent isoform 1 preproprotein [Homo sapiens]	716	C1S	-4.53953
XP_010356979.1//PREDICTED: thymic stromal lymphopoietin isoform X1 [Rhinopithecus roxellana];NP_149024.1//thymic stromal lymphopoietin isoform 1 precursor [Homo sapiens]	85480	TSLP	3.11579		NP_001303278.1//thrombospondin type-1 domain-containing protein 7B precursor [Homo sapiens]	80731	THSD7B	-4.4992
ERE81805.1//putative eyes absent [Cricetulus griseus];XP_014395326.1//PREDICTED: eyes absent homolog 1 isoform X12 [Myotis brandtii];XP_016868700.1//PREDICTED: eyes absent homolog 1 isoform X11 [Homo sapiens];XP_011914132.1//PREDICTED: eyes absent homolog 1 isoform X2 [Cercocebus atys];XP_016868690.1//PREDICTED: eyes absent homolog 1 isoform X1 [Homo sapiens];XP_011914134.1//PREDICTED: eyes absen…	2138	EYA1	3.09248		NP_694591.2//putative ATP-dependent RNA helicase TDRD9 [Homo sapiens]	122402	TDRD9	-4.4362
XP_004415551.1//PREDICTED: zinc finger protein 613 [Odobenus rosmarus divergens]	79898	ZNF613	3.06743		NP_055071.2//N-acetyllactosaminide beta-1,3-N-acetylglucosaminyltransferase 3 [Homo sapiens]	10331	B3GNT3	-4.43345
NP_001276960.1//glutamate-rich protein 2 isoform 3 [Homo sapiens];NP_001276959.1//glutamate-rich protein 2 isoform 1 [Homo sapiens];AAI50547.1//LOC285141 protein, partial [Homo sapiens]	285141	ERICH2	3.06607		NP_001291261.1//liprin-alpha-4 isoform 2 [Homo sapiens];XP_016858095.1//PREDICTED: liprin-alpha-4 isoform X2 [Homo sapiens];NP_001291260.1//liprin-alpha-4 isoform 1 [Homo sapiens];XP_016858097.1//PREDICTED: liprin-alpha-4 isoform X4 [Homo sapiens]	8497	PPFIA4	-4.29802
NP_001272318.1//calcipressin-1 isoform d [Homo sapiens];XP_020018408.1//calcipressin-1 isoform X1 [Castor canadensis];NP_001272320.2//calcipressin-1 isoform e [Homo sapiens];EHH16988.1//Regulator of calcineurin 1, partial [Macaca mulatta];NP_004405.3//calcipressin-1 isoform a [Homo sapiens];XP_016883771.1//PREDICTED: calcipressin-1 isoform X1 [Homo sapiens];NP_981963.1//calcipressin-1 isoform c […	1827	RCAN1	3.028		XP_007975266.1//PREDICTED: protein S100-A3 isoform X1 [Chlorocebus sabaeus]	6274	S100A3	-4.23233
NP_001186670.1//growth arrest and DNA damage-inducible protein GADD45 alpha isoform 2 [Homo sapiens];NP_001915.1//growth arrest and DNA damage-inducible protein GADD45 alpha isoform 1 [Homo sapiens];NP_001186671.1//growth arrest and DNA damage-inducible protein GADD45 alpha isoform 3 [Homo sapiens]	1647	GADD45A	3.02532		NP_065683.2//V-type proton ATPase 116 kDa subunit a isoform 4 [Homo sapiens]	50617	ATP6V0A4	-4.19037
XP_011536954.1//PREDICTED: microtubule-associated proteins 1A/1B light chain 3 beta 2 isoform X1 [Homo sapiens]	81631	MAP1LC3B	3.02343		NP_079189.4//cadherin-like and PC-esterase domain-containing protein 1 isoform 1 precursor [Homo sapiens];NP_001099003.1//cadherin-like and PC-esterase domain-containing protein 1 isoform 2 precursor [Homo sapiens];XP_010380604.1//PREDICTED: cadherin-like and PC-esterase domain-containing protein 1 isoform X2 [Rhinopithecus roxellana]	79974	CPED1	-4.16665
XP_019791793.1//PREDICTED: contactin-associated protein-like 3 isoform X3 [Tursiops truncatus];AAG52889.2//cell recognition molecule CASPR3 [Homo sapiens];XP_002742807.3//PREDICTED: LOW QUALITY PROTEIN: contactin-associated protein-like 3 [Callithrix jacchus];ELK14451.1//Contactin-associated protein-like 4 [Pteropus alecto]	79937	CNTNAP3	3.00709		XP_012360014.1//PREDICTED: uncharacterized protein LOC105739291 [Nomascus leucogenys]	85027	SMIM3	-4.05608
XP_005251500.1//PREDICTED: leucine rich adaptor protein 1-like isoform X1 [Homo sapiens];NP_981948.1//leucine rich adaptor protein 1-like [Homo sapiens]	286343	LURAP1L	3.00389		AAH16965.1//NLRP1 protein [Homo sapiens]	728392	LOC728392	-4.00558
XP_010592269.1//PREDICTED: LOW QUALITY PROTEIN: protocadherin gamma-A4-like [Loxodonta africana]	56111	PCDHGA4	3.00099		XP_006098997.2//PREDICTED: phosphoethanolamine/phosphocholine phosphatase isoform X1 [Myotis lucifugus];NP_001137276.1//phosphoethanolamine/phosphocholine phosphatase isoform 1 [Homo sapiens]	162466	PHOSPHO1	-3.98465
EPY86100.1//fibroblast growth factor receptor-like protein [Camelus ferus];XP_016808196.1//PREDICTED: fibroblast growth factor receptor-like 1 isoform X1 [Pan troglodytes]	53834	FGFRL1	2.99314		XP_019483289.1//PREDICTED: gamma-enolase isoform X1 [Hipposideros armiger];OBS76311.1//hypothetical protein A6R68_17240, partial [Neotoma lepida]	2026	ENO2	-3.96942
NP_005642.1//tryptophan 2,3-dioxygenase [Homo sapiens]	6999	TDO2	2.99076		EAW68065.1//CD82 antigen, isoform CRA_b [Homo sapiens]	3732	CD82	-3.96807
DAA19287.1//TPA: zinc finger protein 470 [Bos taurus];XP_001491294.3//PREDICTED: zinc finger protein 470 [Equus caballus]	58491	ZNF71	2.98169		AAH39512.1//LIM domain only 1 (rhombotin 1), partial [Homo sapiens];XP_006718291.1//PREDICTED: rhombotin-1 isoform X1 [Homo sapiens];EFB17284.1//hypothetical protein PANDA_004271, partial [Ailuropoda melanoleuca]	4004	LMO1	-3.96306
NP_981956.1//transmembrane protein 88 isoform 1 [Homo sapiens];XP_018868687.1//PREDICTED: transmembrane protein 88 isoform X2 [Gorilla gorilla gorilla]	92162	TMEM88	2.97594		NP_055061.1//cadherin EGF LAG seven-pass G-type receptor 1 precursor [Homo sapiens];XP_011917908.1//PREDICTED: cadherin EGF LAG seven-pass G-type receptor 1 isoform X1 [Cercocebus atys]	9620	CELSR1	-3.94772
NP_061159.1//cell migration-inducing and hyaluronan-binding protein precursor [Homo sapiens];XP_004056701.1//PREDICTED: cell migration-inducing and hyaluronan-binding protein isoform X1 [Gorilla gorilla gorilla]	57214	CEMIP	2.95393		XP_011925496.1//PREDICTED: protein SSX2 isoform X2 [Cercocebus atys];NP_003138.3//protein SSX2 isoform a [Homo sapiens];XP_009437384.2//PREDICTED: protein SSX2 isoform X2 [Pan troglodytes]	727837	SSX2B	-3.94101
NP_001307488.1//cysteine/serine-rich nuclear protein 1 isoform a [Homo sapiens]	64651	CSRNP1	2.93663		NP_065433.2//adenylate cyclase type 2 [Homo sapiens]	108	ADCY2	-3.92859
NP_057641.1//atypical chemokine receptor 4 [Homo sapiens]	51554	ACKR4	2.93436		NP_001018121.1//podocalyxin isoform 1 precursor [Homo sapiens];NP_005388.2//podocalyxin isoform 2 precursor [Homo sapiens]	5420	PODXL	-3.90991
NP_001159717.1//inactive heparanase-2 isoform 3 [Homo sapiens];NP_001159718.1//inactive heparanase-2 isoform 4 [Homo sapiens];NP_001159716.1//inactive heparanase-2 isoform 2 [Homo sapiens];NP_068600.4//inactive heparanase-2 isoform 1 [Homo sapiens]	60495	HPSE2	2.9342		EAW70748.1//aortic preferentially expressed gene 1, isoform CRA_g, partial [Homo sapiens];XP_016804863.1//PREDICTED: striated muscle preferentially expressed protein kinase isoform X4 [Pan troglodytes];XP_016858646.1//PREDICTED: striated muscle preferentially expressed protein kinase isoform X2 [Homo sapiens];NP_005867.3//striated muscle preferentially expressed protein kinase isoform 1 [Homo sap…	10290	SPEG	-3.85627
AAP55848.1//ATP-binding cassette protein [Homo sapiens];XP_003252676.1//PREDICTED: ATP-binding cassette sub-family B member 5 [Nomascus leucogenys];NP_001157413.1//ATP-binding cassette sub-family B member 5 isoform 1 [Homo sapiens]	340273	ABCB5	2.93009		NP_001017930.1//DDB1- and CUL4-associated factor 8-like protein 1 [Homo sapiens]	139425	DCAF8L1	-3.83742
NP_005252.1//GTP-binding protein GEM [Homo sapiens]	2669	GEM	2.923		XP_015294852.1//PREDICTED: LIM domain only protein 7 isoform X18 [Macaca fascicularis];XP_016780876.1//PREDICTED: LIM domain only protein 7 isoform X11 [Pan troglodytes];NP_005349.3//LIM domain only protein 7 isoform 1 [Homo sapiens];ACV60543.1//LIM domain only 7 protein [Homo sapiens];XP_003257393.2//PREDICTED: LIM domain only protein 7 isoform X6 [Nomascus leucogenys];Q8WWI1.3//RecName: Full=LI…	4008	LMO7	-3.828
NP_008929.2//secretagogin [Homo sapiens]	10590	SCGN	2.91598		NP_001361.1//dynein heavy chain 6, axonemal [Homo sapiens];XP_017803172.1//dynein heavy chain 6, axonemal isoform X3 [Papio anubis];XP_016859013.1//PREDICTED: dynein heavy chain 6, axonemal isoform X9 [Homo sapiens];XP_007968239.1//PREDICTED: dynein heavy chain 6, axonemal isoform X5 [Chlorocebus sabaeus];XP_008061633.1//dynein heavy chain 6, axonemal [Carlito syrichta];XP_016859010.1//PREDICTED:…	1768	DNAH6	-3.82696
XP_016872416.1//PREDICTED: phosphotriesterase-related protein isoform X1 [Homo sapiens];XP_016872417.1//PREDICTED: phosphotriesterase-related protein isoform X2 [Homo sapiens]	9317	PTER	2.90569		BAC98115.1//mKIAA1180 protein, partial [Mus musculus];XP_011756303.1//PREDICTED: protein NDRG4 isoform X2 [Macaca nemestrina];XP_016011468.1//PREDICTED: protein NDRG4 isoform X1 [Rousettus aegyptiacus];XP_016011470.1//PREDICTED: protein NDRG4 isoform X3 [Rousettus aegyptiacus];XP_006721320.1//PREDICTED: protein NDRG4 isoform X12 [Homo sapiens];XP_017734420.1//PREDICTED: protein NDRG4 isoform X2 […	65009	NDRG4	-3.80114
NP_689834.1//phosphatidylcholine:ceramide cholinephosphotransferase 2 [Homo sapiens]	166929	SGMS2	2.8979		XP_012353398.1//PREDICTED: dehydrogenase/reductase SDR family member 2, mitochondrial [Nomascus leucogenys];NP_878912.1//dehydrogenase/reductase SDR family member 2, mitochondrial isoform 1 [Homo sapiens];NP_005785.1//dehydrogenase/reductase SDR family member 2, mitochondrial isoform 2 [Homo sapiens]	10202	DHRS2	-3.7923
NP_055697.1//rho GTPase-activating protein 25 isoform b [Homo sapiens];NP_001159749.1//rho GTPase-activating protein 25 isoform d [Homo sapiens];NP_001159748.1//rho GTPase-activating protein 25 isoform c [Homo sapiens];NP_001007232.2//rho GTPase-activating protein 25 isoform a [Homo sapiens]	9938	ARHGAP25	2.89329		NP_001289925.1//laminin subunit alpha-3 isoform 5 precursor [Homo sapiens];NP_001121190.2//laminin subunit alpha-3 isoform 4 precursor [Homo sapiens];XP_012361832.1//PREDICTED: LOW QUALITY PROTEIN: laminin subunit alpha-3 [Nomascus leucogenys];NP_937762.2//laminin subunit alpha-3 isoform 1 precursor [Homo sapiens];NP_000218.3//laminin subunit alpha-3 isoform 2 precursor [Homo sapiens];NP_00112118…	3909	LAMA3	-3.78966
XP_016879975.1//PREDICTED: allergin-1 isoform X1 [Homo sapiens];NP_001278246.1//allergin-1 isoform Allergin-1S2 precursor [Homo sapiens];AAI36595.1//C17orf60 protein [Homo sapiens];NP_001278245.1//allergin-1 isoform Allergin-1S1 precursor [Homo sapiens];EAW94205.1//hCG2002349, isoform CRA_a [Homo sapiens]	284021	MILR1	2.89039		NP_065110.1//cysteinyl leukotriene receptor 2 [Homo sapiens]	57105	CYSLTR2	-3.78249
NP_001185650.1//proline-rich protein 5 isoform 4 [Homo sapiens];NP_851850.1//proline-rich protein 5 isoform 1 [Homo sapiens];XP_017384990.1//PREDICTED: proline-rich protein 5 isoform X2 [Cebus capucinus imitator]	55615	PRR5	2.88618		EAW71424.1//integrin, alpha 10, isoform CRA_a [Homo sapiens];NP_001289970.1//integrin alpha-10 isoform 3 precursor [Homo sapiens];NP_001289969.1//integrin alpha-10 isoform 2 [Homo sapiens]	8515	ITGA10	-3.74596
XP_018870925.1//PREDICTED: zinc finger protein 551 [Gorilla gorilla gorilla]	90233	ZNF551	2.87359		NP_001296171.1//myosin XVB [Homo sapiens]	80022	MYO15B	-3.72934
NP_002336.1//lumican precursor [Homo sapiens]	4060	LUM	2.87101		NP_065909.1//semaphorin-6D isoform 1 precursor [Homo sapiens];XP_010597977.1//PREDICTED: LOW QUALITY PROTEIN: semaphorin-6D [Loxodonta africana];XP_014952552.1//PREDICTED: semaphorin-6D isoform X7 [Ovis aries];NP_705869.1//semaphorin-6D isoform 2 precursor [Homo sapiens];NP_705871.1//semaphorin-6D isoform 4 precursor [Homo sapiens];XP_020645872.1//semaphorin-6D isoform X1 [Pogona vitticeps];NP_70…	80031	SEMA6D	-3.71116
XP_012596844.1//zinc finger protein 586-like [Microcebus murinus]	54807	ZNF586	2.8675		XP_011897030.1//PREDICTED: EGF-containing fibulin-like extracellular matrix protein 2 isoform X1 [Cercocebus atys]	30008	EFEMP2	-3.70401
NP_003846.1//interleukin-18 receptor 1 isoform 1 precursor [Homo sapiens];XP_005264096.1//PREDICTED: interleukin-18 receptor 1 isoform X1 [Homo sapiens]	8809	IL18R1	2.85676		NP_005206.2//netrin receptor DCC [Homo sapiens]	1630	DCC	-3.64998
XP_011811991.1//PREDICTED: interleukin-1 receptor type 1 [Colobus angolensis palliatus];NP_001275635.1//interleukin-1 receptor type 1 isoform 2 precursor [Homo sapiens];NP_000868.1//interleukin-1 receptor type 1 isoform 1 precursor [Homo sapiens];NP_001307915.1//interleukin-1 receptor type 1 isoform 6 precursor [Homo sapiens];NP_001307912.1//interleukin-1 receptor type 1 isoform 3 [Homo sapiens]	3554	IL1R1	2.85167		NP_203131.1//regulator of G-protein signaling 8 isoform 1 [Homo sapiens];NP_001095920.1//regulator of G-protein signaling 8 isoform 2 [Homo sapiens]	85397	RGS8	-3.64933
NP_003477.4//large neutral amino acids transporter small subunit 1 [Homo sapiens]	8140	SLC7A5	2.84152		NP_699191.1//protein APCDD1-like isoform 1 precursor [Homo sapiens];NP_001291716.1//protein APCDD1-like isoform 2 [Homo sapiens]	164284	APCDD1L	-3.62222
XP_011783095.1//PREDICTED: guanine nucleotide-binding protein G(i) subunit alpha-1 [Colobus angolensis palliatus];XP_021419566.1//guanine nucleotide-binding protein G(i) subunit alpha-1 [Oncorhynchus mykiss]	2770	GNAI1	2.82815		XP_017510293.1//PREDICTED: SPARC-related modular calcium-binding protein 1 isoform X2 [Manis javanica]	64093	SMOC1	-3.62164
XP_005270314.1//PREDICTED: inositol 1,4,5-trisphosphate receptor-interacting protein isoform X1 [Homo sapiens]	85450	ITPRIP	2.82246		AAB94130.1//G protein coupled receptor [Homo sapiens]	57007	ACKR3	-3.62164
XP_008991348.1//PREDICTED: fibroblast growth factor 5 isoform X2 [Callithrix jacchus];NP_004455.2//fibroblast growth factor 5 isoform 1 precursor [Homo sapiens];KFO37885.1//Fibroblast growth factor 5 [Fukomys damarensis]	2250	FGF5	2.82023		AAB50224.1//unknown, partial [Homo sapiens]	90362	FAM110B	-3.61938
NP_001463.1//G antigen 2B/2C [Homo sapiens]	2574	GAGE2C	2.7954		XP_017910100.1//PREDICTED: junctophilin-4 [Capra hircus]	84502	JPH4	-3.61644
NP_009298.1//Abelson tyrosine-protein kinase 2 isoform b [Homo sapiens];NP_001161709.1//Abelson tyrosine-protein kinase 2 isoform g [Homo sapiens];NP_001161710.1//Abelson tyrosine-protein kinase 2 isoform h [Homo sapiens];NP_001129473.1//Abelson tyrosine-protein kinase 2 isoform e [Homo sapiens];XP_005245145.1//PREDICTED: Abelson tyrosine-protein kinase 2 isoform X2 [Homo sapiens];NP_005149.4//Ab…	27	ABL2	2.78127		XP_017704478.1//PREDICTED: brefeldin A-inhibited guanine nucleotide-exchange protein 3 isoform X1 [Rhinopithecus bieti]	57221	ARFGEF3	-3.59063
NP_001012680.1//4F2 cell-surface antigen heavy chain isoform b [Homo sapiens];NP_002385.3//4F2 cell-surface antigen heavy chain isoform c [Homo sapiens];NP_001012682.1//4F2 cell-surface antigen heavy chain isoform e [Homo sapiens]	6520	SLC3A2	2.78102		BAD92559.1//semaphorin 3B isoform 2 precursor variant, partial [Homo sapiens];NP_004627.1//semaphorin-3B isoform 1 precursor [Homo sapiens];NP_001276990.1//semaphorin-3B isoform 3 precursor [Homo sapiens];NP_001005914.1//semaphorin-3B isoform 2 precursor [Homo sapiens];AAH44602.1//SEMA3B protein, partial [Homo sapiens]	7869	SEMA3B	-3.58847
NP_077016.2//glutathione-specific gamma-glutamylcyclotransferase 1 isoform a [Homo sapiens];NP_001136248.1//glutathione-specific gamma-glutamylcyclotransferase 1 isoform b [Homo sapiens]	79094	CHAC1	2.76814		NP_001138466.1//uncharacterized protein C2orf72 [Homo sapiens]	257407	C2orf72	-3.57578
XP_016870293.1//PREDICTED: putative methyltransferase C9orf114 isoform X1 [Homo sapiens]	51490	SPOUT1	2.7598		XP_008838680.1//PREDICTED: collagen alpha-2(VI) chain isoform X1 [Nannospalax galili];XP_010196734.1//PREDICTED: collagen alpha-2(VI) chain isoform X1 [Colius striatus];XP_017907828.1//PREDICTED: collagen alpha-2(VI) chain isoform X2 [Capra hircus]	1292	COL6A2	-3.56819
NP_001309904.1//uncharacterized protein LOC102723360 [Homo sapiens]	102723360	LOC102723360	2.75687		XP_012659564.1//PREDICTED: protein eva-1 homolog B [Otolemur garnettii];NP_060636.1//protein eva-1 homolog B [Homo sapiens];XP_002720729.2//PREDICTED: protein eva-1 homolog B isoform X2 [Oryctolagus cuniculus]	55194	EVA1B	-3.54739
NP_002038.2//glycine--tRNA ligase isoform 1 precursor [Homo sapiens]	2617	GARS	2.74826		NP_001273281.1//olfactomedin-like protein 3 isoform 2 [Homo sapiens];XP_012633882.1//olfactomedin-like protein 3 [Microcebus murinus];XP_010629543.1//PREDICTED: olfactomedin-like protein 3 [Fukomys damarensis]	56944	OLFML3	-3.50264
NP_061923.2//inactive ubiquitin carboxyl-terminal hydrolase 53 [Homo sapiens]	54532	USP53	2.74719		XP_003827346.1//PREDICTED: cytosolic non-specific dipeptidase isoform X3 [Pan paniscus];Q96KN2.4//RecName: Full=Beta-Ala-His dipeptidase; AltName: Full=CNDP dipeptidase 1; AltName: Full=Carnosine dipeptidase 1; AltName: Full=Glutamate carboxypeptidase-like protein 2; AltName: Full=Serum carnosinase; Flags: Precursor;EAW48014.1//hCG2030582 [Homo sapiens]	84735	CNDP1	-3.502
NP_001269522.1//SLAM family member 7 isoform g [Homo sapiens];XP_009434014.1//PREDICTED: SLAM family member 7 isoform X3 [Pan troglodytes];NP_001269521.1//SLAM family member 7 isoform f precursor [Homo sapiens];NP_001269525.1//SLAM family member 7 isoform j [Homo sapiens];XP_009434007.1//PREDICTED: SLAM family member 7 isoform X2 [Pan troglodytes];NP_001269520.1//SLAM family member 7 isoform e [H…	57823	SLAMF7	2.74055		NP_542158.1//prostaglandin G/H synthase 1 isoform 2 precursor [Homo sapiens];XP_016817087.1//PREDICTED: prostaglandin G/H synthase 1 [Pan troglodytes];NP_001258093.1//prostaglandin G/H synthase 1 isoform 3 precursor [Homo sapiens];XP_007966350.1//PREDICTED: prostaglandin G/H synthase 1 isoform X1 [Chlorocebus sabaeus];NP_001258297.1//prostaglandin G/H synthase 1 isoform 6 [Homo sapiens];XP_007966…	5742	PTGS1	-3.49127
XP_011524234.1//PREDICTED: cadherin-19 isoform X2 [Homo sapiens];NP_066976.1//cadherin-19 isoform 1 preproprotein [Homo sapiens];NP_001257957.1//cadherin-19 isoform 2 preproprotein [Homo sapiens]	28513	CDH19	2.73501		NP_055164.1//apolipoprotein L3 isoform 2 [Homo sapiens];NP_663615.1//apolipoprotein L3 isoform 1 [Homo sapiens]	80833	APOL3	-3.46996
NP_110394.3//AT-hook-containing transcription factor isoform 1 [Homo sapiens];XP_014201748.1//PREDICTED: LOW QUALITY PROTEIN: AT-hook-containing transcription factor [Pan paniscus];AAU34187.1//AKNA transcript B1, partial [Homo sapiens]	80709	AKNA	2.73323		NP_001286.1//C-C chemokine receptor type 1 [Homo sapiens]	1230	CCR1	-3.46018
NP_004708.1//diacylglycerol kinase iota isoform 1 [Homo sapiens];XP_015303578.1//PREDICTED: diacylglycerol kinase iota isoform X6 [Macaca fascicularis];XP_017498174.1//PREDICTED: diacylglycerol kinase iota isoform X5 [Manis javanica];XP_011923634.1//PREDICTED: diacylglycerol kinase iota isoform X5 [Cercocebus atys];XP_019308415.1//PREDICTED: diacylglycerol kinase iota isoform X5 [Panthera pardus]…	9162	DGKI	2.71789		NP_004043.3//BCL2/adenovirus E1B 19 kDa protein-interacting protein 3 [Homo sapiens]	664	BNIP3	-3.4551
XP_002815172.1//PREDICTED: fibroblast growth factor 2, partial [Pongo abelii]	2247	FGF2	2.70651		NP_001297071.1//putative UPF0607 protein ENSP00000383783 [Homo sapiens]	100131107	LOC100131107	-3.45391
ELR59745.1//Eukaryotic translation initiation factor 1b, partial [Bos mutus]	10289	EIF1B	2.70605		NP_001341275.1//complement C1r subcomponent isoform 2 preproprotein [Homo sapiens];NP_001724.4//complement C1r subcomponent isoform 1 preproprotein [Homo sapiens]	715	C1R	-3.44913
NP_061984.2//HLA class II histocompatibility antigen, DR alpha chain precursor [Homo sapiens]	3122	HLA-DRA	2.70117		NP_114156.1//fibroblast growth factor-binding protein 2 precursor [Homo sapiens]	83888	FGFBP2	-3.31972
XP_009451324.1//PREDICTED: uridine phosphorylase 1 isoform X2 [Pan troglodytes];NP_003355.1//uridine phosphorylase 1 isoform a [Homo sapiens];NP_001274357.1//uridine phosphorylase 1 isoform b [Homo sapiens]	7378	UPP1	2.68063		NP_005572.2//basal cell adhesion molecule isoform 1 precursor [Homo sapiens];NP_001013275.1//basal cell adhesion molecule isoform 2 precursor [Homo sapiens]	4059	BCAM	-3.30515
NP_005375.2//nuclear factor interleukin-3-regulated protein [Homo sapiens]	4783	NFIL3	2.67717		NP_001258685.1//integrin beta-like protein 1 isoform 3 [Homo sapiens];NP_004782.1//integrin beta-like protein 1 isoform 1 precursor [Homo sapiens];NP_001258684.1//integrin beta-like protein 1 isoform 2 precursor [Homo sapiens];XP_001150034.1//PREDICTED: integrin beta-like protein 1 isoform X1 [Pan troglodytes]	9358	ITGBL1	-3.28906
NP_001184224.1//extracellular matrix protein 2 isoform 2 precursor [Homo sapiens];NP_001384.1//extracellular matrix protein 2 isoform 1 precursor [Homo sapiens];CAD97940.1//hypothetical protein, partial [Homo sapiens]	1842	ECM2	2.67704		NP_055087.2//A disintegrin and metalloproteinase with thrombospondin motifs 7 preproprotein [Homo sapiens]	11173	ADAMTS7	-3.28738
XP_017506692.1//PREDICTED: ornithine decarboxylase [Manis javanica];NP_002530.1//ornithine decarboxylase isoform 1 [Homo sapiens]	4953	ODC1	2.6748		NP_060340.2//transmembrane protein 132A isoform a precursor [Homo sapiens];NP_821174.1//transmembrane protein 132A isoform b precursor [Homo sapiens]	54972	TMEM132A	-3.28409
NP_005270.2//G-protein coupled receptor 1 [Homo sapiens]	2825	GPR1	2.66743		NP_000055.2//complement C3 preproprotein [Homo sapiens]	718	C3	-3.27828
AAL95705.1//potassium channel TREK2 splice variant b [Homo sapiens];AAL95706.1//potassium channel TREK2 splice variant c [Homo sapiens];XP_010382175.1//PREDICTED: potassium channel subfamily K member 10 isoform X2 [Rhinopithecus roxellana]	54207	KCNK10	2.65643		NP_001273492.1//GRAM domain-containing protein 1B isoform 1 [Homo sapiens];XP_014971481.1//PREDICTED: GRAM domain-containing protein 1B isoform X8 [Macaca mulatta];XP_017451028.1//PREDICTED: GRAM domain-containing protein 1B isoform X4 [Rattus norvegicus];NP_065767.1//GRAM domain-containing protein 1B isoform 2 [Homo sapiens];XP_017379071.1//PREDICTED: GRAM domain-containing protein 1B isoform X1…	57476	GRAMD1B	-3.26559
NP_932066.1//glutaredoxin 2 isoform 2 precursor [Homo sapiens];AAD34128.1//CGI-133 protein [Homo sapiens];XP_018883716.1//PREDICTED: glutaredoxin 2 isoform X1 [Gorilla gorilla gorilla]	51022	GLRX2	2.65302		NP_001307212.1//choline transporter-like protein 5 isoform C [Homo sapiens];NP_001123530.1//choline transporter-like protein 5 isoform B [Homo sapiens];AAH28743.1//Solute carrier family 44, member 5 [Homo sapiens];XP_003921451.1//PREDICTED: choline transporter-like protein 5 isoform X2 [Saimiri boliviensis boliviensis]	204962	SLC44A5	-3.26542
XP_004392564.1//PREDICTED: protein SET isoform X2 [Odobenus rosmarus divergens];XP_012693377.1//PREDICTED: protein SET [Clupea harengus];XP_010719436.1//PREDICTED: protein SET [Meleagris gallopavo]	6418	SET	2.65051		XP_005593884.2//PREDICTED: stAR-related lipid transfer protein 8 isoform X1 [Macaca fascicularis];CAH18253.1//hypothetical protein [Homo sapiens];XP_005593880.2//PREDICTED: stAR-related lipid transfer protein 8 isoform X2 [Macaca fascicularis];NP_001135975.1//stAR-related lipid transfer protein 8 isoform a [Homo sapiens]	9754	STARD8	-3.26078
NP_775876.1//potassium channel regulatory protein isoform 1 [Homo sapiens];NP_955751.1//potassium channel regulatory protein isoform 2 [Homo sapiens]	283518	KCNRG	2.63937		XP_017200847.1//PREDICTED: LOW QUALITY PROTEIN: AMP deaminase 3 [Oryctolagus cuniculus];XP_011994561.1//PREDICTED: AMP deaminase 3 isoform X5 [Ovis aries musimon]	272	AMPD3	-3.25908
NP_005737.1//nicotinamide phosphoribosyltransferase precursor [Homo sapiens]	10135	NAMPT	2.63802		NP_008952.1//protein DEPP [Homo sapiens]	11067	DEPP1	-3.24706
NP_689613.1//uncharacterized protein C4orf32 [Homo sapiens];XP_002815115.1//PREDICTED: uncharacterized protein C4orf32 homolog [Pongo abelii]	132720	FAM241A	2.63673		NP_001256971.1//DPY30 domain-containing protein 2 isoform 2 [Homo sapiens]	84332	DYDC2	-3.24092
NP_085150.1//lysine-specific demethylase 7A [Homo sapiens]	80853	KDM7A	2.62966		NP_002248.1//kallikrein-1 preproprotein [Homo sapiens]	3816	KLK1	-3.23878
XP_003824309.1//PREDICTED: homeobox protein DLX-2 [Pan paniscus]	1746	DLX2	2.62502		NP_001294948.1//exophilin-5 isoform 2 [Homo sapiens];NP_055880.2//exophilin-5 isoform 1 [Homo sapiens]	23086	EXPH5	-3.22558
NP_001073007.1//X-box-binding protein 1 isoform XBP1(S) [Homo sapiens];NP_005071.2//X-box-binding protein 1 isoform XBP1(U) [Homo sapiens]	7494	XBP1	2.6151		NP_065772.1//acrosomal protein KIAA1210 [Homo sapiens]	57481	KIAA1210	-3.18053
NP_001186817.1//interleukin-7 isoform 4 precursor [Homo sapiens];NP_000871.1//interleukin-7 isoform 1 precursor [Homo sapiens];NP_001186815.1//interleukin-7 isoform 2 precursor [Homo sapiens];NP_001186816.1//interleukin-7 isoform 3 precursor [Homo sapiens]	3574	IL7	2.6127		NP_000615.3//plasma serine protease inhibitor preproprotein [Homo sapiens]	5104	SERPINA5	-3.16594
NP_079406.3//putative hexokinase HKDC1 [Homo sapiens]	80201	HKDC1	2.60696		NP_055264.1//probable G-protein coupled receptor 162 isoform 1 [Homo sapiens];NP_062832.1//probable G-protein coupled receptor 162 isoform 2 [Homo sapiens]	27239	GPR162	-3.15432
NP_001315559.1//sodium- and chloride-dependent glycine transporter 1 isoform 8 [Homo sapiens];NP_001248309.1//sodium- and chloride-dependent glycine transporter 1 isoform 4 [Homo sapiens];NP_001020016.1//sodium- and chloride-dependent glycine transporter 1 isoform 3 [Homo sapiens];XP_017396210.1//PREDICTED: sodium- and chloride-dependent glycine transporter 1 isoform X3 [Cebus capucinus imitator]…	6536	SLC6A9	2.60039		NP_001005377.1//urokinase plasminogen activator surface receptor isoform 3 precursor [Homo sapiens];NP_001287966.1//urokinase plasminogen activator surface receptor isoform 4 precursor [Homo sapiens];NP_002650.1//urokinase plasminogen activator surface receptor isoform 1 precursor [Homo sapiens];NP_001005376.1//urokinase plasminogen activator surface receptor isoform 2 precursor [Homo sapiens]	5329	PLAUR	-3.12772
NP_001269070.1//hephaestin isoform d precursor [Homo sapiens];NP_620074.3//hephaestin isoform a [Homo sapiens];Q9BQS7.3//RecName: Full=Hephaestin; Flags: Precursor;XP_011529375.1//PREDICTED: hephaestin isoform X1 [Homo sapiens]	9843	HEPH	2.59719		OWK15009.1//SOCS3 [Cervus elaphus hippelaphus]	9021	SOCS3	-3.1277
NP_005159.1//rho-related GTP-binding protein RhoE precursor [Homo sapiens]	390	RND3	2.59648		XP_015002501.1//PREDICTED: putative uncharacterized protein C10orf128 homolog isoform X12 [Macaca mulatta];NP_001340260.1//putative uncharacterized protein C10orf128 isoform 7 precursor [Homo sapiens];NP_001275669.1//putative uncharacterized protein C10orf128 isoform 2 precursor [Homo sapiens];NP_001275671.1//putative uncharacterized protein C10orf128 isoform 4 precursor [Homo sapiens];NP_0012756…	170371	C10orf128	-3.12532
XP_019511383.1//PREDICTED: 5'-AMP-activated protein kinase subunit beta-2 isoform X3 [Hipposideros armiger];XP_018877109.1//PREDICTED: 5'-AMP-activated protein kinase subunit beta-2 isoform X2 [Gorilla gorilla gorilla]	5565	PRKAB2	2.58943		NP_919417.1//probable D-lactate dehydrogenase, mitochondrial isoform 2 precursor [Homo sapiens];NP_705690.2//probable D-lactate dehydrogenase, mitochondrial isoform 1 precursor [Homo sapiens]	197257	LDHD	-3.11188
NP_115506.1//protein FAM186B [Homo sapiens]	84070	FAM186B	2.58187		NP_001297069.1//putative UPF0607 protein ENSP00000383144 [Homo sapiens]	100129307	LOC100129307	-3.10971
CAD62600.1//unnamed protein product, partial [Homo sapiens];XP_011826337.1//PREDICTED: phosphoenolpyruvate carboxykinase [GTP], mitochondrial isoform X1 [Mandrillus leucophaeus];XP_007984462.1//PREDICTED: phosphoenolpyruvate carboxykinase [GTP], mitochondrial isoform X2 [Chlorocebus sabaeus]	5106	PCK2	2.57385		NP_001706.2//tyrosine-protein kinase Blk isoform 1 [Homo sapiens]	640	BLK	-3.10815
EAW77306.1//glycine amidinotransferase (L-arginine:glycine amidinotransferase), isoform CRA_a [Homo sapiens];NP_001473.1//glycine amidinotransferase, mitochondrial isoform 1 precursor [Homo sapiens]	2628	GATM	2.57222		NP_001001523.1//nuclear receptor ROR-gamma isoform b [Homo sapiens];EAW53405.1//RAR-related orphan receptor C, isoform CRA_a [Homo sapiens]	6097	RORC	-3.09125
NP_714964.2//cystathionine gamma-lyase isoform 2 [Homo sapiens];NP_001177392.1//cystathionine gamma-lyase isoform 3 [Homo sapiens];NP_001893.2//cystathionine gamma-lyase isoform 1 [Homo sapiens]	1491	CTH	2.56098		BAK61908.1//protein kinase C eta type [Pan troglodytes];NP_006246.2//protein kinase C eta type [Homo sapiens]	5583	PRKCH	-3.09083
NP_001275950.1//kinesin-like protein KIF6 isoform 3 [Homo sapiens];EAX03994.1//hCG2041191, isoform CRA_b, partial [Homo sapiens];NP_001275949.1//kinesin-like protein KIF6 isoform 2 [Homo sapiens];NP_659464.3//kinesin-like protein KIF6 isoform 1 [Homo sapiens];XP_011727655.1//PREDICTED: kinesin-like protein KIF6 isoform X1 [Macaca nemestrina];XP_016865916.1//PREDICTED: kinesin-like protein KIF6 is…	221458	KIF6	2.56059		XP_003823954.1//PREDICTED: interferon-induced GTP-binding protein Mx2 [Pan paniscus];XP_018873443.1//PREDICTED: interferon-induced GTP-binding protein Mx2 [Gorilla gorilla gorilla]	4600	MX2	-3.08177
NP_001138501.1//ankyrin repeat domain-containing protein 30B [Homo sapiens];XP_011523964.1//PREDICTED: ankyrin repeat domain-containing protein 30B isoform X1 [Homo sapiens]	374860	ANKRD30B	2.55559		EAW95563.1//chromodomain protein, Y-like 2, partial [Homo sapiens]	124359	CDYL2	-3.07602
XP_006714638.1//PREDICTED: RNA polymerase II elongation factor ELL2 isoform X2 [Homo sapiens];NP_036213.2//RNA polymerase II elongation factor ELL2 [Homo sapiens]	22936	ELL2	2.54814		NP_150637.1//caspase-1 isoform epsilon [Homo sapiens];XP_018893204.1//PREDICTED: caspase-1 isoform X1 [Gorilla gorilla gorilla];NP_150635.1//caspase-1 isoform gamma [Homo sapiens];NP_150636.1//caspase-1 isoform delta [Homo sapiens]	834	CASP1	-3.06879
XP_007972776.1//PREDICTED: band 4.1-like protein 3 isoform X22 [Chlorocebus sabaeus];XP_016881133.1//PREDICTED: band 4.1-like protein 3 isoform X30 [Homo sapiens];NP_001268462.1//band 4.1-like protein 3 isoform 2 [Homo sapiens];XP_007972762.1//PREDICTED: band 4.1-like protein 3 isoform X9 [Chlorocebus sabaeus];XP_007972773.1//PREDICTED: band 4.1-like protein 3 isoform X19 [Chlorocebus sabaeus];NP…	23136	EPB41L3	2.54772		NP_001309812.1//actin-binding LIM protein 1 isoform e [Homo sapiens];XP_017799835.2//actin-binding LIM protein 1 isoform X18 [Papio anubis];NP_001309811.1//actin-binding LIM protein 1 isoform d [Homo sapiens];XP_019661246.1//PREDICTED: actin-binding LIM protein 1 isoform X14 [Ailuropoda melanoleuca];XP_016871742.1//PREDICTED: actin-binding LIM protein 1 isoform X16 [Homo sapiens];XP_016774901.1//…	3983	ABLIM1	-3.0677
XP_019798416.1//PREDICTED: 5-hydroxytryptamine receptor 7 isoform X2 [Tursiops truncatus];XP_003825400.1//PREDICTED: 5-hydroxytryptamine receptor 7 isoform X1 [Pan paniscus]	3363	HTR7	2.54725		XP_017719028.1//PREDICTED: band 4.1-like protein 1 isoform X12 [Rhinopithecus bieti];XP_017719034.1//PREDICTED: band 4.1-like protein 1 isoform X17 [Rhinopithecus bieti];XP_017719035.1//PREDICTED: band 4.1-like protein 1 isoform X18 [Rhinopithecus bieti];XP_017719025.1//PREDICTED: band 4.1-like protein 1 isoform X9 [Rhinopithecus bieti];XP_016883203.1//PREDICTED: band 4.1-like protein 1 isoform X…	2036	EPB41L1	-3.06681
NP_853549.1//cAMP-responsive element modulator isoform 1 [Homo sapiens];NP_898831.1//cAMP-responsive element modulator isoform 19 [Homo sapiens];XP_008998429.1//PREDICTED: cAMP-responsive element modulator isoform X22 [Callithrix jacchus];XP_006717445.1//PREDICTED: cAMP-responsive element modulator isoform X13 [Homo sapiens];XP_016818492.1//PREDICTED: cAMP-responsive element modulator isoform X8 …	1390	CREM	2.54386		NP_001158223.1//aspartyl/asparaginyl beta-hydroxylase isoform g [Homo sapiens];NP_115855.1//aspartyl/asparaginyl beta-hydroxylase isoform c [Homo sapiens];XP_016868918.1//PREDICTED: aspartyl/asparaginyl beta-hydroxylase isoform X14 [Homo sapiens];NP_004309.2//aspartyl/asparaginyl beta-hydroxylase isoform a [Homo sapiens];NP_115857.1//aspartyl/asparaginyl beta-hydroxylase isoform b [Homo sapiens];…	444	ASPH	-3.06445
NP_006841.1//interleukin-24 isoform 1 precursor [Homo sapiens];NP_001172086.1//interleukin-24 isoform 4 precursor [Homo sapiens];NP_001172085.1//interleukin-24 isoform 3 precursor [Homo sapiens]	11009	IL24	2.54053		AAD14011.1//chlordecone reductase homolog [Homo sapiens];NP_001240838.1//aldo-keto reductase family 1 member C3 isoform 3 [Homo sapiens]	8644	AKR1C3	-3.06298
XP_003273513.1//PREDICTED: tribbles homolog 3 isoform X1 [Nomascus leucogenys];NP_066981.2//tribbles homolog 3 isoform 1 [Homo sapiens];NP_001288130.1//tribbles homolog 3 isoform 2 [Homo sapiens]	57761	TRIB3	2.54031		NP_078973.1//zinc finger protein 385D [Homo sapiens]	79750	ZNF385D	-3.04112
NP_004226.3//Krueppel-like factor 4 isoform 2 [Homo sapiens];NP_001300981.1//Krueppel-like factor 4 isoform 1 [Homo sapiens]	9314	KLF4	2.53786		NP_000354.4//troponin I, cardiac muscle [Homo sapiens]	7137	TNNI3	-3.01732
NP_443179.3//alpha-protein kinase 2 [Homo sapiens]	115701	ALPK2	2.53763		NP_002355.2//melanoma-associated antigen B2 [Homo sapiens]	4113	MAGEB2	-3.01107
XP_005401800.2//PREDICTED: anoctamin-3 isoform X1 [Chinchilla lanigera];XP_005364119.1//PREDICTED: anoctamin-3 isoform X1 [Microtus ochrogaster];XP_008054261.1//anoctamin-3 isoform X1 [Carlito syrichta];XP_015290450.1//PREDICTED: anoctamin-3 isoform X1 [Macaca fascicularis];XP_021781638.1//anoctamin-3 isoform X1 [Papio anubis];XP_011518584.1//PREDICTED: anoctamin-3 isoform X3 [Homo sapiens]	63982	ANO3	2.53491		NP_612369.3//capping protein, Arp2/3 and myosin-I linker protein 3 [Homo sapiens]	90668	CARMIL3	-3.00385
XP_513732.3//PREDICTED: DNA-directed RNA polymerase III subunit RPC3 isoform X1 [Pan troglodytes];XP_003268139.1//PREDICTED: DNA-directed RNA polymerase III subunit RPC3 isoform X1 [Nomascus leucogenys]	10623	POLR3C	2.53351		NP_006490.3//galectin-8 isoform a [Homo sapiens];BAD93151.1//Galectin-8 variant, partial [Homo sapiens]	3964	LGALS8	-2.99994
XP_003820290.1//PREDICTED: plasminogen isoform X1 [Pan paniscus]	5342	PLGLB2	2.50204		NP_001164291.2//interferon-induced transmembrane protein 10 [Homo sapiens]	402778	IFITM10	-2.99691
XP_011525301.1//PREDICTED: neuronal PAS domain-containing protein 1 isoform X5 [Homo sapiens];NP_002508.2//neuronal PAS domain-containing protein 1 isoform 1 [Homo sapiens]	4861	NPAS1	2.50078		NP_001335172.1//poly(rC)-binding protein 3 isoform 8 [Homo sapiens];NP_001335167.1//poly(rC)-binding protein 3 isoform 3 [Homo sapiens];NP_065389.2//poly(rC)-binding protein 3 isoform 1 [Homo sapiens];NP_001335169.1//poly(rC)-binding protein 3 isoform 5 [Homo sapiens];NP_001335168.1//poly(rC)-binding protein 3 isoform 4 [Homo sapiens];NP_001335170.1//poly(rC)-binding protein 3 isoform 6 [Homo sap…	54039	PCBP3	-2.97389
EAW87881.1//protein phosphatase 2A, regulatory subunit B' (PR 53), isoform CRA_f [Homo sapiens];NP_066954.2//serine/threonine-protein phosphatase 2A activator isoform b [Homo sapiens];XP_001163459.2//PREDICTED: serine/threonine-protein phosphatase 2A activator isoform X3 [Pan troglodytes];XP_011517140.1//PREDICTED: serine/threonine-protein phosphatase 2A activator isoform X5 [Homo sapiens];XP_014…	5524	PTPA	2.49643		NP_001284579.1//scavenger receptor cysteine-rich type 1 protein M160 isoform 1 precursor [Homo sapiens];Q9NR16.2//RecName: Full=Scavenger receptor cysteine-rich type 1 protein M160; AltName: Full=CD163 antigen-like 1; AltName: CD_antigen=CD163b; Flags: Precursor;NP_777601.2//scavenger receptor cysteine-rich type 1 protein M160 isoform 2 precursor [Homo sapiens]	283316	CD163L1	-2.97283
NP_001170.2//ecto-ADP-ribosyltransferase 3 isoform b precursor [Homo sapiens];NP_001123489.1//ecto-ADP-ribosyltransferase 3 isoform c precursor [Homo sapiens];NP_001123488.1//ecto-ADP-ribosyltransferase 3 isoform a precursor [Homo sapiens]	419	ART3	2.49044		XP_016780139.1//PREDICTED: adhesion G-protein coupled receptor D1 isoform X1 [Pan troglodytes];NP_942122.2//adhesion G-protein coupled receptor D1 isoform 1 precursor [Homo sapiens];XP_021778853.1//adhesion G-protein coupled receptor D1 isoform X7 [Papio anubis]	283383	ADGRD1	-2.96374
NP_057584.2//protein PBDC1 isoform 1 [Homo sapiens];NP_001287817.1//protein PBDC1 isoform 2 [Homo sapiens]	51260	PBDC1	2.48998		NP_002164.1//interferon alpha-16 precursor [Homo sapiens]	3449	IFNA16	-2.95101
XP_004059533.1//PREDICTED: phorbol-12-myristate-13-acetate-induced protein 1 isoform X1 [Gorilla gorilla gorilla]	5366	PMAIP1	2.48745		XP_003911711.3//interferon alpha-14 [Papio anubis];NP_067091.1//interferon alpha-17 precursor [Homo sapiens]	3451	IFNA17	-2.94954
XP_015102136.1//PREDICTED: nuclear receptor subfamily 4 group A member 2 isoform X6 [Vicugna pacos];NP_006177.1//nuclear receptor subfamily 4 group A member 2 [Homo sapiens];ELK27466.1//Nuclear receptor subfamily 4 group A member 2 [Myotis davidii]	4929	NR4A2	2.4864		NP_001108105.1//cytosolic phospholipase A2 beta [Homo sapiens]	100137049	PLA2G4B	-2.94451
NP_003847.2//interleukin-1 receptor-like 1 isoform 2 precursor [Homo sapiens];NP_057316.3//interleukin-1 receptor-like 1 isoform 1 precursor [Homo sapiens];XP_009234974.1//PREDICTED: interleukin-1 receptor-like 1 isoform X2 [Pongo abelii]	9173	IL1RL1	2.48473		NP_653302.2//interleukin-23 receptor precursor [Homo sapiens];EAX06501.1//interleukin 23 receptor, isoform CRA_a, partial [Homo sapiens]	149233	IL23R	-2.94407
NP_001280555.1//putative maltase-glucoamylase-like protein FLJ16351 [Homo sapiens]	93432	MGAM2	2.48396		BAC04217.1//unnamed protein product [Homo sapiens];NP_113617.1//retbindin isoform 2 [Homo sapiens];XP_016882833.1//PREDICTED: retbindin isoform X6 [Homo sapiens];NP_001257371.1//retbindin isoform 5 precursor [Homo sapiens];NP_001257370.1//retbindin isoform 4 [Homo sapiens]	83546	RTBDN	-2.94337
XP_009187939.2//myosin-13 [Papio anubis];XP_012868613.1//PREDICTED: myosin-13 [Dipodomys ordii]	8735	MYH13	2.48388		XP_008013613.1//PREDICTED: regulator of G-protein signaling 14 isoform X1 [Chlorocebus sabaeus]	10636	RGS14	-2.93499
NP_113647.1//sestrin-2 [Homo sapiens]	83667	SESN2	2.4801		XP_002822172.1//PREDICTED: hemoglobin subunit epsilon [Pongo abelii]	3046	HBE1	-2.92589
XP_014201641.1//PREDICTED: LOW QUALITY PROTEIN: transmembrane protein 2 [Pan paniscus];XP_003312182.1//PREDICTED: transmembrane protein 2 isoform X2 [Pan troglodytes];NP_037522.1//cell surface hyaluronidase isoform a [Homo sapiens]	23670	TMEM2	2.4777		NP_066401.2//interferon alpha-7 precursor [Homo sapiens]	3444	IFNA7	-2.90358
NP_001302420.1//myelin protein P0 isoform L-MPZ precursor [Homo sapiens]	4359	MPZ	2.47388		NP_001034663.1//potassium voltage-gated channel subfamily C member 4 isoform c [Homo sapiens];NP_004969.2//potassium voltage-gated channel subfamily C member 4 isoform a [Homo sapiens];XP_009244880.1//PREDICTED: potassium voltage-gated channel subfamily C member 4 isoform X1 [Pongo abelii]	3749	KCNC4	-2.89359
NP_714925.2//uncharacterized protein C10orf67, mitochondrial isoform 1 [Homo sapiens];NP_001338235.1//uncharacterized protein C10orf67, mitochondrial isoform 2 [Homo sapiens]	256815	C10orf67	2.46863		NP_057666.1//solute carrier family 15 member 3 [Homo sapiens];EAW73915.1//solute carrier family 15, member 3, isoform CRA_a [Homo sapiens]	51296	SLC15A3	-2.88975
XP_014419292.1//PREDICTED: zinc finger protein 568 isoform X3 [Camelus ferus];XP_012881660.1//PREDICTED: zinc finger protein 850 isoform X1 [Dipodomys ordii]	374900	ZNF568	2.45693		XP_008705907.1//PREDICTED: transmembrane protein 233 isoform X2 [Ursus maritimus]	387890	TMEM233	-2.88707
NP_006109.2//HCLS1-associated protein X-1 isoform a [Homo sapiens];NP_001018238.1//HCLS1-associated protein X-1 isoform b [Homo sapiens]	10456	HAX1	2.45443		XP_007961150.1//PREDICTED: solute carrier family 52, riboflavin transporter, member 3 isoform X1 [Chlorocebus sabaeus]	113278	SLC52A3	-2.88631
NP_001027018.1//serpin B8 isoform b [Homo sapiens];NP_001335297.1//serpin B8 isoform e [Homo sapiens];NP_001335296.1//serpin B8 isoform d [Homo sapiens];NP_001335299.1//serpin B8 isoform f [Homo sapiens];NP_942130.1//serpin B8 isoform a [Homo sapiens]	5271	SERPINB8	2.44243		NP_037495.1//procollagen C-endopeptidase enhancer 2 precursor [Homo sapiens]	26577	PCOLCE2	-2.88423
XP_017356781.1//PREDICTED: growth/differentiation factor 15 [Cebus capucinus imitator]	9518	GDF15	2.43507		XP_016883117.1//PREDICTED: phosphatase and actin regulator 3 isoform X3 [Homo sapiens];NP_001186434.1//phosphatase and actin regulator 3 isoform 4 [Homo sapiens];NP_542403.1//phosphatase and actin regulator 3 isoform 1 [Homo sapiens]	116154	PHACTR3	-2.88077
NP_065820.1//retrotransposon Gag-like protein 9 [Homo sapiens]	57529	RTL9	2.42992		AAA59180.1//eukocyte adhesion glycoprotein precursor [Homo sapiens]	3687	ITGAX	-2.87848
XP_016814327.1//PREDICTED: serine/threonine/tyrosine-interacting-like protein 1 isoform X7 [Pan troglodytes];NP_057170.1//serine/threonine/tyrosine-interacting-like protein 1 isoform a [Homo sapiens];NP_001304716.1//serine/threonine/tyrosine-interacting-like protein 1 isoform b [Homo sapiens];XP_011514594.1//PREDICTED: serine/threonine/tyrosine-interacting-like protein 1 isoform X2 [Homo sapiens]…	51657	STYXL1	2.42746		XP_008011533.1//PREDICTED: monocarboxylate transporter 4 isoform X1 [Chlorocebus sabaeus];XP_018881949.1//PREDICTED: monocarboxylate transporter 4 isoform X1 [Gorilla gorilla gorilla];XP_021784156.1//monocarboxylate transporter 4 isoform X1 [Papio anubis]	9123	SLC16A3	-2.87762
NP_055405.3//syncytin-1 precursor [Homo sapiens]	30816	ERVW-1	2.41939		NP_001028225.1//NACHT, LRR and PYD domains-containing protein 1 isoform 5 [Homo sapiens];NP_055737.1//NACHT, LRR and PYD domains-containing protein 1 isoform 2 [Homo sapiens];NP_127497.1//NACHT, LRR and PYD domains-containing protein 1 isoform 1 [Homo sapiens];NP_127500.1//NACHT, LRR and PYD domains-containing protein 1 isoform 4 [Homo sapiens];NP_127499.1//NACHT, LRR and PYD domains-containing p…	22861	NLRP1	-2.83467
XP_009242276.1//PREDICTED: Krueppel-like factor 10 isoform X1 [Pongo abelii];NP_001027453.1//Krueppel-like factor 10 isoform b [Homo sapiens]	7071	KLF10	2.39772		NP_694560.1//transmembrane protein 74 [Homo sapiens]	157753	TMEM74	-2.80946
NP_997213.1//magnesium transporter NIPA3 [Homo sapiens]	152519	NIPAL1	2.39404		XP_016856740.1//PREDICTED: probable G-protein coupled receptor 153 isoform X2 [Homo sapiens];NP_997253.2//probable G-protein coupled receptor 153 [Homo sapiens]	387509	GPR153	-2.80105
NP_604393.2//NACHT, LRR and PYD domains-containing protein 4 [Homo sapiens]	147945	NLRP4	2.39304		NP_758515.1//STON1-GTF2A1L protein isoform 1 [Homo sapiens];NP_001185522.1//STON1-GTF2A1L protein isoform 2 [Homo sapiens];NP_006864.2//stonin-1 [Homo sapiens];NP_001185523.1//STON1-GTF2A1L protein isoform 3 [Homo sapiens]	286749	STON1-GTF2A1L	-2.7963
EAX03532.1//chromosome 6 open reading frame 48, isoform CRA_c, partial [Homo sapiens];EAX03531.1//chromosome 6 open reading frame 48, isoform CRA_b, partial [Homo sapiens];NP_001035527.1//protein G8 [Homo sapiens]	50854	C6orf48	2.3871		NP_115783.1//protocadherin gamma-C5 isoform 2 precursor [Homo sapiens];NP_061752.1//protocadherin gamma-C5 isoform 1 precursor [Homo sapiens]	56097	PCDHGC5	-2.79421
NP_001273358.1//thrombospondin type-1 domain-containing protein 4 isoform 2 precursor [Homo sapiens];NP_079093.2//thrombospondin type-1 domain-containing protein 4 isoform 1 precursor [Homo sapiens]	79875	THSD4	2.38472		NP_001304860.1//sperm-associated antigen 4 protein isoform 2 [Homo sapiens];NP_003107.1//sperm-associated antigen 4 protein isoform 1 [Homo sapiens]	6676	SPAG4	-2.78977
NP_008840.1//ras-specific guanine nucleotide-releasing factor 2 [Homo sapiens]	5924	RASGRF2	2.38397		XP_016857460.1//PREDICTED: rap1 GTPase-activating protein 1 isoform X6 [Homo sapiens];XP_018867754.1//PREDICTED: rap1 GTPase-activating protein 1 isoform X1 [Gorilla gorilla gorilla];NP_001139130.1//rap1 GTPase-activating protein 1 isoform a [Homo sapiens];XP_007978334.1//PREDICTED: rap1 GTPase-activating protein 1 isoform X6 [Chlorocebus sabaeus];XP_018867785.1//PREDICTED: rap1 GTPase-activating…	5909	RAP1GAP	-2.78692
NP_001292353.1//formin-2 isoform 1 [Homo sapiens];NP_064450.3//formin-2 isoform 2 [Homo sapiens];XP_007988112.1//PREDICTED: formin-2 isoform X2 [Chlorocebus sabaeus];XP_021105230.1//formin-2-like [Heterocephalus glaber]	56776	FMN2	2.38283		XP_011538473.1//PREDICTED: pleckstrin homology domain-containing family S member 1 isoform X1 [Homo sapiens];NP_872407.1//pleckstrin homology domain-containing family S member 1 isoform 1 [Homo sapiens];XP_011538476.1//PREDICTED: pleckstrin homology domain-containing family S member 1 isoform X5 [Homo sapiens];XP_005270220.1//PREDICTED: pleckstrin homology domain-containing family S member 1 isof…	79949	PLEKHS1	-2.78567
NP_001295118.1//cytoplasmic polyadenylation element-binding protein 4 isoform b [Homo sapiens];NP_001295121.1//cytoplasmic polyadenylation element-binding protein 4 isoform d [Homo sapiens];XP_001155372.1//PREDICTED: cytoplasmic polyadenylation element-binding protein 4 isoform X2 [Pan troglodytes];NP_085130.2//cytoplasmic polyadenylation element-binding protein 4 isoform a [Homo sapiens];NP_0012…	80315	CPEB4	2.37461		XP_011806447.1//PREDICTED: prolyl 4-hydroxylase subunit alpha-2 isoform X1 [Colobus angolensis palliatus];EAW62348.1//procollagen-proline, 2-oxoglutarate 4-dioxygenase (proline 4-hydroxylase), alpha polypeptide II, isoform CRA_f [Homo sapiens];XP_008012543.1//PREDICTED: prolyl 4-hydroxylase subunit alpha-2 isoform X1 [Chlorocebus sabaeus];EAW62344.1//procollagen-proline, 2-oxoglutarate 4-dioxygen…	8974	P4HA2	-2.78525
EAX07970.1//phosphoserine phosphatase, isoform CRA_b [Homo sapiens]	5723	PSPH	2.37399		NP_001005746.1//voltage-dependent L-type calcium channel subunit beta-4 isoform c [Homo sapiens];NP_001139270.1//voltage-dependent L-type calcium channel subunit beta-4 isoform d [Homo sapiens];NP_000717.2//voltage-dependent L-type calcium channel subunit beta-4 isoform b [Homo sapiens];NP_001317044.1//voltage-dependent L-type calcium channel subunit beta-4 isoform h [Homo sapiens];NP_001317042.1…	785	CACNB4	-2.7779
EAW69377.1//growth arrest and DNA-damage-inducible, beta, isoform CRA_b, partial [Homo sapiens]	4616	GADD45B	2.37339		NP_001177900.1//piwi-like protein 1 isoform 2 [Homo sapiens];NP_004755.2//piwi-like protein 1 isoform 1 [Homo sapiens]	9271	PIWIL1	-2.77389
NP_001483.3//embryonic growth/differentiation factor 1 precursor [Homo sapiens]	2657	GDF1	2.36793		NP_001269230.1//putative UPF0607 protein ENSP00000381418 [Homo sapiens]	729159	LOC729159	-2.76931
XP_019594583.1//PREDICTED: protocadherin gamma-A2 isoform X8 [Rhinolophus sinicus];XP_009239403.1//PREDICTED: LOW QUALITY PROTEIN: uncharacterized protein LOC103890738 [Pongo abelii]	56113	PCDHGA2	2.36755		XP_006716347.1//PREDICTED: clusterin isoform X1 [Homo sapiens]	1191	CLU	-2.76185
XP_003906635.1//E3 ubiquitin-protein ligase NRDP1 isoform X2 [Papio anubis];NP_005776.1//E3 ubiquitin-protein ligase NRDP1 isoform 1 [Homo sapiens]	10193	RNF41	2.36707		NP_001295347.1//gastric inhibitory polypeptide receptor isoform 2 precursor [Homo sapiens];NP_000155.1//gastric inhibitory polypeptide receptor isoform 1 precursor [Homo sapiens]	2696	GIPR	-2.75393
AAH12467.2//AK5 protein, partial [Homo sapiens];NP_777283.1//adenylate kinase isoenzyme 5 isoform 1 [Homo sapiens]	26289	AK5	2.36702		NP_001305179.1//nicotinate-nucleotide pyrophosphorylase [carboxylating] isoform 3 precursor [Homo sapiens];NP_001305178.1//nicotinate-nucleotide pyrophosphorylase [carboxylating] isoform 2 [Homo sapiens];EAW80014.1//quinolinate phosphoribosyltransferase (nicotinate-nucleotide pyrophosphorylase (carboxylating)) [Homo sapiens]	23475	QPRT	-2.74966
XP_016784722.1//PREDICTED: tumor necrosis factor receptor superfamily member 12A [Pan troglodytes]	51330	TNFRSF12A	2.36168		XP_008004330.1//PREDICTED: SH2 domain-containing protein 3C isoform X3 [Chlorocebus sabaeus];XP_011516416.1//PREDICTED: SH2 domain-containing protein 3C isoform X1 [Homo sapiens];NP_005480.2//SH2 domain-containing protein 3C isoform b [Homo sapiens];NP_001239263.1//SH2 domain-containing protein 3C isoform f [Homo sapiens];NP_733745.1//SH2 domain-containing protein 3C isoform a [Homo sapiens];XP_0…	10044	SH2D3C	-2.74935
XP_020137847.1//protocadherin gamma-A3 isoform X10 [Microcebus murinus];XP_009239403.1//PREDICTED: LOW QUALITY PROTEIN: uncharacterized protein LOC103890738 [Pongo abelii]	56112	PCDHGA3	2.35906		NP_001186208.1//neuronal acetylcholine receptor subunit alpha-6 isoform 2 precursor [Homo sapiens];NP_004189.1//neuronal acetylcholine receptor subunit alpha-6 isoform 1 precursor [Homo sapiens]	8973	CHRNA6	-2.7439
NP_003036.1//high affinity cationic amino acid transporter 1 [Homo sapiens]	6541	SLC7A1	2.33471		XP_003281053.1//PREDICTED: beta-galactosidase-1-like protein 2 isoform X1 [Nomascus leucogenys]	89944	GLB1L2	-2.74368
XP_008824238.1//PREDICTED: dolichyldiphosphatase 1 isoform X1 [Nannospalax galili];NP_001129389.1//dolichyldiphosphatase 1 isoform b [Homo sapiens]	57171	DOLPP1	2.33464		NP_653249.1//leucine-rich repeat and guanylate kinase domain-containing protein [Homo sapiens]	136332	LRGUK	-2.73828
XP_017716958.1//PREDICTED: small cell adhesion glycoprotein [Rhinopithecus bieti];XP_015007129.1//PREDICTED: small cell adhesion glycoprotein [Macaca mulatta];XP_016780267.1//PREDICTED: translation initiation factor IF-2-like [Pan troglodytes]	57228	SMAGP	2.33261		XP_005261297.1//PREDICTED: coiled-coil domain-containing protein 188 isoform X3 [Homo sapiens]	388849	CCDC188	-2.7353
NP_057018.1//nucleolar protein 58 [Homo sapiens]	51602	NOP58	2.33247		XP_003911711.3//interferon alpha-14 [Papio anubis]	3448	IFNA14	-2.72965
BAC04924.1//unnamed protein product [Homo sapiens];NP_001317598.1//serine--tRNA ligase, cytoplasmic isoform b [Homo sapiens];NP_006504.2//serine--tRNA ligase, cytoplasmic isoform a [Homo sapiens]	6301	SARS	2.32768		NP_055168.2//ras-related protein Rab-26 isoform 1 [Homo sapiens];XP_002826037.1//PREDICTED: ras-related protein Rab-26 isoform X1 [Pongo abelii]	25837	RAB26	-2.7284
XP_016868076.1//PREDICTED: zyxin isoform X1 [Homo sapiens];EAW51849.1//zyxin, isoform CRA_b [Homo sapiens]	7791	ZYX	2.31877		NP_001496.1//G-protein coupled estrogen receptor 1 [Homo sapiens]	2852	GPER1	-2.72334
AAF62556.1//unknown, partial [Homo sapiens]	57156	TMEM63C	2.3185		EAW99119.1//hCG1648316 [Homo sapiens]	100996492	CTXND1	-2.71811
NP_001191380.1//cell cycle progression protein 1 isoform 3 [Homo sapiens];NP_001191379.1//cell cycle progression protein 1 isoform 2 [Homo sapiens];NP_065790.2//cell cycle progression protein 1 isoform 1 [Homo sapiens]	9236	CCPG1	2.31797		NP_002211.1//inositol-trisphosphate 3-kinase A [Homo sapiens]	3706	ITPKA	-2.71388
NP_005916.2//meprin A subunit beta isoform 1 precursor [Homo sapiens];NP_001295100.1//meprin A subunit beta isoform 2 precursor [Homo sapiens]	4225	MEP1B	2.31258		NP_955533.2//PR domain zinc finger protein 16 isoform 2 [Homo sapiens];NP_071397.3//PR domain zinc finger protein 16 isoform 1 [Homo sapiens]	63976	PRDM16	-2.69758
NP_787080.2//coiled-coil domain-containing protein 71L [Homo sapiens]	168455	CCDC71L	2.30301		NP_004742.1//beta-1,3-galactosyl-O-glycosyl-glycoprotein beta-1,6-N-acetylglucosaminyltransferase 3 [Homo sapiens]	9245	GCNT3	-2.69099
NP_065921.2//E3 ubiquitin-protein ligase SH3RF1 [Homo sapiens]	57630	SH3RF1	2.30117		NP_004585.1//sodium/hydrogen exchanger 5 isoform 1 precursor [Homo sapiens];NP_001310901.1//sodium/hydrogen exchanger 5 isoform 3 precursor [Homo sapiens];NP_001310902.1//sodium/hydrogen exchanger 5 isoform 4 precursor [Homo sapiens];NP_001310900.1//sodium/hydrogen exchanger 5 isoform 2 precursor [Homo sapiens]	6553	SLC9A5	-2.6906
NP_001177.1//transcription regulator protein BACH1 [Homo sapiens]	571	BACH1	2.30083		NP_004824.1//interferon-inducible protein AIM2 isoform 1 [Homo sapiens]	9447	AIM2	-2.68424
NP_036517.1//nuclear protein 1 isoform b [Homo sapiens];NP_001035948.1//nuclear protein 1 isoform a [Homo sapiens]	26471	NUPR1	2.30063		NP_859065.2//lebercilin [Homo sapiens]	167691	LCA5	-2.67844
EAW92823.1//superoxide dismutase 3, extracellular [Homo sapiens]	6649	SOD3	2.29929		XP_011807312.1//PREDICTED: protein FAM124B isoform X2 [Colobus angolensis palliatus];NP_001116251.1//protein FAM124B isoform a [Homo sapiens]	79843	FAM124B	-2.67621
XP_007987542.1//PREDICTED: angiopoietin-related protein 1 isoform X1 [Chlorocebus sabaeus]	9068	ANGPTL1	2.2983		NP_852667.1//myosin regulatory light polypeptide 9 isoform b [Homo sapiens];XP_017719010.1//PREDICTED: myosin regulatory light polypeptide 9 isoform X1 [Rhinopithecus bieti]	10398	MYL9	-2.6721
XP_016801870.1//PREDICTED: nucleoporin NUP188 homolog isoform X4 [Pan troglodytes]	23511	NUP188	2.29434		EAX10084.1//KIAA0980 protein, isoform CRA_c [Homo sapiens];NP_001305155.1//ninein-like protein isoform 2 [Homo sapiens]	22981	NINL	-2.66793
XP_011931511.1//PREDICTED: uncharacterized protein LOC105593202 [Cercocebus atys]	8329	HIST1H2AI	2.28897		NP_001344.2//aldo-keto reductase family 1 member C1 [Homo sapiens]	1645	AKR1C1	-2.661
NP_005248.2//transcription factor GATA-6 [Homo sapiens]	2627	GATA6	2.28431		XP_001172139.2//PREDICTED: semaphorin-3G isoform X2 [Pan troglodytes]	56920	SEMA3G	-2.65376
XP_003316675.4//PREDICTED: LOW QUALITY PROTEIN: zinc finger protein 611 [Pan troglodytes];XP_011835227.1//PREDICTED: LOW QUALITY PROTEIN: zinc finger protein 600-like [Mandrillus leucophaeus]	81856	ZNF611	2.28413		XP_012353756.1//PREDICTED: alpha-enolase isoform X1 [Nomascus leucogenys]	128178	EDARADD	-2.65274
NP_002042.1//trans-acting T-cell-specific transcription factor GATA-3 isoform 2 [Homo sapiens];NP_001002295.1//trans-acting T-cell-specific transcription factor GATA-3 isoform 1 [Homo sapiens]	2625	GATA3	2.27627		NP_065877.1//synaptotagmin-13 isoform 1 [Homo sapiens]	57586	SYT13	-2.65088
NP_006160.1//nicotinamide N-methyltransferase [Homo sapiens]	4837	NNMT	2.27466		NP_112599.2//transcriptional repressor scratch 1 [Homo sapiens]	83482	SCRT1	-2.64883
NP_001106905.1//uncharacterized protein C17orf51 [Homo sapiens]	339263	C17orf51	2.27325		NP_000430.3//neuroendocrine convertase 1 isoform 1 preproprotein [Homo sapiens];NP_001171346.1//neuroendocrine convertase 1 isoform 2 [Homo sapiens]	5122	PCSK1	-2.63355
XP_016818144.1//PREDICTED: BEN domain-containing protein 7 isoform X3 [Pan troglodytes];XP_011517694.1//PREDICTED: BEN domain-containing protein 7 isoform X4 [Homo sapiens];XP_016818145.1//PREDICTED: BEN domain-containing protein 7 isoform X4 [Pan troglodytes];XP_016818147.1//PREDICTED: BEN domain-containing protein 7 isoform X6 [Pan troglodytes];XP_005252459.1//PREDICTED: BEN domain-containing p…	222389	BEND7	2.27121		NP_438171.1//coronin-2A [Homo sapiens]	7464	CORO2A	-2.62918
XP_016800741.1//PREDICTED: linker for activation of T-cells family member 2 isoform X2 [Pan troglodytes]	7462	LAT2	2.26397		XP_011227588.1//PREDICTED: receptor expression-enhancing protein 2 isoform X2 [Ailuropoda melanoleuca];XP_008571011.1//PREDICTED: receptor expression-enhancing protein 2 isoform X1 [Galeopterus variegatus]	51308	REEP2	-2.62388
AAB63466.1//O-linked GlcNAc transferase [Homo sapiens];NP_858058.1//UDP-N-acetylglucosamine--peptide N-acetylglucosaminyltransferase 110 kDa subunit isoform 1 [Homo sapiens];NP_858059.1//UDP-N-acetylglucosamine--peptide N-acetylglucosaminyltransferase 110 kDa subunit isoform 2 [Homo sapiens]	8473	OGT	2.26114		XP_007993849.1//PREDICTED: trimeric intracellular cation channel type A [Chlorocebus sabaeus]	79041	TMEM38A	-2.6073
XP_012303880.1//CCAAT/enhancer-binding protein gamma isoform X1 [Aotus nancymaae];XP_004999640.1//PREDICTED: LOW QUALITY PROTEIN: CCAAT/enhancer-binding protein gamma-like [Cavia porcellus]	1054	CEBPG	2.25834		NP_067081.2//interleukin-22 receptor subunit alpha-1 precursor [Homo sapiens]	58985	IL22RA1	-2.60018
OBS69098.1//hypothetical protein A6R68_02380 [Neotoma lepida];XP_007986692.1//PREDICTED: cyclic AMP-dependent transcription factor ATF-3 [Chlorocebus sabaeus];NP_001035709.1//cyclic AMP-dependent transcription factor ATF-3 isoform 2 [Homo sapiens];NP_001193415.1//cyclic AMP-dependent transcription factor ATF-3 isoform 5 [Homo sapiens]	467	ATF3	2.2577		XP_006724214.1//PREDICTED: ENTH domain-containing protein 1 isoform X5 [Homo sapiens];NP_689725.2//ENTH domain-containing protein 1 [Homo sapiens]	150350	ENTHD1	-2.59355
NP_057558.3//coiled-coil domain-containing protein 174 [Homo sapiens]	51244	CCDC174	2.24936		NP_056315.1//C2 domain-containing protein 2 isoform 1 [Homo sapiens]	25966	C2CD2	-2.58976
NP_061849.2//sodium-coupled neutral amino acid transporter 2 isoform 1 [Homo sapiens];NP_001294865.1//sodium-coupled neutral amino acid transporter 2 isoform 2 precursor [Homo sapiens]	54407	SLC38A2	2.243		NP_663318.1//apolipoprotein L1 isoform b precursor [Homo sapiens];AAI42721.1//APOL1 protein, partial [Homo sapiens]	8542	APOL1	-2.57685
NP_060840.2//DNA damage-regulated autophagy modulator protein 1 [Homo sapiens]	55332	DRAM1	2.24101		XP_016879096.1//PREDICTED: sulfotransferase 1A1 isoform X3 [Homo sapiens];XP_018867058.1//PREDICTED: sulfotransferase 1A2 isoform X2 [Gorilla gorilla gorilla]	6817	SULT1A1	-2.56057
XP_009247025.1//PREDICTED: nexilin isoform X1 [Pongo abelii];XP_007976397.1//PREDICTED: nexilin isoform X1 [Chlorocebus sabaeus]	91624	NEXN	2.23059		XP_011531762.1//PREDICTED: uncharacterized protein C3orf67 isoform X8 [Homo sapiens];Q9UN81.1//RecName: Full=LINE-1 retrotransposable element ORF1 protein; Short=L1ORF1p; AltName: Full=LINE retrotransposable element 1; AltName: Full=LINE1 retrotransposable element 1;NP_001338463.1//uncharacterized protein C3orf67 isoform 6 [Homo sapiens];NP_001338462.1//uncharacterized protein C3orf67 isoform 5 […	200844	C3orf67	-2.55347
XP_011758272.1//PREDICTED: LOW QUALITY PROTEIN: neurosecretory protein VGF [Macaca nemestrina]	7425	VGF	2.2303		NP_001186692.1//receptor-type tyrosine-protein phosphatase-like N isoform 2 precursor [Homo sapiens];XP_016860099.1//PREDICTED: receptor-type tyrosine-protein phosphatase-like N isoform X2 [Homo sapiens];NP_002837.1//receptor-type tyrosine-protein phosphatase-like N isoform 1 precursor [Homo sapiens]	5798	PTPRN	-2.55212
NP_006705.1//acid sphingomyelinase-like phosphodiesterase 3a isoform a precursor [Homo sapiens];NP_001273067.1//acid sphingomyelinase-like phosphodiesterase 3a isoform b [Homo sapiens]	10924	SMPDL3A	2.22627		XP_004940504.1//PREDICTED: collagen alpha-1(XIX) chain isoform X1 [Gallus gallus];XP_008061454.1//macrophage scavenger receptor types I and II isoform X1 [Carlito syrichta];XP_015714626.1//PREDICTED: collagen alpha-1(XIX) chain isoform X4 [Coturnix japonica]	4481	MSR1	-2.54574
NP_055145.3//protein phosphatase 1 regulatory subunit 15A [Homo sapiens]	23645	PPP1R15A	2.22605		XP_011517003.1//PREDICTED: spermatogenesis-associated protein 31C1 isoform X1 [Homo sapiens]	441452	SPATA31C1	-2.52782
XP_003253193.1//PREDICTED: PIH1 domain-containing protein 2 isoform X1 [Nomascus leucogenys];NP_001076088.1//PIH1 domain-containing protein 2 isoform 2 [Homo sapiens]	120379	PIH1D2	2.22595		XP_011511590.1//PREDICTED: von Willebrand factor A domain-containing protein 5B2 isoform X1 [Homo sapiens];XP_011511593.1//PREDICTED: von Willebrand factor A domain-containing protein 5B2 isoform X2 [Homo sapiens];XP_011511594.1//PREDICTED: von Willebrand factor A domain-containing protein 5B2 isoform X3 [Homo sapiens];NP_612354.1//von Willebrand factor A domain-containing protein 5B2 isoform 1 […	90113	VWA5B2	-2.52096
NP_006627.2//bifunctional methylenetetrahydrofolate dehydrogenase/cyclohydrolase, mitochondrial precursor [Homo sapiens];XP_007968376.1//PREDICTED: bifunctional methylenetetrahydrofolate dehydrogenase/cyclohydrolase, mitochondrial [Chlorocebus sabaeus]	10797	MTHFD2	2.22244		NP_000219.2//laminin subunit beta-3 precursor [Homo sapiens];XP_017743801.1//PREDICTED: laminin subunit beta-3 [Rhinopithecus bieti]	3914	LAMB3	-2.51988
NP_006357.1//adenylyl cyclase-associated protein 2 [Homo sapiens]	10486	CAP2	2.2212		XP_016881185.1//PREDICTED: rotatin isoform X12 [Homo sapiens];NP_775901.3//rotatin isoform 1 [Homo sapiens]	25914	RTTN	-2.5112
NP_001164110.1//cyclin-dependent kinase 20 isoform 4 [Homo sapiens];NP_001034892.1//cyclin-dependent kinase 20 isoform 3 [Homo sapiens];XP_017827580.1//PREDICTED: cyclin-dependent kinase 20 isoform X2 [Callithrix jacchus];XP_017383984.1//PREDICTED: cyclin-dependent kinase 20 isoform X11 [Cebus capucinus imitator];NP_848519.1//cyclin-dependent kinase 20 isoform 1 [Homo sapiens];NP_036251.2//cyclin…	23552	CDK20	2.21642		NP_659493.2//dapper homolog 3 isoform 1 [Homo sapiens];XP_016791786.1//PREDICTED: dapper homolog 3 [Pan troglodytes]	147906	DACT3	-2.4981
EDK98982.1//mCG129313, isoform CRA_a [Mus musculus];EDK98983.1//mCG129313, isoform CRA_b, partial [Mus musculus]	4144	MAT2A	2.21151		NP_001243069.1//macrophage-capping protein isoform 2 [Homo sapiens];NP_001738.2//macrophage-capping protein isoform 1 [Homo sapiens];XP_014968222.1//PREDICTED: macrophage-capping protein isoform X1 [Macaca mulatta];NP_001307663.1//macrophage-capping protein isoform 3 [Homo sapiens]	822	CAPG	-2.4925
NP_064537.1//MAP3K7 C-terminal-like protein isoform 1 [Homo sapiens];CAB90434.1//TGF-beta-activated kinase like, partial [Homo sapiens];NP_001273552.1//MAP3K7 C-terminal-like protein isoform 4 [Homo sapiens]	56911	MAP3K7CL	2.20944		NP_005559.2//LIM/homeobox protein Lhx1 [Homo sapiens]	3975	LHX1	-2.48649
NP_073143.2//dual specificity protein phosphatase 6 isoform b [Homo sapiens];XP_004845044.2//dual specificity protein phosphatase 6 isoform X1 [Heterocephalus glaber]	1848	DUSP6	2.2073		NP_775835.2//neuronal tyrosine-phosphorylated phosphoinositide-3-kinase adapter 1 [Homo sapiens]	222950	NYAP1	-2.48003
NP_001309227.1//SID1 transmembrane family member 1 isoform 7 [Homo sapiens];NP_001295279.1//SID1 transmembrane family member 1 isoform 1 precursor [Homo sapiens];NP_001309224.1//SID1 transmembrane family member 1 isoform 4 precursor [Homo sapiens];XP_016862153.1//PREDICTED: SID1 transmembrane family member 1 isoform X2 [Homo sapiens];NP_060169.2//SID1 transmembrane family member 1 isoform 2 precu…	54847	SIDT1	2.20416		NP_563578.2//receptor-type tyrosine-protein phosphatase C isoform 2 precursor [Homo sapiens];NP_002829.3//receptor-type tyrosine-protein phosphatase C isoform 1 precursor [Homo sapiens];NP_001254727.1//receptor-type tyrosine-protein phosphatase C isoform 5 precursor [Homo sapiens]	5788	PTPRC	-2.47649
NP_077277.1//fukutin-related protein [Homo sapiens]	79147	FKRP	2.20372		XP_001381229.1//PREDICTED: regulating synaptic membrane exocytosis protein 3 isoform X1 [Monodelphis domestica]	9783	RIMS3	-2.47577
NP_073728.1//period circadian protein homolog 2 [Homo sapiens]	8864	PER2	2.19936		NP_001017417.1//cancer/testis antigen family 45 member A1 [Homo sapiens];XP_002832200.1//PREDICTED: cancer/testis antigen family 45 member A5 isoform X1 [Pongo abelii];NP_001017435.1//cancer/testis antigen family 45 member A3 [Homo sapiens]	541466	CT45A1	-2.46858
NP_775816.1//aprataxin and PNK-like factor [Homo sapiens]	200558	APLF	2.19766		XP_016864449.1//PREDICTED: ras GTPase-activating-like protein IQGAP2 isoform X2 [Homo sapiens];XP_011541410.1//PREDICTED: ras GTPase-activating-like protein IQGAP2 isoform X4 [Homo sapiens];NP_001272390.1//ras GTPase-activating-like protein IQGAP2 isoform 3 [Homo sapiens];NP_001272391.1//ras GTPase-activating-like protein IQGAP2 isoform 4 [Homo sapiens];NP_006624.2//ras GTPase-activating-like pro…	10788	IQGAP2	-2.46603
NP_003038.2//sodium/hydrogen exchanger 1 [Homo sapiens]	6548	SLC9A1	2.19635		XP_002820535.2//PREDICTED: tubulin alpha chain-like 3 isoform X1 [Pongo abelii];XP_003777558.1//PREDICTED: tubulin alpha chain-like 3 isoform X2 [Pongo abelii]	79861	TUBAL3	-2.46584
BAG58215.1//unnamed protein product [Homo sapiens];XP_003811499.1//PREDICTED: phosphoserine aminotransferase isoform X2 [Pan paniscus]	29968	PSAT1	2.19172		AAI17695.1//DOCK4 protein [Homo sapiens];NP_055055.1//LIM domain-containing protein 1 [Homo sapiens]	8994	LIMD1	-2.46525
XP_012667393.1//PREDICTED: SH3 domain-binding glutamic acid-rich protein [Otolemur garnettii];XP_005155278.2//PREDICTED: LOW QUALITY PROTEIN: SH3 domain-binding glutamic acid-rich protein, partial [Melopsittacus undulatus];XP_006878440.1//PREDICTED: LOW QUALITY PROTEIN: SH3 domain binding glutamic acid-rich protein [Chrysochloris asiatica]	6450	SH3BGR	2.18868		XP_009196866.1//protein FAM156A/FAM156B-like [Papio anubis];XP_012354543.1//PREDICTED: protein FAM156A/FAM156B isoform X1 [Nomascus leucogenys]	29057	FAM156A	-2.46435
XP_012591703.1//ectodysplasin-A isoform X1 [Microcebus murinus];XP_012591704.1//ectodysplasin-A isoform X2 [Microcebus murinus];XP_012591706.1//ectodysplasin-A isoform X4 [Microcebus murinus];NP_001005613.1//ectodysplasin-A isoform 6 [Homo sapiens];NP_001005610.2//ectodysplasin-A isoform 3 [Homo sapiens]	1896	EDA	2.18852		NP_001153641.1//proline-rich protein 5-like isoform c [Homo sapiens];NP_001153640.1//proline-rich protein 5-like isoform b [Homo sapiens];NP_079117.3//proline-rich protein 5-like isoform a [Homo sapiens]	79899	PRR5L	-2.45345
NP_037479.1//replication protein A 30 kDa subunit [Homo sapiens]	29935	RPA4	2.18594		NP_001287714.1//microsomal triglyceride transfer protein large subunit isoform 2 [Homo sapiens];NP_000244.2//microsomal triglyceride transfer protein large subunit isoform 1 precursor [Homo sapiens]	4547	MTTP	-2.45235
XP_016858592.1//PREDICTED: LIM and senescent cell antigen-like-containing domain protein 4 isoform X2 [Homo sapiens];NP_277049.1//LIM and senescent cell antigen-like-containing domain protein 3 [Homo sapiens]	100288695	LIMS4	2.18463		NP_001229518.1//triggering receptor expressed on myeloid cells 1 isoform 2 precursor [Homo sapiens];NP_061113.1//triggering receptor expressed on myeloid cells 1 isoform 1 precursor [Homo sapiens];NP_001229519.1//triggering receptor expressed on myeloid cells 1 isoform 3 precursor [Homo sapiens]	54210	TREM1	-2.45185
XP_008975683.1//PREDICTED: homocysteine-responsive endoplasmic reticulum-resident ubiquitin-like domain member 1 protein isoform X3 [Pan paniscus];EAW82893.1//homocysteine-inducible, endoplasmic reticulum stress-inducible, ubiquitin-like domain member 1, isoform CRA_b [Homo sapiens]	9709	HERPUD1	2.18276		NP_057217.2//insulin-induced gene 2 protein isoform a [Homo sapiens];AAD43048.1//insulin induced protein 2 [Homo sapiens];XP_017355724.1//PREDICTED: insulin-induced gene 2 protein isoform X5 [Cebus capucinus imitator];XP_004004796.2//PREDICTED: LOW QUALITY PROTEIN: insulin-induced gene 2 protein isoform X1 [Ovis aries]	51141	INSIG2	-2.45038
BAD93108.1//protein tyrosine phosphatase, receptor type, G precursor variant, partial [Homo sapiens]	5793	PTPRG	2.18124		NP_055937.1//F-BAR domain only protein 1 isoform b [Homo sapiens];XP_007993929.1//PREDICTED: FCH domain only protein 1 isoform X1 [Chlorocebus sabaeus];NP_001154829.1//F-BAR domain only protein 1 isoform a [Homo sapiens]	23149	FCHO1	-2.44823
NP_037407.4//ankyrin repeat domain-containing protein 11 [Homo sapiens];XP_011500608.1//PREDICTED: sporozoite surface protein 2-like [Ceratosolen solmsi marchali]	29123	ANKRD11	2.18117		NP_001003801.1//SWI/SNF-related matrix-associated actin-dependent regulator of chromatin subfamily D member 3 isoform 2 [Homo sapiens];XP_003270979.1//PREDICTED: SWI/SNF-related matrix-associated actin-dependent regulator of chromatin subfamily D member 3 isoform X1 [Nomascus leucogenys]	6604	SMARCD3	-2.44698
XP_004047853.2//PREDICTED: 5,6-dihydroxyindole-2-carboxylic acid oxidase [Gorilla gorilla gorilla]	7306	TYRP1	2.18033		NP_079411.2//FH1/FH2 domain-containing protein 3 isoform 1 [Homo sapiens];XP_005258412.1//PREDICTED: FH1/FH2 domain-containing protein 3 isoform X13 [Homo sapiens];NP_001268668.1//FH1/FH2 domain-containing protein 3 isoform 2 [Homo sapiens];NP_001268669.1//FH1/FH2 domain-containing protein 3 isoform 3 [Homo sapiens]	80206	FHOD3	-2.44183
NP_001490.1//nucleoporin GLE1 isoform 2 [Homo sapiens];XP_006717123.1//PREDICTED: nucleoporin GLE1 isoform X3 [Homo sapiens];NP_001003722.1//nucleoporin GLE1 isoform 1 [Homo sapiens]	2733	GLE1	2.17914		XP_003282078.1//PREDICTED: tripartite motif-containing protein 49D1 isoform X1 [Nomascus leucogenys]	729384	TRIM49D2	-2.4344
NP_055333.3//zinc finger protein 229 isoform 1 [Homo sapiens]	7772	ZNF229	2.178		XP_006717373.1//PREDICTED: collagen alpha-1(XXVII) chain isoform X8 [Homo sapiens];NP_116277.2//collagen alpha-1(XXVII) chain preproprotein [Homo sapiens];XP_014441165.1//PREDICTED: collagen alpha-1(XXVII) chain [Tupaia chinensis];XP_011517447.1//PREDICTED: collagen alpha-1(XXVII) chain isoform X9 [Homo sapiens];XP_006717371.1//PREDICTED: collagen alpha-1(XXVII) chain isoform X3 [Homo sapiens]	85301	COL27A1	-2.43189
XP_003260389.2//PREDICTED: paralemmin-2 isoform X1 [Nomascus leucogenys];NP_001032370.1//paralemmin-2 isoform b [Homo sapiens]	114299	PALM2	2.1761		NP_001278894.1//wiskott-Aldrich syndrome protein family member 3 isoform 2 [Homo sapiens];NP_006637.2//wiskott-Aldrich syndrome protein family member 3 isoform 1 [Homo sapiens]	10810	WASF3	-2.43178
XP_011540164.1//PREDICTED: VWFA and cache domain-containing protein 1 isoform X1 [Homo sapiens];Q5VU97.2//RecName: Full=VWFA and cache domain-containing protein 1; Short=Cache domain-containing protein 1; Flags: Precursor;XP_008058695.2//VWFA and cache domain-containing protein 1 isoform X1 [Carlito syrichta]	57685	CACHD1	2.17455		NP_694979.2//equilibrative nucleoside transporter 4 isoform 1 [Homo sapiens];NP_001287776.1//equilibrative nucleoside transporter 4 isoform 2 [Homo sapiens]	222962	SLC29A4	-2.42998
NP_001545.2//protein CYR61 precursor [Homo sapiens];XP_011811487.1//PREDICTED: protein CYR61 isoform X1 [Colobus angolensis palliatus]	3491	CYR61	2.17368		XP_010624191.1//PREDICTED: hippocalcin-like protein 4 isoform X1 [Fukomys damarensis];OXB56417.1//hypothetical protein ASZ78_010671, partial [Callipepla squamata];NP_001269326.1//hippocalcin-like protein 4 isoform 2 [Homo sapiens]	51440	HPCAL4	-2.42836
XP_010387160.1//PREDICTED: olfactory receptor 7E24 [Rhinopithecus roxellana]	26648	OR7E24	2.1736		XP_005247439.1//PREDICTED: tumor protein p63-regulated gene 1 protein isoform X2 [Homo sapiens]	285386	TPRG1	-2.42792
NP_068779.1//induced myeloid leukemia cell differentiation protein Mcl-1 isoform 1 [Homo sapiens];NP_001184249.1//induced myeloid leukemia cell differentiation protein Mcl-1 isoform 3 [Homo sapiens];NP_877495.1//induced myeloid leukemia cell differentiation protein Mcl-1 isoform 2 [Homo sapiens]	4170	MCL1	2.17202		NP_002182.1//inhibin alpha chain preproprotein [Homo sapiens]	3623	INHA	-2.42553
ELK16457.1//Putative bifunctional methylenetetrahydrofolate dehydrogenase/cyclohydrolase 2 [Pteropus alecto];XP_008991428.1//PREDICTED: probable bifunctional methylenetetrahydrofolate dehydrogenase/cyclohydrolase 2 isoform X1 [Callithrix jacchus];NP_001338260.1//probable bifunctional methylenetetrahydrofolate dehydrogenase/cyclohydrolase 2 isoform 6 [Homo sapiens];XP_016863709.1//PREDICTED: proba…	441024	MTHFD2L	2.17		XP_008970657.1//PREDICTED: gastrotropin isoform X2 [Pan paniscus];NP_001035532.1//gastrotropin isoform 1 [Homo sapiens]	2172	FABP6	-2.42433
XP_003253026.1//PREDICTED: protein TMEPAI isoform X1 [Nomascus leucogenys];NP_954638.1//protein TMEPAI isoform b [Homo sapiens];XP_015004208.1//PREDICTED: protein TMEPAI [Macaca mulatta];NP_001242905.1//protein TMEPAI isoform d [Homo sapiens];XP_004090104.1//PREDICTED: protein TMEPAI isoform X2 [Nomascus leucogenys]	56937	PMEPA1	2.16688		NP_001468.1//G antigen 12I [Homo sapiens];NP_001341351.1//G antigen 12G isoform 2 [Homo sapiens]	645073	GAGE12G	-2.41669
AAF63764.1//GAP-like protein [Homo sapiens];NP_001095270.1//protein FAM13B isoform 2 [Homo sapiens];XP_005272064.1//PREDICTED: protein FAM13B isoform X3 [Homo sapiens];XP_006714710.1//PREDICTED: protein FAM13B isoform X1 [Homo sapiens];NP_057687.2//protein FAM13B isoform 1 [Homo sapiens]	51306	FAM13B	2.1637		NP_001338165.1//glutamate carboxypeptidase 2 isoform 6 [Homo sapiens];XP_012358236.1//PREDICTED: putative N-acetylated-alpha-linked acidic dipeptidase isoform X2 [Nomascus leucogenys];XP_016872922.1//PREDICTED: glutamate carboxypeptidase 2 isoform X2 [Homo sapiens];XP_012358248.1//PREDICTED: putative N-acetylated-alpha-linked acidic dipeptidase isoform X4 [Nomascus leucogenys];AAC83972.1//prostat…	2346	FOLH1	-2.41301
NP_001307656.1//SETDB2-PHF11 protein [Homo sapiens];NP_001035533.1//PHD finger protein 11 isoform a [Homo sapiens];NP_114121.2//histone-lysine N-methyltransferase SETDB2 isoform a [Homo sapiens]	107303344	SETDB2-PHF11	2.16339		NP_001009905.1//UDP-GlcNAc:betaGal beta-1,3-N-acetylglucosaminyltransferase-like protein 1 isoform a [Homo sapiens];XP_011521837.1//PREDICTED: UDP-GlcNAc:betaGal beta-1,3-N-acetylglucosaminyltransferase-like protein 1 isoform X5 [Homo sapiens];NP_001307671.1//UDP-GlcNAc:betaGal beta-1,3-N-acetylglucosaminyltransferase-like protein 1 isoform b [Homo sapiens]	146712	B3GNTL1	-2.41293
AAB02546.1//Gu protein, partial [Homo sapiens];NP_004719.2//nucleolar RNA helicase 2 isoform 1 [Homo sapiens]	9188	DDX21	2.15878		EAW71545.1//hCG2005428, isoform CRA_g [Homo sapiens];EAW71546.1//hCG2005428, isoform CRA_h [Homo sapiens];EAW71549.1//hCG2005428, isoform CRA_k [Homo sapiens];EAW71540.1//hCG2005428, isoform CRA_b [Homo sapiens];EAW71542.1//hCG2005428, isoform CRA_d [Homo sapiens];EAW71541.1//hCG2005428, isoform CRA_c [Homo sapiens]	8718	TNFRSF25	-2.40588
XP_016868263.1//PREDICTED: AN1-type zinc finger protein 2A isoform X1 [Homo sapiens]	90637	ZFAND2A	2.15785		XP_005259953.1//PREDICTED: tyrosine-protein kinase JAK3 isoform X1 [Homo sapiens]	3718	JAK3	-2.39278
NP_001727.1//C5a anaphylatoxin chemotactic receptor 1 [Homo sapiens]	728	C5AR1	2.15655		XP_007981173.1//PREDICTED: aldo-keto reductase family 1 member B10-like isoform X2 [Chlorocebus sabaeus];XP_009241521.1//PREDICTED: LOW QUALITY PROTEIN: aldo-keto reductase family 1 member B15 [Pongo abelii]	57016	AKR1B10	-2.38757
NP_054753.1//histone chaperone ASF1A [Homo sapiens]	25842	ASF1A	2.15652		XP_009241639.1//PREDICTED: protein FAM115C isoform X1 [Pongo abelii];EHH61538.1//hypothetical protein EGM_19442 [Macaca fascicularis];NP_001123498.2//TRPM8 channel-associated factor 2 isoform B [Homo sapiens];XP_012302973.1//TRPM8 channel-associated factor 2 isoform X1 [Aotus nancymaae];XP_006715990.1//PREDICTED: TRPM8 channel-associated factor 2 isoform X1 [Homo sapiens];BAG59629.1//unnamed prot…	285966	TCAF2	-2.38673
NP_001339686.1//lisH domain-containing protein ARMC9 isoform 3 [Homo sapiens];NP_079415.3//lisH domain-containing protein ARMC9 isoform 2 [Homo sapiens];XP_009236486.1//PREDICTED: lisH domain-containing protein ARMC9 isoform X3 [Pongo abelii];XP_009236484.1//PREDICTED: lisH domain-containing protein ARMC9 isoform X1 [Pongo abelii];NP_001339688.1//lisH domain-containing protein ARMC9 isoform 4 [Ho…	80210	ARMC9	2.15569		XP_012321134.1//muscarinic acetylcholine receptor M2 isoform X1 [Aotus nancymaae]	1129	CHRM2	-2.38365
XP_015003012.1//PREDICTED: probable JmjC domain-containing histone demethylation protein 2C isoform X2 [Macaca mulatta];NP_001309181.1//probable JmjC domain-containing histone demethylation protein 2C isoform e [Homo sapiens];NP_116165.1//probable JmjC domain-containing histone demethylation protein 2C isoform a [Homo sapiens]	221037	JMJD1C	2.15448		AAH36713.1//ATG16L2 protein, partial [Homo sapiens];NP_203746.1//autophagy-related protein 16-2 isoform 1 [Homo sapiens]	89849	ATG16L2	-2.38237
XP_016774298.1//PREDICTED: adipogenesis regulatory factor isoform X1 [Pan troglodytes]	10974	ADIRF	2.15416		NP_001356.1//disks large homolog 4 isoform 1 precursor [Homo sapiens];XP_006246746.1//PREDICTED: disks large homolog 4 isoform X2 [Rattus norvegicus];XP_007100750.1//PREDICTED: disks large homolog 4 isoform X3 [Physeter catodon];NP_001308004.1//disks large homolog 4 isoform 4 [Homo sapiens];XP_021569541.1//disks large homolog 4 isoform X6 [Carlito syrichta];NP_001122299.1//disks large homolog 4 i…	1742	DLG4	-2.38149
XP_003269939.1//PREDICTED: zinc finger protein 160 isoform X1 [Nomascus leucogenys];XP_017373422.1//PREDICTED: zinc finger protein 160 isoform X1 [Cebus capucinus imitator];XP_016882936.1//PREDICTED: zinc finger protein 160 isoform X3 [Homo sapiens];XP_016882934.1//PREDICTED: zinc finger protein 160 isoform X1 [Homo sapiens];XP_007996091.1//PREDICTED: zinc finger protein 160 isoform X1 [Chloroceb…	90338	ZNF160	2.15169		NP_001074003.1//protein unc-13 homolog C isoform 1 [Homo sapiens];NP_001316848.1//protein unc-13 homolog C isoform 2 [Homo sapiens]	440279	UNC13C	-2.37241
XP_021107603.1//putative mitochondrial import inner membrane translocase subunit Tim23B isoform X1 [Heterocephalus glaber];NP_001277047.1//putative mitochondrial import inner membrane translocase subunit Tim23B isoform 2 [Homo sapiens];NP_001277046.1//putative mitochondrial import inner membrane translocase subunit Tim23B isoform 1 [Homo sapiens]	100652748	TIMM23B	2.15101		XP_011812664.1//PREDICTED: uncharacterized protein LOC105522696 [Colobus angolensis palliatus];XP_011848295.1//PREDICTED: LOW QUALITY PROTEIN: adenylate kinase 4, mitochondrial-like [Mandrillus leucophaeus]	205	AK4	-2.36993
NP_113667.1//inhibin beta E chain preproprotein [Homo sapiens]	83729	INHBE	2.15038		NP_001295107.1//E3 ubiquitin-protein ligase NEURL1B isoform hNEUR2-deltaNHR2 [Homo sapiens];NP_001136123.1//E3 ubiquitin-protein ligase NEURL1B isoform hNEUR2 [Homo sapiens];NP_001295106.1//E3 ubiquitin-protein ligase NEURL1B isoform hNEUR2-deltaNHR1 [Homo sapiens]	54492	NEURL1B	-2.36515
NP_068572.1//dnaJ homolog subfamily C member 12 isoform a [Homo sapiens];NP_957714.1//dnaJ homolog subfamily C member 12 isoform b [Homo sapiens]	56521	DNAJC12	2.15021		NP_006669.1//CMRF35-like molecule 6 precursor [Homo sapiens]	10871	CD300C	-2.36494
NP_005923.2//mitochondrial intermediate peptidase [Homo sapiens];XP_017949521.1//PREDICTED: otolin-1 [Xenopus tropicalis];CUU98759.1//hypothetical transcript [Hymenolepis microstoma]	542767	PCOTH	2.1476		XP_004057516.2//PREDICTED: double C2-like domain-containing protein alpha isoform X1 [Gorilla gorilla gorilla]	8448	DOC2A	-2.36042
XP_003811963.2//PREDICTED: LOW QUALITY PROTEIN: tripartite motif-containing protein 51-like [Pan paniscus];XP_005579386.1//PREDICTED: tripartite motif-containing protein 51 [Macaca fascicularis];XP_016777261.1//PREDICTED: tripartite motif-containing protein 51 isoform X1 [Pan troglodytes]	84767	TRIM51	2.14609		NP_955523.1//protein ZNF365 isoform C [Homo sapiens];CAI46100.1//hypothetical protein [Homo sapiens];NP_955524.3//protein ZNF365 isoform D [Homo sapiens];NP_055766.2//protein ZNF365 isoform A [Homo sapiens];XP_017397811.1//PREDICTED: protein ZNF365 isoform X1 [Cebus capucinus imitator]	22891	ZNF365	-2.35368
EAW79755.1//activated leukocyte cell adhesion molecule, isoform CRA_a [Homo sapiens];NP_001618.2//CD166 antigen isoform 1 precursor [Homo sapiens];XP_009236843.1//PREDICTED: CD166 antigen isoform X1 [Pongo abelii];NP_001230209.1//CD166 antigen isoform 2 precursor [Homo sapiens]	214	ALCAM	2.13991		XP_016817690.1//PREDICTED: complement component C8 gamma chain [Pan troglodytes]	733	C8G	-2.35338
XP_016798204.1//PREDICTED: zinc finger protein 674 isoform X3 [Pan troglodytes];XP_016798205.1//PREDICTED: zinc finger protein 674 isoform X4 [Pan troglodytes];XP_012303616.1//zinc finger protein 674 isoform X2 [Aotus nancymaae]	641339	ZNF674	2.13862		NP_065983.1//melanoma-associated antigen E1 [Homo sapiens]	57692	MAGEE1	-2.35077
NP_001130002.1//glia-derived nexin isoform c precursor [Homo sapiens];XP_005246698.1//PREDICTED: glia-derived nexin isoform X1 [Homo sapiens]	5270	SERPINE2	2.13767		XP_011525811.1//PREDICTED: dermokine isoform X14 [Homo sapiens];AAQ88778.1//KFQG729 [Homo sapiens];NP_001339257.1//dermokine isoform 13 [Homo sapiens];XP_017359609.1//PREDICTED: dermokine isoform X2 [Cebus capucinus imitator];NP_001339261.1//dermokine isoform 16 [Homo sapiens];XP_011525808.1//PREDICTED: dermokine isoform X11 [Homo sapiens];XP_011525810.1//PREDICTED: dermokine isoform X13 [Homo sa…	93099	DMKN	-2.35054
NP_001108224.1//complement decay-accelerating factor isoform 2 precursor [Homo sapiens];NP_001287832.1//complement decay-accelerating factor isoform 6 precursor [Homo sapiens];NP_000565.1//complement decay-accelerating factor isoform 1 preproprotein [Homo sapiens];NP_001287833.1//complement decay-accelerating factor isoform 7 precursor [Homo sapiens];NP_001287831.1//complement decay-accelerating …	1604	CD55	2.13474		NP_006846.1//ER lumen protein-retaining receptor 3 isoform a [Homo sapiens];NP_057839.1//ER lumen protein-retaining receptor 3 isoform b [Homo sapiens]	11015	KDELR3	-2.35009
XP_011760711.1//PREDICTED: serine/threonine-protein kinase 17A [Macaca nemestrina]	9263	STK17A	2.13427		NP_065753.2//uncharacterized family 31 glucosidase KIAA1161 [Homo sapiens]	57462	MYORG	-2.34759
NP_061986.1//fibroblast growth factor 21 precursor [Homo sapiens]	26291	FGF21	2.12802		XP_003828376.2//PREDICTED: LOW QUALITY PROTEIN: CMP-N-acetylneuraminate-poly-alpha-2,8-sialyltransferase [Pan paniscus]	7903	ST8SIA4	-2.34653
XP_011510103.1//PREDICTED: interleukin-1 receptor type 2 isoform X1 [Homo sapiens]	7850	IL1R2	2.12603		XP_007965604.1//PREDICTED: T-cell surface glycoprotein CD4 isoform X1 [Chlorocebus sabaeus];NP_000607.1//T-cell surface glycoprotein CD4 isoform 1 precursor [Homo sapiens];NP_001181943.1//T-cell surface glycoprotein CD4 isoform 2 [Homo sapiens]	920	CD4	-2.3451
NP_001300978.1//NAD-dependent protein deacetylase sirtuin-1 isoform c [Homo sapiens];NP_036370.2//NAD-dependent protein deacetylase sirtuin-1 isoform a [Homo sapiens]	23411	SIRT1	2.12484		NP_002266.2//keratin, type I cytoskeletal 15 [Homo sapiens];XP_008010905.1//PREDICTED: keratin, type I cytoskeletal 15 isoform X1 [Chlorocebus sabaeus];XP_017364950.1//PREDICTED: keratin, type I cytoskeletal 15 [Cebus capucinus imitator]	3866	KRT15	-2.34276
NP_001317689.1//transmembrane protein 268 isoform 2 [Homo sapiens];NP_694590.2//transmembrane protein 268 isoform 1 [Homo sapiens];XP_011516657.1//PREDICTED: transmembrane protein C9orf91 isoform X6 [Homo sapiens]	203197	TMEM268	2.12471		XP_014978521.1//PREDICTED: microtubule-associated serine/threonine-protein kinase 1 isoform X2 [Macaca mulatta];NP_055790.1//microtubule-associated serine/threonine-protein kinase 1 [Homo sapiens];XP_011380831.1//PREDICTED: microtubule-associated serine/threonine-protein kinase 1 isoform X1 [Pteropus vampyrus]	22983	MAST1	-2.3387
NP_001487.2//GDNF family receptor alpha-3 preproprotein [Homo sapiens]	2676	GFRA3	2.12106		XP_007103963.1//PREDICTED: probable E3 ubiquitin-protein ligase DTX3 isoform X1 [Physeter catodon]	196403	DTX3	-2.33169
NP_055723.1//dolichol kinase [Homo sapiens]	22845	DOLK	2.11921		NP_064586.1//5'(3')-deoxyribonucleotidase, mitochondrial precursor [Homo sapiens];XP_005256789.1//PREDICTED: 5'(3')-deoxyribonucleotidase, mitochondrial isoform X3 [Homo sapiens]	56953	NT5M	-2.3261
NP_064608.2//extracellular serine/threonine protein kinase FAM20C precursor [Homo sapiens]	56975	FAM20C	2.11865		XP_008527235.1//PREDICTED: matrix metalloproteinase-14 [Equus przewalskii]	4323	MMP14	-2.32231
NP_060323.1//thioredoxin-like protein 4B isoform 1 [Homo sapiens];NP_001311283.1//thioredoxin-like protein 4B isoform 2 [Homo sapiens]	54957	TXNL4B	2.11755		NP_647477.1//amphiphysin isoform 2 [Homo sapiens];NP_001626.1//amphiphysin isoform 1 [Homo sapiens]	273	AMPH	-2.3223
XP_005879809.1//PREDICTED: RNA-binding protein 39 isoform X4 [Myotis brandtii];ERE71699.1//RNA-binding protein 39-like isoform 2 [Cricetulus griseus];NP_001310351.1//RNA-binding protein 39 isoform e [Homo sapiens];ELK04148.1//RNA-binding protein 39 [Pteropus alecto];ERE71700.1//RNA-binding protein 39-like isoform 1 [Cricetulus griseus];XP_006921825.1//PREDICTED: RNA-binding protein 39 isoform X2 …	9584	RBM39	2.11488		XP_008001754.1//PREDICTED: integrin alpha-7 isoform X3 [Chlorocebus sabaeus];XP_008001752.1//PREDICTED: integrin alpha-7 isoform X1 [Chlorocebus sabaeus];NP_001138469.1//integrin alpha-7 isoform 3 [Homo sapiens];XP_008001753.1//PREDICTED: integrin alpha-7 isoform X2 [Chlorocebus sabaeus]	3679	ITGA7	-2.31858
XP_009233496.1//PREDICTED: glutamate receptor 3 isoform X4 [Pongo abelii];BAD90527.1//mKIAA4184 protein, partial [Mus musculus];XP_011817583.1//PREDICTED: glutamate receptor 3 isoform X1 [Colobus angolensis palliatus]	2892	GRIA3	2.11197		BAA82978.1//KIAA1026 protein, partial [Homo sapiens];NP_001018000.1//kazrin isoform B [Homo sapiens];XP_020137237.1//kazrin isoform X4 [Microcebus murinus];XP_007175004.1//PREDICTED: kazrin isoform X1 [Balaenoptera acutorostrata scammoni];XP_005245852.1//PREDICTED: kazrin isoform X3 [Homo sapiens]	23254	KAZN	-2.31476
NP_003705.1//stanniocalcin-2 precursor [Homo sapiens]	8614	STC2	2.11136		NP_001335178.1//protein PBMUCL2 precursor [Homo sapiens]	285834	HCG22	-2.31456
XP_020008934.1//histone H2A type 1-C-like [Castor canadensis];XP_011818239.1//PREDICTED: histone H2A type 1-J isoform X1 [Colobus angolensis palliatus]	8334	HIST1H2AC	2.1104		NP_443156.2//rhophilin-1 [Homo sapiens];Q8TCX5.1//RecName: Full=Rhophilin-1; AltName: Full=GTP-Rho-binding protein 1;XP_016868503.1//PREDICTED: rhophilin-1 isoform X11 [Homo sapiens];XP_016868504.1//PREDICTED: rhophilin-1 isoform X12 [Homo sapiens];EAW82255.1//rhophilin, Rho GTPase binding protein 1, isoform CRA_e [Homo sapiens];EAW82251.1//rhophilin, Rho GTPase binding protein 1, isoform CRA_a […	114822	RHPN1	-2.31142
XP_007990756.1//PREDICTED: AMME syndrome candidate gene 1 protein isoform X2 [Chlorocebus sabaeus];NP_001020751.1//AMME syndrome candidate gene 1 protein isoform 2 [Homo sapiens];XP_007990755.1//PREDICTED: AMME syndrome candidate gene 1 protein isoform X1 [Chlorocebus sabaeus];NP_001128965.1//AMME syndrome candidate gene 1 protein homolog [Pongo abelii]	9949	AMMECR1	2.1088		NP_001003406.1//voltage-dependent T-type calcium channel subunit alpha-1I isoform b [Homo sapiens];NP_066919.2//voltage-dependent T-type calcium channel subunit alpha-1I isoform a [Homo sapiens]	8911	CACNA1I	-2.30776
XP_012508237.1//PREDICTED: interferon-related developmental regulator 1 isoform X1 [Propithecus coquereli];XP_012591605.1//interferon-related developmental regulator 1 isoform X2 [Microcebus murinus];AAV38693.1//interferon-related developmental regulator 1 [Homo sapiens]	3475	IFRD1	2.10763		NP_001128653.1//sodium/glucose cotransporter 4 isoform 1 [Homo sapiens];XP_012290315.1//sodium/glucose cotransporter 4 [Aotus nancymaae];AAI04864.1//SLC5A9 protein [Homo sapiens]	200010	SLC5A9	-2.30442
XP_011838113.1//PREDICTED: insulin gene enhancer protein ISL-2 [Mandrillus leucophaeus];NP_665804.1//insulin gene enhancer protein ISL-2 [Homo sapiens]	64843	ISL2	2.10478		NP_001839.2//collagen alpha-1(VI) chain precursor [Homo sapiens];ETE70123.1//Collagen alpha-2(VI) chain, partial [Ophiophagus hannah]	1291	COL6A1	-2.30338
XP_007995077.1//PREDICTED: tyrosine-protein kinase receptor UFO isoform X3 [Chlorocebus sabaeus];NP_001690.2//tyrosine-protein kinase receptor UFO isoform 2 precursor [Homo sapiens];NP_068713.2//tyrosine-protein kinase receptor UFO isoform 1 precursor [Homo sapiens];XP_007995078.1//PREDICTED: tyrosine-protein kinase receptor UFO isoform X4 [Chlorocebus sabaeus]	558	AXL	2.10169		NP_066025.2//signal peptide, CUB and EGF-like domain-containing protein 2 isoform 1 precursor [Homo sapiens];NP_001164161.1//signal peptide, CUB and EGF-like domain-containing protein 2 isoform 2 precursor [Homo sapiens];Q9NQ36.2//RecName: Full=Signal peptide, CUB and EGF-like domain-containing protein 2; AltName: Full=Protein CEGP1; Flags: Precursor;NP_001317128.1//signal peptide, CUB and EGF-li…	57758	SCUBE2	-2.30099
XP_011518813.1//PREDICTED: tripartite motif-containing protein 66 isoform X5 [Homo sapiens]	9866	TRIM66	2.10044		XP_014983858.1//PREDICTED: AF4/FMR2 family member 2 isoform X1 [Macaca mulatta];XP_004065028.2//PREDICTED: AF4/FMR2 family member 2 [Gorilla gorilla gorilla]	2334	AFF2	-2.29651
NP_671716.2//tumor necrosis factor receptor superfamily member 10B isoform 2 precursor [Homo sapiens];NP_003833.4//tumor necrosis factor receptor superfamily member 10B isoform 1 precursor [Homo sapiens]	8795	TNFRSF10B	2.09673		BAD92409.1//solute carrier family 6 (neurotransmitter transporter, taurine), member 6 variant, partial [Homo sapiens];NP_001127839.2//sodium- and chloride-dependent taurine transporter isoform c [Homo sapiens]	6533	SLC6A6	-2.28603
NP_000302.1//major prion protein isoform Prp preproprotein [Homo sapiens]	5621	PRNP	2.0943		AAQ88483.1//LGI3 [Homo sapiens]	203190	LGI3	-2.28553
NP_001295277.1//zinc finger protein 433 isoform 3 [Homo sapiens];NP_001073880.1//zinc finger protein 433 isoform 1 [Homo sapiens]	163059	ZNF433	2.0923		XP_014990621.1//PREDICTED: TRPM8 channel-associated factor 2 isoform X2 [Macaca mulatta];NP_001139131.1//cTAGE family member 9 [Homo sapiens]	340307	CTAGE6	-2.28174
NP_937822.2//pyroglutamylated RFamide peptide receptor [Homo sapiens]	84109	QRFPR	2.09188		NP_003096.1//sortilin-related receptor preproprotein [Homo sapiens];XP_016873659.1//PREDICTED: sortilin-related receptor isoform X3 [Homo sapiens];XP_016873658.1//PREDICTED: sortilin-related receptor isoform X2 [Homo sapiens];XP_016873660.1//PREDICTED: sortilin-related receptor isoform X4 [Homo sapiens];Q92673.2//RecName: Full=Sortilin-related receptor; AltName: Full=Low-density lipoprotein recep…	6653	SORL1	-2.27979
NP_001341201.1//ankyrin-2 isoform 39 [Homo sapiens];NP_001341187.1//ankyrin-2 isoform 27 [Homo sapiens];NP_001139.3//ankyrin-2 isoform 1 [Homo sapiens];NP_001341154.1//ankyrin-2 isoform 4 [Homo sapiens];NP_001341205.1//ankyrin-2 isoform 43 [Homo sapiens];XP_007997794.1//PREDICTED: ankyrin-2 isoform X24 [Chlorocebus sabaeus];NP_001341182.1//ankyrin-2 isoform 22 [Homo sapiens];NP_001341174.1//ankyr…	287	ANK2	2.0915		NP_001137281.1//brain-derived neurotrophic factor isoform d [Homo sapiens];XP_006980880.1//PREDICTED: LOW QUALITY PROTEIN: brain-derived neurotrophic factor [Peromyscus maniculatus bairdii];NP_733930.1//brain-derived neurotrophic factor isoform c [Homo sapiens];XP_017804026.1//brain-derived neurotrophic factor isoform X1 [Papio anubis];XP_019830081.1//PREDICTED: brain-derived neurotrophic factor …	627	BDNF	-2.27344
NP_055478.2//lysine-specific demethylase 4A [Homo sapiens]	9682	KDM4A	2.08642		NP_003603.1//semaphorin-7A isoform 1 preproprotein [Homo sapiens];NP_001139501.1//semaphorin-7A isoform 2 precursor [Homo sapiens];XP_011755267.1//PREDICTED: semaphorin-7A isoform X2 [Macaca nemestrina]	8482	SEMA7A	-2.27204
EHH59695.1//hypothetical protein EGM_09871 [Macaca fascicularis];XP_014438515.1//PREDICTED: protein fosB [Tupaia chinensis];ABW34736.1//FBJ murine osteosarcoma viral oncogene-like B variant 7 [Homo sapiens];EAW57353.1//hCG1995645 [Homo sapiens];ABW34734.1//FBJ murine osteosarcoma viral oncogene-like B variant 5 [Homo sapiens]	2354	FOSB	2.08527		XP_013369041.1//PREDICTED: ephrin type-B receptor 3 [Chinchilla lanigera]	2049	EPHB3	-2.26893
NP_037508.2//SERTA domain-containing protein 1 [Homo sapiens]	29950	SERTAD1	2.08468		XP_016790097.1//PREDICTED: phospholipid-transporting ATPase IK isoform X4 [Pan troglodytes];BAC86088.1//unnamed protein product [Homo sapiens];XP_016790096.1//PREDICTED: phospholipid-transporting ATPase IK isoform X3 [Pan troglodytes]	148229	ATP8B3	-2.26733
XP_018893468.1//PREDICTED: zinc finger CCHC domain-containing protein 8 [Gorilla gorilla gorilla];NP_060082.2//zinc finger CCHC domain-containing protein 8 isoform 1 [Homo sapiens];NP_001337864.1//zinc finger CCHC domain-containing protein 8 isoform 2 [Homo sapiens]	55596	ZCCHC8	2.08314		XP_016810485.1//PREDICTED: dyslexia-associated protein KIAA0319 homolog isoform X3 [Pan troglodytes];NP_001337333.1//dyslexia-associated protein KIAA0319 isoform f [Homo sapiens];XP_002816530.1//PREDICTED: dyslexia-associated protein KIAA0319 homolog isoform X1 [Pongo abelii];XP_016810488.1//PREDICTED: dyslexia-associated protein KIAA0319 homolog isoform X7 [Pan troglodytes];NP_001161849.1//dysle…	9856	KIAA0319	-2.26644
XP_010358221.1//PREDICTED: pterin-4-alpha-carbinolamine dehydratase 2 [Rhinopithecus roxellana]	84105	PCBD2	2.08067		XP_003822922.1//PREDICTED: gamma-aminobutyric acid receptor subunit rho-2 [Pan paniscus]	2570	GABRR2	-2.26524
NP_000317.1//retinaldehyde-binding protein 1 [Homo sapiens]	6017	RLBP1	2.08033		NP_149015.2//protein piccolo isoform 1 [Homo sapiens];AAI08290.1//PCLO protein, partial [Homo sapiens];XP_016867496.1//PREDICTED: protein piccolo isoform X2 [Homo sapiens];NP_055325.2//protein piccolo isoform 2 [Homo sapiens]	27445	PCLO	-2.2652
NP_001012776.1//nucleoside diphosphate-linked moiety X motif 17 [Homo sapiens];XP_012498909.1//PREDICTED: nucleoside diphosphate-linked moiety X motif 17 [Propithecus coquereli]	200035	NUDT17	2.07897		XP_016874256.1//PREDICTED: transmembrane protein 132B isoform X2 [Homo sapiens];NP_443139.2//transmembrane protein 132B isoform a [Homo sapiens]	114795	TMEM132B	-2.26103
CAD97961.1//hypothetical protein, partial [Homo sapiens]	257194	NEGR1	2.07747		NP_077816.1//probable phospholipid-transporting ATPase VA [Homo sapiens]	57194	ATP10A	-2.25968
NP_009036.2//beckwith-Wiedemann syndrome chromosomal region 1 candidate gene B protein isoform a [Homo sapiens];XP_011785497.1//PREDICTED: LOW QUALITY PROTEIN: beckwith-Wiedemann syndrome chromosomal region 1 candidate gene B protein [Colobus angolensis palliatus]	5003	SLC22A18AS	2.07707		NP_001230115.1//serine/threonine-protein kinase pim-1 isoform 1 [Homo sapiens]	5292	PIM1	-2.2587
NP_003671.1//tyrosine--tRNA ligase, cytoplasmic [Homo sapiens]	8565	YARS	2.07367		NP_001139681.1//cGMP-dependent 3',5'-cyclic phosphodiesterase isoform PDE2A4 [Homo sapiens];NP_001137311.1//cGMP-dependent 3',5'-cyclic phosphodiesterase isoform PDE2A2 precursor [Homo sapiens];NP_002590.1//cGMP-dependent 3',5'-cyclic phosphodiesterase isoform PDE2A3 [Homo sapiens];NP_001230713.1//cGMP-dependent 3',5'-cyclic phosphodiesterase isoform PDE2A1 [Homo sapiens]	5138	PDE2A	-2.25852
XP_006008237.1//PREDICTED: cysteine-rich hydrophobic domain-containing protein 2 isoform X1 [Latimeria chalumnae]	26511	CHIC2	2.0673		NP_001280160.1//N-myc proto-oncogene protein isoform 2 [Homo sapiens];XP_015289459.1//PREDICTED: N-myc proto-oncogene protein isoform X1 [Macaca fascicularis];XP_015289460.1//PREDICTED: N-myc proto-oncogene protein isoform X2 [Macaca fascicularis]	4613	MYCN	-2.25821
AHY28879.1//nuclear pore complex-interacting protein, partial [Homo sapiens];XP_016885700.1//PREDICTED: nuclear pore complex-interacting protein family member A7-like isoform X1 [Homo sapiens];XP_016879003.1//PREDICTED: nuclear pore complex interacting protein member isoform X1 [Homo sapiens]	100288332	NPIPA5	2.06666		XP_011945349.1//PREDICTED: protein FAM46C isoform X1 [Cercocebus atys]	54855	FAM46C	-2.25638
XP_009244144.1//PREDICTED: deleted in malignant brain tumors 1 protein [Pongo abelii];NP_060049.2//deleted in malignant brain tumors 1 protein isoform c precursor [Homo sapiens];NP_015568.2//deleted in malignant brain tumors 1 protein isoform b precursor [Homo sapiens];XP_011537715.1//PREDICTED: deleted in malignant brain tumors 1 protein isoform X24 [Homo sapiens];NP_001307573.1//deleted in mali…	1755	DMBT1	2.06567		XP_005968572.1//PREDICTED: LOW QUALITY PROTEIN: collagen alpha-1(XIII) chain [Pantholops hodgsonii];XP_011980932.1//PREDICTED: collagen alpha-1(XIII) chain isoform X26 [Ovis aries musimon];XP_017898056.1//PREDICTED: collagen alpha-1(XIII) chain isoform X9 [Capra hircus];XP_012618095.1//collagen alpha-1(XIII) chain isoform X7 [Microcebus murinus];XP_018891109.1//PREDICTED: collagen alpha-1(XIII) c…	1305	COL13A1	-2.25312
NP_005752.1//plexin-C1 precursor [Homo sapiens];BAD92171.1//plexin C1 variant, partial [Homo sapiens]	10154	PLXNC1	2.06445		NP_005260.1//zinc finger protein GLI1 isoform 1 [Homo sapiens];ACX35434.1//truncated GLI1 [Homo sapiens]	2735	GLI1	-2.24873
NP_597812.1//electrogenic sodium bicarbonate cotransporter 4 isoform c [Homo sapiens];NP_067019.3//electrogenic sodium bicarbonate cotransporter 4 isoform a [Homo sapiens]	57835	SLC4A5	2.06382		NP_009010.2//protein tyrosine phosphatase type IVA 3 isoform 2 [Homo sapiens];NP_116000.1//protein tyrosine phosphatase type IVA 3 isoform 1 [Homo sapiens]	11156	PTP4A3	-2.24688
NP_005185.2//CCAAT/enhancer-binding protein beta isoform a [Homo sapiens]	1051	CEBPB	2.05894		AAI07131.1//C6orf154 protein, partial [Homo sapiens];NP_001012992.1//leucine-rich repeat-containing protein 73 isoform 1 [Homo sapiens]	221424	LRRC73	-2.24483
NP_997461.1//cAMP-dependent protein kinase catalytic subunit beta isoform 3 [Homo sapiens];BAD92426.1//cAMP-dependent protein kinase catalytic subunit beta isoform 2 variant, partial [Homo sapiens];XP_016857196.1//PREDICTED: cAMP-dependent protein kinase catalytic subunit beta isoform X9 [Homo sapiens];NP_001287845.1//cAMP-dependent protein kinase catalytic subunit beta isoform 11 [Homo sapiens];…	5567	PRKACB	2.05652		NP_001099048.1//synaptonemal complex central element protein 2 [Homo sapiens]	256126	SYCE2	-2.23944
NP_060051.2//neuronal acetylcholine receptor subunit alpha-9 precursor [Homo sapiens]	55584	CHRNA9	2.05293		NP_612460.1//IQ domain-containing protein D isoform 2 [Homo sapiens];NP_001317381.1//IQ domain-containing protein D isoform 1 [Homo sapiens]	115811	IQCD	-2.23837
CAH91293.1//hypothetical protein, partial [Pongo abelii];NP_001128626.1//zinc transporter ZIP14 isoform c precursor [Homo sapiens];ALQ34028.1//solute carrier family 39 member 14 isoform 3, partial [Homo sapiens];NP_001338586.1//zinc transporter ZIP14 isoform d [Homo sapiens]	23516	SLC39A14	2.05051		NP_005305.1//gastrin-releasing peptide receptor [Homo sapiens]	2925	GRPR	-2.23821
XP_011903595.1//PREDICTED: nuclear receptor subfamily 4 group A member 1 isoform X1 [Cercocebus atys];XP_016874736.1//PREDICTED: nuclear receptor subfamily 4 group A member 1 isoform X2 [Homo sapiens];NP_001189163.1//nuclear receptor subfamily 4 group A member 1 isoform 3 [Homo sapiens];XP_005268879.1//PREDICTED: nuclear receptor subfamily 4 group A member 1 isoform X1 [Homo sapiens]	3164	NR4A1	2.05034		NP_001017417.1//cancer/testis antigen family 45 member A1 [Homo sapiens];CAI41545.1//novel protein [Homo sapiens];NP_001017435.1//cancer/testis antigen family 45 member A3 [Homo sapiens];NP_001278464.1//cancer/testis antigen family 45 member A8 [Homo sapiens]	102723680	CT45A9	-2.23551
NP_001309763.1//extended synaptotagmin-3 isoform b [Homo sapiens];NP_114119.2//extended synaptotagmin-3 isoform a [Homo sapiens]	83850	ESYT3	2.04773		NP_001284521.1//protein sel-1 homolog 3 isoform 2 [Homo sapiens];XP_016806909.1//PREDICTED: protein sel-1 homolog 3 isoform X1 [Pan troglodytes];NP_056002.2//protein sel-1 homolog 3 isoform 1 [Homo sapiens]	23231	SEL1L3	-2.23109
NP_003421.2//zinc finger protein 91 isoform 1 [Homo sapiens];NP_001287880.1//zinc finger protein 91 isoform 2 [Homo sapiens]	7644	ZNF91	2.04286		EAW49341.1//fibroblast growth factor receptor 2 (bacteria-expressed kinase, keratinocyte growth factor receptor, craniofacial dysostosis 1, Crouzon syndrome, Pfeiffer syndrome, Jackson-Weiss syndrome), isoform CRA_d [Homo sapiens];XP_008512354.1//PREDICTED: fibroblast growth factor receptor 2 isoform X8 [Equus przewalskii];BAG57383.1//unnamed protein product [Homo sapiens];XP_008949231.1//PREDICT…	2263	FGFR2	-2.22919
XP_523607.3//PREDICTED: schlafen family member 5 [Pan troglodytes]	162394	SLFN5	2.04253		NP_694961.2//transmembrane protein 92 precursor [Homo sapiens]	162461	TMEM92	-2.22643
XP_016815074.1//PREDICTED: peptidase inhibitor 15 isoform X1 [Pan troglodytes]	51050	PI15	2.04055		NP_001305163.1//syntaphilin isoform 1 [Homo sapiens]	9751	SNPH	-2.22633
XP_018871372.1//PREDICTED: zinc finger protein 530 [Gorilla gorilla gorilla]	348327	ZNF530	2.03702		XP_002920972.1//PREDICTED: phospholemman [Ailuropoda melanoleuca]	5348	FXYD1	-2.22625
NP_079130.2//pyridine nucleotide-disulfide oxidoreductase domain-containing protein 1 isoform 1 [Homo sapiens]	79912	PYROXD1	2.02928		NP_001245144.1//interleukin-12 receptor subunit beta-2 isoform c precursor [Homo sapiens];NP_001245145.1//interleukin-12 receptor subunit beta-2 isoform d precursor [Homo sapiens];NP_001245143.1//interleukin-12 receptor subunit beta-2 isoform b precursor [Homo sapiens];AAI04773.1//Interleukin 12 receptor, beta 2, precursor [Homo sapiens]	3595	IL12RB2	-2.21592
NP_702915.1//outer dense fiber protein 2 isoform 6 [Homo sapiens];XP_008974125.1//PREDICTED: outer dense fiber protein 2 isoform X21 [Pan paniscus];XP_011894348.1//PREDICTED: outer dense fiber protein 2 isoform X3 [Cercocebus atys];XP_011894346.1//PREDICTED: outer dense fiber protein 2 isoform X1 [Cercocebus atys];NP_702914.1//outer dense fiber protein 2 isoform 4 [Homo sapiens];XP_008974096.1//P…	4957	ODF2	2.02927		NP_001120648.1//protein maestro isoform d [Homo sapiens];NP_001120646.1//protein maestro isoform b [Homo sapiens];NP_001120647.1//protein maestro isoform c [Homo sapiens];NP_114145.2//protein maestro isoform a [Homo sapiens]	83876	MRO	-2.21481
NP_001612.1//aryl hydrocarbon receptor [Homo sapiens]	196	AHR	2.02894		EAX11680.1//G protein-coupled receptor 39, isoform CRA_c [Homo sapiens];NP_001499.1//G-protein coupled receptor 39 [Homo sapiens]	2863	GPR39	-2.21354
XP_017353849.1//PREDICTED: guanylate-binding protein 5 isoform X1 [Cebus capucinus imitator]	115362	GBP5	2.02736		XP_011944937.1//PREDICTED: 3 beta-hydroxysteroid dehydrogenase type 7 isoform X5 [Cercocebus atys];XP_008957866.1//PREDICTED: 3 beta-hydroxysteroid dehydrogenase type 7 isoform X1 [Pan paniscus];XP_011741736.1//PREDICTED: 3 beta-hydroxysteroid dehydrogenase type 7 isoform X1 [Macaca nemestrina];XP_019661010.1//PREDICTED: 3 beta-hydroxysteroid dehydrogenase type 7 isoform X5 [Ailuropoda melanoleuc…	80270	HSD3B7	-2.20901
NP_055285.1//rho-related GTP-binding protein Rho6 precursor [Homo sapiens]	27289	RND1	2.02687		NP_150377.1//disintegrin and metalloproteinase domain-containing protein 19 preproprotein [Homo sapiens];CAC20585.1//meltrin-beta/ADAM 19 homologue [Homo sapiens]	8728	ADAM19	-2.20024
NP_065077.1//sodium/potassium/calcium exchanger 2 isoform 1 [Homo sapiens];NP_001180217.1//sodium/potassium/calcium exchanger 2 isoform 2 [Homo sapiens]	25769	SLC24A2	2.02686		NP_663791.1//synaptogyrin-1 isoform 1c [Homo sapiens];XP_010981861.1//PREDICTED: synaptogyrin-1 [Camelus dromedarius];NP_663783.1//synaptogyrin-1 isoform 1b [Homo sapiens]	9145	SYNGR1	-2.19986
XP_011520832.1//PREDICTED: polycystin-1 isoform X3 [Homo sapiens];XP_007980331.1//PREDICTED: polycystin-1 isoform X1 [Chlorocebus sabaeus]	5310	PKD1	2.02639		NP_003648.2//breast carcinoma-amplified sequence 1 isoform 1 [Homo sapiens];NP_001303290.1//breast carcinoma-amplified sequence 1 isoform 2 [Homo sapiens]	8537	BCAS1	-2.19852
XP_008002687.1//PREDICTED: mitochondrial 10-formyltetrahydrofolate dehydrogenase isoform X1 [Chlorocebus sabaeus]	160428	ALDH1L2	2.02591		AAH14513.2//SLC9A3R2 protein, partial [Homo sapiens];XP_005590983.1//PREDICTED: Na(+)/H(+) exchange regulatory cofactor NHE-RF2 [Macaca fascicularis];XP_016879383.1//PREDICTED: Na(+)/H(+) exchange regulatory cofactor NHE-RF2 isoform X1 [Homo sapiens]	9351	SLC9A3R2	-2.19455
XP_021588824.1//A disintegrin and metalloproteinase with thrombospondin motifs 16 [Ictidomys tridecemlineatus];NP_620687.2//A disintegrin and metalloproteinase with thrombospondin motifs 16 preproprotein [Homo sapiens];ABB70405.1//ADAMTS16s alternative splice form [Homo sapiens];XP_005556624.1//PREDICTED: A disintegrin and metalloproteinase with thrombospondin motifs 16 [Macaca fascicularis]	170690	ADAMTS16	2.01984		NP_001123556.1//actin-binding LIM protein 2 isoform 2 [Homo sapiens];NP_001123559.1//actin-binding LIM protein 2 isoform 5 [Homo sapiens];NP_001123557.1//actin-binding LIM protein 2 isoform 3 [Homo sapiens];NP_001123558.1//actin-binding LIM protein 2 isoform 4 [Homo sapiens];NP_115808.3//actin-binding LIM protein 2 isoform 6 [Homo sapiens];NP_001123555.1//actin-binding LIM protein 2 isoform 1 [Ho…	84448	ABLIM2	-2.19063
EPQ18543.1//Hyaluronan and proteoglycan link protein 1 [Myotis brandtii]	1404	HAPLN1	2.01833		XP_007070215.1//PREDICTED: voltage-gated potassium channel subunit beta-2 isoform X4 [Chelonia mydas];NP_003627.1//voltage-gated potassium channel subunit beta-2 isoform 1 [Homo sapiens];XP_016858110.1//PREDICTED: voltage-gated potassium channel subunit beta-2 isoform X5 [Homo sapiens];NP_001164529.1//voltage-gated potassium channel subunit beta-2 isoform 2 [Oryctolagus cuniculus];XP_007070213.1/…	8514	KCNAB2	-2.18661
XP_003825579.2//PREDICTED: UPF0693 protein C10orf32 homolog [Pan paniscus]	119032	BORCS7	2.01814		NP_789792.1//NACHT, LRR and PYD domains-containing protein 14 [Homo sapiens]	338323	NLRP14	-2.1863
XP_015998147.1//PREDICTED: autophagy-related protein 101 isoform X1 [Rousettus aegyptiacus]	60673	ATG101	2.01788		NP_001481.2//beta-1,3-galactosyl-O-glycosyl-glycoprotein beta-1,6-N-acetylglucosaminyltransferase [Homo sapiens]	2650	GCNT1	-2.17833
NP_001161396.1//protein CMSS1 isoform 2 [Homo sapiens];NP_115735.2//protein CMSS1 isoform 1 [Homo sapiens]	84319	CMSS1	2.01776		NP_001078518.1//ras-related protein M-Ras isoform 1 precursor [Homo sapiens];XP_008586945.1//PREDICTED: ras-related protein M-Ras isoform X2 [Galeopterus variegatus];EAW81162.1//hCG1814203 [Homo sapiens];EHB11220.1//Ras-related protein M-Ras [Heterocephalus glaber];XP_014436402.1//PREDICTED: ras-related protein M-Ras isoform X1 [Pelodiscus sinensis]	22808	MRAS	-2.17556
XP_017373564.1//PREDICTED: LOW QUALITY PROTEIN: protein BEX4 [Cebus capucinus imitator];EAW54721.1//hCG17757, isoform CRA_c [Homo sapiens]	56271	BEX4	2.01756		NP_001316066.1//receptor-type tyrosine-protein phosphatase F isoform 3 precursor [Homo sapiens];NP_001316067.1//receptor-type tyrosine-protein phosphatase F isoform 4 precursor [Homo sapiens];XP_011934466.1//PREDICTED: receptor-type tyrosine-protein phosphatase F isoform X2 [Cercocebus atys];XP_011934472.1//PREDICTED: receptor-type tyrosine-protein phosphatase F isoform X8 [Cercocebus atys];NP_00…	5792	PTPRF	-2.17433
XP_016862887.1//PREDICTED: E3 ubiquitin-protein ligase CBL-B isoform X5 [Homo sapiens];XP_003825100.2//PREDICTED: E3 ubiquitin-protein ligase CBL-B isoform X3 [Pan paniscus];XP_016862884.1//PREDICTED: E3 ubiquitin-protein ligase CBL-B isoform X1 [Homo sapiens];XP_011945409.1//PREDICTED: E3 ubiquitin-protein ligase CBL-B isoform X1 [Cercocebus atys];NP_001308719.1//E3 ubiquitin-protein ligase CBL-…	868	CBLB	2.01509		NP_569119.1//receptor-type tyrosine-protein phosphatase epsilon isoform 2 [Homo sapiens];NP_001310285.1//receptor-type tyrosine-protein phosphatase epsilon isoform 5 [Homo sapiens];XP_004087565.1//PREDICTED: receptor-type tyrosine-protein phosphatase epsilon isoform X1 [Nomascus leucogenys];NP_001310284.1//receptor-type tyrosine-protein phosphatase epsilon isoform 4 [Homo sapiens];XP_017714180.1/…	5791	PTPRE	-2.17234
NP_780778.1//glycoprotein Xg isoform 1 precursor [Homo sapiens];NP_001135391.1//glycoprotein Xg isoform 2 precursor [Homo sapiens];NP_001135392.1//glycoprotein Xg isoform 3 precursor [Homo sapiens]	7499	XG	2.01198		NP_001335121.1//ATP-binding cassette sub-family G member 4 isoform b [Homo sapiens];XP_008971675.1//PREDICTED: ATP-binding cassette sub-family G member 4 isoform X1 [Pan paniscus]	64137	ABCG4	-2.1697
XP_006526283.1//PREDICTED: sorting nexin-24 isoform X1 [Mus musculus]	28966	SNX24	2.01161		NP_054896.2//mitochondrial import inner membrane translocase subunit Tim21 precursor [Homo sapiens]	29090	TIMM21	-2.16833
NP_057308.1//sorting nexin-9 [Homo sapiens]	51429	SNX9	2.00996		NP_005459.2//N-acetylated-alpha-linked acidic dipeptidase-like protein [Homo sapiens]	10004	NAALADL1	-2.16742
NP_001483.3//embryonic growth/differentiation factor 1 precursor [Homo sapiens];NP_067090.1//ceramide synthase 1 isoform 1 [Homo sapiens]	10715	CERS1	2.00977		NP_001305782.1//nociceptin receptor isoform 1x [Homo sapiens];NP_001305784.1//nociceptin receptor isoform 3 [Homo sapiens]	4987	OPRL1	-2.16625
NP_061931.1//DNA damage-inducible transcript 4 protein [Homo sapiens]	54541	DDIT4	2.00508		XP_021779267.1//protein AF1q isoform X1 [Papio anubis]	10962	MLLT11	-2.16461
NP_001313536.1//aminoacyl tRNA synthase complex-interacting multifunctional protein 2 isoform c [Homo sapiens];XP_011513821.1//PREDICTED: aminoacyl tRNA synthase complex-interacting multifunctional protein 2 isoform X2 [Homo sapiens];NP_006294.2//aminoacyl tRNA synthase complex-interacting multifunctional protein 2 isoform a [Homo sapiens];XP_014988750.1//PREDICTED: aminoacyl tRNA synthase comple…	7965	AIMP2	2.00207		BAD92185.1//Stonin 2 variant, partial [Homo sapiens];XP_011535542.1//PREDICTED: stonin-2 isoform X1 [Homo sapiens];NP_149095.2//stonin-2 isoform 1 [Homo sapiens]	85439	STON2	-2.16215
NP_001157980.1//nebulin isoform 2 [Homo sapiens];NP_001258137.1//nebulin isoform 4 [Homo sapiens];NP_001157979.1//nebulin isoform 1 [Homo sapiens];NP_004534.2//nebulin isoform 3 [Homo sapiens]	4703	NEB	2.00192		NP_001280010.1//beta-chimaerin isoform 14 [Homo sapiens];NP_001280004.1//beta-chimaerin isoform 8 [Homo sapiens];NP_001280000.1//beta-chimaerin isoform 5 [Homo sapiens];NP_001279998.1//beta-chimaerin isoform 3 [Homo sapiens];NP_001280002.1//beta-chimaerin isoform 7 [Homo sapiens];EHH17412.1//hypothetical protein EGK_13814 [Macaca mulatta];XP_011937965.1//PREDICTED: LOW QUALITY PROTEIN: beta-chima…	1124	CHN2	-2.16193
NP_055643.1//TOX high mobility group box family member 4 isoform 1 [Homo sapiens];NP_001290452.1//TOX high mobility group box family member 4 isoform 2 [Homo sapiens]	9878	TOX4	2.00025		XP_016799267.1//PREDICTED: leucine-rich repeat and calponin homology domain-containing protein 2 isoform X2 [Pan troglodytes];XP_016799266.1//PREDICTED: leucine-rich repeat and calponin homology domain-containing protein 2 isoform X1 [Pan troglodytes]	57631	LRCH2	-2.16156
NP_036380.2//selenide, water dikinase 2 [Homo sapiens]	22928	SEPHS2	1.99957		NP_001139280.1//integrin alpha-M isoform 1 precursor [Homo sapiens];XP_008957894.1//PREDICTED: integrin alpha-M isoform X2 [Pan paniscus]	3684	ITGAM	-2.16077
XP_012364870.1//PREDICTED: LOW QUALITY PROTEIN: zinc finger protein 208-like [Nomascus leucogenys]	81931	ZNF93	1.99816		XP_005274734.1//PREDICTED: melanoma-associated antigen 4 isoform X1 [Homo sapiens]	4103	MAGEA4	-2.1576
NP_005283.1//N-arachidonyl glycine receptor [Homo sapiens]	2841	GPR18	1.99751		NP_001281211.1//myb-related protein A isoform 3 [Homo sapiens];NP_001138227.1//myb-related protein A isoform 2 [Homo sapiens];XP_004047164.1//PREDICTED: myb-related protein A isoform X1 [Gorilla gorilla gorilla];NP_001073885.1//myb-related protein A isoform 1 [Homo sapiens]	4603	MYBL1	-2.15601
BAD92975.1//solute carrier family 1 (neutral amino acid transporter), member 5 variant, partial [Homo sapiens];AAC50629.1//neutral amino acid transporter B [Homo sapiens];AAH00062.1//Solute carrier family 1 (neutral amino acid transporter), member 5 [Homo sapiens];AAD09814.1//neutral amino acid transporter [Homo sapiens]	6510	SLC1A5	1.99628		NP_000470.2//muellerian-inhibiting factor preproprotein [Homo sapiens]	268	AMH	-2.14934
NP_001036182.1//GTP-binding protein 10 isoform 1 [Homo sapiens];NP_149098.2//GTP-binding protein 10 isoform 2 [Homo sapiens]	85865	GTPBP10	1.99428		CAA45118.1//fibrillin, partial [Homo sapiens]	2200	FBN1	-2.14515
NP_001337744.1//growth factor receptor-bound protein 10 isoform d [Homo sapiens];BAA13198.2//KIAA0207, partial [Homo sapiens];NP_001001549.1//growth factor receptor-bound protein 10 isoform b [Homo sapiens];NP_001337743.1//growth factor receptor-bound protein 10 isoform a [Homo sapiens];XP_007979492.1//PREDICTED: growth factor receptor-bound protein 10 isoform X1 [Chlorocebus sabaeus]	2887	GRB10	1.99401		NP_057683.1//myozenin-2 [Homo sapiens]	51778	MYOZ2	-2.14428
NP_116198.3//mitoguardin 2 isoform 1 [Homo sapiens];XP_017703783.1//PREDICTED: mitoguardin-2 isoform X2 [Rhinopithecus bieti];BAG64160.1//unnamed protein product [Homo sapiens]	84895	MIGA2	1.98973		NP_077734.1//cytosolic phospholipase A2 isoform 1 [Homo sapiens];NP_001298122.1//cytosolic phospholipase A2 isoform 2 [Homo sapiens]	5321	PLA2G4A	-2.14399
NP_057668.1//interleukin-23 subunit alpha precursor [Homo sapiens]	51561	IL23A	1.98817		XP_016159177.1//PREDICTED: basic proline-rich protein-like [Ficedula albicollis]	646962	HRCT1	-2.14095
XP_005266602.1//PREDICTED: proline and serine-rich protein 1 isoform X1 [Homo sapiens];NP_079414.3//proline and serine-rich protein 1 [Homo sapiens]	80209	PROSER1	1.98543		NP_001074467.1//protein FRG2-like-1 [Homo sapiens]	441581	FRG2B	-2.14095
XP_012369101.1//PREDICTED: transformer-2 protein homolog alpha [Octodon degus];XP_010639422.1//PREDICTED: transformer-2 protein homolog alpha isoform X1 [Fukomys damarensis];XP_008564754.1//PREDICTED: transformer-2 protein homolog alpha isoform X2 [Galeopterus variegatus]	29896	TRA2A	1.98444		XP_006152477.1//PREDICTED: netrin receptor UNC5C [Tupaia chinensis]	8633	UNC5C	-2.14086
XP_010805710.1//PREDICTED: protein sprouty homolog 4 isoform X1 [Bos taurus];NP_112226.2//protein sprouty homolog 4 isoform 1 [Homo sapiens];KFO19378.1//Protein sprouty like protein 4 [Fukomys damarensis]	81848	SPRY4	1.98065		NP_001159680.1//synaptopodin isoform C [Homo sapiens];XP_015307636.1//PREDICTED: synaptopodin isoform X3 [Macaca fascicularis];XP_006714818.1//PREDICTED: synaptopodin isoform X1 [Homo sapiens]	11346	SYNPO	-2.14024
AAH11467.1//Spns2 protein, partial [Mus musculus]	124976	SPNS2	1.97913		BAB84894.1//FLJ00139 protein, partial [Homo sapiens];NP_891554.1//MICAL-like protein 2 [Homo sapiens]	79778	MICALL2	-2.13985
NP_061821.1//ERBB receptor feedback inhibitor 1 [Homo sapiens]	54206	ERRFI1	1.97911		NP_055035.1//transmembrane 4 L6 family member 1 [Homo sapiens]	4071	TM4SF1	-2.1392
NP_115976.2//caspase recruitment domain-containing protein 6 [Homo sapiens]	84674	CARD6	1.97839		NP_001186867.1//endogenous Bornavirus-like nucleoprotein 1 [Homo sapiens]	340900	EBLN1	-2.13768
XP_005246834.1//PREDICTED: ras-associated and pleckstrin homology domains-containing protein 1 isoform X1 [Homo sapiens];XP_011509949.1//PREDICTED: ras-associated and pleckstrin homology domains-containing protein 1 isoform X2 [Homo sapiens];NP_001316657.1//ras-associated and pleckstrin homology domains-containing protein 1 isoform 4 [Homo sapiens];NP_998754.1//ras-associated and pleckstrin homol…	65059	RAPH1	1.97786		NP_001847.3//collagen alpha-1(XVI) chain precursor [Homo sapiens];XP_005270538.1//PREDICTED: collagen alpha-1(XVI) chain isoform X4 [Homo sapiens]	1307	COL16A1	-2.1361
NP_036315.1//forkhead box protein D3 [Homo sapiens]	27022	FOXD3	1.9772		XP_007989872.1//PREDICTED: synaptophysin isoform X2 [Chlorocebus sabaeus]	6855	SYP	-2.13497
NP_001913.2//L-dopachrome tautomerase isoform 1 precursor [Homo sapiens];NP_001123361.1//L-dopachrome tautomerase isoform 2 precursor [Homo sapiens];NP_001309115.1//L-dopachrome tautomerase isoform 4 [Homo sapiens]	1638	DCT	1.97714		XP_007170619.1//PREDICTED: receptor-type tyrosine-protein phosphatase U isoform X1 [Balaenoptera acutorostrata scammoni];NP_573438.3//receptor-type tyrosine-protein phosphatase U isoform 2 precursor [Homo sapiens];NP_001181930.1//receptor-type tyrosine-protein phosphatase U isoform 4 precursor [Homo sapiens];XP_007170620.1//PREDICTED: receptor-type tyrosine-protein phosphatase U isoform X2 [Balae…	10076	PTPRU	-2.13295
XP_016814193.1//PREDICTED: nuclear pore complex-interacting protein family member A7-like isoform X4 [Pan troglodytes];XP_016814192.1//PREDICTED: putative NPIP-like protein isoform X3 [Pan troglodytes];XP_011520641.1//PREDICTED: nuclear pore complex-interacting protein family member A7 isoform X3 [Homo sapiens];XP_009007205.1//PREDICTED: LOW QUALITY PROTEIN: polycystin-1 [Callithrix jacchus]	101059953	NPIPA8	1.97633		NP_005788.1//myelin protein zero-like protein 2 precursor [Homo sapiens]	10205	MPZL2	-2.13161
XP_002832200.1//PREDICTED: cancer/testis antigen family 45 member A5 isoform X1 [Pongo abelii];NP_001278457.1//cancer/testis antigen family 45 member A10 [Homo sapiens]	102723631	CT45A10	1.97593		NP_001339820.1//DENN domain-containing protein 3 isoform 3 [Homo sapiens];NP_001339819.1//DENN domain-containing protein 3 isoform 1 [Homo sapiens];XP_011750693.1//PREDICTED: DENN domain-containing protein 3 isoform X4 [Macaca nemestrina]	22898	DENND3	-2.12935
XP_020013459.1//C-terminal-binding protein 2 isoform X1 [Castor canadensis];NP_001229409.1//uncharacterized protein LOC389831 isoform 1 [Homo sapiens];NP_001308976.1//uncharacterized protein LOC102724843 [Homo sapiens]	389831	LOC389831	1.97226		NP_001080.2//ATP-binding cassette sub-family A member 3 [Homo sapiens]	21	ABCA3	-2.12411
XP_006712711.1//PREDICTED: E3 ubiquitin-protein ligase HECW2 isoform X3 [Homo sapiens];NP_065811.1//E3 ubiquitin-protein ligase HECW2 isoform 1 [Homo sapiens]	57520	HECW2	1.97123		NP_110392.1//N-acetyllactosaminide beta-1,3-N-acetylglucosaminyltransferase 4 isoform 1 [Homo sapiens]	79369	B3GNT4	-2.12105
NP_001337755.1//islet cell autoantigen 1 isoform c [Homo sapiens];NP_001337758.1//islet cell autoantigen 1 isoform d [Homo sapiens];NP_001337767.1//islet cell autoantigen 1 isoform i [Homo sapiens];NP_001337764.1//islet cell autoantigen 1 isoform h [Homo sapiens];NP_071682.1//islet cell autoantigen 1 isoform a [Homo sapiens];NP_001337763.1//islet cell autoantigen 1 isoform g [Homo sapiens];XP_011…	3382	ICA1	1.96961		NP_001399.1//cadherin EGF LAG seven-pass G-type receptor 2 precursor [Homo sapiens];XP_005270637.1//PREDICTED: cadherin EGF LAG seven-pass G-type receptor 2 isoform X1 [Homo sapiens]	1952	CELSR2	-2.11984
NP_777152.1//myosin-7 [Bos taurus]	4625	MYH7	1.96793		XP_014202621.1//PREDICTED: beta-1,4 N-acetylgalactosaminyltransferase 1 isoform X4 [Pan paniscus];NP_001263398.1//beta-1,4 N-acetylgalactosaminyltransferase 1 isoform 3 precursor [Homo sapiens];BAX90094.1//beta-1,4-N-acetyl-galactosaminyl transferase 1 [Homo sapiens]	2583	B4GALNT1	-2.11957
NP_877435.3//WD repeat-containing protein 72 isoform a [Homo sapiens];XP_006737070.1//PREDICTED: WD repeat-containing protein 72 [Leptonychotes weddellii];XP_008951429.1//PREDICTED: WD repeat-containing protein 72 isoform X3 [Pan paniscus]	256764	WDR72	1.96761		NP_001001788.2//retinoic acid early transcript 1G protein preproprotein [Homo sapiens]	353091	RAET1G	-2.11944
XP_007975635.1//PREDICTED: solute carrier family 22 member 15 isoform X1 [Chlorocebus sabaeus];XP_007975636.1//PREDICTED: solute carrier family 22 member 15 isoform X2 [Chlorocebus sabaeus]	55356	SLC22A15	1.96723		NP_000538.3//thyroid peroxidase isoform a precursor [Homo sapiens];NP_783650.1//thyroid peroxidase isoform b precursor [Homo sapiens];NP_783653.1//thyroid peroxidase isoform e precursor [Homo sapiens];NP_783652.1//thyroid peroxidase isoform d precursor [Homo sapiens]	7173	TPO	-2.11898
NP_001123518.1//C-C motif chemokine 20 isoform 2 precursor [Homo sapiens];NP_004582.1//C-C motif chemokine 20 isoform 1 precursor [Homo sapiens]	6364	CCL20	1.96574		NP_001128243.1//solute carrier family 12 member 5 isoform 1 [Homo sapiens];AAI54377.1//SLC12A5 protein, partial [Bos taurus];BAC85543.1//unnamed protein product [Homo sapiens]	57468	SLC12A5	-2.11882
NP_001164672.1//ubiquitin-associated protein 1 isoform 2 [Homo sapiens];NP_057609.2//ubiquitin-associated protein 1 isoform 1 [Homo sapiens];NP_001164673.1//ubiquitin-associated protein 1 isoform 3 [Homo sapiens]	51271	UBAP1	1.96492		NP_001157940.1//TRAM adaptor with GOLD domain isoform 1 precursor [Homo sapiens];NP_067681.1//TIR domain-containing adapter molecule 2 [Homo sapiens];NP_861974.1//transmembrane emp24 domain-containing protein 7 precursor [Homo sapiens]	100302736	TMED7-TICAM2	-2.11772
XP_010621314.1//PREDICTED: histone H2B type 1-N [Fukomys damarensis]	85236	HIST1H2BK	1.96432		XP_005316701.1//talin-2 isoform X2 [Ictidomys tridecemlineatus];XP_020034003.1//talin-2 isoform X2 [Castor canadensis]	83660	TLN2	-2.11552
XP_011743007.1//PREDICTED: LOW QUALITY PROTEIN: diphosphoinositol polyphosphate phosphohydrolase 2 [Macaca nemestrina]	440672	NUDT4B	1.96082		XP_012591139.1//ras-related protein Rab-3A [Microcebus murinus]	5864	RAB3A	-2.11399
NP_001293064.1//leukemia-associated protein 7 isoform 1 [Homo sapiens];NP_945340.2//leukemia-associated protein 7 isoform 2 [Homo sapiens]	220107	DLEU7	1.96045		XP_009244783.1//PREDICTED: metallophosphoesterase MPPED2 isoform X2 [Pongo abelii];XP_004644164.1//PREDICTED: metallophosphoesterase MPPED2 [Octodon degus]	744	MPPED2	-2.11365
XP_002828377.2//PREDICTED: probable phospholipid-transporting ATPase IIB isoform X2 [Pongo abelii];XP_009250766.1//PREDICTED: probable phospholipid-transporting ATPase IIB isoform X1 [Pongo abelii]	374868	ATP9B	1.95838		XP_014202369.1//PREDICTED: protein phosphatase 1 regulatory subunit 32 isoform X1 [Pan paniscus];EAW73946.1//hCG2017012, isoform CRA_a [Homo sapiens]	220004	PPP1R32	-2.11163
NP_001271166.1//zinc finger FYVE domain-containing protein 16 isoform b [Homo sapiens];NP_055548.3//zinc finger FYVE domain-containing protein 16 isoform a [Homo sapiens];XP_005248689.1//PREDICTED: zinc finger FYVE domain-containing protein 16 isoform X1 [Homo sapiens]	9765	ZFYVE16	1.95657		XP_003992995.1//PREDICTED: zinc finger protein 214 isoform X3 [Felis catus]	7761	ZNF214	-2.11117
NP_002660.1//pleiotropic regulator 1 isoform 1 [Homo sapiens];NP_001188493.1//pleiotropic regulator 1 isoform 2 [Homo sapiens]	5356	PLRG1	1.9556		NP_001296.1//claudin-4 [Homo sapiens]	1364	CLDN4	-2.10874
XP_004028071.2//PREDICTED: uncharacterized protein LOC101129727 [Gorilla gorilla gorilla]	10209	EIF1	1.95458		CAH92343.1//hypothetical protein [Pongo abelii]	245972	ATP6V0D2	-2.10787
XP_010369301.1//PREDICTED: MANSC domain-containing protein 1 [Rhinopithecus roxellana];NP_060520.2//MANSC domain-containing protein 1 precursor [Homo sapiens]	54682	MANSC1	1.95261		EAW95424.1//forkhead box F1 [Homo sapiens]	2294	FOXF1	-2.1046
XP_004089434.1//PREDICTED: uncharacterized protein C19orf48 homolog [Nomascus leucogenys]	84798	C19orf48	1.95253		NP_001337163.1//phosphatidylinositol 4,5-bisphosphate 3-kinase catalytic subunit delta isoform isoform 2 [Homo sapiens];NP_001337164.1//phosphatidylinositol 4,5-bisphosphate 3-kinase catalytic subunit delta isoform isoform 3 [Homo sapiens];NP_005017.3//phosphatidylinositol 4,5-bisphosphate 3-kinase catalytic subunit delta isoform isoform 1 [Homo sapiens]	5293	PIK3CD	-2.1046
NP_877962.1//cyclic AMP-dependent transcription factor ATF-4 [Homo sapiens]	468	ATF4	1.95091		NP_001278736.1//prolyl endopeptidase FAP isoform 2 [Homo sapiens];NP_004451.2//prolyl endopeptidase FAP isoform 1 [Homo sapiens]	2191	FAP	-2.10273
NP_002070.1//aspartate aminotransferase, cytoplasmic [Homo sapiens]	2805	GOT1	1.94935		AAS15051.2//SEF splice variant b [Homo sapiens];NP_060033.3//interleukin-17 receptor D isoform a precursor [Homo sapiens]	54756	IL17RD	-2.10255
NP_001138663.1//protein FAM200B [Homo sapiens]	285550	FAM200B	1.94923		NP_001073973.2//RNA-binding protein 44 [Homo sapiens]	375316	RBM44	-2.10224
NP_563615.3//discoidin, CUB and LCCL domain-containing protein 2 precursor [Homo sapiens]	131566	DCBLD2	1.94877		XP_007104377.1//PREDICTED: noelin-2 [Physeter catodon];NP_477512.1//noelin-2 isoform 2 precursor [Homo sapiens];NP_001291276.1//noelin-2 isoform 1 [Homo sapiens]	93145	OLFM2	-2.10187
NP_000869.1//interleukin-2 receptor subunit beta precursor [Homo sapiens]	3560	IL2RB	1.94842		XP_011715014.1//PREDICTED: uncharacterized protein LOC105467230 [Macaca nemestrina];XP_012360268.1//PREDICTED: protocadherin gamma-A11 isoform X16 [Nomascus leucogenys];XP_020137845.1//protocadherin gamma-A11 isoform X8 [Microcebus murinus]	56105	PCDHGA11	-2.1001
XP_011522042.1//PREDICTED: rap1 GTPase-activating protein 2 isoform X4 [Homo sapiens];XP_018869127.1//PREDICTED: rap1 GTPase-activating protein 2 isoform X2 [Gorilla gorilla gorilla];NP_055900.4//rap1 GTPase-activating protein 2 isoform 1 [Homo sapiens];XP_011522044.1//PREDICTED: rap1 GTPase-activating protein 2 isoform X7 [Homo sapiens];NP_001093868.1//rap1 GTPase-activating protein 2 isoform 2 …	23108	RAP1GAP2	1.94797		XP_017720713.1//PREDICTED: zinc finger CCHC domain-containing protein 24 [Rhinopithecus bieti]	219654	ZCCHC24	-2.09791
NP_005477.2//TOM1-like protein 1 isoform 1 [Homo sapiens];NP_001308102.1//TOM1-like protein 1 isoform 2 [Homo sapiens];CAA08993.1//TOM1-like protein [Homo sapiens]	10040	TOM1L1	1.94796		NP_112191.2//kazal-type serine protease inhibitor domain-containing protein 1 isoform a precursor [Homo sapiens];AAG50291.1//FKSG40 [Homo sapiens]	81621	KAZALD1	-2.09709
NP_689505.1//tRNA methyltransferase 10 homolog A [Homo sapiens]	93587	TRMT10A	1.94561		NP_060043.2//proprotein convertase subtilisin/kexin type 4 preproprotein [Homo sapiens]	54760	PCSK4	-2.09341
XP_017706996.1//PREDICTED: tRNA (adenine(58)-N(1))-methyltransferase catalytic subunit TRMT61A isoform X3 [Rhinopithecus bieti];XP_007986137.1//PREDICTED: tRNA (adenine(58)-N(1))-methyltransferase catalytic subunit TRMT61A [Chlorocebus sabaeus]	115708	TRMT61A	1.94468		NP_001137250.1//arf-GAP with SH3 domain, ANK repeat and PH domain-containing protein 3 isoform b [Homo sapiens];NP_060177.2//arf-GAP with SH3 domain, ANK repeat and PH domain-containing protein 3 isoform a [Homo sapiens]	55616	ASAP3	-2.09109
XP_011535103.2//PREDICTED: neural retina-specific leucine zipper protein isoform X1 [Homo sapiens];XP_012322914.1//neural retina-specific leucine zipper protein isoform X1 [Aotus nancymaae];XP_017400145.1//PREDICTED: neural retina-specific leucine zipper protein [Cebus capucinus imitator];XP_011535108.2//PREDICTED: neural retina-specific leucine zipper protein isoform X3 [Homo sapiens]	4901	NRL	1.94228		NP_037411.1//myelin regulatory factor isoform 1 [Homo sapiens];NP_001120864.1//myelin regulatory factor isoform 2 precursor [Homo sapiens];XP_005274284.1//PREDICTED: myelin regulatory factor isoform X6 [Homo sapiens]	745	MYRF	-2.08736
XP_017505031.1//PREDICTED: retinoic acid-induced protein 3 [Manis javanica];NP_003970.1//retinoic acid-induced protein 3 [Homo sapiens]	9052	GPRC5A	1.94062		NP_659494.2//cdc42 effector protein 5 [Homo sapiens]	148170	CDC42EP5	-2.08718
XP_011231006.2//PREDICTED: akirin-2 [Ailuropoda melanoleuca]	55122	AKIRIN2	1.93962		NP_872299.2//myosin light chain kinase 3 isoform 1 [Homo sapiens]	91807	MYLK3	-2.08047
NP_659461.1//carboxylesterase 5A isoform 2 precursor [Homo sapiens];NP_001177087.1//carboxylesterase 5A isoform 3 precursor [Homo sapiens];NP_001137157.1//carboxylesterase 5A isoform 1 precursor [Homo sapiens]	221223	CES5A	1.939		NP_005287.1//lysophosphatidic acid receptor 4 [Homo sapiens]	2846	LPAR4	-2.07926
NP_001019628.3//RANBP2-like and GRIP domain-containing protein 1 [Homo sapiens]	400966	RGPD1	1.93777		XP_003258172.1//PREDICTED: metalloproteinase inhibitor 3 isoform X1 [Nomascus leucogenys]	7078	TIMP3	-2.07757
EAX10286.1//small nuclear ribonucleoprotein polypeptide B'', isoform CRA_b [Homo sapiens]	6629	SNRPB2	1.93717		XP_016774636.1//PREDICTED: PDZ domain-containing protein 7 isoform X5 [Pan troglodytes];NP_079171.1//PDZ domain-containing protein 7 isoform 2 [Homo sapiens];NP_001182192.1//PDZ domain-containing protein 7 isoform 1 [Homo sapiens];NP_001337973.1//PDZ domain-containing protein 7 isoform 3 [Homo sapiens]	79955	PDZD7	-2.07653
XP_009244819.1//PREDICTED: LOW QUALITY PROTEIN: mas-related G-protein coupled receptor member X3-like [Pongo abelii];XP_021781669.1//mas-related G-protein coupled receptor member X4-like [Papio anubis]	117196	MRGPRX4	1.93474		NP_002251.2//NKG2-C type II integral membrane protein [Homo sapiens];P26717.2//RecName: Full=NKG2-C type II integral membrane protein; AltName: Full=CD159 antigen-like family member C; AltName: Full=NK cell receptor C; AltName: Full=NKG2-C-activating NK receptor; AltName: CD_antigen=CD159c	3822	KLRC2	-2.07252
EAX03906.1//cyclin-dependent kinase inhibitor 1A (p21, Cip1), isoform CRA_b [Homo sapiens];BAD93118.1//Cyclin-dependent kinase variant, partial [Homo sapiens]	1026	CDKN1A	1.93243		ACX50615.1//prostate cancer upregulated protein 1 [Homo sapiens]	110091775	C21orf59-TCP10L	-2.07099
EDL28160.1//GA repeat binding protein, beta 1, isoform CRA_b, partial [Mus musculus];XP_012618946.1//GA-binding protein subunit beta-1 isoform X1 [Microcebus murinus];NP_002032.2//GA-binding protein subunit beta-1 isoform gamma 1 [Homo sapiens];XP_012618948.1//GA-binding protein subunit beta-1 isoform X3 [Microcebus murinus];NP_057739.1//GA-binding protein subunit beta-1 isoform gamma 2 [Homo sap…	2553	GABPB1	1.93155		XP_005247626.1//PREDICTED: transmembrane protein 45A isoform X1 [Homo sapiens];XP_007984239.1//PREDICTED: transmembrane protein 45A isoform X1 [Chlorocebus sabaeus];XP_011817907.1//PREDICTED: transmembrane protein 45A isoform X1 [Colobus angolensis palliatus]	55076	TMEM45A	-2.06398
NP_001317603.1//LIM and calponin homology domains-containing protein 1 isoform i [Homo sapiens];NP_001276051.1//LIM and calponin homology domains-containing protein 1 isoform f [Homo sapiens];NP_001106188.1//LIM and calponin homology domains-containing protein 1 isoform b [Homo sapiens];NP_001317720.1//LIM and calponin homology domains-containing protein 1 isoform p [Homo sapiens];NP_055803.2//LI…	22998	LIMCH1	1.93128		NP_115513.4//uncharacterized protein C3orf20 isoform 1 [Homo sapiens]	84077	C3orf20	-2.06281
NP_001191827.1//transmembrane 4 L6 family member 19 isoform 3 [Homo sapiens];NP_612470.2//transmembrane 4 L6 family member 19 isoform 1 [Homo sapiens];NP_001191826.1//transmembrane 4 L6 family member 19 isoform 2 [Homo sapiens]	116211	TM4SF19	1.93095		NP_055649.4//leucine-rich repeat-containing protein 37A precursor [Homo sapiens]	9884	LRRC37A	-2.06015
XP_007070426.1//PREDICTED: glycogen phosphorylase, muscle form isoform X3 [Chelonia mydas];XP_019501148.1//PREDICTED: glycogen phosphorylase, muscle form [Hipposideros armiger]	5837	PYGM	1.93052		NP_061338.1//phosphatidylcholine translocator ABCB4 isoform C [Homo sapiens];EAW76949.1//ATP-binding cassette, sub-family B (MDR/TAP), member 4, isoform CRA_e [Homo sapiens]	5244	ABCB4	-2.05736
XP_004436435.2//PREDICTED: trafficking protein particle complex subunit 6B [Ceratotherium simum simum]	122553	TRAPPC6B	1.92609		XP_004087192.1//PREDICTED: uncharacterized protein C14orf37 homolog isoform X1 [Nomascus leucogenys];NP_001307102.1//uncharacterized protein C14orf37 isoform 2 precursor [Homo sapiens]	145407	C14orf37	-2.05378
XP_005273641.1//PREDICTED: probable tRNA methyltransferase 9-like protein isoform X2 [Homo sapiens];NP_065895.2//probable tRNA methyltransferase 9-like protein isoform 1 [Homo sapiens]	57604	TRMT9B	1.92578		NP_001336805.1//P2X purinoceptor 6 isoform 4 [Homo sapiens];NP_005437.2//P2X purinoceptor 6 isoform 1 [Homo sapiens];NP_001153026.1//P2X purinoceptor 6 isoform 2 [Homo sapiens];NP_001336803.1//P2X purinoceptor 6 isoform 3 [Homo sapiens]	9127	P2RX6	-2.05007
XP_016789787.1//PREDICTED: LOW QUALITY PROTEIN: zinc finger protein 28 [Pan troglodytes];EAW96691.1//hCG2014622 [Homo sapiens]	7576	ZNF28	1.92514		EAW81588.1//serpin peptidase inhibitor, clade A (alpha-1 antiproteinase, antitrypsin), member 3, isoform CRA_b [Homo sapiens]	12	SERPINA3	-2.04918
XP_008763473.1//PREDICTED: myosin-binding protein C, slow-type isoform X6 [Rattus norvegicus];XP_004269514.1//PREDICTED: myosin-binding protein C, slow-type isoform X1 [Orcinus orca];XP_003126724.2//myosin-binding protein C, slow-type isoform X2 [Sus scrofa];XP_007465412.1//PREDICTED: myosin-binding protein C, slow-type isoform X4 [Lipotes vexillifer];XP_019807657.1//PREDICTED: myosin-binding pro…	4604	MYBPC1	1.92514		NP_689501.1//protein orai-3 [Homo sapiens]	93129	ORAI3	-2.04706
NP_063946.2//neutral ceramidase isoform a [Homo sapiens];NP_001137446.1//neutral ceramidase isoform b [Homo sapiens]	56624	ASAH2	1.92458		XP_014968096.1//PREDICTED: procollagen-lysine,2-oxoglutarate 5-dioxygenase 1 [Macaca mulatta];NP_001303249.1//procollagen-lysine,2-oxoglutarate 5-dioxygenase 1 isoform 1 precursor [Homo sapiens]	5351	PLOD1	-2.04603
XP_009427939.2//PREDICTED: protein ABHD17C [Pan troglodytes]	58489	ABHD17C	1.92424		XP_019610595.1//PREDICTED: cadherin-8 isoform X1 [Rhinolophus sinicus]	1006	CDH8	-2.04517
XP_008967991.2//PREDICTED: LOW QUALITY PROTEIN: zinc finger protein 530 [Pan paniscus];XP_012509047.1//PREDICTED: LOW QUALITY PROTEIN: zinc finger protein 134-like [Propithecus coquereli]	7693	ZNF134	1.92417		NP_001159736.1//latent-transforming growth factor beta-binding protein 1 isoform 4 precursor [Homo sapiens];XP_011531157.1//PREDICTED: latent-transforming growth factor beta-binding protein 1 isoform X2 [Homo sapiens];XP_005264375.1//PREDICTED: latent-transforming growth factor beta-binding protein 1 isoform X13 [Homo sapiens];XP_016859598.1//PREDICTED: latent-transforming growth factor beta-bind…	4052	LTBP1	-2.04454
NP_001159828.1//serine hydroxymethyltransferase, mitochondrial isoform 2 precursor [Homo sapiens];XP_012365783.1//PREDICTED: LOW QUALITY PROTEIN: serine hydroxymethyltransferase, mitochondrial [Nomascus leucogenys];XP_008531788.1//PREDICTED: serine hydroxymethyltransferase, mitochondrial [Equus przewalskii]	6472	SHMT2	1.92349		NP_001316836.1//OTU domain-containing protein 7A isoform 2 [Homo sapiens];NP_570971.1//OTU domain-containing protein 7A isoform 1 [Homo sapiens]	161725	OTUD7A	-2.04332
DAA26724.1//TPA: early growth response 3-like [Bos taurus];XP_007960102.1//PREDICTED: early growth response protein 3 isoform X3 [Chlorocebus sabaeus]	1960	EGR3	1.92273		NP_065821.1//cingulin [Homo sapiens]	57530	CGN	-2.04037
NP_694541.2//alpha-N-acetylgalactosaminide alpha-2,6-sialyltransferase 3 isoform 1 [Homo sapiens];XP_005893533.1//PREDICTED: alpha-N-acetylgalactosaminide alpha-2,6-sialyltransferase 3 [Bos mutus];NP_001336038.1//alpha-N-acetylgalactosaminide alpha-2,6-sialyltransferase 3 isoform 8 [Homo sapiens];NP_001336037.1//alpha-N-acetylgalactosaminide alpha-2,6-sialyltransferase 3 isoform 6 [Homo sapiens];…	256435	ST6GALNAC3	1.92077		NP_001295088.1//protransforming growth factor alpha isoform 4 precursor [Homo sapiens];XP_007938333.1//PREDICTED: protransforming growth factor alpha [Orycteropus afer afer];NP_001295087.1//protransforming growth factor alpha isoform 3 precursor [Homo sapiens]	7039	TGFA	-2.03457
NP_001135945.1//fas apoptotic inhibitory molecule 3 isoform b [Homo sapiens];NP_001180267.1//fas apoptotic inhibitory molecule 3 isoform c precursor [Homo sapiens];NP_005440.1//fas apoptotic inhibitory molecule 3 isoform a precursor [Homo sapiens]	9214	FCMR	1.92076		NP_872369.2//BRICHOS domain-containing protein 5 [Homo sapiens]	283870	BRICD5	-2.03407
NP_001287786.1//fos-related antigen 1 isoform 5 [Homo sapiens];NP_001287785.1//fos-related antigen 1 isoform 4 [Homo sapiens];NP_005429.1//fos-related antigen 1 isoform 1 [Homo sapiens];XP_021569600.1//fos-related antigen 1 isoform X3 [Carlito syrichta];NP_001287773.1//fos-related antigen 1 isoform 2 [Homo sapiens]	8061	FOSL1	1.92046		NP_001288156.1//tropomyosin beta chain isoform Tpm2.4 [Homo sapiens];NP_998839.1//tropomyosin beta chain isoform Tpm2.1sm/cy [Homo sapiens];XP_016816316.1//PREDICTED: tropomyosin beta chain isoform X1 [Pan troglodytes];NP_003280.2//tropomyosin beta chain isoform Tpm2.2st [Homo sapiens];XP_016870581.1//PREDICTED: tropomyosin beta chain isoform X4 [Homo sapiens];NP_001288155.1//tropomyosin beta cha…	7169	TPM2	-2.03092
NP_001155879.1//dual specificity protein kinase CLK1 isoform 2 [Homo sapiens];XP_012356599.1//PREDICTED: LOW QUALITY PROTEIN: dual specificity protein kinase CLK1 [Nomascus leucogenys];XP_004033062.2//PREDICTED: dual specificity protein kinase CLK1 isoform X1 [Gorilla gorilla gorilla];EAW70218.1//CDC-like kinase 1, isoform CRA_d [Homo sapiens];XP_003820771.1//PREDICTED: dual specificity protein k…	1195	CLK1	1.91953		NP_001030022.1//reticulophagy regulator 1 isoform 1 [Homo sapiens];NP_061873.2//reticulophagy regulator 1 isoform 2 [Homo sapiens]	54463	RETREG1	-2.03044
XP_010330641.1//PREDICTED: zinc finger protein 418 isoform X6 [Saimiri boliviensis boliviensis];XP_014980534.1//PREDICTED: LOW QUALITY PROTEIN: putative uncharacterized zinc finger protein 814 [Macaca mulatta]	147687	ZNF417	1.91949		XP_012511813.1//PREDICTED: testis-expressed protein 19.2-like [Propithecus coquereli]	400629	TEX19	-2.02833
XP_009232999.1//PREDICTED: LOW QUALITY PROTEIN: mid1-interacting protein 1 [Pongo abelii]	58526	MID1IP1	1.91853		NP_003813.1//nuclear receptor subfamily 5 group A member 2 isoform 2 [Homo sapiens];NP_995582.1//nuclear receptor subfamily 5 group A member 2 isoform 1 [Homo sapiens]	2494	NR5A2	-2.02783
NP_001180458.1//T-complex protein 1 subunit zeta-2 isoform 2 [Homo sapiens];NP_001180459.1//T-complex protein 1 subunit zeta-2 isoform 3 [Homo sapiens];NP_006575.2//T-complex protein 1 subunit zeta-2 isoform 1 [Homo sapiens]	10693	CCT6B	1.91813		AAC50299.1//protein tyrosine phosphatase sigma [Homo sapiens];XP_002688965.1//PREDICTED: receptor-type tyrosine-protein phosphatase S isoform X8 [Bos taurus];XP_003586317.1//PREDICTED: receptor-type tyrosine-protein phosphatase S isoform X13 [Bos taurus];XP_004395365.1//PREDICTED: receptor-type tyrosine-protein phosphatase S [Odobenus rosmarus divergens];XP_006868970.1//PREDICTED: receptor-type t…	5802	PTPRS	-2.0274
XP_007179402.1//PREDICTED: glycerol-3-phosphate dehydrogenase [NAD(+)], cytoplasmic [Balaenoptera acutorostrata scammoni]	2819	GPD1	1.91766		NP_057457.1//WW domain-containing oxidoreductase isoform 1 [Homo sapiens];NP_570607.1//WW domain-containing oxidoreductase isoform 2 [Homo sapiens];XP_003260030.2//PREDICTED: WW domain-containing oxidoreductase [Nomascus leucogenys];XP_015351532.1//PREDICTED: WW domain-containing oxidoreductase-like isoform X3 [Marmota marmota marmota]	51741	WWOX	-2.02554
NP_036455.1//transcription factor MafF isoform a [Homo sapiens];XP_011834265.1//PREDICTED: transcription factor MafF isoform X1 [Mandrillus leucophaeus];XP_011819623.1//PREDICTED: transcription factor MafF isoform X1 [Colobus angolensis palliatus]	23764	MAFF	1.9157		NP_001126809.1//cytochrome P450 2E1 precursor [Pongo abelii]	1571	CYP2E1	-2.02462
AAQ15208.1//FP2568 [Homo sapiens];XP_020908770.1//mucin-5AC-like [Exaiptasia pallida];NP_001287842.1//uncharacterized protein C11orf24 isoform 2 precursor [Homo sapiens]	53838	C11orf24	1.91392		NP_116035.5//protein tweety homolog 2 isoform 1 [Homo sapiens];AAH05168.1//TTYH2 protein, partial [Homo sapiens];NP_001317382.1//protein tweety homolog 2 isoform 3 [Homo sapiens]	94015	TTYH2	-2.02015
NP_001334936.1//zinc finger protein 776 isoform 2 [Homo sapiens];XP_011835096.1//PREDICTED: LOW QUALITY PROTEIN: putative uncharacterized zinc finger protein 814 [Mandrillus leucophaeus]	284309	ZNF776	1.91364		NP_001013002.2//uncharacterized protein C16orf86 [Homo sapiens]	388284	C16orf86	-2.01952
NP_054831.2//zinc finger transcription factor Trps1 isoform 1 [Homo sapiens];NP_001269831.1//zinc finger transcription factor Trps1 isoform 2 [Homo sapiens];NP_001269832.1//zinc finger transcription factor Trps1 isoform 3 [Homo sapiens]	7227	TRPS1	1.91298		XP_003827259.2//PREDICTED: cilia- and flagella-associated protein 53 [Pan paniscus]	220136	CFAP53	-2.01647
BAD93021.1//NF-kappaB inhibitor beta variant, partial [Homo sapiens];XP_016791372.1//PREDICTED: NF-kappa-B inhibitor beta isoform X1 [Pan troglodytes];NP_002494.2//NF-kappa-B inhibitor beta isoform 1 [Homo sapiens];XP_010379239.1//PREDICTED: NF-kappa-B inhibitor beta isoform X1 [Rhinopithecus roxellana]	4793	NFKBIB	1.91134		XP_012357453.1//PREDICTED: glutamine synthetase isoform X1 [Nomascus leucogenys];XP_017703555.1//PREDICTED: glutamine synthetase isoform X1 [Rhinopithecus bieti];ELW70895.1//Glutamine synthetase [Tupaia chinensis]	2752	GLUL	-2.01488
XP_012621729.1//mastermind-like protein 3 isoform X2 [Microcebus murinus];BAG53919.1//unnamed protein product [Homo sapiens]	55534	MAML3	1.91134		EAW50637.1//nephronophthisis 1 (juvenile), isoform CRA_g [Homo sapiens];NP_001121651.1//nephrocystin-1 isoform 4 [Homo sapiens];NP_001121650.1//nephrocystin-1 isoform 3 [Homo sapiens];NP_997064.2//nephrocystin-1 isoform 2 [Homo sapiens];NP_000263.2//nephrocystin-1 isoform 1 [Homo sapiens];XP_009441358.2//PREDICTED: nephrocystin-1 isoform X4 [Pan troglodytes]	4867	NPHP1	-2.01411
XP_005269562.1//PREDICTED: protrudin isoform X3 [Homo sapiens];XP_007961961.1//PREDICTED: protrudin isoform X7 [Chlorocebus sabaeus];NP_001002261.1//protrudin isoform a [Homo sapiens];EAW49902.1//zinc finger, FYVE domain containing 27, isoform CRA_h [Homo sapiens];NP_653189.3//protrudin isoform b [Homo sapiens]	118813	ZFYVE27	1.90971		NP_064552.3//neuromedin-U receptor 2 [Homo sapiens]	56923	NMUR2	-2.01314
XP_006143512.2//PREDICTED: LOW QUALITY PROTEIN: dynactin-associated protein [Tupaia chinensis];XP_020039145.1//LOW QUALITY PROTEIN: dynactin-associated protein [Castor canadensis];XP_017496475.1//PREDICTED: LOW QUALITY PROTEIN: mucin-22-like [Manis javanica]	284254	DYNAP	1.90898		XP_016869378.1//PREDICTED: epiplakin isoform X1 [Homo sapiens]	83481	EPPK1	-2.01314
XP_006159595.1//PREDICTED: phospholipid-transporting ATPase IB isoform X1 [Tupaia chinensis];XP_012664962.1//PREDICTED: phospholipid-transporting ATPase IB isoform X1 [Otolemur garnettii]	51761	ATP8A2	1.90893		EAW63626.1//lysyl oxidase-like 2, isoform CRA_b [Homo sapiens]	4017	LOXL2	-2.01303
BAD93106.1//endoplasmic reticulum to nucleus signalling 1 isoform 1 variant, partial [Homo sapiens];XP_016879836.1//PREDICTED: serine/threonine-protein kinase/endoribonuclease IRE1 isoform X1 [Homo sapiens];XP_017806362.1//serine/threonine-protein kinase/endoribonuclease IRE1 isoform X2 [Papio anubis]	2081	ERN1	1.90819		XP_008957842.1//PREDICTED: LOW QUALITY PROTEIN: zinc finger protein 48 [Pan paniscus]	197407	ZNF48	-2.01144
DAA29354.1//TPA: hypothetical protein BOS_5846 [Bos taurus]	100129361	SMIM10L1	1.90746		XP_011912651.1//PREDICTED: transferrin receptor protein 2 isoform X3 [Cercocebus atys];XP_003318698.1//PREDICTED: transferrin receptor protein 2 isoform X2 [Pan troglodytes];XP_011768120.1//PREDICTED: transferrin receptor protein 2 [Macaca nemestrina];NP_003218.2//transferrin receptor protein 2 isoform 1 [Homo sapiens]	7036	TFR2	-2.0108
XP_001159232.3//PREDICTED: ELL-associated factor 1 [Pan troglodytes]	85403	EAF1	1.90742		XP_019135566.1//neurexin 3 isoform X16 [Corvus cornix cornix];XP_019328001.1//PREDICTED: neurexin 3 isoform X2 [Aptenodytes forsteri];XP_008116588.1//PREDICTED: neurexin 3 isoform X5 [Anolis carolinensis];NP_001258949.1//neurexin 3 isoform 4 precursor [Homo sapiens];NP_620426.2//neurexin 3 isoform 2 precursor [Homo sapiens];XP_017597218.1//PREDICTED: neurexin 3 isoform X28 [Corvus brachyrhynchos]…	9369	NRXN3	-2.00492
XP_007066568.1//PREDICTED: zinc finger protein 850-like [Chelonia mydas]	90874	ZNF697	1.90686		XP_001137580.2//PREDICTED: teashirt homolog 1 isoform X1 [Pan troglodytes];NP_001295139.1//teashirt homolog 1 isoform 1 [Homo sapiens]	10194	TSHZ1	-2.00361
NP_001164639.1//calmodulin-binding transcription activator 2 isoform 3 [Homo sapiens];XP_011522051.1//PREDICTED: calmodulin-binding transcription activator 2 isoform X4 [Homo sapiens];NP_001164638.1//calmodulin-binding transcription activator 2 isoform 4 [Homo sapiens];NP_001164637.1//calmodulin-binding transcription activator 2 isoform 2 [Homo sapiens];XP_011522049.1//PREDICTED: calmodulin-bindi…	23125	CAMTA2	1.90418		NP_001034740.1//suppressor APC domain-containing protein 1 [Homo sapiens]	401251	SAPCD1	-2.00205
NP_001158502.1//transmembrane protein 41B isoform 2 [Homo sapiens];EAW68598.1//transmembrane protein 41B, isoform CRA_d, partial [Homo sapiens];NP_055827.1//transmembrane protein 41B isoform 1 [Homo sapiens]	440026	TMEM41B	1.90414		XP_011911306.1//PREDICTED: SKI/DACH domain-containing protein 1 isoform X1 [Cercocebus atys]	387640	SKIDA1	-1.99855
XP_012320274.1//protocadherin gamma-A5 isoform X15 [Aotus nancymaae]	56110	PCDHGA5	1.90386		XP_011511291.1//PREDICTED: mannan-binding lectin serine protease 1 isoform X1 [Homo sapiens];NP_001027019.1//mannan-binding lectin serine protease 1 isoform 3 precursor [Homo sapiens];XP_011511292.1//PREDICTED: mannan-binding lectin serine protease 1 isoform X2 [Homo sapiens]	5648	MASP1	-1.99794
NP_009046.2//tumor necrosis factor-inducible gene 6 protein precursor [Homo sapiens]	7130	TNFAIP6	1.90258		BAB55227.1//unnamed protein product [Homo sapiens]	29785	CYP2S1	-1.99723
XP_011528188.1//PREDICTED: catechol O-methyltransferase isoform X1 [Homo sapiens]	1312	COMT	1.89908		NP_065161.3//choline transporter-like protein 2 isoform 1 [Homo sapiens];NP_001138528.1//choline transporter-like protein 2 isoform 2 [Homo sapiens]	57153	SLC44A2	-1.99557
XP_014649825.1//PREDICTED: zinc finger protein 470 isoform X1 [Ceratotherium simum simum]	388566	ZNF470	1.89907		NP_116115.1//1-phosphatidylinositol 4,5-bisphosphate phosphodiesterase delta-4 [Homo sapiens];XP_016860605.1//PREDICTED: 1-phosphatidylinositol 4,5-bisphosphate phosphodiesterase delta-4 isoform X2 [Homo sapiens];XP_012357853.1//PREDICTED: 1-phosphatidylinositol 4,5-bisphosphate phosphodiesterase delta-4 [Nomascus leucogenys]	84812	PLCD4	-1.99534
NP_001278924.1//serine/threonine-protein kinase Sgk1 isoform 5 [Homo sapiens];NP_001137148.1//serine/threonine-protein kinase Sgk1 isoform 2 [Homo sapiens];NP_001137149.1//serine/threonine-protein kinase Sgk1 isoform 3 [Homo sapiens];XP_008005160.1//PREDICTED: serine/threonine-protein kinase Sgk1 isoform X1 [Chlorocebus sabaeus];XP_008993347.1//PREDICTED: serine/threonine-protein kinase Sgk1 isof…	6446	SGK1	1.89865		NP_001334939.1//coiled-coil domain-containing protein 180 isoform 2 [Homo sapiens];AAI44522.1//KIAA1529 protein [Homo sapiens]	100499483	CCDC180	-1.99519
XP_006064172.1//PREDICTED: dynein heavy chain 17, axonemal [Bubalus bubalis]	8632	DNAH17	1.89858		NP_001242.2//macrosialin isoform A precursor [Homo sapiens]	968	CD68	-1.99461
XP_011856354.1//PREDICTED: consortin [Mandrillus leucophaeus];CAD38922.2//hypothetical protein, partial [Homo sapiens]	163882	CNST	1.8969		XP_014313762.1//PREDICTED: paired box protein Pax-6 isoform X1 [Myotis lucifugus];XP_013358393.1//PREDICTED: paired box protein Pax-6 isoform X3 [Chinchilla lanigera];XP_008001416.1//PREDICTED: paired box protein Pax-6 isoform X1 [Chlorocebus sabaeus];XP_013358392.1//PREDICTED: paired box protein Pax-6 isoform X1 [Chinchilla lanigera];XP_020934291.1//paired box protein Pax-6 isoform X1 [Sus scrof…	5080	PAX6	-1.99423
NP_001271269.1//E3 ubiquitin-protein ligase NEDD4 isoform 5 [Homo sapiens];NP_001271268.1//E3 ubiquitin-protein ligase NEDD4 isoform 4 [Homo sapiens];NP_001271267.1//E3 ubiquitin-protein ligase NEDD4 isoform 3 [Homo sapiens];NP_006145.2//E3 ubiquitin-protein ligase NEDD4 isoform 1 [Homo sapiens];XP_009427449.2//PREDICTED: E3 ubiquitin-protein ligase NEDD4 isoform X3 [Pan troglodytes];NP_940682.2/…	4734	NEDD4	1.89656		XP_006143378.1//PREDICTED: semaphorin-5A isoform X2 [Tupaia chinensis]	9037	SEMA5A	-1.99412
NP_001273061.1//ribonuclease P protein subunit p40 isoform b [Homo sapiens];NP_001273062.1//ribonuclease P protein subunit p40 isoform c [Homo sapiens];NP_006629.2//ribonuclease P protein subunit p40 isoform a [Homo sapiens]	10799	RPP40	1.89612		XP_016877678.1//PREDICTED: microtubule-associated protein 1A isoform X1 [Homo sapiens]	4130	MAP1A	-1.99121
NP_115508.2//HORMA domain-containing protein 1 isoform 1 [Homo sapiens];NP_001186758.1//HORMA domain-containing protein 1 isoform 2 [Homo sapiens]	84072	HORMAD1	1.89529		XP_012517371.1//PREDICTED: immunoglobulin superfamily member 8 isoform X1 [Propithecus coquereli];NP_443100.1//immunoglobulin superfamily member 8 precursor [Homo sapiens]	93185	IGSF8	-1.99014
NP_001216.1//caspase-4 isoform alpha precursor [Homo sapiens]	837	CASP4	1.89427		NP_001243407.1//UMP-CMP kinase 2, mitochondrial isoform 3 precursor [Homo sapiens];NP_997198.2//UMP-CMP kinase 2, mitochondrial isoform 1 precursor [Homo sapiens];NP_001243406.1//UMP-CMP kinase 2, mitochondrial isoform 2 precursor [Homo sapiens]	129607	CMPK2	-1.98885
NP_848661.1//palmitoyltransferase ZDHHC21 isoform 1 [Homo sapiens];XP_015098177.1//PREDICTED: palmitoyltransferase ZDHHC21 isoform X1 [Vicugna pacos]	340481	ZDHHC21	1.89346		XP_011541211.1//PREDICTED: single-pass membrane and coiled-coil domain-containing protein 4 isoform X3 [Homo sapiens]	56935	SMCO4	-1.98821
NP_001120680.1//methylcytosine dioxygenase TET2 isoform a [Homo sapiens];NP_060098.3//methylcytosine dioxygenase TET2 isoform b [Homo sapiens]	54790	TET2	1.89295		XP_004596100.1//PREDICTED: F-box only protein 2 isoform X2 [Ochotona princeps]	26232	FBXO2	-1.98815
XP_020018846.1//NGFI-A-binding protein 2 [Castor canadensis]	4665	NAB2	1.89059		NP_056019.1//thrombospondin type-1 domain-containing protein 7A precursor [Homo sapiens]	221981	THSD7A	-1.984
AAH40617.1//Similar to potassium inwardly-rectifying channel, subfamily J, member 11, partial [Homo sapiens];NP_000516.3//ATP-sensitive inward rectifier potassium channel 11 isoform 1 [Homo sapiens]	3767	KCNJ11	1.88989		XP_008590985.1//PREDICTED: ephrin-A3 isoform X2 [Galeopterus variegatus];XP_007975090.1//PREDICTED: ephrin-A3 isoform X1 [Chlorocebus sabaeus]	1944	EFNA3	-1.9835
XP_004483940.1//PREDICTED: zinc finger protein 235 isoform X1 [Dasypus novemcinctus];XP_011886077.1//PREDICTED: zinc finger protein 235 isoform X1 [Cercocebus atys]	9310	ZNF235	1.88809		XP_007965599.1//PREDICTED: guanine nucleotide-binding protein G(I)/G(S)/G(T) subunit beta-3 isoform X2 [Chlorocebus sabaeus];XP_014649393.1//PREDICTED: guanine nucleotide-binding protein G(I)/G(S)/G(T) subunit beta-3 isoform X1 [Ceratotherium simum simum];XP_004869508.1//guanine nucleotide-binding protein G(I)/G(S)/G(T) subunit beta-3 isoform X1 [Heterocephalus glaber]	2784	GNB3	-1.98227
NP_996806.2//transcription factor YY2 [Homo sapiens]	404281	YY2	1.88487		NP_001156971.1//F-box only protein 24 isoform 4 [Homo sapiens];NP_277041.1//F-box only protein 24 isoform 1 [Homo sapiens];NP_036304.2//F-box only protein 24 isoform 3 [Homo sapiens]	26261	FBXO24	-1.98162
XP_012364882.1//PREDICTED: LOW QUALITY PROTEIN: zinc finger protein 726 [Nomascus leucogenys]	57615	ZNF492	1.88471		XP_009441009.2//PREDICTED: ATP-binding cassette sub-family A member 13 isoform X3 [Pan troglodytes];NP_689914.3//ATP-binding cassette sub-family A member 13 [Homo sapiens]	154664	ABCA13	-1.97737
NP_001009182.1//gem-associated protein 2 isoform beta [Homo sapiens];NP_003607.1//gem-associated protein 2 isoform alpha [Homo sapiens];NP_001009183.1//gem-associated protein 2 isoform gamma [Homo sapiens]	8487	GEMIN2	1.88281		XP_011835669.1//PREDICTED: ADP-ribosylation factor-like protein 4C [Mandrillus leucophaeus];AAH49804.1//Arl4c protein, partial [Mus musculus]	10123	ARL4C	-1.97721
XP_002755106.3//PREDICTED: alpha-parvin [Callithrix jacchus];XP_020365719.1//alpha-parvin [Rhincodon typus]	55742	PARVA	1.88248		NP_001317261.1//CD70 antigen isoform 2 [Homo sapiens];XP_001088935.2//PREDICTED: CD70 antigen [Macaca mulatta]	970	CD70	-1.97302
NP_079470.1//inositol-trisphosphate 3-kinase C [Homo sapiens]	80271	ITPKC	1.88176		NP_001171455.1//sodium channel protein type 8 subunit alpha isoform 2 [Homo sapiens];NP_055006.1//sodium channel protein type 8 subunit alpha isoform 1 [Homo sapiens];NP_001317189.1//sodium channel protein type 8 subunit alpha isoform 3 [Homo sapiens];XP_014202654.1//PREDICTED: sodium channel protein type 8 subunit alpha isoform X3 [Pan paniscus]	6334	SCN8A	-1.97118
NP_068378.2//arginine vasopressin-induced protein 1 [Homo sapiens]	60370	AVPI1	1.88162		XP_014650292.1//PREDICTED: zinc finger protein 792 [Ceratotherium simum simum]	126375	ZNF792	-1.96983
XP_004484986.2//PREDICTED: asparagine synthetase domain-containing protein 1 [Dasypus novemcinctus]	110599588	ASDURF	1.88037		NP_001277141.1//tetraspanin-10 isoform a [Homo sapiens];XP_007985368.1//PREDICTED: uncharacterized protein LOC103229289 [Chlorocebus sabaeus]	83882	TSPAN10	-1.96642
NP_694572.1//protein FAM218A [Homo sapiens]	152756	FAM218A	1.88009		NP_775767.2//MAGUK p55 subfamily member 7 [Homo sapiens]	143098	MPP7	-1.96576
XP_012663433.1//PREDICTED: potassium voltage-gated channel subfamily H member 5 isoform X2 [Otolemur garnettii];NP_647479.2//potassium voltage-gated channel subfamily H member 5 isoform 1 [Homo sapiens]	27133	KCNH5	1.87938		XP_014990664.1//PREDICTED: olfactory receptor 2A1/2A42 [Macaca mulatta]	402317	OR2A42	-1.96496
NP_060350.1//uncharacterized protein C2orf42 [Homo sapiens];XP_018876231.1//PREDICTED: uncharacterized protein C2orf42 homolog [Gorilla gorilla gorilla]	54980	C2orf42	1.87654		NP_001284502.1//transcriptional-regulating factor 1 isoform 1 [Homo sapiens];NP_277037.1//transcriptional-regulating factor 1 isoform 2 [Homo sapiens];XP_016866541.1//PREDICTED: transcriptional-regulating factor 1 isoform X10 [Homo sapiens];XP_016866543.1//PREDICTED: transcriptional-regulating factor 1 isoform X11 [Homo sapiens];XP_016866535.1//PREDICTED: transcriptional-regulating factor 1 isofo…	55809	TRERF1	-1.96209
NP_115894.2//kelch repeat and BTB domain-containing protein 8 [Homo sapiens]	84541	KBTBD8	1.87513		NP_001138678.1//uncharacterized protein KIAA1671 [Homo sapiens]	85379	KIAA1671	-1.96191
AAY14855.1//unknown, partial [Homo sapiens];XP_009235331.1//PREDICTED: zinc finger CCCH domain-containing protein 8 isoform X1 [Pongo abelii]	84524	ZC3H8	1.87511		NP_065904.1//protein FAM234B [Homo sapiens]	57613	FAM234B	-1.96111
NP_115536.1//dermatan-sulfate epimerase-like protein precursor [Homo sapiens]	92126	DSEL	1.87342		NP_002326.2//low-density lipoprotein receptor-related protein 5 isoform 1 precursor [Homo sapiens]	4041	LRP5	-1.95958
XP_007964574.1//PREDICTED: desmin [Chlorocebus sabaeus]	1674	DES	1.87301		XP_008513810.1//PREDICTED: IgA-inducing protein homolog [Equus przewalskii]	492311	IGIP	-1.9573
NP_062456.1//motile sperm domain-containing protein 1 isoform 1 [Homo sapiens];NP_001293117.1//motile sperm domain-containing protein 1 isoform 2 [Homo sapiens]	56180	MOSPD1	1.87267		NP_060483.3//sine oculis-binding protein homolog [Homo sapiens]	55084	SOBP	-1.95475
NP_078868.1//polyprenol reductase [Homo sapiens];XP_007944401.1//PREDICTED: polyprenol reductase [Orycteropus afer afer];XP_004268310.1//PREDICTED: polyprenol reductase [Orcinus orca]	79644	SRD5A3	1.87131		NP_073603.2//ceramide kinase [Homo sapiens]	64781	CERK	-1.95409
NP_001317086.1//PTB-containing, cubilin and LRP1-interacting protein isoform 4 [Homo sapiens];XP_003908089.2//PTB-containing, cubilin and LRP1-interacting protein isoform X1 [Papio anubis];XP_016859894.1//PREDICTED: PTB-containing, cubilin and LRP1-interacting protein isoform X2 [Homo sapiens];XP_016859893.1//PREDICTED: PTB-containing, cubilin and LRP1-interacting protein isoform X1 [Homo sapiens…	55022	PID1	1.87094		NP_001155088.2//ral guanine nucleotide dissociation stimulator-like 3 isoform 1 [Homo sapiens];XP_010334997.1//PREDICTED: LOW QUALITY PROTEIN: uncharacterized protein LOC101029017 [Saimiri boliviensis boliviensis];NP_001030300.3//ral guanine nucleotide dissociation stimulator-like 3 isoform 2 [Homo sapiens]	57139	RGL3	-1.95332
XP_017525601.1//PREDICTED: ras-related and estrogen-regulated growth inhibitor isoform X1 [Manis javanica];XP_017525608.1//PREDICTED: ras-related and estrogen-regulated growth inhibitor isoform X2 [Manis javanica]	85004	RERG	1.86947		NP_003721.2//ribonuclease T2 precursor [Homo sapiens]	8635	RNASET2	-1.95172
XP_017820828.1//PREDICTED: transcription elongation factor A protein 1 isoform X2 [Callithrix jacchus];XP_002758943.1//PREDICTED: transcription elongation factor A protein 1 isoform X1 [Callithrix jacchus]	6917	TCEA1	1.86924		XP_010347728.1//PREDICTED: GTP-binding protein Di-Ras1 [Saimiri boliviensis boliviensis]	148252	DIRAS1	-1.9515
XP_012503228.1//PREDICTED: zinc finger protein 75A isoform X2 [Propithecus coquereli];XP_007070151.1//PREDICTED: zinc finger protein 845-like [Chelonia mydas];XP_012661173.1//PREDICTED: zinc finger protein 75A [Otolemur garnettii];XP_006054991.1//PREDICTED: uncharacterized protein LOC102394770 [Bubalus bubalis]	7627	ZNF75A	1.86906		NP_057513.1//coatomer subunit zeta-2 [Homo sapiens]	51226	COPZ2	-1.95112
NP_001243352.1//rho GTPase-activating protein 19 isoform 3 [Homo sapiens];XP_016774516.1//PREDICTED: rho GTPase-activating protein 19 isoform X3 [Pan troglodytes];CAH18254.1//hypothetical protein [Homo sapiens];XP_007961919.1//PREDICTED: rho GTPase-activating protein 19 isoform X1 [Chlorocebus sabaeus]	84986	ARHGAP19	1.86891		EHH59533.1//hypothetical protein EGM_09670, partial [Macaca fascicularis];NP_001123885.2//amiloride-sensitive sodium channel subunit delta [Homo sapiens];XP_016857529.1//PREDICTED: amiloride-sensitive sodium channel subunit delta isoform X9 [Homo sapiens]	6339	SCNN1D	-1.95071
NP_001165161.1//2-amino-3-ketobutyrate coenzyme A ligase, mitochondrial isoform 1 precursor [Homo sapiens];NP_055106.1//2-amino-3-ketobutyrate coenzyme A ligase, mitochondrial isoform 2 precursor [Homo sapiens]	23464	GCAT	1.86879		NP_001709.1//bone morphogenetic protein 6 preproprotein [Homo sapiens]	654	BMP6	-1.94557
NP_002913.3//regulator of G-protein signaling 1 [Homo sapiens]	5996	RGS1	1.86779		XP_005263207.1//PREDICTED: RING finger protein 150 isoform X1 [Homo sapiens];XP_004471992.1//PREDICTED: RING finger protein 150 isoform X2 [Dasypus novemcinctus];NP_065775.1//RING finger protein 150 precursor [Homo sapiens]	57484	RNF150	-1.94473
NP_775807.2//gamma-aminobutyric acid receptor subunit gamma-1 precursor [Homo sapiens]	2565	GABRG1	1.86631		NP_079544.1//transmembrane protein 121 [Homo sapiens]	80757	TMEM121	-1.94202
NP_001074318.1//DNL-type zinc finger protein [Homo sapiens]	728489	DNLZ	1.8651		EPY75055.1//abhydrolase domain-containing protein 2 [Camelus ferus]	11057	ABHD2	-1.94187
NP_005638.1//F-box-like/WD repeat-containing protein TBL1X isoform a [Homo sapiens];NP_001132939.1//F-box-like/WD repeat-containing protein TBL1X isoform b [Homo sapiens]	6907	TBL1X	1.86387		XP_007989020.1//PREDICTED: cadherin-24 isoform X1 [Chlorocebus sabaeus];XP_007989023.1//PREDICTED: cadherin-24 isoform X4 [Chlorocebus sabaeus]	64403	CDH24	-1.94053
XP_011543532.1//PREDICTED: bestrophin-1 isoform X2 [Homo sapiens];XP_018891909.1//PREDICTED: bestrophin-1 isoform X2 [Gorilla gorilla gorilla];XP_016873718.1//PREDICTED: bestrophin-1 isoform X5 [Homo sapiens];XP_012367626.1//PREDICTED: bestrophin-1 [Nomascus leucogenys]	7439	BEST1	1.86362		NP_114412.2//ras association domain-containing protein 4 [Homo sapiens];XP_005271892.1//PREDICTED: ras association domain-containing protein 4 isoform X6 [Homo sapiens];XP_005271890.1//PREDICTED: ras association domain-containing protein 4 isoform X5 [Homo sapiens];AAO61140.1//putative tumor suppressor RASSF4 isoform C [Homo sapiens]	83937	RASSF4	-1.94029
XP_014200075.1//PREDICTED: uncharacterized protein C1orf109 homolog isoform X2 [Pan paniscus];NP_001337685.1//uncharacterized protein C1orf109 isoform 5 [Homo sapiens];NP_001289960.1//uncharacterized protein C1orf109 isoform 1 [Homo sapiens];XP_016814959.1//PREDICTED: LOW QUALITY PROTEIN: uncharacterized protein C1orf109 homolog [Pan troglodytes];NP_001289959.1//uncharacterized protein C1orf109 i…	54955	C1orf109	1.86331		XP_010351419.1//PREDICTED: ATP-binding cassette sub-family A member 8 isoform X1 [Rhinopithecus roxellana];XP_021526558.1//ATP-binding cassette sub-family A member 8 isoform X2 [Aotus nancymaae]	10351	ABCA8	-1.9377
XP_021556464.1//zinc finger protein 850 isoform X1 [Neomonachus schauinslandi]	374899	ZNF829	1.86104		XP_008008046.1//PREDICTED: transient receptor potential cation channel subfamily V member 3 isoform X1 [Chlorocebus sabaeus];XP_008008047.1//PREDICTED: transient receptor potential cation channel subfamily V member 3 isoform X2 [Chlorocebus sabaeus]	162514	TRPV3	-1.93579
NP_078916.3//yrdC domain-containing protein, mitochondrial precursor [Homo sapiens]	79693	YRDC	1.85877		XP_009215056.2//septin-5 isoform X2 [Papio anubis];NP_001009939.1//septin-5 isoform 2 [Homo sapiens]	5413	2019-09-05	-1.93549
NP_004735.2//lecithin retinol acyltransferase precursor [Homo sapiens]	9227	LRAT	1.85757		CAA88742.1//OA1 [Homo sapiens]	4935	GPR143	-1.93513
NP_001077057.1//transcription factor E2F5 isoform 2 [Homo sapiens];NP_001942.2//transcription factor E2F5 isoform 1 [Homo sapiens]	1875	E2F5	1.8574		NP_001103669.1//serine/arginine repetitive matrix protein 3 isoform b [Homo sapiens];XP_011758342.1//PREDICTED: LOW QUALITY PROTEIN: serine/arginine repetitive matrix protein 3-like, partial [Macaca nemestrina];NP_001278760.1//serine/arginine repetitive matrix protein 3 isoform a [Homo sapiens]	222183	SRRM3	-1.93023
XP_001171426.4//PREDICTED: stress-70 protein, mitochondrial isoform X1 [Pan troglodytes]	3313	HSPA9	1.85674		NP_001280107.1//serine protease 23 isoform b [Homo sapiens];XP_004051990.1//PREDICTED: serine protease 23 [Gorilla gorilla gorilla];NP_009104.2//serine protease 23 isoform a [Homo sapiens]	11098	PRSS23	-1.92972
NP_001098024.1//membrane progestin receptor gamma [Homo sapiens]	54852	PAQR5	1.85605		NP_005912.1//mitogen-activated protein kinase kinase kinase 1 [Homo sapiens];XP_003827432.2//PREDICTED: mitogen-activated protein kinase kinase kinase 1 [Pan paniscus]	4214	MAP3K1	-1.92938
XP_010949516.1//PREDICTED: protein zer-1 homolog isoform X2 [Camelus bactrianus];XP_010949517.1//PREDICTED: protein zer-1 homolog isoform X3 [Camelus bactrianus]	10444	ZER1	1.85356		XP_018872170.1//PREDICTED: synaptotagmin-3 isoform X1 [Gorilla gorilla gorilla]	84258	SYT3	-1.92509
NP_001035955.1//general transcription factor IIH subunit 2-like protein isoform 1 [Homo sapiens]	730394	GTF2H2C_2	1.85249		NP_066188.1//alpha-amylase 2B precursor [Homo sapiens]	280	AMY2B	-1.92374
XP_011517008.1//PREDICTED: COBW domain-containing protein 3 isoform X7 [Homo sapiens];NP_958861.2//COBW domain-containing protein 3 isoform 1 [Homo sapiens];XP_005272806.1//PREDICTED: COBW domain-containing protein 5 isoform X2 [Homo sapiens];NP_001278750.1//COBW domain-containing protein 3 isoform 2 [Homo sapiens];BAG56717.1//unnamed protein product [Homo sapiens];A6NM15.3//PUTATIVE PSEUDOGENE: …	445571	CBWD3	1.85167		NP_065173.2//prostaglandin F2 receptor negative regulator precursor [Homo sapiens]	5738	PTGFRN	-1.92342
NP_002228.2//potassium voltage-gated channel subfamily G member 1 [Homo sapiens]	3755	KCNG1	1.84994		CAA55046.1//amiloride binding protein [Homo sapiens];NP_001259001.1//amiloride-sensitive amine oxidase [copper-containing] isoform 1 precursor [Homo sapiens]	26	AOC1	-1.92294
XP_004057146.1//PREDICTED: CREB-binding protein isoform X1 [Gorilla gorilla gorilla];XP_005255182.1//PREDICTED: CREB-binding protein isoform X4 [Homo sapiens]	1387	CREBBP	1.84826		XP_018890047.1//PREDICTED: pancreatic lipase-related protein 3 [Gorilla gorilla gorilla];NP_001011709.2//pancreatic lipase-related protein 3 precursor [Homo sapiens];XP_011537579.1//PREDICTED: pancreatic lipase-related protein 3 isoform X2 [Homo sapiens]	119548	PNLIPRP3	-1.92169
XP_016781729.1//PREDICTED: ras-related protein Rab-15 isoform X1 [Pan troglodytes];XP_016781730.1//PREDICTED: ras-related protein Rab-15 isoform X2 [Pan troglodytes]	376267	RAB15	1.84747		NP_055510.1//coiled-coil domain-containing protein 144A [Homo sapiens]	9720	CCDC144A	-1.92109
NP_001310544.1//protein SMG5 isoform 3 [Homo sapiens];NP_056142.2//protein SMG5 isoform 1 [Homo sapiens];NP_001310543.1//protein SMG5 isoform 2 [Homo sapiens]	23381	SMG5	1.84743		NP_689988.1//coiled-coil domain-containing protein 110 isoform a [Homo sapiens];NP_001138883.1//coiled-coil domain-containing protein 110 isoform b [Homo sapiens]	256309	CCDC110	-1.92093
NP_001303964.1//dolichol-phosphate mannosyltransferase subunit 1 isoform 2 [Homo sapiens];NP_001303963.1//dolichol-phosphate mannosyltransferase subunit 1 isoform 1 [Homo sapiens];NP_001303965.1//dolichol-phosphate mannosyltransferase subunit 1 isoform 4 [Homo sapiens];XP_018872616.1//PREDICTED: dolichol-phosphate mannosyltransferase subunit 1 [Gorilla gorilla gorilla]	8813	DPM1	1.84623		NP_000054.2//complement C2 isoform 1 preproprotein [Homo sapiens];NP_001139375.1//complement C2 isoform 2 precursor [Homo sapiens];NP_001269388.1//complement C2 isoform 6 precursor [Homo sapiens];NP_001269387.1//complement C2 isoform 5 [Homo sapiens];NP_001171534.1//complement C2 isoform 3 [Homo sapiens];NP_001269386.1//complement C2 isoform 4 [Homo sapiens]	717	C2	-1.91993
XP_012410842.1//PREDICTED: TBC1 domain family member 13 isoform X2 [Trichechus manatus latirostris];XP_012313435.1//TBC1 domain family member 13 [Aotus nancymaae];XP_006154047.1//PREDICTED: TBC1 domain family member 13 isoform X1 [Tupaia chinensis]	54662	TBC1D13	1.84495		XP_020850446.1//zinc finger protein 420-like [Phascolarctos cinereus]	90987	ZNF251	-1.9192
NP_001073913.1//immunoglobulin superfamily member 5 [Homo sapiens]	150084	IGSF5	1.84235		XP_005272470.1//PREDICTED: transmembrane protein 255B isoform X2 [Homo sapiens];NP_872420.1//transmembrane protein 255B isoform 1 [Homo sapiens];NP_001335592.1//transmembrane protein 255B isoform 2 [Homo sapiens]	348013	TMEM255B	-1.91873
NP_060647.2//NEDD4-binding protein 2 isoform 1 [Homo sapiens];XP_011512018.1//PREDICTED: NEDD4-binding protein 2 isoform X1 [Homo sapiens]	55728	N4BP2	1.84217		NP_066546.1//interferon alpha-4 precursor [Homo sapiens];KRX57831.1//LINE-1 reverse transcriptase -like protein [Trichinella sp. T6]	3441	IFNA4	-1.91752
XP_019604115.1//PREDICTED: PI-PLC X domain-containing protein 3 [Rhinolophus sinicus]	345557	PLCXD3	1.84034		XP_003256272.2//PREDICTED: protein NDRG1 [Nomascus leucogenys];XP_007999782.1//PREDICTED: protein NDRG1 isoform X2 [Chlorocebus sabaeus];NP_006087.2//protein NDRG1 isoform 1 [Homo sapiens]	10397	NDRG1	-1.91709
XP_011846124.1//PREDICTED: osteopontin isoform X4 [Mandrillus leucophaeus];XP_011846125.1//PREDICTED: osteopontin isoform X5 [Mandrillus leucophaeus];XP_011846123.1//PREDICTED: osteopontin isoform X3 [Mandrillus leucophaeus];XP_011895519.1//PREDICTED: osteopontin isoform X1 [Cercocebus atys];XP_011895520.1//PREDICTED: osteopontin isoform X2 [Cercocebus atys]	6696	SPP1	1.84026		BAD96745.1//Adrenergic, beta-2-, receptor, surface variant, partial [Homo sapiens]	154	ADRB2	-1.91581
NP_001288719.1//methyltransferase-like protein 6 isoform 2 [Homo sapiens];NP_689609.2//methyltransferase-like protein 6 isoform 1 [Homo sapiens];NP_001288721.1//methyltransferase-like protein 6 isoform 4 [Homo sapiens];NP_001317591.1//methyltransferase-like protein 6 isoform 5 [Homo sapiens];NP_001288720.1//methyltransferase-like protein 6 isoform 3 [Homo sapiens]	131965	METTL6	1.83672		XP_011846277.1//PREDICTED: lysophosphatidic acid receptor 2 [Mandrillus leucophaeus];NP_004711.2//lysophosphatidic acid receptor 2 [Homo sapiens]	9170	LPAR2	-1.91494
NP_443198.1//protein Niban [Homo sapiens]	116496	FAM129A	1.83671		NP_055786.1//protein EFR3 homolog B isoform 1 [Homo sapiens];XP_011806467.1//PREDICTED: protein EFR3 homolog B [Colobus angolensis palliatus]	22979	EFR3B	-1.91404
NP_065086.2//phospholipid scramblase 4 isoform a [Homo sapiens];NP_001121778.1//phospholipid scramblase 4 isoform b [Homo sapiens]	57088	PLSCR4	1.83664		XP_010343153.1//PREDICTED: LOW QUALITY PROTEIN: histone deacetylase complex subunit SAP25 [Saimiri boliviensis boliviensis];NP_001335609.1//histone deacetylase complex subunit SAP25 isoform 1 [Homo sapiens];NP_001162153.2//histone deacetylase complex subunit SAP25 isoform 2 [Homo sapiens]	100316904	SAP25	-1.91385
EAW58122.1//SWI/SNF related, matrix associated, actin dependent regulator of chromatin, subfamily d, member 1, isoform CRA_c [Homo sapiens];EAW58125.1//SWI/SNF related, matrix associated, actin dependent regulator of chromatin, subfamily d, member 1, isoform CRA_e [Homo sapiens];EAW58123.1//SWI/SNF related, matrix associated, actin dependent regulator of chromatin, subfamily d, member 1, isoform …	6602	SMARCD1	1.83611		XP_018865477.1//PREDICTED: rho guanine nucleotide exchange factor 40 isoform X2 [Gorilla gorilla gorilla];NP_060541.3//rho guanine nucleotide exchange factor 40 isoform 1 [Homo sapiens];XP_011535239.1//PREDICTED: rho guanine nucleotide exchange factor 40 isoform X1 [Homo sapiens];XP_021796672.1//rho guanine nucleotide exchange factor 40 isoform X4 [Papio anubis]	55701	ARHGEF40	-1.91115
XP_016800107.1//PREDICTED: H/ACA ribonucleoprotein complex subunit 4 isoform X1 [Pan troglodytes]	1736	DKC1	1.83528		XP_005249670.1//PREDICTED: probable G-protein coupled receptor 146 isoform X1 [Homo sapiens]	115330	GPR146	-1.90852
NP_443076.2//WD repeat-containing protein 34 [Homo sapiens]	89891	WDR34	1.83439		ELR58752.1//Copine-7, partial [Bos mutus];XP_009195338.1//copine-7 [Papio anubis];NP_705900.1//copine-7 isoform a [Homo sapiens]	27132	CPNE7	-1.90673
NP_001336845.1//protein FAM118A isoform 4 [Homo sapiens];XP_016884332.1//PREDICTED: protein FAM118A isoform X4 [Homo sapiens];NP_001336843.1//protein FAM118A isoform 2 [Homo sapiens]	55007	FAM118A	1.83235		NP_071421.1//SPARC-related modular calcium-binding protein 2 isoform 1 precursor [Homo sapiens];NP_001159884.1//SPARC-related modular calcium-binding protein 2 isoform 2 precursor [Homo sapiens]	64094	SMOC2	-1.90649
NP_031376.3//pleckstrin homology-like domain family A member 1 [Homo sapiens]	22822	PHLDA1	1.83204		XP_008954847.1//PREDICTED: calcium/calmodulin-dependent protein kinase type 1G isoform X1 [Pan paniscus]	57172	CAMK1G	-1.90615
XP_008954745.1//PREDICTED: protein FAM195B isoform X2 [Pan paniscus];XP_008011458.1//PREDICTED: protein FAM195B isoform X1 [Chlorocebus sabaeus];XP_017734734.1//PREDICTED: mapk-regulated corepressor-interacting protein 1 isoform X4 [Rhinopithecus bieti]	348262	MCRIP1	1.832		NP_775924.1//sodium/hydrogen exchanger 9 [Homo sapiens];EFB18269.1//hypothetical protein PANDA_005050 [Ailuropoda melanoleuca];EAW78950.1//solute carrier family 9 (sodium/hydrogen exchanger), member 9, isoform CRA_a [Homo sapiens]	285195	SLC9A9	-1.90594
NP_055994.2//RRP12-like protein isoform 1 [Homo sapiens];NP_001138586.1//RRP12-like protein isoform 2 [Homo sapiens];NP_001271266.1//RRP12-like protein isoform 3 [Homo sapiens]	23223	RRP12	1.83193		NP_001310958.1//semaphorin-4B isoform 2 [Homo sapiens];Q9NPR2.3//RecName: Full=Semaphorin-4B; Flags: Precursor;NP_001310960.1//semaphorin-4B isoform 4 [Homo sapiens]	10509	SEMA4B	-1.90467
NP_001027026.1//LON peptidase N-terminal domain and RING finger protein 3 isoform 1 [Homo sapiens];NP_079054.3//LON peptidase N-terminal domain and RING finger protein 3 isoform 2 [Homo sapiens];XP_005262533.1//PREDICTED: LON peptidase N-terminal domain and RING finger protein 3 isoform X1 [Homo sapiens]	79836	LONRF3	1.83039		NP_689699.2//sterile alpha motif domain-containing protein 11 [Homo sapiens]	148398	SAMD11	-1.90426
NP_003101.3//transcription factor Sp2 [Homo sapiens]	6668	SP2	1.8302		NP_001269603.1//protein BEX3 isoform c [Homo sapiens];XP_003276548.2//PREDICTED: protein BEX3 isoform X1 [Nomascus leucogenys]	27018	BEX3	-1.90421
NP_001936.1//proheparin-binding EGF-like growth factor precursor [Homo sapiens]	1839	HBEGF	1.8279		NP_001136068.1//prolyl 4-hydroxylase subunit alpha-1 isoform 3 precursor [Homo sapiens];XP_010371377.1//PREDICTED: prolyl 4-hydroxylase subunit alpha-1 isoform X2 [Rhinopithecus roxellana];XP_010371376.1//PREDICTED: prolyl 4-hydroxylase subunit alpha-1 isoform X1 [Rhinopithecus roxellana]	5033	P4HA1	-1.9025
NP_060224.3//UHRF1-binding protein 1 [Homo sapiens]	54887	UHRF1BP1	1.82605		XP_016873625.1//PREDICTED: excitatory amino acid transporter 2 isoform X1 [Homo sapiens];BAD92681.1//solute carrier family 1, member 2 variant, partial [Homo sapiens]	6506	SLC1A2	-1.90154
ERE72873.1//astrocytic phosphoprotein PEA-15 [Cricetulus griseus];NP_001284505.1//astrocytic phosphoprotein PEA-15 isoform a [Homo sapiens];XP_010991404.1//PREDICTED: astrocytic phosphoprotein PEA-15 [Camelus dromedarius]	8682	PEA15	1.82464		NP_922932.2//A disintegrin and metalloproteinase with thrombospondin motifs 6 preproprotein [Homo sapiens]	11174	ADAMTS6	-1.8991
XP_003362305.1//PREDICTED: zinc finger protein 14 homolog isoform X2 [Equus caballus];XP_014704187.1//PREDICTED: uncharacterized protein LOC106836089 [Equus asinus]	57677	ZFP14	1.82342		NP_001332936.1//UPF0602 protein C4orf47 isoform 2 [Homo sapiens];NP_001107829.1//UPF0602 protein C4orf47 isoform 1 [Homo sapiens]	441054	C4orf47	-1.89663
XP_001362766.1//PREDICTED: calcium-binding mitochondrial carrier protein SCaMC-2 isoform X1 [Monodelphis domestica];XP_005908520.1//PREDICTED: calcium-binding mitochondrial carrier protein SCaMC-2 isoform X3 [Bos mutus];XP_003407751.1//PREDICTED: calcium-binding mitochondrial carrier protein SCaMC-2 isoform X1 [Loxodonta africana];XP_011362527.1//PREDICTED: calcium-binding mitochondrial carrier p…	114789	SLC25A25	1.82273		XP_008001676.1//PREDICTED: homeobox protein Hox-C11 isoform X2 [Chlorocebus sabaeus]	3227	HOXC11	-1.89524
XP_017356154.1//PREDICTED: SOSS complex subunit B2 isoform X1 [Cebus capucinus imitator];XP_016860211.1//PREDICTED: SOSS complex subunit B2 isoform X1 [Homo sapiens];NP_001026886.1//SOSS complex subunit B2 isoform 1 [Homo sapiens]	64859	NABP1	1.81983		NP_000626.2//DNA-binding protein RFX2 isoform a [Homo sapiens];NP_602309.1//DNA-binding protein RFX2 isoform b [Homo sapiens]	5990	RFX2	-1.89438
NP_849144.2//immunoglobulin superfamily member 10 isoform 1 precursor [Homo sapiens]	285313	IGSF10	1.81941		EAW51014.1//brain-specific protein p25 alpha, isoform CRA_a, partial [Homo sapiens]	11076	TPPP	-1.89329
XP_017704960.1//PREDICTED: glucosamine 6-phosphate N-acetyltransferase isoform X1 [Rhinopithecus bieti]	64841	GNPNAT1	1.81862		NP_001124440.1//zinc finger protein 385A isoform b [Homo sapiens];ELK18948.1//Zinc finger protein 385A [Pteropus alecto];XP_011536473.1//PREDICTED: zinc finger protein 385A isoform X5 [Homo sapiens];XP_021542405.1//zinc finger protein 385A isoform X1 [Neomonachus schauinslandi];XP_011536470.1//PREDICTED: zinc finger protein 385A isoform X1 [Homo sapiens]	25946	ZNF385A	-1.89268
NP_001278674.1//zinc finger protein 419 isoform 10 [Homo sapiens];XP_009231552.1//PREDICTED: uncharacterized protein LOC100454655 [Pongo abelii]	79744	ZNF419	1.81792		NP_997647.1//fibronectin isoform 1 precursor [Homo sapiens];NP_001293058.1//fibronectin isoform 8 precursor [Homo sapiens];CAD97984.1//hypothetical protein [Homo sapiens];XP_016859181.1//PREDICTED: fibronectin isoform X13 [Homo sapiens];BAD93077.1//Fibronectin 1 variant, partial [Homo sapiens];NP_001293059.1//fibronectin isoform 9 precursor [Homo sapiens];CAE45847.1//hypothetical protein, partial…	2335	FN1	-1.89241
XP_007970628.1//PREDICTED: GTP-binding protein 2 isoform X1 [Chlorocebus sabaeus];XP_002746625.2//PREDICTED: GTP-binding protein 2 isoform X1 [Callithrix jacchus];NP_001273145.1//GTP-binding protein 2 isoform b [Homo sapiens]	54676	GTPBP2	1.81728		EDL24737.1//wingless-related MMTV integration site 5A, partial [Mus musculus];XP_012999345.1//PREDICTED: protein Wnt-5a isoform X2 [Cavia porcellus]	7474	WNT5A	-1.89207
NP_001311030.1//transcription factor COE1 isoform 4 [Homo sapiens];NP_001311032.1//transcription factor COE1 isoform 5 [Homo sapiens];NP_001311038.1//transcription factor COE1 isoform 9 [Homo sapiens];XP_021096095.1//transcription factor COE1 isoform X2 [Heterocephalus glaber];EDL33839.1//early B-cell factor 1, isoform CRA_c, partial [Mus musculus];NP_001311035.1//transcription factor COE1 isofor…	1879	EBF1	1.81419		XP_012786440.1//PREDICTED: zinc finger protein 260-like [Ochotona princeps]	7712	ZNF157	-1.88995
NP_542782.1//scavenger receptor cysteine-rich domain-containing group B protein precursor [Homo sapiens]	136853	SSC4D	1.81383		XP_004401072.1//PREDICTED: zinc finger protein 404 [Odobenus rosmarus divergens]	342908	ZNF404	-1.88932
NP_001339836.1//arylsulfatase G isoform 2 precursor [Homo sapiens];NP_001339839.1//arylsulfatase G isoform 4 precursor [Homo sapiens];NP_055775.2//arylsulfatase G isoform 1 precursor [Homo sapiens];XP_011522848.1//PREDICTED: arylsulfatase G isoform X10 [Homo sapiens];NP_001339838.1//arylsulfatase G isoform 3 [Homo sapiens]	22901	ARSG	1.81349		EAW56975.1//spectrin, beta, non-erythrocytic 4, isoform CRA_c [Homo sapiens];NP_066022.2//spectrin beta chain, non-erythrocytic 4 isoform sigma1 [Homo sapiens]	57731	SPTBN4	-1.88635
NP_001161872.1//protein BEX2 isoform 2 [Homo sapiens];NP_001161871.1//protein BEX2 isoform 1 [Homo sapiens]	84707	BEX2	1.8119		XP_011247489.1//PREDICTED: monocyte to macrophage differentiation factor isoform X2 [Mus musculus];NP_036461.2//monocyte to macrophage differentiation factor [Homo sapiens]	23531	MMD	-1.88572
NP_001172112.1//vesicle-associated membrane protein 7 isoform 3 [Homo sapiens];XP_006076717.1//PREDICTED: vesicle-associated membrane protein 7 [Bubalus bubalis];NP_001138621.1//vesicle-associated membrane protein 7 isoform 2 [Homo sapiens]	6845	VAMP7	1.81024		NP_001073906.1//sushi, nidogen and EGF-like domain-containing protein 1 precursor [Homo sapiens];XP_016806403.1//PREDICTED: LOW QUALITY PROTEIN: sushi, nidogen and EGF-like domain-containing protein 1 [Pan troglodytes]	25992	SNED1	-1.88548
XP_008002676.1//PREDICTED: thioredoxin reductase 1, cytoplasmic isoform X8 [Chlorocebus sabaeus]	493861	EID3	1.8085		XP_012365851.1//PREDICTED: rab effector MyRIP [Nomascus leucogenys]	100463487	MTRNR2L9	-1.88522
XP_009200453.1//cystathionine beta-synthase isoform X2 [Papio anubis];NP_001308001.1//cystathionine beta-synthase isoform 2 [Homo sapiens]	875	CBS	1.80637		NP_659436.1//leucine-rich repeat-containing protein 45 [Homo sapiens]	201255	LRRC45	-1.88075
AAU87993.1//MHC class II antigen [Homo sapiens];Q9TQE0.1//RecName: Full=HLA class II histocompatibility antigen, DRB1-9 beta chain; AltName: Full=MHC class II antigen DRB1*9; Short=DR-9; Short=DR9; Flags: Precursor;AAB63307.1//MHC class II DRB [Macaca mulatta];NP_002115.2//major histocompatibility complex, class II, DR beta 1 precursor [Homo sapiens];CDR98297.1//MHC class II antigen [Homo sapiens]	3123	HLA-DRB1	1.80597		NP_067012.1//cell adhesion molecule 3 isoform 1 precursor [Homo sapiens];NP_001120645.1//cell adhesion molecule 3 isoform 2 precursor [Homo sapiens];NP_001333439.1//cell adhesion molecule 3 isoform 3 precursor [Homo sapiens];XP_015986624.1//PREDICTED: cell adhesion molecule 3 isoform X3 [Rousettus aegyptiacus]	57863	CADM3	-1.87494
NP_001273974.1//endophilin-B2 isoform a [Homo sapiens];NP_064530.1//endophilin-B2 isoform b [Homo sapiens];EAW87856.1//SH3-domain GRB2-like endophilin B2, isoform CRA_b [Homo sapiens];XP_017703777.1//PREDICTED: endophilin-B2 isoform X2 [Rhinopithecus bieti]	56904	SH3GLB2	1.80562		XP_016862729.1//PREDICTED: GPI mannosyltransferase 4 isoform X1 [Homo sapiens]	80235	PIGZ	-1.8745
NP_002173.1//interleukin-1 receptor accessory protein isoform 1 precursor [Homo sapiens];NP_001161403.1//interleukin-1 receptor accessory protein isoform 3 precursor [Homo sapiens];NP_608273.1//interleukin-1 receptor accessory protein isoform 2 precursor [Homo sapiens]	3556	IL1RAP	1.80536		NP_874362.3//ankyrin repeat and death domain-containing protein 1A [Homo sapiens];XP_008014466.1//PREDICTED: ankyrin repeat and death domain-containing protein 1A isoform X6 [Chlorocebus sabaeus]	348094	ANKDD1A	-1.87439
XP_017752084.1//PREDICTED: guanine nucleotide exchange factor MSS4 [Rhinopithecus bieti]	5877	RABIF	1.80497		NP_001004125.1//tumor suppressor candidate gene 1 protein [Homo sapiens]	286319	TUSC1	-1.87315
XP_010360012.1//PREDICTED: zinc finger protein 91-like [Rhinopithecus roxellana];NP_005806.2//zinc finger protein 443 [Homo sapiens]	10224	ZNF443	1.80489		NP_004310.1//astrotactin-1 isoform 1 precursor [Homo sapiens];NP_001273093.1//astrotactin-1 isoform 3 precursor [Homo sapiens]	460	ASTN1	-1.87315
NP_071928.2//transmembrane protein 267 [Homo sapiens]	64417	TMEM267	1.8035		NP_443169.2//protein-L-isoaspartate O-methyltransferase domain-containing protein 1 isoform 1 [Homo sapiens];NP_001273711.1//protein-L-isoaspartate O-methyltransferase domain-containing protein 1 isoform 2 [Homo sapiens];XP_008975124.1//PREDICTED: protein-L-isoaspartate O-methyltransferase domain-containing protein 1 isoform X4 [Pan paniscus]	115294	PCMTD1	-1.87231
NP_001275895.1//centrosomal protein of 70 kDa isoform 4 [Homo sapiens];NP_001275896.1//centrosomal protein of 70 kDa isoform 5 [Homo sapiens];NP_001275894.1//centrosomal protein of 70 kDa isoform 3 [Homo sapiens];NP_001307528.1//centrosomal protein of 70 kDa isoform 6 [Homo sapiens];XP_017379174.1//PREDICTED: centrosomal protein of 70 kDa isoform X2 [Cebus capucinus imitator];NP_077817.2//centros…	80321	CEP70	1.80323		NP_055897.1//follistatin-related protein 4 precursor [Homo sapiens]	23105	FSTL4	-1.87153
NP_001030025.1//X-linked retinitis pigmentosa GTPase regulator isoform C [Homo sapiens];XP_005272690.1//PREDICTED: X-linked retinitis pigmentosa GTPase regulator isoform X4 [Homo sapiens];NP_000319.1//X-linked retinitis pigmentosa GTPase regulator isoform A [Homo sapiens]	6103	RPGR	1.80208		NP_001307752.1//WD repeat-containing protein 54 isoform a [Homo sapiens];NP_001307754.1//WD repeat-containing protein 54 isoform c [Homo sapiens];XP_007968350.1//PREDICTED: WD repeat-containing protein 54 isoform X3 [Chlorocebus sabaeus];XP_016804322.1//PREDICTED: WD repeat-containing protein 54 isoform X2 [Pan troglodytes]	84058	WDR54	-1.8711
NP_001337248.1//tetratricopeptide repeat protein 25 isoform 2 [Homo sapiens];NP_113609.1//tetratricopeptide repeat protein 25 isoform 1 [Homo sapiens]	83538	TTC25	1.80127		NP_116166.9//adhesion G protein-coupled receptor A2 precursor [Homo sapiens]	25960	ADGRA2	-1.87074
NP_112594.1//deoxyhypusine hydroxylase [Homo sapiens]	83475	DOHH	1.80083		NP_005515.1//transcription factor HES-1 [Homo sapiens]	3280	HES1	-1.86814
NP_203744.1//MICAL-like protein 1 [Homo sapiens]	85377	MICALL1	1.80058		NP_037494.2//zinc finger protein 225 [Homo sapiens]	7768	ZNF225	-1.86725
XP_006711995.1//PREDICTED: transmembrane protein 150A isoform X4 [Homo sapiens];XP_007120732.1//PREDICTED: transmembrane protein 150A [Physeter catodon];XP_011530809.1//PREDICTED: transmembrane protein 150A isoform X3 [Homo sapiens]	129303	TMEM150A	1.79941		XP_007995700.1//PREDICTED: protein lin-7 homolog B isoform X1 [Chlorocebus sabaeus];NP_001295348.1//protein lin-7 homolog B isoform 2 [Homo sapiens]	64130	LIN7B	-1.86703
NP_001420.2//histone acetyltransferase p300 [Homo sapiens]	2033	EP300	1.79899		XP_016882535.1//PREDICTED: periaxin isoform X2 [Homo sapiens];NP_870998.2//periaxin isoform 2 [Homo sapiens]	57716	PRX	-1.86658
NP_001002762.2//dnaJ homolog subfamily B member 12 [Homo sapiens];XP_005269988.1//PREDICTED: dnaJ homolog subfamily B member 12 isoform X1 [Homo sapiens]	54788	DNAJB12	1.79587		NP_001013669.1//protein FAM227A isoform 1 [Homo sapiens];NP_001277959.1//protein FAM227A isoform 2 [Homo sapiens]	646851	FAM227A	-1.86602
ELR50459.1//WD repeat-containing protein 43, partial [Bos mutus]	23160	WDR43	1.79574		AAA52420.1//coagulation factor VIII [Homo sapiens];NP_063916.1//coagulation factor VIII isoform b [Homo sapiens];XP_004065206.2//PREDICTED: coagulation factor VIII isoform X3 [Gorilla gorilla gorilla]	2157	F8	-1.86414
XP_019612967.1//PREDICTED: zinc finger protein 850 isoform X5 [Rhinolophus sinicus];NP_001446.1//forkhead box protein O3 [Homo sapiens]	729288	ZNF286B	1.79513		XP_011715065.1//PREDICTED: GDNF family receptor alpha-1 isoform X2 [Macaca nemestrina];XP_011715075.1//PREDICTED: GDNF family receptor alpha-1 isoform X3 [Macaca nemestrina];XP_020136291.1//GDNF family receptor alpha-1 isoform X1 [Microcebus murinus];NP_005255.1//GDNF family receptor alpha-1 isoform a preproprotein [Homo sapiens];XP_020136297.1//GDNF family receptor alpha-1 isoform X2 [Microcebus…	2674	GFRA1	-1.86352
XP_012383183.1//PREDICTED: annexin A1 [Dasypus novemcinctus]	301	ANXA1	1.79469		AAH30141.1//Immunoglobulin superfamily, member 9 [Homo sapiens];EHH50426.1//hypothetical protein EGM_01256 [Macaca fascicularis]	57549	IGSF9	-1.86182
XP_012357126.1//PREDICTED: disabled homolog 2 isoform X1 [Nomascus leucogenys]	1601	DAB2	1.7942		XP_011804017.1//PREDICTED: protein sprouty homolog 1 isoform X1 [Colobus angolensis palliatus];XP_014994451.1//PREDICTED: protein sprouty homolog 1 isoform X1 [Macaca mulatta]	10252	SPRY1	-1.86049
XP_005546237.1//PREDICTED: TCDD-inducible poly [ADP-ribose] polymerase isoform X1 [Macaca fascicularis]	25976	TIPARP	1.79311		AAI50199.1//Zinc finger protein 804A [Homo sapiens]	91752	ZNF804A	-1.86047
XP_004410294.1//PREDICTED: zinc finger protein 32 isoform X1 [Odobenus rosmarus divergens]	7580	ZNF32	1.79294		NP_689499.4//patatin-like phospholipase domain-containing protein 7 isoform b [Homo sapiens];NP_001092007.2//patatin-like phospholipase domain-containing protein 7 isoform a [Homo sapiens]	375775	PNPLA7	-1.85831
NP_115501.2//transmembrane protein 222 [Homo sapiens];XP_008959891.1//PREDICTED: transmembrane protein 222 isoform X1 [Pan paniscus]	84065	TMEM222	1.79194		NP_001278238.1//proprotein convertase subtilisin/kexin type 6 isoform i preproprotein [Homo sapiens];NP_612198.2//proprotein convertase subtilisin/kexin type 6 isoform f preproprotein [Homo sapiens];XP_011933157.1//PREDICTED: proprotein convertase subtilisin/kexin type 6, partial [Cercocebus atys];NP_612197.1//proprotein convertase subtilisin/kexin type 6 isoform PACE4C preproprotein [Homo sapien…	5046	PCSK6	-1.85784
NP_005405.2//ski-like protein isoform 1 [Homo sapiens];EAW78512.1//SKI-like, isoform CRA_b [Homo sapiens];NP_001138569.1//ski-like protein isoform 2 [Homo sapiens]	6498	SKIL	1.7904		XP_016859123.1//PREDICTED: PAS domain-containing serine/threonine-protein kinase isoform X1 [Homo sapiens];XP_011509128.1//PREDICTED: PAS domain-containing serine/threonine-protein kinase isoform X2 [Homo sapiens]	23178	PASK	-1.85656
NP_001135886.1//DNA-directed RNA polymerase III subunit RPC9 isoform d [Homo sapiens];XP_011959811.1//PREDICTED: DNA-directed RNA polymerase III subunit RPC9 isoform X3 [Ovis aries];XP_009451439.1//PREDICTED: DNA-directed RNA polymerase III subunit RPC9 isoform X2 [Pan troglodytes]	27297	CRCP	1.79017		NP_000805.1//gamma-aminobutyric acid receptor subunit beta-3 isoform 1 precursor [Homo sapiens];NP_068712.1//gamma-aminobutyric acid receptor subunit beta-3 isoform 2 precursor [Homo sapiens];NP_001178250.1//gamma-aminobutyric acid receptor subunit beta-3 isoform 4 [Homo sapiens]	2562	GABRB3	-1.85602
XP_012912999.1//PREDICTED: WD repeat domain phosphoinositide-interacting protein 4 isoform X2 [Mustela putorius furo];XP_004755137.1//PREDICTED: WD repeat domain phosphoinositide-interacting protein 4 isoform X1 [Mustela putorius furo]	11152	WDR45	1.78991		KFV50562.1//B-cell lymphoma 6 protein, partial [Gavia stellata]	255877	BCL6B	-1.85521
XP_003280248.2//PREDICTED: protein EVI2B isoform X1 [Nomascus leucogenys]	2124	EVI2B	1.78986		XP_016816170.1//PREDICTED: interferon omega-1 [Pan troglodytes]	3467	IFNW1	-1.85295
NP_001096032.1//E3 ubiquitin-protein ligase MARCH11 [Homo sapiens]	441061	2019-03-11	1.78961		NP_037480.1//ATP-sensitive inward rectifier potassium channel 14 [Homo sapiens]	3770	KCNJ14	-1.85224
XP_020138809.1//zinc finger protein 83-like isoform X1 [Microcebus murinus];XP_009193494.1//zinc finger protein 813-like isoform X2 [Papio anubis];XP_017716090.1//PREDICTED: zinc finger protein 816-like isoform X2 [Rhinopithecus bieti];XP_020138812.1//zinc finger protein 83-like isoform X3 [Microcebus murinus];XP_020138810.1//zinc finger protein 83-like isoform X2 [Microcebus murinus]	55769	ZNF83	1.78961		NP_001264264.1//ras GTPase-activating protein 4B [Homo sapiens]	100271927	RASA4B	-1.85156
NP_840060.1//serine incorporator 5 isoform 2 [Homo sapiens];NP_001167543.1//serine incorporator 5 isoform 1 [Homo sapiens];NP_001167542.1//serine incorporator 5 isoform 3 [Homo sapiens]	256987	SERINC5	1.78725		NP_116189.1//uncharacterized protein C1orf198 isoform 1 [Homo sapiens]	84886	C1orf198	-1.85046
NP_001118228.1//polyadenylate-binding protein 1-like [Homo sapiens];XP_002830392.1//PREDICTED: polyadenylate-binding protein 1-like [Pongo abelii];EAW75889.1//hCG2019100, isoform CRA_c [Homo sapiens];EAW75890.1//hCG2019100, isoform CRA_d, partial [Homo sapiens]	80336	PABPC1L	1.78706		NP_001338590.1//O-acetyl-ADP-ribose deacetylase MACROD2 isoform 3 [Homo sapiens];NP_542407.2//O-acetyl-ADP-ribose deacetylase MACROD2 isoform 1 [Homo sapiens];NP_001338592.1//O-acetyl-ADP-ribose deacetylase MACROD2 isoform 4 [Homo sapiens]	140733	MACROD2	-1.85044
XP_011743007.1//PREDICTED: LOW QUALITY PROTEIN: diphosphoinositol polyphosphate phosphohydrolase 2 [Macaca nemestrina];XP_012355534.1//PREDICTED: diphosphoinositol polyphosphate phosphohydrolase 2 isoform X3 [Nomascus leucogenys]	11163	NUDT4	1.78589		XP_018891147.1//PREDICTED: mitogen-activated protein kinase kinase kinase 8 isoform X1 [Gorilla gorilla gorilla];XP_019509950.1//PREDICTED: mitogen-activated protein kinase kinase kinase 8 isoform X1 [Hipposideros armiger]	1326	MAP3K8	-1.8504
EAW84775.1//armadillo repeat containing 6, isoform CRA_a [Homo sapiens];XP_003275890.1//PREDICTED: armadillo repeat-containing protein 6 [Nomascus leucogenys];AAD03162.1//R30923_1, partial [Homo sapiens]	93436	ARMC6	1.78588		NP_005649.1//TNF receptor-associated factor 1 isoform a [Homo sapiens];XP_012313656.1//TNF receptor-associated factor 1 [Aotus nancymaae]	7185	TRAF1	-1.84997
NP_000632.1//interleukin-11 isoform 1 precursor [Homo sapiens]	3589	IL11	1.78571		XP_009441804.2//PREDICTED: coiled-coil domain-containing protein 148 isoform X6 [Pan troglodytes];AAM49716.1//unknown [Homo sapiens];NP_620158.3//coiled-coil domain-containing protein 148 isoform 1 [Homo sapiens]	130940	CCDC148	-1.84898
NP_008913.2//ALX homeobox protein 1 [Homo sapiens]	8092	ALX1	1.78549		NP_955805.1//coiled-coil domain-containing protein 80 precursor [Homo sapiens]	151887	CCDC80	-1.84855
NP_001162154.1//gamma-taxilin isoform 2 [Homo sapiens];XP_007989331.1//PREDICTED: gamma-taxilin isoform X1 [Chlorocebus sabaeus]	55787	TXLNG	1.78546		NP_001093122.1//integral membrane protein GPR137C isoform 2 [Homo sapiens];NP_001340290.1//integral membrane protein GPR137C isoform 1 [Homo sapiens]	283554	GPR137C	-1.84838
NP_003765.2//polypeptide N-acetylgalactosaminyltransferase 4 [Homo sapiens]	8693	GALNT4	1.78521		NP_689836.2//cell division cycle protein 20 homolog B isoform 1 [Homo sapiens];NP_001163873.1//cell division cycle protein 20 homolog B isoform 3 [Homo sapiens];NP_001139206.2//cell division cycle protein 20 homolog B isoform 2 [Homo sapiens]	166979	CDC20B	-1.8478
NP_002803.2//26S proteasome non-ATPase regulatory subunit 8 [Homo sapiens]	5714	PSMD8	1.78505		NP_003187.1//transcription elongation factor A protein 3 [Homo sapiens]	6920	TCEA3	-1.84736
AAL14105.1//sperm ion channel [Homo sapiens];XP_016776772.1//PREDICTED: cation channel sperm-associated protein 1 [Pan troglodytes];NP_444282.3//cation channel sperm-associated protein 1 [Homo sapiens]	117144	CATSPER1	1.78462		XP_011526112.1//PREDICTED: protein unc-13 homolog A isoform X2 [Homo sapiens];NP_001073890.2//protein unc-13 homolog A [Homo sapiens];XP_017735055.1//PREDICTED: LOW QUALITY PROTEIN: protein unc-13 homolog A [Rhinopithecus bieti];XP_011846576.1//PREDICTED: protein unc-13 homolog A [Mandrillus leucophaeus]	23025	UNC13A	-1.8467
NP_001265470.1//carboxypeptidase B2 isoform 2 preproprotein [Homo sapiens];NP_001863.3//carboxypeptidase B2 isoform 1 preproprotein [Homo sapiens]	1361	CPB2	1.78411		NP_001308768.1//carbonic anhydrase-related protein isoform c [Homo sapiens];NP_004047.3//carbonic anhydrase-related protein isoform a [Homo sapiens];NP_001308767.1//carbonic anhydrase-related protein isoform b [Homo sapiens]	767	CA8	-1.84667
XP_007998391.1//PREDICTED: putative glycerol kinase 3 [Chlorocebus sabaeus];XP_011815059.1//PREDICTED: glycerol kinase-like isoform X2 [Colobus angolensis palliatus]	2710	GK	1.7838		NP_001011720.1//XK-related protein 9 isoform 2 [Homo sapiens]	389668	XKR9	-1.84625
NP_001338278.1//speedy/RINGO cell cycle regulator family member E11 [Homo sapiens]	100996746	SPDYE11	1.78269		AAH39259.2//PSD protein, partial [Homo sapiens];XP_016774706.1//PREDICTED: PH and SEC7 domain-containing protein 1 isoform X2 [Pan troglodytes];XP_016774705.1//PREDICTED: PH and SEC7 domain-containing protein 1 isoform X1 [Pan troglodytes]	5662	PSD	-1.8448
NP_001850.1//high affinity copper uptake protein 1 [Homo sapiens]	1317	SLC31A1	1.78264		NP_001397.1//ephrin-B3 precursor [Homo sapiens]	1949	EFNB3	-1.8443
XP_004272331.1//PREDICTED: RNA polymerase II subunit A C-terminal domain phosphatase SSU72 [Orcinus orca]	29101	SSU72	1.7826		NP_001317588.1//four and a half LIM domains protein 1 isoform 6 [Homo sapiens];XP_016072033.1//PREDICTED: four and a half LIM domains protein 1 isoform X5 [Miniopterus natalensis];NP_001153171.1//four and a half LIM domains protein 1 isoform 5 [Homo sapiens];XP_005594741.1//PREDICTED: four and a half LIM domains protein 1 isoform X1 [Macaca fascicularis];XP_001102451.2//PREDICTED: four and a half…	2273	FHL1	-1.84207
XP_004396009.1//PREDICTED: zinc finger protein 641 isoform X1 [Odobenus rosmarus divergens];XP_006729336.1//PREDICTED: zinc finger protein 641 [Leptonychotes weddellii];XP_004384592.1//PREDICTED: zinc finger protein 641 isoform X2 [Trichechus manatus latirostris]	121274	ZNF641	1.78217		NP_005951.1//mucin-3A precursor [Homo sapiens]	4584	MUC3A	-1.8412
NP_001230.1//cyclin-H isoform 1 [Homo sapiens]	902	CCNH	1.78178		BAD93055.1//heat shock 70kDa protein 1A variant, partial [Homo sapiens]	3303	HSPA1A	-1.83873
XP_019312227.1//PREDICTED: vascular endothelial growth factor A, partial [Panthera pardus];NP_001303939.1//vascular endothelial growth factor A isoform VEGF-Ax precursor [Homo sapiens]	7422	VEGFA	1.78047		NP_001983.2//proteinase-activated receptor 1 isoform 1 precursor [Homo sapiens]	2149	F2R	-1.8372
NP_004086.1//eukaryotic translation initiation factor 4E-binding protein 1 [Homo sapiens]	1978	EIF4EBP1	1.78031		EAW74622.1//protein tyrosine phosphatase, receptor type, C-associated protein, partial [Homo sapiens]	5790	PTPRCAP	-1.83657
XP_006230243.2//PREDICTED: uncharacterized protein C16orf52 homolog isoform X1 [Rattus norvegicus];EAW50595.1//hCG1993620, isoform CRA_b [Homo sapiens]	730094	C16orf52	1.77986		EAW48891.1//synuclein, alpha interacting protein (synphilin), isoform CRA_d [Homo sapiens];XP_011542051.1//PREDICTED: synphilin-1 isoform X7 [Homo sapiens];NP_005451.2//synphilin-1 isoform 1 [Homo sapiens];BAH14231.1//unnamed protein product [Homo sapiens];NP_001295029.1//synphilin-1 isoform 2 [Homo sapiens];NP_001295034.1//synphilin-1 isoform B [Homo sapiens];NP_001295037.1//synphilin-1 isoform …	9627	SNCAIP	-1.83589
NP_005338.1//78 kDa glucose-regulated protein precursor [Homo sapiens]	3309	HSPA5	1.77977		NP_787114.2//cysteine-rich PAK1 inhibitor [Homo sapiens]	285464	CRIPAK	-1.83584
NP_004898.2//immediate early response gene 2 protein [Homo sapiens]	9592	IER2	1.77878		XP_011531735.1//PREDICTED: prickle-like protein 2 isoform X2 [Homo sapiens];XP_011531737.1//PREDICTED: prickle-like protein 2 isoform X4 [Homo sapiens]	166336	PRICKLE2	-1.83547
XP_011836165.1//PREDICTED: uncharacterized protein LOC105540234 isoform X1 [Mandrillus leucophaeus]	6703	SPRR2D	1.77829		BAD92381.1//galactose-3-O-sulfotransferase 4 variant, partial [Homo sapiens];NP_689955.1//glypican-2 precursor [Homo sapiens]	221914	GPC2	-1.83534
NP_001317313.1//bromodomain-containing protein 4 isoform 3 [Homo sapiens];NP_055114.1//bromodomain-containing protein 4 isoform short [Homo sapiens];NP_490597.1//bromodomain-containing protein 4 isoform long [Homo sapiens];XP_007993771.1//PREDICTED: bromodomain-containing protein 4 isoform X2 [Chlorocebus sabaeus];AAC27978.1//R31546_1, partial [Homo sapiens];XP_007993770.1//PREDICTED: bromodomain…	23476	BRD4	1.77651		NP_149110.1//protein naked cuticle homolog 1 [Homo sapiens]	85407	NKD1	-1.83446
XP_008013380.1//PREDICTED: cyclin-J-like protein isoform X1 [Chlorocebus sabaeus];XP_016865335.1//PREDICTED: cyclin-J-like protein isoform X1 [Homo sapiens]	79616	CCNJL	1.77644		AAC83232.1//inhibitor of apoptosis protein-1 [Homo sapiens];NP_001156.1//baculoviral IAP repeat-containing protein 3 [Homo sapiens]	330	BIRC3	-1.83394
XP_012596367.1//zinc finger and BTB domain-containing protein 2 isoform X1 [Microcebus murinus]	57621	ZBTB2	1.77627		XP_014203040.1//PREDICTED: pleckstrin homology domain-containing family G member 5 isoform X5 [Pan paniscus];NP_941374.2//pleckstrin homology domain-containing family G member 5 isoform b [Homo sapiens];XP_011836664.1//PREDICTED: pleckstrin homology domain-containing family G member 5 isoform X1 [Mandrillus leucophaeus];BAH13058.1//unnamed protein product [Homo sapiens];NP_001252521.1//pleckstrin…	57449	PLEKHG5	-1.83361
NP_001240627.1//erbin isoform 4 [Homo sapiens];XP_016865126.1//PREDICTED: protein LAP2 isoform X4 [Homo sapiens];NP_001006600.1//erbin isoform 7 [Homo sapiens];NP_001240626.1//erbin isoform 1 [Homo sapiens];NP_001240630.1//erbin isoform 9 [Homo sapiens];NP_061165.1//erbin isoform 2 [Homo sapiens];XP_016865125.1//PREDICTED: protein LAP2 isoform X3 [Homo sapiens];NP_001240628.1//erbin isoform 8 [Ho…	55914	ERBIN	1.77615		NP_002299.2//galectin-9 isoform short [Homo sapiens];NP_001317092.1//galectin-9 isoform 3 [Homo sapiens];NP_033665.1//galectin-9 isoform long [Homo sapiens]	3965	LGALS9	-1.83305
XP_011741233.1//PREDICTED: far upstream element-binding protein 1 isoform X2 [Macaca nemestrina];XP_020028886.1//far upstream element-binding protein 1 isoform X3 [Castor canadensis];XP_020138095.1//far upstream element-binding protein 1 isoform X14 [Microcebus murinus];XP_020138089.1//far upstream element-binding protein 1 isoform X10 [Microcebus murinus];XP_020138093.1//far upstream element-bin…	8880	FUBP1	1.77574		EHH59533.1//hypothetical protein EGM_09670, partial [Macaca fascicularis];NP_060687.2//ER degradation-enhancing alpha-mannosidase-like protein 2 isoform 1 precursor [Homo sapiens];XP_010384891.1//PREDICTED: WAS/WASL-interacting protein family member 3-like [Rhinopithecus roxellana]	111089941	MMP24-AS1-EDEM2	-1.83272
NP_001750.1//G1/S-specific cyclin-D2 [Homo sapiens]	894	CCND2	1.77526		XP_016879679.1//PREDICTED: mitochondrial dynamics protein MID49 isoform X1 [Homo sapiens];XP_003912477.2//mitochondrial dynamics protein MID49 isoform X1 [Papio anubis];NP_683684.2//mitochondrial dynamics protein MID49 isoform 2 [Homo sapiens]	125170	MIEF2	-1.83245
NP_997284.1//putative uncharacterized protein C1orf229 [Homo sapiens]	388759	C1orf229	1.77465		EMP25248.1//hypothetical protein UY3_17688 [Chelonia mydas]	7570	ZNF22	-1.82789
XP_007959455.1//PREDICTED: histone-lysine N-methyltransferase PRDM9 isoform X2 [Chlorocebus sabaeus];XP_018868494.1//PREDICTED: histone-lysine N-methyltransferase PRDM9 [Gorilla gorilla gorilla];NP_001091643.1//probable histone-lysine N-methyltransferase PRDM7 [Homo sapiens];ELR57077.1//hypothetical protein M91_12176, partial [Bos mutus]	11105	PRDM7	1.77405		AAQ88872.1//DILV594 [Homo sapiens]	196410	METTL7B	-1.82613
XP_011727637.1//PREDICTED: AN1-type zinc finger protein 3 [Macaca nemestrina]	60685	ZFAND3	1.77397		NA	100463482	MTRNR2L6	-1.82551
NP_009145.1//translocation protein SEC63 homolog [Homo sapiens]	11231	SEC63	1.77392		XP_001165543.3//PREDICTED: coiled-coil domain-containing protein 153 isoform X4 [Pan troglodytes]	283152	CCDC153	-1.82428
NP_001137467.1//leupaxin isoform 1 [Homo sapiens];NP_001294880.1//leupaxin isoform 3 [Homo sapiens];NP_004802.1//leupaxin isoform 2 [Homo sapiens]	9404	LPXN	1.77363		NP_919260.2//claudin-23 [Homo sapiens]	137075	CLDN23	-1.82428
OBS66695.1//hypothetical protein A6R68_04760, partial [Neotoma lepida];NP_003178.1//transcription initiation factor TFIID subunit 9 [Homo sapiens]	6880	TAF9	1.77342		ERE87539.1//serine/threonine-protein phosphatase 2A regulatory subunit B alpha isoform [Cricetulus griseus];XP_003272940.2//PREDICTED: BCL2/adenovirus E1B 19 kDa protein-interacting protein 3-like isoform X1 [Nomascus leucogenys]	665	BNIP3L	-1.82302
XP_006172053.1//PREDICTED: protein sprouty homolog 3 [Tupaia chinensis]	10251	SPRY3	1.77316		NP_776189.3//RELT-like protein 2 [Homo sapiens];XP_012907821.1//PREDICTED: RELT-like protein 2 isoform X1 [Mustela putorius furo]	285613	RELL2	-1.8216
NP_775299.1//homeobox protein TGIF1 isoform b [Homo sapiens];NP_733796.2//homeobox protein TGIF1 isoform a [Homo sapiens];XP_014635761.1//PREDICTED: homeobox protein TGIF1 isoform X1 [Ceratotherium simum simum];NP_003235.1//homeobox protein TGIF1 isoform c [Homo sapiens];XP_011734762.1//PREDICTED: homeobox protein TGIF1 isoform X2 [Macaca nemestrina];AAH31268.1//TGFB-induced factor homeobox 1 [Ho…	7050	TGIF1	1.77186		XP_018872997.1//PREDICTED: nucleolar protein 4-like isoform X1 [Gorilla gorilla gorilla];NP_001243727.1//nucleolar protein 4-like isoform 1 [Homo sapiens];XP_011526864.1//PREDICTED: nucleolar protein 4-like isoform X1 [Homo sapiens];EAW76370.1//chromosome 20 open reading frame 112, isoform CRA_d [Homo sapiens]	140688	NOL4L	-1.82119
AAI50630.1//Synaptopodin 2 [Homo sapiens];NP_001122406.1//synaptopodin-2 isoform c [Homo sapiens];NP_001273683.1//synaptopodin-2 isoform d [Homo sapiens];NP_597734.2//synaptopodin-2 isoform a [Homo sapiens];NP_001122405.1//synaptopodin-2 isoform b [Homo sapiens]	171024	SYNPO2	1.77135		NP_000143.2//lysosomal alpha-glucosidase preproprotein [Homo sapiens]	2548	GAA	-1.81964
XP_011225744.1//PREDICTED: LOW QUALITY PROTEIN: myosin-2-like [Ailuropoda melanoleuca]	4620	MYH2	1.77005		NP_079085.2//tectonic-2 isoform 1 precursor [Homo sapiens];NP_001137322.1//tectonic-2 isoform 2 precursor [Homo sapiens]	79867	TCTN2	-1.81813
NP_001185879.1//unconventional myosin-XVI isoform 1 [Homo sapiens]	23026	MYO16	1.76945		NP_085152.2//arf-GAP with coiled-coil, ANK repeat and PH domain-containing protein 3 [Homo sapiens];AAH51194.2//ACAP3 protein [Homo sapiens]	116983	ACAP3	-1.81798
NP_001287939.1//alkylated DNA repair protein alkB homolog 8 isoform 1 [Homo sapiens];XP_011782050.1//PREDICTED: alkylated DNA repair protein alkB homolog 8 isoform X1 [Colobus angolensis palliatus];XP_005271785.1//PREDICTED: alkylated DNA repair protein alkB homolog 8 isoform X3 [Homo sapiens]	91801	ALKBH8	1.76828		NP_001182156.1//transient receptor potential cation channel subfamily M member 4 isoform 2 [Homo sapiens];XP_015297264.1//PREDICTED: transient receptor potential cation channel subfamily M member 4 isoform X4 [Macaca fascicularis];EAW52461.1//transient receptor potential cation channel, subfamily M, member 4, isoform CRA_b, partial [Homo sapiens];NP_060106.2//transient receptor potential cation c…	54795	TRPM4	-1.81778
XP_008953785.2//PREDICTED: LOW QUALITY PROTEIN: zinc finger protein 675, partial [Pan paniscus]	171392	ZNF675	1.76773		XP_009423642.1//PREDICTED: serine/threonine-protein kinase receptor R3 isoform X2 [Pan troglodytes];XP_014202656.1//PREDICTED: serine/threonine-protein kinase receptor R3 isoform X1 [Pan paniscus]	94	ACVRL1	-1.81645
XP_016865748.1//PREDICTED: collagen alpha-1(XIX) chain isoform X8 [Homo sapiens];XP_016865746.1//PREDICTED: collagen alpha-1(XIX) chain isoform X6 [Homo sapiens];XP_011533739.1//PREDICTED: collagen alpha-1(XIX) chain isoform X1 [Homo sapiens];XP_016865743.1//PREDICTED: collagen alpha-1(XIX) chain isoform X3 [Homo sapiens]	1310	COL19A1	1.76752		NP_006652.1//cAMP and cAMP-inhibited cGMP 3',5'-cyclic phosphodiesterase 10A isoform 2 [Homo sapiens];AAD32596.1//3',5'-cyclic nucleotide phosphodiesterase 10A2, partial [Homo sapiens];XP_011533689.2//PREDICTED: cAMP and cAMP-inhibited cGMP 3',5'-cyclic phosphodiesterase 10A isoform X1 [Homo sapiens]	10846	PDE10A	-1.81489
XP_016814193.1//PREDICTED: nuclear pore complex-interacting protein family member A7-like isoform X4 [Pan troglodytes];XP_011521050.1//PREDICTED: nuclear pore complex-interacting protein family member A1 isoform X1 [Homo sapiens];NP_001264252.1//nuclear pore complex-interacting protein family member A3 [Homo sapiens]	642799	NPIPA2	1.76696		BAD93055.1//heat shock 70kDa protein 1A variant, partial [Homo sapiens]	3304	HSPA1B	-1.81475
NP_001254479.2//titin isoform IC [Homo sapiens];NP_597676.3//titin isoform novex-1 [Homo sapiens];XP_016860308.1//PREDICTED: titin isoform X1 [Homo sapiens];XP_016860312.1//PREDICTED: titin isoform X5 [Homo sapiens];NP_001243779.1//titin isoform N2BA [Homo sapiens];NP_596870.2//titin isoform novex-3 [Homo sapiens];NP_003310.4//titin isoform N2-B [Homo sapiens];XP_016860311.1//PREDICTED: titin iso…	7273	TTN	1.76674		NP_001171802.1//Fc receptor-like A isoform 6 precursor [Homo sapiens];NP_001171799.1//Fc receptor-like A isoform 4 precursor [Homo sapiens];NP_116127.3//Fc receptor-like A isoform 2 precursor [Homo sapiens];NP_001171796.1//Fc receptor-like A isoform 3 precursor [Homo sapiens];NP_001171800.1//Fc receptor-like A isoform 7 precursor [Homo sapiens];NP_001171801.1//Fc receptor-like A isoform 5 precurs…	84824	FCRLA	-1.81426
XP_014403128.1//PREDICTED: protein FAM133B isoform X3 [Myotis brandtii];XP_015303236.1//PREDICTED: protein FAM133B isoform X1 [Macaca fascicularis];XP_015413798.1//PREDICTED: protein FAM133B isoform X2 [Myotis davidii];XP_010344955.1//PREDICTED: protein FAM133B [Saimiri boliviensis boliviensis]	257415	FAM133B	1.76634		NP_001074213.1//diacylglycerol kinase gamma isoform 2 [Homo sapiens];NP_001337.2//diacylglycerol kinase gamma isoform 1 [Homo sapiens];NP_001074214.1//diacylglycerol kinase gamma isoform 3 [Homo sapiens]	1608	DGKG	-1.81308
XP_012293896.1//PR domain zinc finger protein 1 isoform X1 [Aotus nancymaae];XP_017399256.1//PREDICTED: PR domain zinc finger protein 1 isoform X3 [Cebus capucinus imitator]	639	PRDM1	1.76629		NP_660339.1//cell adhesion molecule 4 precursor [Homo sapiens]	199731	CADM4	-1.81231
NP_001317171.1//acyl-CoA synthetase short-chain family member 3, mitochondrial isoform 2 precursor [Homo sapiens];NP_078836.1//acyl-CoA synthetase short-chain family member 3, mitochondrial isoform 1 precursor [Homo sapiens]	79611	ACSS3	1.76382		NP_078777.1//homeobox protein Hox-D1 [Homo sapiens]	3231	HOXD1	-1.81037
NP_055503.1//USP6 N-terminal-like protein isoform 1 [Homo sapiens];XP_016872506.1//PREDICTED: putative uncharacterized protein LOC439951 [Homo sapiens];NP_001073960.1//USP6 N-terminal-like protein isoform 2 [Homo sapiens]	9712	USP6NL	1.76332		NP_000543.2//von Willebrand factor preproprotein [Homo sapiens]	7450	VWF	-1.80685
AAH71582.1//USP36 protein [Homo sapiens];NP_001308220.1//ubiquitin carboxyl-terminal hydrolase 36 [Homo sapiens]	57602	USP36	1.76254		XP_005198179.1//PREDICTED: transmembrane protein 178B [Bos taurus]	100507421	TMEM178B	-1.8066
XP_006978011.1//PREDICTED: AMMECR1-like protein isoform X1 [Peromyscus maniculatus bairdii];XP_015852154.1//PREDICTED: AMMECR1-like protein isoform X5 [Peromyscus maniculatus bairdii];XP_007127119.1//PREDICTED: AMMECR1-like protein isoform X3 [Physeter catodon];XP_005263861.1//PREDICTED: AMMECR1-like protein isoform X1 [Homo sapiens];XP_005263863.1//PREDICTED: AMMECR1-like protein isoform X2 [Hom…	83607	AMMECR1L	1.76241		NP_006050.3//laminin subunit gamma-3 precursor [Homo sapiens]	10319	LAMC3	-1.80555
NP_055188.1//probable G-protein coupled receptor 160 [Homo sapiens]	26996	GPR160	1.76224		XP_016863515.1//PREDICTED: protein inturned isoform X9 [Homo sapiens];NP_056508.2//protein inturned [Homo sapiens]	27152	INTU	-1.80501
XP_003264736.1//PREDICTED: myoglobin isoform X1 [Nomascus leucogenys];EAW60065.1//myoglobin, isoform CRA_a [Homo sapiens]	4151	MB	1.76193		XP_012358039.1//PREDICTED: LOW QUALITY PROTEIN: secreted and transmembrane protein 1 [Nomascus leucogenys]	6398	SECTM1	-1.80459
XP_019669949.1//PREDICTED: zinc finger protein 84 isoform X5 [Felis catus]	7574	ZNF26	1.76157		NP_001278296.1//PGC-1 and ERR-induced regulator in muscle protein 1 isoform 2 [Homo sapiens];NP_001278295.1//PGC-1 and ERR-induced regulator in muscle protein 1 isoform 1 [Homo sapiens]	84808	PERM1	-1.80214
XP_014997743.1//PREDICTED: mitogen-activated protein kinase 6 [Macaca mulatta]	5597	MAPK6	1.75937		NP_001180350.1//teashirt homolog 2 isoform 2 [Homo sapiens];NP_775756.3//teashirt homolog 2 isoform 1 [Homo sapiens]	128553	TSHZ2	-1.80181
OXB66392.1//hypothetical protein ASZ78_011926 [Callipepla squamata];BAC15766.1//Piwi/Argonaute family protein meIF2C1 [Mus musculus]	26523	AGO1	1.75888		NP_870988.2//myotubularin-related protein 11 isoform b [Homo sapiens];XP_006711200.1//PREDICTED: myotubularin-related protein 11 isoform X1 [Homo sapiens];NP_001139334.1//myotubularin-related protein 11 isoform a [Homo sapiens]	10903	MTMR11	-1.80043
XP_006090521.1//PREDICTED: LOW QUALITY PROTEIN: zinc finger protein 213 [Myotis lucifugus]	7760	ZNF213	1.75847		XP_013800596.1//PREDICTED: activin receptor type-1C isoform X2 [Apteryx australis mantelli];NP_001104503.1//activin receptor type-1C isoform 4 precursor [Homo sapiens];XP_011979620.1//PREDICTED: activin receptor type-1C isoform X6 [Ovis aries musimon]	130399	ACVR1C	-1.80019
NP_001035088.2//protein FAM83G [Homo sapiens]	644815	FAM83G	1.75771		NP_001103447.1//protein FAM160A1 [Homo sapiens]	729830	FAM160A1	-1.79935
XP_005274415.1//PREDICTED: large neutral amino acids transporter small subunit 3 isoform X1 [Homo sapiens];XP_007996555.1//PREDICTED: large neutral amino acids transporter small subunit 3 [Chlorocebus sabaeus]	8501	SLC43A1	1.75644		BAE79816.1//protein tyrosine phosphatase receptor type D [Homo sapiens];XP_016870462.1//PREDICTED: receptor-type tyrosine-protein phosphatase delta isoform X13 [Homo sapiens];XP_016870481.1//PREDICTED: receptor-type tyrosine-protein phosphatase delta isoform X39 [Homo sapiens];NP_569077.2//receptor-type tyrosine-protein phosphatase delta isoform 4 precursor [Homo sapiens];XP_008504754.1//PREDICTE…	5789	PTPRD	-1.79932
XP_008018405.1//PREDICTED: p53 and DNA damage-regulated protein 1 isoform X2 [Chlorocebus sabaeus]	81572	PDRG1	1.75613		Q86VW2.2//RecName: Full=Rho guanine nucleotide exchange factor 25; AltName: Full=Guanine nucleotide exchange factor GEFT; AltName: Full=Rac/Cdc42/Rho exchange factor GEFT; AltName: Full=RhoA/Rac/Cdc42 guanine nucleotide exchange factor GEFT; AltName: Full=p63RhoGEF;NP_891992.2//rho guanine nucleotide exchange factor 25 isoform 1 [Homo sapiens];NP_001334862.1//rho guanine nucleotide exchange facto…	115557	ARHGEF25	-1.79822
NP_973726.2//splicing factor 1 isoform 4 [Homo sapiens];EDL33241.1//splicing factor 1, isoform CRA_a, partial [Mus musculus];NP_001171501.1//splicing factor 1 isoform 6 [Homo sapiens];XP_015333689.1//PREDICTED: splicing factor 1 isoform X4 [Marmota marmota marmota];NP_001333293.1//splicing factor 1 isoform 10 [Homo sapiens];XP_018892052.1//PREDICTED: splicing factor 1 isoform X6 [Gorilla gorilla …	7536	SF1	1.75402		XP_015006419.1//PREDICTED: prolyl 3-hydroxylase 3 [Macaca mulatta]	10536	P3H3	-1.79671
XP_011798369.1//PREDICTED: lipoma HMGIC fusion partner [Colobus angolensis palliatus]	10186	LHFPL6	1.75184		XP_519300.3//PREDICTED: cadherin-related family member 3 isoform X1 [Pan troglodytes];NP_689963.2//cadherin-related family member 3 isoform 1 precursor [Homo sapiens]	222256	CDHR3	-1.79593
XP_016805243.1//PREDICTED: kynureninase isoform X1 [Pan troglodytes];NP_001028170.1//kynureninase isoform b [Homo sapiens]	8942	KYNU	1.75162		XP_016879801.1//PREDICTED: rho GTPase-activating protein 27 isoform X8 [Homo sapiens];NP_777579.2//rho GTPase-activating protein 27 isoform c [Homo sapiens];NP_001269219.1//rho GTPase-activating protein 27 isoform d [Homo sapiens];XP_006721810.1//PREDICTED: rho GTPase-activating protein 27 isoform X5 [Homo sapiens]	201176	ARHGAP27	-1.79479
NP_001116540.1//peptidyl-prolyl cis-trans isomerase A-like 4G [Homo sapiens]	644591	PPIAL4G	1.74977		XP_021783017.1//collagen alpha-1(XV) chain isoform X1 [Papio anubis]	1306	COL15A1	-1.79413
NP_005310.1//histone H1.2 [Homo sapiens]	3006	HIST1H1C	1.74861		NP_060026.2//filamin-binding LIM protein 1 isoform a [Homo sapiens];NP_001019386.1//filamin-binding LIM protein 1 isoform b [Homo sapiens];NP_001019387.1//filamin-binding LIM protein 1 isoform c [Homo sapiens]	54751	FBLIM1	-1.79298
NP_005833.1//protein sprouty homolog 2 [Homo sapiens]	10253	SPRY2	1.74805		XP_018883671.1//PREDICTED: transmembrane protein 232 [Gorilla gorilla gorilla]	642987	TMEM232	-1.79145
NP_443203.1//liver-expressed antimicrobial peptide 2 precursor [Homo sapiens]	116842	LEAP2	1.74719		XP_022264102.1//uncharacterized protein LOC485606 [Canis lupus familiaris];XP_015091703.1//PREDICTED: LOW QUALITY PROTEIN: uncharacterized protein LOC102544301 [Vicugna pacos]	253639	ZNF620	-1.79136
XP_011536954.1//PREDICTED: microtubule-associated proteins 1A/1B light chain 3 beta 2 isoform X1 [Homo sapiens]	643246	MAP1LC3B2	1.74583		NP_056980.2//zinc finger MYND domain-containing protein 10 isoform 1 [Homo sapiens];NP_001295308.1//zinc finger MYND domain-containing protein 10 isoform 2 [Homo sapiens]	51364	ZMYND10	-1.79103
NP_110415.1//dendritic cell-specific transmembrane protein isoform 1 [Homo sapiens];NP_001244246.1//dendritic cell-specific transmembrane protein isoform 2 [Homo sapiens]	81501	DCSTAMP	1.74513		NP_001253980.1//integral membrane protein GPR155 isoform 2 [Homo sapiens];XP_016805551.1//PREDICTED: integral membrane protein GPR155 isoform X1 [Pan troglodytes];NP_001028217.1//integral membrane protein GPR155 isoform 1 [Homo sapiens]	151556	GPR155	-1.79076
NP_005770.1//lipoma HMGIC fusion partner-like 2 protein [Homo sapiens]	10184	LHFPL2	1.74414		NP_055458.1//zinc finger protein 516 [Homo sapiens]	9658	ZNF516	-1.79035
BAC28245.1//unnamed protein product, partial [Mus musculus];NP_079471.1//tribbles homolog 1 isoform 1 [Homo sapiens]	10221	TRIB1	1.74343		NP_000281.2//phosphoglycerate mutase 2 [Homo sapiens]	5224	PGAM2	-1.78895
XP_007961461.1//PREDICTED: phenazine biosynthesis-like domain-containing protein isoform X2 [Chlorocebus sabaeus];NP_001028255.1//phenazine biosynthesis-like domain-containing protein isoform b [Homo sapiens]	64081	PBLD	1.74313		NP_001421.2//endothelial PAS domain-containing protein 1 [Homo sapiens]	2034	EPAS1	-1.78865
NP_001186738.1//integrator complex subunit 7 isoform 4 [Homo sapiens];NP_056249.1//integrator complex subunit 7 isoform 1 [Homo sapiens];NP_001186740.1//integrator complex subunit 7 isoform 2 [Homo sapiens];NP_001186741.1//integrator complex subunit 7 isoform 3 [Homo sapiens]	25896	INTS7	1.74275		XP_007646522.1//PREDICTED: melanoma-associated antigen H1 isoform X1 [Cricetulus griseus]	28986	MAGEH1	-1.78784
NP_001158187.1//zinc finger protein 605 isoform 2 [Homo sapiens];XP_004276661.1//PREDICTED: zinc finger protein 605 isoform X2 [Orcinus orca];NP_899061.1//zinc finger protein 605 isoform 1 [Homo sapiens]	100289635	ZNF605	1.74155		NP_002919.3//regulator of G-protein signaling 16 [Homo sapiens]	6004	RGS16	-1.78766
AAB88486.1//DNA polymerase zeta [Homo sapiens];AAD40184.1//DNA polymerase zeta catalytic subunit [Homo sapiens];NP_002903.3//DNA polymerase zeta catalytic subunit isoform a [Homo sapiens];AAC28460.1//DNA polymerase zeta catalytic subunit [Homo sapiens]	5980	REV3L	1.74137		XP_019799441.1//PREDICTED: bone morphogenetic protein 7 isoform X2 [Tursiops truncatus]	655	BMP7	-1.78687
BAD93100.1//nuclear receptor coactivator 3 isoform a variant, partial [Homo sapiens];NP_001167559.1//nuclear receptor coactivator 3 isoform d [Homo sapiens]	8202	NCOA3	1.73971		NP_705841.2//lysophospholipid acyltransferase LPCAT4 [Homo sapiens]	254531	LPCAT4	-1.78598
NP_000390.2//E3 SUMO-protein ligase EGR2 isoform a [Homo sapiens];XP_011537729.1//PREDICTED: E3 SUMO-protein ligase EGR2 isoform X1 [Homo sapiens]	1959	EGR2	1.73762		XP_019479621.1//PREDICTED: growth arrest-specific protein 1 [Hipposideros armiger]	2619	GAS1	-1.78558
NP_115642.3//uncharacterized protein C2orf16 [Homo sapiens]	84226	C2orf16	1.73757		NP_006460.2//influenza virus NS1A-binding protein [Homo sapiens]	10625	IVNS1ABP	-1.78546
NP_079534.2//von Willebrand factor A domain-containing protein 7 precursor [Homo sapiens]	80737	VWA7	1.73644		XP_014197570.1//PREDICTED: rab11 family-interacting protein 4 isoform X3 [Pan paniscus];XP_018883627.1//PREDICTED: rab11 family-interacting protein 4 isoform X1 [Gorilla gorilla gorilla];XP_003953123.2//PREDICTED: rab11 family-interacting protein 4 isoform X2 [Pan troglodytes];XP_003812026.1//PREDICTED: rab11 family-interacting protein 4 isoform X1 [Pan paniscus];NP_116321.2//rab11 family-interac…	84440	RAB11FIP4	-1.78466
XP_007984918.1//PREDICTED: protein cornichon homolog 1 isoform X2 [Chlorocebus sabaeus]	10175	CNIH1	1.73631		NP_006867.1//beta-1,4-glucuronyltransferase 1 [Homo sapiens]	11041	B4GAT1	-1.78341
XP_005328682.1//carbonic anhydrase 13 [Ictidomys tridecemlineatus];XP_017705363.1//PREDICTED: carbonic anhydrase 13 [Rhinopithecus bieti]	377677	CA13	1.73565		NP_001008723.1//cilia- and flagella-associated protein 58 [Homo sapiens]	159686	CFAP58	-1.7834
XP_016868217.1//PREDICTED: trinucleotide repeat-containing gene 18 protein isoform X1 [Homo sapiens];XP_016868220.1//PREDICTED: trinucleotide repeat-containing gene 18 protein isoform X3 [Homo sapiens];NP_001073964.2//trinucleotide repeat-containing gene 18 protein [Homo sapiens];XP_016868223.1//PREDICTED: trinucleotide repeat-containing gene 18 protein isoform X6 [Homo sapiens]	84629	TNRC18	1.73547		Q9N2K0.1//RecName: Full=HERV-H_2q24.3 provirus ancestral Env polyprotein; AltName: Full=Env protein HERV-H/p62; AltName: Full=Env protein HERV-H19; AltName: Full=Env protein HERV-Hcl.3; AltName: Full=Envelope polyprotein; AltName: Full=HERV-H/env62; Contains: RecName: Full=Surface protein; Short=SU; Contains: RecName: Full=Transmembrane protein; Short=TM; Flags: Precursor;NP_001269289.1//zinc fin…	51427	ZNF107	-1.78322
XP_012308409.1//oral cancer-overexpressed protein 1 [Aotus nancymaae];XP_008016648.1//PREDICTED: oral cancer-overexpressed protein 1 isoform X2 [Chlorocebus sabaeus];XP_008952457.1//PREDICTED: oral cancer-overexpressed protein 1 isoform X1 [Pan paniscus]	220064	ORAOV1	1.73538		XP_011982605.1//PREDICTED: 1-acyl-sn-glycerol-3-phosphate acyltransferase delta isoform X3 [Ovis aries musimon]	56895	AGPAT4	-1.78305
CAD38936.1//hypothetical protein, partial [Homo sapiens]	55048	VPS37C	1.73533		XP_016778734.1//PREDICTED: diacylglycerol kinase alpha isoform X1 [Pan troglodytes];NP_001337964.1//diacylglycerol kinase alpha isoform b [Homo sapiens];XP_016874397.1//PREDICTED: diacylglycerol kinase alpha isoform X3 [Homo sapiens];XP_018893847.1//PREDICTED: diacylglycerol kinase alpha isoform X3 [Gorilla gorilla gorilla]	1606	DGKA	-1.7819
XP_005265655.1//PREDICTED: sodium bicarbonate cotransporter 3 isoform X6 [Homo sapiens];NP_001308036.1//sodium bicarbonate cotransporter 3 isoform h [Homo sapiens];NP_001308034.1//sodium bicarbonate cotransporter 3 isoform f [Homo sapiens];NP_001308033.1//sodium bicarbonate cotransporter 3 isoform e [Homo sapiens];XP_012660417.1//PREDICTED: sodium bicarbonate cotransporter 3 isoform X6 [Otolemur …	9497	SLC4A7	1.73472		XP_005259470.1//PREDICTED: coiled-coil domain-containing protein 114 isoform X1 [Homo sapiens]	93233	CCDC114	-1.78093
NP_001139806.1//NAC-alpha domain-containing protein 1 [Homo sapiens]	23148	NACAD	1.73466		XP_011796183.1//PREDICTED: protein PROCA1 isoform X1 [Colobus angolensis palliatus];XP_009249708.1//PREDICTED: protein PROCA1 isoform X2 [Pongo abelii];NP_001291880.1//protein PROCA1 isoform c [Homo sapiens];NP_689678.1//protein PROCA1 isoform b [Homo sapiens];NP_001291878.1//protein PROCA1 isoform a [Homo sapiens]	147011	PROCA1	-1.7805
NP_001070262.1//myosin-4 [Canis lupus familiaris]	4622	MYH4	1.73431		XP_006715005.1//PREDICTED: glutamine--fructose-6-phosphate aminotransferase [isomerizing] 2 isoform X1 [Homo sapiens];XP_017372785.1//PREDICTED: glutamine--fructose-6-phosphate aminotransferase [isomerizing] 2 [Cebus capucinus imitator]	9945	GFPT2	-1.77992
EAX09851.1//oligodendrocyte lineage transcription factor 2 [Homo sapiens]	10215	OLIG2	1.73254		XP_011820023.1//PREDICTED: tubulin alpha-4A chain isoform X1 [Mandrillus leucophaeus];NP_033473.1//tubulin alpha-4A chain isoform 1 [Mus musculus]	7277	TUBA4A	-1.77901
XP_008996408.1//PREDICTED: exosome complex component RRP43 [Callithrix jacchus]	11340	EXOSC8	1.73225		XP_018866236.1//PREDICTED: pro-cathepsin H isoform X3 [Gorilla gorilla gorilla];NP_004381.2//pro-cathepsin H isoform a preproprotein [Homo sapiens]	1512	CTSH	-1.77846
XP_017366880.1//PREDICTED: INO80 complex subunit C isoform X1 [Cebus capucinus imitator];XP_011799067.1//PREDICTED: INO80 complex subunit C isoform X1 [Colobus angolensis palliatus];NP_001092287.1//INO80 complex subunit C isoform 1 [Homo sapiens]	125476	INO80C	1.73192		NP_000737.1//neuronal acetylcholine receptor subunit alpha-7 isoform 1 precursor [Homo sapiens];NP_001177384.1//neuronal acetylcholine receptor subunit alpha-7 isoform 2 precursor [Homo sapiens]	1139	CHRNA7	-1.77833
XP_012632595.1//advillin isoform X7 [Microcebus murinus]	10677	AVIL	1.73138		XP_005589646.1//PREDICTED: relA-associated inhibitor isoform X1 [Macaca fascicularis];XP_512747.4//PREDICTED: relA-associated inhibitor isoform X1 [Pan troglodytes]	10848	PPP1R13L	-1.7783
NP_001158058.1//immunoglobulin-like and fibronectin type III domain-containing protein 1 [Homo sapiens]	91156	IGFN1	1.73076		NP_004599.2//T-box transcription factor TBX6 [Homo sapiens]	6911	TBX6	-1.77679
XP_005550641.1//PREDICTED: suppressor of tumorigenicity 7 protein isoform X4 [Macaca fascicularis];NP_068708.1//suppressor of tumorigenicity 7 protein isoform b [Homo sapiens];NP_060882.2//suppressor of tumorigenicity 7 protein isoform a [Homo sapiens];XP_016812331.1//PREDICTED: suppressor of tumorigenicity 7 protein isoform X3 [Pan troglodytes]	7982	ST7	1.73038		APP91560.1//PR domain 9 protein, partial [Tarsius sp.]	56979	PRDM9	-1.7756
XP_016864269.1//PREDICTED: glycerol-3-phosphate acyltransferase 3 isoform X1 [Homo sapiens]	84803	GPAT3	1.72905		NP_857597.1//zinc finger protein 804B [Homo sapiens]	219578	ZNF804B	-1.7756
XP_014919409.1//PREDICTED: proton-coupled amino acid transporter 1 [Acinonyx jubatus];XP_016809573.1//PREDICTED: proton-coupled amino acid transporter 1 isoform X1 [Pan troglodytes];XP_008065962.1//proton-coupled amino acid transporter 1 [Carlito syrichta];NP_001295080.1//proton-coupled amino acid transporter 1 isoform c [Homo sapiens]	206358	SLC36A1	1.72665		NP_115980.1//sodium/hydrogen exchanger 7 isoform 2 precursor [Homo sapiens];NP_001244220.1//sodium/hydrogen exchanger 7 isoform 1 precursor [Homo sapiens]	84679	SLC9A7	-1.77287
XP_016787863.1//PREDICTED: manganese-dependent ADP-ribose/CDP-alcohol diphosphatase isoform X3 [Pan troglodytes];XP_016787862.1//PREDICTED: manganese-dependent ADP-ribose/CDP-alcohol diphosphatase isoform X1 [Pan troglodytes]	56985	ADPRM	1.72329		EAW89561.1//endo-beta-N-acetylglucosaminidase, isoform CRA_c [Homo sapiens];NP_001036038.1//cytosolic endo-beta-N-acetylglucosaminidase [Homo sapiens];XP_006722080.1//PREDICTED: cytosolic endo-beta-N-acetylglucosaminidase isoform X2 [Homo sapiens]	64772	ENGASE	-1.77275
EDL00939.1//homer homolog 1 (Drosophila), isoform CRA_c, partial [Mus musculus];XP_004651718.1//PREDICTED: homer protein homolog 1 isoform X4 [Jaculus jaculus];NP_001264006.1//homer protein homolog 1 isoform 2 [Homo sapiens]	9456	HOMER1	1.72135		XP_006083094.1//PREDICTED: secreted frizzled-related protein 3 isoform X1 [Myotis lucifugus]	2487	FRZB	-1.77255
NP_002219.1//transcription factor AP-1 [Homo sapiens]	3725	JUN	1.72113		XP_009441414.1//PREDICTED: interleukin-36 receptor antagonist protein [Pan troglodytes]	26525	IL36RN	-1.77255
XP_006144394.1//PREDICTED: TATA box-binding protein-like protein 1 isoform X1 [Tupaia chinensis];XP_014706054.1//PREDICTED: TATA box-binding protein-like protein 1 isoform X2 [Equus asinus]	9519	TBPL1	1.71992		EAW75147.1//frizzled homolog 4 (Drosophila) [Homo sapiens]	8322	FZD4	-1.77248
NP_001035526.1//tyrosine--tRNA ligase, mitochondrial precursor [Homo sapiens]	51067	YARS2	1.71913		XP_008954652.1//PREDICTED: mitogen-activated protein kinase kinase kinase 12 isoform X2 [Pan paniscus];XP_012305753.1//mitogen-activated protein kinase kinase kinase 12 isoform X1 [Aotus nancymaae]	7786	MAP3K12	-1.77205
NP_003812.1//receptor-interacting serine/threonine-protein kinase 2 [Homo sapiens];AAS94254.1//GIG30 [Homo sapiens]	8767	RIPK2	1.71902		AAB04534.1//chitinase, partial [Homo sapiens];EAW56480.1//chitinase 3-like 2, isoform CRA_a [Homo sapiens]	1117	CHI3L2	-1.77199
XP_012623725.1//ectonucleoside triphosphate diphosphohydrolase 7 [Microcebus murinus]	57089	ENTPD7	1.7185		NP_620411.2//endothelial cell-selective adhesion molecule precursor [Homo sapiens]	90952	ESAM	-1.77175
NP_001333343.1//pre-mRNA cleavage complex 2 protein Pcf11 isoform 2 [Homo sapiens];XP_003254685.2//PREDICTED: pre-mRNA cleavage complex 2 protein Pcf11 [Nomascus leucogenys];NP_001333342.1//pre-mRNA cleavage complex 2 protein Pcf11 isoform 1 [Homo sapiens]	51585	PCF11	1.71826		NP_001257817.1//mitochondrial dicarboxylate carrier isoform 1 [Homo sapiens];NP_001257882.1//mitochondrial dicarboxylate carrier isoform 3 [Homo sapiens];NP_036272.2//mitochondrial dicarboxylate carrier isoform 2 [Homo sapiens]	1468	SLC25A10	-1.77114
NP_006342.2//mitochondrial import inner membrane translocase subunit TIM44 [Homo sapiens]	10469	TIMM44	1.71724		NP_853515.2//keratin, type I cytoskeletal 27 [Homo sapiens]	342574	KRT27	-1.77058
NP_001304944.1//probable palmitoyltransferase ZDHHC12 isoform 1 [Homo sapiens];NP_001304945.1//probable palmitoyltransferase ZDHHC12 isoform 2 [Homo sapiens];NP_116188.2//probable palmitoyltransferase ZDHHC12 isoform 5 [Homo sapiens];NP_001304952.1//probable palmitoyltransferase ZDHHC12 isoform 4 [Homo sapiens];NP_001304949.1//probable palmitoyltransferase ZDHHC12 isoform 3 [Homo sapiens]	84885	ZDHHC12	1.71714		EAW66445.1//hCG2044783, isoform CRA_a [Homo sapiens];EAW66447.1//hCG2044783, isoform CRA_b [Homo sapiens];EAW66449.1//hCG2044782, isoform CRA_b [Homo sapiens]	6038	RNASE4	-1.7698
NP_065104.1//cell death regulator Aven [Homo sapiens]	57099	AVEN	1.71578		XP_011710359.1//PREDICTED: uncharacterized protein KIAA1644 homolog isoform X2 [Macaca nemestrina];XP_004416124.2//PREDICTED: uncharacterized protein KIAA1644 homolog [Odobenus rosmarus divergens]	85352	SHISAL1	-1.76894
NP_659731.1//dual specificity mitogen-activated protein kinase kinase 3 isoform B [Homo sapiens];XP_016880346.1//PREDICTED: dual specificity mitogen-activated protein kinase kinase 3 isoform X2 [Homo sapiens]	5606	MAP2K3	1.71563		EHH61118.1//TBC1 domain family member 8B, partial [Macaca fascicularis];XP_016799457.1//PREDICTED: TBC1 domain family member 8B isoform X2 [Pan troglodytes];XP_005594344.2//PREDICTED: TBC1 domain family member 8B isoform X1 [Macaca fascicularis]	54885	TBC1D8B	-1.76864
NP_001339358.1//RCC1 and BTB domain-containing protein 2 isoform 5 precursor [Homo sapiens];NP_001273761.1//RCC1 and BTB domain-containing protein 2 isoform 4 [Homo sapiens];NP_001259.1//RCC1 and BTB domain-containing protein 2 isoform 2 [Homo sapiens];XP_021545109.1//RCC1 and BTB domain-containing protein 2 isoform X3 [Neomonachus schauinslandi];BAG60659.1//unnamed protein product [Homo sapiens]…	1102	RCBTB2	1.71549		XP_004061157.2//PREDICTED: trans-1,2-dihydrobenzene-1,2-diol dehydrogenase [Gorilla gorilla gorilla]	27294	DHDH	-1.76822
NP_001698.2//B-cell CLL/lymphoma 7 protein family member B isoform 1 [Homo sapiens];XP_018885969.1//PREDICTED: B-cell CLL/lymphoma 7 protein family member B [Gorilla gorilla gorilla];NP_001287990.1//B-cell CLL/lymphoma 7 protein family member B isoform 3 [Homo sapiens];NP_001184173.1//B-cell CLL/lymphoma 7 protein family member B isoform 2 [Homo sapiens]	9275	BCL7B	1.71481		NP_001448.2//filamin-B isoform 2 [Homo sapiens];NP_001157790.1//filamin-B isoform 3 [Homo sapiens];NP_001157789.1//filamin-B isoform 1 [Homo sapiens];NP_001157791.1//filamin-B isoform 4 [Homo sapiens];XP_005265035.1//PREDICTED: filamin-B isoform X1 [Homo sapiens]	2317	FLNB	-1.76507
NP_002718.2//serglycin isoform 1 precursor [Homo sapiens];NP_001307983.1//serglycin isoform 2 [Homo sapiens]	5552	SRGN	1.71441		CAD62616.1//unnamed protein product, partial [Homo sapiens];NP_001253966.1//large neutral amino acids transporter small subunit 2 isoform d [Homo sapiens];XP_010376698.1//PREDICTED: large neutral amino acids transporter small subunit 2 isoform X1 [Rhinopithecus roxellana];NP_001253965.1//large neutral amino acids transporter small subunit 2 isoform c [Homo sapiens]	23428	SLC7A8	-1.76362
XP_011530531.1//PREDICTED: UDP-glucuronosyltransferase 2B7 isoform X1 [Homo sapiens];NP_001065.2//UDP-glucuronosyltransferase 2B7 isoform 1 precursor [Homo sapiens];XP_003265730.1//PREDICTED: UDP-glucuronosyltransferase 2B7 isoform X1 [Nomascus leucogenys];XP_004038797.2//PREDICTED: UDP-glucuronosyltransferase 2B7 isoform X1 [Gorilla gorilla gorilla];EAW61188.1//hCG2040856, partial [Homo sapiens]…	7364	UGT2B7	1.71382		NP_001304064.1//6-phosphofructo-2-kinase/fructose-2,6-bisphosphatase 4 isoform c [Homo sapiens];NP_001304066.1//6-phosphofructo-2-kinase/fructose-2,6-bisphosphatase 4 isoform e [Homo sapiens];NP_001304063.1//6-phosphofructo-2-kinase/fructose-2,6-bisphosphatase 4 isoform a [Homo sapiens];XP_021790127.1//6-phosphofructo-2-kinase/fructose-2,6-bisphosphatase 4 isoform X2 [Papio anubis];NP_001304065.1…	5210	PFKFB4	-1.76327
XP_006718269.3//PREDICTED: transmembrane protein 80 isoform X1 [Homo sapiens];NP_001263182.1//transmembrane protein 80 isoform 4 [Homo sapiens];NP_001263203.1//transmembrane protein 80 isoform 5 [Homo sapiens];XP_016873089.1//PREDICTED: transmembrane protein 80 isoform X2 [Homo sapiens]	283232	TMEM80	1.71351		EAW83655.1//hypoxia-inducible protein 2, isoform CRA_b, partial [Homo sapiens]	29923	HILPDA	-1.7621
XP_011508441.1//PREDICTED: rho guanine nucleotide exchange factor 2 isoform X1 [Homo sapiens];XP_016858283.1//PREDICTED: rho guanine nucleotide exchange factor 2 isoform X4 [Homo sapiens];XP_005245644.1//PREDICTED: rho guanine nucleotide exchange factor 2 isoform X5 [Homo sapiens];NP_001155855.1//rho guanine nucleotide exchange factor 2 isoform 1 [Homo sapiens];XP_011508438.2//PREDICTED: rho guan…	9181	ARHGEF2	1.71264		NP_001073862.1//glucoside xylosyltransferase 2 precursor [Homo sapiens]	727936	GXYLT2	-1.76206
XP_019824362.1//PREDICTED: probable ribosome biogenesis protein RLP24 [Bos indicus]	51187	RSL24D1	1.71071		NP_757384.1//kremen protein 2 isoform d precursor [Homo sapiens];NP_001240655.1//kremen protein 2 isoform f precursor [Homo sapiens];AAH09383.1//KREMEN2 protein [Homo sapiens];NP_001240654.1//kremen protein 2 isoform e precursor [Homo sapiens];NP_078783.1//kremen protein 2 isoform b precursor [Homo sapiens]	79412	KREMEN2	-1.76179
XP_021781701.1//aryl hydrocarbon receptor nuclear translocator-like protein 1 isoform X2 [Papio anubis];XP_011518407.2//PREDICTED: aryl hydrocarbon receptor nuclear translocator-like protein 1 isoform X2 [Homo sapiens];XP_021781699.1//aryl hydrocarbon receptor nuclear translocator-like protein 1 isoform X1 [Papio anubis];XP_016873227.1//PREDICTED: aryl hydrocarbon receptor nuclear translocator-li…	406	ARNTL	1.71061		EAW93148.1//hCG2000790, partial [Homo sapiens];XP_015414526.1//PREDICTED: IQ motif and SEC7 domain-containing protein 2 isoform X3 [Myotis davidii];BAA25448.1//KIAA0522 protein, partial [Homo sapiens];XP_006779597.2//PREDICTED: IQ motif and SEC7 domain-containing protein 2 isoform X1 [Myotis davidii]	23096	IQSEC2	-1.76077
NP_653191.2//ankyrin repeat domain-containing protein 22 [Homo sapiens]	118932	ANKRD22	1.71051		OWK05033.1//hypothetical protein Celaphus_00002082, partial [Cervus elaphus hippelaphus];NP_001034977.1//ankyrin repeat domain-containing protein 34A [Homo sapiens]	284615	ANKRD34A	-1.76058
NP_004336.3//cathelicidin antimicrobial peptide preproprotein [Homo sapiens]	820	CAMP	1.71051		XP_018876900.1//PREDICTED: acyl-coenzyme A oxidase-like protein [Gorilla gorilla gorilla]	55289	ACOXL	-1.7592
NP_006734.1//RNA-binding protein 3 [Homo sapiens];AAP34477.1//LP5581 [Homo sapiens]	5935	RBM3	1.71045		EAX06218.1//L-3-hydroxyacyl-Coenzyme A dehydrogenase, short chain, isoform CRA_a [Homo sapiens];EAX06219.1//L-3-hydroxyacyl-Coenzyme A dehydrogenase, short chain, isoform CRA_b [Homo sapiens];NP_001317956.1//hydroxyacyl-coenzyme A dehydrogenase, mitochondrial isoform 3 [Homo sapiens]	3033	HADH	-1.7585
AAA59155.1//membrane glycoprotein 130 [Homo sapiens];NP_001177910.1//interleukin-6 receptor subunit beta isoform 3 precursor [Homo sapiens];XP_009239000.1//PREDICTED: interleukin-6 receptor subunit beta [Pongo abelii]	3572	IL6ST	1.7102		NP_002381.2//disintegrin and metalloproteinase domain-containing protein 11 isoform 1 preproprotein [Homo sapiens];XP_017169714.1//PREDICTED: disintegrin and metalloproteinase domain-containing protein 11 isoform X7 [Mus musculus]	4185	ADAM11	-1.75839
AAF86240.1//mitochondrial ceramidase [Homo sapiens];XP_016871925.1//PREDICTED: neutral ceramidase isoform X6 [Homo sapiens]	653308	ASAH2B	1.70906		NP_001137458.1//transducin-like enhancer protein 6 isoform 1 [Homo sapiens];EAW69350.1//transducin-like enhancer of split 6 (E(sp1) homolog, Drosophila), isoform CRA_a [Homo sapiens]	79816	TLE6	-1.75813
EAW55298.1//hCG2040263, isoform CRA_b [Homo sapiens]	221710	SMIM13	1.70884		XP_003464269.2//PREDICTED: protein yippee-like 4 [Cavia porcellus]	219539	YPEL4	-1.75771
BAD93149.1//thrombospondin 1 precursor variant, partial [Homo sapiens];XP_012504837.1//PREDICTED: thrombospondin-1 [Propithecus coquereli]	7057	THBS1	1.70844		XP_016884274.1//PREDICTED: cat eye syndrome critical region protein 2 isoform X1 [Homo sapiens];NP_001276976.1//cat eye syndrome critical region protein 2 isoform 1 [Homo sapiens]	27443	CECR2	-1.75764
XP_010329391.1//PREDICTED: LOW QUALITY PROTEIN: kelch-like protein 41 [Saimiri boliviensis boliviensis]	10324	KLHL41	1.70831		NP_644813.1//leucine-rich repeat LGI family member 4 precursor [Homo sapiens]	163175	LGI4	-1.75745
NP_001334816.1//band 4.1-like protein 4A isoform 1 [Homo sapiens];NP_071423.4//band 4.1-like protein 4A isoform 2 [Homo sapiens];XP_016865178.1//PREDICTED: band 4.1-like protein 4A isoform X5 [Homo sapiens]	64097	EPB41L4A	1.70805		NP_002584.2//procollagen C-endopeptidase enhancer 1 precursor [Homo sapiens]	5118	PCOLCE	-1.75718
EAW92523.1//spectrin, beta, non-erythrocytic 5 [Homo sapiens]	51332	SPTBN5	1.70781		XP_008960885.1//PREDICTED: zinc finger protein 692 isoform X5 [Pan paniscus];NP_001337001.1//zinc finger protein 692 isoform 4 [Homo sapiens];XP_011818565.1//PREDICTED: zinc finger protein 692 isoform X1 [Colobus angolensis palliatus];XP_016798061.1//PREDICTED: zinc finger protein 692 isoform X3 [Pan troglodytes];XP_016857188.1//PREDICTED: zinc finger protein 692 isoform X5 [Homo sapiens]	55657	ZNF692	-1.75712
NP_001009944.2//polycystin-1 isoform 1 precursor [Homo sapiens];EAW85555.1//polycystic kidney disease 1 (autosomal dominant), isoform CRA_c [Homo sapiens];XP_011520831.1//PREDICTED: polycystin-1 isoform X2 [Homo sapiens];XP_011521050.1//PREDICTED: nuclear pore complex-interacting protein family member A1 isoform X1 [Homo sapiens];XP_009007205.1//PREDICTED: LOW QUALITY PROTEIN: polycystin-1 [Calli…	9284	NPIPA1	1.70751		NP_001121637.1//fibulin-7 isoform 2 precursor [Homo sapiens];XP_008006576.1//PREDICTED: fibulin-7 isoform X1 [Chlorocebus sabaeus]	129804	FBLN7	-1.75669
NP_003892.2//sphingosine-1-phosphate lyase 1 [Homo sapiens]	8879	SGPL1	1.70726		EAW52373.1//D site of albumin promoter (albumin D-box) binding protein, isoform CRA_b [Homo sapiens];NP_001343.2//D site-binding protein [Homo sapiens];XP_016061447.1//PREDICTED: D site-binding protein [Miniopterus natalensis]	1628	DBP	-1.75667
XP_011810244.1//PREDICTED: pleckstrin homology domain-containing family A member 5 isoform X5 [Colobus angolensis palliatus];NP_001243399.1//pleckstrin homology domain-containing family A member 5 isoform 4 [Homo sapiens];XP_005253457.1//PREDICTED: pleckstrin homology domain-containing family A member 5 isoform X8 [Homo sapiens];NP_001137293.2//pleckstrin homology domain-containing family A membe…	54477	PLEKHA5	1.70676		XP_008006963.1//PREDICTED: helicase-like transcription factor isoform X4 [Chlorocebus sabaeus];XP_008006961.1//PREDICTED: helicase-like transcription factor isoform X3 [Chlorocebus sabaeus];XP_008006958.1//PREDICTED: helicase-like transcription factor isoform X1 [Chlorocebus sabaeus];XP_008006960.1//PREDICTED: helicase-like transcription factor isoform X2 [Chlorocebus sabaeus]	6596	HLTF	-1.75634
XP_011538564.1//PREDICTED: AT-rich interactive domain-containing protein 5B isoform X1 [Homo sapiens];NP_115575.1//AT-rich interactive domain-containing protein 5B isoform 1 [Homo sapiens];NP_001231567.1//AT-rich interactive domain-containing protein 5B isoform 2 [Homo sapiens]	84159	ARID5B	1.70655		NP_064705.1//vesicular glutamate transporter 1 [Homo sapiens]	57030	SLC17A7	-1.75629
NP_066580.1//solute carrier organic anion transporter family member 1A2 [Homo sapiens]	6579	SLCO1A2	1.70512		NP_001002837.1//phosphatidylinositol 4,5-bisphosphate 5-phosphatase A isoform c [Homo sapiens];XP_011528445.1//PREDICTED: phosphatidylinositol 4,5-bisphosphate 5-phosphatase A isoform X2 [Homo sapiens];NP_001271214.1//phosphatidylinositol 4,5-bisphosphate 5-phosphatase A isoform a [Homo sapiens]	27124	INPP5J	-1.7546
NP_000323.2//ataxin-1 [Homo sapiens];XP_012364079.1//PREDICTED: uncharacterized protein LOC100588487 [Nomascus leucogenys];XP_003311077.2//PREDICTED: ataxin-1 [Pan troglodytes];EAW55370.1//ataxin 1, isoform CRA_a, partial [Homo sapiens]	6310	ATXN1	1.70499		NP_060868.2//voltage-dependent calcium channel subunit alpha-2/delta-3 precursor [Homo sapiens];XP_005265375.1//PREDICTED: voltage-dependent calcium channel subunit alpha-2/delta-3 isoform X1 [Homo sapiens]	55799	CACNA2D3	-1.75339
NP_008879.3//heat shock 70 kDa protein 13 precursor [Homo sapiens]	6782	HSPA13	1.70355		NP_001135811.1//guanine nucleotide-binding protein G(olf) subunit alpha isoform 2 [Homo sapiens];XP_013369712.1//PREDICTED: guanine nucleotide-binding protein G(olf) subunit alpha isoform X1 [Chinchilla lanigera];NP_892023.1//guanine nucleotide-binding protein G(olf) subunit alpha isoform 1 [Homo sapiens]	2774	GNAL	-1.75337
NP_059985.2//solute carrier family 35 member F2 [Homo sapiens]	54733	SLC35F2	1.70351		NP_071504.2//pyruvate carboxylase, mitochondrial precursor [Homo sapiens];XP_014969014.1//PREDICTED: pyruvate carboxylase, mitochondrial isoform X1 [Macaca mulatta]	5091	PC	-1.75267
XP_011532311.1//PREDICTED: 5-azacytidine-induced protein 2 isoform X1 [Homo sapiens];NP_071906.1//5-azacytidine-induced protein 2 isoform a [Homo sapiens];XP_011532312.1//PREDICTED: 5-azacytidine-induced protein 2 isoform X3 [Homo sapiens];NP_001127905.1//5-azacytidine-induced protein 2 isoform c [Homo sapiens];XP_011532313.1//PREDICTED: 5-azacytidine-induced protein 2 isoform X4 [Homo sapiens];N…	64343	AZI2	1.70166		NP_001271270.1//peptidyl-prolyl cis-trans isomerase FKBP9 isoform 2 precursor [Homo sapiens];XP_007979845.1//PREDICTED: peptidyl-prolyl cis-trans isomerase FKBP9 isoform X1 [Chlorocebus sabaeus];NP_001271272.1//peptidyl-prolyl cis-trans isomerase FKBP9 isoform 3 [Homo sapiens]	11328	FKBP9	-1.75177
NP_001311286.1//prolyl 3-hydroxylase OGFOD1 isoform 2 [Homo sapiens];NP_001311289.1//prolyl 3-hydroxylase OGFOD1 isoform 4 [Homo sapiens];NP_060703.3//prolyl 3-hydroxylase OGFOD1 isoform 1 [Homo sapiens];NP_001311292.1//prolyl 3-hydroxylase OGFOD1 isoform 6 [Homo sapiens]	55239	OGFOD1	1.70122		XP_009237451.1//PREDICTED: zinc finger protein 619, partial [Pongo abelii]	285267	ZNF619	-1.75165
XP_003822963.1//PREDICTED: interleukin-20 [Pan paniscus];XP_005273209.1//PREDICTED: interleukin-20 isoform X1 [Homo sapiens]	50604	IL20	1.70112		XP_016856912.1//PREDICTED: cyclin-dependent kinase 18 isoform X1 [Homo sapiens];XP_011507904.1//PREDICTED: cyclin-dependent kinase 18 isoform X2 [Homo sapiens]	5129	CDK18	-1.75139
XP_003256210.2//PREDICTED: beta-1-syntrophin [Nomascus leucogenys]	6641	SNTB1	1.69996		XP_016796597.1//PREDICTED: hepatocyte growth factor-like protein isoform X1 [Pan troglodytes]	4485	MST1	-1.7506
XP_011517008.1//PREDICTED: COBW domain-containing protein 3 isoform X7 [Homo sapiens];XP_016886035.1//PREDICTED: COBW domain-containing protein 6 isoform X6 [Homo sapiens];XP_016886027.1//PREDICTED: COBW domain-containing protein 6 isoform X20 [Homo sapiens];XP_016886032.1//PREDICTED: COBW domain-containing protein 6 isoform X2 [Homo sapiens];BAG56717.1//unnamed protein product [Homo sapiens];XP_…	644019	CBWD6	1.69815		EAW91994.1//defective in sister chromatid cohesion homolog 1 (S. cerevisiae), isoform CRA_a [Homo sapiens]	79075	DSCC1	-1.74993
NP_036463.1//mitochondrial peptide methionine sulfoxide reductase isoform a precursor [Homo sapiens];NP_001129142.1//mitochondrial peptide methionine sulfoxide reductase isoform b [Homo sapiens];NP_001129143.1//mitochondrial peptide methionine sulfoxide reductase isoform c [Homo sapiens]	4482	MSRA	1.69764		NP_000629.3//vitronectin precursor [Homo sapiens]	7448	VTN	-1.7486
NP_001278262.1//tetratricopeptide repeat protein 4 isoform 2 [Homo sapiens];NP_004614.3//tetratricopeptide repeat protein 4 isoform 1 [Homo sapiens]	7268	TTC4	1.69741		NP_001303955.1//capping protein, Arp2/3 and myosin-I linker protein 2 isoform 2 [Homo sapiens];BAD26751.1//RGD, leucine-rich repeat, tropomodulin and proline-rich containing protein, partial [Homo sapiens]	146206	CARMIL2	-1.74802
XP_021530563.1//LOW QUALITY PROTEIN: charged multivesicular body protein 4a [Aotus nancymaae]	29082	CHMP4A	1.69723		XP_008046495.1//complement C1q tumor necrosis factor-related protein 1 [Carlito syrichta];XP_005407403.1//PREDICTED: complement C1q tumor necrosis factor-related protein 1 isoform X1 [Chinchilla lanigera]	114897	C1QTNF1	-1.74774
NP_001337741.1//uncharacterized protein LOC105372978 [Homo sapiens]	105372978	LINC01638	1.69721		XP_017709901.1//PREDICTED: LOW QUALITY PROTEIN: kelch-like protein 17 [Rhinopithecus bieti];XP_013359661.1//PREDICTED: kelch-like protein 17 isoform X3 [Chinchilla lanigera];NP_938073.1//kelch-like protein 17 [Homo sapiens];XP_006710663.1//PREDICTED: kelch-like protein 17 isoform X1 [Homo sapiens]	339451	KLHL17	-1.74716
XP_011535664.2//PREDICTED: MAPK-interacting and spindle-stabilizing protein-like isoform X1 [Homo sapiens]	93487	MAPK1IP1L	1.69564		NP_085148.1//SH3 domain-binding protein 5-like isoform 1 [Homo sapiens];XP_017400812.1//PREDICTED: SH3 domain-binding protein 5-like isoform X2 [Cebus capucinus imitator];NP_001309393.1//SH3 domain-binding protein 5-like isoform 3 [Homo sapiens]	80851	SH3BP5L	-1.74593
NP_006640.2//U3 small nucleolar RNA-associated protein 14 homolog A isoform 1 [Homo sapiens];NP_001159693.1//U3 small nucleolar RNA-associated protein 14 homolog A isoform 2 [Homo sapiens]	10813	UTP14A	1.69512		XP_016880682.1//PREDICTED: axin-2 isoform X2 [Homo sapiens];NP_004646.3//axin-2 [Homo sapiens]	8313	AXIN2	-1.74564
NP_060231.1//proline-rich nuclear receptor coactivator 2 [Homo sapiens]	55629	PNRC2	1.69473		NP_065853.3//centrosomal protein of 126 kDa [Homo sapiens];Q9P2H0.3//RecName: Full=Centrosomal protein of 126 kDa	57562	CEP126	-1.74351
XP_003480683.2//endothelial differentiation-related factor 1 [Sus scrofa];NP_001268226.1//endothelial differentiation-related factor 1 isoform 3 [Homo sapiens];XP_012364470.1//PREDICTED: endothelial differentiation-related factor 1 isoform X1 [Nomascus leucogenys]	8721	EDF1	1.69454		XP_012926981.1//zinc finger protein 90 homolog isoform X2 [Heterocephalus glaber];XP_010595067.1//PREDICTED: zinc finger protein 90 homolog isoform X2 [Loxodonta africana];NP_001292133.1//zinc finger protein 90 homolog isoform 2 [Homo sapiens];XP_003998236.1//PREDICTED: zinc finger protein 90 homolog isoform X2 [Felis catus]	146198	ZFP90	-1.74143
XP_020143762.1//dedicator of cytokinesis protein 10 isoform X2 [Microcebus murinus];XP_007964655.1//PREDICTED: dedicator of cytokinesis protein 10 isoform X3 [Chlorocebus sabaeus];XP_007964653.1//PREDICTED: dedicator of cytokinesis protein 10 isoform X1 [Chlorocebus sabaeus];XP_014966667.1//PREDICTED: dedicator of cytokinesis protein 10 isoform X8 [Macaca mulatta];XP_014966663.1//PREDICTED: dedic…	55619	DOCK10	1.69454		NP_001186668.1//cathepsin S isoform 2 preproprotein [Homo sapiens];NP_004070.3//cathepsin S isoform 1 preproprotein [Homo sapiens]	1520	CTSS	-1.74132
XP_010984284.1//PREDICTED: alpha-crystallin B chain [Camelus dromedarius];AAC19161.1//unknown [Homo sapiens]	1410	CRYAB	1.69398		NP_659431.5//ankyrin repeat domain-containing protein 23 [Homo sapiens]	200539	ANKRD23	-1.7408
XP_018879744.1//PREDICTED: WW domain-containing transcription regulator protein 1 isoform X1 [Gorilla gorilla gorilla]	25937	WWTR1	1.69337		NP_065939.2//uncharacterized protein KIAA1522 isoform 1 [Homo sapiens];NP_001185901.1//uncharacterized protein KIAA1522 isoform 2 [Homo sapiens];NP_001185902.1//uncharacterized protein KIAA1522 isoform 3 [Homo sapiens];XP_021794748.1//uncharacterized protein KIAA1522 homolog isoform X1 [Papio anubis]	57648	KIAA1522	-1.74073
NP_001317279.1//ubiA prenyltransferase domain-containing protein 1 isoform 3 [Homo sapiens];NP_001317278.1//ubiA prenyltransferase domain-containing protein 1 isoform 2 [Homo sapiens];NP_037451.1//ubiA prenyltransferase domain-containing protein 1 isoform 1 [Homo sapiens]	29914	UBIAD1	1.69272		EAX03527.1//heat shock 70kDa protein 1-like [Homo sapiens]	3305	HSPA1L	-1.74061
XP_005249869.1//PREDICTED: glycoprotein-N-acetylgalactosamine 3-beta-galactosyltransferase 1 isoform X1 [Homo sapiens]	56913	C1GALT1	1.69051		XP_017713562.1//PREDICTED: midkine isoform X1 [Rhinopithecus bieti];XP_010840643.1//PREDICTED: midkine isoform X1 [Bison bison bison];ABC55426.1//mutant truncated midkine B [Homo sapiens]	4192	MDK	-1.74055
NP_001278391.1//TBC1 domain family member 3G [Homo sapiens]	729877	TBC1D3H	1.69042		NP_001275899.1//acyl-CoA synthetase family member 2, mitochondrial isoform 4 [Homo sapiens];AAH14123.1//Acyl-CoA synthetase family member 2 [Homo sapiens];NP_001275898.1//acyl-CoA synthetase family member 2, mitochondrial isoform 3 [Homo sapiens];XP_011523596.1//PREDICTED: acyl-CoA synthetase family member 2, mitochondrial isoform X1 [Homo sapiens];NP_079425.3//acyl-CoA synthetase family member 2…	80221	ACSF2	-1.73954
NP_001265409.1//transcription factor SPT20 homolog isoform c [Homo sapiens];NP_001014308.2//transcription factor SPT20 homolog isoform a [Homo sapiens];XP_005266524.1//PREDICTED: transcription factor SPT20 homolog isoform X16 [Homo sapiens];NP_060039.1//transcription factor SPT20 homolog isoform b [Homo sapiens];XP_016876149.1//PREDICTED: transcription factor SPT20 homolog isoform X18 [Homo sapie…	55578	SUPT20H	1.68982		XP_006501358.1//PREDICTED: thrombospondin-3 isoform X2 [Mus musculus];NP_001239537.1//thrombospondin-3 isoform 3 precursor [Homo sapiens];NP_001239536.1//thrombospondin-3 isoform 2 precursor [Homo sapiens];XP_006711561.1//PREDICTED: thrombospondin-3 isoform X2 [Homo sapiens];NP_009043.1//thrombospondin-3 isoform 1 precursor [Homo sapiens];XP_016784016.1//PREDICTED: thrombospondin-3 isoform X7 [Pa…	7059	THBS3	-1.73842
O75486.2//RecName: Full=Transcription initiation protein SPT3 homolog; AltName: Full=SPT3-like protein;XP_011926438.1//PREDICTED: transcription initiation protein SPT3 homolog isoform X1 [Cercocebus atys];XP_016811120.1//PREDICTED: transcription initiation protein SPT3 homolog isoform X2 [Pan troglodytes];NP_001337254.1//transcription initiation protein SPT3 homolog isoform 5 [Homo sapiens];AAH35…	8464	SUPT3H	1.68937		XP_005244958.1//PREDICTED: adenosine receptor A1 isoform X1 [Homo sapiens];NP_000665.1//adenosine receptor A1 [Homo sapiens]	134	ADORA1	-1.73545
XP_011827394.1//PREDICTED: ubiquitin carboxyl-terminal hydrolase isozyme L3 [Mandrillus leucophaeus];XP_012327468.1//ubiquitin carboxyl-terminal hydrolase isozyme L3 isoform X2 [Aotus nancymaae]	7347	UCHL3	1.68895		NP_004361.3//collagen alpha-1(XII) chain long isoform precursor [Homo sapiens];NP_542376.2//collagen alpha-1(XII) chain short isoform precursor [Homo sapiens];XP_011533737.1//PREDICTED: collagen alpha-1(XII) chain isoform X3 [Homo sapiens]	1303	COL12A1	-1.73402
NP_001122108.1//protein ELFN1 precursor [Homo sapiens]	392617	ELFN1	1.68848		XP_011796679.1//PREDICTED: DENN domain-containing protein 2A [Colobus angolensis palliatus]	27147	DENND2A	-1.73369
NP_001317597.1//COBW domain-containing protein 5 isoform d [Homo sapiens];XP_016869944.1//PREDICTED: COBW domain-containing protein 5 isoform X6 [Homo sapiens];XP_005272808.1//PREDICTED: COBW domain-containing protein 5 isoform X4 [Homo sapiens];XP_016870219.1//PREDICTED: COBW domain-containing protein 3 isoform X4 [Homo sapiens];NP_001020087.2//COBW domain-containing protein 5 isoform a [Homo sa…	220869	CBWD5	1.68841		XP_014202977.1//PREDICTED: glypican-6 isoform X2 [Pan paniscus];NP_005699.1//glypican-6 precursor [Homo sapiens]	10082	GPC6	-1.73353
XP_011518368.1//PREDICTED: interferon regulatory factor 7 isoform X3 [Homo sapiens];NP_004020.1//interferon regulatory factor 7 isoform b [Homo sapiens];NP_004022.2//interferon regulatory factor 7 isoform d [Homo sapiens];NP_001563.2//interferon regulatory factor 7 isoform a [Homo sapiens];AAB17190.1//interferon regultory factor 7 [Homo sapiens]	3665	IRF7	1.68805		XP_848605.1//guanine nucleotide-binding protein G(z) subunit alpha [Canis lupus familiaris]	2781	GNAZ	-1.73184
NP_835464.1//serine/threonine-protein kinase Nek8 [Homo sapiens]	284086	NEK8	1.68799		XP_007985927.1//PREDICTED: nesprin-3 isoform X3 [Chlorocebus sabaeus];XP_007985932.1//PREDICTED: nesprin-3 isoform X7 [Chlorocebus sabaeus];XP_007985928.1//PREDICTED: nesprin-3 isoform X4 [Chlorocebus sabaeus];XP_011534817.1//PREDICTED: nesprin-3 isoform X2 [Homo sapiens]	161176	SYNE3	-1.73154
NP_001129241.1//poliovirus receptor isoform gamma precursor [Homo sapiens];NP_006496.4//poliovirus receptor isoform alpha precursor [Homo sapiens];NP_001129242.2//poliovirus receptor isoform delta precursor [Homo sapiens];NP_001129240.1//poliovirus receptor isoform beta precursor [Homo sapiens];AAA36462.1//poliovirus receptor [Homo sapiens]	5817	PVR	1.68721		NP_036577.1//spondin-2 precursor [Homo sapiens];XP_004091742.1//PREDICTED: LOW QUALITY PROTEIN: spondin-2 [Nomascus leucogenys]	10417	SPON2	-1.73132
NP_004526.1//myelin transcription factor 1 [Homo sapiens]	4661	MYT1	1.68616		XP_011512313.1//PREDICTED: FYN-binding protein isoform X3 [Homo sapiens];NP_001230022.1//FYN-binding protein isoform 3 [Homo sapiens];XP_007959646.1//PREDICTED: FYN-binding protein isoform X4 [Chlorocebus sabaeus]	2533	FYB1	-1.73069
NP_689810.3//fibrous sheath-interacting protein 1 [Homo sapiens];XP_008015275.1//PREDICTED: fibrous sheath-interacting protein 1 isoform X1 [Chlorocebus sabaeus]	161835	FSIP1	1.68542		XP_011533780.1//PREDICTED: NKG2D ligand 4 isoform X3 [Homo sapiens];NP_001230256.1//NKG2D ligand 4 isoform 3 precursor [Homo sapiens];XP_008962157.1//PREDICTED: NKG2D ligand 4 isoform X3 [Pan paniscus];NP_631904.1//NKG2D ligand 4 isoform 1 precursor [Homo sapiens];XP_003811565.1//PREDICTED: NKG2D ligand 4 isoform X4 [Pan paniscus]	135250	RAET1E	-1.72941
XP_003984890.1//PREDICTED: protein FAM167A [Felis catus];XP_017739197.1//PREDICTED: protein FAM167A isoform X2 [Rhinopithecus bieti]	83648	FAM167A	1.68539		NP_001138480.1//butyrophilin subfamily 3 member A1 isoform c precursor [Homo sapiens];NP_001138481.1//butyrophilin subfamily 3 member A1 isoform d precursor [Homo sapiens];NP_919423.1//butyrophilin subfamily 3 member A1 isoform b precursor [Homo sapiens];NP_008979.3//butyrophilin subfamily 3 member A1 isoform a precursor [Homo sapiens]	11119	BTN3A1	-1.72622
NP_001336165.1//ubiquitin-like modifier-activating enzyme ATG7 isoform d [Homo sapiens];XP_016861036.1//PREDICTED: ubiquitin-like modifier-activating enzyme ATG7 isoform X6 [Homo sapiens];NP_006386.1//ubiquitin-like modifier-activating enzyme ATG7 isoform a [Homo sapiens];NP_001129503.2//ubiquitin-like modifier-activating enzyme ATG7 isoform b [Homo sapiens];NP_001336166.1//ubiquitin-like modifie…	10533	ATG7	1.68475		NP_115977.2//E3 ubiquitin-protein ligase TRIM63 [Homo sapiens]	84676	TRIM63	-1.72597
XP_003922830.1//PREDICTED: four and a half LIM domains protein 2 isoform X1 [Saimiri boliviensis boliviensis];ABB73038.1//FHL2 isoform 5 [Homo sapiens];XP_012351184.1//PREDICTED: four and a half LIM domains protein 2 isoform X1 [Nomascus leucogenys];XP_004031594.2//PREDICTED: LOW QUALITY PROTEIN: four and a half LIM domains protein 2 [Gorilla gorilla gorilla];XP_003775909.1//PREDICTED: four and a…	2274	FHL2	1.6845		XP_011523764.1//PREDICTED: monocarboxylate transporter 6 isoform X2 [Homo sapiens];BAG65050.1//unnamed protein product [Homo sapiens];XP_018882797.1//PREDICTED: monocarboxylate transporter 6 isoform X2 [Gorilla gorilla gorilla];XP_005257847.1//PREDICTED: monocarboxylate transporter 6 isoform X1 [Homo sapiens]	9121	SLC16A5	-1.72547
XP_004050823.2//PREDICTED: mas-related G-protein coupled receptor member X3 [Gorilla gorilla gorilla]	117195	MRGPRX3	1.68303		AAG33617.1//ATP-binding cassette half-transporter [Homo sapiens];NP_001336757.1//ATP-binding cassette sub-family B member 6, mitochondrial isoform 2 [Homo sapiens]	10058	ABCB6	-1.72536
NP_001290193.1//TSC22 domain family protein 2 isoform 2 [Homo sapiens];EAW78837.1//TSC22 domain family, member 2, isoform CRA_a [Homo sapiens];NP_055594.1//TSC22 domain family protein 2 isoform 1 [Homo sapiens]	9819	TSC22D2	1.68234		XP_017818796.1//PREDICTED: LOW QUALITY PROTEIN: inactive rhomboid protein 1 [Callithrix jacchus];NP_071895.3//inactive rhomboid protein 1 [Homo sapiens];BAG51794.1//unnamed protein product [Homo sapiens];XP_016879047.1//PREDICTED: inactive rhomboid protein 1 isoform X4 [Homo sapiens]	64285	RHBDF1	-1.7218
XP_010988643.1//PREDICTED: dihydropyrimidinase-related protein 3 [Camelus dromedarius];XP_014453102.1//PREDICTED: dihydropyrimidinase-related protein 3 isoform X1 [Alligator mississippiensis];XP_017503661.1//PREDICTED: dihydropyrimidinase-related protein 3-like [Manis javanica]	1809	DPYSL3	1.68155		XP_005266896.1//PREDICTED: absent in melanoma 1 protein isoform X1 [Homo sapiens]	202	CRYBG1	-1.72168
XP_011782360.1//PREDICTED: transmembrane protein 136 isoform X1 [Colobus angolensis palliatus];XP_004052338.1//PREDICTED: transmembrane protein 136 isoform X1 [Gorilla gorilla gorilla];NP_777586.1//transmembrane protein 136 isoform b [Homo sapiens];NP_001185600.1//transmembrane protein 136 isoform c [Homo sapiens];XP_011782361.1//PREDICTED: transmembrane protein 136 isoform X2 [Colobus angolensis…	219902	TMEM136	1.68089		NP_066010.1//anoctamin-8 [Homo sapiens];XP_021524868.1//LOW QUALITY PROTEIN: anoctamin-8 [Aotus nancymaae]	57719	ANO8	-1.72131
AAF28979.1//HSPC301, partial [Homo sapiens];NP_061944.2//inhibitor of growth protein 3 isoform 1 [Homo sapiens]	54556	ING3	1.68077		XP_515060.3//PREDICTED: protein NipSnap homolog 1 [Pan troglodytes]	8508	NIPSNAP1	-1.72022
XP_003315366.2//PREDICTED: zinc finger MYND domain-containing protein 15 isoform X1 [Pan troglodytes];NP_115641.1//zinc finger MYND domain-containing protein 15 isoform 2 [Homo sapiens]	84225	ZMYND15	1.67719		NP_054876.2//coiled-coil domain-containing protein 113 isoform 1 [Homo sapiens];NP_001135774.1//coiled-coil domain-containing protein 113 isoform 2 [Homo sapiens]	29070	CCDC113	-1.71996
XP_010345970.1//PREDICTED: zinc finger protein 268 [Saimiri boliviensis boliviensis]	7556	ZNF10	1.67719		NP_115805.1//leucine zipper putative tumor suppressor 2 isoform a [Homo sapiens];NP_001305030.1//leucine zipper putative tumor suppressor 2 isoform b [Homo sapiens]	84445	LZTS2	-1.71827
XP_011513936.1//PREDICTED: histone deacetylase 9 isoform X7 [Homo sapiens];NP_001308802.1//histone deacetylase 9 isoform 16 [Homo sapiens];XP_016868319.1//PREDICTED: histone deacetylase 9 isoform X13 [Homo sapiens];NP_001308807.1//histone deacetylase 9 isoform 21 [Homo sapiens];NP_001191073.1//histone deacetylase 9 isoform 6 [Homo sapiens];XP_011729406.1//PREDICTED: histone deacetylase 9 isoform …	9734	HDAC9	1.67703		XP_007987318.1//PREDICTED: regulator of G-protein signaling 2 [Chlorocebus sabaeus]	5997	RGS2	-1.71744
XP_004404827.1//PREDICTED: pre-mRNA-splicing factor SLU7 [Odobenus rosmarus divergens]	10569	SLU7	1.67666		XP_019275661.1//PREDICTED: transmembrane protein 170B [Panthera pardus]	100113407	TMEM170B	-1.71734
XP_007080131.1//PREDICTED: chondroitin sulfate N-acetylgalactosaminyltransferase 2 isoform X3 [Panthera tigris altaica];NP_001306585.1//chondroitin sulfate N-acetylgalactosaminyltransferase 2 isoform 3 [Homo sapiens];XP_011960454.1//PREDICTED: chondroitin sulfate N-acetylgalactosaminyltransferase 2 isoform X1 [Ovis aries]	55454	CSGALNACT2	1.6765		NP_001278391.1//TBC1 domain family member 3G [Homo sapiens]	101060321	TBC1D3G	-1.71584
NP_001308988.1//calcium/calmodulin-dependent 3',5'-cyclic nucleotide phosphodiesterase 1C isoform 5 [Homo sapiens];NP_001177986.1//calcium/calmodulin-dependent 3',5'-cyclic nucleotide phosphodiesterase 1C isoform 2 [Homo sapiens];XP_011827569.1//PREDICTED: calcium/calmodulin-dependent 3',5'-cyclic nucleotide phosphodiesterase 1C isoform X1 [Mandrillus leucophaeus];NP_005011.1//calcium/calmodulin-…	5137	PDE1C	1.675		NP_001124320.1//membrane-associated phosphatidylinositol transfer protein 1 isoform b [Homo sapiens];NP_004901.2//membrane-associated phosphatidylinositol transfer protein 1 isoform a [Homo sapiens]	9600	PITPNM1	-1.71547
XP_014197529.1//PREDICTED: rap guanine nucleotide exchange factor-like 1 isoform X1 [Pan paniscus];NP_057423.2//rap guanine nucleotide exchange factor-like 1 isoform 3 [Homo sapiens];NP_001290463.1//rap guanine nucleotide exchange factor-like 1 isoform 2 [Homo sapiens]	51195	RAPGEFL1	1.6747		NP_006083.1//nucleotide-binding oligomerization domain-containing protein 1 isoform 1 [Homo sapiens];NP_001341778.1//nucleotide-binding oligomerization domain-containing protein 1 isoform 2 [Homo sapiens];XP_002818131.1//PREDICTED: nucleotide-binding oligomerization domain-containing protein 1 isoform X1 [Pongo abelii]	10392	NOD1	-1.71518
NP_001077368.2//platelet glycoprotein VI isoform 1 precursor [Homo sapiens]	51206	GP6	1.67374		XP_003269038.1//PREDICTED: phosphoglycerate kinase 1 isoform X1 [Nomascus leucogenys]	5230	PGK1	-1.7146
NP_005887.2//isocitrate dehydrogenase [NADP] cytoplasmic [Homo sapiens]	3417	IDH1	1.67346		XP_004057240.1//PREDICTED: epithelial membrane protein 2 [Gorilla gorilla gorilla];NP_001415.1//epithelial membrane protein 2 precursor [Homo sapiens]	2013	EMP2	-1.71418
NP_061981.2//protein SMG9 [Homo sapiens];EAW57225.1//hypothetical protein FLJ12886, isoform CRA_b [Homo sapiens]	56006	SMG9	1.67314		NP_001128711.1//L-lactate dehydrogenase A chain isoform 2 [Homo sapiens];XP_008003027.1//PREDICTED: L-lactate dehydrogenase A chain isoform X2 [Chlorocebus sabaeus];XP_006056122.1//PREDICTED: L-lactate dehydrogenase A chain isoform X1 [Bubalus bubalis];NP_001158886.1//L-lactate dehydrogenase A chain isoform 3 [Homo sapiens]	3939	LDHA	-1.7138
NP_001288092.1//transmembrane protein 209 isoform 2 [Homo sapiens];XP_017730588.1//PREDICTED: transmembrane protein 209, partial [Rhinopithecus bieti]	84928	TMEM209	1.67102		XP_018879781.1//PREDICTED: zinc finger CW-type PWWP domain protein 2 isoform X3 [Gorilla gorilla gorilla];NP_001311099.1//zinc finger CW-type PWWP domain protein 2 isoform b [Homo sapiens];NP_001035522.1//zinc finger CW-type PWWP domain protein 2 isoform a [Homo sapiens];XP_018879779.1//PREDICTED: zinc finger CW-type PWWP domain protein 2 isoform X1 [Gorilla gorilla gorilla]	152098	ZCWPW2	-1.71327
XP_016799125.1//PREDICTED: forkhead box protein P3 [Pan troglodytes];XP_016885055.1//PREDICTED: forkhead box protein P3 isoform X4 [Homo sapiens]	50943	FOXP3	1.67079		NP_005481.2//SH2 domain-containing protein 3A [Homo sapiens]	10045	SH2D3A	-1.71205
XP_011901322.1//PREDICTED: contactin-associated protein-like 3 [Cercocebus atys];ELK14451.1//Contactin-associated protein-like 4 [Pteropus alecto];XP_008574092.1//PREDICTED: contactin-associated protein-like 4 [Galeopterus variegatus]	728577	CNTNAP3B	1.6695		XP_011830192.1//PREDICTED: retinoic acid receptor beta isoform X1 [Mandrillus leucophaeus];NP_001277195.1//retinoic acid receptor beta isoform 4 [Homo sapiens];NP_000956.2//retinoic acid receptor beta isoform 1 [Homo sapiens];NP_001277145.1//retinoic acid receptor beta isoform 3 [Homo sapiens];NP_001277229.1//retinoic acid receptor beta isoform 6 [Homo sapiens];NP_001277206.1//retinoic acid recep…	5915	RARB	-1.71157
NP_001240693.1//steroid receptor RNA activator 1 isoform 2 [Homo sapiens];XP_008952799.2//PREDICTED: steroid receptor RNA activator 1, partial [Pan paniscus]	10011	SRA1	1.6691		EAW48756.1//solute carrier family 17 (anion/sugar transporter), member 5, isoform CRA_a [Homo sapiens]	26503	SLC17A5	-1.71056
XP_006714379.1//PREDICTED: extracellular matrix protein FRAS1 isoform X1 [Homo sapiens];NP_001159605.1//extracellular matrix protein FRAS1 isoform 2 precursor [Homo sapiens];NP_079350.5//extracellular matrix protein FRAS1 isoform 1 precursor [Homo sapiens]	80144	FRAS1	1.66908		NP_056374.2//SET-binding protein isoform a [Homo sapiens];NP_001123582.1//SET-binding protein isoform b [Homo sapiens];XP_018869340.1//PREDICTED: SET-binding protein [Gorilla gorilla gorilla]	26040	SETBP1	-1.7099
NP_116222.4//protein phosphatase 1 regulatory subunit 15B [Homo sapiens]	84919	PPP1R15B	1.66901		NP_065849.1//ubiquitin carboxyl-terminal hydrolase 35 [Homo sapiens]	57558	USP35	-1.7087
EAW78504.1//hCG15121, isoform CRA_c [Homo sapiens];EAW78503.1//hCG15121, isoform CRA_b [Homo sapiens]	200916	RPL22L1	1.66844		NP_001339538.1//propionyl-CoA carboxylase alpha chain, mitochondrial isoform h precursor [Homo sapiens];NP_000273.2//propionyl-CoA carboxylase alpha chain, mitochondrial isoform a precursor [Homo sapiens];NP_001171475.1//propionyl-CoA carboxylase alpha chain, mitochondrial isoform c precursor [Homo sapiens];CAA32763.1//propionyl-CoA carboxylase [Homo sapiens];NP_001339536.1//propionyl-CoA carboxy…	5095	PCCA	-1.70777
NP_001342126.1//putative zinc finger protein 66 [Homo sapiens]	7608	ZNF56	1.66773		XP_006201961.2//PREDICTED: engulfment and cell motility protein 1 isoform X1 [Vicugna pacos];EDL32677.1//engulfment and cell motility 1, ced-12 homolog (C. elegans), isoform CRA_a, partial [Mus musculus];XP_015092799.1//PREDICTED: engulfment and cell motility protein 1 isoform X3 [Vicugna pacos];XP_007979785.1//PREDICTED: engulfment and cell motility protein 1 isoform X2 [Chlorocebus sabaeus]	9844	ELMO1	-1.70771
NP_003881.2//IgGFc-binding protein precursor [Homo sapiens]	8857	FCGBP	1.66773		XP_011536443.1//PREDICTED: pre-mRNA-processing factor 40 homolog B isoform X9 [Homo sapiens];XP_008949428.1//PREDICTED: pre-mRNA-processing factor 40 homolog B isoform X1 [Pan paniscus];XP_006719388.1//PREDICTED: pre-mRNA-processing factor 40 homolog B isoform X4 [Homo sapiens];NP_036404.1//pre-mRNA-processing factor 40 homolog B isoform 2 [Homo sapiens];NP_001026868.2//pre-mRNA-processing factor…	25766	PRPF40B	-1.70704
NP_001171586.1//zinc finger protein 185 isoform 9 [Homo sapiens];NP_001171579.1//zinc finger protein 185 isoform 3 [Homo sapiens];XP_005274797.1//PREDICTED: zinc finger protein 185 isoform X20 [Homo sapiens];NP_001171578.1//zinc finger protein 185 isoform 2 [Homo sapiens];XP_005274803.1//PREDICTED: zinc finger protein 185 isoform X27 [Homo sapiens];XP_016885324.1//PREDICTED: zinc finger protein 1…	7739	ZNF185	1.6676		NP_001289483.1//short-chain specific acyl-CoA dehydrogenase, mitochondrial isoform 2 precursor [Homo sapiens];NP_000008.1//short-chain specific acyl-CoA dehydrogenase, mitochondrial isoform 1 precursor [Homo sapiens]	35	ACADS	-1.70661
XP_009427575.2//PREDICTED: ras-related protein Rab-8B isoform X1 [Pan troglodytes]	51762	RAB8B	1.66718		XP_008959447.1//PREDICTED: putative dehydrogenase/reductase SDR family member 4-like 1 [Pan paniscus]	728635	DHRS4L1	-1.7065
NP_036471.1//tetraspanin-15 isoform 1 [Homo sapiens];NP_001338192.1//tetraspanin-15 isoform 2 [Homo sapiens]	23555	TSPAN15	1.66714		NP_689676.2//crossover junction endonuclease EME1 isoform 2 [Homo sapiens];NP_001159603.1//crossover junction endonuclease EME1 isoform 1 [Homo sapiens];XP_016879725.1//PREDICTED: crossover junction endonuclease EME1 isoform X1 [Homo sapiens]	146956	EME1	-1.70582
NP_001193942.1//tyrosine-protein phosphatase non-receptor type 2 isoform 4 [Homo sapiens];XP_012601681.1//tyrosine-protein phosphatase non-receptor type 2 isoform X2 [Microcebus murinus];XP_012601680.1//tyrosine-protein phosphatase non-receptor type 2 isoform X1 [Microcebus murinus];XP_012601683.1//tyrosine-protein phosphatase non-receptor type 2 isoform X3 [Microcebus murinus];BAD92806.1//protei…	5771	PTPN2	1.66683		NP_116756.2//caspase-10 isoform 2 preproprotein [Homo sapiens];NP_001221.2//caspase-10 isoform 3 preproprotein [Homo sapiens];NP_001193471.1//caspase-10 isoform 5 preproprotein [Homo sapiens];XP_016805010.1//PREDICTED: caspase-10 isoform X6 [Pan troglodytes];NP_001293012.1//caspase-10 isoform 7 [Homo sapiens];NP_001193453.1//caspase-10 isoform 6 preproprotein [Homo sapiens];XP_006712859.1//PREDIC…	843	CASP10	-1.70515
NP_085056.2//cytochrome b5 type B [Homo sapiens]	80777	CYB5B	1.66611		XP_004032847.1//PREDICTED: pyruvate dehydrogenase (acetyl-transferring) kinase isozyme 1, mitochondrial isoform X2 [Gorilla gorilla gorilla];XP_004032848.1//PREDICTED: pyruvate dehydrogenase (acetyl-transferring) kinase isozyme 1, mitochondrial isoform X1 [Gorilla gorilla gorilla]	5163	PDK1	-1.70467
XP_005250265.1//PREDICTED: F-box/LRR-repeat protein 13 isoform X8 [Homo sapiens];XP_017812510.1//F-box/LRR-repeat protein 13 isoform X9 [Papio anubis];XP_006715961.1//PREDICTED: F-box/LRR-repeat protein 13 isoform X11 [Homo sapiens];XP_011514230.1//PREDICTED: F-box/LRR-repeat protein 13 isoform X4 [Homo sapiens];XP_016867339.1//PREDICTED: F-box/LRR-repeat protein 13 isoform X2 [Homo sapiens];EAW8…	222235	FBXL13	1.66598		XP_015300488.1//PREDICTED: LOW QUALITY PROTEIN: zinc finger protein 860 [Macaca fascicularis];XP_014987882.1//PREDICTED: LOW QUALITY PROTEIN: zinc finger protein 860 [Macaca mulatta]	344787	ZNF860	-1.70449
NP_001166.3//rho GDP-dissociation inhibitor 2 [Homo sapiens]	397	ARHGDIB	1.66489		XP_006918868.1//PREDICTED: zinc finger protein 510 isoform X1 [Pteropus alecto];ELK06662.1//Zinc finger protein 510 [Pteropus alecto]	22869	ZNF510	-1.70385
XP_006897773.1//PREDICTED: mitogen-activated protein kinase 8-like isoform X5 [Elephantulus edwardii];XP_006897772.1//PREDICTED: mitogen-activated protein kinase 8-like isoform X4 [Elephantulus edwardii];NP_001265476.1//mitogen-activated protein kinase 8 isoform beta2 [Homo sapiens];XP_006897771.1//PREDICTED: mitogen-activated protein kinase 8-like isoform X3 [Elephantulus edwardii];EDL24854.1//m…	5599	MAPK8	1.66467		XP_003819533.1//PREDICTED: prostate stem cell antigen [Pan paniscus];XP_009454354.1//PREDICTED: prostate stem cell antigen isoform X1 [Pan troglodytes]	8000	PSCA	-1.70383
XP_011804845.1//PREDICTED: psychosine receptor [Colobus angolensis palliatus]	8477	GPR65	1.66435		BAD92324.1//Hypothetical protein FLJ46245 variant, partial [Homo sapiens]	726	CAPN5	-1.70332
XP_011515262.1//PREDICTED: 5-oxoprolinase isoform X1 [Homo sapiens]	26873	OPLAH	1.66334		NP_000816.4//progonadoliberin-1 isoform 1 precursor [Homo sapiens];XP_017741013.1//PREDICTED: progonadoliberin-1 isoform X1 [Rhinopithecus bieti]	2796	GNRH1	-1.70317
NP_001745.2//runt-related transcription factor 1 isoform AML1c [Homo sapiens];XP_005261126.1//PREDICTED: runt-related transcription factor 1 isoform X5 [Homo sapiens];XP_009456425.1//PREDICTED: runt-related transcription factor 1 isoform X2 [Pan troglodytes];XP_014642319.1//PREDICTED: runt-related transcription factor 1 isoform X5 [Ceratotherium simum simum];CAA56092.1//acute myeloid leukemia gen…	861	RUNX1	1.66334		NP_001135858.1//pyruvate dehydrogenase kinase, isozyme 3 isoform 1 precursor [Homo sapiens];NP_005382.1//pyruvate dehydrogenase kinase, isozyme 3 isoform 2 precursor [Homo sapiens]	5165	PDK3	-1.703
NP_057702.1//lysine-rich coiled-coil protein 1 [Homo sapiens]	51315	KRCC1	1.66269		NP_004223.2//suppressor of cytokine signaling 6 [Homo sapiens]	9306	SOCS6	-1.70294
EDL42005.1//tripartite motif protein 8, isoform CRA_b, partial [Mus musculus]	81603	TRIM8	1.66263		NP_997011.1//peroxisomal N(1)-acetyl-spermine/spermidine oxidase isoform 4 [Homo sapiens];NP_997010.1//peroxisomal N(1)-acetyl-spermine/spermidine oxidase isoform 2 [Homo sapiens];NP_690875.1//peroxisomal N(1)-acetyl-spermine/spermidine oxidase isoform 1 [Homo sapiens]	196743	PAOX	-1.70242
NP_005683.2//ATP-binding cassette sub-family F member 2 isoform b [Homo sapiens]	10061	ABCF2	1.66242		AAA35997.1//putative, partial [Homo sapiens]	6657	SOX2	-1.70215
NP_056445.3//enhancer of polycomb homolog 2 [Homo sapiens]	26122	EPC2	1.66234		XP_016864852.1//PREDICTED: protein FAM153A isoform X4 [Homo sapiens]	285596	FAM153A	-1.70198
XP_018894904.1//PREDICTED: protein FAM90A1 isoform X2 [Gorilla gorilla gorilla]	55138	FAM90A1	1.66175		NP_001070248.1//polycystic kidney disease protein 1-like 2 isoform c precursor [Homo sapiens];NP_443124.3//polycystic kidney disease protein 1-like 2 isoform a precursor [Homo sapiens]	114780	PKD1L2	-1.70149
NP_001305303.1//protocadherin-9 isoform 5 precursor [Homo sapiens];NP_982354.1//protocadherin-9 isoform 1 precursor [Homo sapiens];NP_065136.1//protocadherin-9 isoform 2 precursor [Homo sapiens];NP_001305301.1//protocadherin-9 isoform 3 precursor [Homo sapiens];NP_001305302.1//protocadherin-9 isoform 4 precursor [Homo sapiens]	5101	PCDH9	1.66172		XP_012642573.1//thiosulfate sulfurtransferase isoform X1 [Microcebus murinus];NP_003303.2//thiosulfate sulfurtransferase [Homo sapiens]	7263	TST	-1.69981
XP_003820459.2//PREDICTED: apoptosis-enhancing nuclease isoform X1 [Pan paniscus]	64782	AEN	1.66163		NP_000387.1//cathepsin K preproprotein [Homo sapiens]	1513	CTSK	-1.69963
NP_066968.3//cyclin-D-binding Myb-like transcription factor 1 isoform a [Homo sapiens];XP_016868358.1//PREDICTED: cyclin-D-binding Myb-like transcription factor 1 isoform X4 [Homo sapiens];XP_008974562.1//PREDICTED: cyclin-D-binding Myb-like transcription factor 1 isoform X3 [Pan paniscus];XP_016868359.1//PREDICTED: cyclin-D-binding Myb-like transcription factor 1 isoform X5 [Homo sapiens];XP_011…	9988	DMTF1	1.66137		NP_001652.2//ADP-ribosylation factor-like protein 4D [Homo sapiens]	379	ARL4D	-1.69746
NP_079043.3//rho GTPase-activating protein 7 isoform 3 [Homo sapiens];NP_006085.2//rho GTPase-activating protein 7 isoform 2 [Homo sapiens];AAH54511.1//Deleted in liver cancer 1 [Homo sapiens];NP_872584.2//rho GTPase-activating protein 7 isoform 1 [Homo sapiens];NP_001303597.1//rho GTPase-activating protein 7 isoform 5 [Homo sapiens]	10395	DLC1	1.65922		NP_079106.3//lysophosphatidylcholine acyltransferase 1 [Homo sapiens]	79888	LPCAT1	-1.69698
NP_002300.1//leukemia inhibitory factor isoform 1 precursor [Homo sapiens];XP_019498588.1//PREDICTED: leukemia inhibitory factor, partial [Hipposideros armiger]	3976	LIF	1.65869		NP_998725.1//serine/threonine-protein kinase N1 isoform 1 [Homo sapiens];NP_002732.3//serine/threonine-protein kinase N1 isoform 2 [Homo sapiens]	5585	PKN1	-1.69681
XP_011719645.1//PREDICTED: dual specificity protein phosphatase 8 [Macaca nemestrina]	1850	DUSP8	1.65849		NP_751943.1//kelch domain-containing protein 1 [Homo sapiens]	122773	KLHDC1	-1.69655
NP_001248322.1//calcium-binding and coiled-coil domain-containing protein 2 isoform 4 [Homo sapiens];NP_001248319.1//calcium-binding and coiled-coil domain-containing protein 2 isoform 1 [Homo sapiens];NP_005822.1//calcium-binding and coiled-coil domain-containing protein 2 isoform 3 [Homo sapiens];NP_001248320.1//calcium-binding and coiled-coil domain-containing protein 2 isoform 2 [Homo sapiens]	10241	CALCOCO2	1.65773		NP_001193981.1//transmembrane protein 191C [Homo sapiens]	645426	TMEM191C	-1.69598
NP_940968.1//uncharacterized protein C5orf34 [Homo sapiens]	375444	C5orf34	1.65686		NP_001341954.1//calcyphosin-2 isoform 7 [Homo sapiens];XP_011537190.1//PREDICTED: calcyphosin-2 isoform X7 [Homo sapiens];NP_001341953.1//calcyphosin-2 isoform 6 [Homo sapiens];NP_115995.2//calcyphosin-2 isoform 1 [Homo sapiens];XP_015286709.1//PREDICTED: calcyphosin-2 isoform X5 [Macaca fascicularis];XP_011537188.1//PREDICTED: calcyphosin-2 isoform X4 [Homo sapiens];XP_006719712.2//PREDICTED: ca…	84698	CAPS2	-1.6945
NP_006656.2//heparanase isoform 1 preproprotein [Homo sapiens];NP_001186759.1//heparanase isoform 3 preproprotein [Homo sapiens];NP_001159970.1//heparanase isoform 2 preproprotein [Homo sapiens]	10855	HPSE	1.65661		NP_861524.2//DNA polymerase nu [Homo sapiens];NP_078787.2//HAUS augmin-like complex subunit 3 [Homo sapiens]	353497	POLN	-1.69428
XP_011944141.1//PREDICTED: protein slowmo homolog 1 isoform X1 [Cercocebus atys];XP_016788759.1//PREDICTED: PRELI domain containing protein 3A isoform X1 [Pan troglodytes]	10650	PRELID3A	1.65609		NP_006447.2//alpha-N-acetylgalactosaminide alpha-2,6-sialyltransferase 2 precursor [Homo sapiens]	10610	ST6GALNAC2	-1.6939
XP_003215303.2//PREDICTED: eukaryotic peptide chain release factor subunit 1 [Anolis carolinensis];XP_014440263.1//PREDICTED: eukaryotic peptide chain release factor subunit 1 isoform X1 [Tupaia chinensis];NP_001269114.1//eukaryotic peptide chain release factor subunit 1 isoform 3 [Homo sapiens];XP_013204962.1//PREDICTED: eukaryotic peptide chain release factor subunit 1 isoform X1 [Microtus ochr…	2107	ETF1	1.65542		NP_055416.2//EH domain-containing protein 2 [Homo sapiens]	30846	EHD2	-1.69278
NP_612142.2//nucleoporin NUP53 isoform a [Homo sapiens];XP_016858797.1//PREDICTED: nucleoporin NUP53 isoform X1 [Homo sapiens]	129401	NUP35	1.65531		NP_001317683.1//signaling lymphocytic activation molecule isoform a precursor [Homo sapiens];NP_003028.1//signaling lymphocytic activation molecule isoform b precursor [Homo sapiens]	6504	SLAMF1	-1.69268
XP_011536875.1//PREDICTED: NADH dehydrogenase [ubiquinone] 1 alpha subcomplex subunit 4-like 2 isoform X1 [Homo sapiens]	56901	NDUFA4L2	1.65459		XP_012365851.1//PREDICTED: rab effector MyRIP [Nomascus leucogenys]	100462977	MTRNR2L1	-1.69258
XP_016784020.1//PREDICTED: NADPH oxidase organizer 1 isoform X2 [Pan troglodytes];XP_016784022.1//PREDICTED: NADPH oxidase organizer 1 isoform X4 [Pan troglodytes]	124056	NOXO1	1.65457		NP_079074.2//sorting nexin-22 [Homo sapiens]	79856	SNX22	-1.69211
NP_872403.1//leucine-rich single-pass membrane protein 1 [Homo sapiens];XP_011811322.1//PREDICTED: leucine-rich single-pass membrane protein 1 isoform X1 [Colobus angolensis palliatus]	286006	LSMEM1	1.65413		NP_001230469.1//protein DDC8 homolog isoform 2 [Homo sapiens]	100653515	CEP295NL	-1.69179
XP_016871845.1//PREDICTED: cyclin-J isoform X3 [Homo sapiens];XP_016871843.1//PREDICTED: cyclin-J isoform X1 [Homo sapiens];XP_016871844.1//PREDICTED: cyclin-J isoform X2 [Homo sapiens]	54619	CCNJ	1.65398		NP_001129383.1//phosphoinositide-3-kinase-interacting protein 1 isoform 2 precursor [Homo sapiens];NP_443112.2//phosphoinositide-3-kinase-interacting protein 1 isoform 1 precursor [Homo sapiens]	113791	PIK3IP1	-1.69158
NP_115636.1//RANBP2-like and GRIP domain-containing protein 5/6 isoform 2 [Homo sapiens];NP_005045.2//RANBP2-like and GRIP domain-containing protein 5/6 isoform 1 [Homo sapiens]	84220	RGPD5	1.65335		NP_000085.1//collagen alpha-1(VII) chain precursor [Homo sapiens]	1294	COL7A1	-1.69087
XP_008539342.1//PREDICTED: mitochondrial folate transporter/carrier isoform X2 [Equus przewalskii]	81034	SLC25A32	1.65242		NP_001091980.1//E3 ubiquitin-protein ligase pellino homolog 3 isoform 2 [Homo sapiens];OWK17375.1//hypothetical protein Celaphus_00013231, partial [Cervus elaphus hippelaphus];NP_659502.2//E3 ubiquitin-protein ligase pellino homolog 3 isoform 1 [Homo sapiens];NP_001230064.1//E3 ubiquitin-protein ligase pellino homolog 3 isoform 3 [Homo sapiens]	246330	PELI3	-1.69066
XP_010387785.1//PREDICTED: son of sevenless homolog 2 [Rhinopithecus roxellana]	6655	SOS2	1.65167		XP_011528984.1//PREDICTED: plexin-B2 isoform X1 [Homo sapiens]	23654	PLXNB2	-1.68996
NP_063939.2//carbohydrate sulfotransferase 7 precursor [Homo sapiens]	56548	CHST7	1.6516		NP_001309234.1//protein cornichon homolog 3 isoform 5 [Homo sapiens];NP_001309231.1//protein cornichon homolog 3 isoform 2 [Homo sapiens];XP_019586409.1//PREDICTED: protein cornichon homolog 3 [Rhinolophus sinicus];NP_689708.1//protein cornichon homolog 3 isoform 1 [Homo sapiens];NP_001309232.1//protein cornichon homolog 3 isoform 3 [Homo sapiens];XP_017717323.1//PREDICTED: protein cornichon homo…	149111	CNIH3	-1.68992
XP_005675516.2//PREDICTED: transmembrane 4 L6 family member 18 isoform X2 [Capra hircus];XP_005546127.1//PREDICTED: transmembrane 4 L6 family member 18 isoform X4 [Macaca fascicularis]	116441	TM4SF18	1.65156		XP_007960810.1//PREDICTED: rho GTPase-activating protein 22 isoform X7 [Chlorocebus sabaeus];XP_019510596.1//PREDICTED: rho GTPase-activating protein 22-like, partial [Hipposideros armiger];NP_001242953.1//rho GTPase-activating protein 22 isoform 1 [Homo sapiens];NP_001242954.1//rho GTPase-activating protein 22 isoform 2 [Homo sapiens];XP_005565226.1//PREDICTED: rho GTPase-activating protein 22 i…	58504	ARHGAP22	-1.68914
NP_659465.2//armadillo repeat-containing protein 12 isoform a [Homo sapiens];NP_001273505.1//armadillo repeat-containing protein 12 isoform c [Homo sapiens];NP_001273503.1//armadillo repeat-containing protein 12 isoform b [Homo sapiens]	221481	ARMC12	1.65142		XP_008578586.1//PREDICTED: FXYD domain-containing ion transport regulator 7 isoform X1 [Galeopterus variegatus]	53822	FXYD7	-1.68899
NP_006071.1//semaphorin-3A precursor [Homo sapiens]	10371	SEMA3A	1.65111		XP_002755625.2//PREDICTED: cell cycle checkpoint control protein RAD9A isoform X2 [Callithrix jacchus];NP_001230153.1//cell cycle checkpoint control protein RAD9A isoform 2 [Homo sapiens];XP_016776846.1//PREDICTED: cell cycle checkpoint control protein RAD9A isoform X2 [Pan troglodytes]	5883	RAD9A	-1.6889
XP_003310188.3//PREDICTED: probable guanine nucleotide exchange factor MCF2L2 isoform X1 [Pan troglodytes];XP_012495520.1//PREDICTED: probable guanine nucleotide exchange factor MCF2L2 [Propithecus coquereli]	23101	MCF2L2	1.65032		NP_001289383.1//coiled-coil domain-containing protein 151 isoform 3 [Homo sapiens];NP_659482.3//coiled-coil domain-containing protein 151 isoform 1 [Homo sapiens];NP_001289382.1//coiled-coil domain-containing protein 151 isoform 2 [Homo sapiens]	115948	CCDC151	-1.68824
NP_852131.1//eukaryotic translation initiation factor 6 isoform c [Homo sapiens];XP_012367361.1//PREDICTED: eukaryotic translation initiation factor 6 isoform X1 [Nomascus leucogenys];XP_008955470.1//PREDICTED: eukaryotic translation initiation factor 6 isoform X2 [Pan paniscus]	3692	EIF6	1.64992		XP_008960554.1//PREDICTED: transcription elongation factor A protein 2 isoform X2 [Pan paniscus]	6919	TCEA2	-1.68699
XP_011354764.1//PREDICTED: threonine--tRNA ligase, cytoplasmic [Pteropus vampyrus]	6897	TARS	1.64959		NP_001274741.1//uncharacterized protein LOC101928093 [Homo sapiens];NP_001468.1//G antigen 12I [Homo sapiens]	100008586	GAGE12F	-1.68568
NP_001091873.1//zinc finger and BTB domain-containing protein 21 isoform S [Homo sapiens];NP_065778.3//zinc finger and BTB domain-containing protein 21 isoform L [Homo sapiens]	49854	ZBTB21	1.64923		NP_963998.2//thromboxane A2 receptor isoform beta [Homo sapiens];NP_001051.1//thromboxane A2 receptor isoform alpha [Homo sapiens]	6915	TBXA2R	-1.68565
NP_612453.1//BTB/POZ domain-containing protein KCTD12 [Homo sapiens]	115207	KCTD12	1.64877		XP_001145055.3//PREDICTED: ankyrin repeat and SOCS box protein 13 isoform X1 [Pan troglodytes]	79754	ASB13	-1.68548
NP_612138.1//homeobox protein DLX-4 isoform a [Homo sapiens];NP_001925.2//homeobox protein DLX-4 isoform b [Homo sapiens]	1748	DLX4	1.64877		AAL77571.1//major histocompatibility complex, partial [Gorilla gorilla]	3109	HLA-DMB	-1.68472
NP_056510.2//bromodomain and PHD finger-containing protein 3 [Homo sapiens]	27154	BRPF3	1.64867		XP_017736722.1//PREDICTED: elongation factor 1-alpha 2 [Rhinopithecus bieti]	1917	EEF1A2	-1.68415
XP_017750146.1//PREDICTED: BTB/POZ domain-containing protein KCTD7 isoform X4 [Rhinopithecus bieti];NP_694578.1//BTB/POZ domain-containing protein KCTD7 isoform 1 [Homo sapiens];XP_011787657.1//PREDICTED: BTB/POZ domain-containing protein KCTD7 isoform X1 [Colobus angolensis palliatus]	154881	KCTD7	1.6486		EAW67027.1//matrix metallopeptidase 8 (neutrophil collagenase) [Homo sapiens];XP_011541136.1//PREDICTED: neutrophil collagenase isoform X1 [Homo sapiens]	4317	MMP8	-1.68327
NP_002413.1//stromelysin-1 preproprotein [Homo sapiens]	4314	MMP3	1.64834		XP_011519863.1//PREDICTED: mothers against decapentaplegic homolog 6 isoform X1 [Homo sapiens];NP_005576.3//mothers against decapentaplegic homolog 6 [Homo sapiens]	4091	SMAD6	-1.68316
XP_011844397.1//PREDICTED: serine/threonine-protein kinase 40 isoform X1 [Mandrillus leucophaeus];EAX07368.1//serine/threonine kinase 40, isoform CRA_a [Homo sapiens];NP_001269475.1//serine/threonine-protein kinase 40 isoform 1 [Homo sapiens]	83931	STK40	1.64753		NP_065871.2//phosphatidylinositol 3,4,5-trisphosphate-dependent Rac exchanger 1 protein [Homo sapiens]	57580	PREX1	-1.6827
NP_733793.2//ras GTPase-activating protein nGAP isoform 2 [Homo sapiens];XP_011508469.1//PREDICTED: ras GTPase-activating protein nGAP isoform X6 [Homo sapiens];NP_004832.1//ras GTPase-activating protein nGAP isoform 1 [Homo sapiens]	9462	RASAL2	1.64715		NP_689943.4//protein broad-minded [Homo sapiens]	221322	TBC1D32	-1.68209
NP_001337418.1//monofunctional C1-tetrahydrofolate synthase, mitochondrial isoform 8 precursor [Homo sapiens];NP_001337419.1//monofunctional C1-tetrahydrofolate synthase, mitochondrial isoform 9 [Homo sapiens];NP_001229698.1//monofunctional C1-tetrahydrofolate synthase, mitochondrial isoform 4 precursor [Homo sapiens];NP_001337415.1//monofunctional C1-tetrahydrofolate synthase, mitochondrial isof…	25902	MTHFD1L	1.64683		NP_003934.1//starch-binding domain-containing protein 1 [Homo sapiens]	8987	STBD1	-1.68037
XP_016798474.1//PREDICTED: collectrin [Pan troglodytes]	57393	CLTRN	1.64644		CAD89983.1//hypothetical protein, partial [Homo sapiens];NP_473451.3//polypeptide N-acetylgalactosaminyltransferase 15 isoform 1 [Homo sapiens];NP_001305980.1//polypeptide N-acetylgalactosaminyltransferase 15 isoform 2 [Homo sapiens]	117248	GALNT15	-1.68019
NP_110418.1//sphingosine-1-phosphate phosphatase 1 [Homo sapiens]	81537	SGPP1	1.64567		XP_016864075.1//PREDICTED: wolframin isoform X1 [Homo sapiens];XP_003278562.2//PREDICTED: wolframin isoform X1 [Nomascus leucogenys]	7466	WFS1	-1.67971
NP_055387.2//serine/threonine-protein kinase LATS2 [Homo sapiens];BAD93134.1//LATS, large tumor suppressor, homolog 2 variant, partial [Homo sapiens]	26524	LATS2	1.64474		XP_011539741.1//PREDICTED: RING finger protein 207 isoform X1 [Homo sapiens];NP_997279.2//RING finger protein 207 [Homo sapiens]	388591	RNF207	-1.67961
XP_021013864.1//importin subunit alpha-3 isoform X1 [Mus caroli]	3840	KPNA4	1.64406		NP_038460.4//tonsoku-like protein [Homo sapiens]	4796	TONSL	-1.67866
XP_006883010.1//PREDICTED: eukaryotic translation initiation factor 3 subunit J-A-like [Elephantulus edwardii];NP_001271265.1//eukaryotic translation initiation factor 3 subunit J isoform 3 [Homo sapiens];XP_007962947.1//PREDICTED: eukaryotic translation initiation factor 3 subunit J [Chlorocebus sabaeus]	8669	EIF3J	1.64346		KFO31384.1//Fasciculation and elongation protein zeta-1 [Fukomys damarensis];NP_005094.1//fasciculation and elongation protein zeta-1 isoform 1 [Homo sapiens];XP_005004981.1//PREDICTED: fasciculation and elongation protein zeta-1 isoform X2 [Cavia porcellus];XP_004469311.1//PREDICTED: fasciculation and elongation protein zeta-1 [Dasypus novemcinctus]	9638	FEZ1	-1.67634
NP_109599.3//sodium-coupled neutral amino acid transporter 1 isoform 1 [Homo sapiens];NP_001265319.1//sodium-coupled neutral amino acid transporter 1 isoform 2 [Homo sapiens]	81539	SLC38A1	1.64344		NP_056208.2//prostate androgen-regulated mucin-like protein 1 precursor [Homo sapiens]	25849	PARM1	-1.67537
XP_003810968.2//PREDICTED: lymphocyte cytosolic protein 2 [Pan paniscus]	3937	LCP2	1.64328		XP_011885560.1//PREDICTED: LOW QUALITY PROTEIN: serine protease 33 [Cercocebus atys]	260429	PRSS33	-1.67522
XP_022262708.1//zinc finger protein 791 isoform X2 [Canis lupus familiaris];XP_022262706.1//zinc finger protein 791 isoform X1 [Canis lupus familiaris]	79862	ZNF669	1.64312		NP_078857.5//protein FAM184A isoform 1 [Homo sapiens];XP_008951171.1//PREDICTED: protein FAM184A isoform X2 [Pan paniscus];XP_009450182.2//PREDICTED: protein FAM184A isoform X4 [Pan troglodytes];XP_009450183.2//PREDICTED: protein FAM184A isoform X5 [Pan troglodytes]	79632	FAM184A	-1.67518
XP_015989254.1//PREDICTED: LOW QUALITY PROTEIN: volume-regulated anion channel subunit LRRC8A [Rousettus aegyptiacus];XP_004671845.1//PREDICTED: volume-regulated anion channel subunit LRRC8A [Jaculus jaculus]	56262	LRRC8A	1.64281		XP_016862883.1//PREDICTED: chordin isoform X8 [Homo sapiens];NP_003732.2//chordin isoform 1 precursor [Homo sapiens];NP_001291401.1//chordin isoform 2 precursor [Homo sapiens]	8646	CHRD	-1.67436
EDL03946.1//homeobox C9, isoform CRA_b, partial [Mus musculus]	3225	HOXC9	1.64252		NP_001264012.1//POTE ankyrin domain family member J [Homo sapiens]	653781	POTEJ	-1.67436
XP_012294402.1//H/ACA ribonucleoprotein complex non-core subunit NAF1 [Aotus nancymaae];KJE90740.1//hypothetical protein CAOG_001998 [Capsaspora owczarzaki ATCC 30864];XP_011839370.1//PREDICTED: H/ACA ribonucleoprotein complex non-core subunit NAF1 isoform X2 [Mandrillus leucophaeus];XP_002815305.1//PREDICTED: LOW QUALITY PROTEIN: H/ACA ribonucleoprotein complex non-core subunit NAF1 [Pongo abeli…	92345	NAF1	1.64204		XP_002762854.1//PREDICTED: norrin [Callithrix jacchus]	4693	NDP	-1.67436
XP_015977127.1//PREDICTED: spliceosome RNA helicase DDX39B isoform X1 [Rousettus aegyptiacus];XP_021573100.1//spliceosome RNA helicase DDX39B isoform X2 [Carlito syrichta]	7919	DDX39B	1.64175		XP_021798079.1//high affinity cAMP-specific 3',5'-cyclic phosphodiesterase 7A isoform X2 [Papio anubis];NP_001229247.1//high affinity cAMP-specific 3',5'-cyclic phosphodiesterase 7A isoform c [Homo sapiens]	5150	PDE7A	-1.67433
NP_057033.2//Golgi to ER traffic protein 4 homolog [Homo sapiens]	51608	GET4	1.64148		NP_001791.1//cyclin-dependent kinase 4 inhibitor D [Homo sapiens]	1032	CDKN2D	-1.67372
NP_009144.1//PRA1 family protein 2 [Homo sapiens];BAK61986.1//PRA1 family protein 2 [Pan troglodytes]	11230	PRAF2	1.64075		XP_012302172.1//intermediate conductance calcium-activated potassium channel protein 4 isoform X1 [Aotus nancymaae]	3783	KCNN4	-1.67372
XP_011914310.1//PREDICTED: RNA-binding protein 38 isoform X2 [Cercocebus atys];NP_001278709.1//RNA-binding protein 38 isoform c [Homo sapiens];NP_059965.2//RNA-binding protein 38 isoform a [Homo sapiens]	55544	RBM38	1.63948		EAW58430.1//hCG2040046, isoform CRA_c [Homo sapiens];XP_018888902.1//PREDICTED: interleukin-11 receptor subunit alpha [Gorilla gorilla gorilla]	3590	IL11RA	-1.67347
NP_078961.3//Bardet-Biedl syndrome 10 protein [Homo sapiens]	79738	BBS10	1.63834		NP_000749.2//granulocyte-macrophage colony-stimulating factor precursor [Homo sapiens]	1437	CSF2	-1.6731
NP_001020329.1//HLA class II histocompatibility antigen gamma chain isoform c [Homo sapiens];NP_004346.1//HLA class II histocompatibility antigen gamma chain isoform b [Homo sapiens];NP_001020330.1//HLA class II histocompatibility antigen gamma chain isoform a [Homo sapiens]	972	CD74	1.63785		AIP98384.1//butyrophilin subfamily 3 member A3 secreted isoform [Homo sapiens];NP_008925.1//butyrophilin subfamily 3 member A3 isoform a precursor [Homo sapiens]	10384	BTN3A3	-1.67257
CAD38619.1//hypothetical protein, partial [Homo sapiens];BAG57367.1//unnamed protein product [Homo sapiens]	134266	GRPEL2	1.63757		NP_001026871.1//5'-nucleotidase domain-containing protein 3 [Homo sapiens]	51559	NT5DC3	-1.67248
NP_061943.2//probable ATP-dependent RNA helicase DDX49 [Homo sapiens]	54555	DDX49	1.6374		XP_015426472.1//PREDICTED: thiamin pyrophosphokinase 1 isoform X3 [Myotis davidii];NP_001035947.1//thiamin pyrophosphokinase 1 isoform b [Homo sapiens];XP_021520956.1//thiamin pyrophosphokinase 1 isoform X2 [Aotus nancymaae];AAH40555.1//TPK1 protein [Homo sapiens];NP_001337812.1//thiamin pyrophosphokinase 1 isoform d [Homo sapiens];NP_001337810.1//thiamin pyrophosphokinase 1 isoform c [Homo sapie…	27010	TPK1	-1.67225
NP_001248753.1//proteasome assembly chaperone 1 isoform 3 [Homo sapiens];NP_982257.1//proteasome assembly chaperone 1 isoform b [Homo sapiens];XP_017381749.1//PREDICTED: proteasome assembly chaperone 1 [Cebus capucinus imitator];CAG46650.1//DSCR2, partial [Homo sapiens]	8624	PSMG1	1.63676		XP_014595129.1//PREDICTED: vasohibin-2 isoform X2 [Equus caballus];XP_019284256.1//PREDICTED: vasohibin-2 isoform X2 [Panthera pardus];XP_014595128.1//PREDICTED: vasohibin-2 isoform X1 [Equus caballus]	79805	VASH2	-1.67064
XP_019781900.1//PREDICTED: matrix metalloproteinase-16 [Tursiops truncatus]	4325	MMP16	1.63643		XP_011793382.1//PREDICTED: zinc finger protein 517 isoform X1 [Colobus angolensis palliatus]	340385	ZNF517	-1.67056
NP_001120959.1//filamin-C isoform b [Homo sapiens];NP_001449.3//filamin-C isoform a [Homo sapiens]	2318	FLNC	1.63546		AAL40229.1//a disintegrin-like and metalloprotease with thrombospondin type 1 motif 14 precursor [Homo sapiens];NP_542453.2//A disintegrin and metalloproteinase with thrombospondin motifs 14 isoform 2 preproprotein [Homo sapiens]	140766	ADAMTS14	-1.67037
NP_612449.2//vasorin precursor [Homo sapiens]	114990	VASN	1.63532		NP_001275681.1//transmembrane protease serine 5 isoform 5 [Homo sapiens];NP_001275680.1//transmembrane protease serine 5 isoform 4 [Homo sapiens];NP_110397.2//transmembrane protease serine 5 isoform 1 [Homo sapiens]	80975	TMPRSS5	-1.67016
NP_060417.3//molybdenum cofactor sulfurase [Homo sapiens];Q96EN8.2//RecName: Full=Molybdenum cofactor sulfurase; Short=MCS; Short=MOS; Short=MoCo sulfurase; Short=hMCS; AltName: Full=Molybdenum cofactor sulfurtransferase;EAX01377.1//hCG1815370 [Homo sapiens]	55034	MOCOS	1.63529		XP_005261301.1//PREDICTED: armadillo repeat protein deleted in velo-cardio-facial syndrome isoform X7 [Homo sapiens];NP_001661.1//armadillo repeat protein deleted in velo-cardio-facial syndrome [Homo sapiens]	421	ARVCF	-1.67012
NP_060897.3//RNA polymerase I-specific transcription initiation factor RRN3 isoform 1 [Homo sapiens];NP_001287993.1//RNA polymerase I-specific transcription initiation factor RRN3 isoform 2 [Homo sapiens]	54700	RRN3	1.63468		NP_055724.1//vasohibin-1 [Homo sapiens]	22846	VASH1	-1.66811
XP_008982066.1//PREDICTED: AP-5 complex subunit zeta-1 isoform X1 [Callithrix jacchus];BAA24845.1//KIAA0415, partial [Homo sapiens];XP_009450816.2//PREDICTED: AP-5 complex subunit zeta-1 isoform X3 [Pan troglodytes];EAL23965.1//KIAA0415 gene product [Homo sapiens]	9907	AP5Z1	1.63411		NP_001127289.1//protocadherin gamma-A9 precursor [Pongo abelii]	56107	PCDHGA9	-1.66772
XP_005340991.1//LIM and senescent cell antigen-like-containing domain protein 1 isoform X4 [Ictidomys tridecemlineatus];NP_001180412.1//LIM and senescent cell antigen-like-containing domain protein 1 isoform d [Homo sapiens];XP_012593079.1//LIM and senescent cell antigen-like-containing domain protein 1 isoform X4 [Microcebus murinus];NP_001180414.1//LIM and senescent cell antigen-like-containing…	3987	LIMS1	1.63395		NP_001317075.1//synembryn-B isoform 2 [Homo sapiens];XP_005606623.1//PREDICTED: synembryn-B isoform X2 [Equus caballus];NP_001338292.1//synembryn-B isoform 7 [Homo sapiens];NP_001317074.1//synembryn-B isoform 1 [Homo sapiens];XP_014924267.1//PREDICTED: synembryn-B [Acinonyx jubatus];ERE92123.1//synembryn-B [Cricetulus griseus];NP_001338291.1//synembryn-B isoform 6 [Homo sapiens];NP_060627.2//syne…	55188	RIC8B	-1.66712
NP_005244.1//fos-related antigen 2 [Homo sapiens];XP_006712039.1//PREDICTED: fos-related antigen 2 isoform X1 [Homo sapiens]	2355	FOSL2	1.63389		NP_071342.2//C-X-C motif chemokine 16 precursor [Homo sapiens]	58191	CXCL16	-1.6668
NP_061167.1//lanC-like protein 2 [Homo sapiens]	55915	LANCL2	1.63355		XP_017711466.1//PREDICTED: nuclear factor erythroid 2-related factor 3 [Rhinopithecus bieti]	9603	NFE2L3	-1.66646
XP_012805499.1//PREDICTED: WD repeat and SOCS box-containing protein 2 isoform X2 [Jaculus jaculus];NP_001265486.1//WD repeat and SOCS box-containing protein 2 isoform 1 [Homo sapiens];XP_021531172.1//WD repeat and SOCS box-containing protein 2 [Aotus nancymaae]	55884	WSB2	1.63284		NP_008931.1//uroplakin-1a isoform 1 [Homo sapiens];XP_011898998.1//PREDICTED: uroplakin-1a isoform X1 [Cercocebus atys];NP_001268372.1//uroplakin-1a isoform 2 [Homo sapiens]	11045	UPK1A	-1.66638
XP_011820793.1//PREDICTED: protein arginine N-methyltransferase 3 isoform X1 [Mandrillus leucophaeus];XP_011820794.1//PREDICTED: protein arginine N-methyltransferase 3 isoform X2 [Mandrillus leucophaeus];AAH19339.1//PRMT3 protein, partial [Homo sapiens]	10196	PRMT3	1.63268		XP_005256578.1//PREDICTED: beta-enolase isoform X1 [Homo sapiens];EAW90376.1//enolase 3 (beta, muscle), isoform CRA_b [Homo sapiens];NP_001180432.1//beta-enolase isoform 2 [Homo sapiens]	2027	ENO3	-1.6644
NP_001191194.1//glucocorticoid receptor isoform GR-P [Homo sapiens];NP_001018661.1//glucocorticoid receptor isoform beta [Homo sapiens];NP_001019265.1//glucocorticoid receptor isoform gamma [Homo sapiens];NP_000167.1//glucocorticoid receptor isoform alpha [Homo sapiens]	2908	NR3C1	1.63255		NP_690856.1//E3 ubiquitin-protein ligase UHRF2 [Homo sapiens]	115426	UHRF2	-1.66359
NP_859059.1//pre-miRNA 5'-monophosphate methyltransferase [Homo sapiens]	144233	BCDIN3D	1.63096		NP_001092454.1//glucose 1,6-bisphosphate synthase [Bos taurus]	283209	PGM2L1	-1.66341
NP_005406.3//sodium-dependent phosphate transporter 1 [Homo sapiens]	6574	SLC20A1	1.63018		XP_006724232.1//PREDICTED: GRAM domain-containing protein 4 isoform X4 [Homo sapiens];XP_005261453.1//PREDICTED: GRAM domain-containing protein 4 isoform X3 [Homo sapiens]	23151	GRAMD4	-1.66303
XP_003254503.1//PREDICTED: alpha-ketoglutarate-dependent dioxygenase alkB homolog 3 [Nomascus leucogenys]	221120	ALKBH3	1.62992		NP_005885.1//CD5 antigen-like isoform 1 precursor [Homo sapiens];NP_001334627.1//CD5 antigen-like isoform 2 precursor [Homo sapiens]	922	CD5L	-1.66277
XP_011918103.1//PREDICTED: secretogranin-2 [Cercocebus atys]	7857	SCG2	1.62958		NP_001092907.1//zinc finger protein 30 isoform a [Homo sapiens];NP_919306.2//zinc finger protein 30 isoform b [Homo sapiens]	90075	ZNF30	-1.66218
XP_008256054.1//PREDICTED: LYR motif-containing protein 1 isoform X1 [Oryctolagus cuniculus];XP_016878964.1//PREDICTED: LYR motif-containing protein 1 isoform X1 [Homo sapiens];XP_019676437.1//PREDICTED: LYR motif-containing protein 1 isoform X2 [Felis catus];EAW66844.1//hypothetical protein A-211C6.1, isoform CRA_b [Homo sapiens];EAW66848.1//hypothetical protein A-211C6.1, isoform CRA_e, partial…	57149	LYRM1	1.62905		NP_002668.1//myelin P2 protein isoform 1 [Homo sapiens]	5375	PMP2	-1.66097
XP_016867663.1//PREDICTED: inhibin beta A chain isoform X1 [Homo sapiens]	3624	INHBA	1.62882		XP_003281490.2//PREDICTED: LOW QUALITY PROTEIN: protein yippee-like 1 [Nomascus leucogenys]	29799	YPEL1	-1.66073
XP_021533511.1//cadherin-4 [Neomonachus schauinslandi];XP_604152.5//PREDICTED: cadherin-4 [Bos taurus]	1002	CDH4	1.62873		NP_079204.2//CST complex subunit STN1 [Homo sapiens]	79991	STN1	-1.65978
NP_068568.1//placenta-specific protein 1 precursor [Homo sapiens]	10761	PLAC1	1.62823		NP_003704.3//phospholipid phosphatase 3 [Homo sapiens]	8613	PLPP3	-1.65898
XP_011728513.1//PREDICTED: microtubule-associated protein 1B isoform X1 [Macaca nemestrina];NP_005900.2//microtubule-associated protein 1B isoform 1 [Homo sapiens]	4131	MAP1B	1.62728		XP_011885944.1//PREDICTED: stannin [Cercocebus atys]	8303	SNN	-1.65894
XP_010614926.1//PREDICTED: prefoldin subunit 2 [Fukomys damarensis]	5202	PFDN2	1.62723		XP_002822026.1//PREDICTED: serum amyloid A-1 protein [Pongo abelii];XP_003254334.1//PREDICTED: serum amyloid A-2 protein-like isoform X1 [Nomascus leucogenys]	6289	SAA2	-1.65842
NP_660317.2//transmembrane protein 99 precursor [Homo sapiens]	147184	TMEM99	1.62718		XP_011787281.1//PREDICTED: promethin isoform X2 [Colobus angolensis palliatus];NP_001288704.1//promethin isoform 1 [Homo sapiens];NP_065155.3//promethin isoform 2 [Homo sapiens]	57146	TMEM159	-1.6579
NP_005058.3//E3 ubiquitin-protein ligase SIAH2 [Homo sapiens]	6478	SIAH2	1.62699		XP_015102186.1//PREDICTED: leucine-rich repeat-containing protein 20 isoform X2 [Vicugna pacos];NP_997002.1//leucine-rich repeat-containing protein 20 isoform 1 [Homo sapiens];BAA91849.1//unnamed protein product [Homo sapiens]	55222	LRRC20	-1.65643
NP_075012.1//survival motor neuron protein isoform b [Homo sapiens];NP_075013.1//survival motor neuron protein isoform a [Homo sapiens];NP_000335.1//survival motor neuron protein isoform d [Homo sapiens]	6606	SMN1	1.62675		NP_061908.1//protocadherin-18 isoform 1 precursor [Homo sapiens];NP_001287757.1//protocadherin-18 isoform 2 precursor [Homo sapiens]	54510	PCDH18	-1.65631
NP_057267.2//mRNA turnover protein 4 homolog [Homo sapiens]	51154	MRTO4	1.62634		NP_056535.1//podocalyxin-like protein 2 precursor [Homo sapiens]	50512	PODXL2	-1.65588
NP_777603.1//uncharacterized protein C14orf178 isoform 1 [Homo sapiens];XP_005561962.1//PREDICTED: uncharacterized protein C14orf178 homolog isoform X2 [Macaca fascicularis]	283579	C14orf178	1.6259		NP_005987.3//T-box transcription factor TBX3 isoform 1 [Homo sapiens];NP_057653.3//T-box transcription factor TBX3 isoform 2 [Homo sapiens]	6926	TBX3	-1.65557
NP_000101.2//dihydropyrimidine dehydrogenase [NADP(+)] isoform 1 [Homo sapiens];NP_001153773.1//dihydropyrimidine dehydrogenase [NADP(+)] isoform 2 [Homo sapiens];XP_021781150.1//dihydropyrimidine dehydrogenase [NADP(+)] isoform X1 [Papio anubis]	1806	DPYD	1.62576		NP_958439.1//epidermal growth factor receptor isoform b precursor [Homo sapiens];ADZ75461.1//epidermal growth factor receptor [Homo sapiens];NP_958441.1//epidermal growth factor receptor isoform d precursor [Homo sapiens];NP_001333826.1//epidermal growth factor receptor isoform e precursor [Homo sapiens];CAA25240.1//epidermal growth factor receptor [Homo sapiens];NP_958440.1//epidermal growth fac…	1956	EGFR	-1.65503
XP_018873663.1//PREDICTED: DNA-directed RNA polymerase III subunit RPC8 isoform X3 [Gorilla gorilla gorilla];XP_018873661.1//PREDICTED: DNA-directed RNA polymerase III subunit RPC8 isoform X1 [Gorilla gorilla gorilla]	171568	POLR3H	1.62484		NP_612429.2//protein AHNAK2 isoform 1 [Homo sapiens];BAC23115.1//KIAA2019 protein, partial [Homo sapiens];XP_015309749.1//PREDICTED: protein AHNAK2 [Macaca fascicularis]	113146	AHNAK2	-1.65459
NP_001278931.1//zinc finger protein 330 isoform 2 [Homo sapiens];XP_010354226.1//PREDICTED: zinc finger protein 330 isoform X1 [Rhinopithecus roxellana]	27309	ZNF330	1.6246		NP_079148.2//docking protein 3 isoform 1 [Homo sapiens];XP_016865373.1//PREDICTED: docking protein 3 isoform X5 [Homo sapiens];XP_016809861.1//PREDICTED: docking protein 3 isoform X4 [Pan troglodytes]	79930	DOK3	-1.6545
NP_064492.1//acrosomal protein SP-10 isoform c precursor [Homo sapiens];NP_064454.1//acrosomal protein SP-10 isoform b precursor [Homo sapiens];NP_064493.1//acrosomal protein SP-10 isoform d precursor [Homo sapiens];AAB34930.1//intraacrosomal protein SP-10 {alternatively spliced, deletion within exon 2, variant SP10-5} [human, testis, Peptide, 176 aa];NP_001603.1//acrosomal protein SP-10 isoform …	56	ACRV1	1.62385		XP_016814193.1//PREDICTED: nuclear pore complex-interacting protein family member A7-like isoform X4 [Pan troglodytes];XP_011521050.1//PREDICTED: nuclear pore complex-interacting protein family member A1 isoform X1 [Homo sapiens]	642778	NPIPA3	-1.65441
NP_439896.1//MFS-type transporter SLC18B1 [Homo sapiens]	116843	SLC18B1	1.6236		XP_007107121.1//PREDICTED: calcium signal-modulating cyclophilin ligand isoform X1 [Physeter catodon];NP_001271759.1//calcium signal-modulating cyclophilin ligand [Macaca fascicularis]	819	CAMLG	-1.65362
NP_036196.1//lens fiber major intrinsic protein [Homo sapiens]	4284	MIP	1.62313		XP_011810827.1//PREDICTED: coiled-coil domain-containing protein 28B isoform X2 [Colobus angolensis palliatus];XP_011810826.1//PREDICTED: coiled-coil domain-containing protein 28B isoform X1 [Colobus angolensis palliatus]	79140	CCDC28B	-1.65316
NP_001076031.1//protocadherin gamma-B2 precursor [Pan troglodytes]	56103	PCDHGB2	1.6231		NP_001257390.1//CMP-N-acetylneuraminate-beta-1,4-galactoside alpha-2,3-sialyltransferase isoform m [Homo sapiens];NP_777626.1//CMP-N-acetylneuraminate-beta-1,4-galactoside alpha-2,3-sialyltransferase isoform d [Homo sapiens];XP_012577841.1//PREDICTED: CMP-N-acetylneuraminate-beta-1,4-galactoside alpha-2,3-sialyltransferase isoform X5 [Condylura cristata];NP_001257391.1//CMP-N-acetylneuraminate-be…	6487	ST3GAL3	-1.65303
XP_010368033.1//PREDICTED: LOW QUALITY PROTEIN: tight junction-associated protein 1 [Rhinopithecus roxellana]	93643	TJAP1	1.62263		NP_001304310.1//heat shock 70 kDa protein 4L isoform 2 [Homo sapiens];XP_008974938.1//PREDICTED: heat shock 70 kDa protein 4L [Pan paniscus]	22824	HSPA4L	-1.6528
NP_001197.1//Krueppel-like factor 9 [Homo sapiens]	687	KLF9	1.62194		NP_002716.1//prolargin precursor [Homo sapiens]	5549	PRELP	-1.65264
XP_003934659.1//PREDICTED: rod cGMP-specific 3',5'-cyclic phosphodiesterase subunit beta isoform X1 [Saimiri boliviensis boliviensis];NP_001337083.1//rod cGMP-specific 3',5'-cyclic phosphodiesterase subunit beta isoform 4 [Homo sapiens];AAB22690.1//rod cGMP phosphodiesterase beta-subunit [Homo sapiens];XP_016863777.1//PREDICTED: rod cGMP-specific 3',5'-cyclic phosphodiesterase subunit beta isofor…	5158	PDE6B	1.62173		NP_001258662.1//putative macrophage stimulating 1-like protein [Homo sapiens]	11223	MST1L	-1.65216
NP_061833.1//glycine N-methyltransferase isoform 1 [Homo sapiens];NP_001305794.1//glycine N-methyltransferase isoform 2 [Homo sapiens]	27232	GNMT	1.62173		NP_065810.2//stAR-related lipid transfer protein 9 [Homo sapiens]	57519	STARD9	-1.65152
XP_011532734.1//PREDICTED: putative uncharacterized protein C5orf58 isoform X1 [Homo sapiens];XP_016864518.1//PREDICTED: putative uncharacterized protein C5orf58 isoform X2 [Homo sapiens];XP_016864519.1//PREDICTED: putative uncharacterized protein C5orf58 isoform X3 [Homo sapiens];XP_012360126.1//PREDICTED: putative uncharacterized protein C5orf58 homolog isoform X1 [Nomascus leucogenys]	133874	C5orf58	1.62149		XP_007979986.1//PREDICTED: homeobox protein Hox-A13 [Chlorocebus sabaeus]	3209	HOXA13	-1.65104
XP_011733703.1//PREDICTED: thymosin beta-4 [Macaca nemestrina]	7114	TMSB4X	1.62111		NP_006426.2//interferon-induced transmembrane protein 2 [Homo sapiens]	10581	IFITM2	-1.65053
XP_011535881.1//PREDICTED: serine/threonine-protein kinase 32A isoform X5 [Homo sapiens];NP_001106195.1//serine/threonine-protein kinase 32A isoform 1 [Homo sapiens];NP_659438.1//serine/threonine-protein kinase 32A isoform 2 [Homo sapiens];NP_001274669.1//serine/threonine-protein kinase 32A isoform 3 [Homo sapiens]	202374	STK32A	1.62069		NP_003570.2//DNA repair and recombination protein RAD54-like [Homo sapiens]	8438	RAD54L	-1.65036
BAD92212.1//nuclear transcription factor Y, gamma variant, partial [Homo sapiens];XP_009453385.2//PREDICTED: nuclear transcription factor Y subunit gamma isoform X10 [Pan troglodytes];NP_001136062.1//nuclear transcription factor Y subunit gamma isoform 5 [Homo sapiens];XP_009453313.1//PREDICTED: nuclear transcription factor Y subunit gamma isoform X3 [Pan troglodytes];XP_016815513.1//PREDICTED: n…	4802	NFYC	1.62032		XP_011795164.1//PREDICTED: protocadherin alpha-7 [Colobus angolensis palliatus];XP_018882533.1//PREDICTED: protocadherin alpha-6 isoform X5 [Gorilla gorilla gorilla];XP_012392369.1//PREDICTED: protocadherin alpha-6 isoform X3 [Orcinus orca]	56142	PCDHA6	-1.64983
XP_012361184.1//PREDICTED: LOW QUALITY PROTEIN: semaphorin-4G [Nomascus leucogenys];NP_060363.2//semaphorin-4G isoform 1 precursor [Homo sapiens]	57715	SEMA4G	1.61936		XP_003894716.3//activin receptor type-2B isoform X1 [Papio anubis]	93	ACVR2B	-1.64955
NP_001182060.1//thiosulfate sulfurtransferase/rhodanese-like domain-containing protein 3 [Homo sapiens]	100130890	TSTD3	1.61908		XP_012304797.1//fructose-bisphosphate aldolase C isoform X1 [Aotus nancymaae]	230	ALDOC	-1.64937
NP_660305.2//glycerate kinase isoform 1 [Homo sapiens];XP_016861219.1//PREDICTED: glycerate kinase isoform X1 [Homo sapiens]	132158	GLYCTK	1.61866		NP_005718.2//tetraspanin-1 [Homo sapiens];XP_008963468.1//PREDICTED: tetraspanin-1 isoform X2 [Pan paniscus]	10103	TSPAN1	-1.64862
NP_758452.1//granulocyte-macrophage colony-stimulating factor receptor subunit alpha isoform e precursor [Homo sapiens];NP_006131.2//granulocyte-macrophage colony-stimulating factor receptor subunit alpha isoform a precursor [Homo sapiens];NP_001155003.1//granulocyte-macrophage colony-stimulating factor receptor subunit alpha isoform g precursor [Homo sapiens];NP_758449.1//granulocyte-macrophage …	1438	CSF2RA	1.61838		NP_001275903.1//disintegrin and metalloproteinase domain-containing protein 12 isoform 4 preproprotein [Homo sapiens];NP_001275902.1//disintegrin and metalloproteinase domain-containing protein 12 isoform 3 preproprotein [Homo sapiens];NP_001275904.1//disintegrin and metalloproteinase domain-containing protein 12 isoform 5 preproprotein [Homo sapiens];NP_067673.2//disintegrin and metalloproteinas…	8038	ADAM12	-1.64849
NP_003608.1//regulator of G-protein signaling 5 isoform 1 [Homo sapiens];NP_001241678.1//regulator of G-protein signaling 5 isoform 3 [Homo sapiens];BAG37752.1//unnamed protein product [Homo sapiens];EAW90734.1//hCG2038748, partial [Homo sapiens]	8490	RGS5	1.61564		NP_115996.1//cyclic AMP-responsive element-binding protein 3-like protein 3 isoform a [Homo sapiens];NP_001258925.1//cyclic AMP-responsive element-binding protein 3-like protein 3 isoform c [Homo sapiens];NP_001258926.1//cyclic AMP-responsive element-binding protein 3-like protein 3 isoform d [Homo sapiens];NP_001258924.1//cyclic AMP-responsive element-binding protein 3-like protein 3 isoform b […	84699	CREB3L3	-1.64767
NP_001096.1//activin receptor type-1 precursor [Homo sapiens]	90	ACVR1	1.61554		XP_001148472.2//PREDICTED: paired immunoglobulin-like type 2 receptor alpha isoform X15 [Pan troglodytes];XP_009452060.2//PREDICTED: paired immunoglobulin-like type 2 receptor alpha isoform X8 [Pan troglodytes];XP_016801622.1//PREDICTED: paired immunoglobulin-like type 2 receptor alpha isoform X10 [Pan troglodytes];XP_016801632.1//PREDICTED: uncharacterized protein LOC463597 isoform X16 [Pan trog…	29992	PILRA	-1.64662
NP_036256.2//cysteine and histidine-rich domain-containing protein 1 isoform a [Homo sapiens];NP_001137545.1//cysteine and histidine-rich domain-containing protein 1 isoform b [Homo sapiens]	26973	CHORDC1	1.61547		XP_003769249.1//PREDICTED: galactosylgalactosylxylosylprotein 3-beta-glucuronosyltransferase 2 [Sarcophilus harrisii];XP_009240275.1//PREDICTED: LOW QUALITY PROTEIN: galactosylgalactosylxylosylprotein 3-beta-glucuronosyltransferase 2 [Pongo abelii]	135152	B3GAT2	-1.64618
NP_057122.2//ribosome maturation protein SBDS [Homo sapiens]	51119	SBDS	1.61509		EAW82863.1//Bardet-Biedl syndrome 2, isoform CRA_a [Homo sapiens];NP_114091.3//Bardet-Biedl syndrome 2 protein [Homo sapiens]	583	BBS2	-1.64342
Q9NQV5.2//RecName: Full=PR domain-containing protein 11;XP_009458560.1//PREDICTED: PR domain-containing protein 11 isoform X1 [Pan troglodytes];XP_009458559.2//PREDICTED: PR domain-containing protein 11 isoform X4 [Pan troglodytes]	56981	PRDM11	1.61498		XP_011760331.1//PREDICTED: glycosyltransferase-like protein LARGE1 isoform X1 [Macaca nemestrina];XP_012656716.1//PREDICTED: glycosyltransferase-like protein LARGE1 isoform X1 [Otolemur garnettii];XP_011893402.1//PREDICTED: glycosyltransferase-like protein LARGE1 isoform X1 [Cercocebus atys]	9215	LARGE1	-1.64333
NP_001025175.1//hepatocyte nuclear factor 4-alpha isoform 6 [Homo sapiens];NP_849181.1//hepatocyte nuclear factor 4-alpha isoform 3 [Homo sapiens];NP_001274113.1//hepatocyte nuclear factor 4-alpha isoform 10 [Homo sapiens];XP_008578997.1//PREDICTED: hepatocyte nuclear factor 4-alpha isoform X3 [Galeopterus variegatus];NP_000448.3//hepatocyte nuclear factor 4-alpha 2 [Homo sapiens];AAB48082.1//hep…	3172	HNF4A	1.61457		XP_011520969.1//PREDICTED: uncharacterized protein C16orf59 isoform X1 [Homo sapiens];NP_079384.2//uncharacterized protein C16orf59 [Homo sapiens]	80178	TEDC2	-1.64333
XP_016816791.1//PREDICTED: tRNA (adenine(37)-N6)-methyltransferase isoform X5 [Pan troglodytes];NP_057565.3//tRNA (adenine(37)-N6)-methyltransferase isoform 1 [Homo sapiens];AAH02863.1//Chromosome 9 open reading frame 156 [Homo sapiens]	51531	TRMO	1.61444		NP_001683.2//V-type proton ATPase subunit B, kidney isoform [Homo sapiens]	525	ATP6V1B1	-1.64221
NP_001299.1//carboxypeptidase N catalytic chain precursor [Homo sapiens]	1369	CPN1	1.61403		XP_010955054.1//PREDICTED: LOW QUALITY PROTEIN: V-type proton ATPase 116 kDa subunit a isoform 3 [Camelus bactrianus];NP_006010.2//V-type proton ATPase 116 kDa subunit a isoform 3 isoform a [Homo sapiens];NP_006044.1//V-type proton ATPase 116 kDa subunit a isoform 3 isoform b [Homo sapiens]	10312	TCIRG1	-1.64203
XP_011885897.1//PREDICTED: MHC class II transactivator isoform X8 [Cercocebus atys];NP_001273332.1//MHC class II transactivator isoform 3 [Homo sapiens];XP_011885893.1//PREDICTED: MHC class II transactivator isoform X6 [Cercocebus atys];XP_007983752.1//PREDICTED: MHC class II transactivator isoform X4 [Chlorocebus sabaeus]	4261	CIITA	1.61317		NP_001304008.1//phosphoglycerate mutase 1 isoform 2 [Homo sapiens];XP_017358259.1//PREDICTED: phosphoglycerate mutase 1 [Cebus capucinus imitator]	5223	PGAM1	-1.64148
NP_722546.1//pyrroline-5-carboxylate reductase 1, mitochondrial isoform 2 [Homo sapiens];XP_011521887.1//PREDICTED: pyrroline-5-carboxylate reductase 1, mitochondrial isoform X2 [Homo sapiens];NP_001269210.1//pyrroline-5-carboxylate reductase 1, mitochondrial isoform 5 [Homo sapiens]	5831	PYCR1	1.61307		NP_001161971.1//cytosolic non-specific dipeptidase isoform 2 [Homo sapiens];XP_012636662.1//cytosolic non-specific dipeptidase [Microcebus murinus]	55748	CNDP2	-1.64123
NP_055918.2//plexin-D1 precursor [Homo sapiens]	23129	PLXND1	1.61266		NP_001265471.1//dixin isoform c [Homo sapiens];NP_219493.1//dixin isoform b [Homo sapiens];NP_001033043.1//dixin isoform a [Homo sapiens]	85458	DIXDC1	-1.641
XP_012669845.1//PREDICTED: uncharacterized protein LOC105888650 [Clupea harengus]	8352	HIST1H3C	1.61254		NP_001290468.1//transmembrane protein 143 isoform c [Homo sapiens];NP_001290469.1//transmembrane protein 143 isoform d [Homo sapiens];NP_001290467.1//transmembrane protein 143 isoform b [Homo sapiens];NP_060743.2//transmembrane protein 143 isoform a [Homo sapiens]	55260	TMEM143	-1.64091
XP_004471083.1//PREDICTED: mitochondrial import inner membrane translocase subunit Tim10 isoform X1 [Dasypus novemcinctus]	26519	TIMM10	1.61229		XP_017397581.1//PREDICTED: protein unc-119 homolog A isoform X1 [Cebus capucinus imitator];NP_005139.1//protein unc-119 homolog A isoform a [Homo sapiens];XP_021068377.1//protein unc-119 homolog A isoform X1 [Mus pahari]	9094	UNC119	-1.64038
XP_016789330.1//PREDICTED: serpin B7 isoform X1 [Pan troglodytes];NP_001248760.1//serpin B7 isoform 2 [Homo sapiens]	8710	SERPINB7	1.61109		XP_007982322.1//PREDICTED: urocortin-2 [Chlorocebus sabaeus]	90226	UCN2	-1.64033
XP_005267119.1//PREDICTED: NHS-like protein 1 isoform X2 [Homo sapiens];XP_015304205.1//PREDICTED: NHS-like protein 1 isoform X3 [Macaca fascicularis];XP_005552028.2//PREDICTED: NHS-like protein 1 isoform X1 [Macaca fascicularis];NP_001137532.1//NHS-like protein 1 isoform 2 [Homo sapiens];NP_065197.1//NHS-like protein 1 isoform 1 [Homo sapiens]	57224	NHSL1	1.611		NP_056101.5//synemin isoform B [Homo sapiens];NP_663780.2//synemin isoform A [Homo sapiens]	23336	SYNM	-1.64003
NP_056955.2//zinc finger protein 593 [Homo sapiens]	51042	ZNF593	1.61044		NP_001308480.1//putative ubiquitin-conjugating enzyme E2Q2-like protein isoform 1 [Homo sapiens]	100128108	LOC100128108	-1.63849
XP_017808812.1//alanine aminotransferase 2 isoform X1 [Papio anubis]	84706	GPT2	1.61032		NP_001342169.1//protein ZNF738 isoform 3 [Homo sapiens];NP_001342170.1//protein ZNF738 isoform 4 [Homo sapiens];XP_018870381.1//PREDICTED: zinc finger protein 430-like [Gorilla gorilla gorilla];NP_001342168.1//protein ZNF738 isoform 2 [Homo sapiens]	148203	ZNF738	-1.63829
NP_001305804.1//flotillin-1 isoform 2 [Homo sapiens];NP_005794.1//flotillin-1 isoform 1 [Homo sapiens]	10211	FLOT1	1.61004		XP_003778029.2//PREDICTED: LOW QUALITY PROTEIN: heme-binding protein 1 [Pongo abelii]	50865	HEBP1	-1.63765
XP_005263418.1//PREDICTED: rap guanine nucleotide exchange factor 2 isoform X6 [Homo sapiens];XP_005263415.1//PREDICTED: rap guanine nucleotide exchange factor 2 isoform X1 [Homo sapiens];XP_005263417.1//PREDICTED: rap guanine nucleotide exchange factor 2 isoform X5 [Homo sapiens];XP_018881225.1//PREDICTED: rap guanine nucleotide exchange factor 2 isoform X3 [Gorilla gorilla gorilla];XP_018881227…	9693	RAPGEF2	1.60995		XP_012597862.1//hyaluronan synthase 3 isoform X3 [Microcebus murinus];NP_619515.1//hyaluronan synthase 3 isoform b [Homo sapiens];NP_005320.2//hyaluronan synthase 3 isoform a [Homo sapiens];XP_007992011.1//PREDICTED: hyaluronan synthase 3 isoform X1 [Chlorocebus sabaeus]	3038	HAS3	-1.63731
NP_071443.2//doublesex- and mab-3-related transcription factor A1 [Homo sapiens];XP_011768775.1//PREDICTED: doublesex- and mab-3-related transcription factor A1 [Macaca nemestrina]	63951	DMRTA1	1.60984		NP_004489.1//hepatocyte nuclear factor 6 [Homo sapiens]	3175	ONECUT1	-1.63722
XP_016874252.1//PREDICTED: serine dehydratase-like isoform X1 [Homo sapiens]	113675	SDSL	1.60919		XP_012365851.1//PREDICTED: rab effector MyRIP [Nomascus leucogenys]	100462983	MTRNR2L3	-1.63719
XP_014990664.1//PREDICTED: olfactory receptor 2A1/2A42 [Macaca mulatta]	346528	OR2A1	1.60917		XP_008530237.1//PREDICTED: POU domain, class 2, transcription factor 2 isoform X1 [Equus przewalskii];XP_541592.4//POU domain, class 2, transcription factor 2 isoform X13 [Canis lupus familiaris];XP_016882383.1//PREDICTED: POU domain, class 2, transcription factor 2 isoform X8 [Homo sapiens];XP_012862040.1//PREDICTED: POU domain, class 2, transcription factor 2 [Echinops telfairi];XP_002923986.1/…	5452	POU2F2	-1.63706
NP_001304720.1//THAP domain-containing protein 6 isoform 2 [Homo sapiens];NP_653322.1//THAP domain-containing protein 6 isoform 1 [Homo sapiens]	152815	THAP6	1.60876		XP_005256801.1//PREDICTED: neuroligin-2 isoform X1 [Homo sapiens];NP_065846.1//neuroligin-2 precursor [Homo sapiens]	57555	NLGN2	-1.63694
NP_055054.1//translation initiation factor eIF-2B subunit beta [Homo sapiens]	8892	EIF2B2	1.60828		XP_003815030.1//PREDICTED: proprotein convertase subtilisin/kexin type 9 isoform X2 [Pan paniscus]	255738	PCSK9	-1.63685
NP_002006.2//forkhead box protein O1 [Homo sapiens]	2308	FOXO1	1.60823		XP_007984888.1//PREDICTED: ERO1-like protein alpha isoform X1 [Chlorocebus sabaeus]	30001	ERO1A	-1.63618
XP_011807156.1//PREDICTED: dynein heavy chain 5, axonemal [Colobus angolensis palliatus]	1767	DNAH5	1.60806		XP_007959780.1//PREDICTED: myomesin-2 isoform X2 [Chlorocebus sabaeus];CAA48832.1//165kD protein [Homo sapiens]	9172	MYOM2	-1.63562
NP_001238851.1//ras-related protein Rap-1b isoform 4 [Homo sapiens];NP_001238846.1//ras-related protein Rap-1b isoform 2 [Homo sapiens];NP_001238850.1//ras-related protein Rap-1b isoform 3 [Homo sapiens];ELR46625.1//Ras-related protein Rap-1b, partial [Bos mutus]	5908	RAP1B	1.60778		NP_001002021.2//ATP-dependent 6-phosphofructokinase, liver type isoform a [Homo sapiens];AAH08964.1//Phosphofructokinase, liver [Homo sapiens]	5211	PFKL	-1.63551
NP_057367.1//adenylate kinase isoenzyme 6 isoform b [Homo sapiens];XP_002815668.1//PREDICTED: adenylate kinase isoenzyme 6 isoform X2 [Pongo abelii]	102157402	AK6	1.60762		BAC86168.1//unnamed protein product [Homo sapiens];XP_015100165.1//PREDICTED: golgin subfamily A member 7B, partial [Vicugna pacos];XP_006880261.1//PREDICTED: uncharacterized protein LOC102851036 [Elephantulus edwardii]	401647	GOLGA7B	-1.6344
XP_017354057.1//PREDICTED: protein Simiate [Cebus capucinus imitator]	54942	FAM206A	1.60701		NP_001243759.1//acid-sensing ion channel 1 isoform c [Homo sapiens];NP_064423.2//acid-sensing ion channel 1 isoform a [Homo sapiens];XP_004778896.1//PREDICTED: acid-sensing ion channel 1 isoform X3 [Mustela putorius furo]	41	ASIC1	-1.63411
NP_001182500.1//proline-rich protein 9 [Homo sapiens]	574414	PRR9	1.60637		NP_597996.2//solute carrier family 26 member 10 [Homo sapiens]	65012	SLC26A10	-1.63348
NP_056045.2//arf-GAP with Rho-GAP domain, ANK repeat and PH domain-containing protein 2 [Homo sapiens]	116984	ARAP2	1.60637		NP_945185.1//protein FAM111B isoform a [Homo sapiens]	374393	FAM111B	-1.63345
NP_037488.2//monocarboxylate transporter 3 [Homo sapiens]	23539	SLC16A8	1.60618		XP_016859185.1//PREDICTED: obscurin-like protein 1 isoform X2 [Homo sapiens];NP_056126.1//obscurin-like protein 1 isoform 1 precursor [Homo sapiens];NP_001166902.1//obscurin-like protein 1 isoform 2 precursor [Homo sapiens];AAH07201.1//OBSL1 protein, partial [Homo sapiens]	23363	OBSL1	-1.63339
EGV99291.1//MORN repeat-containing protein 4 [Cricetulus griseus]	118812	MORN4	1.60599		NP_054895.1//ubiquitin-conjugating enzyme E2 T isoform 1 [Homo sapiens];NP_001297255.1//ubiquitin-conjugating enzyme E2 T isoform 2 [Homo sapiens]	29089	UBE2T	-1.63318
XP_004092367.1//PREDICTED: ATP-sensitive inward rectifier potassium channel 15 isoform X1 [Nomascus leucogenys]	3772	KCNJ15	1.60576		NP_001317485.1//docking protein 4 isoform 2 [Homo sapiens];ELW66197.1//Docking protein 4 [Tupaia chinensis]	55715	DOK4	-1.63318
NP_631914.1//E3 ubiquitin-protein ligase RNF133 precursor [Homo sapiens]	168433	RNF133	1.60548		Q9NX53.2//RecName: Full=Exonuclease mut-7 homolog, isoform 5;NP_001273752.1//exonuclease mut-7 homolog isoform b [Homo sapiens];NP_060290.3//exonuclease mut-7 homolog isoform a [Homo sapiens]	54932	EXD3	-1.63275
NP_000121.2//coagulation factor V preproprotein [Homo sapiens]	2153	F5	1.60522		NP_060559.2//ankyrin repeat and zinc finger domain-containing protein 1 isoform 1 [Homo sapiens];XP_005246720.1//PREDICTED: ankyrin repeat and zinc finger domain-containing protein 1 isoform X2 [Homo sapiens];XP_012301341.1//ankyrin repeat and zinc finger domain-containing protein 1 isoform X1 [Aotus nancymaae]	55139	ANKZF1	-1.63247
XP_016786514.1//PREDICTED: Fc receptor-like B isoform X2 [Pan troglodytes];XP_015309958.1//PREDICTED: Fc receptor-like B isoform X3 [Macaca fascicularis];NP_001275759.1//Fc receptor-like B isoform 3 precursor [Homo sapiens];EAW90690.1//Fc receptor-like and mucin-like 2, isoform CRA_a [Homo sapiens];XP_016786509.1//PREDICTED: Fc receptor-like B isoform X1 [Pan troglodytes];XP_015309952.1//PREDICTE…	127943	FCRLB	1.6048		XP_008582901.1//PREDICTED: dystrophin-related protein 2 isoform X1 [Galeopterus variegatus]	1821	DRP2	-1.63207
XP_009238624.1//PREDICTED: LOW QUALITY PROTEIN: mothers against decapentaplegic homolog 1 [Pongo abelii]	4086	SMAD1	1.60468		XP_012352625.1//PREDICTED: LOW QUALITY PROTEIN: chromosome transmission fidelity protein 18 homolog [Nomascus leucogenys];XP_016879022.1//PREDICTED: chromosome transmission fidelity protein 18 homolog isoform X3 [Homo sapiens];NP_071375.1//chromosome transmission fidelity protein 18 homolog [Homo sapiens];AAH06437.1//CHTF18 protein, partial [Homo sapiens]	63922	CHTF18	-1.63198
XP_008954781.1//PREDICTED: regulatory-associated protein of mTOR isoform X2 [Pan paniscus];NP_001156506.1//regulatory-associated protein of mTOR isoform 2 [Homo sapiens];NP_065812.1//regulatory-associated protein of mTOR isoform 1 [Homo sapiens]	57521	RPTOR	1.60425		NP_003766.1//sphingosine 1-phosphate receptor 4 precursor [Homo sapiens]	8698	S1PR4	-1.63065
XP_003280248.2//PREDICTED: protein EVI2B isoform X1 [Nomascus leucogenys];NP_001003927.1//protein EVI2A isoform 1 [Homo sapiens]	2123	EVI2A	1.60384		NP_714544.1//stereocilin precursor [Homo sapiens]	161497	STRC	-1.6299
NP_291028.3//TP53-regulating kinase [Homo sapiens]	112858	TP53RK	1.60281		AMZ80338.1//SHLP3 [Homo sapiens]	100463486	MTRNR2L8	-1.62965
XP_021502150.1//catenin alpha-1 [Meriones unguiculatus];NP_001310914.1//catenin alpha-1 isoform 6 [Homo sapiens];KFQ70231.1//Catenin alpha-1, partial [Phaethon lepturus];XP_005971905.1//PREDICTED: catenin alpha-1 isoform X4 [Pantholops hodgsonii];XP_003431682.1//catenin alpha-1 [Canis lupus familiaris];XP_009998250.1//PREDICTED: catenin alpha-1 isoform X2 [Chaetura pelagica];XP_004420184.1//PREDI…	1495	CTNNA1	1.60272		NP_000419.1//latent-transforming growth factor beta-binding protein 2 precursor [Homo sapiens];XP_009247622.1//PREDICTED: latent-transforming growth factor beta-binding protein 2 [Pongo abelii]	4053	LTBP2	-1.62868
NP_054886.2//thyroid transcription factor 1-associated protein 26 [Homo sapiens]	29080	CCDC59	1.60229		NP_001073983.1//basic helix-loop-helix transcription factor scleraxis [Homo sapiens]	642658	SCX	-1.6286
XP_010584965.1//PREDICTED: LOW QUALITY PROTEIN: neurotrophin receptor-interacting factor homolog [Loxodonta africana];XP_011750041.1//PREDICTED: neurotrophin receptor-interacting factor homolog isoform X1 [Macaca nemestrina]	10782	ZNF274	1.60115		XP_012326670.1//mitochondrial basic amino acids transporter isoform X3 [Aotus nancymaae];XP_018865241.1//PREDICTED: mitochondrial basic amino acids transporter isoform X1 [Gorilla gorilla gorilla];NP_001339750.1//mitochondrial basic amino acids transporter isoform 3 [Homo sapiens];XP_018865243.1//PREDICTED: mitochondrial basic amino acids transporter isoform X3 [Gorilla gorilla gorilla];CAD62317.…	123096	SLC25A29	-1.62853
NP_775886.3//von Willebrand factor A domain-containing protein 3A precursor [Homo sapiens]	146177	VWA3A	1.60098		NP_001317395.1//mitochondrial sodium/calcium exchanger protein isoform 2 precursor [Homo sapiens];NP_079235.2//mitochondrial sodium/calcium exchanger protein isoform 1 precursor [Homo sapiens]	80024	SLC8B1	-1.62773
NP_001956.3//early growth response protein 4 [Homo sapiens]	1961	EGR4	1.59954		NP_001156592.1//RAD52 motif-containing protein 1 isoform 3 [Homo sapiens];NP_001156593.1//RAD52 motif-containing protein 1 isoform 4 [Homo sapiens];NP_001156596.1//RAD52 motif-containing protein 1 isoform 6 [Homo sapiens];NP_001317123.1//RAD52 motif-containing protein 1 isoform 9 [Homo sapiens];NP_001030008.1//RAD52 motif-containing protein 1 isoform 2 [Homo sapiens];NP_001156594.1//RAD52 motif-c…	201299	RDM1	-1.62744
XP_012309585.2//cytospin-A isoform X1 [Aotus nancymaae];NP_001241661.2//cytospin-A isoform 2 [Homo sapiens];CAH10609.1//hypothetical protein [Homo sapiens]	23384	SPECC1L	1.59944		XP_012589199.1//PREDICTED: echinoderm microtubule-associated protein-like 2 isoform X1 [Condylura cristata];XP_004673011.1//PREDICTED: echinoderm microtubule-associated protein-like 2 isoform X3 [Jaculus jaculus];XP_004673010.1//PREDICTED: echinoderm microtubule-associated protein-like 2 isoform X2 [Jaculus jaculus];XP_021497819.1//echinoderm microtubule-associated protein-like 2 isoform X1 [Meri…	24139	EML2	-1.62741
NP_001035538.2//beta-defensin 131A precursor [Homo sapiens]	644414	DEFB131A	1.598		XP_021539062.1//mastermind-like domain-containing protein 1 [Neomonachus schauinslandi];XP_013002845.1//PREDICTED: bcl-2-like protein 11 isoform X3 [Cavia porcellus];XP_012666487.1//PREDICTED: bcl-2-like protein 11 isoform X1 [Otolemur garnettii];XP_012666490.1//PREDICTED: bcl-2-like protein 11 isoform X3 [Otolemur garnettii];XP_005263608.1//PREDICTED: bcl-2-like protein 11 isoform X2 [Homo sapie…	10018	BCL2L11	-1.62672
NP_001185538.1//ensconsin isoform 2 [Homo sapiens];NP_003971.1//ensconsin isoform 3 [Homo sapiens];NP_001185537.1//ensconsin isoform 1 [Homo sapiens];NP_001185540.1//ensconsin isoform 4 [Homo sapiens];NP_001185545.1//ensconsin isoform 6 [Homo sapiens];NP_001185544.1//ensconsin isoform 5 [Homo sapiens];NP_001185546.1//ensconsin isoform 7 [Homo sapiens]	9053	MAP7	1.598		NP_002043.2//transcription factor GATA-4 isoform 2 [Homo sapiens];NP_001295022.1//transcription factor GATA-4 isoform 1 [Homo sapiens]	2626	GATA4	-1.6256
XP_004028487.1//PREDICTED: TATA box-binding protein-associated factor RNA polymerase I subunit A [Gorilla gorilla gorilla];NP_005672.1//TATA box-binding protein-associated factor RNA polymerase I subunit A isoform 1 [Homo sapiens]	9015	TAF1A	1.59783		XP_017357009.1//PREDICTED: protein FAM212A isoform X1 [Cebus capucinus imitator];XP_016861861.1//PREDICTED: protein FAM212A isoform X1 [Homo sapiens]	389119	FAM212A	-1.62508
XP_008143961.1//PREDICTED: collagen alpha-1(XII) chain-like [Eptesicus fuscus]	147372	CCBE1	1.59571		NP_001107579.1//PDZ and LIM domain protein 3 isoform b [Homo sapiens];NP_001244891.1//PDZ and LIM domain protein 3 isoform c [Homo sapiens];NP_055291.2//PDZ and LIM domain protein 3 isoform a [Homo sapiens];NP_001244892.1//PDZ and LIM domain protein 3 isoform d [Homo sapiens]	27295	PDLIM3	-1.62465
XP_018880723.1//PREDICTED: SH3 domain-binding protein 2 isoform X2 [Gorilla gorilla gorilla];NP_001139327.1//SH3 domain-binding protein 2 isoform c [Homo sapiens];NP_001139328.1//SH3 domain-binding protein 2 isoform b [Homo sapiens];XP_016806667.1//PREDICTED: SH3 domain-binding protein 2 isoform X3 [Pan troglodytes]	6452	SH3BP2	1.59564		NP_653283.3//schlafen family member 13 [Homo sapiens]	146857	SLFN13	-1.62369
NP_061845.2//ganglioside-induced differentiation-associated protein 1 isoform a [Homo sapiens];BAJ65577.1//ganglioside differentiation associated protein 1 [Homo sapiens]	54332	GDAP1	1.59498		NP_001185987.1//C15orf38-AP3S2 fusion protein [Homo sapiens]	100526783	C15orf38-AP3S2	-1.62333
XP_005256293.2//PREDICTED: MTSS1-like protein isoform X6 [Homo sapiens];XP_016785602.1//PREDICTED: MTSS1-like protein isoform X2 [Pan troglodytes];XP_016785601.1//PREDICTED: MTSS1-like protein isoform X1 [Pan troglodytes]	92154	MTSS1L	1.59232		NP_001341516.1//ankyrin repeat domain-containing protein 36A isoform 1 [Homo sapiens];NP_940957.3//ankyrin repeat domain-containing protein 36A isoform 2 [Homo sapiens];XP_016859533.1//PREDICTED: ankyrin repeat domain-containing protein 36A isoform X36 [Homo sapiens]	375248	ANKRD36	-1.62265
EAW95259.1//MKI67 (FHA domain) interacting nucleolar phosphoprotein, isoform CRA_a [Homo sapiens]	84365	NIFK	1.59224		XP_017392450.1//PREDICTED: aldehyde dehydrogenase family 3 member B1 isoform X1 [Cebus capucinus imitator];NP_000685.1//aldehyde dehydrogenase family 3 member B1 isoform a [Homo sapiens];NP_001276988.1//aldehyde dehydrogenase family 3 member B1 isoform d [Homo sapiens];NP_001276987.1//aldehyde dehydrogenase family 3 member B1 isoform c [Homo sapiens];XP_016776875.1//PREDICTED: aldehyde dehydrogen…	221	ALDH3B1	-1.6224
NP_001207403.1//liprin-alpha-2 isoform c [Homo sapiens];NP_001207407.1//liprin-alpha-2 isoform g [Homo sapiens];NP_001207402.1//liprin-alpha-2 isoform b [Homo sapiens];NP_003616.2//liprin-alpha-2 isoform a [Homo sapiens];XP_016779412.1//PREDICTED: liprin-alpha-2 isoform X28 [Pan troglodytes];NP_001207404.1//liprin-alpha-2 isoform d [Homo sapiens];XP_016875590.1//PREDICTED: liprin-alpha-2 isoform …	8499	PPFIA2	1.59181		NP_001468.1//G antigen 12I [Homo sapiens]	26748	GAGE12I	-1.62234
Q8IU60.2//RecName: Full=m7GpppN-mRNA hydrolase; AltName: Full=Nucleoside diphosphate-linked moiety X motif 20; Short=Nudix motif 20; AltName: Full=mRNA-decapping enzyme 2; Short=hDpc;NP_001229306.1//m7GpppN-mRNA hydrolase isoform 2 [Homo sapiens];NP_689837.2//m7GpppN-mRNA hydrolase isoform 1 [Homo sapiens];ELK11564.1//hypothetical protein PAL_GLEAN10025038 [Pteropus alecto]	167227	DCP2	1.59162		NP_620154.2//lysophospholipid acyltransferase 2 isoform 1 [Homo sapiens];XP_012641174.1//lysophospholipid acyltransferase 2 isoform X2 [Microcebus murinus]	129642	MBOAT2	-1.62195
XP_009248861.1//PREDICTED: ataxin-2-like protein isoform X11 [Pongo abelii];NP_663760.1//ataxin-2-like protein isoform B [Homo sapiens];NP_680780.1//ataxin-2-like protein isoform C [Homo sapiens];NP_009176.2//ataxin-2-like protein isoform A [Homo sapiens];XP_012360621.1//PREDICTED: ataxin-2-like protein [Nomascus leucogenys];NP_059867.3//ataxin-2-like protein isoform F [Homo sapiens];NP_001295159…	11273	ATXN2L	1.59014		NP_001008393.1//CTD small phosphatase-like protein isoform 1 [Homo sapiens];XP_014199641.1//PREDICTED: CTD small phosphatase-like protein [Pan paniscus];XP_016861009.1//PREDICTED: CTD small phosphatase-like protein isoform X2 [Homo sapiens];BAA21667.1//HYA22 [Homo sapiens]	10217	CTDSPL	-1.62169
NP_004437.2//bifunctional glutamate/proline--tRNA ligase [Homo sapiens]	2058	EPRS	1.59006		XP_010385312.1//PREDICTED: trafficking protein particle complex subunit 2-like [Rhinopithecus roxellana]	10597	TRAPPC2B	-1.62025
NP_003824.2//matrilin-4 isoform 1 precursor [Homo sapiens];NP_085080.1//matrilin-4 isoform 2 precursor [Homo sapiens];NP_085095.1//matrilin-4 isoform 3 precursor [Homo sapiens]	8785	MATN4	1.58971		BAG63909.1//unnamed protein product [Homo sapiens]	10714	POLD3	-1.62008
NP_878899.1//ADP-ribosylation factor-like protein 13B isoform 1 [Homo sapiens];NP_001308257.1//ADP-ribosylation factor-like protein 13B isoform 4 [Homo sapiens];NP_659433.2//ADP-ribosylation factor-like protein 13B isoform 2 [Homo sapiens];XP_011510834.1//PREDICTED: ADP-ribosylation factor-like protein 13B isoform X1 [Homo sapiens]	200894	ARL13B	1.58888		NP_001122107.1//RIMS-binding protein 3B [Homo sapiens]	440804	RIMBP3B	-1.6193
NP_001116512.1//uncharacterized protein ARIH2OS [Homo sapiens]	646450	ARIH2OS	1.58832		XP_021557051.1//E3 ubiquitin-protein ligase pellino homolog 2 [Neomonachus schauinslandi]	57161	PELI2	-1.61868
XP_001149040.2//PREDICTED: coiled-coil domain-containing protein 171 isoform X1 [Pan troglodytes];NP_001334931.1//coiled-coil domain-containing protein 171 isoform 2 [Homo sapiens];NP_775821.2//coiled-coil domain-containing protein 171 isoform 1 [Homo sapiens];NP_001342476.1//coiled-coil domain-containing protein 171 isoform 3 [Homo sapiens]	203238	CCDC171	1.58801		NP_071379.3//ankyrin repeat and EF-hand domain-containing protein 1 isoform 1 [Homo sapiens]	63926	ANKEF1	-1.61836
XP_011537941.1//PREDICTED: coiled-coil domain-containing protein R3HCC1L isoform X1 [Homo sapiens];XP_011537951.1//PREDICTED: coiled-coil domain-containing protein R3HCC1L isoform X3 [Homo sapiens];NP_001243550.1//coiled-coil domain-containing protein R3HCC1L isoform 3 [Homo sapiens]	27291	R3HCC1L	1.58787		XP_016021612.1//PREDICTED: cadherin-18 isoform X1 [Rousettus aegyptiacus];XP_010607764.1//PREDICTED: cadherin-18 isoform X2 [Fukomys damarensis];XP_016021613.1//PREDICTED: cadherin-18 isoform X2 [Rousettus aegyptiacus]	1016	CDH18	-1.61786
NP_694994.2//synaptotagmin-14 isoform 4 [Homo sapiens];NP_001139733.1//synaptotagmin-14 isoform 1 [Homo sapiens];XP_016856420.1//PREDICTED: synaptotagmin-14 isoform X2 [Homo sapiens];NP_001139734.1//synaptotagmin-14 isoform 3 [Homo sapiens];NP_001139736.1//synaptotagmin-14 isoform 2 [Homo sapiens]	255928	SYT14	1.58781		XP_011517343.1//PREDICTED: transient receptor potential cation channel subfamily M member 3 isoform X9 [Homo sapiens];XP_011517338.1//PREDICTED: transient receptor potential cation channel subfamily M member 3 isoform X10 [Homo sapiens];XP_011517346.1//PREDICTED: transient receptor potential cation channel subfamily M member 3 isoform X15 [Homo sapiens];AAH67733.1//TRPM3 protein, partial [Homo sa…	80036	TRPM3	-1.61761
XP_017825995.1//PREDICTED: histatin-3-like [Callithrix jacchus]	3347	HTN3	1.58723		NP_003110.1//paraplegin isoform 1 precursor [Homo sapiens];NP_955399.1//paraplegin isoform 2 precursor [Homo sapiens]	6687	SPG7	-1.61713
OBS83198.1//hypothetical protein A6R68_22810 [Neotoma lepida]	7320	UBE2B	1.58717		XP_013998870.1//PREDICTED: ectoderm-neural cortex protein 1-like [Salmo salar];XP_012520060.1//PREDICTED: ectoderm-neural cortex protein 1 isoform X1 [Propithecus coquereli];NP_003624.1//ectoderm-neural cortex protein 1 isoform 1 [Homo sapiens]	8507	ENC1	-1.61612
XP_011936679.1//PREDICTED: LOW QUALITY PROTEIN: uncharacterized protein LOC105595466 [Cercocebus atys];XP_015297511.1//PREDICTED: zinc finger protein 761 [Macaca fascicularis];XP_012355598.1//PREDICTED: zinc finger protein 761 isoform X2 [Nomascus leucogenys];EAW63194.1//hCG2040615, partial [Homo sapiens]	110116772	ZNF765-ZNF761	1.58619		NP_059121.1//sperm surface protein Sp17 [Homo sapiens]	53340	SPA17	-1.61603
XP_005262737.1//PREDICTED: tetraspanin-5 isoform X1 [Homo sapiens];XP_004453764.1//PREDICTED: tetraspanin-5 isoform X2 [Dasypus novemcinctus];NP_062517.1//tetraspanin-5 [Mus musculus]	10098	TSPAN5	1.58577		XP_007980262.1//PREDICTED: sorting nexin-32 isoform X2 [Chlorocebus sabaeus]	254122	SNX32	-1.61595
NP_001337006.1//protein polybromo-1 isoform 8 [Homo sapiens];NP_001337008.1//protein polybromo-1 isoform 9 [Homo sapiens];XP_016862253.1//PREDICTED: protein polybromo-1 isoform X27 [Homo sapiens];NP_001337005.1//protein polybromo-1 isoform 7 [Homo sapiens];XP_020924571.1//protein polybromo-1 isoform X10 [Sus scrofa];XP_016862233.1//PREDICTED: protein polybromo-1 isoform X12 [Homo sapiens];NP_0607…	55193	PBRM1	1.58546		NP_001243327.1//beta,beta-carotene 9',10'-oxygenase isoform d [Homo sapiens];XP_014971178.1//PREDICTED: beta,beta-carotene 9',10'-oxygenase isoform X1 [Macaca mulatta];NP_001032367.2//beta,beta-carotene 9',10'-oxygenase isoform b [Homo sapiens];NP_114144.4//beta,beta-carotene 9',10'-oxygenase isoform a [Homo sapiens]	83875	BCO2	-1.61594
NP_001155179.1//kin of IRRE-like protein 3 isoform 2 precursor [Homo sapiens];NP_115920.1//kin of IRRE-like protein 3 isoform 1 precursor [Homo sapiens];NP_001288026.1//kin of IRRE-like protein 3 isoform 3 precursor [Homo sapiens]	84623	KIRREL3	1.58534		EAX06835.1//cyclin-dependent kinase inhibitor 2C (p18, inhibits CDK4), isoform CRA_b [Homo sapiens];NP_001253.1//cyclin-dependent kinase 4 inhibitor C [Homo sapiens]	1031	CDKN2C	-1.61575
NP_659424.2//splicing factor U2AF 26 kDa subunit isoform 2 [Homo sapiens];XP_016791201.1//PREDICTED: splicing factor U2AF 26 kDa subunit isoform X1 [Pan troglodytes];NP_001035515.1//splicing factor U2AF 26 kDa subunit isoform 1 [Homo sapiens]	199746	U2AF1L4	1.58486		NP_071915.1//zinc finger matrin-type protein 3 isoform 1 [Homo sapiens];NP_689426.1//zinc finger matrin-type protein 3 isoform 2 [Homo sapiens]	64393	ZMAT3	-1.61369
NP_000215.1//keratin, type I cytoskeletal 18 [Homo sapiens]	3875	KRT18	1.58454		NP_001304840.1//protein phosphatase 1L isoform 2 [Homo sapiens];XP_016071219.1//PREDICTED: protein phosphatase 1L isoform X2 [Miniopterus natalensis];NP_640338.2//protein phosphatase 1L isoform 1 [Homo sapiens]	151742	PPM1L	-1.61343
NP_055485.2//basic leucine zipper and W2 domain-containing protein 1 isoform 4 [Homo sapiens];NP_001193998.1//basic leucine zipper and W2 domain-containing protein 1 isoform 3 [Homo sapiens];NP_001308623.1//basic leucine zipper and W2 domain-containing protein 1 isoform 7 [Homo sapiens];XP_015396456.1//PREDICTED: basic leucine zipper and W2 domain-containing protein 1 isoform X1 [Panthera tigris …	9689	BZW1	1.58427		NP_001015012.1//ras-related protein Rab-30 [Rattus norvegicus];NP_055303.2//ras-related protein Rab-30 [Homo sapiens]	27314	RAB30	-1.61338
NP_758872.1//potassium voltage-gated channel subfamily H member 1 isoform 1 [Homo sapiens];NP_002229.1//potassium voltage-gated channel subfamily H member 1 isoform 2 [Homo sapiens]	3756	KCNH1	1.58405		XP_009211781.1//sterile alpha motif domain-containing protein 12 isoform X3 [Papio anubis];NP_997389.2//sterile alpha motif domain-containing protein 12 isoform b [Homo sapiens];NP_001336740.1//sterile alpha motif domain-containing protein 12 isoform c [Homo sapiens];XP_015390090.1//PREDICTED: sterile alpha motif domain-containing protein 12 isoform X2 [Panthera tigris altaica]	401474	SAMD12	-1.61318
XP_014649995.1//PREDICTED: LOW QUALITY PROTEIN: collagen alpha-1(III) chain [Ceratotherium simum simum]	730183	LOC730183	1.58392		XP_007998572.1//PREDICTED: ectonucleotide pyrophosphatase/phosphodiesterase family member 6 isoform X2 [Chlorocebus sabaeus]	133121	ENPP6	-1.613
NP_001276702.1//putative uncharacterized protein MED14OS [Homo sapiens]	100873985	MED14OS	1.58222		NP_006154.1//transcription factor NF-E2 45 kDa subunit [Homo sapiens]	4778	NFE2	-1.61271
NP_001269799.1//blood group Rh(D) polypeptide isoform 6 [Homo sapiens];CCF77704.1//rhesus blood group D antigen variant [Homo sapiens];NP_001269800.1//blood group Rh(D) polypeptide isoform 7 [Homo sapiens];XP_005246014.1//PREDICTED: blood group Rh(CE) polypeptide isoform X6 [Homo sapiens];XP_009231852.1//PREDICTED: RH-like protein isoform X4 [Pongo abelii];BAR40328.1//RhD polypeptide [Homo sapien…	6007	RHD	1.58152		XP_007965095.1//PREDICTED: glypican-1 [Chlorocebus sabaeus]	2817	GPC1	-1.61269
NP_001335078.1//nuclear receptor coactivator 5 isoform 3 [Homo sapiens];XP_012367474.1//PREDICTED: nuclear receptor coactivator 5 [Nomascus leucogenys];NP_001335079.1//nuclear receptor coactivator 5 isoform 4 [Homo sapiens];AAG36793.1//nuclear receptor coactivator CIA, partial [Homo sapiens]	57727	NCOA5	1.58133		NP_001074312.1//glutathione S-transferase theta-2B [Homo sapiens]	653689	GSTT2B	-1.61233
NP_005352.1//melanoma-associated antigen 2 [Homo sapiens];XP_011732950.1//PREDICTED: uncharacterized protein LOC105477836 [Macaca nemestrina]	4101	MAGEA2	1.58101		NP_055836.1//zinc finger protein 292 isoform 1 [Homo sapiens]	23036	ZNF292	-1.61219
NP_006244.2//5'-AMP-activated protein kinase subunit beta-1 [Homo sapiens]	5564	PRKAB1	1.58092		XP_004446989.1//PREDICTED: voltage-dependent L-type calcium channel subunit beta-3 isoform X1 [Dasypus novemcinctus];XP_003510791.2//PREDICTED: voltage-dependent L-type calcium channel subunit beta-3 isoform X4 [Cricetulus griseus];XP_012587948.1//PREDICTED: voltage-dependent L-type calcium channel subunit beta-3 isoform X1 [Condylura cristata];NP_001193844.1//voltage-dependent L-type calcium cha…	784	CACNB3	-1.61192
NP_001191816.1//ras-related protein Rab-43 isoform b [Homo sapiens];NP_940892.1//ras-related protein Rab-43 isoform a [Homo sapiens];XP_011806097.1//PREDICTED: ras-related protein Rab-43 [Colobus angolensis palliatus]	339122	RAB43	1.58046		NP_787103.1//prostaglandin reductase 3 isoform 1 [Homo sapiens]	284273	ZADH2	-1.61189
XP_510020.3//PREDICTED: arginase-2, mitochondrial [Pan troglodytes]	384	ARG2	1.58024		XP_005273924.1//PREDICTED: EH domain-binding protein 1-like protein 1 isoform X4 [Homo sapiens];NP_001092879.1//EH domain-binding protein 1-like protein 1 isoform 1 [Homo sapiens];NP_001338016.1//EH domain-binding protein 1-like protein 1 isoform 2 [Homo sapiens];XP_005273925.1//PREDICTED: EH domain-binding protein 1-like protein 1 isoform X5 [Homo sapiens]	254102	EHBP1L1	-1.61139
NP_742013.1//E3 ubiquitin-protein ligase TRIM39 isoform 2 [Homo sapiens];NP_067076.2//E3 ubiquitin-protein ligase TRIM39 isoform 1 [Homo sapiens]	56658	TRIM39	1.57857		NP_077288.2//N-acetylglucosamine-1-phosphotransferase subunits alpha/beta precursor [Homo sapiens]	79158	GNPTAB	-1.61127
NP_001339314.1//serine/threonine-protein kinase 4 isoform 2 [Homo sapiens];NP_006273.1//serine/threonine-protein kinase 4 isoform 1 [Homo sapiens]	6789	STK4	1.5781		NP_079501.2//patatin-like phospholipase domain-containing protein 3 [Homo sapiens]	80339	PNPLA3	-1.61105
NP_003398.2//mRNA decay activator protein ZFP36 [Homo sapiens]	7538	ZFP36	1.57772		NP_000112.1//erythropoietin receptor precursor [Homo sapiens];XP_009251078.1//PREDICTED: erythropoietin receptor isoform X2 [Pongo abelii];XP_012364762.1//PREDICTED: erythropoietin receptor [Nomascus leucogenys]	2057	EPOR	-1.61073
XP_005582881.1//PREDICTED: period circadian protein homolog 1 isoform X1 [Macaca fascicularis]	5187	PER1	1.5771		NP_002195.1//integrin alpha-3 preproprotein [Homo sapiens]	3675	ITGA3	-1.6103
NP_036214.2//zinc finger protein ZFPM2 [Homo sapiens]	23414	ZFPM2	1.57696		NP_001268357.1//dynein intermediate chain 1, axonemal isoform 2 [Homo sapiens];NP_036276.1//dynein intermediate chain 1, axonemal isoform 1 [Homo sapiens]	27019	DNAI1	-1.6094
BAD92231.1//tripartite motif-containing 25 variant, partial [Homo sapiens]	7706	TRIM25	1.57634		NP_071894.1//ras-related protein Rab-17 [Homo sapiens]	64284	RAB17	-1.60933
NP_006512.2//transcription factor E3 isoform 1 [Homo sapiens]	7030	TFE3	1.57629		NP_004570.2//mitogen-activated protein kinase kinase kinase kinase 2 isoform 1 [Homo sapiens];NP_001294919.1//mitogen-activated protein kinase kinase kinase kinase 2 isoform 2 [Homo sapiens]	5871	MAP4K2	-1.608
XP_008007084.1//PREDICTED: single Ig IL-1-related receptor isoform X1 [Chlorocebus sabaeus]	59307	SIGIRR	1.57573		XP_004465191.1//PREDICTED: calcium-binding tyrosine phosphorylation-regulated protein isoform X1 [Dasypus novemcinctus];XP_003262042.1//PREDICTED: calcium-binding tyrosine phosphorylation-regulated protein isoform X2 [Nomascus leucogenys];XP_005258304.1//PREDICTED: calcium-binding tyrosine phosphorylation-regulated protein isoform X2 [Homo sapiens];NP_619585.1//calcium-binding tyrosine phosphoryl…	26256	CABYR	-1.60751
XP_011540070.1//PREDICTED: ligand-dependent nuclear receptor-interacting factor 1 isoform X2 [Homo sapiens];XP_005271086.1//PREDICTED: ligand-dependent nuclear receptor-interacting factor 1 isoform X1 [Homo sapiens];NP_060842.3//ligand-dependent nuclear receptor-interacting factor 1 isoform 1 [Homo sapiens];XP_016857257.1//PREDICTED: ligand-dependent nuclear receptor-interacting factor 1 isoform …	55791	LRIF1	1.57498		NP_055182.3//protein FAM162A [Homo sapiens]	26355	FAM162A	-1.60744
NP_001122098.1//protein spire homolog 1 isoform a [Homo sapiens];NP_064533.3//protein spire homolog 1 isoform b [Homo sapiens];XP_005258179.1//PREDICTED: protein spire homolog 1 isoform X2 [Homo sapiens]	56907	SPIRE1	1.5746		XP_003941621.1//PREDICTED: EMILIN-1 [Saimiri boliviensis boliviensis]	11117	EMILIN1	-1.60727
XP_011946188.1//PREDICTED: phosphopantothenoylcysteine decarboxylase isoform X3 [Cercocebus atys];NP_068595.3//phosphopantothenoylcysteine decarboxylase isoform a [Homo sapiens];XP_011946186.1//PREDICTED: phosphopantothenoylcysteine decarboxylase isoform X1 [Cercocebus atys]	60490	PPCDC	1.57446		XP_006723267.1//PREDICTED: uncharacterized protein C19orf68 isoform X1 [Homo sapiens];XP_011936094.1//PREDICTED: uncharacterized protein C19orf68 homolog isoform X1 [Cercocebus atys]	374920	ZSWIM9	-1.60675
XP_018877875.1//PREDICTED: cytochrome P450 20A1 [Gorilla gorilla gorilla]	57404	CYP20A1	1.57444		NP_001005505.1//voltage-dependent calcium channel subunit alpha-2/delta-2 isoform a precursor [Homo sapiens];XP_011737764.1//PREDICTED: voltage-dependent calcium channel subunit alpha-2/delta-2 isoform X1 [Macaca nemestrina];XP_011737765.1//PREDICTED: voltage-dependent calcium channel subunit alpha-2/delta-2 isoform X2 [Macaca nemestrina];EAW65119.1//calcium channel, voltage-dependent, alpha 2/de…	9254	CACNA2D2	-1.60627
XP_007961467.1//PREDICTED: heterogeneous nuclear ribonucleoprotein H3 isoform X1 [Chlorocebus sabaeus];XP_015846039.1//PREDICTED: heterogeneous nuclear ribonucleoprotein H3 isoform X3 [Peromyscus maniculatus bairdii];XP_015846033.1//PREDICTED: heterogeneous nuclear ribonucleoprotein H3 isoform X1 [Peromyscus maniculatus bairdii];XP_008505149.1//PREDICTED: heterogeneous nuclear ribonucleoprotein H…	3189	HNRNPH3	1.57378		XP_012294861.1//canalicular multispecific organic anion transporter 1 [Aotus nancymaae];XP_010331673.1//PREDICTED: canalicular multispecific organic anion transporter 1 [Saimiri boliviensis boliviensis];NP_000383.1//canalicular multispecific organic anion transporter 1 [Homo sapiens]	1244	ABCC2	-1.60611
NP_001318.1//cancer/testis antigen 1 [Homo sapiens]	246100	CTAG1A	1.57377		NP_006738.3//signal-induced proliferation-associated protein 1 [Homo sapiens]	6494	SIPA1	-1.60586
KFW86740.1//hypothetical protein N336_03488, partial [Phalacrocorax carbo];XP_008703096.1//PREDICTED: poly [ADP-ribose] polymerase 11 [Ursus maritimus]	57097	PARP11	1.57372		NP_653306.1//tektin-4 isoform 1 [Homo sapiens]	150483	TEKT4	-1.60575
XP_012631195.1//protein MAK16 homolog isoform X2 [Microcebus murinus]	84549	MAK16	1.57361		XP_011798356.1//PREDICTED: kelch repeat and BTB domain-containing protein 7 isoform X1 [Colobus angolensis palliatus]	84078	KBTBD7	-1.60561
CAG30365.1//dJ579N16.4 [Homo sapiens]	79924	ADM2	1.57351		XP_007990835.1//PREDICTED: probable global transcription activator SNF2L1 isoform X2 [Chlorocebus sabaeus];XP_004280571.1//PREDICTED: probable global transcription activator SNF2L1 isoform X2 [Orcinus orca];NP_001269803.1//probable global transcription activator SNF2L1 isoform d [Homo sapiens];XP_005262519.1//PREDICTED: probable global transcription activator SNF2L1 isoform X2 [Homo sapiens]	6594	SMARCA1	-1.60553
NP_001167594.1//uncharacterized protein C18orf63 [Homo sapiens]	644041	C18orf63	1.57315		NP_001136407.1//max dimerization protein 3 isoform b [Homo sapiens];NP_112590.1//max dimerization protein 3 isoform a [Homo sapiens]	83463	MXD3	-1.60428
NP_001306978.1//ribosomal RNA small subunit methyltransferase NEP1 isoform 2 [Homo sapiens];NP_006322.4//ribosomal RNA small subunit methyltransferase NEP1 isoform 1 [Homo sapiens]	10436	EMG1	1.57299		NP_620279.1//guanidinoacetate N-methyltransferase isoform b [Homo sapiens];NP_000147.1//guanidinoacetate N-methyltransferase isoform a [Homo sapiens]	2593	GAMT	-1.60363
NP_002340.2//lymphocyte antigen 75 precursor [Homo sapiens]	4065	LY75	1.57289		NP_005666.2//protein DGCR6 [Homo sapiens]	8214	DGCR6	-1.60353
NP_612564.1//toll-like receptor 4 isoform A precursor [Homo sapiens];EAW87450.1//hCG27399, isoform CRA_c [Homo sapiens]	7099	TLR4	1.57239		NP_001239331.1//transmembrane protein 249 isoform 1 [Homo sapiens];XP_008000253.1//PREDICTED: LOW QUALITY PROTEIN: transmembrane protein 249 [Chlorocebus sabaeus];NP_001239333.1//transmembrane protein 249 isoform 2 [Homo sapiens]	340393	TMEM249	-1.60348
NP_056359.2//transmembrane protein 98 [Homo sapiens]	26022	TMEM98	1.57217		NP_003491.1//peroxisomal acyl-coenzyme A oxidase 2 [Homo sapiens]	8309	ACOX2	-1.60335
XP_017704007.1//PREDICTED: E3 ubiquitin-protein ligase RNF6 isoform X2 [Rhinopithecus bieti];XP_015294566.1//PREDICTED: E3 ubiquitin-protein ligase RNF6 isoform X3 [Macaca fascicularis];XP_011940224.1//PREDICTED: E3 ubiquitin-protein ligase RNF6 isoform X1 [Cercocebus atys]	6049	RNF6	1.57183		NP_997274.2//regulator of G-protein signaling 9-binding protein [Homo sapiens]	388531	RGS9BP	-1.60199
XP_016797476.1//PREDICTED: centrosomal protein of 63 kDa isoform X14 [Pan troglodytes];NP_001035843.1//centrosomal protein of 63 kDa isoform d [Homo sapiens];XP_008974331.1//PREDICTED: centrosomal protein of 63 kDa isoform X3 [Pan paniscus];XP_009444790.1//PREDICTED: centrosomal protein of 63 kDa isoform X5 [Pan troglodytes];XP_008974339.1//PREDICTED: centrosomal protein of 63 kDa isoform X11 [Pa…	80254	CEP63	1.5714		XP_005277032.1//PREDICTED: SH2B adapter protein 2 isoform X1 [Homo sapiens];XP_012351674.1//PREDICTED: LOW QUALITY PROTEIN: SH2B adapter protein 2 [Nomascus leucogenys];NP_066189.3//SH2B adapter protein 2 [Homo sapiens];XP_011514042.1//PREDICTED: SH2B adapter protein 2 isoform X3 [Homo sapiens]	10603	SH2B2	-1.60166
NP_001129386.1//kielin/chordin-like protein isoform 1 precursor [Homo sapiens];EAW83701.1//hCG2038585, partial [Homo sapiens];NP_955381.2//kielin/chordin-like protein isoform 2 precursor [Homo sapiens]	375616	KCP	1.57135		NP_598289.1//calcium/calmodulin-dependent protein kinase type II subunit gamma [Rattus norvegicus];NP_001213.2//calcium/calmodulin-dependent protein kinase type II subunit gamma isoform 4 [Homo sapiens];NP_999358.1//calcium/calmodulin-dependent protein kinase type II subunit gamma [Sus scrofa];XP_016872222.1//PREDICTED: calcium/calmodulin-dependent protein kinase type II subunit gamma isoform X31…	818	CAMK2G	-1.60101
NP_001596.2//alanine--tRNA ligase, cytoplasmic [Homo sapiens]	16	AARS	1.57091		XP_001138227.3//PREDICTED: galactokinase [Pan troglodytes]	2584	GALK1	-1.60071
NP_055158.1//claudin-15 [Homo sapiens]	24146	CLDN15	1.57089		XP_018872000.1//PREDICTED: zinc finger protein 224 [Gorilla gorilla gorilla];XP_011983612.2//PREDICTED: zinc finger protein 234 isoform X7 [Ovis aries musimon]	7767	ZNF224	-1.60057
XP_012905138.1//PREDICTED: zinc finger protein with KRAB and SCAN domains 8 [Mustela putorius furo];XP_019840920.1//PREDICTED: uncharacterized protein LOC109576722 [Bos indicus];NP_001307487.1//zinc finger and SCAN domain-containing protein 16 isoform d [Homo sapiens]	80345	ZSCAN16	1.57056		XP_006710677.1//PREDICTED: tctex1 domain-containing protein 4 isoform X1 [Homo sapiens]	343521	TCTEX1D4	-1.60037
XP_012354291.1//PREDICTED: LOW QUALITY PROTEIN: zinc finger protein 674-like [Nomascus leucogenys]	55634	KRBOX4	1.57049		XP_016806763.1//PREDICTED: VPS10 domain-containing receptor SorCS2 isoform X2 [Pan troglodytes];NP_065828.2//VPS10 domain-containing receptor SorCS2 precursor [Homo sapiens];XP_016863970.1//PREDICTED: VPS10 domain-containing receptor SorCS2 isoform X4 [Homo sapiens]	57537	SORCS2	-1.60037
NP_005229.1//protein C-ets-1 isoform 2 [Homo sapiens];XP_015291426.1//PREDICTED: protein C-ets-1 isoform X4 [Macaca fascicularis];NP_001137292.1//protein C-ets-1 isoform 1 [Homo sapiens];XP_021782433.1//protein C-ets-1 isoform X6 [Papio anubis];XP_006072439.1//PREDICTED: transforming protein p68/c-ets-1 isoform X4 [Bubalus bubalis]	2113	ETS1	1.57036		CAD19439.1//Spir-2 protein, partial [Homo sapiens]	84501	SPIRE2	-1.59947
XP_010984281.1//PREDICTED: mediator of RNA polymerase II transcription subunit 10 [Camelus dromedarius]	84246	MED10	1.57001		NP_006864.2//stonin-1 [Homo sapiens]	11037	STON1	-1.59935
NP_002308.2//protein-lysine 6-oxidase isoform 1 preproprotein [Homo sapiens];XP_017715216.1//PREDICTED: protein-lysine 6-oxidase [Rhinopithecus bieti]	4015	LOX	1.56977		NP_001287983.1//prenylcysteine oxidase-like isoform 2 [Homo sapiens];NP_001287986.1//prenylcysteine oxidase-like isoform 3 [Homo sapiens];NP_076933.3//prenylcysteine oxidase-like isoform 1 precursor [Homo sapiens]	78991	PCYOX1L	-1.59929
NP_116191.2//signal peptide peptidase-like 2A precursor [Homo sapiens];XP_005254779.1//PREDICTED: signal peptide peptidase-like 2A isoform X1 [Homo sapiens]	84888	SPPL2A	1.56965		NP_001303275.1//reversion-inducing cysteine-rich protein with Kazal motifs isoform 3 precursor [Homo sapiens];XP_003829901.2//PREDICTED: reversion-inducing cysteine-rich protein with Kazal motifs [Pan paniscus];XP_020042618.1//reversion-inducing cysteine-rich protein with Kazal motifs, partial [Castor canadensis];NP_066934.1//reversion-inducing cysteine-rich protein with Kazal motifs isoform 1 pr…	8434	RECK	-1.59793
NP_001240758.1//protein tyrosine phosphatase domain-containing protein 1 isoform 3 [Homo sapiens];NP_818931.1//protein tyrosine phosphatase domain-containing protein 1 isoform 2 [Homo sapiens];NP_001240759.1//protein tyrosine phosphatase domain-containing protein 1 isoform 4 [Homo sapiens];NP_689635.3//protein tyrosine phosphatase domain-containing protein 1 isoform 1 [Homo sapiens];XP_010347089.…	138639	PTPDC1	1.56964		XP_008959939.2//PREDICTED: membrane progestin receptor alpha [Pan paniscus]	164091	PAQR7	-1.59782
NP_976249.1//fin bud initiation factor homolog precursor [Homo sapiens]	387758	FIBIN	1.56956		NP_079431.1//proteasomal ATPase-associated factor 1 isoform 2 [Homo sapiens];NP_001254732.1//proteasomal ATPase-associated factor 1 isoform 1 [Homo sapiens]	80227	PAAF1	-1.59777
XP_010610105.1//PREDICTED: paired box protein Pax-3 isoform X2 [Fukomys damarensis];ELR62418.1//Paired box protein Pax-3, partial [Bos mutus];NP_000429.2//paired box protein Pax-3 isoform PAX3a [Homo sapiens];XP_011918121.1//PREDICTED: paired box protein Pax-3 isoform X4 [Cercocebus atys];XP_012497941.1//PREDICTED: paired box protein Pax-3 isoform X3 [Propithecus coquereli];XP_012420332.1//PREDIC…	5077	PAX3	1.56855		XP_006150834.2//PREDICTED: chromobox protein homolog 7 isoform X3 [Tupaia chinensis];XP_006150836.2//PREDICTED: chromobox protein homolog 7 isoform X7 [Tupaia chinensis];XP_006150832.2//PREDICTED: chromobox protein homolog 7 isoform X1 [Tupaia chinensis]	23492	CBX7	-1.59625
NP_065115.3//N-lysine methyltransferase KMT5A isoform 1 [Homo sapiens];NP_001311433.1//N-lysine methyltransferase KMT5A isoform 2 [Homo sapiens];Q9NQR1.3//RecName: Full=N-lysine methyltransferase KMT5A; AltName: Full=H4-K20-HMTase KMT5A; AltName: Full=Histone-lysine N-methyltransferase KMT5A; AltName: Full=Lysine N-methyltransferase 5A; AltName: Full=Lysine-specific methylase 5A; AltName: Full=PR…	387893	KMT5A	1.56826		NP_001337563.1//protein NOXP20 isoform 7 [Homo sapiens];NP_001337561.1//protein NOXP20 isoform 5 [Homo sapiens];NP_001337564.1//protein NOXP20 isoform 8 [Homo sapiens];NP_001337562.1//protein NOXP20 isoform 6 [Homo sapiens];AAH40452.1//Family with sequence similarity 114, member A1 [Homo sapiens];NP_612398.2//protein NOXP20 isoform 1 [Homo sapiens]	92689	FAM114A1	-1.59617
NP_001098549.2//probable fibrosin-1 [Homo sapiens];XP_011544221.1//PREDICTED: probable fibrosin-1 isoform X3 [Homo sapiens];XP_011544219.1//PREDICTED: probable fibrosin-1 isoform X2 [Homo sapiens]	64319	FBRS	1.56818		NP_891550.1//A disintegrin and metalloproteinase with thrombospondin motifs 9 isoform 1 preproprotein [Homo sapiens];NP_001305710.1//A disintegrin and metalloproteinase with thrombospondin motifs 9 isoform 4 precursor [Homo sapiens]	56999	ADAMTS9	-1.59615
NP_705834.2//protein FAM71A [Homo sapiens]	149647	FAM71A	1.56789		NP_001336365.1//DNA dC-;NP_001336367.1//DNA dC-;NP_068594.1//DNA dC-	60489	APOBEC3G	-1.59601
OPJ77371.1//LIM domain transcription factor LMO4 isoform B [Patagioenas fasciata monilis];ERE87669.1//LIM domain transcription factor LMO4.2-like protein [Cricetulus griseus]	8543	LMO4	1.56775		NP_689968.1//protein canopy homolog 4 precursor [Homo sapiens]	245812	CNPY4	-1.59584
XP_012507255.1//PREDICTED: RNA-binding E3 ubiquitin-protein ligase MEX3C [Propithecus coquereli]	51320	MEX3C	1.56756		XP_011535944.1//PREDICTED: rho guanine nucleotide exchange factor 37 isoform X3 [Homo sapiens]	389337	ARHGEF37	-1.59568
NP_001295330.1//methyltransferase-like protein 4 isoform 2 [Homo sapiens];NP_073751.3//methyltransferase-like protein 4 isoform 1 [Homo sapiens]	64863	METTL4	1.56748		XP_016865004.1//PREDICTED: peptidyl-glycine alpha-amidating monooxygenase isoform X22 [Homo sapiens];XP_016864990.1//PREDICTED: peptidyl-glycine alpha-amidating monooxygenase isoform X8 [Homo sapiens];XP_016864999.1//PREDICTED: peptidyl-glycine alpha-amidating monooxygenase isoform X17 [Homo sapiens];XP_016865003.1//PREDICTED: peptidyl-glycine alpha-amidating monooxygenase isoform X21 [Homo sapie…	5066	PAM	-1.59567
XP_010724916.1//PREDICTED: E3 ubiquitin-protein ligase Midline-1 isoform X1 [Meleagris gallopavo];NP_001180207.1//E3 ubiquitin-protein ligase Midline-1 isoform 3 [Homo sapiens];NP_001180210.1//E3 ubiquitin-protein ligase Midline-1 isoform 6 [Homo sapiens];NP_001180209.1//E3 ubiquitin-protein ligase Midline-1 isoform 5 [Homo sapiens];XP_004000308.1//PREDICTED: E3 ubiquitin-protein ligase Midline-1…	4281	MID1	1.56688		XP_007961849.1//PREDICTED: sorbin and SH3 domain-containing protein 1 isoform X12 [Chlorocebus sabaeus];NP_001030126.1//sorbin and SH3 domain-containing protein 1 isoform 3 [Homo sapiens];XP_007961853.1//PREDICTED: sorbin and SH3 domain-containing protein 1 isoform X16 [Chlorocebus sabaeus];NP_001030128.1//sorbin and SH3 domain-containing protein 1 isoform 5 [Homo sapiens];XP_016871013.1//PREDICT…	10580	SORBS1	-1.59421
NP_004981.2//methionine--tRNA ligase, cytoplasmic [Homo sapiens]	4141	MARS	1.56678		NP_940926.1//testis-expressed protein 9 isoform 1 [Homo sapiens]	374618	TEX9	-1.59419
XP_018869430.1//PREDICTED: tyrosine-protein kinase Yes [Gorilla gorilla gorilla];XP_007972691.1//PREDICTED: tyrosine-protein kinase Yes isoform X1 [Chlorocebus sabaeus]	7525	YES1	1.56673		NP_078809.2//carbohydrate sulfotransferase 5 [Homo sapiens]	23563	CHST5	-1.59379
XP_583362.3//PREDICTED: zinc finger protein 317 isoform X1 [Bos taurus]	57693	ZNF317	1.56666		AJQ17038.1//carcinoembryonic antigen-related cell adhesion molecule 19 isoform 7 transcript variant 9 [Homo sapiens];NP_064604.2//carcinoembryonic antigen-related cell adhesion molecule 19 isoform 2 precursor [Homo sapiens];NP_001121365.1//carcinoembryonic antigen-related cell adhesion molecule 19 isoform 1 precursor [Homo sapiens]	56971	CEACAM19	-1.59351
NP_001293100.1//alcohol dehydrogenase 4 isoform 1 [Homo sapiens];AAA51595.1//alcohol dehydrogenase pi subunit [Homo sapiens]	127	ADH4	1.56644		XP_017748464.1//PREDICTED: transcription factor 7-like 1 [Rhinopithecus bieti]	83439	TCF7L1	-1.59351
NP_001188477.1//monocarboxylate transporter 5 isoform 4 [Homo sapiens];NP_001306149.1//monocarboxylate transporter 5 isoform 6 [Homo sapiens];NP_001188478.1//monocarboxylate transporter 5 isoform 5 [Homo sapiens];NP_001188475.1//monocarboxylate transporter 5 isoform 2 [Homo sapiens];NP_004687.1//monocarboxylate transporter 5 isoform 1 [Homo sapiens];NP_001188476.1//monocarboxylate transporter 5 i…	9122	SLC16A4	1.56634		NP_060796.1//GTPase IMAP family member 4 [Homo sapiens]	55303	GIMAP4	-1.59351
XP_005247648.1//PREDICTED: protein CDV3 homolog isoform X5 [Homo sapiens];XP_011511263.1//PREDICTED: protein CDV3 homolog isoform X4 [Homo sapiens];EAW79176.1//CDV3 homolog (mouse), isoform CRA_a [Homo sapiens];NP_001127894.1//protein CDV3 homolog isoform a [Homo sapiens];NP_060018.1//protein CDV3 homolog isoform b [Homo sapiens];XP_005247647.1//PREDICTED: protein CDV3 homolog isoform X3 [Homo sa…	55573	CDV3	1.56556		NP_001120651.2//unconventional myosin-VIIa isoform 3 [Homo sapiens];NP_001120652.1//unconventional myosin-VIIa isoform 2 [Homo sapiens];NP_000251.3//unconventional myosin-VIIa isoform 1 [Homo sapiens]	4647	MYO7A	-1.59283
AAF65181.1//HDCMA39P, partial [Homo sapiens]	51026	GOLT1B	1.5655		NP_031359.2//NKG2-E type II integral membrane protein isoform H [Homo sapiens];NP_002252.2//NKG2-E type II integral membrane protein isoform E [Homo sapiens]	3823	KLRC3	-1.59269
NP_001124537.1//Rieske domain-containing protein isoform 1 [Homo sapiens];XP_011799670.1//PREDICTED: Rieske domain-containing protein isoform X1 [Colobus angolensis palliatus]	317671	RFESD	1.56512		NP_079487.2//G kinase-anchoring protein 1 isoform a [Homo sapiens];NP_001129425.1//G kinase-anchoring protein 1 isoform b [Homo sapiens];EAW62665.1//G kinase anchoring protein 1, isoform CRA_a [Homo sapiens]	80318	GKAP1	-1.59268
XP_016870107.1//PREDICTED: F-box only protein 10 isoform X1 [Homo sapiens]	26267	FBXO10	1.56508		NP_060590.1//armadillo repeat-containing protein 1 isoform 1 [Homo sapiens];NP_001273631.1//armadillo repeat-containing protein 1 isoform 2 [Homo sapiens]	55156	ARMC1	-1.59244
XP_008510981.1//PREDICTED: phosphoglucomutase-like protein 5 [Equus przewalskii]	5239	PGM5	1.56487		NP_001180305.1//telomerase reverse transcriptase isoform 2 [Homo sapiens];NP_937983.2//telomerase reverse transcriptase isoform 1 [Homo sapiens]	7015	TERT	-1.59203
XP_009241733.1//PREDICTED: histone-lysine N-methyltransferase 2C-like isoform X1 [Pongo abelii]	574	BAGE	1.56364		NP_001275674.1//CKLF-like MARVEL transmembrane domain-containing protein 5 isoform e [Homo sapiens];NP_001275673.1//CKLF-like MARVEL transmembrane domain-containing protein 5 isoform d [Homo sapiens];NP_001275675.1//CKLF-like MARVEL transmembrane domain-containing protein 5 isoform f [Homo sapiens];XP_003314312.1//PREDICTED: CKLF-like MARVEL transmembrane domain-containing protein 5 isoform X2 [P…	116173	CMTM5	-1.59181
XP_012667533.1//PREDICTED: homeobox protein DLX-1 [Otolemur garnettii];XP_009236104.1//PREDICTED: homeobox protein DLX-1 isoform X3 [Pongo abelii]	1745	DLX1	1.56359		XP_010369589.1//PREDICTED: dynamin-3 isoform X1 [Rhinopithecus roxellana];NP_001337133.1//dynamin-3 isoform d [Homo sapiens];XP_020826175.1//dynamin-3 isoform X5 [Phascolarctos cinereus];NP_001337134.1//dynamin-3 isoform e [Homo sapiens];NP_001337135.1//dynamin-3 isoform f [Homo sapiens];NP_056384.2//dynamin-3 isoform a [Homo sapiens];XP_018882231.1//PREDICTED: dynamin-3 isoform X6 [Gorilla goril…	26052	DNM3	-1.59139
XP_019960364.1//PREDICTED: collagen alpha-5(IV) chain-like [Paralichthys olivaceus]	115908	CTHRC1	1.5635		NP_055684.3//IQ motif and SEC7 domain-containing protein 1 isoform b [Homo sapiens];NP_001127854.1//IQ motif and SEC7 domain-containing protein 1 isoform a [Homo sapiens];EAW64148.1//IQ motif and Sec7 domain 1, isoform CRA_b [Homo sapiens];XP_011532610.1//PREDICTED: IQ motif and SEC7 domain-containing protein 1 isoform X7 [Homo sapiens]	9922	IQSEC1	-1.59114
EHH20263.1//hypothetical protein EGK_03078, partial [Macaca mulatta];XP_006027950.1//PREDICTED: anaphase-promoting complex subunit 16 isoform X1 [Alligator sinensis];XP_011586098.1//PREDICTED: anaphase-promoting complex subunit 16 [Aquila chrysaetos canadensis]	119504	ANAPC16	1.56312		NP_001138668.1//spermatogenesis-associated protein 31A6 [Homo sapiens]	389730	SPATA31A6	-1.59047
NP_003277.1//DNA topoisomerase 1 [Homo sapiens]	7150	TOP1	1.56154		XP_005573852.1//PREDICTED: dynein heavy chain 7, axonemal isoform X1 [Macaca fascicularis]	56171	DNAH7	-1.58957
XP_006143062.1//PREDICTED: ras-related protein Ral-A isoform X1 [Tupaia chinensis]	5898	RALA	1.56149		NP_006574.1//visual pigment-like receptor peropsin [Homo sapiens]	10692	RRH	-1.58951
NP_001184036.1//schwannomin-interacting protein 1 isoform 2 [Homo sapiens];XP_016795461.1//PREDICTED: schwannomin-interacting protein 1 isoform X3 [Pan troglodytes];XP_014393459.1//PREDICTED: schwannomin-interacting protein 1 [Myotis brandtii];XP_016795460.1//PREDICTED: schwannomin-interacting protein 1 isoform X2 [Pan troglodytes];NP_055390.1//schwannomin-interacting protein 1 isoform 1 [Homo sa…	100505385	IQCJ-SCHIP1	1.56067		NP_001701.2//complement factor B preproprotein [Homo sapiens]	629	CFB	-1.58951
NP_000018.2//N(4)-(beta-N-acetylglucosaminyl)-L-asparaginase isoform 1 preproprotein [Homo sapiens];NP_001165459.1//N(4)-(beta-N-acetylglucosaminyl)-L-asparaginase isoform 2 precursor [Homo sapiens]	175	AGA	1.5606		NP_064632.2//atypical kinase COQ8A, mitochondrial [Homo sapiens]	56997	COQ8A	-1.58951
NP_689673.2//uncharacterized protein C17orf77 [Homo sapiens]	146723	C17orf77	1.55953		XP_001090451.1//PREDICTED: acylphosphatase-1 [Macaca mulatta];XP_006745851.1//PREDICTED: uncharacterized protein LOC102729278 [Leptonychotes weddellii];XP_001159367.2//PREDICTED: acylphosphatase-1 isoform X1 [Pan troglodytes]	97	ACYP1	-1.5893
NP_659425.1//UDP-N-acetylglucosamine transferase subunit ALG14 homolog isoform 1 [Homo sapiens];NP_001292171.1//UDP-N-acetylglucosamine transferase subunit ALG14 homolog isoform 2 [Homo sapiens]	199857	ALG14	1.55948		XP_019815028.1//PREDICTED: tetraspanin-33 [Bos indicus]	340348	TSPAN33	-1.58929
[truncated: 2,056 more rows]
