# Supplementary material for: Divergent organ-specific isogenic metastatic cell lines identified using multi-omics exhibit differential drug sensitivity
Source: PLoS One. 2020 Nov 16;15(11):e0242384. doi: 10.1371/journal.pone.0242384 (PMC7668614; doi:10.1371/journal.pone.0242384)
Supplement: S10 Spreadsheet — (XLSX) [file pone.0242384.s067.xlsx]

## Sheet: S10-Sp-435-to-1oT Up&DN
Nr Description	Gene ID	Gene Symbol	Linear FC Spine-435 / 1o Tumor-435		Nr Description	Gene ID	Gene Symbol	Linear FC Spine-435 / 1o Tumor-435
XP_007651673.1//PREDICTED: actin, alpha skeletal muscle [Cricetulus griseus]	58	ACTA1	15.7429		XP_009206850.1//small EDRK-rich factor 1 isoform X1 [Papio anubis];NP_068802.1//small EDRK-rich factor 1 isoform 1 [Homo sapiens]	8293	SERF1A	-8.7195
XP_016860331.1//PREDICTED: RANBP2-like and GRIP domain-containing protein 5/6 isoform X6 [Homo sapiens];NP_115636.1//RANBP2-like and GRIP domain-containing protein 5/6 isoform 2 [Homo sapiens];NP_005045.2//RANBP2-like and GRIP domain-containing protein 5/6 isoform 1 [Homo sapiens]	729540	RGPD6	11.7954		XP_006028766.1//PREDICTED: stanniocalcin-1 [Alligator sinensis]	6781	STC1	-6.83
XP_010612927.2//PREDICTED: creatine kinase M-type [Fukomys damarensis]	1158	CKM	10.5534		NP_006056.2//signal-regulatory protein beta-1 isoform 1 precursor [Homo sapiens];NP_001317568.1//signal-regulatory protein beta-1 isoform 4 precursor [Homo sapiens];NP_001077379.1//signal-regulatory protein beta-1 isoform 2 precursor [Homo sapiens];NP_001129316.1//signal-regulatory protein beta-1 isoform 3 precursor [Homo sapiens];XP_016883070.1//PREDICTED: signal-regulatory protein beta-1 isofor…	10326	SIRPB1	-6.14988
XP_007991067.1//PREDICTED: SLIT and NTRK-like protein 4 isoform X1 [Chlorocebus sabaeus];XP_011745586.1//PREDICTED: SLIT and NTRK-like protein 4 isoform X1 [Macaca nemestrina];XP_012902197.1//PREDICTED: SLIT and NTRK-like protein 4 isoform X1 [Mustela putorius furo]	139065	SLITRK4	8.3122		NP_001207.2//carbonic anhydrase 9 precursor [Homo sapiens]	768	CA9	-4.37691
NP_777152.1//myosin-7 [Bos taurus]	4625	MYH7	6.80465		NP_000631.1//interleukin-13 receptor subunit alpha-2 precursor [Homo sapiens]	3598	IL13RA2	-4.19693
NP_001268763.1//germinal center-associated signaling and motility-like protein isoform b [Homo sapiens];NP_660321.1//germinal center-associated signaling and motility-like protein isoform a [Homo sapiens];XP_009440109.1//PREDICTED: germinal center-associated signaling and motility-like protein isoform X1 [Pan troglodytes];BAC85873.1//unnamed protein product [Homo sapiens]	148823	GCSAML	6.59239		EAX11680.1//G protein-coupled receptor 39, isoform CRA_c [Homo sapiens];NP_001499.1//G-protein coupled receptor 39 [Homo sapiens]	2863	GPR39	-3.80807
NP_002336.1//lumican precursor [Homo sapiens]	4060	LUM	5.85929		XP_005968572.1//PREDICTED: LOW QUALITY PROTEIN: collagen alpha-1(XIII) chain [Pantholops hodgsonii];XP_011980932.1//PREDICTED: collagen alpha-1(XIII) chain isoform X26 [Ovis aries musimon];XP_017898056.1//PREDICTED: collagen alpha-1(XIII) chain isoform X9 [Capra hircus];XP_012618095.1//collagen alpha-1(XIII) chain isoform X7 [Microcebus murinus];XP_018891109.1//PREDICTED: collagen alpha-1(XIII) c…	1305	COL13A1	-3.79659
XP_007964574.1//PREDICTED: desmin [Chlorocebus sabaeus]	1674	DES	5.61698		NP_004589.1//testican-1 precursor [Homo sapiens];BAD92938.1//sparc/osteonectin, cwcv and kazal-like domains proteoglycan precursor variant, partial [Homo sapiens]	6695	SPOCK1	-3.73859
NP_001008781.2//protocadherin Fat 3 precursor [Homo sapiens];XP_016872670.1//PREDICTED: protocadherin Fat 3 isoform X3 [Homo sapiens]	120114	FAT3	5.23571		CAC82986.1//XAGE-1c protein [Homo sapiens];XP_016885235.1//PREDICTED: X antigen family member 1 isoform X1 [Homo sapiens];XP_016885236.1//PREDICTED: X antigen family member 1 isoform X2 [Homo sapiens]	653220	XAGE1A	-3.45725
NP_001280100.1//H19 opposite tumor suppressor [Homo sapiens]	103344718	HOTS	5.07001		XP_016885235.1//PREDICTED: X antigen family member 1 isoform X1 [Homo sapiens];XP_016885236.1//PREDICTED: X antigen family member 1 isoform X2 [Homo sapiens]	653067	XAGE1B	-3.45725
NP_001180511.1//neuronal cell adhesion molecule isoform D precursor [Homo sapiens];NP_001032209.1//neuronal cell adhesion molecule isoform A precursor [Homo sapiens];XP_003921136.1//PREDICTED: neuronal cell adhesion molecule isoform X14 [Saimiri boliviensis boliviensis];XP_003921135.1//PREDICTED: neuronal cell adhesion molecule isoform X15 [Saimiri boliviensis boliviensis];XP_003921137.1//PREDICT…	4897	NRCAM	4.96914		NP_542158.1//prostaglandin G/H synthase 1 isoform 2 precursor [Homo sapiens];XP_016817087.1//PREDICTED: prostaglandin G/H synthase 1 [Pan troglodytes];NP_001258093.1//prostaglandin G/H synthase 1 isoform 3 precursor [Homo sapiens];XP_007966350.1//PREDICTED: prostaglandin G/H synthase 1 isoform X1 [Chlorocebus sabaeus];NP_001258297.1//prostaglandin G/H synthase 1 isoform 6 [Homo sapiens];XP_007966…	5742	PTGS1	-3.30945
NP_002355.2//melanoma-associated antigen B2 [Homo sapiens]	4113	MAGEB2	4.82993		NP_001092285.1//protein TESPA1 isoform 1 [Homo sapiens];NP_001338079.1//protein TESPA1 isoform 3 [Homo sapiens]	9840	TESPA1	-3.25904
XP_011783308.1//PREDICTED: VPS10 domain-containing receptor SorCS1 isoform X2 [Colobus angolensis palliatus];XP_011783307.1//PREDICTED: VPS10 domain-containing receptor SorCS1 isoform X1 [Colobus angolensis palliatus];XP_006231587.1//PREDICTED: VPS10 domain-containing receptor SorCS1 isoform X5 [Rattus norvegicus];XP_011783309.1//PREDICTED: VPS10 domain-containing receptor SorCS1 isoform X3 [Colo…	114815	SORCS1	4.62379		NP_067020.2//WAP four-disulfide core domain protein 1 isoform 1 precursor [Homo sapiens];NP_001269396.1//WAP four-disulfide core domain protein 1 isoform 2 precursor [Homo sapiens]	58189	WFDC1	-3.2188
NP_001695.1//adhesion G protein-coupled receptor B3 [Homo sapiens]	577	ADGRB3	4.19767		XP_016883117.1//PREDICTED: phosphatase and actin regulator 3 isoform X3 [Homo sapiens];NP_001186434.1//phosphatase and actin regulator 3 isoform 4 [Homo sapiens];NP_542403.1//phosphatase and actin regulator 3 isoform 1 [Homo sapiens]	116154	PHACTR3	-3.20779
XP_010367420.1//PREDICTED: uncharacterized protein C20orf26 homolog isoform X2 [Rhinopithecus roxellana];NP_056400.3//cilia- and flagella-associated protein 61 isoform 1 [Homo sapiens];XP_017800545.1//cilia- and flagella-associated protein 61 isoform X2 [Papio anubis];XP_016883282.1//PREDICTED: cilia- and flagella-associated protein 61 isoform X18 [Homo sapiens]	26074	CFAP61	4.02946		NP_001005217.1//protein FRG2 isoform 2 [Homo sapiens];NP_001273749.1//protein FRG2 isoform 1 [Homo sapiens]	448831	FRG2	-3.17448
NP_002668.1//myelin P2 protein isoform 1 [Homo sapiens]	5375	PMP2	3.99122		XP_015002501.1//PREDICTED: putative uncharacterized protein C10orf128 homolog isoform X12 [Macaca mulatta];NP_001340260.1//putative uncharacterized protein C10orf128 isoform 7 precursor [Homo sapiens];NP_001275669.1//putative uncharacterized protein C10orf128 isoform 2 precursor [Homo sapiens];NP_001275671.1//putative uncharacterized protein C10orf128 isoform 4 precursor [Homo sapiens];NP_0012756…	170371	C10orf128	-3.08428
XP_012357170.1//PREDICTED: prolactin receptor isoform X8 [Nomascus leucogenys];XP_012357167.1//PREDICTED: prolactin receptor isoform X5 [Nomascus leucogenys];XP_012357168.1//PREDICTED: prolactin receptor isoform X6 [Nomascus leucogenys];EAW55917.1//prolactin receptor, isoform CRA_e [Homo sapiens];NP_001191245.1//prolactin receptor isoform 3 precursor [Homo sapiens];XP_012357171.1//PREDICTED: prol…	5618	PRLR	3.83894		XP_016789172.1//PREDICTED: voltage-dependent R-type calcium channel subunit alpha-1E isoform X1 [Pan troglodytes];XP_016789203.1//PREDICTED: voltage-dependent R-type calcium channel subunit alpha-1E isoform X7 [Pan troglodytes];XP_016857738.1//PREDICTED: voltage-dependent R-type calcium channel subunit alpha-1E isoform X7 [Homo sapiens]	777	CACNA1E	-2.94546
NP_001311142.1//ELAV-like protein 4 isoform 9 [Homo sapiens];XP_007480256.1//PREDICTED: ELAV-like protein 4 isoform X1 [Monodelphis domestica];XP_003799979.2//PREDICTED: ELAV-like protein 4 isoform X1 [Otolemur garnettii];XP_009455653.1//PREDICTED: ELAV-like protein 4 isoform X5 [Pan troglodytes];NP_068771.2//ELAV-like protein 4 isoform 1 [Homo sapiens];NP_001138247.2//ELAV-like protein 4 isoform…	1996	ELAVL4	3.66167		NP_001108105.1//cytosolic phospholipase A2 beta [Homo sapiens]	100137049	PLA2G4B	-2.86709
XP_007070426.1//PREDICTED: glycogen phosphorylase, muscle form isoform X3 [Chelonia mydas];XP_019501148.1//PREDICTED: glycogen phosphorylase, muscle form [Hipposideros armiger]	5837	PYGM	3.64082		XP_009250624.1//PREDICTED: urea transporter 1 [Pongo abelii];SBU87548.1//blood group Kidd urea transporter [Homo sapiens]	6563	SLC14A1	-2.73862
XP_010376388.1//PREDICTED: enteropeptidase [Rhinopithecus roxellana];NP_002763.2//enteropeptidase precursor [Homo sapiens]	5651	TMPRSS15	3.59826		NP_699191.1//protein APCDD1-like isoform 1 precursor [Homo sapiens];NP_001291716.1//protein APCDD1-like isoform 2 [Homo sapiens]	164284	APCDD1L	-2.73122
XP_008763473.1//PREDICTED: myosin-binding protein C, slow-type isoform X6 [Rattus norvegicus];XP_004269514.1//PREDICTED: myosin-binding protein C, slow-type isoform X1 [Orcinus orca];XP_003126724.2//myosin-binding protein C, slow-type isoform X2 [Sus scrofa];XP_007465412.1//PREDICTED: myosin-binding protein C, slow-type isoform X4 [Lipotes vexillifer];XP_019807657.1//PREDICTED: myosin-binding pro…	4604	MYBPC1	3.50063		XP_015714611.1//PREDICTED: collagen alpha-1(IX) chain isoform X2 [Coturnix japonica];XP_015140234.1//PREDICTED: collagen alpha-1(IX) chain isoform X1 [Gallus gallus]	1299	COL9A3	-2.70022
XP_011727858.1//PREDICTED: LOW QUALITY PROTEIN: olfactory receptor 2C3 [Macaca nemestrina]	81472	OR2C3	3.38821		XP_007995077.1//PREDICTED: tyrosine-protein kinase receptor UFO isoform X3 [Chlorocebus sabaeus];NP_001690.2//tyrosine-protein kinase receptor UFO isoform 2 precursor [Homo sapiens];NP_068713.2//tyrosine-protein kinase receptor UFO isoform 1 precursor [Homo sapiens];XP_007995078.1//PREDICTED: tyrosine-protein kinase receptor UFO isoform X4 [Chlorocebus sabaeus]	558	AXL	-2.6917
XP_021557051.1//E3 ubiquitin-protein ligase pellino homolog 2 [Neomonachus schauinslandi]	57161	PELI2	3.25082		XP_013998870.1//PREDICTED: ectoderm-neural cortex protein 1-like [Salmo salar];XP_012520060.1//PREDICTED: ectoderm-neural cortex protein 1 isoform X1 [Propithecus coquereli];NP_003624.1//ectoderm-neural cortex protein 1 isoform 1 [Homo sapiens]	8507	ENC1	-2.67329
XP_017749746.1//PREDICTED: alpha-2-macroglobulin isoform X2 [Rhinopithecus bieti];XP_007965730.1//PREDICTED: alpha-2-macroglobulin isoform X2 [Chlorocebus sabaeus];XP_011920110.1//PREDICTED: alpha-2-macroglobulin isoform X2 [Cercocebus atys]	2	A2M	3.19412		XP_008012218.1//PREDICTED: ras-related protein Rab-27B isoform X1 [Chlorocebus sabaeus]	5874	RAB27B	-2.66044
XP_011225744.1//PREDICTED: LOW QUALITY PROTEIN: myosin-2-like [Ailuropoda melanoleuca]	4620	MYH2	3.11925		XP_016865552.1//PREDICTED: A disintegrin and metalloproteinase with thrombospondin motifs 2 isoform X1 [Homo sapiens];NP_055059.2//A disintegrin and metalloproteinase with thrombospondin motifs 2 isoform 1 preproprotein [Homo sapiens];NP_067610.1//A disintegrin and metalloproteinase with thrombospondin motifs 2 isoform 2 precursor [Homo sapiens]	9509	ADAMTS2	-2.6602
NP_001003792.1//RNA-binding motif, single-stranded-interacting protein 3 isoform 3 [Homo sapiens];XP_016861669.1//PREDICTED: RNA-binding motif, single-stranded-interacting protein 3 isoform X6 [Homo sapiens];NP_055298.2//RNA-binding motif, single-stranded-interacting protein 3 isoform 2 [Homo sapiens];XP_001492687.2//PREDICTED: RNA-binding motif, single-stranded-interacting protein 3 isoform X3 […	27303	RBMS3	2.93404		NP_001229518.1//triggering receptor expressed on myeloid cells 1 isoform 2 precursor [Homo sapiens];NP_061113.1//triggering receptor expressed on myeloid cells 1 isoform 1 precursor [Homo sapiens];NP_001229519.1//triggering receptor expressed on myeloid cells 1 isoform 3 precursor [Homo sapiens]	54210	TREM1	-2.63255
NP_000423.2//myosin regulatory light chain 2, ventricular/cardiac muscle isoform [Homo sapiens]	4633	MYL2	2.79114		XP_005247626.1//PREDICTED: transmembrane protein 45A isoform X1 [Homo sapiens];XP_007984239.1//PREDICTED: transmembrane protein 45A isoform X1 [Chlorocebus sabaeus];XP_011817907.1//PREDICTED: transmembrane protein 45A isoform X1 [Colobus angolensis palliatus]	55076	TMEM45A	-2.60555
NP_060833.1//renalase isoform 2 precursor [Homo sapiens];XP_003904008.2//renalase isoform X1 [Papio anubis];NP_001026879.2//renalase isoform 1 precursor [Homo sapiens]	55328	RNLS	2.78998		NP_001137281.1//brain-derived neurotrophic factor isoform d [Homo sapiens];XP_006980880.1//PREDICTED: LOW QUALITY PROTEIN: brain-derived neurotrophic factor [Peromyscus maniculatus bairdii];NP_733930.1//brain-derived neurotrophic factor isoform c [Homo sapiens];XP_017804026.1//brain-derived neurotrophic factor isoform X1 [Papio anubis];XP_019830081.1//PREDICTED: brain-derived neurotrophic factor …	627	BDNF	-2.56456
NP_001120959.1//filamin-C isoform b [Homo sapiens];NP_001449.3//filamin-C isoform a [Homo sapiens]	2318	FLNC	2.65494		NP_001294979.1//protein prune homolog 2 isoform 5 [Homo sapiens];NP_001317609.1//protein prune homolog 2 isoform 7 [Homo sapiens];NP_001294976.1//protein prune homolog 2 isoform 2 [Homo sapiens];NP_001294977.1//protein prune homolog 2 isoform 3 [Homo sapiens];NP_056040.2//protein prune homolog 2 isoform 1 [Homo sapiens];NP_001294980.1//protein prune homolog 2 isoform 6 [Homo sapiens];NP_001294978…	158471	PRUNE2	-2.55631
NP_001157980.1//nebulin isoform 2 [Homo sapiens];NP_001258137.1//nebulin isoform 4 [Homo sapiens];NP_001157979.1//nebulin isoform 1 [Homo sapiens];NP_004534.2//nebulin isoform 3 [Homo sapiens]	4703	NEB	2.61728		NP_543139.4//ankyrin repeat and SOCS box protein 16 [Homo sapiens]	92591	ASB16	-2.55606
NP_057603.1//ameloblastin precursor [Homo sapiens]	258	AMBN	2.60948		NP_001284579.1//scavenger receptor cysteine-rich type 1 protein M160 isoform 1 precursor [Homo sapiens];Q9NR16.2//RecName: Full=Scavenger receptor cysteine-rich type 1 protein M160; AltName: Full=CD163 antigen-like 1; AltName: CD_antigen=CD163b; Flags: Precursor;NP_777601.2//scavenger receptor cysteine-rich type 1 protein M160 isoform 2 precursor [Homo sapiens]	283316	CD163L1	-2.51446
XP_008590507.1//PREDICTED: zinc finger C4H2 domain-containing protein isoform X4 [Galeopterus variegatus];XP_019511637.1//PREDICTED: zinc finger C4H2 domain-containing protein isoform X2 [Hipposideros armiger];XP_019511636.1//PREDICTED: zinc finger C4H2 domain-containing protein isoform X1 [Hipposideros armiger];XP_013051578.1//PREDICTED: zinc finger C4H2 domain-containing protein isoform X1 [Ans…	55906	ZC4H2	2.59988		NP_001243069.1//macrophage-capping protein isoform 2 [Homo sapiens];NP_001738.2//macrophage-capping protein isoform 1 [Homo sapiens];XP_014968222.1//PREDICTED: macrophage-capping protein isoform X1 [Macaca mulatta];NP_001307663.1//macrophage-capping protein isoform 3 [Homo sapiens]	822	CAPG	-2.46938
XP_508897.2//PREDICTED: tripartite motif-containing protein 48 isoform X2 [Pan troglodytes]	79097	TRIM48	2.59345		NP_004043.3//BCL2/adenovirus E1B 19 kDa protein-interacting protein 3 [Homo sapiens]	664	BNIP3	-2.46514
NP_001281.1//LIM domain-binding protein 2 isoform a [Homo sapiens];XP_013002775.1//PREDICTED: LIM domain-binding protein 2 isoform X3 [Cavia porcellus];XP_013002780.1//PREDICTED: LIM domain-binding protein 2 isoform X8 [Cavia porcellus];NP_001124306.1//LIM domain-binding protein 2 isoform b [Homo sapiens]	9079	LDB2	2.56441		XP_010374432.1//PREDICTED: dynein heavy chain 9, axonemal [Rhinopithecus roxellana];XP_011788634.1//PREDICTED: dynein heavy chain 9, axonemal [Colobus angolensis palliatus]	1770	DNAH9	-2.45301
NP_075463.2//protein furry homolog [Homo sapiens]	10129	FRY	2.5252		NP_612564.1//toll-like receptor 4 isoform A precursor [Homo sapiens];EAW87450.1//hCG27399, isoform CRA_c [Homo sapiens]	7099	TLR4	-2.41908
NP_001437.1//fatty acid-binding protein, brain isoform 1 [Homo sapiens];NP_001305968.1//fatty acid-binding protein, brain isoform 2 [Homo sapiens];NP_001305971.1//fatty acid-binding protein, brain isoform 4 [Homo sapiens];BAD92052.1//Hypothetical protein DKFZp547J2313 variant, partial [Homo sapiens]	2173	FABP7	2.52178		XP_008004873.1//PREDICTED: polypeptide N-acetylgalactosaminyltransferase 18 isoform X2 [Chlorocebus sabaeus];XP_008004895.1//PREDICTED: polypeptide N-acetylgalactosaminyltransferase 18 isoform X5 [Chlorocebus sabaeus]	374378	GALNT18	-2.40118
NP_005186.2//CCAAT/enhancer-binding protein delta [Homo sapiens]	1052	CEBPD	2.50515		NP_001291261.1//liprin-alpha-4 isoform 2 [Homo sapiens];XP_016858095.1//PREDICTED: liprin-alpha-4 isoform X2 [Homo sapiens];NP_001291260.1//liprin-alpha-4 isoform 1 [Homo sapiens];XP_016858097.1//PREDICTED: liprin-alpha-4 isoform X4 [Homo sapiens]	8497	PPFIA4	-2.3966
XP_019826858.1//PREDICTED: kelch-like protein 23 isoform X1 [Bos indicus];NP_001008489.1//pyridoxal phosphate phosphatase PHOSPHO2 [Homo sapiens]	100526832	PHOSPHO2-KLHL23	2.50069		NP_002412.1//interstitial collagenase isoform 1 preproprotein [Homo sapiens]	4312	MMP1	-2.38345
XP_003264736.1//PREDICTED: myoglobin isoform X1 [Nomascus leucogenys];EAW60065.1//myoglobin, isoform CRA_a [Homo sapiens]	4151	MB	2.48447		XP_001381229.1//PREDICTED: regulating synaptic membrane exocytosis protein 3 isoform X1 [Monodelphis domestica]	9783	RIMS3	-2.37056
NP_853638.1//keratin-associated protein 19-1 [Homo sapiens]	337882	KRTAP19-1	2.46922		XP_017510293.1//PREDICTED: SPARC-related modular calcium-binding protein 1 isoform X2 [Manis javanica]	64093	SMOC1	-2.28883
NP_057232.2//SH3 and multiple ankyrin repeat domains protein 1 [Homo sapiens];XP_011525316.1//PREDICTED: SH3 and multiple ankyrin repeat domains protein 1 isoform X3 [Homo sapiens]	50944	SHANK1	2.44844		NP_060064.2//GTP-binding protein Di-Ras2 [Homo sapiens]	54769	DIRAS2	-2.28364
NP_065086.2//phospholipid scramblase 4 isoform a [Homo sapiens];NP_001121778.1//phospholipid scramblase 4 isoform b [Homo sapiens]	57088	PLSCR4	2.42333		XP_008012755.1//PREDICTED: early growth response protein 1 [Chlorocebus sabaeus]	1958	EGR1	-2.26756
XP_008049334.1//nebulin-related-anchoring protein isoform X2 [Carlito syrichta];XP_006183562.1//PREDICTED: nebulin-related-anchoring protein isoform X1 [Camelus ferus];XP_014413711.1//PREDICTED: nebulin-related-anchoring protein isoform X2 [Camelus ferus];XP_010968128.1//PREDICTED: LOW QUALITY PROTEIN: nebulin-related-anchoring protein [Camelus bactrianus]	4892	NRAP	2.41498		NP_001018121.1//podocalyxin isoform 1 precursor [Homo sapiens];NP_005388.2//podocalyxin isoform 2 precursor [Homo sapiens]	5420	PODXL	-2.26586
NP_775924.1//sodium/hydrogen exchanger 9 [Homo sapiens];EFB18269.1//hypothetical protein PANDA_005050 [Ailuropoda melanoleuca];EAW78950.1//solute carrier family 9 (sodium/hydrogen exchanger), member 9, isoform CRA_a [Homo sapiens]	285195	SLC9A9	2.38163		XP_006716231.1//PREDICTED: maltase-glucoamylase, intestinal isoform X1 [Homo sapiens];NP_004659.2//maltase-glucoamylase, intestinal [Homo sapiens]	8972	MGAM	-2.26491
XP_007637122.1//PREDICTED: LIM domain-binding protein 3 isoform X6 [Cricetulus griseus];XP_008058298.2//LIM domain-binding protein 3 isoform X9 [Carlito syrichta];NP_001073583.1//LIM domain-binding protein 3 isoform 2 [Homo sapiens];NP_001073584.1//LIM domain-binding protein 3 isoform 3 [Homo sapiens];XP_018890375.1//PREDICTED: LIM domain-binding protein 3 isoform X3 [Gorilla gorilla gorilla];NP_…	11155	LDB3	2.36985		NP_005414.1//trefoil factor 2 precursor [Homo sapiens]	7032	TFF2	-2.25041
NP_001335858.1//developmental pluripotency-associated protein 4 isoform 3 [Homo sapiens];NP_060659.3//developmental pluripotency-associated protein 4 isoform 1 [Homo sapiens]	55211	DPPA4	2.36303		XP_008705907.1//PREDICTED: transmembrane protein 233 isoform X2 [Ursus maritimus]	387890	TMEM233	-2.24531
NP_001913.2//L-dopachrome tautomerase isoform 1 precursor [Homo sapiens];NP_001123361.1//L-dopachrome tautomerase isoform 2 precursor [Homo sapiens];NP_001309115.1//L-dopachrome tautomerase isoform 4 [Homo sapiens]	1638	DCT	2.34839		NP_001092267.1//TOX high mobility group box family member 2 isoform a [Homo sapiens];NP_001193618.1//TOX high mobility group box family member 2 isoform 2 [Bos taurus];NP_001092268.1//TOX high mobility group box family member 2 isoform b [Homo sapiens]	84969	TOX2	-2.21754
XP_009200453.1//cystathionine beta-synthase isoform X2 [Papio anubis];XP_017811902.1//cystathionine beta-synthase isoform X1 [Papio anubis];XP_011528085.1//PREDICTED: cystathionine beta-synthase isoform X6 [Homo sapiens]	102724560	CBSL	2.31785		NP_001139645.1//SLAM family member 9 isoform 3 precursor [Homo sapiens];NP_001139644.1//SLAM family member 9 isoform 2 precursor [Homo sapiens];NP_254273.2//SLAM family member 9 isoform 1 precursor [Homo sapiens]	89886	SLAMF9	-2.19865
XP_003734384.2//PREDICTED: LOW QUALITY PROTEIN: troponin T, fast skeletal muscle [Callithrix jacchus];XP_011785458.1//PREDICTED: troponin T, fast skeletal muscle isoform X3 [Colobus angolensis palliatus];XP_003943333.1//PREDICTED: troponin T, fast skeletal muscle isoform X2 [Saimiri boliviensis boliviensis];XP_011785459.1//PREDICTED: troponin T, fast skeletal muscle isoform X4 [Colobus angolensis…	7140	TNNT3	2.2821		NP_775267.1//protein-tyrosine kinase 2-beta isoform b [Homo sapiens];NP_004094.3//protein-tyrosine kinase 2-beta isoform a [Homo sapiens]	2185	PTK2B	-2.19351
NP_001334992.1//androgen receptor isoform 4 [Homo sapiens];NP_001334990.1//androgen receptor isoform 3 [Homo sapiens];NP_000035.2//androgen receptor isoform 1 [Homo sapiens];NP_001334993.1//androgen receptor isoform 5 [Homo sapiens]	367	AR	2.26541		NP_005515.1//transcription factor HES-1 [Homo sapiens]	3280	HES1	-2.17117
NP_004606.2//tetraspanin-7 [Homo sapiens]	7102	TSPAN7	2.2578		NP_004226.3//Krueppel-like factor 4 isoform 2 [Homo sapiens];NP_001300981.1//Krueppel-like factor 4 isoform 1 [Homo sapiens]	9314	KLF4	-2.16968
NP_000093.1//steroid 17-alpha-hydroxylase/17,20 lyase precursor [Homo sapiens]	1586	CYP17A1	2.25383		XP_019483289.1//PREDICTED: gamma-enolase isoform X1 [Hipposideros armiger];OBS76311.1//hypothetical protein A6R68_17240, partial [Neotoma lepida]	2026	ENO2	-2.16774
XP_004940504.1//PREDICTED: collagen alpha-1(XIX) chain isoform X1 [Gallus gallus];XP_008061454.1//macrophage scavenger receptor types I and II isoform X1 [Carlito syrichta];XP_015714626.1//PREDICTED: collagen alpha-1(XIX) chain isoform X4 [Coturnix japonica]	4481	MSR1	2.24434		XP_006715005.1//PREDICTED: glutamine--fructose-6-phosphate aminotransferase [isomerizing] 2 isoform X1 [Homo sapiens];XP_017372785.1//PREDICTED: glutamine--fructose-6-phosphate aminotransferase [isomerizing] 2 [Cebus capucinus imitator]	9945	GFPT2	-2.15907
NP_001258152.2//obscurin isoform IC [Homo sapiens];NP_001092093.2//obscurin isoform b [Homo sapiens];NP_443075.3//obscurin isoform a [Homo sapiens]	84033	OBSCN	2.23949		NP_001295088.1//protransforming growth factor alpha isoform 4 precursor [Homo sapiens];XP_007938333.1//PREDICTED: protransforming growth factor alpha [Orycteropus afer afer];NP_001295087.1//protransforming growth factor alpha isoform 3 precursor [Homo sapiens]	7039	TGFA	-2.13474
NP_001003683.1//calcium/calmodulin-dependent 3',5'-cyclic nucleotide phosphodiesterase 1A isoform 2 [Homo sapiens];NP_001245243.1//calcium/calmodulin-dependent 3',5'-cyclic nucleotide phosphodiesterase 1A isoform 5 [Homo sapiens];XP_018878172.1//PREDICTED: calcium/calmodulin-dependent 3',5'-cyclic nucleotide phosphodiesterase 1A isoform X8 [Gorilla gorilla gorilla];XP_008257038.1//PREDICTED: calc…	5136	PDE1A	2.2154		NP_061900.2//RNA-binding protein 47 isoform b [Homo sapiens];XP_016863798.1//PREDICTED: RNA-binding protein 47 isoform X2 [Homo sapiens];NP_001092104.1//RNA-binding protein 47 isoform a [Homo sapiens]	54502	RBM47	-2.12754
NP_647477.1//amphiphysin isoform 2 [Homo sapiens];NP_001626.1//amphiphysin isoform 1 [Homo sapiens]	273	AMPH	2.20404		NP_001341102.1//SERTA domain-containing protein 4 isoform 2 [Homo sapiens];XP_011896213.1//PREDICTED: SERTA domain-containing protein 4 isoform X1 [Cercocebus atys];NP_062551.1//SERTA domain-containing protein 4 isoform 1 [Homo sapiens]	56256	SERTAD4	-2.12491
XP_017736305.1//PREDICTED: low affinity sodium-glucose cotransporter isoform X5 [Rhinopithecus bieti];XP_016884409.1//PREDICTED: low affinity sodium-glucose cotransporter isoform X1 [Homo sapiens];XP_009232565.1//PREDICTED: LOW QUALITY PROTEIN: low affinity sodium-glucose cotransporter [Pongo abelii];EAW60018.1//solute carrier family 5 (low affinity glucose cotransporter), member 4, isoform CRA_b…	6527	SLC5A4	2.12646		NP_690848.1//collagen alpha-1(XXII) chain precursor [Homo sapiens];XP_011515185.1//PREDICTED: collagen alpha-1(XXII) chain isoform X1 [Homo sapiens];XP_016868640.1//PREDICTED: collagen alpha-1(XXII) chain isoform X6 [Homo sapiens]	169044	COL22A1	-2.10164
XP_019582570.1//PREDICTED: myosin light chain 1/3, skeletal muscle isoform isoform X1 [Rhinolophus sinicus];XP_004262815.1//PREDICTED: myosin light chain 1/3, skeletal muscle isoform isoform X1 [Orcinus orca]	4632	MYL1	2.11139		XP_016797999.1//PREDICTED: probable cation-transporting ATPase 13A4 isoform X1 [Pan troglodytes]	84239	ATP13A4	-2.08839
XP_017356781.1//PREDICTED: growth/differentiation factor 15 [Cebus capucinus imitator]	9518	GDF15	2.06502		NP_001158058.1//immunoglobulin-like and fibronectin type III domain-containing protein 1 [Homo sapiens]	91156	IGFN1	-2.06319
NP_061908.1//protocadherin-18 isoform 1 precursor [Homo sapiens];NP_001287757.1//protocadherin-18 isoform 2 precursor [Homo sapiens]	54510	PCDH18	2.05943		NP_783856.1//protein SSX4 isoform b [Homo sapiens];NP_005627.1//protein SSX4 isoform a [Homo sapiens]	548313	SSX4B	-2.05865
NP_036471.1//tetraspanin-15 isoform 1 [Homo sapiens];NP_001338192.1//tetraspanin-15 isoform 2 [Homo sapiens]	23555	TSPAN15	2.04563		XP_007981173.1//PREDICTED: aldo-keto reductase family 1 member B10-like isoform X2 [Chlorocebus sabaeus];XP_009241521.1//PREDICTED: LOW QUALITY PROTEIN: aldo-keto reductase family 1 member B15 [Pongo abelii]	57016	AKR1B10	-2.05666
NP_001092808.1//NUT family member 2A [Homo sapiens]	728118	NUTM2A	2.04083		NP_001307956.1//aldo-keto reductase family 1 member C2 isoform 3 [Homo sapiens];NP_001128713.1//aldo-keto reductase family 1 member C2 isoform 2 [Homo sapiens];NP_001345.1//aldo-keto reductase family 1 member C2 isoform 1 [Homo sapiens]	1646	AKR1C2	-2.0524
NP_001335178.1//protein PBMUCL2 precursor [Homo sapiens]	285834	HCG22	2.02783		XP_011815516.1//PREDICTED: DNA-binding protein inhibitor ID-1 [Colobus angolensis palliatus];NP_851998.1//DNA-binding protein inhibitor ID-1 isoform b [Homo sapiens]	3397	ID1	-2.04437
NP_003270.1//troponin C, skeletal muscle [Homo sapiens]	7125	TNNC2	2.02132		NP_001273281.1//olfactomedin-like protein 3 isoform 2 [Homo sapiens];XP_012633882.1//olfactomedin-like protein 3 [Microcebus murinus];XP_010629543.1//PREDICTED: olfactomedin-like protein 3 [Fukomys damarensis]	56944	OLFML3	-2.03128
NP_001128217.1//leucine-rich repeat transmembrane neuronal protein 4 isoform a precursor [Homo sapiens];NP_001317299.1//leucine-rich repeat transmembrane neuronal protein 4 isoform d precursor [Homo sapiens];NP_079269.4//leucine-rich repeat transmembrane neuronal protein 4 isoform b precursor [Homo sapiens];NP_001269857.1//leucine-rich repeat transmembrane neuronal protein 4 isoform c precursor […	80059	LRRTM4	1.99737		XP_009241639.1//PREDICTED: protein FAM115C isoform X1 [Pongo abelii];EHH61538.1//hypothetical protein EGM_19442 [Macaca fascicularis];NP_001123498.2//TRPM8 channel-associated factor 2 isoform B [Homo sapiens];XP_012302973.1//TRPM8 channel-associated factor 2 isoform X1 [Aotus nancymaae];XP_006715990.1//PREDICTED: TRPM8 channel-associated factor 2 isoform X1 [Homo sapiens];BAG59629.1//unnamed prot…	285966	TCAF2	-2.01815
XP_006063276.1//PREDICTED: histone H2A type 3-like [Bubalus bubalis]	92815	HIST3H2A	1.99111		NP_001074961.1//keratin, type II cytoskeletal 80 isoform K80.1 [Homo sapiens];NP_872313.2//keratin, type II cytoskeletal 80 isoform K80 [Homo sapiens]	144501	KRT80	-2.00328
NP_001313.1//cystatin-SA precursor [Homo sapiens];XP_016793042.1//PREDICTED: cystatin-SN [Pan troglodytes]	1469	CST1	1.9858		NP_004092.1//proteinase-activated receptor 3 isoform 1 precursor [Homo sapiens]	2151	F2RL2	-1.97808
NP_006465.3//podoplanin isoform a [Homo sapiens];NP_938203.2//podoplanin isoform b [Homo sapiens]	10630	PDPN	1.97299		EDL19465.1//calneuron 1, isoform CRA_c, partial [Mus musculus];NP_113656.2//calcium-binding protein 8 isoform 1 [Homo sapiens]	83698	CALN1	-1.97731
NP_001019637.1//superoxide dismutase [Mn], mitochondrial isoform B [Homo sapiens];NP_000627.2//superoxide dismutase [Mn], mitochondrial isoform A precursor [Homo sapiens];NP_001309744.1//superoxide dismutase [Mn], mitochondrial isoform C precursor [Homo sapiens];NP_001309745.1//superoxide dismutase [Mn], mitochondrial isoform D [Homo sapiens]	6648	SOD2	1.96589		XP_003256272.2//PREDICTED: protein NDRG1 [Nomascus leucogenys];XP_007999782.1//PREDICTED: protein NDRG1 isoform X2 [Chlorocebus sabaeus];NP_006087.2//protein NDRG1 isoform 1 [Homo sapiens]	10397	NDRG1	-1.96102
NP_004473.2//polypeptide N-acetylgalactosaminyltransferase 3 [Homo sapiens]	2591	GALNT3	1.9182		NP_001026.2//ryanodine receptor 2 [Homo sapiens]	6262	RYR2	-1.95752
NP_751892.1//voltage-gated potassium channel subunit beta-1 isoform 1 [Homo sapiens];NP_001295146.1//voltage-gated potassium channel subunit beta-1 isoform 4 [Homo sapiens];NP_001295151.1//voltage-gated potassium channel subunit beta-1 isoform 5 [Homo sapiens];NP_058999.1//voltage-gated potassium channel subunit beta-1 [Rattus norvegicus];NP_003462.2//voltage-gated potassium channel subunit beta-…	7881	KCNAB1	1.90246		XP_017704478.1//PREDICTED: brefeldin A-inhibited guanine nucleotide-exchange protein 3 isoform X1 [Rhinopithecus bieti]	57221	ARFGEF3	-1.95698
XP_014983858.1//PREDICTED: AF4/FMR2 family member 2 isoform X1 [Macaca mulatta];XP_004065028.2//PREDICTED: AF4/FMR2 family member 2 [Gorilla gorilla gorilla]	2334	AFF2	1.90131		NP_055071.2//N-acetyllactosaminide beta-1,3-N-acetylglucosaminyltransferase 3 [Homo sapiens]	10331	B3GNT3	-1.94751
EHH59533.1//hypothetical protein EGM_09670, partial [Macaca fascicularis]	100505989	SMIM31	1.90037		NP_001180550.1//phospholipase A2 inhibitor and Ly6/PLAUR domain-containing protein isoform 1 [Homo sapiens];A6NC86.3//RecName: Full=phospholipase A2 inhibitor and Ly6/PLAUR domain-containing protein; Flags: Precursor;AAC99796.1//R28379_1, partial [Homo sapiens]	390940	PINLYP	-1.94679
XP_006738044.1//PREDICTED: myosin regulatory light chain 2, skeletal muscle isoform type 2-like isoform X1 [Leptonychotes weddellii]	29895	MYLPF	1.89997		XP_018881269.1//PREDICTED: electrogenic sodium bicarbonate cotransporter 1 isoform X1 [Gorilla gorilla gorilla];XP_008578036.1//PREDICTED: electrogenic sodium bicarbonate cotransporter 1 isoform X1 [Galeopterus variegatus];NP_003750.1//electrogenic sodium bicarbonate cotransporter 1 isoform 2 [Homo sapiens];NP_001128214.1//electrogenic sodium bicarbonate cotransporter 1 isoform 3 [Homo sapiens]	8671	SLC4A4	-1.94403
NP_665879.1//ankyrin repeat and SOCS box protein 4 isoform b [Homo sapiens];NP_057200.1//ankyrin repeat and SOCS box protein 4 isoform a [Homo sapiens]	51666	ASB4	1.88951		NP_001310208.1//ran-binding protein 3-like isoform 9 [Homo sapiens];NP_001310207.1//ran-binding protein 3-like isoform 8 [Homo sapiens];NP_001310205.1//ran-binding protein 3-like isoform 6 [Homo sapiens];NP_001310203.1//ran-binding protein 3-like isoform 4 [Homo sapiens];NP_001154901.1//ran-binding protein 3-like isoform 1 [Homo sapiens];NP_659437.3//ran-binding protein 3-like isoform 2 [Homo sap…	202151	RANBP3L	-1.94036
XP_018878896.1//PREDICTED: protein ABHD14A isoform X2 [Gorilla gorilla gorilla];NP_001303260.1//ABHD14A-ACY1 readthrough (NMD candidate) [Homo sapiens]	100526760	ABHD14A-ACY1	1.87755		NP_079148.2//docking protein 3 isoform 1 [Homo sapiens];XP_016865373.1//PREDICTED: docking protein 3 isoform X5 [Homo sapiens];XP_016809861.1//PREDICTED: docking protein 3 isoform X4 [Pan troglodytes]	79930	DOK3	-1.93612
XP_004040314.2//PREDICTED: collagen alpha-1(XXV) chain isoform X1 [Gorilla gorilla gorilla];XP_016807489.1//PREDICTED: collagen alpha-1(XXV) chain isoform X17 [Pan troglodytes];NP_001243003.1//collagen alpha-1(XXV) chain isoform 3 [Homo sapiens]	84570	COL25A1	1.84347		XP_008838680.1//PREDICTED: collagen alpha-2(VI) chain isoform X1 [Nannospalax galili];XP_010196734.1//PREDICTED: collagen alpha-2(VI) chain isoform X1 [Colius striatus];XP_017907828.1//PREDICTED: collagen alpha-2(VI) chain isoform X2 [Capra hircus]	1292	COL6A2	-1.9272
NP_057463.2//variable charge X-linked protein 3 [Homo sapiens]	51481	VCX3A	1.84343		AAU87993.1//MHC class II antigen [Homo sapiens];Q9TQE0.1//RecName: Full=HLA class II histocompatibility antigen, DRB1-9 beta chain; AltName: Full=MHC class II antigen DRB1*9; Short=DR-9; Short=DR9; Flags: Precursor;AAB63307.1//MHC class II DRB [Macaca mulatta];NP_002115.2//major histocompatibility complex, class II, DR beta 1 precursor [Homo sapiens];CDR98297.1//MHC class II antigen [Homo sapiens]	3123	HLA-DRB1	-1.92543
XP_010330641.1//PREDICTED: zinc finger protein 418 isoform X6 [Saimiri boliviensis boliviensis];XP_014980534.1//PREDICTED: LOW QUALITY PROTEIN: putative uncharacterized zinc finger protein 814 [Macaca mulatta]	147687	ZNF417	1.84331		NP_001307212.1//choline transporter-like protein 5 isoform C [Homo sapiens];NP_001123530.1//choline transporter-like protein 5 isoform B [Homo sapiens];AAH28743.1//Solute carrier family 44, member 5 [Homo sapiens];XP_003921451.1//PREDICTED: choline transporter-like protein 5 isoform X2 [Saimiri boliviensis boliviensis]	204962	SLC44A5	-1.92212
NP_001230174.1//bone marrow proteoglycan isoform 2 preproprotein [Homo sapiens];EAW73739.1//hCG39762, isoform CRA_a [Homo sapiens];EAW73743.1//hCG39762, isoform CRA_d [Homo sapiens]	5553	PRG2	1.83824		BAD92126.1//BTB and CNC homology 1, basic leucine zipper transcription factor 2 variant, partial [Homo sapiens]	60468	BACH2	-1.92109
XP_010984284.1//PREDICTED: alpha-crystallin B chain [Camelus dromedarius];AAC19161.1//unknown [Homo sapiens]	1410	CRYAB	1.83308		NP_001159375.1//syntaxin-1A isoform 2 [Homo sapiens];XP_002743976.1//PREDICTED: syntaxin-1A isoform X1 [Callithrix jacchus];BAC78519.1//syntaxin 1C [Homo sapiens]	6804	STX1A	-1.92094
NP_001316893.1//tumor protein 63 isoform 13 [Homo sapiens];XP_019813771.1//PREDICTED: tumor protein 63 isoform X4 [Bos indicus];XP_003895317.2//tumor protein 63 isoform X4 [Papio anubis];XP_011892235.1//PREDICTED: tumor protein 63 isoform X8 [Cercocebus atys];NP_001108450.1//tumor protein 63 isoform 2 [Homo sapiens];NP_001316075.1//tumor protein 63 isoform 9 [Homo sapiens];XP_012662392.1//PREDICT…	8626	TP63	1.83247		NP_085046.5//inter-alpha-trypsin inhibitor heavy chain H5 isoform 1 precursor [Homo sapiens];NP_001001851.1//inter-alpha-trypsin inhibitor heavy chain H5 isoform 3 precursor [Homo sapiens];EAW86381.1//inter-alpha (globulin) inhibitor H5, isoform CRA_c, partial [Homo sapiens];XP_011760984.1//PREDICTED: inter-alpha-trypsin inhibitor heavy chain H5 [Macaca nemestrina]	80760	ITIH5	-1.91232
EAW67094.1//sarcolipin, partial [Homo sapiens]	6588	SLN	1.82097		NP_997194.2//BICD family-like cargo adapter 1 [Homo sapiens]	92558	BICDL1	-1.89585
NP_002146.2//heat shock 70 kDa protein 6 [Homo sapiens]	3310	HSPA6	1.82041		NP_001545.2//protein CYR61 precursor [Homo sapiens];XP_011811487.1//PREDICTED: protein CYR61 isoform X1 [Colobus angolensis palliatus]	3491	CYR61	-1.88037
NP_001177900.1//piwi-like protein 1 isoform 2 [Homo sapiens];NP_004755.2//piwi-like protein 1 isoform 1 [Homo sapiens]	9271	PIWIL1	1.80887		XP_003769249.1//PREDICTED: galactosylgalactosylxylosylprotein 3-beta-glucuronosyltransferase 2 [Sarcophilus harrisii];XP_009240275.1//PREDICTED: LOW QUALITY PROTEIN: galactosylgalactosylxylosylprotein 3-beta-glucuronosyltransferase 2 [Pongo abelii]	135152	B3GAT2	-1.86385
NP_001180458.1//T-complex protein 1 subunit zeta-2 isoform 2 [Homo sapiens];NP_001180459.1//T-complex protein 1 subunit zeta-2 isoform 3 [Homo sapiens];NP_006575.2//T-complex protein 1 subunit zeta-2 isoform 1 [Homo sapiens]	10693	CCT6B	1.80868		XP_004752081.2//PREDICTED: ras-related protein R-Ras2 isoform X1 [Mustela putorius furo];XP_009244868.1//PREDICTED: ras-related protein R-Ras2 [Pongo abelii];XP_011951103.2//PREDICTED: ras-related protein R-Ras2 isoform X2 [Ovis aries];XP_003781167.1//PREDICTED: ras-related protein R-Ras2 isoform X1 [Otolemur garnettii];NP_036382.2//ras-related protein R-Ras2 isoform a [Homo sapiens]	22800	RRAS2	-1.85985
XP_004060901.2//PREDICTED: carcinoembryonic antigen-related cell adhesion molecule 1 isoform X2 [Gorilla gorilla gorilla];NP_001703.2//carcinoembryonic antigen-related cell adhesion molecule 1 isoform 1 precursor [Homo sapiens];NP_001171744.1//carcinoembryonic antigen-related cell adhesion molecule 1 isoform 3 precursor [Homo sapiens]	634	CEACAM1	1.80691		CUX91157.1//MHC class II antigen [Homo sapiens];XP_011891807.1//PREDICTED: HLA class II histocompatibility antigen, DQ beta 1 chain [Cercocebus atys]	3119	HLA-DQB1	-1.85971
NP_065907.2//teashirt homolog 3 [Homo sapiens]	57616	TSHZ3	1.80441		XP_012383183.1//PREDICTED: annexin A1 [Dasypus novemcinctus]	301	ANXA1	-1.85875
NP_001556.2//C-X-C motif chemokine 10 precursor [Homo sapiens]	3627	CXCL10	1.80313		NP_001073983.1//basic helix-loop-helix transcription factor scleraxis [Homo sapiens]	642658	SCX	-1.85447
NP_001012649.1//interleukin-32 isoform B [Homo sapiens];NP_001295007.1//interleukin-32 isoform E precursor [Homo sapiens];XP_016784733.1//PREDICTED: interleukin-32 isoform X3 [Pan troglodytes];NP_001012651.1//interleukin-32 isoform A [Homo sapiens];XP_016784736.1//PREDICTED: interleukin-32 isoform X6 [Pan troglodytes];NP_001012652.1//interleukin-32 isoform C [Homo sapiens];NP_001012654.1//interle…	9235	IL32	1.80276		NP_001139681.1//cGMP-dependent 3',5'-cyclic phosphodiesterase isoform PDE2A4 [Homo sapiens];NP_001137311.1//cGMP-dependent 3',5'-cyclic phosphodiesterase isoform PDE2A2 precursor [Homo sapiens];NP_002590.1//cGMP-dependent 3',5'-cyclic phosphodiesterase isoform PDE2A3 [Homo sapiens];NP_001230713.1//cGMP-dependent 3',5'-cyclic phosphodiesterase isoform PDE2A1 [Homo sapiens]	5138	PDE2A	-1.85106
NP_996898.2//inactive N-acetylated-alpha-linked acidic dipeptidase-like protein 2 [Homo sapiens]	254827	NAALADL2	1.80118		NP_002566.1//plasminogen activator inhibitor 2 [Homo sapiens]	5055	SERPINB2	-1.8437
NP_001278757.1//GRB2-related adapter protein 2 isoform 3 [Homo sapiens];XP_015005817.1//PREDICTED: GRB2-related adapter protein 2 isoform X1 [Macaca mulatta];XP_011887116.1//PREDICTED: GRB2-related adapter protein 2 isoform X1 [Cercocebus atys];NP_004801.1//GRB2-related adapter protein 2 isoform 1 [Homo sapiens];XP_003264831.2//PREDICTED: GRB2-related adapter protein 2 isoform X1 [Nomascus leucog…	9402	GRAP2	1.79781		NP_001335019.1//putative uncharacterized protein C20orf204 precursor [Homo sapiens]	284739	C20orf204	-1.8428
NP_000317.1//retinaldehyde-binding protein 1 [Homo sapiens]	6017	RLBP1	1.79715		NP_057153.8//mitochondrial import inner membrane translocase subunit TIM16 [Homo sapiens];NP_001188408.1//CORO7-PAM16 protein [Homo sapiens]	100529144	CORO7-PAM16	-1.83679
AAP55848.1//ATP-binding cassette protein [Homo sapiens];XP_003252676.1//PREDICTED: ATP-binding cassette sub-family B member 5 [Nomascus leucogenys];NP_001157413.1//ATP-binding cassette sub-family B member 5 isoform 1 [Homo sapiens]	340273	ABCB5	1.79409		EAW49341.1//fibroblast growth factor receptor 2 (bacteria-expressed kinase, keratinocyte growth factor receptor, craniofacial dysostosis 1, Crouzon syndrome, Pfeiffer syndrome, Jackson-Weiss syndrome), isoform CRA_d [Homo sapiens];XP_008512354.1//PREDICTED: fibroblast growth factor receptor 2 isoform X8 [Equus przewalskii];BAG57383.1//unnamed protein product [Homo sapiens];XP_008949231.1//PREDICT…	2263	FGFR2	-1.83648
NP_780778.1//glycoprotein Xg isoform 1 precursor [Homo sapiens];NP_001135391.1//glycoprotein Xg isoform 2 precursor [Homo sapiens];NP_001135392.1//glycoprotein Xg isoform 3 precursor [Homo sapiens]	7499	XG	1.79327		NP_001448.2//filamin-B isoform 2 [Homo sapiens];NP_001157790.1//filamin-B isoform 3 [Homo sapiens];NP_001157789.1//filamin-B isoform 1 [Homo sapiens];NP_001157791.1//filamin-B isoform 4 [Homo sapiens];XP_005265035.1//PREDICTED: filamin-B isoform X1 [Homo sapiens]	2317	FLNB	-1.83401
EAW69377.1//growth arrest and DNA-damage-inducible, beta, isoform CRA_b, partial [Homo sapiens]	4616	GADD45B	1.78647		XP_014201231.1//PREDICTED: paired immunoglobulin-like type 2 receptor beta isoform X1 [Pan paniscus];EAW76556.1//hCG2024112, isoform CRA_g, partial [Homo sapiens];EAW76547.1//hCG2024112, isoform CRA_b, partial [Homo sapiens]	29990	PILRB	-1.8311
XP_016856286.1//PREDICTED: adhesion G protein-coupled receptor L2 isoform X13 [Homo sapiens];NP_001337627.1//adhesion G protein-coupled receptor L2 isoform 5 precursor [Homo sapiens];NP_001284635.1//adhesion G protein-coupled receptor L2 isoform 3 preproprotein [Homo sapiens];XP_009246892.1//PREDICTED: latrophilin-2 isoform X6 [Pongo abelii];NP_001337628.1//adhesion G protein-coupled receptor L2 …	23266	ADGRL2	1.78562		NP_061931.1//DNA damage-inducible transcript 4 protein [Homo sapiens]	54541	DDIT4	-1.82726
XP_008048950.1//myosin-1 isoform X1 [Carlito syrichta]	4619	MYH1	1.78209		NP_001286.1//C-C chemokine receptor type 1 [Homo sapiens]	1230	CCR1	-1.82541
NP_001463.1//G antigen 2B/2C [Homo sapiens]	2574	GAGE2C	1.76648		XP_017200847.1//PREDICTED: LOW QUALITY PROTEIN: AMP deaminase 3 [Oryctolagus cuniculus];XP_011994561.1//PREDICTED: AMP deaminase 3 isoform X5 [Ovis aries musimon]	272	AMPD3	-1.81435
NP_001229733.1//uncharacterized protein LOC100505549 [Homo sapiens];EAW83836.1//hCG2014340 [Homo sapiens];EAW63057.1//hCG1815015 [Homo sapiens];BAB71077.1//unnamed protein product [Homo sapiens]	100505549	LOC100505549	1.76115		CAG30459.1//SERPIND1 [Homo sapiens]	3053	SERPIND1	-1.80828
XP_016858686.1//PREDICTED: rap guanine nucleotide exchange factor 4 isoform X4 [Homo sapiens];NP_008954.2//rap guanine nucleotide exchange factor 4 isoform a [Homo sapiens];NP_001093867.1//rap guanine nucleotide exchange factor 4 isoform b [Homo sapiens]	11069	RAPGEF4	1.75956		BAC98115.1//mKIAA1180 protein, partial [Mus musculus];XP_011756303.1//PREDICTED: protein NDRG4 isoform X2 [Macaca nemestrina];XP_016011468.1//PREDICTED: protein NDRG4 isoform X1 [Rousettus aegyptiacus];XP_016011470.1//PREDICTED: protein NDRG4 isoform X3 [Rousettus aegyptiacus];XP_006721320.1//PREDICTED: protein NDRG4 isoform X12 [Homo sapiens];XP_017734420.1//PREDICTED: protein NDRG4 isoform X2 […	65009	NDRG4	-1.80196
NP_038480.2//variable charge X-linked protein 1 [Homo sapiens]	26609	VCX	1.74966		CAA23781.1//unnamed protein product [Homo sapiens]	3125	HLA-DRB3	-1.79913
NP_001269070.1//hephaestin isoform d precursor [Homo sapiens];NP_620074.3//hephaestin isoform a [Homo sapiens];Q9BQS7.3//RecName: Full=Hephaestin; Flags: Precursor;XP_011529375.1//PREDICTED: hephaestin isoform X1 [Homo sapiens]	9843	HEPH	1.7486		NP_001121782.1//SPARC-like protein 1 isoform 1 precursor [Homo sapiens]	8404	SPARCL1	-1.79668
EAW92140.1//HERV-H LTR-associating 1, isoform CRA_b [Homo sapiens]	729330	OC90	1.74489		NP_002266.2//keratin, type I cytoskeletal 15 [Homo sapiens];XP_008010905.1//PREDICTED: keratin, type I cytoskeletal 15 isoform X1 [Chlorocebus sabaeus];XP_017364950.1//PREDICTED: keratin, type I cytoskeletal 15 [Cebus capucinus imitator]	3866	KRT15	-1.79314
XP_005273641.1//PREDICTED: probable tRNA methyltransferase 9-like protein isoform X2 [Homo sapiens];NP_065895.2//probable tRNA methyltransferase 9-like protein isoform 1 [Homo sapiens]	57604	TRMT9B	1.74012		XP_008016670.1//PREDICTED: plasminogen activator inhibitor 1 isoform X2 [Chlorocebus sabaeus]	5054	SERPINE1	-1.78277
EAW93188.1//inter-alpha (globulin) inhibitor H5-like, isoform CRA_c, partial [Homo sapiens];NP_940912.1//inter-alpha-trypsin inhibitor heavy chain H6 precursor [Homo sapiens]	347365	ITIH6	1.73681		NP_065772.1//acrosomal protein KIAA1210 [Homo sapiens]	57481	KIAA1210	-1.78036
XP_016773699.1//PREDICTED: major histocompatibility complex class I-related gene protein isoform X5 [Pan troglodytes];XP_007987490.1//PREDICTED: major histocompatibility complex class I-related gene protein isoform X1 [Chlorocebus sabaeus];NP_001181928.1//major histocompatibility complex class I-related gene protein isoform 2 precursor [Homo sapiens];XP_017807155.1//major histocompatibility compl…	3140	MR1	1.73272		NP_005626.1//protein SSX1 [Homo sapiens]	6756	SSX1	-1.77952
NP_001483.3//embryonic growth/differentiation factor 1 precursor [Homo sapiens];NP_067090.1//ceramide synthase 1 isoform 1 [Homo sapiens]	10715	CERS1	1.73136		XP_021568046.1//solute carrier family 25 member 34 [Carlito syrichta]	284723	SLC25A34	-1.77952
ERE81805.1//putative eyes absent [Cricetulus griseus];XP_014395326.1//PREDICTED: eyes absent homolog 1 isoform X12 [Myotis brandtii];XP_016868700.1//PREDICTED: eyes absent homolog 1 isoform X11 [Homo sapiens];XP_011914132.1//PREDICTED: eyes absent homolog 1 isoform X2 [Cercocebus atys];XP_016868690.1//PREDICTED: eyes absent homolog 1 isoform X1 [Homo sapiens];XP_011914134.1//PREDICTED: eyes absen…	2138	EYA1	1.73012		NP_579899.1//myoferlin isoform b [Homo sapiens];NP_038479.1//myoferlin isoform a [Homo sapiens]	26509	MYOF	-1.77418
NP_001280010.1//beta-chimaerin isoform 14 [Homo sapiens];NP_001280004.1//beta-chimaerin isoform 8 [Homo sapiens];NP_001280000.1//beta-chimaerin isoform 5 [Homo sapiens];NP_001279998.1//beta-chimaerin isoform 3 [Homo sapiens];NP_001280002.1//beta-chimaerin isoform 7 [Homo sapiens];EHH17412.1//hypothetical protein EGK_13814 [Macaca mulatta];XP_011937965.1//PREDICTED: LOW QUALITY PROTEIN: beta-chima…	1124	CHN2	1.72921		NP_061985.2//ATP-binding cassette sub-family A member 7 [Homo sapiens]	10347	ABCA7	-1.77249
NP_006199.2//ectonucleotide pyrophosphatase/phosphodiesterase family member 1 [Homo sapiens]	5167	ENPP1	1.72914		XP_011782242.1//PREDICTED: FXYD domain-containing ion transport regulator 6 isoform X2 [Colobus angolensis palliatus];XP_012351380.1//PREDICTED: FXYD domain-containing ion transport regulator 6 isoform X1 [Nomascus leucogenys];XP_014202520.1//PREDICTED: FXYD domain-containing ion transport regulator 6 isoform X1 [Pan paniscus]	53826	FXYD6	-1.76885
CAA87632.1//flavin-containing monooxygenase 3 (FMO3) [Homo sapiens];NP_001306103.1//dimethylaniline monooxygenase [N-oxide-forming] 3 isoform c [Homo sapiens];NP_001002294.1//dimethylaniline monooxygenase [N-oxide-forming] 3 isoform a [Homo sapiens];NP_001028065.1//dimethylaniline monooxygenase [N-oxide-forming] 3 [Macaca mulatta]	2328	FMO3	1.72774		NP_003873.1//WNT1-inducible-signaling pathway protein 1 isoform 1 precursor [Homo sapiens];NP_543028.1//WNT1-inducible-signaling pathway protein 1 isoform 2 precursor [Homo sapiens];NP_001191799.1//WNT1-inducible-signaling pathway protein 1 isoform 4 precursor [Homo sapiens];XP_020144615.1//WNT1-inducible-signaling pathway protein 1 isoform X3 [Microcebus murinus]	8840	WISP1	-1.76876
NP_001337229.1//WRB-SH3BGR readthrough isoform 2 [Homo sapiens];XP_020498551.1//SH3 domain-binding glutamic acid-rich protein-like isoform X4 [Labrus bergylta]	106865373	WRB-SH3BGR	1.72517		NP_001295107.1//E3 ubiquitin-protein ligase NEURL1B isoform hNEUR2-deltaNHR2 [Homo sapiens];NP_001136123.1//E3 ubiquitin-protein ligase NEURL1B isoform hNEUR2 [Homo sapiens];NP_001295106.1//E3 ubiquitin-protein ligase NEURL1B isoform hNEUR2-deltaNHR1 [Homo sapiens]	54492	NEURL1B	-1.76819
EAW55468.1//chromosome 6 open reading frame 32, isoform CRA_b [Homo sapiens];NP_001273374.1//rho family-interacting cell polarization regulator 2 isoform 3 [Homo sapiens];NP_001273375.1//rho family-interacting cell polarization regulator 2 isoform 4 [Homo sapiens];XP_016867013.1//PREDICTED: protein FAM65B isoform X4 [Homo sapiens];XP_006715344.1//PREDICTED: protein FAM65B isoform X5 [Homo sapiens]	9750	RIPOR2	1.72459		EAW74622.1//protein tyrosine phosphatase, receptor type, C-associated protein, partial [Homo sapiens]	5790	PTPRCAP	-1.76815
XP_022273430.1//teneurin-2 isoform X2 [Canis lupus familiaris];XP_004371281.1//PREDICTED: teneurin-2 isoform X3 [Trichechus manatus latirostris];XP_020636172.1//teneurin-2 isoform X3 [Pogona vitticeps]	57451	TENM2	1.72377		NP_001185808.1//ATP5J2-PTCD1 fusion protein [Homo sapiens]	100526740	ATP5MF-PTCD1	-1.76716
XP_008968201.1//PREDICTED: pigment epithelium-derived factor isoform X1 [Pan paniscus];NP_002606.3//pigment epithelium-derived factor isoform 1 precursor [Homo sapiens];AAA93524.1//EPC-1 [Homo sapiens]	5176	SERPINF1	1.7203		XP_008011533.1//PREDICTED: monocarboxylate transporter 4 isoform X1 [Chlorocebus sabaeus];XP_018881949.1//PREDICTED: monocarboxylate transporter 4 isoform X1 [Gorilla gorilla gorilla];XP_021784156.1//monocarboxylate transporter 4 isoform X1 [Papio anubis]	9123	SLC16A3	-1.76693
NP_001129481.1//FXYD domain-containing ion transport regulator 3 isoform 5 precursor [Homo sapiens];NP_001129479.1//FXYD domain-containing ion transport regulator 3 isoform 3 [Homo sapiens];AQN67652.1//FXYD domain-containing ion transport regulator 3 [Homo sapiens];XP_011525334.1//PREDICTED: FXYD domain-containing ion transport regulator 3 isoform X1 [Homo sapiens]	5349	FXYD3	1.71911		NP_937839.1//T-cell surface protein tactile isoform 1 precursor [Homo sapiens];NP_001305818.1//T-cell surface protein tactile isoform 3 [Homo sapiens];XP_011938407.1//PREDICTED: T-cell surface protein tactile [Cercocebus atys];NP_005807.1//T-cell surface protein tactile isoform 2 precursor [Homo sapiens]	10225	CD96	-1.75875
EAX04883.1//cathepsin O [Homo sapiens]	1519	CTSO	1.71492		NP_009019.1//calretinin isoform 22k [Homo sapiens];NP_001731.2//calretinin isoform 1 [Homo sapiens]	794	CALB2	-1.75763
XP_007981602.1//PREDICTED: zinc finger protein 862 [Chlorocebus sabaeus];EAW80026.1//hCG16180 [Homo sapiens]	643641	ZNF862	1.71276		XP_005198179.1//PREDICTED: transmembrane protein 178B [Bos taurus]	100507421	TMEM178B	-1.75721
XP_004047853.2//PREDICTED: 5,6-dihydroxyindole-2-carboxylic acid oxidase [Gorilla gorilla gorilla]	7306	TYRP1	1.71154		NP_001268916.1//SPOC domain-containing protein 1 isoform 2 [Homo sapiens];XP_016858270.1//PREDICTED: SPOC domain-containing protein 1 isoform X3 [Homo sapiens];XP_016858271.1//PREDICTED: SPOC domain-containing protein 1 isoform X4 [Homo sapiens];NP_653170.3//SPOC domain-containing protein 1 isoform 1 [Homo sapiens]	90853	SPOCD1	-1.75644
NP_001177396.1//proline-rich protein 36 [Homo sapiens]	80164	PRR36	1.70816		NP_001317683.1//signaling lymphocytic activation molecule isoform a precursor [Homo sapiens];NP_003028.1//signaling lymphocytic activation molecule isoform b precursor [Homo sapiens]	6504	SLAMF1	-1.75623
XP_016780982.1//PREDICTED: citrate lyase subunit beta-like protein, mitochondrial isoform X2 [Pan troglodytes]	171425	CLYBL	1.70355		AAD14011.1//chlordecone reductase homolog [Homo sapiens];NP_001240838.1//aldo-keto reductase family 1 member C3 isoform 3 [Homo sapiens]	8644	AKR1C3	-1.75466
XP_010329391.1//PREDICTED: LOW QUALITY PROTEIN: kelch-like protein 41 [Saimiri boliviensis boliviensis]	10324	KLHL41	1.69768		NP_001123518.1//C-C motif chemokine 20 isoform 2 precursor [Homo sapiens];NP_004582.1//C-C motif chemokine 20 isoform 1 precursor [Homo sapiens]	6364	CCL20	-1.75441
XP_004448973.1//PREDICTED: zinc finger protein 567 isoform X1 [Dasypus novemcinctus];NP_001075068.1//zinc finger protein 567 [Bos taurus]	163081	ZNF567	1.69659		XP_018890047.1//PREDICTED: pancreatic lipase-related protein 3 [Gorilla gorilla gorilla];NP_001011709.2//pancreatic lipase-related protein 3 precursor [Homo sapiens];XP_011537579.1//PREDICTED: pancreatic lipase-related protein 3 isoform X2 [Homo sapiens]	119548	PNLIPRP3	-1.75022
NP_000857.1//5-hydroxytryptamine receptor 1F [Homo sapiens]	3355	HTR1F	1.69184		NP_001305769.1//leucine zipper protein 4 isoform 2 [Homo sapiens];NP_057467.1//leucine zipper protein 4 isoform 1 [Homo sapiens]	51213	LUZP4	-1.74754
XP_001091253.2//PREDICTED: mucin-15 [Macaca mulatta];XP_016872725.1//PREDICTED: mucin-15 isoform X2 [Homo sapiens];XP_016872724.1//PREDICTED: mucin-15 isoform X1 [Homo sapiens];NP_001128563.1//mucin-15 isoform a [Homo sapiens]	143662	MUC15	1.68296		NP_001295226.1//tyrosine-protein phosphatase non-receptor type 22 isoform 4 [Homo sapiens];NP_057051.3//tyrosine-protein phosphatase non-receptor type 22 isoform 1 [Homo sapiens];NP_001180360.1//tyrosine-protein phosphatase non-receptor type 22 isoform 3 [Homo sapiens];NP_036543.4//tyrosine-protein phosphatase non-receptor type 22 isoform 2 [Homo sapiens]	26191	PTPN22	-1.74484
XP_017353849.1//PREDICTED: guanylate-binding protein 5 isoform X1 [Cebus capucinus imitator]	115362	GBP5	1.68251		AAB16747.1//putative G-protein-coupled receptor [Homo sapiens]	1241	LTB4R	-1.74383
BAD92584.1//G protein-coupled receptor 63 variant, partial [Homo sapiens]	81491	GPR63	1.68065		NP_776189.3//RELT-like protein 2 [Homo sapiens];XP_012907821.1//PREDICTED: RELT-like protein 2 isoform X1 [Mustela putorius furo]	285613	RELL2	-1.73928
NP_001010888.3//probable ribonuclease ZC3H12B [Homo sapiens]	340554	ZC3H12B	1.67744		AAQ88872.1//DILV594 [Homo sapiens]	196410	METTL7B	-1.73927
BAD93108.1//protein tyrosine phosphatase, receptor type, G precursor variant, partial [Homo sapiens]	5793	PTPRG	1.67706		AAH39512.1//LIM domain only 1 (rhombotin 1), partial [Homo sapiens];XP_006718291.1//PREDICTED: rhombotin-1 isoform X1 [Homo sapiens];EFB17284.1//hypothetical protein PANDA_004271, partial [Ailuropoda melanoleuca]	4004	LMO1	-1.73402
XP_012314933.1//troponin I, slow skeletal muscle isoform X1 [Aotus nancymaae]	7135	TNNI1	1.67576		NP_001159736.1//latent-transforming growth factor beta-binding protein 1 isoform 4 precursor [Homo sapiens];XP_011531157.1//PREDICTED: latent-transforming growth factor beta-binding protein 1 isoform X2 [Homo sapiens];XP_005264375.1//PREDICTED: latent-transforming growth factor beta-binding protein 1 isoform X13 [Homo sapiens];XP_016859598.1//PREDICTED: latent-transforming growth factor beta-bind…	4052	LTBP1	-1.73274
XP_002756005.1//PREDICTED: acyl-coenzyme A synthetase ACSM3, mitochondrial isoform X2 [Callithrix jacchus];NP_973729.1//acyl-coenzyme A synthetase ACSM3, mitochondrial isoform 2 [Homo sapiens]	6296	ACSM3	1.66889		NP_001034663.1//potassium voltage-gated channel subfamily C member 4 isoform c [Homo sapiens];NP_004969.2//potassium voltage-gated channel subfamily C member 4 isoform a [Homo sapiens];XP_009244880.1//PREDICTED: potassium voltage-gated channel subfamily C member 4 isoform X1 [Pongo abelii]	3749	KCNC4	-1.73095
XP_005259184.1//PREDICTED: transcription factor RelB isoform X1 [Homo sapiens];NP_006500.2//transcription factor RelB [Homo sapiens]	5971	RELB	1.66863		NP_001071.1//succinate-semialdehyde dehydrogenase, mitochondrial isoform 2 precursor [Homo sapiens];NP_733936.1//succinate-semialdehyde dehydrogenase, mitochondrial isoform 1 precursor [Homo sapiens]	7915	ALDH5A1	-1.73063
XP_016815074.1//PREDICTED: peptidase inhibitor 15 isoform X1 [Pan troglodytes]	51050	PI15	1.66824		NP_001304860.1//sperm-associated antigen 4 protein isoform 2 [Homo sapiens];NP_003107.1//sperm-associated antigen 4 protein isoform 1 [Homo sapiens]	6676	SPAG4	-1.72972
NP_001242950.1//triadin isoform 4 [Homo sapiens];NP_006064.2//triadin isoform 1 [Homo sapiens];NP_001242949.1//triadin isoform 3 [Homo sapiens];NP_001242951.1//triadin isoform 5 [Homo sapiens];NP_001238916.1//triadin isoform 2 [Homo sapiens]	10345	TRDN	1.66738		EAW84831.1//hCG2001382 [Homo sapiens];XP_016802438.1//PREDICTED: yjeF N-terminal domain-containing protein 3 isoform X2 [Pan troglodytes];XP_016802437.1//PREDICTED: yjeF N-terminal domain-containing protein 3 isoform X1 [Pan troglodytes]	374887	YJEFN3	-1.72619
NP_067052.2//netrin-4 isoform 1 precursor [Homo sapiens];NP_001316629.1//netrin-4 isoform 2 precursor [Homo sapiens]	59277	NTN4	1.66175		XP_007985927.1//PREDICTED: nesprin-3 isoform X3 [Chlorocebus sabaeus];XP_007985932.1//PREDICTED: nesprin-3 isoform X7 [Chlorocebus sabaeus];XP_007985928.1//PREDICTED: nesprin-3 isoform X4 [Chlorocebus sabaeus];XP_011534817.1//PREDICTED: nesprin-3 isoform X2 [Homo sapiens]	161176	SYNE3	-1.72606
NP_653302.2//interleukin-23 receptor precursor [Homo sapiens];EAX06501.1//interleukin 23 receptor, isoform CRA_a, partial [Homo sapiens]	149233	IL23R	1.65969		NP_001182549.1//coiled-coil domain-containing protein 189 isoform 2 [Homo sapiens];NP_001014979.2//coiled-coil domain-containing protein 189 isoform 1 [Homo sapiens]	90835	CCDC189	-1.72368
NP_001139321.1//prominin-1 isoform 7 precursor [Homo sapiens];NP_001139324.1//prominin-1 isoform 4 precursor [Homo sapiens];NP_001139322.1//prominin-1 isoform 6 precursor [Homo sapiens];NP_001139323.1//prominin-1 isoform 5 precursor [Homo sapiens];NP_006008.1//prominin-1 isoform 1 precursor [Homo sapiens];BAG51316.1//unnamed protein product [Homo sapiens]	8842	PROM1	1.65866		XP_007969528.1//PREDICTED: kelch-like protein 29 isoform X1 [Chlorocebus sabaeus]	114818	KLHL29	-1.71901
NP_001103447.1//protein FAM160A1 [Homo sapiens]	729830	FAM160A1	1.65264		NP_001186692.1//receptor-type tyrosine-protein phosphatase-like N isoform 2 precursor [Homo sapiens];XP_016860099.1//PREDICTED: receptor-type tyrosine-protein phosphatase-like N isoform X2 [Homo sapiens];NP_002837.1//receptor-type tyrosine-protein phosphatase-like N isoform 1 precursor [Homo sapiens]	5798	PTPRN	-1.70271
XP_012313652.1//complement C5 [Aotus nancymaae];NP_001726.2//complement C5 isoform 1 preproprotein [Homo sapiens];BAD92268.1//complement component 5 variant, partial [Homo sapiens];NP_001304093.1//complement C5 isoform 3 precursor [Homo sapiens];XP_009243099.1//PREDICTED: LOW QUALITY PROTEIN: complement C5 [Pongo abelii]	727	C5	1.65233		XP_007961150.1//PREDICTED: solute carrier family 52, riboflavin transporter, member 3 isoform X1 [Chlorocebus sabaeus]	113278	SLC52A3	-1.69971
NP_005077.2//sarcospan isoform 1 [Homo sapiens];CAA61479.1//krag [Homo sapiens]	8082	SSPN	1.65186		BAF84442.1//unnamed protein product [Homo sapiens];NP_065852.1//arrestin domain-containing protein 3 isoform a [Homo sapiens];BAC65781.1//mKIAA1376 protein, partial [Mus musculus];XP_003261654.1//PREDICTED: arrestin domain-containing protein 3 [Nomascus leucogenys];XP_015427130.1//PREDICTED: arrestin domain-containing protein 3 isoform X2 [Myotis davidii]	57561	ARRDC3	-1.69704
XP_016862456.1//PREDICTED: cholinesterase isoform X1 [Homo sapiens]	590	BCHE	1.65076		XP_019135566.1//neurexin 3 isoform X16 [Corvus cornix cornix];XP_019328001.1//PREDICTED: neurexin 3 isoform X2 [Aptenodytes forsteri];XP_008116588.1//PREDICTED: neurexin 3 isoform X5 [Anolis carolinensis];NP_001258949.1//neurexin 3 isoform 4 precursor [Homo sapiens];NP_620426.2//neurexin 3 isoform 2 precursor [Homo sapiens];XP_017597218.1//PREDICTED: neurexin 3 isoform X28 [Corvus brachyrhynchos]…	9369	NRXN3	-1.69523
NP_000111.1//epoxide hydrolase 1 [Homo sapiens]	2052	EPHX1	1.65015		NP_001481.2//beta-1,3-galactosyl-O-glycosyl-glycoprotein beta-1,6-N-acetylglucosaminyltransferase [Homo sapiens]	2650	GCNT1	-1.69318
XP_018889249.1//PREDICTED: GTPase-activating Rap/Ran-GAP domain-like protein 3 isoform X1 [Gorilla gorilla gorilla];NP_001273708.1//GTPase-activating Rap/Ran-GAP domain-like protein 3 isoform b [Homo sapiens];XP_005252324.1//PREDICTED: GTPase-activating Rap/Ran-GAP domain-like protein 3 isoform X1 [Homo sapiens];NP_115669.3//GTPase-activating Rap/Ran-GAP domain-like protein 3 isoform a [Homo sapi…	84253	GARNL3	1.64523		XP_008008046.1//PREDICTED: transient receptor potential cation channel subfamily V member 3 isoform X1 [Chlorocebus sabaeus];XP_008008047.1//PREDICTED: transient receptor potential cation channel subfamily V member 3 isoform X2 [Chlorocebus sabaeus]	162514	TRPV3	-1.69181
NP_001153069.1//SH3 domain-containing YSC84-like protein 1 isoform 2 [Homo sapiens];EAX01110.1//hCG1990170, isoform CRA_f, partial [Homo sapiens];EAX01105.1//hCG1990170, isoform CRA_b, partial [Homo sapiens];XP_009440146.2//PREDICTED: SH3 domain-containing YSC84-like protein 1 isoform X1 [Pan troglodytes];EAX01104.1//hCG1990170, isoform CRA_a, partial [Homo sapiens]	26751	SH3YL1	1.64484		XP_007982322.1//PREDICTED: urocortin-2 [Chlorocebus sabaeus]	90226	UCN2	-1.69174
NP_001073869.1//perilipin-4 [Homo sapiens]	729359	PLIN4	1.64392		NP_076493.1//neural cell adhesion molecule L1 isoform 2 precursor [Homo sapiens];NP_000416.1//neural cell adhesion molecule L1 isoform 1 precursor [Homo sapiens];NP_001137435.1//neural cell adhesion molecule L1 isoform 3 precursor [Homo sapiens];XP_003943942.2//PREDICTED: neural cell adhesion molecule L1 isoform X4 [Saimiri boliviensis boliviensis]	3897	L1CAM	-1.69028
XP_018875001.1//PREDICTED: TSC22 domain family protein 3 isoform X1 [Gorilla gorilla gorilla];NP_004080.2//TSC22 domain family protein 3 isoform 2 [Homo sapiens];EAX02707.1//TSC22 domain family, member 3, isoform CRA_b, partial [Homo sapiens];XP_008271076.1//PREDICTED: TSC22 domain family protein 3 isoform X4 [Oryctolagus cuniculus];XP_007990698.1//PREDICTED: TSC22 domain family protein 3 isoform…	1831	TSC22D3	1.64379		XP_010348353.1//PREDICTED: myosin-15 [Saimiri boliviensis boliviensis]	22989	MYH15	-1.68967
NP_057702.1//lysine-rich coiled-coil protein 1 [Homo sapiens]	51315	KRCC1	1.6436		NP_000737.1//neuronal acetylcholine receptor subunit alpha-7 isoform 1 precursor [Homo sapiens];NP_001177384.1//neuronal acetylcholine receptor subunit alpha-7 isoform 2 precursor [Homo sapiens]	1139	CHRNA7	-1.6872
AAC83232.1//inhibitor of apoptosis protein-1 [Homo sapiens];NP_001156.1//baculoviral IAP repeat-containing protein 3 [Homo sapiens]	330	BIRC3	1.64212		AAB94130.1//G protein coupled receptor [Homo sapiens]	57007	ACKR3	-1.68575
NP_000192.2//intercellular adhesion molecule 1 precursor [Homo sapiens]	3383	ICAM1	1.64141		XP_012365851.1//PREDICTED: rab effector MyRIP [Nomascus leucogenys]	100463487	MTRNR2L9	-1.68121
NP_001243838.1//cytochrome b reductase 1 isoform 3 [Homo sapiens];NP_079119.3//cytochrome b reductase 1 isoform 1 [Homo sapiens];NP_001120855.1//cytochrome b reductase 1 isoform 2 [Homo sapiens]	79901	CYBRD1	1.6408		NA	100463482	MTRNR2L6	-1.67731
XP_017388236.1//PREDICTED: integrin alpha-4 isoform X1 [Cebus capucinus imitator]	3676	ITGA4	1.63859		NP_620123.2//myeloma-overexpressed gene protein isoform 1 [Homo sapiens];EAW74743.1//hCG2039241, partial [Homo sapiens]	26579	MYEOV	-1.67723
NP_001007539.1//protein shisa-2 homolog precursor [Homo sapiens]	387914	SHISA2	1.63856		XP_017374636.1//PREDICTED: coronin-1A isoform X1 [Cebus capucinus imitator];XP_008959819.1//PREDICTED: coronin-1A isoform X1 [Pan paniscus]	11151	CORO1A	-1.67421
NP_821092.1//proline-rich membrane anchor 1 precursor [Homo sapiens]	145270	PRIMA1	1.63751		NP_056374.2//SET-binding protein isoform a [Homo sapiens];NP_001123582.1//SET-binding protein isoform b [Homo sapiens];XP_018869340.1//PREDICTED: SET-binding protein [Gorilla gorilla gorilla]	26040	SETBP1	-1.67361
XP_021787241.1//LOW QUALITY PROTEIN: uncharacterized protein LOC101010217 [Papio anubis];XP_016792580.1//PREDICTED: LOW QUALITY PROTEIN: zinc finger protein 85 [Pan troglodytes]	440515	ZNF506	1.63282		XP_014925443.1//PREDICTED: ras-related protein Rab-7b [Acinonyx jubatus];NP_001291768.1//ras-related protein Rab-7b isoform b [Homo sapiens]	338382	RAB7B	-1.67169
XP_008967991.2//PREDICTED: LOW QUALITY PROTEIN: zinc finger protein 530 [Pan paniscus];XP_012509047.1//PREDICTED: LOW QUALITY PROTEIN: zinc finger protein 134-like [Propithecus coquereli]	7693	ZNF134	1.6326		CAA47360.1//helix-loop-helix protein [Homo sapiens]	3399	ID3	-1.66832
NP_001025231.1//sterile alpha motif domain-containing protein 5 [Homo sapiens]	389432	SAMD5	1.63218		NP_001709.1//bone morphogenetic protein 6 preproprotein [Homo sapiens]	654	BMP6	-1.66829
XP_007980262.1//PREDICTED: sorting nexin-32 isoform X2 [Chlorocebus sabaeus]	254122	SNX32	1.62735		NP_078968.3//CAP-Gly domain-containing linker protein 4 isoform 1 [Homo sapiens]	79745	CLIP4	-1.66245
NP_001153014.1//putative POU domain, class 5, transcription factor 1B [Homo sapiens]	5462	POU5F1B	1.62566		XP_011806447.1//PREDICTED: prolyl 4-hydroxylase subunit alpha-2 isoform X1 [Colobus angolensis palliatus];EAW62348.1//procollagen-proline, 2-oxoglutarate 4-dioxygenase (proline 4-hydroxylase), alpha polypeptide II, isoform CRA_f [Homo sapiens];XP_008012543.1//PREDICTED: prolyl 4-hydroxylase subunit alpha-2 isoform X1 [Chlorocebus sabaeus];EAW62344.1//procollagen-proline, 2-oxoglutarate 4-dioxygen…	8974	P4HA2	-1.65611
NP_008859.1//melanocyte protein PMEL isoform 3 preproprotein [Homo sapiens];NP_001307051.1//melanocyte protein PMEL isoform 5 preproprotein [Homo sapiens];NP_001186982.1//melanocyte protein PMEL isoform 2 precursor [Homo sapiens];NP_001186983.1//melanocyte protein PMEL isoform 1 preproprotein [Homo sapiens];NP_001307050.1//melanocyte protein PMEL isoform 4 preproprotein [Homo sapiens]	6490	PMEL	1.62511		NP_057237.1//heat shock transcription factor, X-linked [Homo sapiens]	100506164	HSFX1	-1.65441
NP_002603.1//pyruvate dehydrogenase kinase, isozyme 4 [Homo sapiens]	5166	PDK4	1.62448		XP_019799441.1//PREDICTED: bone morphogenetic protein 7 isoform X2 [Tursiops truncatus]	655	BMP7	-1.65184
NP_008920.5//ras GTPase-activating protein 4 isoform 1 [Homo sapiens];NP_001073346.2//ras GTPase-activating protein 4 isoform 2 [Homo sapiens]	10156	RASA4	1.62391		XP_019608916.1//PREDICTED: neurotensin receptor type 1 [Rhinolophus sinicus];XP_015357712.1//PREDICTED: neurotensin receptor type 1 [Marmota marmota marmota];XP_011929666.1//PREDICTED: neurotensin receptor type 1 [Cercocebus atys]	4923	NTSR1	-1.65154
NP_057077.1//plasmolipin [Homo sapiens];XP_003998117.1//PREDICTED: plasmolipin [Felis catus]	51090	PLLP	1.62308		XP_001148472.2//PREDICTED: paired immunoglobulin-like type 2 receptor alpha isoform X15 [Pan troglodytes];XP_009452060.2//PREDICTED: paired immunoglobulin-like type 2 receptor alpha isoform X8 [Pan troglodytes];XP_016801622.1//PREDICTED: paired immunoglobulin-like type 2 receptor alpha isoform X10 [Pan troglodytes];XP_016801632.1//PREDICTED: uncharacterized protein LOC463597 isoform X16 [Pan trog…	29992	PILRA	-1.65113
XP_016818144.1//PREDICTED: BEN domain-containing protein 7 isoform X3 [Pan troglodytes];XP_011517694.1//PREDICTED: BEN domain-containing protein 7 isoform X4 [Homo sapiens];XP_016818145.1//PREDICTED: BEN domain-containing protein 7 isoform X4 [Pan troglodytes];XP_016818147.1//PREDICTED: BEN domain-containing protein 7 isoform X6 [Pan troglodytes];XP_005252459.1//PREDICTED: BEN domain-containing p…	222389	BEND7	1.62126		NP_003645.1//carbohydrate sulfotransferase 1 precursor [Homo sapiens]	8534	CHST1	-1.65068
XP_003815589.1//PREDICTED: homeobox protein Hox-D10 [Pan paniscus]	3236	HOXD10	1.62122		NP_001229242.1//transmembrane protein 191B [Homo sapiens]	728229	TMEM191B	-1.65025
NP_031386.2//NKG2-D type II integral membrane protein [Homo sapiens]	100528032	KLRC4-KLRK1	1.62122		NP_001278874.1//solute carrier family 2, facilitated glucose transporter member 1 [Cricetulus griseus]	6513	SLC2A1	-1.65012
NP_001170.2//ecto-ADP-ribosyltransferase 3 isoform b precursor [Homo sapiens];NP_001123489.1//ecto-ADP-ribosyltransferase 3 isoform c precursor [Homo sapiens];NP_001123488.1//ecto-ADP-ribosyltransferase 3 isoform a precursor [Homo sapiens]	419	ART3	1.62055		XP_011728513.1//PREDICTED: microtubule-associated protein 1B isoform X1 [Macaca nemestrina];NP_005900.2//microtubule-associated protein 1B isoform 1 [Homo sapiens]	4131	MAP1B	-1.64854
XP_010346525.1//PREDICTED: REST corepressor 2 isoform X1 [Saimiri boliviensis boliviensis]	283248	RCOR2	1.62038		NP_001278238.1//proprotein convertase subtilisin/kexin type 6 isoform i preproprotein [Homo sapiens];NP_612198.2//proprotein convertase subtilisin/kexin type 6 isoform f preproprotein [Homo sapiens];XP_011933157.1//PREDICTED: proprotein convertase subtilisin/kexin type 6, partial [Cercocebus atys];NP_612197.1//proprotein convertase subtilisin/kexin type 6 isoform PACE4C preproprotein [Homo sapien…	5046	PCSK6	-1.6441
NP_003716.2//17-beta-hydroxysteroid dehydrogenase type 6 precursor [Homo sapiens]	8630	HSD17B6	1.61945		NP_001847.3//collagen alpha-1(XVI) chain precursor [Homo sapiens];XP_005270538.1//PREDICTED: collagen alpha-1(XVI) chain isoform X4 [Homo sapiens]	1307	COL16A1	-1.64181
XP_005274612.1//PREDICTED: gem-associated protein 8 isoform X1 [Homo sapiens];BAC86038.1//unnamed protein product [Homo sapiens]	54960	GEMIN8	1.61807		XP_007965599.1//PREDICTED: guanine nucleotide-binding protein G(I)/G(S)/G(T) subunit beta-3 isoform X2 [Chlorocebus sabaeus];XP_014649393.1//PREDICTED: guanine nucleotide-binding protein G(I)/G(S)/G(T) subunit beta-3 isoform X1 [Ceratotherium simum simum];XP_004869508.1//guanine nucleotide-binding protein G(I)/G(S)/G(T) subunit beta-3 isoform X1 [Heterocephalus glaber]	2784	GNB3	-1.64152
BAG56895.1//unnamed protein product [Homo sapiens];NP_006811.2//interferon-induced protein 44-like [Homo sapiens]	10964	IFI44L	1.61787		NP_005243.1//proto-oncogene c-Fos [Homo sapiens]	2353	FOS	-1.63991
XP_008972919.2//PREDICTED: NF-kappa-B inhibitor alpha [Pan paniscus]	4792	NFKBIA	1.61599		EDL18378.1//follistatin, isoform CRA_a, partial [Mus musculus];NP_037541.1//follistatin isoform FST344 precursor [Homo sapiens]	10468	FST	-1.63562
NP_001005498.2//inactive rhomboid protein 2 isoform 2 [Homo sapiens];NP_078875.4//inactive rhomboid protein 2 isoform 1 [Homo sapiens]	79651	RHBDF2	1.61578		XP_009441804.2//PREDICTED: coiled-coil domain-containing protein 148 isoform X6 [Pan troglodytes];AAM49716.1//unknown [Homo sapiens];NP_620158.3//coiled-coil domain-containing protein 148 isoform 1 [Homo sapiens]	130940	CCDC148	-1.63399
XP_004019080.2//PREDICTED: histone H2B type 1 isoform X1 [Ovis aries]	8349	HIST2H2BE	1.61526		EAW75247.1//hCG2044836, isoform CRA_a [Homo sapiens]	8771	TNFRSF6B	-1.6331
NP_031391.2//protein-arginine deiminase type-2 [Homo sapiens]	11240	PADI2	1.61493		XP_008991348.1//PREDICTED: fibroblast growth factor 5 isoform X2 [Callithrix jacchus];NP_004455.2//fibroblast growth factor 5 isoform 1 precursor [Homo sapiens];KFO37885.1//Fibroblast growth factor 5 [Fukomys damarensis]	2250	FGF5	-1.63218
NP_067068.1//myozenin-1 [Homo sapiens]	58529	MYOZ1	1.61493		NP_057382.2//F-box only protein 40 [Homo sapiens]	51725	FBXO40	-1.62973
NP_291028.3//TP53-regulating kinase [Homo sapiens];NP_001011554.1//solute carrier family 13 member 3 isoform b [Homo sapiens];NP_073740.2//solute carrier family 13 member 3 isoform a precursor [Homo sapiens];XP_011921295.1//PREDICTED: solute carrier family 13 member 3 isoform X2 [Cercocebus atys];BAB71262.1//unnamed protein product [Homo sapiens];NP_001180268.1//solute carrier family 13 member 3 …	64849	SLC13A3	1.61395		XP_012365851.1//PREDICTED: rab effector MyRIP [Nomascus leucogenys]	100462977	MTRNR2L1	-1.62839
EHH28115.1//hypothetical protein EGK_18468, partial [Macaca mulatta]	10516	FBLN5	1.61303		XP_002820535.2//PREDICTED: tubulin alpha chain-like 3 isoform X1 [Pongo abelii];XP_003777558.1//PREDICTED: tubulin alpha chain-like 3 isoform X2 [Pongo abelii]	79861	TUBAL3	-1.62676
NP_001303278.1//thrombospondin type-1 domain-containing protein 7B precursor [Homo sapiens]	80731	THSD7B	1.61266		NP_077306.2//long-chain fatty acid transport protein 3 isoform 1 [Homo sapiens];NP_001304858.2//long-chain fatty acid transport protein 3 isoform 2 [Homo sapiens]	11000	SLC27A3	-1.62581
NP_003096.1//sortilin-related receptor preproprotein [Homo sapiens];XP_016873659.1//PREDICTED: sortilin-related receptor isoform X3 [Homo sapiens];XP_016873658.1//PREDICTED: sortilin-related receptor isoform X2 [Homo sapiens];XP_016873660.1//PREDICTED: sortilin-related receptor isoform X4 [Homo sapiens];Q92673.2//RecName: Full=Sortilin-related receptor; AltName: Full=Low-density lipoprotein recep…	6653	SORL1	1.60706		NP_689834.1//phosphatidylcholine:ceramide cholinephosphotransferase 2 [Homo sapiens]	166929	SGMS2	-1.6242
XP_019268022.1//PREDICTED: low-density lipoprotein receptor-related protein 4 [Panthera pardus]	4038	LRP4	1.60676		XP_017727518.1//PREDICTED: solute carrier family 22 member 4 [Rhinopithecus bieti]	6583	SLC22A4	-1.6222
BAC23113.2//KIAA2017 protein, partial [Homo sapiens];NP_997320.2//dynein heavy chain 10, axonemal [Homo sapiens]	196385	DNAH10	1.60636		XP_005593884.2//PREDICTED: stAR-related lipid transfer protein 8 isoform X1 [Macaca fascicularis];CAH18253.1//hypothetical protein [Homo sapiens];XP_005593880.2//PREDICTED: stAR-related lipid transfer protein 8 isoform X2 [Macaca fascicularis];NP_001135975.1//stAR-related lipid transfer protein 8 isoform a [Homo sapiens]	9754	STARD8	-1.61687
NP_001132970.1//fibroblast growth factor 13 isoform 4 [Homo sapiens];NP_001132972.1//fibroblast growth factor 13 isoform 2 [Homo sapiens];NP_378668.1//fibroblast growth factor 13 isoform 5 [Homo sapiens];NP_004105.1//fibroblast growth factor 13 isoform 1 [Homo sapiens];XP_011811213.1//PREDICTED: fibroblast growth factor 13 isoform X2 [Colobus angolensis palliatus]	2258	FGF13	1.60594		XP_010358399.1//PREDICTED: EH domain-containing protein 3 [Rhinopithecus roxellana]	30845	EHD3	-1.61612
NP_689739.4//partitioning defective 3 homolog B isoform Par3Lb [Homo sapiens];NP_995585.2//partitioning defective 3 homolog B isoform 4 [Homo sapiens];XP_004407560.1//PREDICTED: partitioning defective 3 homolog B isoform X4 [Odobenus rosmarus divergens];NP_476518.4//partitioning defective 3 homolog B isoform Par3Lc [Homo sapiens];NP_001289698.1//partitioning defective 3 homolog B isoform Par3La […	117583	PARD3B	1.6053		NP_839943.2//ras GTPase-activating-like protein IQGAP3 [Homo sapiens];XP_016855806.1//PREDICTED: ras GTPase-activating-like protein IQGAP3 isoform X2 [Homo sapiens]	128239	IQGAP3	-1.61184
NP_001185650.1//proline-rich protein 5 isoform 4 [Homo sapiens];NP_851850.1//proline-rich protein 5 isoform 1 [Homo sapiens];XP_017384990.1//PREDICTED: proline-rich protein 5 isoform X2 [Cebus capucinus imitator]	55615	PRR5	1.60499		NP_057217.2//insulin-induced gene 2 protein isoform a [Homo sapiens];AAD43048.1//insulin induced protein 2 [Homo sapiens];XP_017355724.1//PREDICTED: insulin-induced gene 2 protein isoform X5 [Cebus capucinus imitator];XP_004004796.2//PREDICTED: LOW QUALITY PROTEIN: insulin-induced gene 2 protein isoform X1 [Ovis aries]	51141	INSIG2	-1.61118
NP_919248.1//RNA-binding protein with multiple splicing 2 [Homo sapiens]	348093	RBPMS2	1.60381		NP_060610.2//centrosomal protein of 72 kDa [Homo sapiens];XP_011915950.1//PREDICTED: centrosomal protein of 72 kDa isoform X1 [Cercocebus atys]	55722	CEP72	-1.61097
XP_016861373.1//PREDICTED: bis(5'-adenosyl)-triphosphatase isoform X4 [Homo sapiens];XP_011853745.1//PREDICTED: bis(5'-adenosyl)-triphosphatase isoform X1 [Mandrillus leucophaeus];XP_003273708.2//PREDICTED: LOW QUALITY PROTEIN: bis(5'-adenosyl)-triphosphatase [Nomascus leucogenys];XP_016795585.1//PREDICTED: bis(5'-adenosyl)-triphosphatase isoform X2 [Pan troglodytes];XP_017749703.1//PREDICTED: bi…	2272	FHIT	1.6031		NP_001005377.1//urokinase plasminogen activator surface receptor isoform 3 precursor [Homo sapiens];NP_001287966.1//urokinase plasminogen activator surface receptor isoform 4 precursor [Homo sapiens];NP_002650.1//urokinase plasminogen activator surface receptor isoform 1 precursor [Homo sapiens];NP_001005376.1//urokinase plasminogen activator surface receptor isoform 2 precursor [Homo sapiens]	5329	PLAUR	-1.60831
XP_013358742.1//PREDICTED: tetraspanin-12 [Chinchilla lanigera];ELW65556.1//Tetraspanin-12 [Tupaia chinensis]	23554	TSPAN12	1.60155		EAW95024.1//EPH receptor B2, isoform CRA_c [Homo sapiens];XP_019367589.1//PREDICTED: ephrin type-B receptor 2 isoform X4 [Gavialis gangeticus];NP_001296121.1//ephrin type-B receptor 2 isoform 3 precursor [Homo sapiens];XP_003415418.1//PREDICTED: ephrin type-B receptor 2 isoform X1 [Loxodonta africana]	2048	EPHB2	-1.60428
XP_017910100.1//PREDICTED: junctophilin-4 [Capra hircus]	84502	JPH4	1.59931		NP_001304008.1//phosphoglycerate mutase 1 isoform 2 [Homo sapiens];XP_017358259.1//PREDICTED: phosphoglycerate mutase 1 [Cebus capucinus imitator]	5223	PGAM1	-1.60271
EMP25248.1//hypothetical protein UY3_17688 [Chelonia mydas]	7570	ZNF22	1.59652		XP_005261297.1//PREDICTED: coiled-coil domain-containing protein 188 isoform X3 [Homo sapiens]	388849	CCDC188	-1.59801
XP_005262737.1//PREDICTED: tetraspanin-5 isoform X1 [Homo sapiens];XP_004453764.1//PREDICTED: tetraspanin-5 isoform X2 [Dasypus novemcinctus];NP_062517.1//tetraspanin-5 [Mus musculus]	10098	TSPAN5	1.59521		XP_011722056.1//PREDICTED: pleiotrophin isoform X1 [Macaca nemestrina];XP_008148717.1//PREDICTED: pleiotrophin [Eptesicus fuscus];XP_011722057.1//PREDICTED: pleiotrophin isoform X2 [Macaca nemestrina]	5764	PTN	-1.5977
BAD93052.1//myelin oligodendrocyte glycoprotein isoform alpha1 precursor variant, partial [Homo sapiens];NP_001008229.1//myelin-oligodendrocyte glycoprotein isoform alpha3 precursor [Homo sapiens];NP_996534.2//myelin-oligodendrocyte glycoprotein isoform beta3 precursor [Homo sapiens];XP_011800252.1//PREDICTED: myelin-oligodendrocyte glycoprotein isoform X9 [Colobus angolensis palliatus];NP_001163…	4340	MOG	1.59489		XP_009455764.2//PREDICTED: prostaglandin E synthase [Pan troglodytes]	9536	PTGES	-1.59698
NP_000603.1//insulin-like growth factor II isoform 1 preproprotein [Homo sapiens];XP_016775666.1//PREDICTED: insulin-like growth factor II isoform X1 [Pan troglodytes]	3481	IGF2	1.59465		NP_067044.2//lymphocyte antigen 6 complex locus protein G5b precursor [Homo sapiens]	58496	LY6G5B	-1.59542
XP_010621314.1//PREDICTED: histone H2B type 1-N [Fukomys damarensis]	85236	HIST1H2BK	1.59322		NP_001289925.1//laminin subunit alpha-3 isoform 5 precursor [Homo sapiens];NP_001121190.2//laminin subunit alpha-3 isoform 4 precursor [Homo sapiens];XP_012361832.1//PREDICTED: LOW QUALITY PROTEIN: laminin subunit alpha-3 [Nomascus leucogenys];NP_937762.2//laminin subunit alpha-3 isoform 1 precursor [Homo sapiens];NP_000218.3//laminin subunit alpha-3 isoform 2 precursor [Homo sapiens];NP_00112118…	3909	LAMA3	-1.59417
NP_001004196.2//OX-2 membrane glycoprotein isoform b [Homo sapiens];NP_005935.4//OX-2 membrane glycoprotein isoform a precursor [Homo sapiens];NP_001305755.1//OX-2 membrane glycoprotein isoform c [Homo sapiens];XP_003825139.1//PREDICTED: OX-2 membrane glycoprotein isoform X2 [Pan paniscus];XP_016159174.1//PREDICTED: basic proline-rich protein-like, partial [Ficedula albicollis];XP_008572001.1//PR…	4345	CD200	1.5926		XP_011538473.1//PREDICTED: pleckstrin homology domain-containing family S member 1 isoform X1 [Homo sapiens];NP_872407.1//pleckstrin homology domain-containing family S member 1 isoform 1 [Homo sapiens];XP_011538476.1//PREDICTED: pleckstrin homology domain-containing family S member 1 isoform X5 [Homo sapiens];XP_005270220.1//PREDICTED: pleckstrin homology domain-containing family S member 1 isof…	79949	PLEKHS1	-1.59221
XP_011536721.1//PREDICTED: P2X purinoceptor 7 isoform X1 [Homo sapiens];NP_002553.3//P2X purinoceptor 7 [Homo sapiens];XP_011536722.1//PREDICTED: P2X purinoceptor 7 isoform X4 [Homo sapiens];XP_015287137.1//PREDICTED: P2X purinoceptor 7 isoform X3 [Macaca fascicularis]	5027	P2RX7	1.59242		AAZ99026.1//TLR7 [Homo sapiens]	51284	TLR7	-1.59126
NP_001439.2//glypican-4 precursor [Homo sapiens]	2239	GPC4	1.58821		NP_004742.1//beta-1,3-galactosyl-O-glycosyl-glycoprotein beta-1,6-N-acetylglucosaminyltransferase 3 [Homo sapiens]	9245	GCNT3	-1.59119
NP_004460.1//vascular endothelial growth factor D preproprotein [Homo sapiens]	2277	VEGFD	1.58642		NP_149055.1//MAGUK p55 subfamily member 4 [Homo sapiens];XP_016860109.1//PREDICTED: MAGUK p55 subfamily member 4 isoform X1 [Homo sapiens]	58538	MPP4	-1.59115
XP_008247070.1//PREDICTED: LOW QUALITY PROTEIN: palmitoyltransferase ZDHHC15 [Oryctolagus cuniculus];NP_001139729.1//palmitoyltransferase ZDHHC15 isoform 3 [Homo sapiens]	158866	ZDHHC15	1.58336		NP_005645.1//COUP transcription factor 1 [Homo sapiens]	7025	NR2F1	-1.58877
XP_008978035.1//PREDICTED: probable tubulin polyglutamylase TTLL1 isoform X1 [Callithrix jacchus]	25809	TTLL1	1.58318		NP_000470.2//muellerian-inhibiting factor preproprotein [Homo sapiens]	268	AMH	-1.58776
EDL24796.1//troponin C, cardiac/slow skeletal, partial [Mus musculus]	7134	TNNC1	1.58175		XP_009248541.1//PREDICTED: WD repeat-containing protein 90 [Pongo abelii];EAW85770.1//hCG1985539, isoform CRA_b [Homo sapiens];NP_660337.3//WD repeat-containing protein 90 [Homo sapiens]	197335	WDR90	-1.58721
XP_008962181.1//PREDICTED: androgen-induced gene 1 protein isoform X1 [Pan paniscus];XP_009240616.1//PREDICTED: androgen-induced gene 1 protein [Pongo abelii];XP_017385886.1//PREDICTED: androgen-induced gene 1 protein isoform X2 [Cebus capucinus imitator];XP_008962182.1//PREDICTED: androgen-induced gene 1 protein isoform X2 [Pan paniscus];XP_011817432.1//PREDICTED: androgen-induced gene 1 protein…	51390	AIG1	1.57942		XP_011795164.1//PREDICTED: protocadherin alpha-7 [Colobus angolensis palliatus];XP_018882533.1//PREDICTED: protocadherin alpha-6 isoform X5 [Gorilla gorilla gorilla];XP_012392369.1//PREDICTED: protocadherin alpha-6 isoform X3 [Orcinus orca]	56142	PCDHA6	-1.58255
NP_001186256.2//FPGT-TNNI3K fusion protein isoform b [Homo sapiens];NP_001106279.2//FPGT-TNNI3K fusion protein isoform a [Homo sapiens]	100526835	FPGT-TNNI3K	1.57893		EAW92823.1//superoxide dismutase 3, extracellular [Homo sapiens]	6649	SOD3	-1.58086
XP_011540164.1//PREDICTED: VWFA and cache domain-containing protein 1 isoform X1 [Homo sapiens];Q5VU97.2//RecName: Full=VWFA and cache domain-containing protein 1; Short=Cache domain-containing protein 1; Flags: Precursor;XP_008058695.2//VWFA and cache domain-containing protein 1 isoform X1 [Carlito syrichta]	57685	CACHD1	1.57856		NP_001186048.1//TRIM39-RPP21 protein [Homo sapiens];XP_007971483.1//PREDICTED: ribonuclease P protein subunit p21 isoform X1 [Chlorocebus sabaeus]	202658	TRIM39-RPP21	-1.58031
NP_001185693.1//CD302 antigen isoform 3 precursor [Homo sapiens];NP_001185692.1//CD302 antigen isoform 2 precursor [Homo sapiens];NP_055695.2//CD302 antigen isoform 1 precursor [Homo sapiens]	9936	CD302	1.57449		XP_004040684.2//PREDICTED: scrapie-responsive protein 1 isoform X1 [Gorilla gorilla gorilla]	11341	SCRG1	-1.57848
XP_003262754.2//PREDICTED: 3-oxo-5-alpha-steroid 4-dehydrogenase 2 [Nomascus leucogenys]	6716	SRD5A2	1.5712		XP_011745727.1//PREDICTED: semaphorin-6B isoform X2 [Macaca nemestrina];NP_115484.2//semaphorin-6B precursor [Homo sapiens]	10501	SEMA6B	-1.57783
XP_012321134.1//muscarinic acetylcholine receptor M2 isoform X1 [Aotus nancymaae]	1129	CHRM2	1.56915		NP_065853.3//centrosomal protein of 126 kDa [Homo sapiens];Q9P2H0.3//RecName: Full=Centrosomal protein of 126 kDa	57562	CEP126	-1.57767
NP_001091672.1//hypermethylated in cancer 1 protein isoform 2 [Homo sapiens];XP_014973701.1//PREDICTED: hypermethylated in cancer 1 protein isoform X1 [Macaca mulatta]	3090	HIC1	1.56538		XP_010343153.1//PREDICTED: LOW QUALITY PROTEIN: histone deacetylase complex subunit SAP25 [Saimiri boliviensis boliviensis];NP_001335609.1//histone deacetylase complex subunit SAP25 isoform 1 [Homo sapiens];NP_001162153.2//histone deacetylase complex subunit SAP25 isoform 2 [Homo sapiens]	100316904	SAP25	-1.57756
AAB60374.1//X-linked PEST-containing transporter, partial [Homo sapiens]	6567	SLC16A2	1.56147		NP_001297077.1//nuclear pore complex-interacting protein family member B4 [Homo sapiens]	440345	NPIPB4	-1.57753
NP_955533.2//PR domain zinc finger protein 16 isoform 2 [Homo sapiens];NP_071397.3//PR domain zinc finger protein 16 isoform 1 [Homo sapiens]	63976	PRDM16	1.55877		XP_002752312.2//PREDICTED: triosephosphate isomerase [Callithrix jacchus];NP_000356.1//triosephosphate isomerase isoform 1 [Homo sapiens];XP_003273803.1//PREDICTED: triosephosphate isomerase isoform X1 [Nomascus leucogenys]	7167	TPI1	-1.57589
XP_011509485.1//PREDICTED: low-density lipoprotein receptor-related protein 2 isoform X1 [Homo sapiens];NP_004516.2//low-density lipoprotein receptor-related protein 2 precursor [Homo sapiens]	4036	LRP2	1.55801		NP_001317173.1//ADP-ribosylation factor-like 17-like isoform e [Homo sapiens];BAD92581.1//ADP-ribosylation factor 7 variant, partial [Homo sapiens];NP_001096624.1//ADP-ribosylation factor-like protein 17 isoform b [Homo sapiens]	100506084	ARL17B	-1.57517
XP_011539536.1//PREDICTED: guanylate-binding protein 3 isoform X3 [Homo sapiens];XP_007976231.1//PREDICTED: interferon-induced guanylate-binding protein 2 [Chlorocebus sabaeus]	2634	GBP2	1.55715		NP_000538.3//thyroid peroxidase isoform a precursor [Homo sapiens];NP_783650.1//thyroid peroxidase isoform b precursor [Homo sapiens];NP_783653.1//thyroid peroxidase isoform e precursor [Homo sapiens];NP_783652.1//thyroid peroxidase isoform d precursor [Homo sapiens]	7173	TPO	-1.57471
BAA82978.1//KIAA1026 protein, partial [Homo sapiens];NP_001018000.1//kazrin isoform B [Homo sapiens];XP_020137237.1//kazrin isoform X4 [Microcebus murinus];XP_007175004.1//PREDICTED: kazrin isoform X1 [Balaenoptera acutorostrata scammoni];XP_005245852.1//PREDICTED: kazrin isoform X3 [Homo sapiens]	23254	KAZN	1.55307		KFO31205.1//Hippocalcin-like protein 1 [Fukomys damarensis]	3241	HPCAL1	-1.5745
NP_002345.2//epithelial cell adhesion molecule precursor [Homo sapiens]	4072	EPCAM	1.55261		XP_009454448.2//PREDICTED: ATP-dependent DNA helicase Q4 isoform X3 [Pan troglodytes];XP_016869482.1//PREDICTED: ATP-dependent DNA helicase Q4 isoform X3 [Homo sapiens];NP_004251.3//ATP-dependent DNA helicase Q4 [Homo sapiens];XP_016869490.1//PREDICTED: ATP-dependent DNA helicase Q4 isoform X12 [Homo sapiens];XP_016869487.1//PREDICTED: ATP-dependent DNA helicase Q4 isoform X8 [Homo sapiens];XP_01…	9401	RECQL4	-1.5733
NP_004769.2//prostaglandin D2 receptor 2 [Homo sapiens]	11251	PTGDR2	1.55206		XP_011525833.1//PREDICTED: myeloid cell surface antigen CD33 isoform X1 [Homo sapiens];XP_016882999.1//PREDICTED: myeloid cell surface antigen CD33 isoform X4 [Homo sapiens]	945	CD33	-1.5718
NP_001073903.1//serine/threonine-protein kinase LMTK3 [Homo sapiens]	114783	LMTK3	1.55189		XP_011520969.1//PREDICTED: uncharacterized protein C16orf59 isoform X1 [Homo sapiens];NP_079384.2//uncharacterized protein C16orf59 [Homo sapiens]	80178	TEDC2	-1.57101
NP_663791.1//synaptogyrin-1 isoform 1c [Homo sapiens];XP_010981861.1//PREDICTED: synaptogyrin-1 [Camelus dromedarius];NP_663783.1//synaptogyrin-1 isoform 1b [Homo sapiens]	9145	SYNGR1	1.55173		NP_005987.3//T-box transcription factor TBX3 isoform 1 [Homo sapiens];NP_057653.3//T-box transcription factor TBX3 isoform 2 [Homo sapiens]	6926	TBX3	-1.568
XP_011527557.2//PREDICTED: ras and Rab interactor 2 isoform X1 [Homo sapiens];NP_001229510.1//ras and Rab interactor 2 isoform 1 [Homo sapiens]	54453	RIN2	1.55126		NP_000472.2//aminomethyltransferase, mitochondrial isoform 1 precursor [Homo sapiens];NP_001158183.1//aminomethyltransferase, mitochondrial isoform 3 precursor [Homo sapiens];NP_001158184.1//aminomethyltransferase, mitochondrial isoform 4 precursor [Homo sapiens];NP_001158182.1//aminomethyltransferase, mitochondrial isoform 2 precursor [Homo sapiens]	275	AMT	-1.56678
NP_001191892.1//pre-B-cell leukemia transcription factor 1 isoform 3 [Homo sapiens];NP_001340059.1//pre-B-cell leukemia transcription factor 1 isoform 4 [Homo sapiens];NP_002576.1//pre-B-cell leukemia transcription factor 1 isoform 1 [Homo sapiens];NP_032809.1//pre-B-cell leukemia transcription factor 1 isoform b [Mus musculus]	5087	PBX1	1.55033		NP_001287795.1//filamin-A-interacting protein 1 isoform 3 [Homo sapiens];NP_001276916.1//filamin-A-interacting protein 1 isoform 1 [Homo sapiens]	27145	FILIP1	-1.56537
NP_009224.2//complement C4-A isoform 1 preproprotein [Homo sapiens];NP_001239133.1//complement C4-A isoform 2 preproprotein [Homo sapiens]	720	C4A	1.54953		BAD92968.1//Glucan, branching enzyme 1 variant, partial [Homo sapiens]	2632	GBE1	-1.56489
NP_001025125.2//cerebral dopamine neurotrophic factor precursor [Homo sapiens]	441549	CDNF	1.54925		NP_061338.1//phosphatidylcholine translocator ABCB4 isoform C [Homo sapiens];EAW76949.1//ATP-binding cassette, sub-family B (MDR/TAP), member 4, isoform CRA_e [Homo sapiens]	5244	ABCB4	-1.56298
NP_005310.1//histone H1.2 [Homo sapiens]	3006	HIST1H1C	1.5445		XP_011795050.1//PREDICTED: probable histidine--tRNA ligase, mitochondrial isoform X4 [Colobus angolensis palliatus];XP_017747233.1//PREDICTED: probable histidine--tRNA ligase, mitochondrial isoform X2 [Rhinopithecus bieti];XP_010342742.1//PREDICTED: probable histidine--tRNA ligase, mitochondrial isoform X2 [Saimiri boliviensis boliviensis];XP_010386476.1//PREDICTED: probable histidine--tRNA ligas…	23438	HARS2	-1.56205
NP_659494.2//cdc42 effector protein 5 [Homo sapiens]	148170	CDC42EP5	1.54119		XP_003269038.1//PREDICTED: phosphoglycerate kinase 1 isoform X1 [Nomascus leucogenys]	5230	PGK1	-1.56187
NP_055651.1//rho-related BTB domain-containing protein 1 isoform 1 [Homo sapiens];XP_009243854.1//PREDICTED: rho-related BTB domain-containing protein 1 isoform X2 [Pongo abelii]	9886	RHOBTB1	1.54056		NP_001303961.1//kinetochore protein Spc24 isoform 3 [Homo sapiens];XP_011526004.1//PREDICTED: kinetochore protein Spc24 isoform X2 [Homo sapiens];NP_872319.1//kinetochore protein Spc24 isoform 1 [Homo sapiens];Q8NBT2.2//RecName: Full=Kinetochore protein Spc24; Short=hSpc24;NP_001303960.1//kinetochore protein Spc24 isoform 2 [Homo sapiens];XP_004060081.1//PREDICTED: kinetochore protein Spc24 isofo…	147841	SPC24	-1.55789
NP_005801.3//killer cell lectin-like receptor subfamily G member 1 isoform b [Homo sapiens];NP_001316028.1//killer cell lectin-like receptor subfamily G member 1 isoform a [Homo sapiens]	10219	KLRG1	1.53899		NP_001307029.1//death domain-containing protein CRADD isoform 2 [Homo sapiens];NP_003796.1//death domain-containing protein CRADD isoform 1 [Homo sapiens];NP_001317055.1//death domain-containing protein CRADD isoform 4 [Homo sapiens];XP_010837999.1//PREDICTED: death domain-containing protein CRADD [Bison bison bison];AAH37905.1//CRADD protein [Homo sapiens];XP_011888274.1//PREDICTED: death domain…	8738	CRADD	-1.55725
NP_001310225.1//zinc finger protein 197 isoform 4 [Homo sapiens];NP_008922.1//zinc finger protein 197 isoform 1 [Homo sapiens];NP_001020026.1//zinc finger protein 197 isoform 2 [Homo sapiens]	10168	ZNF197	1.53858		XP_002755625.2//PREDICTED: cell cycle checkpoint control protein RAD9A isoform X2 [Callithrix jacchus];NP_001230153.1//cell cycle checkpoint control protein RAD9A isoform 2 [Homo sapiens];XP_016776846.1//PREDICTED: cell cycle checkpoint control protein RAD9A isoform X2 [Pan troglodytes]	5883	RAD9A	-1.55653
ERE72876.1//sodium/potassium-transporting ATPase subunit alpha-2-like isoform 1 [Cricetulus griseus]	477	ATP1A2	1.53811		CAA88742.1//OA1 [Homo sapiens]	4935	GPR143	-1.55597
XP_003817937.1//PREDICTED: myomesin-1 isoform X1 [Pan paniscus];XP_003817938.1//PREDICTED: myomesin-1 isoform X2 [Pan paniscus]	8736	MYOM1	1.53653		NP_077816.1//probable phospholipid-transporting ATPase VA [Homo sapiens]	57194	ATP10A	-1.55215
NP_997235.3//cytochrome P450 4V2 [Homo sapiens];XP_015306621.1//PREDICTED: LOW QUALITY PROTEIN: collagen alpha-2(I) chain-like [Macaca fascicularis]	285440	CYP4V2	1.53464		XP_011945349.1//PREDICTED: protein FAM46C isoform X1 [Cercocebus atys]	54855	FAM46C	-1.55057
NP_005661.1//laforin isoform a [Homo sapiens];NP_001018051.1//laforin isoform b [Homo sapiens]	7957	EPM2A	1.53215		XP_016800741.1//PREDICTED: linker for activation of T-cells family member 2 isoform X2 [Pan troglodytes]	7462	LAT2	-1.55036
Q16850.3//RecName: Full=Lanosterol 14-alpha demethylase; Short=LDM; AltName: Full=CYPLI; AltName: Full=Cytochrome P450 51A1; AltName: Full=Cytochrome P450-14DM; Short=Cytochrome P45014DM; AltName: Full=Cytochrome P450LI; AltName: Full=Sterol 14-alpha demethylase;NP_000777.1//lanosterol 14-alpha demethylase isoform 1 precursor [Homo sapiens]	1595	CYP51A1	1.5301		NP_065948.1//potassium/sodium hyperpolarization-activated cyclic nucleotide-gated channel 3 [Homo sapiens]	57657	HCN3	-1.55027
XP_009187939.2//myosin-13 [Papio anubis];XP_012868613.1//PREDICTED: myosin-13 [Dipodomys ordii]	8735	MYH13	1.52959		NP_001138678.1//uncharacterized protein KIAA1671 [Homo sapiens]	85379	KIAA1671	-1.55001
XP_016881571.1//PREDICTED: disks large-associated protein 1 isoform X6 [Homo sapiens];NP_001003809.1//disks large-associated protein 1 isoform 2 [Homo sapiens];NP_001229694.1//disks large-associated protein 1 isoform 7 [Homo sapiens];XP_016881574.1//PREDICTED: disks large-associated protein 1 isoform X10 [Homo sapiens];XP_012601395.1//disks large-associated protein 1 isoform X9 [Microcebus murinu…	9229	DLGAP1	1.529		XP_021564787.1//glutaredoxin-1 isoform X2 [Carlito syrichta]	2745	GLRX	-1.54841
NP_057216.2//myelin expression factor 2 isoform a [Homo sapiens];XP_005254484.1//PREDICTED: myelin expression factor 2 isoform X12 [Homo sapiens];XP_005254481.2//PREDICTED: myelin expression factor 2 isoform X2 [Homo sapiens];XP_016877776.1//PREDICTED: myelin expression factor 2 isoform X6 [Homo sapiens];NP_001288139.1//myelin expression factor 2 isoform b [Homo sapiens];XP_005254479.2//PREDICTED…	50804	MYEF2	1.52688		NP_001128711.1//L-lactate dehydrogenase A chain isoform 2 [Homo sapiens];XP_008003027.1//PREDICTED: L-lactate dehydrogenase A chain isoform X2 [Chlorocebus sabaeus];XP_006056122.1//PREDICTED: L-lactate dehydrogenase A chain isoform X1 [Bubalus bubalis];NP_001158886.1//L-lactate dehydrogenase A chain isoform 3 [Homo sapiens]	3939	LDHA	-1.54683
XP_016780789.1//PREDICTED: protein FAM124A isoform X2 [Pan troglodytes];NP_659456.3//protein FAM124A isoform 1 [Homo sapiens];NP_001317451.1//protein FAM124A isoform 3 [Homo sapiens];NP_001229241.1//protein FAM124A isoform 2 [Homo sapiens]	220108	FAM124A	1.52591		NP_001954.2//pro-epidermal growth factor isoform 1 preproprotein [Homo sapiens];XP_003776564.1//PREDICTED: pro-epidermal growth factor isoform X3 [Pongo abelii];NP_001171602.1//pro-epidermal growth factor isoform 3 precursor [Homo sapiens];NP_001171601.1//pro-epidermal growth factor isoform 2 precursor [Homo sapiens];XP_016863341.1//PREDICTED: pro-epidermal growth factor isoform X10 [Homo sapiens…	1950	EGF	-1.54522
NP_001317343.1//breast carcinoma-amplified sequence 3 isoform 5 [Homo sapiens];NP_001340073.1//breast carcinoma-amplified sequence 3 isoform 6 [Homo sapiens];NP_001340074.1//breast carcinoma-amplified sequence 3 isoform 7 [Homo sapiens];NP_001092902.1//breast carcinoma-amplified sequence 3 isoform 1 [Homo sapiens];XP_012630264.1//breast carcinoma-amplified sequence 3 isoform X6 [Microcebus murinu…	54828	BCAS3	1.52221		NP_001263987.1//ERCC6-PGBD3 fusion protein isoform 1 [Homo sapiens]	267004	PGBD3	-1.54391
NP_001018063.1//6-phosphofructo-2-kinase/fructose-2,6-bisphosphatase 2 isoform b [Homo sapiens];NP_006203.2//6-phosphofructo-2-kinase/fructose-2,6-bisphosphatase 2 isoform a [Homo sapiens]	5208	PFKFB2	1.51989		NP_758515.1//STON1-GTF2A1L protein isoform 1 [Homo sapiens];NP_001185522.1//STON1-GTF2A1L protein isoform 2 [Homo sapiens];NP_006864.2//stonin-1 [Homo sapiens];NP_001185523.1//STON1-GTF2A1L protein isoform 3 [Homo sapiens]	286749	STON1-GTF2A1L	-1.54078
NP_036391.1//hairy/enhancer-of-split related with YRPW motif protein 2 [Homo sapiens]	23493	HEY2	1.51907		XP_017508865.1//PREDICTED: leucine-rich repeat LGI family member 2 [Manis javanica]	55203	LGI2	-1.53858
NP_001258685.1//integrin beta-like protein 1 isoform 3 [Homo sapiens];NP_004782.1//integrin beta-like protein 1 isoform 1 precursor [Homo sapiens];NP_001258684.1//integrin beta-like protein 1 isoform 2 precursor [Homo sapiens];XP_001150034.1//PREDICTED: integrin beta-like protein 1 isoform X1 [Pan troglodytes]	9358	ITGBL1	1.51823		XP_004032847.1//PREDICTED: pyruvate dehydrogenase (acetyl-transferring) kinase isozyme 1, mitochondrial isoform X2 [Gorilla gorilla gorilla];XP_004032848.1//PREDICTED: pyruvate dehydrogenase (acetyl-transferring) kinase isozyme 1, mitochondrial isoform X1 [Gorilla gorilla gorilla]	5163	PDK1	-1.53747
NP_001180481.1//zinc finger protein 850 isoform 1 [Homo sapiens];NP_001254708.1//zinc finger protein 850 isoform 2 [Homo sapiens]	342892	ZNF850	1.51682		NP_061916.3//amyloid beta A4 precursor protein-binding family B member 1-interacting protein [Homo sapiens]	54518	APBB1IP	-1.53734
NP_001483.3//embryonic growth/differentiation factor 1 precursor [Homo sapiens]	2657	GDF1	1.51672		NP_006669.1//CMRF35-like molecule 6 precursor [Homo sapiens]	10871	CD300C	-1.53714
XP_011724448.1//PREDICTED: potassium voltage-gated channel subfamily E member 1 isoform X1 [Macaca nemestrina];XP_016883831.1//PREDICTED: potassium voltage-gated channel subfamily E member 1 isoform X1 [Homo sapiens]	3753	KCNE1	1.51474		NP_036423.4//separin [Homo sapiens];XP_003252117.2//PREDICTED: LOW QUALITY PROTEIN: separin [Nomascus leucogenys]	9700	ESPL1	-1.53698
XP_019590010.1//PREDICTED: thyrotroph embryonic factor isoform X1 [Rhinolophus sinicus];XP_004845581.2//thyrotroph embryonic factor isoform X1 [Heterocephalus glaber]	7008	TEF	1.51469		P29034.3//RecName: Full=Protein S100-A2; AltName: Full=CAN19; AltName: Full=Protein S-100L; AltName: Full=S100 calcium-binding protein A2	6273	S100A2	-1.53617
NP_004691.2//potassium voltage-gated channel subfamily KQT member 4 isoform a [Homo sapiens];NP_751895.1//potassium voltage-gated channel subfamily KQT member 4 isoform b [Homo sapiens]	9132	KCNQ4	1.51377		NP_001177875.1//protein FAM193B [Homo sapiens];XP_011532881.1//PREDICTED: protein FAM193B isoform X5 [Homo sapiens];XP_011532876.1//PREDICTED: protein FAM193B isoform X4 [Homo sapiens];XP_011532875.1//PREDICTED: protein FAM193B isoform X3 [Homo sapiens];XP_006714938.1//PREDICTED: protein FAM193B isoform X1 [Homo sapiens];XP_011532874.1//PREDICTED: protein FAM193B isoform X2 [Homo sapiens]	54540	FAM193B	-1.53598
NP_937822.2//pyroglutamylated RFamide peptide receptor [Homo sapiens]	84109	QRFPR	1.51349		XP_016865452.1//PREDICTED: G-protein coupled receptor 98 isoform X1 [Homo sapiens]	84059	ADGRV1	-1.53589
NP_001317488.1//lethal(3)malignant brain tumor-like protein 4 isoform 2 [Homo sapiens];NP_775735.2//lethal(3)malignant brain tumor-like protein 4 isoform 1 [Homo sapiens];XP_018869828.1//PREDICTED: lethal(3)malignant brain tumor-like protein 4 isoform X1 [Gorilla gorilla gorilla]	91133	L3MBTL4	1.51193		XP_016863665.1//PREDICTED: ankyrin repeat domain-containing protein 37 isoform X1 [Homo sapiens];NP_859077.1//ankyrin repeat domain-containing protein 37 [Homo sapiens]	353322	ANKRD37	-1.53388
NP_066025.2//signal peptide, CUB and EGF-like domain-containing protein 2 isoform 1 precursor [Homo sapiens];NP_001164161.1//signal peptide, CUB and EGF-like domain-containing protein 2 isoform 2 precursor [Homo sapiens];Q9NQ36.2//RecName: Full=Signal peptide, CUB and EGF-like domain-containing protein 2; AltName: Full=Protein CEGP1; Flags: Precursor;NP_001317128.1//signal peptide, CUB and EGF-li…	57758	SCUBE2	1.51173		XP_007522559.2//PREDICTED: guanine nucleotide-binding protein G(I)/G(S)/G(O) subunit gamma-11 isoform X1 [Erinaceus europaeus]	2791	GNG11	-1.53368
XP_005246695.1//PREDICTED: peptidyl-prolyl cis-trans isomerase FKBP7 isoform X1 [Homo sapiens];EAX11032.1//FK506 binding protein 7, isoform CRA_e [Homo sapiens];EAX11028.1//FK506 binding protein 7, isoform CRA_b [Homo sapiens]	51661	FKBP7	1.51138		XP_011715065.1//PREDICTED: GDNF family receptor alpha-1 isoform X2 [Macaca nemestrina];XP_011715075.1//PREDICTED: GDNF family receptor alpha-1 isoform X3 [Macaca nemestrina];XP_020136291.1//GDNF family receptor alpha-1 isoform X1 [Microcebus murinus];NP_005255.1//GDNF family receptor alpha-1 isoform a preproprotein [Homo sapiens];XP_020136297.1//GDNF family receptor alpha-1 isoform X2 [Microcebus…	2674	GFRA1	-1.53199
XP_008577672.1//PREDICTED: pleckstrin homology domain-containing family B member 1 isoform X1 [Galeopterus variegatus];BAG51417.1//unnamed protein product [Homo sapiens];BAD92953.1//pleckstrin homology domain containing, family B (evectins) member 1 variant, partial [Homo sapiens];XP_005379999.1//PREDICTED: pleckstrin homology domain-containing family B member 1 isoform X1 [Chinchilla lanigera];N…	58473	PLEKHB1	1.51037		XP_012360014.1//PREDICTED: uncharacterized protein LOC105739291 [Nomascus leucogenys]	85027	SMIM3	-1.53015
NP_001123655.1//dnaJ homolog subfamily A member 4 isoform 3 [Homo sapiens];NP_061072.3//dnaJ homolog subfamily A member 4 isoform 1 [Homo sapiens];XP_020739523.1//dnaJ homolog subfamily A member 4 isoform X2 [Odocoileus virginianus texanus]	55466	DNAJA4	1.5103		XP_011820023.1//PREDICTED: tubulin alpha-4A chain isoform X1 [Mandrillus leucophaeus];NP_033473.1//tubulin alpha-4A chain isoform 1 [Mus musculus]	7277	TUBA4A	-1.52967
BAE79816.1//protein tyrosine phosphatase receptor type D [Homo sapiens];XP_016870462.1//PREDICTED: receptor-type tyrosine-protein phosphatase delta isoform X13 [Homo sapiens];XP_016870481.1//PREDICTED: receptor-type tyrosine-protein phosphatase delta isoform X39 [Homo sapiens];NP_569077.2//receptor-type tyrosine-protein phosphatase delta isoform 4 precursor [Homo sapiens];XP_008504754.1//PREDICTE…	5789	PTPRD	1.509		XP_021779267.1//protein AF1q isoform X1 [Papio anubis]	10962	MLLT11	-1.52942
XP_020137847.1//protocadherin gamma-A3 isoform X10 [Microcebus murinus];XP_009239403.1//PREDICTED: LOW QUALITY PROTEIN: uncharacterized protein LOC103890738 [Pongo abelii]	56112	PCDHGA3	1.50859		XP_012305677.1//keratin, type II cytoskeletal 75 isoform X1 [Aotus nancymaae]	9119	KRT75	-1.52937
XP_012617837.1//short transient receptor potential channel 1 isoform X2 [Microcebus murinus];XP_012617836.1//short transient receptor potential channel 1 isoform X1 [Microcebus murinus]	7220	TRPC1	1.50661		NP_078857.5//protein FAM184A isoform 1 [Homo sapiens];XP_008951171.1//PREDICTED: protein FAM184A isoform X2 [Pan paniscus];XP_009450182.2//PREDICTED: protein FAM184A isoform X4 [Pan troglodytes];XP_009450183.2//PREDICTED: protein FAM184A isoform X5 [Pan troglodytes]	79632	FAM184A	-1.52849
NP_067674.2//low affinity immunoglobulin gamma Fc region receptor II-a isoform 2 precursor [Homo sapiens];AAA36050.1//IgG Fc receptor alpha-Fc-gamma-RII [Homo sapiens];NP_001129691.1//low affinity immunoglobulin gamma Fc region receptor II-a isoform 1 precursor [Homo sapiens]	2212	FCGR2A	1.50634		XP_011731253.1//PREDICTED: transmembrane protein 100 [Macaca nemestrina]	55273	TMEM100	-1.52798
XP_007967686.1//PREDICTED: heat shock factor 2-binding protein isoform X2 [Chlorocebus sabaeus]	11077	HSF2BP	1.50513		XP_016877678.1//PREDICTED: microtubule-associated protein 1A isoform X1 [Homo sapiens]	4130	MAP1A	-1.52682
NP_542782.1//scavenger receptor cysteine-rich domain-containing group B protein precursor [Homo sapiens]	136853	SSC4D	1.50305		NP_872369.2//BRICHOS domain-containing protein 5 [Homo sapiens]	283870	BRICD5	-1.52556
NP_063939.2//carbohydrate sulfotransferase 7 precursor [Homo sapiens]	56548	CHST7	1.5026		AMZ80338.1//SHLP3 [Homo sapiens]	100463486	MTRNR2L8	-1.52502
XP_012662106.1//PREDICTED: dedicator of cytokinesis protein 2 [Otolemur garnettii]	1794	DOCK2	1.50238		XP_003281053.1//PREDICTED: beta-galactosidase-1-like protein 2 isoform X1 [Nomascus leucogenys]	89944	GLB1L2	-1.52129
A8MXJ8.1//PUTATIVE PSEUDOGENE: RecName: Full=Putative protein FAM90A5P	100287045	FAM90A26	1.50238		NP_001071122.1//tumor necrosis factor alpha-induced protein 8 isoform b [Homo sapiens];XP_010337813.1//PREDICTED: tumor necrosis factor alpha-induced protein 8 isoform X1 [Saimiri boliviensis boliviensis];NP_001273743.1//tumor necrosis factor alpha-induced protein 8 isoform c [Homo sapiens];XP_021561633.1//tumor necrosis factor alpha-induced protein 8 isoform X2 [Carlito syrichta]	25816	TNFAIP8	-1.51888
XP_017355891.1//PREDICTED: bcl-2-binding component 3 isoform X2 [Cebus capucinus imitator];NP_001120712.1//bcl-2-binding component 3 isoform 1 [Homo sapiens];NP_001120714.1//bcl-2-binding component 3 isoform 3 [Homo sapiens];XP_017918160.1//PREDICTED: bcl-2-binding component 3 isoform X2 [Capra hircus]	27113	BBC3	1.50207		XP_011531762.1//PREDICTED: uncharacterized protein C3orf67 isoform X8 [Homo sapiens];Q9UN81.1//RecName: Full=LINE-1 retrotransposable element ORF1 protein; Short=L1ORF1p; AltName: Full=LINE retrotransposable element 1; AltName: Full=LINE1 retrotransposable element 1;NP_001338463.1//uncharacterized protein C3orf67 isoform 6 [Homo sapiens];NP_001338462.1//uncharacterized protein C3orf67 isoform 5 […	200844	C3orf67	-1.51846
XP_016774298.1//PREDICTED: adipogenesis regulatory factor isoform X1 [Pan troglodytes]	10974	ADIRF	1.50015		NP_563578.2//receptor-type tyrosine-protein phosphatase C isoform 2 precursor [Homo sapiens];NP_002829.3//receptor-type tyrosine-protein phosphatase C isoform 1 precursor [Homo sapiens];NP_001254727.1//receptor-type tyrosine-protein phosphatase C isoform 5 precursor [Homo sapiens]	5788	PTPRC	-1.51838
XP_003262364.1//PREDICTED: ras-related protein Rab-33A [Nomascus leucogenys]	9363	RAB33A	1.49936		BAD92376.1//cysteine-rich motor neuron 1 variant, partial [Homo sapiens]	51232	CRIM1	-1.51736
XP_003255764.1//PREDICTED: ectonucleotide pyrophosphatase/phosphodiesterase family member 3 isoform X1 [Nomascus leucogenys]	5169	ENPP3	1.49777		NP_004620.1//Fanconi anemia group G protein [Homo sapiens]	2189	FANCG	-1.51676
XP_011724448.1//PREDICTED: potassium voltage-gated channel subfamily E member 1 isoform X1 [Macaca nemestrina]	102723475	KCNE1B	1.49758		XP_006155969.1//PREDICTED: zinc finger protein Aiolos isoform X2 [Tupaia chinensis];NP_001244342.1//zinc finger protein Aiolos isoform 12 [Homo sapiens];NP_001244340.1//zinc finger protein Aiolos isoform 10 [Homo sapiens];XP_004041875.2//PREDICTED: zinc finger protein Aiolos isoform X3 [Gorilla gorilla gorilla];XP_004434617.2//PREDICTED: LOW QUALITY PROTEIN: zinc finger protein Aiolos [Ceratother…	22806	IKZF3	-1.51646
XP_016861992.1//PREDICTED: rho guanine nucleotide exchange factor 3 isoform X5 [Homo sapiens];BAD92898.1//Rho guanine nucleotide exchange factor 3 variant, partial [Homo sapiens];XP_003818764.1//PREDICTED: rho guanine nucleotide exchange factor 3 isoform X6 [Pan paniscus];XP_016796839.1//PREDICTED: rho guanine nucleotide exchange factor 3 isoform X3 [Pan troglodytes];XP_011229573.2//PREDICTED: rh…	50650	ARHGEF3	1.49663		NP_001035233.1//sodium channel protein type 2 subunit alpha isoform 2 [Homo sapiens];NP_066287.2//sodium channel protein type 2 subunit alpha isoform 1 [Homo sapiens]	6326	SCN2A	-1.5164
XP_021787510.1//LOW QUALITY PROTEIN: opsin-3 [Papio anubis];NP_001812.2//rab proteins geranylgeranyltransferase component A 2 [Homo sapiens];NP_055137.2//opsin-3 [Homo sapiens]	23596	OPN3	1.49656		NP_001099725.1//putative uncharacterized protein C19orf81 homolog [Rattus norvegicus];NP_001182005.1//putative uncharacterized protein C19orf81 [Homo sapiens]	342918	C19orf81	-1.51537
XP_007999281.1//PREDICTED: troponin I, fast skeletal muscle isoform X3 [Chlorocebus sabaeus];NP_001139313.1//troponin I, fast skeletal muscle isoform 2 [Homo sapiens]	7136	TNNI2	1.49343		NP_612472.1//calfacilitin isoform 1 precursor [Homo sapiens];NP_001153879.1//calfacilitin isoform 2 [Homo sapiens]	116238	TLCD1	-1.51238
NP_995322.1//sodium/potassium/calcium exchanger 5 precursor [Homo sapiens]	283652	SLC24A5	1.49286		NP_001278308.1//arf-GAP with GTPase, ANK repeat and PH domain-containing protein 4 isoform 4 [Homo sapiens];XP_016871153.1//PREDICTED: arf-GAP with GTPase, ANK repeat and PH domain-containing protein 4 isoform X1 [Homo sapiens];NP_001263272.2//arf-GAP with GTPase, ANK repeat and PH domain-containing protein 4 isoform 1 [Homo sapiens];NP_597703.2//arf-GAP with GTPase, ANK repeat and PH domain-cont…	119016	AGAP4	-1.51163
NP_001164291.2//interferon-induced transmembrane protein 10 [Homo sapiens]	402778	IFITM10	1.49261		NP_683513.1//C-C motif chemokine 28 isoform a precursor [Homo sapiens];XP_007959700.1//PREDICTED: C-C motif chemokine 28 [Chlorocebus sabaeus]	56477	CCL28	-1.5113
XP_008969308.1//PREDICTED: ankyrin repeat and LEM domain-containing protein 1 isoform X2 [Pan paniscus];NP_001265373.1//ankyrin repeat and LEM domain-containing protein 1 isoform 3 [Homo sapiens];XP_010359761.1//PREDICTED: ankyrin repeat and LEM domain-containing protein 1 isoform X3 [Rhinopithecus roxellana];XP_016790921.1//PREDICTED: ankyrin repeat and LEM domain-containing protein 1 isoform X4…	126549	ANKLE1	1.49229		NP_001073905.1//Wilms tumor protein 1-interacting protein [Homo sapiens]	126374	WTIP	-1.51066
NP_055918.2//plexin-D1 precursor [Homo sapiens]	23129	PLXND1	1.4897		NP_006252.3//homeobox protein prophet of Pit-1 [Homo sapiens]	5626	PROP1	-1.50865
NP_001254479.2//titin isoform IC [Homo sapiens];NP_597676.3//titin isoform novex-1 [Homo sapiens];XP_016860308.1//PREDICTED: titin isoform X1 [Homo sapiens];XP_016860312.1//PREDICTED: titin isoform X5 [Homo sapiens];NP_001243779.1//titin isoform N2BA [Homo sapiens];NP_596870.2//titin isoform novex-3 [Homo sapiens];NP_003310.4//titin isoform N2-B [Homo sapiens];XP_016860311.1//PREDICTED: titin iso…	7273	TTN	1.48866		XP_011908429.1//PREDICTED: coiled-coil domain-containing protein 84 isoform X3 [Cercocebus atys];NP_940891.1//coiled-coil domain-containing protein 84 [Homo sapiens]	338657	CCDC84	-1.50764
NP_003603.1//semaphorin-7A isoform 1 preproprotein [Homo sapiens];NP_001139501.1//semaphorin-7A isoform 2 precursor [Homo sapiens];XP_011755267.1//PREDICTED: semaphorin-7A isoform X2 [Macaca nemestrina]	8482	SEMA7A	1.4886		XP_011532740.1//PREDICTED: alpha-1B adrenergic receptor isoform X3 [Homo sapiens];NP_000670.1//alpha-1B adrenergic receptor [Homo sapiens];XP_011532737.1//PREDICTED: alpha-1B adrenergic receptor isoform X1 [Homo sapiens]	147	ADRA1B	-1.50732
NP_005572.2//basal cell adhesion molecule isoform 1 precursor [Homo sapiens];NP_001013275.1//basal cell adhesion molecule isoform 2 precursor [Homo sapiens]	4059	BCAM	1.48853		NP_001316997.1//neuropilin-1 isoform f precursor [Homo sapiens];XP_006717588.1//PREDICTED: neuropilin-1 isoform X6 [Homo sapiens];NP_001019800.1//neuropilin-1 isoform c precursor [Homo sapiens];O14786.3//RecName: Full=Neuropilin-1; AltName: Full=Vascular endothelial cell growth factor 165 receptor; AltName: CD_antigen=CD304; Flags: Precursor;NP_001231901.1//neuropilin-1 isoform d precursor [Homo …	8829	NRP1	-1.50544
NP_071406.1//neuronal PAS domain-containing protein 3 isoform 2 [Homo sapiens];NP_775182.1//neuronal PAS domain-containing protein 3 isoform 3 [Homo sapiens];NP_001158221.1//neuronal PAS domain-containing protein 3 isoform 1 [Homo sapiens];NP_001159365.1//neuronal PAS domain-containing protein 3 isoform 4 [Homo sapiens]	64067	NPAS3	1.48578		NP_001339820.1//DENN domain-containing protein 3 isoform 3 [Homo sapiens];NP_001339819.1//DENN domain-containing protein 3 isoform 1 [Homo sapiens];XP_011750693.1//PREDICTED: DENN domain-containing protein 3 isoform X4 [Macaca nemestrina]	22898	DENND3	-1.5054
XP_016877484.1//PREDICTED: protein FAM227B isoform X11 [Homo sapiens];NP_689860.2//protein FAM227B isoform 1 [Homo sapiens];XP_005254273.1//PREDICTED: protein FAM227B isoform X4 [Homo sapiens]	196951	FAM227B	1.48556		XP_005272470.1//PREDICTED: transmembrane protein 255B isoform X2 [Homo sapiens];NP_872420.1//transmembrane protein 255B isoform 1 [Homo sapiens];NP_001335592.1//transmembrane protein 255B isoform 2 [Homo sapiens]	348013	TMEM255B	-1.50367
XP_015307523.1//PREDICTED: protocadherin gamma-A6 isoform X13 [Macaca fascicularis];XP_011795171.1//PREDICTED: LOW QUALITY PROTEIN: protocadherin gamma-A6-like [Colobus angolensis palliatus]	56109	PCDHGA6	1.48513		XP_022275075.1//uncharacterized protein KIAA0895-like homolog isoform X2 [Canis lupus familiaris];XP_011918885.1//PREDICTED: uncharacterized protein KIAA0895-like homolog isoform X1 [Cercocebus atys]	653319	KIAA0895L	-1.50349
XP_006724315.1//PREDICTED: beta-1,4-mannosyl-glycoprotein 4-beta-N-acetylglucosaminyltransferase isoform X2 [Homo sapiens];XP_005261665.1//PREDICTED: beta-1,4-mannosyl-glycoprotein 4-beta-N-acetylglucosaminyltransferase isoform X1 [Homo sapiens]	4248	MGAT3	1.48481		XP_011795165.1//PREDICTED: uncharacterized protein LOC105510144 [Colobus angolensis palliatus]	56131	PCDHB4	-1.50263
XP_005872735.1//PREDICTED: protocadherin-17 isoform X3 [Myotis brandtii]	27253	PCDH17	1.48481		NP_001269891.1//Holliday junction recognition protein isoform b [Homo sapiens];NP_001269892.1//Holliday junction recognition protein isoform c [Homo sapiens];NP_060880.3//Holliday junction recognition protein isoform a [Homo sapiens]	55355	HJURP	-1.50218
NP_002716.1//prolargin precursor [Homo sapiens]	5549	PRELP	1.48384		XP_012352625.1//PREDICTED: LOW QUALITY PROTEIN: chromosome transmission fidelity protein 18 homolog [Nomascus leucogenys];XP_016879022.1//PREDICTED: chromosome transmission fidelity protein 18 homolog isoform X3 [Homo sapiens];NP_071375.1//chromosome transmission fidelity protein 18 homolog [Homo sapiens];AAH06437.1//CHTF18 protein, partial [Homo sapiens]	63922	CHTF18	-1.50213
NP_000055.2//complement C3 preproprotein [Homo sapiens]	718	C3	1.48326		NP_008883.2//uroplakin-1b [Homo sapiens]	7348	UPK1B	-1.50044
XP_011522120.1//PREDICTED: putative coiled-coil domain-containing protein 144 N-terminal-like isoform X1 [Homo sapiens]	339184	CCDC144NL	1.48274		NP_001136068.1//prolyl 4-hydroxylase subunit alpha-1 isoform 3 precursor [Homo sapiens];XP_010371377.1//PREDICTED: prolyl 4-hydroxylase subunit alpha-1 isoform X2 [Rhinopithecus roxellana];XP_010371376.1//PREDICTED: prolyl 4-hydroxylase subunit alpha-1 isoform X1 [Rhinopithecus roxellana]	5033	P4HA1	-1.49995
NP_056327.4//dynein heavy chain 1, axonemal [Homo sapiens]	25981	DNAH1	1.48267		NP_001316836.1//OTU domain-containing protein 7A isoform 2 [Homo sapiens];NP_570971.1//OTU domain-containing protein 7A isoform 1 [Homo sapiens]	161725	OTUD7A	-1.49855
NP_079059.2//cytosolic carboxypeptidase 2 [Homo sapiens]	79841	AGBL2	1.4819		XP_012365851.1//PREDICTED: rab effector MyRIP [Nomascus leucogenys]	100462983	MTRNR2L3	-1.49726
XP_010351419.1//PREDICTED: ATP-binding cassette sub-family A member 8 isoform X1 [Rhinopithecus roxellana];XP_021526558.1//ATP-binding cassette sub-family A member 8 isoform X2 [Aotus nancymaae]	10351	ABCA8	1.48146		NP_932348.2//coiled-coil domain-containing protein 57 isoform 1 [Homo sapiens];XP_010352657.1//PREDICTED: coiled-coil domain-containing protein 57-like [Rhinopithecus roxellana];NP_001303250.1//coiled-coil domain-containing protein 57 isoform 2 [Homo sapiens];XP_012367839.1//PREDICTED: coiled-coil domain-containing protein 57 [Nomascus leucogenys];XP_016879971.1//PREDICTED: coiled-coil domain-con…	284001	CCDC57	-1.49723
NP_004236.1//protein-glutamine gamma-glutamyltransferase 5 isoform 2 [Homo sapiens];NP_963925.2//protein-glutamine gamma-glutamyltransferase 5 isoform 1 [Homo sapiens]	9333	TGM5	1.48129		NP_061159.1//cell migration-inducing and hyaluronan-binding protein precursor [Homo sapiens];XP_004056701.1//PREDICTED: cell migration-inducing and hyaluronan-binding protein isoform X1 [Gorilla gorilla gorilla]	57214	CEMIP	-1.49655
NP_570141.3//phosphatidylinositol 3,4,5-trisphosphate 3-phosphatase TPTE2 isoform alpha [Homo sapiens];CAD13144.1//TPIP alpha lipid phosphatase [Homo sapiens];NP_001885.1//casein kinase I isoform epsilon [Homo sapiens]	102800317	LOC400927-CSNK1E	1.48107		XP_007988715.1//PREDICTED: arrestin domain-containing protein 4 [Chlorocebus sabaeus]	91947	ARRDC4	-1.49619
BAH11640.1//unnamed protein product [Homo sapiens];XP_007983271.1//PREDICTED: 4-aminobutyrate aminotransferase, mitochondrial isoform X1 [Chlorocebus sabaeus]	18	ABAT	1.47971		NP_060087.3//neurogenic locus notch homolog protein 1 preproprotein [Homo sapiens]	4851	NOTCH1	-1.49501
NP_004098.1//IgG receptor FcRn large subunit p51 precursor [Homo sapiens]	2217	FCGRT	1.47874		NP_001302420.1//myelin protein P0 isoform L-MPZ precursor [Homo sapiens]	4359	MPZ	-1.49353
NP_001180242.1//succinate--hydroxymethylglutarate CoA-transferase isoform 3 [Homo sapiens];NP_001180240.1//succinate--hydroxymethylglutarate CoA-transferase isoform 1 [Homo sapiens];NP_001180241.1//succinate--hydroxymethylglutarate CoA-transferase isoform 2 [Homo sapiens];NP_079004.1//succinate--hydroxymethylglutarate CoA-transferase isoform 4 [Homo sapiens]	79783	SUGCT	1.47866		NP_055324.2//serine hydrolase-like protein 2 isoform a [Homo sapiens];NP_001271263.1//serine hydrolase-like protein 2 isoform b [Homo sapiens]	253190	SERHL2	-1.49349
XP_013373419.1//PREDICTED: beta-adrenergic receptor kinase 2 isoform X3 [Chinchilla lanigera];XP_010373894.1//PREDICTED: beta-adrenergic receptor kinase 2 isoform X1 [Rhinopithecus roxellana]	157	GRK3	1.4767		XP_022349889.1//probable phospholipid-transporting ATPase IIA isoform X1 [Enhydra lutris kenyoni]	10079	ATP9A	-1.49207
XP_011764898.1//PREDICTED: homeobox protein TGIF2 isoform X2 [Macaca nemestrina];XP_011827731.1//PREDICTED: homeobox protein TGIF2 isoform X1 [Mandrillus leucophaeus]	60436	TGIF2	1.47653		NP_006656.2//heparanase isoform 1 preproprotein [Homo sapiens];NP_001186759.1//heparanase isoform 3 preproprotein [Homo sapiens];NP_001159970.1//heparanase isoform 2 preproprotein [Homo sapiens]	10855	HPSE	-1.492
NP_203699.1//collagen alpha-5(IV) chain isoform 2 precursor [Homo sapiens];NP_000486.1//collagen alpha-5(IV) chain isoform 1 precursor [Homo sapiens]	1287	COL4A5	1.47593		NP_009186.1//beta-1,4-galactosyltransferase 7 [Homo sapiens]	11285	B4GALT7	-1.48913
NP_739575.2//RING finger protein 39 isoform 2 [Homo sapiens];NP_079512.2//RING finger protein 39 isoform 1 [Homo sapiens]	80352	RNF39	1.47579		NP_003570.2//DNA repair and recombination protein RAD54-like [Homo sapiens]	8438	RAD54L	-1.48824
EAW48826.1//collagen, type IX, alpha 1, isoform CRA_e [Homo sapiens];XP_011922718.1//PREDICTED: collagen alpha-1(IX) chain isoform X1 [Cercocebus atys]	1297	COL9A1	1.47563		XP_010380717.1//PREDICTED: cAMP-dependent protein kinase type II-beta regulatory subunit [Rhinopithecus roxellana]	5577	PRKAR2B	-1.48766
DAA19287.1//TPA: zinc finger protein 470 [Bos taurus];XP_001491294.3//PREDICTED: zinc finger protein 470 [Equus caballus]	58491	ZNF71	1.47467		AAH31107.1//C7orf57 protein, partial [Homo sapiens];AAH45737.1//C7orf57 protein, partial [Homo sapiens]	136288	C7orf57	-1.48757
XP_014990688.1//PREDICTED: transmembrane protein 176B isoform X4 [Macaca mulatta];XP_014990687.1//PREDICTED: transmembrane protein 176B isoform X3 [Macaca mulatta];EAW54076.1//LR8 protein, isoform CRA_a [Homo sapiens]	28959	TMEM176B	1.47373		NP_036295.1//leucine-rich repeat-containing protein 29 [Homo sapiens]	26231	LRRC29	-1.48574
EAW99119.1//hCG1648316 [Homo sapiens]	100996492	CTXND1	1.47339		NP_000219.2//laminin subunit beta-3 precursor [Homo sapiens];XP_017743801.1//PREDICTED: laminin subunit beta-3 [Rhinopithecus bieti]	3914	LAMB3	-1.48522
XP_006078324.1//PREDICTED: uncharacterized protein LOC102406896 [Bubalus bubalis];XP_004430149.2//PREDICTED: LOW QUALITY PROTEIN: zinc finger protein 208 [Ceratotherium simum simum]	7699	ZNF140	1.47274		NP_001336807.1//ras-related protein Rab-36 isoform 2 [Homo sapiens];XP_006724444.1//PREDICTED: ras-related protein Rab-36 isoform X1 [Homo sapiens];NP_004905.2//ras-related protein Rab-36 isoform 3 [Homo sapiens];NP_001336806.1//ras-related protein Rab-36 isoform 1 [Homo sapiens]	9609	RAB36	-1.48427
NP_001265470.1//carboxypeptidase B2 isoform 2 preproprotein [Homo sapiens];NP_001863.3//carboxypeptidase B2 isoform 1 preproprotein [Homo sapiens]	1361	CPB2	1.47265		XP_015308429.1//PREDICTED: ATP-dependent DNA helicase PIF1 isoform X3 [Macaca fascicularis];NP_001273426.1//ATP-dependent DNA helicase PIF1 isoform b [Homo sapiens];XP_009427603.2//PREDICTED: ATP-dependent DNA helicase PIF1 isoform X1 [Pan troglodytes]	80119	PIF1	-1.48261
XP_010370878.1//PREDICTED: pygopus homolog 1 [Rhinopithecus roxellana];NP_001317255.1//pygopus homolog 1 isoform 2 [Homo sapiens];NP_056432.1//pygopus homolog 1 isoform 1 [Homo sapiens]	26108	PYGO1	1.47105		XP_012365851.1//PREDICTED: rab effector MyRIP [Nomascus leucogenys]	100463488	MTRNR2L10	-1.48199
XP_008953785.2//PREDICTED: LOW QUALITY PROTEIN: zinc finger protein 675, partial [Pan paniscus]	171392	ZNF675	1.47063		XP_016810485.1//PREDICTED: dyslexia-associated protein KIAA0319 homolog isoform X3 [Pan troglodytes];NP_001337333.1//dyslexia-associated protein KIAA0319 isoform f [Homo sapiens];XP_002816530.1//PREDICTED: dyslexia-associated protein KIAA0319 homolog isoform X1 [Pongo abelii];XP_016810488.1//PREDICTED: dyslexia-associated protein KIAA0319 homolog isoform X7 [Pan troglodytes];NP_001161849.1//dysle…	9856	KIAA0319	-1.48141
XP_008972652.2//PREDICTED: LOW QUALITY PROTEIN: growth factor receptor-bound protein 14 [Pan paniscus];EAX11343.1//growth factor receptor-bound protein 14, isoform CRA_b [Homo sapiens]	2888	GRB14	1.46918		XP_001494200.3//PREDICTED: transmembrane protein 198 isoform X1 [Equus caballus];NP_001005209.1//transmembrane protein 198 [Homo sapiens]	130612	TMEM198	-1.48002
ACF94471.1//epididymis luminal protein 9 [Homo sapiens]	216	ALDH1A1	1.46753		XP_018892989.1//PREDICTED: synaptotagmin-like protein 2 isoform X12 [Gorilla gorilla gorilla];NP_116561.1//synaptotagmin-like protein 2 isoform a [Homo sapiens];XP_016873429.1//PREDICTED: synaptotagmin-like protein 2 isoform X21 [Homo sapiens];XP_012360328.1//PREDICTED: synaptotagmin-like protein 2 isoform X10 [Nomascus leucogenys];NP_996813.1//synaptotagmin-like protein 2 isoform f [Homo sapiens…	54843	SYTL2	-1.48
NP_003120.2//squalene monooxygenase [Homo sapiens]	6713	SQLE	1.46725		NP_660305.2//glycerate kinase isoform 1 [Homo sapiens];XP_016861219.1//PREDICTED: glycerate kinase isoform X1 [Homo sapiens]	132158	GLYCTK	-1.47999
EAW71480.1//hCG2041529, partial [Homo sapiens]	388588	SMIM1	1.46678		NP_150637.1//caspase-1 isoform epsilon [Homo sapiens];XP_018893204.1//PREDICTED: caspase-1 isoform X1 [Gorilla gorilla gorilla];NP_150635.1//caspase-1 isoform gamma [Homo sapiens];NP_150636.1//caspase-1 isoform delta [Homo sapiens]	834	CASP1	-1.47972
XP_017725223.1//PREDICTED: protein phosphatase 1J isoform X2 [Rhinopithecus bieti]	333926	PPM1J	1.46495		XP_011758534.1//PREDICTED: GTPase RhebL1 isoform X4 [Macaca nemestrina];NP_001290055.1//GTPase RhebL1 isoform 2 [Homo sapiens];NP_653194.1//GTPase RhebL1 isoform 1 precursor [Homo sapiens]	121268	RHEBL1	-1.47967
XP_004433217.1//PREDICTED: solute carrier family 2, facilitated glucose transporter member 4 [Ceratotherium simum simum]	6517	SLC2A4	1.46475		AMZ80338.1//SHLP3 [Homo sapiens]	100462981	MTRNR2L2	-1.47934
XP_006184723.1//PREDICTED: zinc finger protein 599 [Camelus ferus]	7634	ZNF80	1.46449		NP_001171455.1//sodium channel protein type 8 subunit alpha isoform 2 [Homo sapiens];NP_055006.1//sodium channel protein type 8 subunit alpha isoform 1 [Homo sapiens];NP_001317189.1//sodium channel protein type 8 subunit alpha isoform 3 [Homo sapiens];XP_014202654.1//PREDICTED: sodium channel protein type 8 subunit alpha isoform X3 [Pan paniscus]	6334	SCN8A	-1.47914
NP_004446.2//exostosin-like 1 [Homo sapiens]	2134	EXTL1	1.4644		XP_006714820.1//PREDICTED: putative E3 ubiquitin-protein ligase SH3RF2 isoform X2 [Homo sapiens];NP_689763.3//putative E3 ubiquitin-protein ligase SH3RF2 [Homo sapiens]	153769	SH3RF2	-1.47914
XP_007988678.1//PREDICTED: membrane protein FAM174B [Chlorocebus sabaeus];EAX02155.1//hypothetical gene supported by AK075564; BC060873, isoform CRA_b, partial [Homo sapiens]	400451	FAM174B	1.46288		NP_001309234.1//protein cornichon homolog 3 isoform 5 [Homo sapiens];NP_001309231.1//protein cornichon homolog 3 isoform 2 [Homo sapiens];XP_019586409.1//PREDICTED: protein cornichon homolog 3 [Rhinolophus sinicus];NP_689708.1//protein cornichon homolog 3 isoform 1 [Homo sapiens];NP_001309232.1//protein cornichon homolog 3 isoform 3 [Homo sapiens];XP_017717323.1//PREDICTED: protein cornichon homo…	149111	CNIH3	-1.47904
XP_009245405.1//PREDICTED: sodium channel subunit beta-4 isoform X2 [Pongo abelii];NP_777594.1//sodium channel subunit beta-4 isoform 1 precursor [Homo sapiens];XP_017378896.1//PREDICTED: sodium channel subunit beta-4 [Cebus capucinus imitator]	6330	SCN4B	1.46243		ERE92285.1//small conductance calcium-activated potassium channel protein 3 [Cricetulus griseus];NP_740752.1//small conductance calcium-activated potassium channel protein 3 isoform b [Homo sapiens];XP_011932120.1//PREDICTED: small conductance calcium-activated potassium channel protein 3 isoform X1 [Cercocebus atys];XP_017723200.1//PREDICTED: small conductance calcium-activated potassium channel…	3782	KCNN3	-1.47864
NP_000054.2//complement C2 isoform 1 preproprotein [Homo sapiens];NP_001139375.1//complement C2 isoform 2 precursor [Homo sapiens];NP_001269388.1//complement C2 isoform 6 precursor [Homo sapiens];NP_001269387.1//complement C2 isoform 5 [Homo sapiens];NP_001171534.1//complement C2 isoform 3 [Homo sapiens];NP_001269386.1//complement C2 isoform 4 [Homo sapiens]	717	C2	1.46187		XP_008253982.1//PREDICTED: G1/S-specific cyclin-E2 isoform X1 [Oryctolagus cuniculus];NP_477097.1//G1/S-specific cyclin-E2 [Homo sapiens]	9134	CCNE2	-1.47705
XP_016812722.1//PREDICTED: maturin isoform X1 [Pan troglodytes];XP_007979925.1//PREDICTED: maturin [Chlorocebus sabaeus]	222166	MTURN	1.4597		NP_001001523.1//nuclear receptor ROR-gamma isoform b [Homo sapiens];EAW53405.1//RAR-related orphan receptor C, isoform CRA_a [Homo sapiens]	6097	RORC	-1.47661
NP_065829.3//alpha-protein kinase 3 [Homo sapiens]	57538	ALPK3	1.45937		NP_036269.1//N(G),N(G)-dimethylarginine dimethylaminohydrolase 1 isoform 1 [Homo sapiens];XP_019775601.1//PREDICTED: N(G),N(G)-dimethylarginine dimethylaminohydrolase 1 [Tursiops truncatus];NP_001317584.1//N(G),N(G)-dimethylarginine dimethylaminohydrolase 1 isoform 3 [Homo sapiens]	23576	DDAH1	-1.47661
EAW52596.1//chromosome 1 open reading frame 192, partial [Homo sapiens]	257177	CFAP126	1.45783		XP_018882499.1//PREDICTED: ankyrin repeat and KH domain-containing protein 1 isoform X6 [Gorilla gorilla gorilla];NP_065741.3//ANKHD1-EIF4EBP3 protein [Homo sapiens];XP_018882496.1//PREDICTED: ankyrin repeat and KH domain-containing protein 1 isoform X3 [Gorilla gorilla gorilla];XP_014200542.1//PREDICTED: ankyrin repeat and KH domain-containing protein 1 isoform X17 [Pan paniscus];XP_004042671.2/…	404734	ANKHD1-EIF4EBP3	-1.47633
NP_009010.2//protein tyrosine phosphatase type IVA 3 isoform 2 [Homo sapiens];NP_116000.1//protein tyrosine phosphatase type IVA 3 isoform 1 [Homo sapiens]	11156	PTP4A3	1.45776		NP_058544.3//SHC-transforming protein 3 [Homo sapiens];XP_011517088.1//PREDICTED: SHC-transforming protein 3 isoform X2 [Homo sapiens];XP_011517087.1//PREDICTED: SHC-transforming protein 3 isoform X1 [Homo sapiens];XP_005408938.2//PREDICTED: SHC-transforming protein 3 [Chinchilla lanigera]	53358	SHC3	-1.47573
NP_001034469.2//uncharacterized protein C10orf25 precursor [Homo sapiens]	220979	C10orf25	1.45718		XP_014990664.1//PREDICTED: olfactory receptor 2A1/2A42 [Macaca mulatta]	402317	OR2A42	-1.47512
NP_001028736.1//protein FAM229B [Homo sapiens]	619208	FAM229B	1.45708		NP_001297082.1//putative golgin subfamily A member 6-like protein 3 [Homo sapiens]	100133220	GOLGA6L3	-1.47448
AAL02054.1//guanylate binding protein 4 [Homo sapiens];NP_443173.2//guanylate-binding protein 4 [Homo sapiens]	115361	GBP4	1.45576		NP_061984.2//HLA class II histocompatibility antigen, DR alpha chain precursor [Homo sapiens]	3122	HLA-DRA	-1.47339
NP_001307778.1//fumarylacetoacetate hydrolase domain-containing protein 2B isoform b [Homo sapiens];NP_955368.1//fumarylacetoacetate hydrolase domain-containing protein 2B isoform a [Homo sapiens]	151313	FAHD2B	1.45411		XP_008970657.1//PREDICTED: gastrotropin isoform X2 [Pan paniscus];NP_001035532.1//gastrotropin isoform 1 [Homo sapiens]	2172	FABP6	-1.47328
AAA61336.1//ZP3 protein [Homo sapiens];NP_001103824.1//zona pellucida sperm-binding protein 3 isoform 1 precursor [Homo sapiens]	7784	ZP3	1.45299		XP_016814193.1//PREDICTED: nuclear pore complex-interacting protein family member A7-like isoform X4 [Pan troglodytes];XP_011521050.1//PREDICTED: nuclear pore complex-interacting protein family member A1 isoform X1 [Homo sapiens]	642778	NPIPA3	-1.47303
NP_001561.3//interleukin-1 receptor-associated kinase-like 2 [Homo sapiens]	3656	IRAK2	1.45256		NP_079321.3//brain-specific angiogenesis inhibitor 1-associated protein 2-like protein 2 [Homo sapiens];NP_001030575.1//brain-specific angiogenesis inhibitor 1-associated protein 2-like protein 2 [Bos taurus]	80115	BAIAP2L2	-1.47264
NP_001207403.1//liprin-alpha-2 isoform c [Homo sapiens];NP_001207407.1//liprin-alpha-2 isoform g [Homo sapiens];NP_001207402.1//liprin-alpha-2 isoform b [Homo sapiens];NP_003616.2//liprin-alpha-2 isoform a [Homo sapiens];XP_016779412.1//PREDICTED: liprin-alpha-2 isoform X28 [Pan troglodytes];NP_001207404.1//liprin-alpha-2 isoform d [Homo sapiens];XP_016875590.1//PREDICTED: liprin-alpha-2 isoform …	8499	PPFIA2	1.45242		XP_014926541.1//PREDICTED: carboxypeptidase A4 [Acinonyx jubatus];AAF23230.1//carboxypeptidase A3 [Homo sapiens]	51200	CPA4	-1.47193
NP_006160.1//nicotinamide N-methyltransferase [Homo sapiens]	4837	NNMT	1.45213		NP_694591.2//putative ATP-dependent RNA helicase TDRD9 [Homo sapiens]	122402	TDRD9	-1.47165
NP_001012747.1//double homeobox protein A [Homo sapiens]	503835	DUXA	1.45139		EAL23914.1//hypothetical gene supported by AK124321 [Homo sapiens];NP_001278842.1//uncharacterized protein LOC389602 [Homo sapiens];XP_012367541.1//PREDICTED: LOW QUALITY PROTEIN: uncharacterized protein LOC100582928 [Nomascus leucogenys];KRX57831.1//LINE-1 reverse transcriptase -like protein [Trichinella sp. T6]	389602	LOC389602	-1.47159
XP_021578530.1//pirin isoform X1 [Ictidomys tridecemlineatus]	8544	PIR	1.45135		CAA67610.1//Fanconi anemia complementation group A protein [Homo sapiens];NP_000126.2//Fanconi anemia group A protein isoform a [Homo sapiens];NP_001273096.1//Fanconi anemia group A protein isoform c [Homo sapiens];XP_016878533.1//PREDICTED: Fanconi anemia group A protein isoform X3 [Homo sapiens];NP_001338759.1//Fanconi anemia group A protein isoform d [Homo sapiens]	2175	FANCA	-1.47116
NP_005196.1//cytochrome c oxidase subunit 6A2, mitochondrial precursor [Homo sapiens]	1339	COX6A2	1.4505		NP_060026.2//filamin-binding LIM protein 1 isoform a [Homo sapiens];NP_001019386.1//filamin-binding LIM protein 1 isoform b [Homo sapiens];NP_001019387.1//filamin-binding LIM protein 1 isoform c [Homo sapiens]	54751	FBLIM1	-1.47052
NP_689505.1//tRNA methyltransferase 10 homolog A [Homo sapiens]	93587	TRMT10A	1.45033		NP_001118228.1//polyadenylate-binding protein 1-like [Homo sapiens];XP_002830392.1//PREDICTED: polyadenylate-binding protein 1-like [Pongo abelii];EAW75889.1//hCG2019100, isoform CRA_c [Homo sapiens];EAW75890.1//hCG2019100, isoform CRA_d, partial [Homo sapiens]	80336	PABPC1L	-1.4704
NP_001278894.1//wiskott-Aldrich syndrome protein family member 3 isoform 2 [Homo sapiens];NP_006637.2//wiskott-Aldrich syndrome protein family member 3 isoform 1 [Homo sapiens]	10810	WASF3	1.45028		NP_001108104.1//jmjC domain-containing protein 7 [Homo sapiens]	100137047	JMJD7	-1.46848
XP_011511045.1//PREDICTED: Krueppel-like factor 15 isoform X1 [Homo sapiens]	28999	KLF15	1.44905		XP_011897030.1//PREDICTED: EGF-containing fibulin-like extracellular matrix protein 2 isoform X1 [Cercocebus atys]	30008	EFEMP2	-1.46835
NP_054752.3//methyltransferase-like protein 7A precursor [Homo sapiens]	25840	METTL7A	1.4483		AAM73657.1//solute carrier family 12 member 8, partial [Homo sapiens];EAW79400.1//solute carrier family 12 (potassium/chloride transporters), member 8, isoform CRA_b, partial [Homo sapiens];NP_078904.3//solute carrier family 12 member 8 [Homo sapiens]	84561	SLC12A8	-1.46776
NP_065909.1//semaphorin-6D isoform 1 precursor [Homo sapiens];XP_010597977.1//PREDICTED: LOW QUALITY PROTEIN: semaphorin-6D [Loxodonta africana];XP_014952552.1//PREDICTED: semaphorin-6D isoform X7 [Ovis aries];NP_705869.1//semaphorin-6D isoform 2 precursor [Homo sapiens];NP_705871.1//semaphorin-6D isoform 4 precursor [Homo sapiens];XP_020645872.1//semaphorin-6D isoform X1 [Pogona vitticeps];NP_70…	80031	SEMA6D	1.44698		XP_014990621.1//PREDICTED: TRPM8 channel-associated factor 2 isoform X2 [Macaca mulatta];NP_001139131.1//cTAGE family member 9 [Homo sapiens]	340307	CTAGE6	-1.46769
NP_061172.1//double-stranded RNA-specific editase B2 [Homo sapiens]	105	ADARB2	1.44626		NP_057030.3//protein pelota homolog [Homo sapiens]	53918	PELO	-1.46759
NP_001337817.1//adenylate kinase 7 isoform 2 [Homo sapiens];NP_001337821.1//adenylate kinase 7 isoform 5 [Homo sapiens];NP_001337819.1//adenylate kinase 7 isoform 3 [Homo sapiens];NP_689540.2//adenylate kinase 7 isoform 1 [Homo sapiens];NP_001337820.1//adenylate kinase 7 isoform 4 [Homo sapiens]	122481	AK7	1.44615		XP_016859123.1//PREDICTED: PAS domain-containing serine/threonine-protein kinase isoform X1 [Homo sapiens];XP_011509128.1//PREDICTED: PAS domain-containing serine/threonine-protein kinase isoform X2 [Homo sapiens]	23178	PASK	-1.4674
NP_001265536.1//filensin isoform 4 [Homo sapiens];NP_001186.1//filensin isoform 1 [Homo sapiens]	631	BFSP1	1.44437		NP_116291.1//protein phosphatase 1 regulatory subunit 16A [Homo sapiens]	84988	PPP1R16A	-1.46709
NP_003846.1//interleukin-18 receptor 1 isoform 1 precursor [Homo sapiens];XP_005264096.1//PREDICTED: interleukin-18 receptor 1 isoform X1 [Homo sapiens]	8809	IL18R1	1.44394		XP_016790097.1//PREDICTED: phospholipid-transporting ATPase IK isoform X4 [Pan troglodytes];BAC86088.1//unnamed protein product [Homo sapiens];XP_016790096.1//PREDICTED: phospholipid-transporting ATPase IK isoform X3 [Pan troglodytes]	148229	ATP8B3	-1.46646
NP_689978.2//uncharacterized protein C8orf46 [Homo sapiens];NP_001126701.1//uncharacterized protein C8orf46 homolog [Pongo abelii]	254778	C8orf46	1.44357		EAX03906.1//cyclin-dependent kinase inhibitor 1A (p21, Cip1), isoform CRA_b [Homo sapiens];BAD93118.1//Cyclin-dependent kinase variant, partial [Homo sapiens]	1026	CDKN1A	-1.46602
NP_001318.1//cancer/testis antigen 1 [Homo sapiens]	246100	CTAG1A	1.44319		NP_001240693.1//steroid receptor RNA activator 1 isoform 2 [Homo sapiens];XP_008952799.2//PREDICTED: steroid receptor RNA activator 1, partial [Pan paniscus]	10011	SRA1	-1.46523
NP_116586.1//protocadherin-10 isoform 1 precursor [Homo sapiens];NP_065866.1//protocadherin-10 isoform 2 precursor [Homo sapiens]	57575	PCDH10	1.4431		XP_003827346.1//PREDICTED: cytosolic non-specific dipeptidase isoform X3 [Pan paniscus];Q96KN2.4//RecName: Full=Beta-Ala-His dipeptidase; AltName: Full=CNDP dipeptidase 1; AltName: Full=Carnosine dipeptidase 1; AltName: Full=Glutamate carboxypeptidase-like protein 2; AltName: Full=Serum carnosinase; Flags: Precursor;EAW48014.1//hCG2030582 [Homo sapiens]	84735	CNDP1	-1.46482
XP_005272752.3//PREDICTED: sodium-coupled neutral amino acid transporter 5 isoform X2 [Homo sapiens]	92745	SLC38A5	1.44145		NP_002073.2//G protein-coupled receptor kinase 6 isoform B [Homo sapiens];NP_001004106.1//G protein-coupled receptor kinase 6 isoform A [Homo sapiens]	2870	GRK6	-1.46257
XP_010346648.1//PREDICTED: nuclear factor 1 A-type isoform X3 [Saimiri boliviensis boliviensis];EHH49957.1//hypothetical protein EGM_00705, partial [Macaca fascicularis];NP_001138984.1//nuclear factor 1 A-type isoform 4 [Homo sapiens];XP_003921540.1//PREDICTED: nuclear factor 1 A-type isoform X1 [Saimiri boliviensis boliviensis];NP_005586.1//nuclear factor 1 A-type isoform 2 [Homo sapiens]	4774	NFIA	1.44142		NP_940819.1//brevican core protein isoform 2 precursor [Homo sapiens];XP_016857536.1//PREDICTED: brevican core protein isoform X1 [Homo sapiens];XP_007974927.1//PREDICTED: brevican core protein isoform X3 [Chlorocebus sabaeus];NP_068767.3//brevican core protein isoform 1 precursor [Homo sapiens]	63827	BCAN	-1.46204
XP_008001100.1//PREDICTED: prickle-like protein 1 isoform X1 [Chlorocebus sabaeus];XP_017710784.1//PREDICTED: prickle-like protein 1 isoform X1 [Rhinopithecus bieti];XP_005570656.1//PREDICTED: prickle-like protein 1 isoform X1 [Macaca fascicularis]	144165	PRICKLE1	1.44078		XP_011526112.1//PREDICTED: protein unc-13 homolog A isoform X2 [Homo sapiens];NP_001073890.2//protein unc-13 homolog A [Homo sapiens];XP_017735055.1//PREDICTED: LOW QUALITY PROTEIN: protein unc-13 homolog A [Rhinopithecus bieti];XP_011846576.1//PREDICTED: protein unc-13 homolog A [Mandrillus leucophaeus]	23025	UNC13A	-1.46123
XP_011857274.1//PREDICTED: peroxiredoxin-1 isoform X1 [Mandrillus leucophaeus]	5052	PRDX1	1.44076		XP_011510092.1//PREDICTED: paired box protein Pax-8 isoform X1 [Homo sapiens];XP_011510094.1//PREDICTED: paired box protein Pax-8 isoform X5 [Homo sapiens];XP_016860367.1//PREDICTED: paired box protein Pax-8 isoform X3 [Homo sapiens];NP_003457.1//paired box protein Pax-8 isoform PAX8A [Homo sapiens];NP_039247.1//paired box protein Pax-8 isoform PAX8D [Homo sapiens]	7849	PAX8	-1.46102
XP_016871664.1//PREDICTED: alpha-2,8-sialyltransferase 8F isoform X2 [Homo sapiens];NP_001004470.1//alpha-2,8-sialyltransferase 8F isoform 1 precursor [Homo sapiens]	338596	ST8SIA6	1.43971		XP_006716347.1//PREDICTED: clusterin isoform X1 [Homo sapiens]	1191	CLU	-1.46052
NP_079416.1//coiled-coil domain-containing protein 92 isoform 1 [Homo sapiens]	80212	CCDC92	1.43961		XP_021503859.1//voltage-gated potassium channel subunit beta-3 [Meriones unguiculatus];XP_004684688.1//PREDICTED: voltage-gated potassium channel subunit beta-3 isoform X1 [Condylura cristata]	9196	KCNAB3	-1.46038
NP_001245144.1//interleukin-12 receptor subunit beta-2 isoform c precursor [Homo sapiens];NP_001245145.1//interleukin-12 receptor subunit beta-2 isoform d precursor [Homo sapiens];NP_001245143.1//interleukin-12 receptor subunit beta-2 isoform b precursor [Homo sapiens];AAI04773.1//Interleukin 12 receptor, beta 2, precursor [Homo sapiens]	3595	IL12RB2	1.43931		NP_001294948.1//exophilin-5 isoform 2 [Homo sapiens];NP_055880.2//exophilin-5 isoform 1 [Homo sapiens]	23086	EXPH5	-1.45991
NP_543148.2//netrin receptor UNC5D isoform 1 precursor [Homo sapiens];NP_001309747.1//netrin receptor UNC5D isoform 2 [Homo sapiens]	137970	UNC5D	1.43918		XP_011796183.1//PREDICTED: protein PROCA1 isoform X1 [Colobus angolensis palliatus];XP_009249708.1//PREDICTED: protein PROCA1 isoform X2 [Pongo abelii];NP_001291880.1//protein PROCA1 isoform c [Homo sapiens];NP_689678.1//protein PROCA1 isoform b [Homo sapiens];NP_001291878.1//protein PROCA1 isoform a [Homo sapiens]	147011	PROCA1	-1.4596
XP_373030.5//PREDICTED: uncharacterized protein LOC285556 isoform X1 [Homo sapiens]	285556	LOC285556	1.43918		NP_001129386.1//kielin/chordin-like protein isoform 1 precursor [Homo sapiens];EAW83701.1//hCG2038585, partial [Homo sapiens];NP_955381.2//kielin/chordin-like protein isoform 2 precursor [Homo sapiens]	375616	KCP	-1.45952
BAH13422.1//unnamed protein product [Homo sapiens];XP_017703031.1//PREDICTED: B-cell receptor CD22 isoform X1 [Rhinopithecus bieti];XP_018871403.1//PREDICTED: B-cell receptor CD22 isoform X4 [Gorilla gorilla gorilla];XP_009433591.1//PREDICTED: B-cell receptor CD22 isoform X10 [Pan troglodytes];XP_012355506.1//PREDICTED: B-cell receptor CD22 isoform X1 [Nomascus leucogenys];XP_009433587.1//PREDICT…	933	CD22	1.43897		NP_001070730.1//UBX domain-containing protein 11 isoform 3 [Homo sapiens];NP_663320.2//UBX domain-containing protein 11 isoform 1 [Homo sapiens];EAX07830.1//UBX domain containing 5, isoform CRA_g [Homo sapiens];NP_892120.2//UBX domain-containing protein 11 isoform 2 [Homo sapiens];AAM74201.1//SOCIUS protein isoform 1 [Homo sapiens]	91544	UBXN11	-1.45889
NP_060681.2//ribonucleoprotein PTB-binding 2 [Homo sapiens]	55225	RAVER2	1.43888		NP_071373.2//protein ZBED8 [Homo sapiens]	63920	ZBED8	-1.45886
NP_660359.2//transmembrane protein 217 isoform 1 [Homo sapiens];NP_001156372.1//transmembrane protein 217 isoform 2 [Homo sapiens];NP_001273330.1//transmembrane protein 217 isoform 3 [Homo sapiens];XP_011512664.1//PREDICTED: transmembrane protein 217 isoform X1 [Homo sapiens]	221468	TMEM217	1.43886		NP_001243665.1//single-stranded DNA-binding protein 2 isoform 6 [Homo sapiens];XP_012906428.1//PREDICTED: single-stranded DNA-binding protein 2-like isoform X2 [Mustela putorius furo];OWK59628.1//Single-stranded DNA-binding protein 2 [Lonchura striata domestica];BAH13151.1//unnamed protein product [Homo sapiens];NP_001243663.1//single-stranded DNA-binding protein 2 isoform 4 [Homo sapiens];NP_001…	23635	SSBP2	-1.45854
NP_001035181.1//ectonucleotide pyrophosphatase/phosphodiesterase family member 2 isoform 2 preproprotein [Homo sapiens];NP_001124335.1//ectonucleotide pyrophosphatase/phosphodiesterase family member 2 isoform 3 preproprotein [Homo sapiens];XP_016869064.1//PREDICTED: ectonucleotide pyrophosphatase/phosphodiesterase family member 2 isoform X8 [Homo sapiens];XP_011717050.1//PREDICTED: ectonucleotide…	5168	ENPP2	1.4377		NP_001300901.1//thioredoxin-interacting protein isoform 2 [Homo sapiens];NP_006463.3//thioredoxin-interacting protein isoform 1 [Homo sapiens]	10628	TXNIP	-1.45836
XP_012353398.1//PREDICTED: dehydrogenase/reductase SDR family member 2, mitochondrial [Nomascus leucogenys];NP_878912.1//dehydrogenase/reductase SDR family member 2, mitochondrial isoform 1 [Homo sapiens];NP_005785.1//dehydrogenase/reductase SDR family member 2, mitochondrial isoform 2 [Homo sapiens]	10202	DHRS2	1.43762		EAW95563.1//chromodomain protein, Y-like 2, partial [Homo sapiens]	124359	CDYL2	-1.45768
NP_056382.1//SLIT and NTRK-like protein 5 precursor [Homo sapiens]	26050	SLITRK5	1.43473		XP_022279621.1//tumor necrosis factor receptor superfamily member 16 [Canis lupus familiaris]	4804	NGFR	-1.45748
EPQ18543.1//Hyaluronan and proteoglycan link protein 1 [Myotis brandtii]	1404	HAPLN1	1.43458		NP_149018.2//leishmanolysin-like peptidase isoform 2 [Homo sapiens];NP_001129521.2//leishmanolysin-like peptidase isoform 1 [Homo sapiens]	89782	LMLN	-1.45743
NP_001335643.1//hydroxyacyl-thioester dehydratase type 2, mitochondrial [Homo sapiens]	109703458	HTD2	1.4337		NP_001165161.1//2-amino-3-ketobutyrate coenzyme A ligase, mitochondrial isoform 1 precursor [Homo sapiens];NP_055106.1//2-amino-3-ketobutyrate coenzyme A ligase, mitochondrial isoform 2 precursor [Homo sapiens]	23464	GCAT	-1.4567
AAI50630.1//Synaptopodin 2 [Homo sapiens];NP_001122406.1//synaptopodin-2 isoform c [Homo sapiens];NP_001273683.1//synaptopodin-2 isoform d [Homo sapiens];NP_597734.2//synaptopodin-2 isoform a [Homo sapiens];NP_001122405.1//synaptopodin-2 isoform b [Homo sapiens]	171024	SYNPO2	1.43346		NP_002182.1//inhibin alpha chain preproprotein [Homo sapiens]	3623	INHA	-1.45659
XP_016860356.1//PREDICTED: tyrosine-protein kinase ZAP-70 isoform X1 [Homo sapiens];EAX01919.1//zeta-chain (TCR) associated protein kinase 70kDa, isoform CRA_b [Homo sapiens]	7535	ZAP70	1.43083		NP_940926.1//testis-expressed protein 9 isoform 1 [Homo sapiens]	374618	TEX9	-1.45547
NP_076419.2//BTB/POZ domain-containing protein KCTD14 isoform 1 [Homo sapiens]	65987	KCTD14	1.43082		AAH92489.1//C5orf47 protein, partial [Homo sapiens]	133491	C5orf47	-1.45529
XP_012328989.1//coiled-coil domain-containing protein 122 isoform X1 [Aotus nancymaae];XP_007958484.1//PREDICTED: coiled-coil domain-containing protein 122 isoform X2 [Chlorocebus sabaeus]	160857	CCDC122	1.43033		NP_690856.1//E3 ubiquitin-protein ligase UHRF2 [Homo sapiens]	115426	UHRF2	-1.45502
ELK30412.1//ELAV-like protein 2 [Myotis davidii];XP_022378198.1//ELAV-like protein 2 isoform X6 [Enhydra lutris kenyoni];XP_012305438.1//ELAV-like protein 2 isoform X2 [Aotus nancymaae];XP_017512431.1//PREDICTED: ELAV-like protein 2 isoform X2 [Manis javanica];XP_016011189.1//PREDICTED: ELAV-like protein 2 isoform X4 [Rousettus aegyptiacus];XP_012916559.1//PREDICTED: ELAV-like protein 2 isoform X…	1993	ELAVL2	1.4303		BAK61908.1//protein kinase C eta type [Pan troglodytes];NP_006246.2//protein kinase C eta type [Homo sapiens]	5583	PRKCH	-1.45277
XP_011949923.1//PREDICTED: myocyte-specific enhancer factor 2B isoform X1 [Cercocebus atys];XP_011720253.1//PREDICTED: myocyte-specific enhancer factor 2B isoform X1 [Macaca nemestrina];XP_011846106.1//PREDICTED: myocyte-specific enhancer factor 2B-like isoform X1 [Mandrillus leucophaeus]	4207	BORCS8-MEF2B	1.42939		NP_955379.2//serine/threonine-protein kinase Nek10 isoform 3 [Homo sapiens];XP_011825251.1//PREDICTED: serine/threonine-protein kinase Nek10 isoform X4 [Mandrillus leucophaeus];NP_689747.3//serine/threonine-protein kinase Nek10 isoform 2 [Homo sapiens];XP_011825250.1//PREDICTED: serine/threonine-protein kinase Nek10 isoform X3 [Mandrillus leucophaeus]	152110	NEK10	-1.452
NP_008849.2//lathosterol oxidase [Homo sapiens]	6309	SC5D	1.42873		XP_011846277.1//PREDICTED: lysophosphatidic acid receptor 2 [Mandrillus leucophaeus];NP_004711.2//lysophosphatidic acid receptor 2 [Homo sapiens]	9170	LPAR2	-1.45198
XP_012519323.1//PREDICTED: heat shock 70 kDa protein 12A [Propithecus coquereli];NP_079291.2//heat shock 70 kDa protein 12A isoform 2 [Homo sapiens];NP_001310237.1//zinc finger protein 454 isoform 2 [Homo sapiens];NP_001317093.1//heat shock 70 kDa protein 12A isoform 1 [Homo sapiens]	259217	HSPA12A	1.42852		NP_005140.1//T-box transcription factor TBX19 [Homo sapiens]	9095	TBX19	-1.44983
NP_001340829.1//katanin p60 ATPase-containing subunit A-like 2 isoform 2 [Homo sapiens];NP_001340831.1//katanin p60 ATPase-containing subunit A-like 2 isoform 4 [Homo sapiens];NP_001340836.1//katanin p60 ATPase-containing subunit A-like 2 isoform 9 [Homo sapiens];XP_011524522.1//PREDICTED: katanin p60 ATPase-containing subunit A-like 2 isoform X6 [Homo sapiens];NP_001340830.1//katanin p60 ATPase-…	83473	KATNAL2	1.42844		NP_055858.2//TBC1 domain family member 9B isoform b [Homo sapiens];NP_942568.2//TBC1 domain family member 9B isoform a [Homo sapiens]	23061	TBC1D9B	-1.44972
XP_018871137.1//PREDICTED: heat shock protein beta-6 [Gorilla gorilla gorilla]	126393	HSPB6	1.42781		NP_034089.1//protocadherin alpha-5 precursor [Mus musculus];XP_012304977.2//LOW QUALITY PROTEIN: protocadherin alpha-5 [Aotus nancymaae]	56143	PCDHA5	-1.44937
XP_019791793.1//PREDICTED: contactin-associated protein-like 3 isoform X3 [Tursiops truncatus];AAG52889.2//cell recognition molecule CASPR3 [Homo sapiens];XP_002742807.3//PREDICTED: LOW QUALITY PROTEIN: contactin-associated protein-like 3 [Callithrix jacchus];ELK14451.1//Contactin-associated protein-like 4 [Pteropus alecto]	79937	CNTNAP3	1.42654		NP_001258604.1//zinc finger CCCH-type domain-containing-like [Homo sapiens]	441155	LOC441155	-1.44904
NP_110419.5//glycerophosphodiester phosphodiesterase domain-containing protein 5 isoform 1 [Homo sapiens];XP_010365096.1//PREDICTED: glycerophosphodiester phosphodiesterase domain-containing protein 5 isoform X3 [Rhinopithecus roxellana];XP_010810998.1//PREDICTED: glycerophosphodiester phosphodiesterase domain-containing protein 5 isoform X3 [Bos taurus]	81544	GDPD5	1.42628		NP_001002837.1//phosphatidylinositol 4,5-bisphosphate 5-phosphatase A isoform c [Homo sapiens];XP_011528445.1//PREDICTED: phosphatidylinositol 4,5-bisphosphate 5-phosphatase A isoform X2 [Homo sapiens];NP_001271214.1//phosphatidylinositol 4,5-bisphosphate 5-phosphatase A isoform a [Homo sapiens]	27124	INPP5J	-1.4483
XP_008007586.1//PREDICTED: F-box/LRR-repeat protein 2 isoform X1 [Chlorocebus sabaeus];NP_001336254.1//F-box/LRR-repeat protein 2 isoform 6 [Homo sapiens];NP_001336249.1//F-box/LRR-repeat protein 2 isoform 4 [Homo sapiens];NP_001336251.1//F-box/LRR-repeat protein 2 isoform 5 precursor [Homo sapiens];NP_036289.3//F-box/LRR-repeat protein 2 isoform 1 [Homo sapiens];NP_001165184.1//F-box/LRR-repeat …	25827	FBXL2	1.42549		EAW54495.1//zinc finger, MYND-type containing 17 [Homo sapiens]	118490	MSS51	-1.44794
XP_012305591.1//VPS10 domain-containing receptor SorCS3 [Aotus nancymaae]	22986	SORCS3	1.4245		XP_005589646.1//PREDICTED: relA-associated inhibitor isoform X1 [Macaca fascicularis];XP_512747.4//PREDICTED: relA-associated inhibitor isoform X1 [Pan troglodytes]	10848	PPP1R13L	-1.44757
NP_005829.3//glycine N-acyltransferase isoform b [Homo sapiens];NP_964011.2//glycine N-acyltransferase isoform a [Homo sapiens]	10249	GLYAT	1.42392		NP_775907.4//WD repeat-containing protein 62 isoform 2 [Homo sapiens];NP_001077430.1//WD repeat-containing protein 62 isoform 1 [Homo sapiens]	284403	WDR62	-1.44727
XP_019604631.1//PREDICTED: transcription factor MafB [Rhinolophus sinicus]	9935	MAFB	1.42316		NP_055202.1//linker for activation of T-cells family member 1 isoform a [Homo sapiens];NP_001014989.2//linker for activation of T-cells family member 1 isoform d [Homo sapiens];XP_001147360.3//PREDICTED: linker for activation of T-cells family member 1 isoform X3 [Pan troglodytes]	27040	LAT	-1.44719
NP_694962.1//F-box only protein 39 [Homo sapiens]	162517	FBXO39	1.4224		NP_004463.1//forkhead box protein D1 [Homo sapiens]	2297	FOXD1	-1.4467
XP_011936679.1//PREDICTED: LOW QUALITY PROTEIN: uncharacterized protein LOC105595466 [Cercocebus atys];XP_015297511.1//PREDICTED: zinc finger protein 761 [Macaca fascicularis];XP_012355598.1//PREDICTED: zinc finger protein 761 isoform X2 [Nomascus leucogenys];EAW63194.1//hCG2040615, partial [Homo sapiens]	110116772	ZNF765-ZNF761	1.42218		XP_018883671.1//PREDICTED: transmembrane protein 232 [Gorilla gorilla gorilla]	642987	TMEM232	-1.44645
NP_689637.3//APC membrane recruitment protein 1 [Homo sapiens]	139285	AMER1	1.42205		NP_064552.3//neuromedin-U receptor 2 [Homo sapiens]	56923	NMUR2	-1.44613
NP_064586.1//5'(3')-deoxyribonucleotidase, mitochondrial precursor [Homo sapiens];XP_005256789.1//PREDICTED: 5'(3')-deoxyribonucleotidase, mitochondrial isoform X3 [Homo sapiens]	56953	NT5M	1.42091		NP_001468.1//G antigen 12I [Homo sapiens]	26748	GAGE12I	-1.44611
XP_004057067.1//PREDICTED: serine protease 27 isoform X1 [Gorilla gorilla gorilla]	83886	PRSS27	1.42016		NP_001191332.1//ankyrin-3 isoform 3 [Homo sapiens];XP_016871622.1//PREDICTED: ankyrin-3 isoform X29 [Homo sapiens];XP_006717865.1//PREDICTED: ankyrin-3 isoform X22 [Homo sapiens];NP_001307803.1//ankyrin-3 isoform 5 [Homo sapiens];NP_001191333.1//ankyrin-3 isoform 4 [Homo sapiens];XP_016871600.1//PREDICTED: ankyrin-3 isoform X2 [Homo sapiens];XP_016871605.1//PREDICTED: ankyrin-3 isoform X7 [Homo s…	288	ANK3	-1.44518
XP_021797975.1//protein O-mannose kinase isoform X1 [Papio anubis]	84197	POMK	1.42005		CAA45118.1//fibrillin, partial [Homo sapiens]	2200	FBN1	-1.4441
NP_001139117.1//tumor necrosis factor ligand superfamily member 13B isoform 2 [Homo sapiens];NP_006564.1//tumor necrosis factor ligand superfamily member 13B isoform 1 [Homo sapiens]	10673	TNFSF13B	1.41954		NP_001153641.1//proline-rich protein 5-like isoform c [Homo sapiens];NP_001153640.1//proline-rich protein 5-like isoform b [Homo sapiens];NP_079117.3//proline-rich protein 5-like isoform a [Homo sapiens]	79899	PRR5L	-1.44398
XP_016882052.1//PREDICTED: KN motif and ankyrin repeat domain-containing protein 3 isoform X1 [Homo sapiens]	256949	KANK3	1.41855		NP_000349.1//transforming growth factor-beta-induced protein ig-h3 precursor [Homo sapiens]	7045	TGFBI	-1.44349
NP_001317150.1//ena/VASP-like protein isoform 2 [Homo sapiens];XP_021797246.1//ena/VASP-like protein isoform X1 [Papio anubis]	51466	EVL	1.41811		NP_671517.1//acyl-coenzyme A thioesterase 11 isoform 2 [Homo sapiens];NP_056362.1//acyl-coenzyme A thioesterase 11 isoform 1 [Homo sapiens]	26027	ACOT11	-1.44343
NP_002381.2//disintegrin and metalloproteinase domain-containing protein 11 isoform 1 preproprotein [Homo sapiens];XP_017169714.1//PREDICTED: disintegrin and metalloproteinase domain-containing protein 11 isoform X7 [Mus musculus]	4185	ADAM11	1.4179		AAH36713.1//ATG16L2 protein, partial [Homo sapiens];NP_203746.1//autophagy-related protein 16-2 isoform 1 [Homo sapiens]	89849	ATG16L2	-1.44297
XP_012591703.1//ectodysplasin-A isoform X1 [Microcebus murinus];XP_012591704.1//ectodysplasin-A isoform X2 [Microcebus murinus];XP_012591706.1//ectodysplasin-A isoform X4 [Microcebus murinus];NP_001005613.1//ectodysplasin-A isoform 6 [Homo sapiens];NP_001005610.2//ectodysplasin-A isoform 3 [Homo sapiens]	1896	EDA	1.41655		NP_001074007.2//aldo-keto reductase family 1 member B15 [Homo sapiens];XP_003813497.1//PREDICTED: aldo-keto reductase family 1 member B15 isoform X1 [Pan paniscus]	441282	AKR1B15	-1.44295
XP_011913352.1//PREDICTED: Krueppel-like factor 3 isoform X1 [Cercocebus atys]	51274	KLF3	1.41643		NP_001026789.2//speedy protein E2 [Homo sapiens]	441273	SPDYE2	-1.44274
NP_001077005.1//FYVE, RhoGEF and PH domain-containing protein 3 isoform a [Homo sapiens];NP_001273922.1//FYVE, RhoGEF and PH domain-containing protein 3 isoform b [Homo sapiens]	89846	FGD3	1.41538		XP_011823578.1//PREDICTED: protein S100-A4 isoform X1 [Mandrillus leucophaeus];XP_011783512.1//PREDICTED: protein S100-A4 isoform X1 [Colobus angolensis palliatus]	6275	S100A4	-1.44222
NP_000575.1//interleukin-8 isoform 1 precursor [Homo sapiens];NP_001341769.1//interleukin-8 isoform 2 precursor [Homo sapiens]	3576	CXCL8	1.41332		XP_011518511.1//PREDICTED: p53-induced death domain-containing protein 1 isoform X2 [Homo sapiens];BAD92766.1//leucine rich repeat and death domain containing protein isoform 1 variant, partial [Homo sapiens];XP_016775523.1//PREDICTED: p53-induced death domain-containing protein 1 isoform X2 [Pan troglodytes];XP_016775524.1//PREDICTED: p53-induced death domain-containing protein 1 isoform X3 [Pan…	55367	PIDD1	-1.44179
NP_569713.2//kelch-like protein 6 [Homo sapiens]	89857	KLHL6	1.41329		ELR58752.1//Copine-7, partial [Bos mutus];XP_009195338.1//copine-7 [Papio anubis];NP_705900.1//copine-7 isoform a [Homo sapiens]	27132	CPNE7	-1.4413
XP_018926469.1//PREDICTED: uncharacterized protein LOC109053539 [Cyprinus carpio]	440686	HIST2H3PS2	1.41307		NP_001171871.1//protein FAM219A isoform 3 [Homo sapiens];NP_671735.1//protein FAM219A isoform 4 [Homo sapiens];NP_001171872.1//protein FAM219A isoform 5 [Homo sapiens];NP_001171870.1//protein FAM219A isoform 2 [Homo sapiens];NP_001171874.1//protein FAM219A isoform 7 [Homo sapiens];NP_001171869.1//protein FAM219A isoform 1 [Homo sapiens]	203259	FAM219A	-1.44016
CAD62614.1//unnamed protein product, partial [Homo sapiens];XP_007986184.1//PREDICTED: adenylosuccinate synthetase isozyme 1 isoform X2 [Chlorocebus sabaeus];XP_007942776.1//PREDICTED: adenylosuccinate synthetase isozyme 1 isoform X1 [Orycteropus afer afer]	122622	ADSSL1	1.41302		XP_012354543.1//PREDICTED: protein FAM156A/FAM156B isoform X1 [Nomascus leucogenys]	727866	FAM156B	-1.43988
NP_073749.2//armadillo repeat-containing X-linked protein 5 [Homo sapiens];XP_017354867.1//PREDICTED: LOW QUALITY PROTEIN: LINE-1 retrotransposable element ORF2 protein [Cebus capucinus imitator];NP_085142.1//protein BHLHb9 [Homo sapiens];NP_612446.1//G-protein coupled receptor-associated sorting protein 2 [Homo sapiens]	100528062	ARMCX5-GPRASP2	1.41288		XP_011543179.1//PREDICTED: DNA polymerase alpha subunit B isoform X1 [Homo sapiens];NP_002680.2//DNA polymerase alpha subunit B [Homo sapiens]	23649	POLA2	-1.43964
XP_010386599.1//PREDICTED: protocadherin gamma-B7 [Rhinopithecus roxellana];XP_020137851.1//protocadherin gamma-A10 isoform X14 [Microcebus murinus]	56106	PCDHGA10	1.4128		NP_942567.1//alpha-ketoglutarate-dependent dioxygenase alkB homolog 6 isoform 1 [Homo sapiens];NP_116267.3//alpha-ketoglutarate-dependent dioxygenase alkB homolog 6 isoform 2 [Homo sapiens];XP_010367096.1//PREDICTED: alpha-ketoglutarate-dependent dioxygenase alkB homolog 6 isoform X1 [Rhinopithecus roxellana]	84964	ALKBH6	-1.43708
NP_002347.5//myristoylated alanine-rich C-kinase substrate [Homo sapiens]	4082	MARCKS	1.41083		XP_016879096.1//PREDICTED: sulfotransferase 1A1 isoform X3 [Homo sapiens];XP_018867058.1//PREDICTED: sulfotransferase 1A2 isoform X2 [Gorilla gorilla gorilla]	6817	SULT1A1	-1.43579
NP_002228.2//potassium voltage-gated channel subfamily G member 1 [Homo sapiens]	3755	KCNG1	1.41073		NP_061952.3//LINE-1 type transposase domain-containing protein 1 [Homo sapiens]	54596	L1TD1	-1.43474
XP_008144191.1//PREDICTED: potassium channel subfamily K member 2 isoform X3 [Eptesicus fuscus];NP_001017424.1//potassium channel subfamily K member 2 isoform a [Homo sapiens];NP_001017425.2//potassium channel subfamily K member 2 isoform c [Homo sapiens]	3776	KCNK2	1.41055		EAW54299.1//CXXC finger 6, partial [Homo sapiens]	80312	TET1	-1.43412
NP_057345.2//tubulin delta chain isoform 1 [Homo sapiens];XP_008009428.1//PREDICTED: tubulin delta chain isoform X4 [Chlorocebus sabaeus];AAF09584.1//delta-tubulin [Homo sapiens];NP_001180538.1//tubulin delta chain isoform 2 [Homo sapiens];NP_001180539.1//tubulin delta chain isoform 3 [Homo sapiens]	51174	TUBD1	1.41024		XP_011924019.1//PREDICTED: cytosolic 10-formyltetrahydrofolate dehydrogenase isoform X2 [Cercocebus atys];XP_011826910.1//PREDICTED: cytosolic 10-formyltetrahydrofolate dehydrogenase isoform X2 [Mandrillus leucophaeus];XP_010378871.1//PREDICTED: cytosolic 10-formyltetrahydrofolate dehydrogenase isoform X3 [Rhinopithecus roxellana]	10840	ALDH1L1	-1.43382
NP_000361.1//alpha-tocopherol transfer protein [Homo sapiens]	7274	TTPA	1.40918		XP_004087151.1//PREDICTED: HLA class II histocompatibility antigen, DP alpha 1 chain isoform X2 [Nomascus leucogenys];XP_003272212.2//PREDICTED: HLA class II histocompatibility antigen, DP alpha 1 chain isoform X1 [Nomascus leucogenys]	3113	HLA-DPA1	-1.43323
NP_694979.2//equilibrative nucleoside transporter 4 isoform 1 [Homo sapiens];NP_001287776.1//equilibrative nucleoside transporter 4 isoform 2 [Homo sapiens]	222962	SLC29A4	1.40891		XP_017747257.1//PREDICTED: calsyntenin-3 isoform X1 [Rhinopithecus bieti];BAA34446.2//KIAA0726 protein, partial [Homo sapiens]	9746	CLSTN3	-1.43313
NP_945339.2//leukocyte receptor cluster member 9 isoform 1 [Homo sapiens]	94059	LENG9	1.4083		NP_060879.2//LRP2-binding protein [Homo sapiens]	55805	LRP2BP	-1.43292
NP_115719.1//MICOS complex subunit MIC25 isoform 2 [Homo sapiens];XP_015301793.1//PREDICTED: MICOS complex subunit MIC25 isoform X3 [Macaca fascicularis];NP_001307539.1//MICOS complex subunit MIC25 isoform 1 [Homo sapiens]	84303	CHCHD6	1.40749		XP_017385047.1//PREDICTED: replication factor C subunit 5 isoform X1 [Cebus capucinus imitator];NP_853556.2//replication factor C subunit 5 isoform 2 [Homo sapiens];BAD92229.1//replication factor C 5 isoform 1 variant, partial [Homo sapiens];NP_031396.1//replication factor C subunit 5 isoform 1 [Homo sapiens]	5985	RFC5	-1.43284
NP_817124.1//tubulin beta-8 chain [Homo sapiens]	260334	TUBB8P12	1.40685		NP_002300.1//leukemia inhibitory factor isoform 1 precursor [Homo sapiens];XP_019498588.1//PREDICTED: leukemia inhibitory factor, partial [Hipposideros armiger]	3976	LIF	-1.4327
XP_008268040.2//PREDICTED: zinc finger protein 850 isoform X3 [Oryctolagus cuniculus]	219749	ZNF25	1.40609		NP_001289599.1//glutathione S-transferase theta-2 isoform b [Homo sapiens];NP_000845.2//glutathione S-transferase theta-2 isoform a [Homo sapiens]	2953	GSTT2	-1.43239
NP_001338590.1//O-acetyl-ADP-ribose deacetylase MACROD2 isoform 3 [Homo sapiens];NP_542407.2//O-acetyl-ADP-ribose deacetylase MACROD2 isoform 1 [Homo sapiens];NP_001338592.1//O-acetyl-ADP-ribose deacetylase MACROD2 isoform 4 [Homo sapiens]	140733	MACROD2	1.406		XP_012610433.1//RING finger protein 24 isoform X2 [Microcebus murinus];XP_019589308.1//PREDICTED: RING finger protein 24 [Rhinolophus sinicus];XP_012610434.1//RING finger protein 24 isoform X3 [Microcebus murinus]	11237	RNF24	-1.43108
NP_001185517.1//JMJD7-PLA2G4B protein isoform b [Homo sapiens];XP_016783478.1//PREDICTED: cytosolic phospholipase A2 beta isoform X2 [Pan troglodytes];NP_005081.1//JMJD7-PLA2G4B protein isoform a [Homo sapiens]	8681	JMJD7-PLA2G4B	1.40558		EAW89505.1//thymidine kinase 1, soluble, isoform CRA_a [Homo sapiens];XP_016880481.1//PREDICTED: thymidine kinase, cytosolic isoform X1 [Homo sapiens]	7083	TK1	-1.42997
NP_115560.1//rho GTPase-activating protein SYDE2 [Homo sapiens]	84144	SYDE2	1.40518		XP_008013637.1//PREDICTED: PDZ and LIM domain protein 7 isoform X3 [Chlorocebus sabaeus];XP_008013635.1//PREDICTED: PDZ and LIM domain protein 7 isoform X1 [Chlorocebus sabaeus];XP_008013640.1//PREDICTED: PDZ and LIM domain protein 7 isoform X5 [Chlorocebus sabaeus]	9260	PDLIM7	-1.42983
NP_060029.1//fibronectin type III domain-containing protein 8 [Homo sapiens]	54752	FNDC8	1.40475		XP_007974392.1//PREDICTED: mitogen-activated protein kinase 12 isoform X7 [Chlorocebus sabaeus]	6300	MAPK12	-1.42918
XP_011901322.1//PREDICTED: contactin-associated protein-like 3 [Cercocebus atys];ELK14451.1//Contactin-associated protein-like 4 [Pteropus alecto];XP_008574092.1//PREDICTED: contactin-associated protein-like 4 [Galeopterus variegatus]	728577	CNTNAP3B	1.4047		XP_005267740.1//PREDICTED: mitogen-activated protein kinase kinase kinase 9 isoform X2 [Homo sapiens];NP_001271159.1//mitogen-activated protein kinase kinase kinase 9 isoform 2 [Homo sapiens];NP_149132.2//mitogen-activated protein kinase kinase kinase 9 isoform 1 [Homo sapiens];NP_001271160.1//mitogen-activated protein kinase kinase kinase 9 isoform 3 [Homo sapiens]	4293	MAP3K9	-1.42898
XP_008960554.1//PREDICTED: transcription elongation factor A protein 2 isoform X2 [Pan paniscus]	6919	TCEA2	1.40433		XP_011506905.1//PREDICTED: structure-specific endonuclease subunit SLX1 isoform X1 [Homo sapiens];XP_011506906.1//PREDICTED: structure-specific endonuclease subunit SLX1 isoform X2 [Homo sapiens]	79008	SLX1B	-1.42888
XP_016817230.1//PREDICTED: protein FAM102A isoform X2 [Pan troglodytes];XP_014719110.1//PREDICTED: protein FAM102A isoform X1 [Equus asinus]	399665	FAM102A	1.40367		XP_011506905.1//PREDICTED: structure-specific endonuclease subunit SLX1 isoform X1 [Homo sapiens];XP_011506906.1//PREDICTED: structure-specific endonuclease subunit SLX1 isoform X2 [Homo sapiens]	548593	SLX1A	-1.42888
XP_009441009.2//PREDICTED: ATP-binding cassette sub-family A member 13 isoform X3 [Pan troglodytes];NP_689914.3//ATP-binding cassette sub-family A member 13 [Homo sapiens]	154664	ABCA13	1.40324		XP_017747300.1//PREDICTED: cell division cycle-associated protein 3 isoform X5 [Rhinopithecus bieti];NP_112589.1//cell division cycle-associated protein 3 isoform 1 [Homo sapiens];NP_001284532.1//cell division cycle-associated protein 3 isoform 3 [Homo sapiens];XP_017747305.1//PREDICTED: cell division cycle-associated protein 3 isoform X8 [Rhinopithecus bieti];XP_017747298.1//PREDICTED: cell divi…	83461	CDCA3	-1.4288
AAQ88483.1//LGI3 [Homo sapiens]	203190	LGI3	1.40316		NP_000220.1//phosphatidylcholine-sterol acyltransferase precursor [Homo sapiens]	3931	LCAT	-1.42843
NP_001238959.1//transient receptor potential cation channel subfamily M member 1 isoform 4 [Homo sapiens];NP_001238953.1//transient receptor potential cation channel subfamily M member 1 isoform 3 [Homo sapiens];NP_001238949.1//transient receptor potential cation channel subfamily M member 1 isoform 1 [Homo sapiens]	4308	TRPM1	1.40316		XP_002753271.2//PREDICTED: PCNA-associated factor isoform X1 [Callithrix jacchus];XP_009003303.1//PREDICTED: PCNA-associated factor isoform X2 [Callithrix jacchus]	9768	PCLAF	-1.42779
NP_659428.2//thrombospondin-type laminin G domain and EAR repeat-containing protein isoform 1 precursor [Homo sapiens]	54084	TSPEAR	1.4024		NP_001338929.1//complement C4A (Rodgers blood group)-like preproprotein [Homo sapiens]	110384692	LOC110384692	-1.42773
NP_001276046.1//nicotinamide riboside kinase 2 isoform 1 [Homo sapiens];NP_733778.1//nicotinamide riboside kinase 2 isoform 2 [Homo sapiens]	27231	NMRK2	1.40124		NP_001264277.1//putative uncharacterized protein C5orf66 [Homo sapiens]	100996485	C5orf66	-1.42742
XP_016881767.1//PREDICTED: zinc finger protein 573 isoform X3 [Homo sapiens];NP_001166161.1//zinc finger protein 573 isoform 3 [Homo sapiens];XP_016881766.1//PREDICTED: zinc finger protein 573 isoform X2 [Homo sapiens];NP_001166162.1//zinc finger protein 573 isoform 4 [Homo sapiens];NP_689573.3//zinc finger protein 573 isoform 1 [Homo sapiens];XP_012664567.1//PREDICTED: zinc finger protein 573 is…	126231	ZNF573	1.40039		XP_010351266.1//PREDICTED: protein FAM133A [Rhinopithecus roxellana];XP_007990408.1//PREDICTED: protein FAM133A [Chlorocebus sabaeus]	286499	FAM133A	-1.42679
BAG75149.1//fusion protein EML4-ALK variant 5 splicing isoform b [Homo sapiens];BAD92714.1//anaplastic lymphoma kinase Ki-1 variant, partial [Homo sapiens]	238	ALK	1.40006		XP_012302172.1//intermediate conductance calcium-activated potassium channel protein 4 isoform X1 [Aotus nancymaae]	3783	KCNN4	-1.42656
NP_001165911.1//poly(U)-specific endoribonuclease isoform 3 precursor [Homo sapiens];NP_006016.1//poly(U)-specific endoribonuclease isoform 2 precursor [Homo sapiens];NP_001165910.1//poly(U)-specific endoribonuclease isoform 1 precursor [Homo sapiens]	8909	ENDOU	1.39958		NP_001070979.1//transcription factor 19 [Homo sapiens]	6941	TCF19	-1.42506
NP_002705.2//serine/threonine-protein phosphatase 1 regulatory subunit 10 [Homo sapiens]	5514	PPP1R10	1.39854		NP_001307752.1//WD repeat-containing protein 54 isoform a [Homo sapiens];NP_001307754.1//WD repeat-containing protein 54 isoform c [Homo sapiens];XP_007968350.1//PREDICTED: WD repeat-containing protein 54 isoform X3 [Chlorocebus sabaeus];XP_016804322.1//PREDICTED: WD repeat-containing protein 54 isoform X2 [Pan troglodytes]	84058	WDR54	-1.42487
XP_011509370.1//PREDICTED: homeobox protein Hox-D13 isoform X1 [Homo sapiens];NP_000514.2//homeobox protein Hox-D13 [Homo sapiens]	3239	HOXD13	1.39783		XP_016795831.1//PREDICTED: protein SSUH2 homolog isoform X1 [Pan troglodytes];XP_016862023.1//PREDICTED: protein SSUH2 homolog isoform X13 [Homo sapiens];NP_001243677.1//protein SSUH2 homolog isoform 1 [Homo sapiens]	51066	SSUH2	-1.42481
P13164.3//RecName: Full=Interferon-induced transmembrane protein 1; AltName: Full=Dispanin subfamily A member 2a; Short=DSPA2a; AltName: Full=Interferon-induced protein 17; AltName: Full=Interferon-inducible protein 9-27; AltName: Full=Leu-13 antigen; AltName: CD_antigen=CD225;NP_003632.3//interferon-induced transmembrane protein 1 [Homo sapiens];NP_006426.2//interferon-induced transmembrane prot…	8519	IFITM1	1.3969		XP_012596449.1//N(G),N(G)-dimethylarginine dimethylaminohydrolase 2 isoform X2 [Microcebus murinus]	23564	DDAH2	-1.42333
NP_005737.1//nicotinamide phosphoribosyltransferase precursor [Homo sapiens]	10135	NAMPT	1.39684		XP_011789731.1//PREDICTED: dihydrofolate reductase isoform X3 [Colobus angolensis palliatus];EAW95859.1//dihydrofolate reductase, isoform CRA_a [Homo sapiens]	1719	DHFR	-1.42287
XP_007959455.1//PREDICTED: histone-lysine N-methyltransferase PRDM9 isoform X2 [Chlorocebus sabaeus];XP_018868494.1//PREDICTED: histone-lysine N-methyltransferase PRDM9 [Gorilla gorilla gorilla];NP_001091643.1//probable histone-lysine N-methyltransferase PRDM7 [Homo sapiens];ELR57077.1//hypothetical protein M91_12176, partial [Bos mutus]	11105	PRDM7	1.3951		NP_005493.2//ATP-binding cassette sub-family A member 1 [Homo sapiens];XP_011516643.1//PREDICTED: ATP-binding cassette sub-family A member 1 isoform X2 [Homo sapiens]	19	ABCA1	-1.4225
NP_443204.1//leucine-rich alpha-2-glycoprotein precursor [Homo sapiens]	116844	LRG1	1.395		NP_001191816.1//ras-related protein Rab-43 isoform b [Homo sapiens];NP_940892.1//ras-related protein Rab-43 isoform a [Homo sapiens];XP_011806097.1//PREDICTED: ras-related protein Rab-43 [Colobus angolensis palliatus]	339122	RAB43	-1.42229
XP_001155268.3//PREDICTED: methionine-R-sulfoxide reductase B2, mitochondrial [Pan troglodytes]	22921	MSRB2	1.39482		NP_006842.2//glioma pathogenesis-related protein 1 precursor [Homo sapiens]	11010	GLIPR1	-1.41921
BAD92226.1//Interferon, gamma-inducible protein 16 variant, partial [Homo sapiens];AAA58683.1//interferon-gamma induced protein [Homo sapiens];XP_005245184.1//PREDICTED: gamma-interferon-inducible protein 16 isoform X1 [Homo sapiens];NP_001193496.1//gamma-interferon-inducible protein 16 isoform 1 [Homo sapiens];XP_006711353.1//PREDICTED: gamma-interferon-inducible protein 16 isoform X2 [Homo sapi…	3428	IFI16	1.39481		XP_003992995.1//PREDICTED: zinc finger protein 214 isoform X3 [Felis catus]	7761	ZNF214	-1.41914
NP_003259.2//toll-like receptor 5 precursor [Homo sapiens]	7100	TLR5	1.39457		XP_005244958.1//PREDICTED: adenosine receptor A1 isoform X1 [Homo sapiens];NP_000665.1//adenosine receptor A1 [Homo sapiens]	134	ADORA1	-1.41856
Q9NX53.2//RecName: Full=Exonuclease mut-7 homolog, isoform 5;NP_001273752.1//exonuclease mut-7 homolog isoform b [Homo sapiens];NP_060290.3//exonuclease mut-7 homolog isoform a [Homo sapiens]	54932	EXD3	1.39454		XP_018891090.1//PREDICTED: ZW10 interactor isoform X1 [Gorilla gorilla gorilla];NP_001005413.1//ZW10 interactor isoform b [Homo sapiens];EAW54156.1//ZW10 interactor, isoform CRA_b [Homo sapiens]	11130	ZWINT	-1.41745
XP_009426188.1//PREDICTED: rho-related GTP-binding protein RhoJ isoform X1 [Pan troglodytes];BAD92455.1//TC10-like Rho GTPase variant, partial [Homo sapiens];EAW80820.1//ras homolog gene family, member J, isoform CRA_a [Homo sapiens];XP_006720277.1//PREDICTED: rho-related GTP-binding protein RhoJ isoform X1 [Homo sapiens]	57381	RHOJ	1.39449		NP_002635.2//polymeric immunoglobulin receptor precursor [Homo sapiens]	5284	PIGR	-1.41633
NP_997268.1//putative uncharacterized protein C16orf47 [Homo sapiens]	388289	C16orf47	1.39339		XP_014968096.1//PREDICTED: procollagen-lysine,2-oxoglutarate 5-dioxygenase 1 [Macaca mulatta];NP_001303249.1//procollagen-lysine,2-oxoglutarate 5-dioxygenase 1 isoform 1 precursor [Homo sapiens]	5351	PLOD1	-1.41598
NP_536737.3//syntenin-2 isoform a [Homo sapiens]	27111	SDCBP2	1.39223		NP_001073379.1//leucine-rich repeat and IQ domain-containing protein 1 [Homo sapiens]	84125	LRRIQ1	-1.41575
XP_016862445.1//PREDICTED: coiled-coil domain-containing protein 191 isoform X2 [Homo sapiens];NP_001340695.1//coiled-coil domain-containing protein 191 isoform 2 [Homo sapiens];NP_065868.1//coiled-coil domain-containing protein 191 isoform 1 [Homo sapiens]	57577	CCDC191	1.39205		NP_001267472.1//zinc finger protein DPF3 isoform 3 [Homo sapiens];NP_001267473.1//zinc finger protein DPF3 isoform 4 [Homo sapiens];XP_021797037.1//zinc finger protein DPF3 isoform X1 [Papio anubis];NP_036206.3//zinc finger protein DPF3 isoform 1 [Homo sapiens];NP_001267471.1//zinc finger protein DPF3 isoform 2 [Homo sapiens];XP_017738268.1//PREDICTED: zinc finger protein DPF3 isoform X1 [Rhinopi…	8110	DPF3	-1.41563
XP_018876872.1//PREDICTED: protein FAM228B isoform X1 [Gorilla gorilla gorilla];XP_009440387.1//PREDICTED: protein FAM228B isoform X4 [Pan troglodytes];KRX57831.1//LINE-1 reverse transcriptase -like protein [Trichinella sp. T6]	375190	FAM228B	1.3917		NP_056051.2//adhesion G protein-coupled receptor L3 isoform 2 precursor [Homo sapiens];NP_001309331.1//adhesion G protein-coupled receptor L3 isoform 1 precursor [Homo sapiens];NP_001309175.1//adhesion G protein-coupled receptor L3 isoform 3 precursor [Homo sapiens]	23284	ADGRL3	-1.41526
XP_011800651.1//PREDICTED: anthrax toxin receptor 1 isoform X2 [Colobus angolensis palliatus];NP_060623.2//anthrax toxin receptor 1 isoform 3 precursor [Homo sapiens];NP_115584.1//anthrax toxin receptor 1 isoform 1 precursor [Homo sapiens]	84168	ANTXR1	1.39146		NP_005481.2//SH2 domain-containing protein 3A [Homo sapiens]	10045	SH2D3A	-1.41411
BAD93006.1//angiotensinogen precursor variant, partial [Homo sapiens]	183	AGT	1.39072		XP_006723066.1//PREDICTED: rho GTPase-activating protein 33 isoform X8 [Homo sapiens];XP_016791207.1//PREDICTED: rho GTPase-activating protein 33 isoform X4 [Pan troglodytes];NP_443180.2//rho GTPase-activating protein 33 isoform 1 [Homo sapiens]	115703	ARHGAP33	-1.41388
NP_001316532.1//adenylate kinase 9 isoform 3 [Homo sapiens];XP_016865875.1//PREDICTED: adenylate kinase 9 isoform X7 [Homo sapiens];XP_006715439.2//PREDICTED: adenylate kinase 9 isoform X2 [Homo sapiens]	221264	AK9	1.38979		NP_001289383.1//coiled-coil domain-containing protein 151 isoform 3 [Homo sapiens];NP_659482.3//coiled-coil domain-containing protein 151 isoform 1 [Homo sapiens];NP_001289382.1//coiled-coil domain-containing protein 151 isoform 2 [Homo sapiens]	115948	CCDC151	-1.41372
XP_011525499.2//PREDICTED: B-cell lymphoma 3 protein isoform X1 [Homo sapiens];XP_016882598.1//PREDICTED: B-cell lymphoma 3 protein isoform X3 [Homo sapiens]	602	BCL3	1.38977		AAA36419.1//protocadherin 42 [Homo sapiens];XP_016809463.1//PREDICTED: protocadherin-1 isoform X5 [Pan troglodytes];NP_002578.2//protocadherin-1 isoform 1 precursor [Homo sapiens];NP_115796.2//protocadherin-1 isoform 2 precursor [Homo sapiens]	5097	PCDH1	-1.41333
NP_777571.1//protein FAM84B [Homo sapiens]	157638	FAM84B	1.3896		AAH60828.1//AT rich interactive domain 3A (BRIGHT-like) [Homo sapiens]	1820	ARID3A	-1.41236
XP_003315366.2//PREDICTED: zinc finger MYND domain-containing protein 15 isoform X1 [Pan troglodytes];NP_115641.1//zinc finger MYND domain-containing protein 15 isoform 2 [Homo sapiens]	84225	ZMYND15	1.38932		XP_016021612.1//PREDICTED: cadherin-18 isoform X1 [Rousettus aegyptiacus];XP_010607764.1//PREDICTED: cadherin-18 isoform X2 [Fukomys damarensis];XP_016021613.1//PREDICTED: cadherin-18 isoform X2 [Rousettus aegyptiacus]	1016	CDH18	-1.41219
XP_002920972.1//PREDICTED: phospholemman [Ailuropoda melanoleuca]	5348	FXYD1	1.3891		NP_002529.1//occludin isoform a [Homo sapiens];AAH29886.1//OCLN protein [Homo sapiens]	100506658	OCLN	-1.41166
XP_011523811.1//PREDICTED: serine/threonine-protein kinase LMTK1 isoform X1 [Homo sapiens];NP_001073864.2//serine/threonine-protein kinase LMTK1 isoform 1 [Homo sapiens]	9625	AATK	1.38908		NP_872629.1//membrane-associated tyrosine- and threonine-specific cdc2-inhibitory kinase isoform 2 [Homo sapiens];NP_004194.3//membrane-associated tyrosine- and threonine-specific cdc2-inhibitory kinase isoform 1 [Homo sapiens];NP_001245379.1//membrane-associated tyrosine- and threonine-specific cdc2-inhibitory kinase isoform 3 [Homo sapiens]	9088	PKMYT1	-1.41155
XP_003257267.1//PREDICTED: homeobox expressed in ES cells 1 [Nomascus leucogenys]	8820	HESX1	1.38904		XP_008963348.1//PREDICTED: uncharacterized serine/threonine-protein kinase SgK494 isoform X1 [Pan paniscus]	124923	SGK494	-1.41084
XP_011513993.1//PREDICTED: transmembrane protein 225-like isoform X1 [Homo sapiens]	100289187	TMEM225B	1.38901		NP_055168.2//ras-related protein Rab-26 isoform 1 [Homo sapiens];XP_002826037.1//PREDICTED: ras-related protein Rab-26 isoform X1 [Pongo abelii]	25837	RAB26	-1.41023
XP_003275396.1//PREDICTED: E3 ubiquitin-protein ligase DTX4 [Nomascus leucogenys];NP_055992.1//E3 ubiquitin-protein ligase DTX4 isoform 1 [Homo sapiens]	23220	DTX4	1.38809		NP_005670.3//TATA box-binding protein-associated factor RNA polymerase I subunit C isoform 1 [Homo sapiens];XP_007992405.1//PREDICTED: TATA box-binding protein-associated factor RNA polymerase I subunit C isoform X1 [Chlorocebus sabaeus];XP_016879336.1//PREDICTED: TATA box-binding protein-associated factor RNA polymerase I subunit C isoform X6 [Homo sapiens];BAD92831.1//TBP-associated factor 1C i…	9013	TAF1C	-1.40896
XP_016858215.1//PREDICTED: period circadian protein homolog 3 isoform X7 [Homo sapiens];XP_016858217.1//PREDICTED: period circadian protein homolog 3 isoform X9 [Homo sapiens];NP_001276792.1//period circadian protein homolog 3 isoform 3 [Homo sapiens];NP_058515.1//period circadian protein homolog 3 isoform 4 [Homo sapiens];XP_016858214.1//PREDICTED: period circadian protein homolog 3 isoform X4 […	8863	PER3	1.3874		NP_001138526.1//uncharacterized protein C2orf81 isoform 4 [Homo sapiens];NP_001303693.1//uncharacterized protein C2orf81 isoform 1 [Homo sapiens];NP_001303694.1//uncharacterized protein C2orf81 isoform 2 [Homo sapiens]	388963	C2orf81	-1.40896
NP_001269971.1//ubiquitin carboxyl-terminal hydrolase 25 isoform USP25b [Homo sapiens];XP_017812003.1//ubiquitin carboxyl-terminal hydrolase 25 isoform X2 [Papio anubis];XP_008970816.1//PREDICTED: ubiquitin carboxyl-terminal hydrolase 25 [Pan paniscus];BAB14107.1//unnamed protein product [Homo sapiens];NP_001269970.1//ubiquitin carboxyl-terminal hydrolase 25 isoform USP25m [Homo sapiens];NP_03752…	29761	USP25	1.38701		NP_001521.1//hypoxia-inducible factor 1-alpha isoform 1 [Homo sapiens];NP_001230013.1//hypoxia-inducible factor 1-alpha isoform 3 [Homo sapiens];XP_008955226.1//PREDICTED: hypoxia-inducible factor 1-alpha isoform X1 [Pan paniscus];NP_851397.1//hypoxia-inducible factor 1-alpha isoform 2 [Homo sapiens]	3091	HIF1A	-1.40886
EAW98911.1//hCG1799335, partial [Homo sapiens]	645864	MAGEB17	1.38681		XP_009244819.1//PREDICTED: LOW QUALITY PROTEIN: mas-related G-protein coupled receptor member X3-like [Pongo abelii];XP_021781669.1//mas-related G-protein coupled receptor member X4-like [Papio anubis]	117196	MRGPRX4	-1.40852
NP_065831.1//protein dispatched homolog 3 [Homo sapiens]	57540	DISP3	1.38669		XP_010337493.1//PREDICTED: calcium-regulated heat stable protein 1 isoform X1 [Saimiri boliviensis boliviensis];XP_007983434.1//PREDICTED: calcium-regulated heat stable protein 1 isoform X1 [Chlorocebus sabaeus];XP_011839588.1//PREDICTED: calcium-regulated heat stable protein 1 isoform X1 [Mandrillus leucophaeus];XP_005255285.3//PREDICTED: calcium-regulated heat stable protein 1 isoform X1 [Homo …	23589	CARHSP1	-1.40844
NP_004717.2//ralBP1-associated Eps domain-containing protein 2 isoform 1 [Homo sapiens];NP_001074444.1//ralBP1-associated Eps domain-containing protein 2 isoform 2 [Homo sapiens];XP_005274683.1//PREDICTED: ralBP1-associated Eps domain-containing protein 2 isoform X9 [Homo sapiens]	9185	REPS2	1.38611		XP_005316701.1//talin-2 isoform X2 [Ictidomys tridecemlineatus];XP_020034003.1//talin-2 isoform X2 [Castor canadensis]	83660	TLN2	-1.40792
NP_751943.1//kelch domain-containing protein 1 [Homo sapiens]	122773	KLHDC1	1.38569		NP_079074.2//sorting nexin-22 [Homo sapiens]	79856	SNX22	-1.40628
AAH23597.1//Transmembrane channel-like 6 [Homo sapiens];XP_002827932.1//PREDICTED: transmembrane channel-like protein 6 isoform X1 [Pongo abelii]	11322	TMC6	1.38564		NP_057306.2//probable ATP-dependent RNA helicase DDX41 isoform 1 [Homo sapiens];XP_008690529.1//PREDICTED: probable ATP-dependent RNA helicase DDX41 isoform X1 [Ursus maritimus]	51428	DDX41	-1.4059
XP_012513757.1//PREDICTED: serine/threonine-protein phosphatase 2A 55 kDa regulatory subunit B beta isoform isoform X1 [Propithecus coquereli];NP_858064.1//serine/threonine-protein phosphatase 2A 55 kDa regulatory subunit B beta isoform isoform d [Homo sapiens];NP_858060.2//serine/threonine-protein phosphatase 2A 55 kDa regulatory subunit B beta isoform isoform a [Homo sapiens];XP_011786876.1//PR…	5521	PPP2R2B	1.3856		XP_014199566.1//PREDICTED: tensin-1 isoform X1 [Pan paniscus];AAI26911.2//TNS1 protein, partial [Homo sapiens];XP_014199568.1//PREDICTED: tensin-1 isoform X3 [Pan paniscus];XP_016860296.1//PREDICTED: tensin-1 isoform X10 [Homo sapiens];XP_018877754.1//PREDICTED: tensin-1 isoform X4 [Gorilla gorilla gorilla]	7145	TNS1	-1.40587
NP_001005746.1//voltage-dependent L-type calcium channel subunit beta-4 isoform c [Homo sapiens];NP_001139270.1//voltage-dependent L-type calcium channel subunit beta-4 isoform d [Homo sapiens];NP_000717.2//voltage-dependent L-type calcium channel subunit beta-4 isoform b [Homo sapiens];NP_001317044.1//voltage-dependent L-type calcium channel subunit beta-4 isoform h [Homo sapiens];NP_001317042.1…	785	CACNB4	1.38536		NP_001280142.1//tubulin beta chain isoform c [Homo sapiens];EDL23236.1//tubulin, beta 5, partial [Mus musculus];BAG63652.1//unnamed protein product [Homo sapiens];XP_018414864.1//PREDICTED: tubulin beta chain isoform X5 [Nanorana parkeri]	203068	TUBB	-1.40586
NP_060930.3//rho GTPase-activating protein 15 [Homo sapiens];XP_009441678.1//PREDICTED: rho GTPase-activating protein 15 isoform X4 [Pan troglodytes];XP_004032666.2//PREDICTED: rho GTPase-activating protein 15 isoform X1 [Gorilla gorilla gorilla]	55843	ARHGAP15	1.3852		NP_113670.1//ubiquitin-like-conjugating enzyme ATG10 [Homo sapiens]	83734	ATG10	-1.40544
NP_001284642.1//olfactomedin-like protein 2B isoform 1 precursor [Homo sapiens];NP_056256.1//olfactomedin-like protein 2B isoform 2 precursor [Homo sapiens];NP_001334629.1//olfactomedin-like protein 2B isoform 3 precursor [Homo sapiens]	25903	OLFML2B	1.3847		NP_079356.3//isoaspartyl peptidase/L-asparaginase [Homo sapiens]	80150	ASRGL1	-1.40499
XP_003827812.2//PREDICTED: isopentenyl-diphosphate Delta-isomerase 1 [Pan paniscus];AAI07894.1//IDI1 protein, partial [Homo sapiens];NP_001304885.1//isopentenyl-diphosphate Delta-isomerase 1 isoform b [Homo sapiens];XP_016871680.1//PREDICTED: isopentenyl-diphosphate Delta-isomerase 1 isoform X2 [Homo sapiens];NP_001304886.1//isopentenyl-diphosphate Delta-isomerase 1 isoform c [Homo sapiens]	3422	IDI1	1.38409		XP_009234323.1//PREDICTED: LOW QUALITY PROTEIN: arf-GAP with GTPase, ANK repeat and PH domain-containing protein 11-like [Pongo abelii]	119385	AGAP11	-1.40313
XP_005264617.1//PREDICTED: coiled-coil domain-containing protein 121 isoform X1 [Homo sapiens];NP_001136155.1//coiled-coil domain-containing protein 121 isoform 2 [Homo sapiens]	79635	CCDC121	1.38393		XP_006714638.1//PREDICTED: RNA polymerase II elongation factor ELL2 isoform X2 [Homo sapiens];NP_036213.2//RNA polymerase II elongation factor ELL2 [Homo sapiens]	22936	ELL2	-1.40269
NP_001299603.1//coagulation factor X isoform 2 precursor [Homo sapiens];NP_001299604.1//coagulation factor X isoform 3 precursor [Homo sapiens];NP_000495.1//coagulation factor X isoform 1 preproprotein [Homo sapiens]	2159	F10	1.38326		NP_001304064.1//6-phosphofructo-2-kinase/fructose-2,6-bisphosphatase 4 isoform c [Homo sapiens];NP_001304066.1//6-phosphofructo-2-kinase/fructose-2,6-bisphosphatase 4 isoform e [Homo sapiens];NP_001304063.1//6-phosphofructo-2-kinase/fructose-2,6-bisphosphatase 4 isoform a [Homo sapiens];XP_021790127.1//6-phosphofructo-2-kinase/fructose-2,6-bisphosphatase 4 isoform X2 [Papio anubis];NP_001304065.1…	5210	PFKFB4	-1.40227
NP_061818.1//cAMP-specific 3',5'-cyclic phosphodiesterase 7B [Homo sapiens]	27115	PDE7B	1.3832		NP_079221.2//recQ-mediated genome instability protein 1 [Homo sapiens]	80010	RMI1	-1.4019
NP_001171802.1//Fc receptor-like A isoform 6 precursor [Homo sapiens];NP_001171799.1//Fc receptor-like A isoform 4 precursor [Homo sapiens];NP_116127.3//Fc receptor-like A isoform 2 precursor [Homo sapiens];NP_001171796.1//Fc receptor-like A isoform 3 precursor [Homo sapiens];NP_001171800.1//Fc receptor-like A isoform 7 precursor [Homo sapiens];NP_001171801.1//Fc receptor-like A isoform 5 precurs…	84824	FCRLA	1.38248		XP_007466779.1//PREDICTED: meiotic nuclear division protein 1 homolog isoform X2 [Lipotes vexillifer];NP_115493.1//meiotic nuclear division protein 1 homolog isoform 1 [Homo sapiens]	84057	MND1	-1.40187
XP_007973174.1//PREDICTED: scavenger receptor class F member 2 isoform X1 [Chlorocebus sabaeus];XP_007973175.1//PREDICTED: scavenger receptor class F member 2 isoform X2 [Chlorocebus sabaeus]	91179	SCARF2	1.38231		NP_996803.2//apical endosomal glycoprotein precursor [Homo sapiens]	158056	MAMDC4	-1.40177
AAH12467.2//AK5 protein, partial [Homo sapiens];NP_777283.1//adenylate kinase isoenzyme 5 isoform 1 [Homo sapiens]	26289	AK5	1.38211		NP_443076.2//WD repeat-containing protein 34 [Homo sapiens]	89891	WDR34	-1.40108
NP_690863.1//L-amino-acid oxidase isoform 1 precursor [Homo sapiens];NP_758962.1//L-amino-acid oxidase isoform 2 precursor [Homo sapiens];CAI54292.1//interleukin 4 induced protein 1 [Homo sapiens]	259307	IL4I1	1.38185		XP_011781617.1//PREDICTED: metalloprotease TIKI2 [Colobus angolensis palliatus]	388630	TRABD2B	-1.39864
XP_011535881.1//PREDICTED: serine/threonine-protein kinase 32A isoform X5 [Homo sapiens];NP_001106195.1//serine/threonine-protein kinase 32A isoform 1 [Homo sapiens];NP_659438.1//serine/threonine-protein kinase 32A isoform 2 [Homo sapiens];NP_001274669.1//serine/threonine-protein kinase 32A isoform 3 [Homo sapiens]	202374	STK32A	1.38176		EAW48891.1//synuclein, alpha interacting protein (synphilin), isoform CRA_d [Homo sapiens];XP_011542051.1//PREDICTED: synphilin-1 isoform X7 [Homo sapiens];NP_005451.2//synphilin-1 isoform 1 [Homo sapiens];BAH14231.1//unnamed protein product [Homo sapiens];NP_001295029.1//synphilin-1 isoform 2 [Homo sapiens];NP_001295034.1//synphilin-1 isoform B [Homo sapiens];NP_001295037.1//synphilin-1 isoform …	9627	SNCAIP	-1.39785
XP_018872170.1//PREDICTED: synaptotagmin-3 isoform X1 [Gorilla gorilla gorilla]	84258	SYT3	1.38161		NP_036414.1//potassium voltage-gated channel subfamily E regulatory beta subunit 5 [Homo sapiens]	23630	KCNE5	-1.39764
XP_011719645.1//PREDICTED: dual specificity protein phosphatase 8 [Macaca nemestrina]	1850	DUSP8	1.3813		NP_004806.3//rho GTPase-activating protein 29 isoform a [Homo sapiens];NP_001315594.1//rho GTPase-activating protein 29 isoform b [Homo sapiens];NP_001315595.1//rho GTPase-activating protein 29 isoform c [Homo sapiens]	9411	ARHGAP29	-1.39716
XP_008992989.1//PREDICTED: small integral membrane protein 8 isoform X5 [Callithrix jacchus];XP_009240335.1//PREDICTED: small integral membrane protein 8 isoform X2 [Pongo abelii]	57150	SMIM8	1.38048		NP_061821.1//ERBB receptor feedback inhibitor 1 [Homo sapiens]	54206	ERRFI1	-1.39713
AAH08642.1//LOC644538 protein, partial [Homo sapiens]	644538	SMIM10	1.3803		NP_057641.1//atypical chemokine receptor 4 [Homo sapiens]	51554	ACKR4	-1.39651
NP_057218.1//carboxypeptidase Q preproprotein [Homo sapiens]	10404	CPQ	1.38026		XP_003812161.1//PREDICTED: ADP-ribosylation factor-like protein 6-interacting protein 4 isoform X4 [Pan paniscus];XP_016058632.1//PREDICTED: 2-oxoglutarate and iron-dependent oxygenase domain-containing protein 2 isoform X1 [Miniopterus natalensis];XP_018893877.1//PREDICTED: ADP-ribosylation factor-like protein 6-interacting protein 4 isoform X4 [Gorilla gorilla gorilla];XP_008962763.1//PREDICTED…	79676	OGFOD2	-1.39649
EAW56664.1//immunoglobulin superfamily, member 2, isoform CRA_a [Homo sapiens];XP_016858335.1//PREDICTED: immunoglobulin superfamily member 2 isoform X1 [Homo sapiens]	9398	CD101	1.37943		NP_005135.2//lysine-specific demethylase hairless isoform a [Homo sapiens];NP_060881.2//lysine-specific demethylase hairless isoform b [Homo sapiens]	55806	HR	-1.3963
NP_001287683.1//sodium/hydrogen exchanger 9B2 isoform 2 [Homo sapiens];AAD38785.1//unknown [Homo sapiens];NP_001287685.1//sodium/hydrogen exchanger 9B2 isoform 3 [Homo sapiens];NP_849155.2//sodium/hydrogen exchanger 9B2 isoform 1 [Homo sapiens]	133308	SLC9B2	1.3791		XP_017801313.1//amphoterin-induced protein 2 isoform X1 [Papio anubis]	347902	AMIGO2	-1.39478
XP_011742971.1//PREDICTED: transmembrane and coiled-coil domains protein 3 isoform X1 [Macaca nemestrina];NP_065749.2//transmembrane and coiled-coil domain protein 3 isoform 1 [Homo sapiens]	57458	TMCC3	1.37891		NP_064562.1//protein fem-1 homolog C [Homo sapiens]	56929	FEM1C	-1.39478
NP_001186867.1//endogenous Bornavirus-like nucleoprotein 1 [Homo sapiens]	340900	EBLN1	1.37859		BAD92921.1//Synapsin-3 variant, partial [Homo sapiens]	8224	SYN3	-1.3947
XP_011743007.1//PREDICTED: LOW QUALITY PROTEIN: diphosphoinositol polyphosphate phosphohydrolase 2 [Macaca nemestrina]	440672	NUDT4B	1.37855		NP_057179.1//DNA replication complex GINS protein PSF2 [Homo sapiens]	51659	GINS2	-1.39333
XP_012639763.1//frizzled-6 isoform X1 [Microcebus murinus];NP_001304725.1//frizzled-6 isoform c [Homo sapiens];AAD41637.1//frizzled 6 [Homo sapiens]	8323	FZD6	1.37824		CAH56247.1//hypothetical protein, partial [Homo sapiens];XP_012353756.1//PREDICTED: alpha-enolase isoform X1 [Nomascus leucogenys];NP_001340275.1//alpha-enolase isoform 3 [Homo sapiens]	2023	ENO1	-1.39325
XP_014985391.1//PREDICTED: ADP-ribosylarginine hydrolase isoform X1 [Macaca mulatta];BAG65353.1//unnamed protein product [Homo sapiens]	141	ADPRH	1.37812		XP_011511291.1//PREDICTED: mannan-binding lectin serine protease 1 isoform X1 [Homo sapiens];NP_001027019.1//mannan-binding lectin serine protease 1 isoform 3 precursor [Homo sapiens];XP_011511292.1//PREDICTED: mannan-binding lectin serine protease 1 isoform X2 [Homo sapiens]	5648	MASP1	-1.39296
NP_113627.1//transcription factor SOX-7 [Homo sapiens]	83595	SOX7	1.37776		NP_001342330.1//nuclear pore complex interacting protein family, member B12 [Homo sapiens]	440353	NPIPB12	-1.39204
ELR47777.1//Retinol dehydrogenase 10, partial [Bos mutus]	157506	RDH10	1.37773		XP_008013800.1//PREDICTED: protocadherin alpha-2 [Chlorocebus sabaeus]	56146	PCDHA2	-1.39177
NP_002419.1//matrix metalloproteinase-15 preproprotein [Homo sapiens]	4324	MMP15	1.37738		XP_004618213.1//PREDICTED: myomegalin [Sorex araneus];XP_006711713.1//PREDICTED: myomegalin isoform X22 [Homo sapiens];NP_001337449.1//myomegalin isoform 10 [Homo sapiens];NP_001185763.3//myomegalin isoform 9 [Homo sapiens];XP_005273038.2//PREDICTED: myomegalin isoform X11 [Homo sapiens];XP_020140006.1//myomegalin isoform X17 [Microcebus murinus];ADO32613.1//myomegalin/phosphodiesterase 4D intera…	9659	PDE4DIP	-1.3905
NP_055285.1//rho-related GTP-binding protein Rho6 precursor [Homo sapiens]	27289	RND1	1.37617		NP_001136407.1//max dimerization protein 3 isoform b [Homo sapiens];NP_112590.1//max dimerization protein 3 isoform a [Homo sapiens]	83463	MXD3	-1.39028
AAO65176.1//sarcoma antigen NY-SAR-79, partial [Homo sapiens];XP_011919654.1//PREDICTED: calcium-binding protein 39-like isoform X1 [Cercocebus atys]	81617	CAB39L	1.37576		NP_004585.1//sodium/hydrogen exchanger 5 isoform 1 precursor [Homo sapiens];NP_001310901.1//sodium/hydrogen exchanger 5 isoform 3 precursor [Homo sapiens];NP_001310902.1//sodium/hydrogen exchanger 5 isoform 4 precursor [Homo sapiens];NP_001310900.1//sodium/hydrogen exchanger 5 isoform 2 precursor [Homo sapiens]	6553	SLC9A5	-1.38985
NP_543011.2//protein FAM210B [Homo sapiens]	116151	FAM210B	1.37573		NP_478060.2//uncharacterized protein C21orf58 isoform 1 [Homo sapiens];NP_001273391.1//uncharacterized protein C21orf58 isoform 2 [Homo sapiens];XP_011527926.1//PREDICTED: uncharacterized protein C21orf58 isoform X5 [Homo sapiens];XP_018873240.1//PREDICTED: LOW QUALITY PROTEIN: uncharacterized protein C21orf58 homolog [Gorilla gorilla gorilla]	54058	C21orf58	-1.38939
XP_011929532.1//PREDICTED: SAYSvFN domain-containing protein 1 isoform X2 [Cercocebus atys];EAX03976.1//chromosome 6 open reading frame 64, isoform CRA_a [Homo sapiens]	55776	SAYSD1	1.37555		AAI42955.1//CPT1B protein [Homo sapiens];NP_001138606.1//carnitine O-palmitoyltransferase 1, muscle isoform isoform c [Homo sapiens];NP_004368.1//carnitine O-palmitoyltransferase 1, muscle isoform isoform a [Homo sapiens];XP_022279952.1//carnitine O-palmitoyltransferase 1, muscle isoform isoform X4 [Canis lupus familiaris];XP_008959769.1//PREDICTED: carnitine O-palmitoyltransferase 1, muscle isof…	1375	CPT1B	-1.38813
XP_007979429.1//PREDICTED: LOW QUALITY PROTEIN: zinc finger protein 680 [Chlorocebus sabaeus];XP_021790897.1//LOW QUALITY PROTEIN: zinc finger protein 92 [Papio anubis];XP_011822435.1//PREDICTED: LOW QUALITY PROTEIN: zinc finger protein 92-like [Mandrillus leucophaeus]	340252	ZNF680	1.3754		AAG33617.1//ATP-binding cassette half-transporter [Homo sapiens];NP_001336757.1//ATP-binding cassette sub-family B member 6, mitochondrial isoform 2 [Homo sapiens]	10058	ABCB6	-1.38804
NP_001287714.1//microsomal triglyceride transfer protein large subunit isoform 2 [Homo sapiens];NP_000244.2//microsomal triglyceride transfer protein large subunit isoform 1 precursor [Homo sapiens]	4547	MTTP	1.37509		NP_001258547.1//protein phosphatase 1 regulatory subunit 12C isoform b [Homo sapiens];NP_060077.1//protein phosphatase 1 regulatory subunit 12C isoform a [Homo sapiens];XP_005259070.1//PREDICTED: protein phosphatase 1 regulatory subunit 12C isoform X1 [Homo sapiens]	54776	PPP1R12C	-1.38784
NP_005453.2//melanoma-associated antigen C1 [Homo sapiens]	9947	MAGEC1	1.37467		NP_060835.1//meiosis-specific nuclear structural protein 1 [Homo sapiens]	55329	MNS1	-1.38748
NP_060489.1//mediator of RNA polymerase II transcription subunit 9 [Homo sapiens]	55090	MED9	1.37406		NP_001034666.1//cyclin-L2 isoform B [Homo sapiens];XP_014639274.1//PREDICTED: cyclin-L2 isoform X1 [Ceratotherium simum simum];NP_112199.2//cyclin-L2 isoform A [Homo sapiens]	81669	CCNL2	-1.38743
NP_814444.1//sulfotransferase family cytosolic 2B member 1 isoform b [Homo sapiens];XP_003814133.1//PREDICTED: sulfotransferase family cytosolic 2B member 1 [Pan paniscus];NP_004596.2//sulfotransferase family cytosolic 2B member 1 isoform a [Homo sapiens]	6820	SULT2B1	1.37292		NP_004970.3//potassium voltage-gated channel subfamily D member 1 precursor [Homo sapiens]	3750	KCND1	-1.38539
XP_011522444.1//PREDICTED: uncharacterized protein LOC100130370 isoform X4 [Homo sapiens];EAW89649.1//hCG1816473, partial [Homo sapiens];NP_001259015.1//uncharacterized protein LOC100130370 isoform 1 [Homo sapiens];XP_011522443.1//PREDICTED: uncharacterized protein LOC100130370 isoform X2 [Homo sapiens]	100130370	LOC100130370	1.37218		NP_000816.4//progonadoliberin-1 isoform 1 precursor [Homo sapiens];XP_017741013.1//PREDICTED: progonadoliberin-1 isoform X1 [Rhinopithecus bieti]	2796	GNRH1	-1.38536
NP_001087195.1//selenoprotein P isoform 2 [Homo sapiens]	6414	SELENOP	1.37144		NP_005559.2//LIM/homeobox protein Lhx1 [Homo sapiens]	3975	LHX1	-1.38495
XP_009427021.1//PREDICTED: diphthine--ammonia ligase isoform X1 [Pan troglodytes];XP_009247946.1//PREDICTED: diphthine--ammonia ligase [Pongo abelii]	89978	DPH6	1.37079		NP_001308988.1//calcium/calmodulin-dependent 3',5'-cyclic nucleotide phosphodiesterase 1C isoform 5 [Homo sapiens];NP_001177986.1//calcium/calmodulin-dependent 3',5'-cyclic nucleotide phosphodiesterase 1C isoform 2 [Homo sapiens];XP_011827569.1//PREDICTED: calcium/calmodulin-dependent 3',5'-cyclic nucleotide phosphodiesterase 1C isoform X1 [Mandrillus leucophaeus];NP_005011.1//calcium/calmodulin-…	5137	PDE1C	-1.3849
NP_001295158.1//protein C3orf33 isoform 1 [Homo sapiens];XP_003256377.1//PREDICTED: protein C3orf33 homolog [Nomascus leucogenys]	285315	C3orf33	1.37012		NP_001128717.1//treacle protein isoform f [Homo sapiens];NP_001128716.1//treacle protein isoform e [Homo sapiens];XP_005268562.1//PREDICTED: treacle protein isoform X4 [Homo sapiens];NP_000347.2//treacle protein isoform b [Homo sapiens];NP_001008657.1//treacle protein isoform c [Homo sapiens];NP_001128715.1//treacle protein isoform d [Homo sapiens];NP_001182070.1//treacle protein isoform g [Homo …	6949	TCOF1	-1.38356
XP_010367674.1//PREDICTED: sodium channel subunit beta-1 [Rhinopithecus roxellana];XP_009433539.1//PREDICTED: sodium channel subunit beta-1 isoform X1 [Pan troglodytes];EDL23950.1//sodium channel, voltage-gated, type I, beta, isoform CRA_a, partial [Mus musculus];XP_018871713.1//PREDICTED: sodium channel subunit beta-1 isoform X2 [Gorilla gorilla gorilla]	6324	SCN1B	1.37006		NP_009117.2//centrosome-associated protein CEP250 isoform 1 [Homo sapiens]	11190	CEP250	-1.3834
NP_003982.1//endothelin receptor type B isoform 2 precursor [Homo sapiens];XP_014976756.1//PREDICTED: endothelin B receptor isoform X1 [Macaca mulatta];NP_001188326.1//endothelin receptor type B isoform 3 [Homo sapiens];XP_016809897.1//PREDICTED: zinc finger protein 454 isoform X2 [Pan troglodytes]	1910	EDNRB	1.36995		NP_079021.3//SHC SH2 domain-binding protein 1 isoform 1 [Homo sapiens];NP_001311248.1//SHC SH2 domain-binding protein 1 isoform 3 [Homo sapiens];NP_001311247.1//SHC SH2 domain-binding protein 1 isoform 2 [Homo sapiens]	79801	SHCBP1	-1.38313
XP_011541689.1//PREDICTED: small conductance calcium-activated potassium channel protein 2 isoform X1 [Homo sapiens];XP_003509141.1//PREDICTED: small conductance calcium-activated potassium channel protein 2 isoform X1 [Cricetulus griseus]	3781	KCNN2	1.36995		NP_857597.1//zinc finger protein 804B [Homo sapiens]	219578	ZNF804B	-1.38274
XP_003941621.1//PREDICTED: EMILIN-1 [Saimiri boliviensis boliviensis]	11117	EMILIN1	1.36942		NP_150377.1//disintegrin and metalloproteinase domain-containing protein 19 preproprotein [Homo sapiens];CAC20585.1//meltrin-beta/ADAM 19 homologue [Homo sapiens]	8728	ADAM19	-1.38239
NP_001128653.1//sodium/glucose cotransporter 4 isoform 1 [Homo sapiens];XP_012290315.1//sodium/glucose cotransporter 4 [Aotus nancymaae];AAI04864.1//SLC5A9 protein [Homo sapiens]	200010	SLC5A9	1.36861		NP_079411.2//FH1/FH2 domain-containing protein 3 isoform 1 [Homo sapiens];XP_005258412.1//PREDICTED: FH1/FH2 domain-containing protein 3 isoform X13 [Homo sapiens];NP_001268668.1//FH1/FH2 domain-containing protein 3 isoform 2 [Homo sapiens];NP_001268669.1//FH1/FH2 domain-containing protein 3 isoform 3 [Homo sapiens]	80206	FHOD3	-1.3821
NP_001333519.1//insulin-induced gene 1 protein isoform 4 [Homo sapiens];NP_938151.1//insulin-induced gene 1 protein isoform 3 [Homo sapiens];NP_938150.2//insulin-induced gene 1 protein isoform 2 [Homo sapiens];NP_001333523.1//insulin-induced gene 1 protein isoform 5 [Homo sapiens];NP_005533.2//insulin-induced gene 1 protein isoform 1 [Homo sapiens]	3638	INSIG1	1.36857		NP_038460.4//tonsoku-like protein [Homo sapiens]	4796	TONSL	-1.38176
NP_001139280.1//integrin alpha-M isoform 1 precursor [Homo sapiens];XP_008957894.1//PREDICTED: integrin alpha-M isoform X2 [Pan paniscus]	3684	ITGAM	1.36802		BAG71501.1//Albatross [Homo sapiens]	85302	FBF1	-1.38166
AAH08931.2//SETMAR protein, partial [Homo sapiens];NP_006506.3//histone-lysine N-methyltransferase SETMAR isoform 1 [Homo sapiens];NP_001263254.1//histone-lysine N-methyltransferase SETMAR isoform 3 [Homo sapiens];NP_001307606.1//histone-lysine N-methyltransferase SETMAR isoform 6 [Homo sapiens];NP_001307607.1//histone-lysine N-methyltransferase SETMAR isoform 7 [Homo sapiens];NP_001230652.1//his…	6419	SETMAR	1.36775		NP_001276022.1//histidine--tRNA ligase, cytoplasmic isoform 6 [Homo sapiens];NP_001276021.1//histidine--tRNA ligase, cytoplasmic isoform 5 [Homo sapiens];NP_001244969.1//histidine--tRNA ligase, cytoplasmic isoform 2 [Homo sapiens];NP_001244971.1//histidine--tRNA ligase, cytoplasmic isoform 4 [Homo sapiens];NP_001244970.1//histidine--tRNA ligase, cytoplasmic isoform 3 [Homo sapiens];XP_008583996.1…	3035	HARS	-1.38161
NP_001015887.1//immunoglobulin superfamily member 11 isoform b precursor [Homo sapiens];NP_001340248.1//immunoglobulin superfamily member 11 isoform d [Homo sapiens];NP_001340250.1//immunoglobulin superfamily member 11 isoform e precursor [Homo sapiens];XP_011510768.1//PREDICTED: immunoglobulin superfamily member 11 isoform X3 [Homo sapiens];NP_001340253.1//immunoglobulin superfamily member 11 is…	152404	IGSF11	1.3675		NP_001096637.1//GATA-type zinc finger protein 1 [Homo sapiens]	100125288	ZGLP1	-1.38157
NP_001280654.1//transcription initiation factor TFIID subunit 4B isoform 1 [Homo sapiens];NP_005631.1//transcription initiation factor TFIID subunit 4B isoform 2 [Homo sapiens]	6875	TAF4B	1.36711		XP_011916790.1//PREDICTED: LOW QUALITY PROTEIN: uncharacterized protein LOC105586224, partial [Cercocebus atys]	100287036	LOC100287036	-1.38113
BAD93063.1//Plasma protease C1 inhibitor precursor variant, partial [Homo sapiens]	710	SERPING1	1.36688		NP_004082.1//transcription factor E2F2 [Homo sapiens]	1870	E2F2	-1.38058
XP_003811770.1//PREDICTED: E3 ubiquitin-protein ligase CCNB1IP1 isoform X1 [Pan paniscus];XP_002824548.1//PREDICTED: E3 ubiquitin-protein ligase CCNB1IP1 [Pongo abelii]	57820	CCNB1IP1	1.36645		XP_003810951.1//PREDICTED: hyaluronan mediated motility receptor isoform X1 [Pan paniscus];XP_008961538.1//PREDICTED: hyaluronan mediated motility receptor isoform X2 [Pan paniscus];NP_001136029.1//hyaluronan mediated motility receptor isoform d [Homo sapiens]	3161	HMMR	-1.38047
NP_001339358.1//RCC1 and BTB domain-containing protein 2 isoform 5 precursor [Homo sapiens];NP_001273761.1//RCC1 and BTB domain-containing protein 2 isoform 4 [Homo sapiens];NP_001259.1//RCC1 and BTB domain-containing protein 2 isoform 2 [Homo sapiens];XP_021545109.1//RCC1 and BTB domain-containing protein 2 isoform X3 [Neomonachus schauinslandi];BAG60659.1//unnamed protein product [Homo sapiens]…	1102	RCBTB2	1.36544		XP_021552938.1//V-type proton ATPase subunit G 2 [Neomonachus schauinslandi];XP_022366453.1//V-type proton ATPase subunit G 2 isoform X2 [Enhydra lutris kenyoni];AAH68023.1//ATP6V1G2 protein, partial [Homo sapiens]	534	ATP6V1G2	-1.3801
NP_006736.1//methylsterol monooxygenase 1 isoform 1 [Homo sapiens]	6307	MSMO1	1.36439		EAW63626.1//lysyl oxidase-like 2, isoform CRA_b [Homo sapiens]	4017	LOXL2	-1.37979
XP_017744455.1//PREDICTED: transmembrane protein 117 isoform X3 [Rhinopithecus bieti];NP_001273140.1//transmembrane protein 117 isoform b [Homo sapiens];NP_115632.1//transmembrane protein 117 isoform a [Homo sapiens];NP_001273141.1//transmembrane protein 117 isoform c [Homo sapiens]	84216	TMEM117	1.36431		XP_012352329.1//PREDICTED: zinc finger protein 224 isoform X3 [Nomascus leucogenys];XP_014979664.1//PREDICTED: zinc finger protein 230 isoform X1 [Macaca mulatta]	7673	ZNF222	-1.37931
NP_003044.1//chromaffin granule amine transporter isoform a [Homo sapiens];NP_001135797.1//chromaffin granule amine transporter isoform c [Homo sapiens];NP_001135796.1//chromaffin granule amine transporter isoform b [Homo sapiens]	6570	SLC18A1	1.36346		NP_064446.2//SLC2A4 regulator [Homo sapiens]	56731	SLC2A4RG	-1.37878
ACX50615.1//prostate cancer upregulated protein 1 [Homo sapiens]	110091775	C21orf59-TCP10L	1.36289		EAW77780.1//hCG2038902, isoform CRA_a, partial [Homo sapiens];XP_003267169.1//PREDICTED: lactase-like protein isoform X1 [Nomascus leucogenys]	197021	LCTL	-1.37862
XP_015302988.1//PREDICTED: charged multivesicular body protein 4a [Macaca fascicularis];NP_001186752.1//NEDD8-MDP1 protein [Homo sapiens]	100528064	NEDD8-MDP1	1.36175		NP_067081.2//interleukin-22 receptor subunit alpha-1 precursor [Homo sapiens]	58985	IL22RA1	-1.37799
NP_005684.2//oxysterols receptor LXR-alpha isoform 1 [Homo sapiens];NP_001123573.1//oxysterols receptor LXR-alpha isoform 2 [Homo sapiens];NP_001238863.1//oxysterols receptor LXR-alpha isoform 4 [Homo sapiens]	10062	NR1H3	1.36162		NP_659493.2//dapper homolog 3 isoform 1 [Homo sapiens];XP_016791786.1//PREDICTED: dapper homolog 3 [Pan troglodytes]	147906	DACT3	-1.37797
NP_612383.1//zinc finger protein 845 [Homo sapiens]	91664	ZNF845	1.36161		NP_116575.3//regulator of telomere elongation helicase 1 isoform 2 [Homo sapiens];NP_057518.1//regulator of telomere elongation helicase 1 isoform 1 [Homo sapiens];EAW75244.1//hCG22751, isoform CRA_e [Homo sapiens];AAF35243.1//helicase-like protein NHL [Homo sapiens]	51750	RTEL1	-1.37797
NP_001128668.1//uncharacterized protein C10orf71 [Homo sapiens]	118461	C10orf71	1.36161		NP_001291300.1//centromere protein M isoform e [Homo sapiens];XP_005567182.1//PREDICTED: centromere protein M isoform X3 [Macaca fascicularis];XP_018875941.1//PREDICTED: centromere protein M isoform X2 [Gorilla gorilla gorilla];XP_007974128.1//PREDICTED: centromere protein M isoform X2 [Chlorocebus sabaeus];NP_076958.1//centromere protein M isoform a [Homo sapiens]	79019	CENPM	-1.37761
NP_004547.2//NF-kappa-B inhibitor epsilon [Homo sapiens]	4794	NFKBIE	1.36106		NP_000354.4//troponin I, cardiac muscle [Homo sapiens]	7137	TNNI3	-1.377
NP_005297.1//free fatty acid receptor 2 [Homo sapiens]	2867	FFAR2	1.36082		NP_001180305.1//telomerase reverse transcriptase isoform 2 [Homo sapiens];NP_937983.2//telomerase reverse transcriptase isoform 1 [Homo sapiens]	7015	TERT	-1.3768
NP_001161861.2//cbp/p300-interacting transactivator 2 isoform 2 [Homo sapiens];XP_008993415.1//PREDICTED: cbp/p300-interacting transactivator 2 [Callithrix jacchus]	10370	CITED2	1.36067		BAD92066.1//G2/mitotic-specific cyclin F variant, partial [Homo sapiens];NP_001752.2//cyclin-F isoform 1 [Homo sapiens]	899	CCNF	-1.37673
BAD92230.1//Acetyl-CoA acetyltransferase, cytosolic variant, partial [Homo sapiens];NP_001290182.1//acetyl-CoA acetyltransferase, cytosolic isoform 2 [Homo sapiens]	39	ACAT2	1.36016		NP_001115.1//ADM precursor [Homo sapiens]	133	ADM	-1.37672
NP_071451.2//interferon-induced helicase C domain-containing protein 1 [Homo sapiens]	64135	IFIH1	1.35989		NP_060624.1//histone chaperone ASF1B [Homo sapiens]	55723	ASF1B	-1.37661
XP_015315425.1//PREDICTED: LOW QUALITY PROTEIN: pre-mRNA-splicing regulator WTAP [Bos taurus];XP_007065750.1//PREDICTED: pre-mRNA-splicing regulator WTAP-like isoform X2 [Chelonia mydas];XP_016867003.1//PREDICTED: pre-mRNA-splicing regulator WTAP isoform X1 [Homo sapiens];EDL02022.1//mCG16685, isoform CRA_c [Mus musculus]	9589	WTAP	1.35986		XP_007945164.1//PREDICTED: tubulin beta-4B chain isoform X1 [Orycteropus afer afer]	10383	TUBB4B	-1.37616
NP_055585.1//arf-GAP with GTPase, ANK repeat and PH domain-containing protein 2 isoform PIKE-A [Homo sapiens];XP_005268683.1//PREDICTED: arf-GAP with GTPase, ANK repeat and PH domain-containing protein 2 isoform X3 [Homo sapiens];NP_001116244.1//arf-GAP with GTPase, ANK repeat and PH domain-containing protein 2 isoform PIKE-L [Homo sapiens]	116986	AGAP2	1.35968		NP_059980.2//transmembrane emp24 domain-containing protein 9 precursor [Homo sapiens]	54732	TMED9	-1.37607
NP_001122108.1//protein ELFN1 precursor [Homo sapiens]	392617	ELFN1	1.35932		XP_014198608.1//PREDICTED: lck-interacting transmembrane adapter 1 isoform X4 [Pan paniscus];NP_060276.2//lck-interacting transmembrane adapter 1 isoform 1 precursor [Homo sapiens]	54923	LIME1	-1.37561
NP_060470.2//melanoregulin [Homo sapiens]	55686	MREG	1.35904		NP_001287786.1//fos-related antigen 1 isoform 5 [Homo sapiens];NP_001287785.1//fos-related antigen 1 isoform 4 [Homo sapiens];NP_005429.1//fos-related antigen 1 isoform 1 [Homo sapiens];XP_021569600.1//fos-related antigen 1 isoform X3 [Carlito syrichta];NP_001287773.1//fos-related antigen 1 isoform 2 [Homo sapiens]	8061	FOSL1	-1.37515
NP_620055.1//suppressor of tumorigenicity 7 protein-like isoform 2 [Homo sapiens];NP_620056.1//suppressor of tumorigenicity 7 protein-like isoform 3 [Homo sapiens];XP_008575055.1//PREDICTED: suppressor of tumorigenicity 7 protein-like isoform X1 [Galeopterus variegatus];XP_016781111.1//PREDICTED: suppressor of tumorigenicity 7 protein-like isoform X5 [Pan troglodytes];NP_060214.2//suppressor of t…	54879	ST7L	1.35896		XP_011804845.1//PREDICTED: psychosine receptor [Colobus angolensis palliatus]	8477	GPR65	-1.37511
NP_006334.2//tyrosine-protein kinase Mer precursor [Homo sapiens]	10461	MERTK	1.35885		NP_060868.2//voltage-dependent calcium channel subunit alpha-2/delta-3 precursor [Homo sapiens];XP_005265375.1//PREDICTED: voltage-dependent calcium channel subunit alpha-2/delta-3 isoform X1 [Homo sapiens]	55799	CACNA2D3	-1.37511
XP_017356154.1//PREDICTED: SOSS complex subunit B2 isoform X1 [Cebus capucinus imitator];XP_016860211.1//PREDICTED: SOSS complex subunit B2 isoform X1 [Homo sapiens];NP_001026886.1//SOSS complex subunit B2 isoform 1 [Homo sapiens]	64859	NABP1	1.35862		XP_017716958.1//PREDICTED: small cell adhesion glycoprotein [Rhinopithecus bieti];XP_015007129.1//PREDICTED: small cell adhesion glycoprotein [Macaca mulatta];XP_016780267.1//PREDICTED: translation initiation factor IF-2-like [Pan troglodytes]	57228	SMAGP	-1.37452
NP_775779.1//putative thiamine transporter SLC35F3 isoform 1 [Homo sapiens];XP_021532860.1//putative thiamine transporter SLC35F3 [Aotus nancymaae];XP_002809336.1//PREDICTED: solute carrier family 35 member F3 [Pongo abelii];NP_001287774.1//putative thiamine transporter SLC35F3 isoform 2 [Homo sapiens]	148641	SLC35F3	1.35778		XP_016861136.1//PREDICTED: sodium channel protein type 11 subunit alpha isoform X1 [Homo sapiens]	11280	SCN11A	-1.37438
XP_010341849.1//PREDICTED: LOW QUALITY PROTEIN: uncharacterized protein LOC101031272 [Saimiri boliviensis boliviensis];NP_001138998.1//kynurenine formamidase isoform 1 [Homo sapiens];NP_001010982.2//kynurenine formamidase isoform 2 [Homo sapiens];XP_011522639.1//PREDICTED: kynurenine formamidase isoform X8 [Homo sapiens];AAI42974.1//AFMID protein [Homo sapiens];XP_018883945.1//PREDICTED: kynureni…	125061	AFMID	1.35773		AAL95705.1//potassium channel TREK2 splice variant b [Homo sapiens];AAL95706.1//potassium channel TREK2 splice variant c [Homo sapiens];XP_010382175.1//PREDICTED: potassium channel subfamily K member 10 isoform X2 [Rhinopithecus roxellana]	54207	KCNK10	-1.3742
CAD97631.1//hypothetical protein, partial [Homo sapiens];XP_014981340.1//PREDICTED: sarcoplasmic/endoplasmic reticulum calcium ATPase 1 isoform X1 [Macaca mulatta];EDL17360.1//ATPase, Ca++ transporting, cardiac muscle, fast twitch 1, isoform CRA_d, partial [Mus musculus];XP_004586901.1//PREDICTED: sarcoplasmic/endoplasmic reticulum calcium ATPase 1 isoform X1 [Ochotona princeps]	487	ATP2A1	1.35702		NP_002169.1//insulin-like growth factor-binding protein 6 precursor [Homo sapiens];AAA88070.1//insulin-like growth factor binding protein 6, partial [Homo sapiens]	3489	IGFBP6	-1.37419
NP_001540.2//interferon-induced protein with tetratricopeptide repeats 3 isoform a [Homo sapiens]	3437	IFIT3	1.35669		XP_016857118.1//PREDICTED: E3 ubiquitin-protein ligase TRIM62 isoform X1 [Homo sapiens];NP_001317412.1//E3 ubiquitin-protein ligase TRIM62 isoform 2 [Homo sapiens];XP_009451488.2//PREDICTED: E3 ubiquitin-protein ligase TRIM62 [Pan troglodytes]	55223	TRIM62	-1.37404
NP_001012776.1//nucleoside diphosphate-linked moiety X motif 17 [Homo sapiens];XP_012498909.1//PREDICTED: nucleoside diphosphate-linked moiety X motif 17 [Propithecus coquereli]	200035	NUDT17	1.35647		NP_870988.2//myotubularin-related protein 11 isoform b [Homo sapiens];XP_006711200.1//PREDICTED: myotubularin-related protein 11 isoform X1 [Homo sapiens];NP_001139334.1//myotubularin-related protein 11 isoform a [Homo sapiens]	10903	MTMR11	-1.37368
EFB28294.1//hypothetical protein PANDA_014221, partial [Ailuropoda melanoleuca];XP_014650002.1//PREDICTED: zinc finger protein 629 [Ceratotherium simum simum]	23361	ZNF629	1.35564		XP_016877703.1//PREDICTED: golgin subfamily A member 8B isoform X2 [Homo sapiens];A7E2F4.3//RecName: Full=Golgin subfamily A member 8A; AltName: Full=88 kDa Golgi matrix protein; Short=GM88; AltName: Full=GM88 autoantigen;NP_001018861.3//golgin subfamily A member 8B [Homo sapiens]	440270	GOLGA8B	-1.37364
NP_061198.2//unconventional myosin-Vc [Homo sapiens];XP_009427413.1//PREDICTED: unconventional myosin-Vc isoform X3 [Pan troglodytes]	55930	MYO5C	1.35559		XP_005253206.2//PREDICTED: ras association domain-containing protein 7 isoform X4 [Homo sapiens];XP_016873849.1//PREDICTED: ras association domain-containing protein 7 isoform X1 [Homo sapiens];XP_005253207.1//PREDICTED: ras association domain-containing protein 7 isoform X2 [Homo sapiens]	8045	RASSF7	-1.37295
NP_057333.1//melanoma-associated antigen C2 [Homo sapiens]	51438	MAGEC2	1.35556		NP_563615.3//discoidin, CUB and LCCL domain-containing protein 2 precursor [Homo sapiens]	131566	DCBLD2	-1.37233
NP_001317603.1//LIM and calponin homology domains-containing protein 1 isoform i [Homo sapiens];NP_001276051.1//LIM and calponin homology domains-containing protein 1 isoform f [Homo sapiens];NP_001106188.1//LIM and calponin homology domains-containing protein 1 isoform b [Homo sapiens];NP_001317720.1//LIM and calponin homology domains-containing protein 1 isoform p [Homo sapiens];NP_055803.2//LI…	22998	LIMCH1	1.35435		NP_059984.3//plexin-A3 precursor [Homo sapiens];EHH61358.1//hypothetical protein EGM_19354 [Macaca fascicularis];P51805.2//RecName: Full=Plexin-A3; AltName: Full=Plexin-4; AltName: Full=Semaphorin receptor SEX; Flags: Precursor;XP_011902246.1//PREDICTED: plexin-A3 isoform X5 [Cercocebus atys]	55558	PLXNA3	-1.37225
NP_859059.1//pre-miRNA 5'-monophosphate methyltransferase [Homo sapiens]	144233	BCDIN3D	1.35397		AAH87847.1//Unknown (protein for IMAGE:30389268), partial [Homo sapiens];Q2VIR3.2//PUTATIVE PSEUDOGENE: RecName: Full=Putative eukaryotic translation initiation factor 2 subunit 3-like protein; AltName: Full=Eukaryotic translation initiation factor 2 subunit gamma A; Short=eIF-2-gamma A; Short=eIF-2gA	255308	EIF2S3B	-1.37132
NP_004177.3//semaphorin-3F isoform 1 precursor [Homo sapiens];BAD92496.1//semaphorin 3F variant, partial [Homo sapiens];NP_001305729.1//semaphorin-3F isoform 2 precursor [Homo sapiens]	6405	SEMA3F	1.3528		NP_258260.1//F-BAR and double SH3 domains protein 1 [Homo sapiens];EAW61910.1//FCH and double SH3 domains 1, isoform CRA_c [Homo sapiens];XP_006714866.1//PREDICTED: F-BAR and double SH3 domains protein 1 isoform X3 [Homo sapiens];XP_005268581.1//PREDICTED: F-BAR and double SH3 domains protein 1 isoform X1 [Homo sapiens];XP_016865502.1//PREDICTED: F-BAR and double SH3 domains protein 1 isoform X2 …	89848	FCHSD1	-1.37118
XP_018884451.1//PREDICTED: cell division cycle 7-related protein kinase isoform X1 [Gorilla gorilla gorilla]	8317	CDC7	1.3526		XP_010346359.1//PREDICTED: uncharacterized protein LOC101040404 [Saimiri boliviensis boliviensis]	390927	ZNF793	-1.37093
NP_073728.1//period circadian protein homolog 2 [Homo sapiens]	8864	PER2	1.35258		EAX01712.1//enolase superfamily member 1, isoform CRA_b [Homo sapiens];BAC87148.1//unnamed protein product [Homo sapiens];NP_059982.2//mitochondrial enolase superfamily member 1 isoform rTSbeta [Homo sapiens];ALF99772.1//bindin, partial [Cryptasterina pentagona];NP_001340994.1//mitochondrial enolase superfamily member 1 isoform rTSalpha [Homo sapiens];NP_001340996.1//mitochondrial enolase superfa…	55556	ENOSF1	-1.37002
XP_003899389.2//transmembrane protein 192 isoform X1 [Papio anubis]	201931	TMEM192	1.35213		NP_055264.1//probable G-protein coupled receptor 162 isoform 1 [Homo sapiens];NP_062832.1//probable G-protein coupled receptor 162 isoform 2 [Homo sapiens]	27239	GPR162	-1.36978
NP_001129212.1//calcium/calmodulin-dependent protein kinase type 1B isoform b [Homo sapiens];NP_001034671.3//calcium/calmodulin-dependent protein kinase type 1B isoform a [Homo sapiens];XP_011529410.1//PREDICTED: calcium/calmodulin-dependent protein kinase type 1B isoform X2 [Homo sapiens]	139728	PNCK	1.3519		XP_018891815.1//PREDICTED: cardiotrophin-like cytokine factor 1 isoform X1 [Gorilla gorilla gorilla];XP_016068938.1//PREDICTED: cardiotrophin-like cytokine factor 1 [Miniopterus natalensis];XP_006980610.2//PREDICTED: cardiotrophin-like cytokine factor 1 isoform X2 [Peromyscus maniculatus bairdii]	23529	CLCF1	-1.36946
NP_037393.1//peroxisome proliferator-activated receptor gamma coactivator 1-alpha isoform 2 [Homo sapiens];NP_001341756.1//peroxisome proliferator-activated receptor gamma coactivator 1-alpha isoform 5 [Homo sapiens];NP_001317680.1//peroxisome proliferator-activated receptor gamma coactivator 1-alpha isoform 1 [Homo sapiens];NP_001341757.1//peroxisome proliferator-activated receptor gamma coactiv…	10891	PPARGC1A	1.35175		NP_001344.2//aldo-keto reductase family 1 member C1 [Homo sapiens]	1645	AKR1C1	-1.3693
NP_001160164.1//uncharacterized protein C11orf91 [Homo sapiens]	100131378	C11orf91	1.35167		NP_002457.1//myb-related protein B isoform 1 [Homo sapiens]	4605	MYBL2	-1.36919
NP_001116539.1//microtubule-associated protein tau isoform 5 [Homo sapiens];NP_058518.1//microtubule-associated protein tau isoform 3 [Homo sapiens];NP_058519.3//microtubule-associated protein tau isoform 1 [Homo sapiens];NP_058525.1//microtubule-associated protein tau isoform 4 [Homo sapiens];XP_005257425.1//PREDICTED: microtubule-associated protein tau isoform X6 [Homo sapiens];NP_005901.2//mic…	4137	MAPT	1.35133		NP_476431.2//artemin isoform 3 [Homo sapiens];NP_476432.2//artemin isoform 1 preproprotein [Homo sapiens]	9048	ARTN	-1.36898
NP_000775.1//sterol 26-hydroxylase, mitochondrial precursor [Homo sapiens]	1593	CYP27A1	1.35088		BAC86437.1//unnamed protein product [Homo sapiens]	100131094	DPP9-AS1	-1.3689
XP_006724214.1//PREDICTED: ENTH domain-containing protein 1 isoform X5 [Homo sapiens];NP_689725.2//ENTH domain-containing protein 1 [Homo sapiens]	150350	ENTHD1	1.35072		NP_872432.1//uncharacterized protein C2orf48 [Homo sapiens]	348738	C2orf48	-1.36827
NP_078863.2//transmembrane protein 53 isoform 1 [Homo sapiens];XP_021573086.1//transmembrane protein 53 isoform X3 [Carlito syrichta];XP_021573085.1//transmembrane protein 53 isoform X2 [Carlito syrichta];XP_008065852.2//transmembrane protein 53 isoform X1 [Carlito syrichta]	79639	TMEM53	1.35067		NP_001269522.1//SLAM family member 7 isoform g [Homo sapiens];XP_009434014.1//PREDICTED: SLAM family member 7 isoform X3 [Pan troglodytes];NP_001269521.1//SLAM family member 7 isoform f precursor [Homo sapiens];NP_001269525.1//SLAM family member 7 isoform j [Homo sapiens];XP_009434007.1//PREDICTED: SLAM family member 7 isoform X2 [Pan troglodytes];NP_001269520.1//SLAM family member 7 isoform e [H…	57823	SLAMF7	-1.36815
XP_011770046.1//PREDICTED: probable threonine--tRNA ligase 2, cytoplasmic isoform X1 [Macaca nemestrina];XP_005560684.1//PREDICTED: probable threonine--tRNA ligase 2, cytoplasmic isoform X1 [Macaca fascicularis]	123283	TARSL2	1.35044		NP_005406.3//sodium-dependent phosphate transporter 1 [Homo sapiens]	6574	SLC20A1	-1.36815
NP_061840.1//gamma-1-syntrophin isoform 1 [Homo sapiens];NP_001274743.1//gamma-1-syntrophin isoform 2 [Homo sapiens];NP_001308704.1//gamma-1-syntrophin isoform 3 [Homo sapiens]	54212	SNTG1	1.34995		NP_001159403.1//ribonucleoside-diphosphate reductase subunit M2 isoform 1 [Homo sapiens]	6241	RRM2	-1.36794
XP_004421933.1//PREDICTED: calcium and integrin-binding family member 2 isoform X5 [Ceratotherium simum simum];NP_001015010.1//calcium and integrin-binding family member 2 [Rattus norvegicus];XP_020013155.1//calcium and integrin-binding family member 2 isoform X1 [Castor canadensis];NP_001288153.1//calcium and integrin-binding family member 2 isoform 4 [Homo sapiens]	10518	CIB2	1.34983		XP_011851227.1//PREDICTED: plexin-A4 isoform X3 [Mandrillus leucophaeus];XP_017831125.1//PREDICTED: plexin-A4 [Callithrix jacchus];XP_010366188.1//PREDICTED: plexin-A4 isoform X3 [Rhinopithecus roxellana]	91584	PLXNA4	-1.36785
NP_001185879.1//unconventional myosin-XVI isoform 1 [Homo sapiens]	23026	MYO16	1.34839		NP_003508.1//histone H2A type 2-C [Homo sapiens]	8338	HIST2H2AC	-1.36766
NP_689449.1//cdc42 effector protein 1 [Homo sapiens]	11135	CDC42EP1	1.34826		NP_002479.1//NADH dehydrogenase [ubiquinone] 1 alpha subcomplex subunit 2 isoform 1 [Homo sapiens];XP_014996314.1//PREDICTED: NADH dehydrogenase [ubiquinone] 1 alpha subcomplex subunit 2 isoform X1 [Macaca mulatta]	4695	NDUFA2	-1.36755
CAD62616.1//unnamed protein product, partial [Homo sapiens];NP_001253966.1//large neutral amino acids transporter small subunit 2 isoform d [Homo sapiens];XP_010376698.1//PREDICTED: large neutral amino acids transporter small subunit 2 isoform X1 [Rhinopithecus roxellana];NP_001253965.1//large neutral amino acids transporter small subunit 2 isoform c [Homo sapiens]	23428	SLC7A8	1.3482		NP_001139438.1//proliferation marker protein Ki-67 isoform 2 [Homo sapiens];NP_002408.3//proliferation marker protein Ki-67 isoform 1 [Homo sapiens]	4288	MKI67	-1.36731
XP_006718269.3//PREDICTED: transmembrane protein 80 isoform X1 [Homo sapiens];NP_001263182.1//transmembrane protein 80 isoform 4 [Homo sapiens];NP_001263203.1//transmembrane protein 80 isoform 5 [Homo sapiens];XP_016873089.1//PREDICTED: transmembrane protein 80 isoform X2 [Homo sapiens]	283232	TMEM80	1.34812		NP_001159635.1//neurabin-1 isoform 5 [Homo sapiens];NP_001159632.1//neurabin-1 isoform 1 [Homo sapiens];NP_001159634.1//neurabin-1 isoform 3 [Homo sapiens];NP_060120.2//neurabin-1 isoform 4 [Homo sapiens];NP_001159633.1//neurabin-1 isoform 2 [Homo sapiens]	55607	PPP1R9A	-1.36602
XP_016863134.1//PREDICTED: phospholipid-transporting ATPase IA isoform X5 [Homo sapiens];BAD92924.1//ATPase, aminophospholipid transporter (APLT), class I, type 8A, member 1 variant, partial [Homo sapiens];XP_007632359.1//PREDICTED: phospholipid-transporting ATPase IA isoform X4 [Cricetulus griseus];XP_005248100.1//PREDICTED: phospholipid-transporting ATPase IA isoform X3 [Homo sapiens]	10396	ATP8A1	1.34785		XP_011709827.1//PREDICTED: ubiquinone biosynthesis protein COQ4 homolog, mitochondrial [Macaca nemestrina];XP_017703819.1//PREDICTED: ubiquinone biosynthesis protein COQ4 homolog, mitochondrial isoform X2 [Rhinopithecus bieti]	51117	COQ4	-1.36586
NP_149419.2//olfactory receptor 51B4 [Homo sapiens]	79339	OR51B4	1.34774		NP_115598.2//probable ubiquitin carboxyl-terminal hydrolase MINDY-4 [Homo sapiens]	84182	MINDY4	-1.36565
NP_057740.2//ras-related GTP-binding protein B long isoform [Homo sapiens];XP_012891202.1//PREDICTED: ras-related GTP-binding protein B isoform X2 [Dipodomys ordii];NP_006055.3//ras-related GTP-binding protein B short isoform [Homo sapiens];XP_019524808.1//PREDICTED: ras-related GTP-binding protein B isoform X2 [Hipposideros armiger]	10325	RRAGB	1.34762		NP_001275632.1//gamma-glutamyltransferase 6 isoform d [Homo sapiens];NP_001275633.1//gamma-glutamyltransferase 6 isoform e [Homo sapiens];NP_699169.2//gamma-glutamyltransferase 6 isoform b [Homo sapiens];NP_001116362.1//gamma-glutamyltransferase 6 isoform a [Homo sapiens];NP_001275631.1//gamma-glutamyltransferase 6 isoform c [Homo sapiens]	124975	GGT6	-1.36521
NP_001295268.1//DENN domain-containing protein 5B isoform 2 [Homo sapiens];XP_006719103.1//PREDICTED: DENN domain-containing protein 5B isoform X3 [Homo sapiens];XP_017706966.1//PREDICTED: DENN domain-containing protein 5B isoform X2 [Rhinopithecus bieti];XP_016779180.1//PREDICTED: DENN domain-containing protein 5B isoform X2 [Pan troglodytes];NP_659410.3//DENN domain-containing protein 5B isofor…	160518	DENND5B	1.34761		NP_060903.2//lysine-specific demethylase 3A [Homo sapiens]	55818	KDM3A	-1.36507
XP_006722671.2//PREDICTED: adenomatous polyposis coli protein 2 isoform X1 [Homo sapiens];XP_006722673.2//PREDICTED: adenomatous polyposis coli protein 2 isoform X2 [Homo sapiens]	10297	APC2	1.3476		NP_060287.1//ras-related protein Rab-20 [Homo sapiens]	55647	RAB20	-1.36504
NP_002718.2//serglycin isoform 1 precursor [Homo sapiens];NP_001307983.1//serglycin isoform 2 [Homo sapiens]	5552	SRGN	1.34754		XP_004465191.1//PREDICTED: calcium-binding tyrosine phosphorylation-regulated protein isoform X1 [Dasypus novemcinctus];XP_003262042.1//PREDICTED: calcium-binding tyrosine phosphorylation-regulated protein isoform X2 [Nomascus leucogenys];XP_005258304.1//PREDICTED: calcium-binding tyrosine phosphorylation-regulated protein isoform X2 [Homo sapiens];NP_619585.1//calcium-binding tyrosine phosphoryl…	26256	CABYR	-1.36473
NP_001036188.1//ryanodine receptor 1 isoform 2 [Homo sapiens];NP_000531.2//ryanodine receptor 1 isoform 1 [Homo sapiens]	6261	RYR1	1.34699		NP_001017438.2//cancer/testis antigen family 45 member A6 [Homo sapiens]	441521	CT45A5	-1.36451
XP_016874256.1//PREDICTED: transmembrane protein 132B isoform X2 [Homo sapiens];NP_443139.2//transmembrane protein 132B isoform a [Homo sapiens]	114795	TMEM132B	1.34666		NP_958781.1//plectin isoform 1e [Homo sapiens];NP_000436.2//plectin isoform 1c [Homo sapiens];XP_011515434.1//PREDICTED: plectin isoform X14 [Homo sapiens];NP_958782.1//plectin isoform 1 [Homo sapiens];NP_958784.1//plectin isoform 1b [Homo sapiens];NP_958783.1//plectin isoform 1d [Homo sapiens];NP_958780.1//plectin isoform 1f [Homo sapiens];NP_958785.1//plectin isoform 1g [Homo sapiens];NP_958786…	5339	PLEC	-1.3644
NP_001289945.1//CRHR1-IT1-CRHR1 protein isoform 6 [Homo sapiens];NP_001027975.1//corticotropin-releasing factor receptor 1 precursor [Macaca mulatta];XP_007985368.1//PREDICTED: uncharacterized protein LOC103229289 [Chlorocebus sabaeus]	104909134	LINC02210-CRHR1	1.34663		AAH30141.1//Immunoglobulin superfamily, member 9 [Homo sapiens];EHH50426.1//hypothetical protein EGM_01256 [Macaca fascicularis]	57549	IGSF9	-1.36439
XP_018893122.1//PREDICTED: serine/arginine-rich splicing factor 8 [Gorilla gorilla gorilla];XP_019899611.1//PREDICTED: serine/arginine-rich splicing factor 2 isoform X3 [Esox lucius]	10929	SRSF8	1.34534		NP_079216.4//dedicator of cytokinesis protein 5 isoform 1 [Homo sapiens];NP_001309739.1//dedicator of cytokinesis protein 5 isoform 2 [Homo sapiens]	80005	DOCK5	-1.36403
XP_016856912.1//PREDICTED: cyclin-dependent kinase 18 isoform X1 [Homo sapiens];XP_011507904.1//PREDICTED: cyclin-dependent kinase 18 isoform X2 [Homo sapiens]	5129	CDK18	1.34526		NP_997647.1//fibronectin isoform 1 precursor [Homo sapiens];NP_001293058.1//fibronectin isoform 8 precursor [Homo sapiens];CAD97984.1//hypothetical protein [Homo sapiens];XP_016859181.1//PREDICTED: fibronectin isoform X13 [Homo sapiens];BAD93077.1//Fibronectin 1 variant, partial [Homo sapiens];NP_001293059.1//fibronectin isoform 9 precursor [Homo sapiens];CAE45847.1//hypothetical protein, partial…	2335	FN1	-1.36346
EAW77306.1//glycine amidinotransferase (L-arginine:glycine amidinotransferase), isoform CRA_a [Homo sapiens];NP_001473.1//glycine amidinotransferase, mitochondrial isoform 1 precursor [Homo sapiens]	2628	GATM	1.34494		NP_006333.1//transforming acidic coiled-coil-containing protein 3 [Homo sapiens]	10460	TACC3	-1.36305
NP_001341356.1//rab-like protein 2A isoform 11 [Homo sapiens];NP_001341334.1//rab-like protein 2A isoform 5 [Homo sapiens];XP_016858720.1//PREDICTED: rab-like protein 2A isoform X10 [Homo sapiens];NP_001293090.1//rab-like protein 2A isoform 4 [Homo sapiens];NP_001341348.1//rab-like protein 2A isoform 7 [Homo sapiens];NP_001341346.1//rab-like protein 2A isoform 6 [Homo sapiens];NP_001341357.1//rab…	11159	RABL2A	1.34475		XP_008515875.1//PREDICTED: achaete-scute homolog 1 isoform X2 [Equus przewalskii]	429	ASCL1	-1.36281
NP_110429.1//protein FAM117A [Homo sapiens]	81558	FAM117A	1.34471		XP_009423642.1//PREDICTED: serine/threonine-protein kinase receptor R3 isoform X2 [Pan troglodytes];XP_014202656.1//PREDICTED: serine/threonine-protein kinase receptor R3 isoform X1 [Pan paniscus]	94	ACVRL1	-1.36245
NP_001003795.1//general transcription factor II-I repeat domain-containing protein 2B [Homo sapiens]	389524	GTF2IRD2B	1.34471		NP_001306978.1//ribosomal RNA small subunit methyltransferase NEP1 isoform 2 [Homo sapiens];NP_006322.4//ribosomal RNA small subunit methyltransferase NEP1 isoform 1 [Homo sapiens]	10436	EMG1	-1.36177
NP_001001996.1//neuronal membrane glycoprotein M6-b isoform 2 [Homo sapiens];NP_005269.1//neuronal membrane glycoprotein M6-b isoform 3 [Homo sapiens];XP_019601848.1//PREDICTED: neuronal membrane glycoprotein M6-b isoform X1 [Rhinolophus sinicus];NP_001001995.1//neuronal membrane glycoprotein M6-b isoform 1 [Homo sapiens];XP_005274546.1//PREDICTED: neuronal membrane glycoprotein M6-b isoform X2 […	2824	GPM6B	1.34452		XP_016880636.1//PREDICTED: protein DBF4 homolog B isoform X3 [Homo sapiens];XP_016880644.1//PREDICTED: protein DBF4 homolog B isoform X11 [Homo sapiens];EAW51585.1//DBF4 homolog B (S. cerevisiae), isoform CRA_e [Homo sapiens];XP_016880638.1//PREDICTED: protein DBF4 homolog B isoform X6 [Homo sapiens];XP_011841322.1//PREDICTED: protein DBF4 homolog B isoform X2 [Mandrillus leucophaeus];NP_663696.1…	80174	DBF4B	-1.36148
XP_007179402.1//PREDICTED: glycerol-3-phosphate dehydrogenase [NAD(+)], cytoplasmic [Balaenoptera acutorostrata scammoni]	2819	GPD1	1.34437		ELW66379.1//Fructose-bisphosphate aldolase A [Tupaia chinensis];XP_008683470.1//PREDICTED: fructose-bisphosphate aldolase A [Ursus maritimus];XP_012360778.1//PREDICTED: fructose-bisphosphate aldolase A isoform X1 [Nomascus leucogenys];XP_015297724.1//PREDICTED: fructose-bisphosphate aldolase A [Macaca fascicularis];XP_012360779.1//PREDICTED: fructose-bisphosphate aldolase A isoform X2 [Nomascus l…	226	ALDOA	-1.36132
XP_006711995.1//PREDICTED: transmembrane protein 150A isoform X4 [Homo sapiens];XP_007120732.1//PREDICTED: transmembrane protein 150A [Physeter catodon];XP_011530809.1//PREDICTED: transmembrane protein 150A isoform X3 [Homo sapiens]	129303	TMEM150A	1.34423		NP_690850.2//collagen alpha-1(XXIV) chain isoform 1 precursor [Homo sapiens]	255631	COL24A1	-1.36119
NP_001216.1//caspase-4 isoform alpha precursor [Homo sapiens]	837	CASP4	1.34376		EHH59695.1//hypothetical protein EGM_09871 [Macaca fascicularis];XP_014438515.1//PREDICTED: protein fosB [Tupaia chinensis];ABW34736.1//FBJ murine osteosarcoma viral oncogene-like B variant 7 [Homo sapiens];EAW57353.1//hCG1995645 [Homo sapiens];ABW34734.1//FBJ murine osteosarcoma viral oncogene-like B variant 5 [Homo sapiens]	2354	FOSB	-1.36084
XP_016880695.1//PREDICTED: glutamine-rich protein 2 isoform X2 [Homo sapiens]	84074	QRICH2	1.3432		BAC86168.1//unnamed protein product [Homo sapiens];XP_015100165.1//PREDICTED: golgin subfamily A member 7B, partial [Vicugna pacos];XP_006880261.1//PREDICTED: uncharacterized protein LOC102851036 [Elephantulus edwardii]	401647	GOLGA7B	-1.36082
XP_003815030.1//PREDICTED: proprotein convertase subtilisin/kexin type 9 isoform X2 [Pan paniscus]	255738	PCSK9	1.34307		NP_071745.1//endoplasmic reticulum aminopeptidase 2 isoform 1 [Homo sapiens];NP_001316162.1//endoplasmic reticulum aminopeptidase 2 isoform 3 [Homo sapiens];NP_001316158.1//endoplasmic reticulum aminopeptidase 2 isoform 2 [Homo sapiens];XP_011541846.1//PREDICTED: endoplasmic reticulum aminopeptidase 2 isoform X1 [Homo sapiens]	64167	ERAP2	-1.36056
XP_002826218.2//PREDICTED: inositol 1,4,5-trisphosphate receptor-interacting protein-like 2 [Pongo abelii]	162073	ITPRIPL2	1.34302		XP_008969740.1//PREDICTED: tryptophan 5-hydroxylase 1 [Pan paniscus]	7166	TPH1	-1.36013
AAX93234.1//unknown, partial [Homo sapiens];AAC52114.1//3-hydroxyisobutyryl-coenzyme A hydrolase [Homo sapiens];NP_055177.2//3-hydroxyisobutyryl-CoA hydrolase, mitochondrial isoform 1 precursor [Homo sapiens];AAH05190.2//HIBCH protein, partial [Homo sapiens]	26275	HIBCH	1.343		XP_005581892.1//PREDICTED: very low-density lipoprotein receptor isoform X1 [Macaca fascicularis];XP_005581894.1//PREDICTED: very low-density lipoprotein receptor isoform X2 [Macaca fascicularis];XP_014973269.1//PREDICTED: very low-density lipoprotein receptor isoform X2 [Macaca mulatta]	7436	VLDLR	-1.3596
XP_004044323.2//PREDICTED: succinate dehydrogenase assembly factor 4, mitochondrial [Gorilla gorilla gorilla];NP_660310.2//succinate dehydrogenase assembly factor 4, mitochondrial precursor [Homo sapiens]	135154	SDHAF4	1.34221		XP_010955054.1//PREDICTED: LOW QUALITY PROTEIN: V-type proton ATPase 116 kDa subunit a isoform 3 [Camelus bactrianus];NP_006010.2//V-type proton ATPase 116 kDa subunit a isoform 3 isoform a [Homo sapiens];NP_006044.1//V-type proton ATPase 116 kDa subunit a isoform 3 isoform b [Homo sapiens]	10312	TCIRG1	-1.35936
NP_000135.2//frataxin, mitochondrial isoform 1 preproprotein [Homo sapiens];NP_852090.1//frataxin, mitochondrial isoform 2 preproprotein [Homo sapiens];NP_001155178.1//frataxin, mitochondrial isoform 3 preproprotein [Homo sapiens]	2395	FXN	1.34014		NP_877433.2//speedy protein A isoform 1 [Homo sapiens];NP_001008779.1//speedy protein A isoform 2 [Homo sapiens]	245711	SPDYA	-1.35932
NP_001335916.1//ATP-binding cassette sub-family G member 2 isoform 3 [Homo sapiens];NP_004818.2//ATP-binding cassette sub-family G member 2 isoform 1 [Homo sapiens];NP_001244315.1//ATP-binding cassette sub-family G member 2 isoform 2 [Homo sapiens]	9429	ABCG2	1.34004		NP_000094.2//aromatase [Homo sapiens]	1588	CYP19A1	-1.35923
XP_010593892.1//PREDICTED: LOW QUALITY PROTEIN: glycerol-3-phosphate dehydrogenase 1-like protein [Loxodonta africana]	23171	GPD1L	1.33966		XP_011904225.1//PREDICTED: neural proliferation differentiation and control protein 1 isoform X2 [Cercocebus atys];NP_056207.3//neural proliferation differentiation and control protein 1 precursor [Homo sapiens]	56654	NPDC1	-1.35871
XP_016885209.1//PREDICTED: diamine acetyltransferase 1 isoform X1 [Homo sapiens];XP_014198881.1//PREDICTED: diamine acetyltransferase 1 isoform X1 [Pan paniscus];AAP92609.1//Ab2-402 [Rattus norvegicus]	6303	SAT1	1.33944		XP_011936157.1//PREDICTED: galactoside 2-alpha-L-fucosyltransferase 2 isoform X1 [Cercocebus atys];XP_018869915.1//PREDICTED: galactoside 2-alpha-L-fucosyltransferase 2 [Gorilla gorilla gorilla]	2524	FUT2	-1.35852
NP_001080.2//ATP-binding cassette sub-family A member 3 [Homo sapiens]	21	ABCA3	1.33939		XP_018883116.1//PREDICTED: protein Shroom1 isoform X1 [Gorilla gorilla gorilla];XP_018883117.1//PREDICTED: protein Shroom1 isoform X2 [Gorilla gorilla gorilla];NP_001166171.1//protein Shroom1 isoform 1 [Homo sapiens];NP_597713.2//protein Shroom1 isoform 2 [Homo sapiens]	134549	SHROOM1	-1.35809
EAW98906.1//adaptor-related protein complex 1, sigma 2 subunit, isoform CRA_d [Homo sapiens];XP_016798165.1//PREDICTED: AP-1 complex subunit sigma-2 isoform X1 [Pan troglodytes]	8905	AP1S2	1.33892		NP_116262.2//ubiquitin-associated and SH3 domain-containing protein B [Homo sapiens]	84959	UBASH3B	-1.35796
XP_015296597.1//PREDICTED: zinc finger protein 155 isoform X4 [Macaca fascicularis];XP_006175094.2//PREDICTED: zinc finger protein 729 [Camelus ferus];XP_014198209.1//PREDICTED: zinc finger protein 155 isoform X4 [Pan paniscus];XP_011983612.2//PREDICTED: zinc finger protein 234 isoform X7 [Ovis aries musimon]	7711	ZNF155	1.33884		NP_001245.1//cell division control protein 6 homolog [Homo sapiens]	990	CDC6	-1.35778
NP_001157164.1//ubiquitin-associated protein 1-like [Homo sapiens]	390595	UBAP1L	1.33815		XP_011516163.1//PREDICTED: kinesin-like protein KIF24 isoform X1 [Homo sapiens]	347240	KIF24	-1.35777
NP_001264660.1//membrane primary amine oxidase isoform 2 [Homo sapiens];XP_511524.3//PREDICTED: membrane primary amine oxidase isoform X1 [Pan troglodytes];XP_011523721.1//PREDICTED: membrane primary amine oxidase isoform X1 [Homo sapiens]	8639	AOC3	1.33749		XP_011803849.1//PREDICTED: ATP-binding cassette sub-family B member 9 isoform X2 [Colobus angolensis palliatus];XP_011803850.1//PREDICTED: ATP-binding cassette sub-family B member 9 isoform X3 [Colobus angolensis palliatus];XP_011803848.1//PREDICTED: ATP-binding cassette sub-family B member 9 isoform X1 [Colobus angolensis palliatus];XP_011803851.1//PREDICTED: ATP-binding cassette sub-family B me…	23457	ABCB9	-1.35738
NP_000397.1//gonadotropin-releasing hormone receptor isoform 1 [Homo sapiens];NP_001012781.1//gonadotropin-releasing hormone receptor isoform 2 [Homo sapiens]	2798	GNRHR	1.3369		NP_060559.2//ankyrin repeat and zinc finger domain-containing protein 1 isoform 1 [Homo sapiens];XP_005246720.1//PREDICTED: ankyrin repeat and zinc finger domain-containing protein 1 isoform X2 [Homo sapiens];XP_012301341.1//ankyrin repeat and zinc finger domain-containing protein 1 isoform X1 [Aotus nancymaae]	55139	ANKZF1	-1.35679
XP_007984939.1//PREDICTED: interferon-induced transmembrane protein 3 [Chlorocebus sabaeus]	10410	IFITM3	1.33677		BAD92215.1//HLA class II histocompatibility antigen, DP beta chain precursor variant, partial [Homo sapiens]	3115	HLA-DPB1	-1.35653
NP_001017417.1//cancer/testis antigen family 45 member A1 [Homo sapiens];CAI41545.1//novel protein [Homo sapiens];NP_001017435.1//cancer/testis antigen family 45 member A3 [Homo sapiens];NP_001278464.1//cancer/testis antigen family 45 member A8 [Homo sapiens]	102723680	CT45A9	1.33675		NP_001186311.1//RING finger protein 145 isoform 4 [Homo sapiens];NP_001186310.1//RING finger protein 145 isoform 3 [Homo sapiens];XP_021527876.1//LOW QUALITY PROTEIN: RING finger protein 145 [Aotus nancymaae];NP_653327.1//RING finger protein 145 isoform 2 [Homo sapiens]	153830	RNF145	-1.35599
XP_018870925.1//PREDICTED: zinc finger protein 551 [Gorilla gorilla gorilla]	90233	ZNF551	1.33602		NP_872299.2//myosin light chain kinase 3 isoform 1 [Homo sapiens]	91807	MYLK3	-1.35413
NP_000061.1//calpain-3 isoform a [Homo sapiens];XP_018866171.1//PREDICTED: calpain-3 isoform X6 [Gorilla gorilla gorilla];XP_016783506.1//PREDICTED: neutral alpha-glucosidase C isoform X6 [Pan troglodytes];XP_008989175.1//PREDICTED: calpain-3 isoform X1 [Callithrix jacchus];NP_775110.1//calpain-3 isoform c [Homo sapiens];XP_018866167.1//PREDICTED: neutral alpha-glucosidase C isoform X3 [Gorilla g…	825	CAPN3	1.33468		NP_000084.3//collagen alpha-1(V) chain isoform 1 preproprotein [Homo sapiens];XP_016869755.1//PREDICTED: collagen alpha-1(V) chain isoform X1 [Homo sapiens];NP_001265003.1//collagen alpha-1(V) chain isoform 2 preproprotein [Homo sapiens]	1289	COL5A1	-1.35413
XP_011834778.1//PREDICTED: zinc finger protein 114 [Mandrillus leucophaeus];XP_011936105.1//PREDICTED: zinc finger protein 114 [Cercocebus atys]	163071	ZNF114	1.33454		XP_006215316.1//PREDICTED: zinc finger protein 165 [Vicugna pacos]	7718	ZNF165	-1.35407
XP_005252025.1//PREDICTED: amyloid beta A4 precursor protein-binding family A member 1 isoform X2 [Homo sapiens];NP_001154.2//amyloid beta A4 precursor protein-binding family A member 1 [Homo sapiens]	320	APBA1	1.33431		NP_705691.1//MAM domain-containing glycosylphosphatidylinositol anchor protein 1 preproprotein [Homo sapiens]	266727	MDGA1	-1.35329
NP_001339690.1//endonuclease V isoform 5 [Homo sapiens];NP_775898.2//endonuclease V isoform 1 [Homo sapiens];EAW89609.1//hypothetical protein FLJ35220, isoform CRA_g [Homo sapiens];NP_001339689.1//endonuclease V isoform 4 [Homo sapiens];XP_005257303.1//PREDICTED: endonuclease V isoform X14 [Homo sapiens];NP_001158110.1//endonuclease V isoform 3 [Homo sapiens]	284131	ENDOV	1.33412		NP_001253982.1//RIB43A-like with coiled-coils protein 1 isoform 3 [Homo sapiens];XP_005262047.1//PREDICTED: RIB43A-like with coiled-coils protein 1 isoform X2 [Homo sapiens];NP_659405.1//RIB43A-like with coiled-coils protein 1 isoform 2 [Homo sapiens];NP_001026915.1//RIB43A-like with coiled-coils protein 1 isoform 1 [Homo sapiens]	158787	RIBC1	-1.35322
NP_005551.3//laminin subunit alpha-5 precursor [Homo sapiens]	3911	LAMA5	1.33391		XP_003278693.3//PREDICTED: LOW QUALITY PROTEIN: serine/threonine-protein kinase PLK3 [Nomascus leucogenys]	1263	PLK3	-1.35284
NP_001197.1//Krueppel-like factor 9 [Homo sapiens]	687	KLF9	1.33363		AAH12159.1//IGL@ protein [Homo sapiens];NP_064455.1//immunoglobulin lambda-like polypeptide 1 isoform a precursor [Homo sapiens]	3543	IGLL1	-1.35255
NP_001264022.1//zinc finger protein 550 isoform b [Homo sapiens];XP_014722149.1//PREDICTED: zinc finger protein 543-like [Equus asinus]	162972	ZNF550	1.3336		BAG52727.1//unnamed protein product [Homo sapiens];XP_017373781.1//PREDICTED: protein RMD5 homolog B isoform X1 [Cebus capucinus imitator];NP_001275724.1//protein RMD5 homolog B isoform b [Homo sapiens];XP_011808297.1//PREDICTED: protein RMD5 homolog B isoform X1 [Colobus angolensis palliatus]	64777	RMND5B	-1.3525
BAB15755.1//FLJ00058 protein, partial [Homo sapiens]	2788	GNG7	1.33323		NP_006154.1//transcription factor NF-E2 45 kDa subunit [Homo sapiens]	4778	NFE2	-1.3519
XP_011510745.1//PREDICTED: developmental pluripotency-associated protein 2 isoform X1 [Homo sapiens]	151871	DPPA2	1.3332		EAW65269.1//hCG2036619, isoform CRA_d, partial [Homo sapiens]	389125	MUSTN1	-1.35159
NP_001001660.2//electron transfer flavoprotein regulatory factor 1 [Homo sapiens]	144363	ETFRF1	1.33311		XP_002743919.2//PREDICTED: mitogen-activated protein kinase 11 [Callithrix jacchus]	5600	MAPK11	-1.35011
XP_011906822.1//PREDICTED: pyridine nucleotide-disulfide oxidoreductase domain-containing protein 2 isoform X6 [Cercocebus atys];XP_011906820.1//PREDICTED: pyridine nucleotide-disulfide oxidoreductase domain-containing protein 2 isoform X4 [Cercocebus atys];XP_011906825.1//PREDICTED: pyridine nucleotide-disulfide oxidoreductase domain-containing protein 2 isoform X9 [Cercocebus atys];XP_011734002…	84795	PYROXD2	1.33284		NP_689967.2//semaphorin-3D precursor [Homo sapiens]	223117	SEMA3D	-1.34998
XP_012360958.1//PREDICTED: NADH-cytochrome b5 reductase 2 isoform X1 [Nomascus leucogenys];XP_016873410.1//PREDICTED: NADH-cytochrome b5 reductase 2 isoform X4 [Homo sapiens];XP_017804163.1//NADH-cytochrome b5 reductase 2 isoform X3 [Papio anubis];XP_011518486.1//PREDICTED: NADH-cytochrome b5 reductase 2 isoform X1 [Homo sapiens]	51700	CYB5R2	1.33277		NP_001009811.2//centrosomal protein of 131 kDa isoform b [Homo sapiens];NP_001306158.1//centrosomal protein of 131 kDa d [Homo sapiens];XP_010352574.1//PREDICTED: LOW QUALITY PROTEIN: centrosomal protein of 131 kDa, partial [Rhinopithecus roxellana]	22994	CEP131	-1.34988
NP_071590.1//probable G-protein coupled receptor 85 [Rattus norvegicus]	54329	GPR85	1.33275		NP_008931.1//uroplakin-1a isoform 1 [Homo sapiens];XP_011898998.1//PREDICTED: uroplakin-1a isoform X1 [Cercocebus atys];NP_001268372.1//uroplakin-1a isoform 2 [Homo sapiens]	11045	UPK1A	-1.34923
NP_001185966.1//serine incorporator 2 isoform 3 [Homo sapiens];NP_061035.2//serine incorporator 2 isoform 2 [Homo sapiens];NP_849196.2//serine incorporator 2 isoform 1 precursor [Homo sapiens];NP_001185967.1//serine incorporator 2 isoform 4 [Homo sapiens]	347735	SERINC2	1.33185		NP_003855.1//histone deacetylase complex subunit SAP30 [Homo sapiens]	8819	SAP30	-1.34907
XP_003819533.1//PREDICTED: prostate stem cell antigen [Pan paniscus];XP_009454354.1//PREDICTED: prostate stem cell antigen isoform X1 [Pan troglodytes]	8000	PSCA	1.3316		XP_004710563.1//PREDICTED: ras-related protein Rab-4B [Echinops telfairi];AAP97171.1//rab4b [Homo sapiens]	53916	RAB4B	-1.34888
OBS69098.1//hypothetical protein A6R68_02380 [Neotoma lepida];XP_007986692.1//PREDICTED: cyclic AMP-dependent transcription factor ATF-3 [Chlorocebus sabaeus];NP_001035709.1//cyclic AMP-dependent transcription factor ATF-3 isoform 2 [Homo sapiens];NP_001193415.1//cyclic AMP-dependent transcription factor ATF-3 isoform 5 [Homo sapiens]	467	ATF3	1.3315		AAD27003.1//HSPC022 [Homo sapiens]	5880	RAC2	-1.34874
NP_055552.1//ras association domain-containing protein 2 [Homo sapiens]	9770	RASSF2	1.33142		EAW70748.1//aortic preferentially expressed gene 1, isoform CRA_g, partial [Homo sapiens];XP_016804863.1//PREDICTED: striated muscle preferentially expressed protein kinase isoform X4 [Pan troglodytes];XP_016858646.1//PREDICTED: striated muscle preferentially expressed protein kinase isoform X2 [Homo sapiens];NP_005867.3//striated muscle preferentially expressed protein kinase isoform 1 [Homo sap…	10290	SPEG	-1.34823
XP_003805504.1//PREDICTED: heat shock protein beta-2 [Pan paniscus]	3316	HSPB2	1.33142		XP_003997391.1//PREDICTED: zinc finger protein 329 [Felis catus]	79673	ZNF329	-1.34761
NP_000519.2//lysosomal alpha-mannosidase isoform 1 precursor [Homo sapiens];NP_001166969.1//lysosomal alpha-mannosidase isoform 2 precursor [Homo sapiens]	4125	MAN2B1	1.33133		NP_001074919.2//leukocyte immunoglobulin-like receptor subfamily B member 3 isoform 1 precursor [Homo sapiens];NP_006855.3//leukocyte immunoglobulin-like receptor subfamily B member 3 isoform 2 precursor [Homo sapiens]	11025	LILRB3	-1.34759
NP_689414.1//taste receptor type 1 member 3 precursor [Homo sapiens]	83756	TAS1R3	1.3312		XP_014951399.1//PREDICTED: LOW QUALITY PROTEIN: thimet oligopeptidase [Ovis aries]	7064	THOP1	-1.34714
XP_021539062.1//mastermind-like domain-containing protein 1 [Neomonachus schauinslandi];XP_013002845.1//PREDICTED: bcl-2-like protein 11 isoform X3 [Cavia porcellus];XP_012666487.1//PREDICTED: bcl-2-like protein 11 isoform X1 [Otolemur garnettii];XP_012666490.1//PREDICTED: bcl-2-like protein 11 isoform X3 [Otolemur garnettii];XP_005263608.1//PREDICTED: bcl-2-like protein 11 isoform X2 [Homo sapie…	10018	BCL2L11	1.33106		CAD62351.1//unnamed protein product, partial [Homo sapiens];Q86SX3.2//RecName: Full=Uncharacterized protein C14orf80;CAD62611.1//unnamed protein product, partial [Homo sapiens];NP_001128347.1//uncharacterized protein C14orf80 isoform 1 [Homo sapiens]	283643	TEDC1	-1.34712
XP_017383295.1//PREDICTED: nuclear receptor subfamily 4 group A member 3 isoform X1 [Cebus capucinus imitator];XP_011738484.1//PREDICTED: nuclear receptor subfamily 4 group A member 3 isoform X3 [Macaca nemestrina];AAB36006.1//steroid/thyroid orphan receptor homolog gene, partial [Homo sapiens]	8013	NR4A3	1.33009		NP_114172.1//G2/mitotic-specific cyclin-B1 isoform 1 [Homo sapiens];NP_001341774.1//G2/mitotic-specific cyclin-B1 isoform 3 [Homo sapiens];NP_001341773.1//G2/mitotic-specific cyclin-B1 isoform 2 [Homo sapiens]	891	CCNB1	-1.34683
NP_055718.4//neuron navigator 3 isoform 2 [Homo sapiens];XP_011537243.1//PREDICTED: neuron navigator 3 isoform X5 [Homo sapiens];XP_005269272.1//PREDICTED: neuron navigator 3 isoform X3 [Homo sapiens];NP_001019554.1//neuron navigator 3 isoform 1 [Homo sapiens];XP_009424164.1//PREDICTED: neuron navigator 3 isoform X8 [Pan troglodytes]	89795	NAV3	1.32978		NP_938016.1//myelin protein zero-like protein 3 isoform a precursor [Homo sapiens];NP_001273081.1//myelin protein zero-like protein 3 isoform b precursor [Homo sapiens]	196264	MPZL3	-1.34622
XP_002822026.1//PREDICTED: serum amyloid A-1 protein [Pongo abelii];XP_003254334.1//PREDICTED: serum amyloid A-2 protein-like isoform X1 [Nomascus leucogenys]	6289	SAA2	1.32954		NP_001243728.1//glyceraldehyde-3-phosphate dehydrogenase isoform 2 [Homo sapiens];BAE72987.1//hypothetical protein, partial [Macaca fascicularis];XP_003273771.1//PREDICTED: glyceraldehyde-3-phosphate dehydrogenase isoform X1 [Nomascus leucogenys];XP_011790524.1//PREDICTED: glyceraldehyde-3-phosphate dehydrogenase isoform X3 [Colobus angolensis palliatus]	2597	GAPDH	-1.34593
XP_012355367.1//PREDICTED: voltage-dependent calcium channel gamma-8 subunit [Nomascus leucogenys]	59283	CACNG8	1.32945		EAW54230.1//pleckstrin homology domain containing, family K member 1, isoform CRA_a [Homo sapiens];NP_001269870.1//rhotekin-2 isoform 2 [Homo sapiens];NP_660350.2//rhotekin-2 isoform 1 [Homo sapiens]	219790	RTKN2	-1.34517
XP_003934086.2//PREDICTED: LOW QUALITY PROTEIN: glutathione peroxidase 3 [Saimiri boliviensis boliviensis]	2878	GPX3	1.32927		NP_001288156.1//tropomyosin beta chain isoform Tpm2.4 [Homo sapiens];NP_998839.1//tropomyosin beta chain isoform Tpm2.1sm/cy [Homo sapiens];XP_016816316.1//PREDICTED: tropomyosin beta chain isoform X1 [Pan troglodytes];NP_003280.2//tropomyosin beta chain isoform Tpm2.2st [Homo sapiens];XP_016870581.1//PREDICTED: tropomyosin beta chain isoform X4 [Homo sapiens];NP_001288155.1//tropomyosin beta cha…	7169	TPM2	-1.34423
NP_001284364.1//protein FAM53A isoform 2 [Homo sapiens];NP_001013644.1//protein FAM53A isoform 1 [Homo sapiens]	152877	FAM53A	1.32914		NP_004735.2//lecithin retinol acyltransferase precursor [Homo sapiens]	9227	LRAT	-1.34327
NP_065836.2//coiled-coil and C2 domain-containing protein 2A isoform b [Homo sapiens];XP_009445649.1//PREDICTED: coiled-coil and C2 domain-containing protein 2A isoform X9 [Pan troglodytes];NP_001073991.2//coiled-coil and C2 domain-containing protein 2A isoform a [Homo sapiens]	57545	CC2D2A	1.32855		XP_012325636.1//neurogranin isoform X1 [Aotus nancymaae]	4900	NRGN	-1.34236
XP_006143356.1//PREDICTED: mitogen-activated protein kinase 10 [Tupaia chinensis];XP_021162857.1//mitogen-activated protein kinase 10 isoform X1 [Fundulus heteroclitus];NP_001304998.1//mitogen-activated protein kinase 10 isoform 1x [Homo sapiens]	5602	MAPK10	1.32837		XP_008019547.1//PREDICTED: roundabout homolog 4 isoform X2 [Chlorocebus sabaeus];XP_003819978.1//PREDICTED: roundabout homolog 4 isoform X1 [Pan paniscus];AAQ88450.1//magic roundabout, partial [Homo sapiens]	54538	ROBO4	-1.34232
NP_003496.1//frizzled-1 [Homo sapiens]	8321	FZD1	1.32822		NP_001304835.1//cell division cycle-associated protein 2 isoform 2 [Homo sapiens];NP_001304836.1//cell division cycle-associated protein 2 isoform 3 [Homo sapiens];NP_689775.2//cell division cycle-associated protein 2 isoform 1 [Homo sapiens]	157313	CDCA2	-1.34179
NP_001003406.1//voltage-dependent T-type calcium channel subunit alpha-1I isoform b [Homo sapiens];NP_066919.2//voltage-dependent T-type calcium channel subunit alpha-1I isoform a [Homo sapiens]	8911	CACNA1I	1.32819		NP_001155059.1//glycogen [starch] synthase, muscle isoform 2 [Homo sapiens];NP_002094.2//glycogen [starch] synthase, muscle isoform 1 [Homo sapiens]	2997	GYS1	-1.34145
NP_001311151.1//hydroxymethylglutaryl-CoA synthase, cytoplasmic isoform 2 [Homo sapiens];AAH00297.2//HMGCS1 protein, partial [Homo sapiens]	3157	HMGCS1	1.32818		XP_005268554.1//PREDICTED: arf-GAP with Rho-GAP domain, ANK repeat and PH domain-containing protein 3 isoform X1 [Homo sapiens];NP_071926.4//arf-GAP with Rho-GAP domain, ANK repeat and PH domain-containing protein 3 [Homo sapiens];XP_006714855.1//PREDICTED: arf-GAP with Rho-GAP domain, ANK repeat and PH domain-containing protein 3 isoform X3 [Homo sapiens]	64411	ARAP3	-1.34141
CAD97811.1//hypothetical protein, partial [Homo sapiens];NP_001189368.1//natural cytotoxicity triggering receptor 3 ligand 1 precursor [Homo sapiens]	374383	NCR3LG1	1.32804		XP_016865438.1//PREDICTED: spermatogenesis-associated protein 9 isoform X2 [Homo sapiens];NP_114158.2//spermatogenesis-associated protein 9 isoform 1 [Homo sapiens]	83890	SPATA9	-1.34121
NP_001136245.1//protocadherin-15 isoform CD1-10 precursor [Homo sapiens];NP_001341358.1//protocadherin-15 isoform CD3-b precursor [Homo sapiens];NP_001341349.1//protocadherin-15 isoform CD3-a precursor [Homo sapiens];NP_001341340.1//protocadherin-15 isoform CD2-a precursor [Homo sapiens];NP_001136236.1//protocadherin-15 isoform CD1-2 precursor [Homo sapiens];NP_001136242.1//protocadherin-15 isofo…	65217	PCDH15	1.32743		NP_056208.2//prostate androgen-regulated mucin-like protein 1 precursor [Homo sapiens]	25849	PARM1	-1.34102
XP_018878047.1//PREDICTED: zinc transporter ZIP10 isoform X1 [Gorilla gorilla gorilla];XP_016805737.1//PREDICTED: zinc transporter ZIP10 isoform X2 [Pan troglodytes]	57181	SLC39A10	1.32697		XP_018872997.1//PREDICTED: nucleolar protein 4-like isoform X1 [Gorilla gorilla gorilla];NP_001243727.1//nucleolar protein 4-like isoform 1 [Homo sapiens];XP_011526864.1//PREDICTED: nucleolar protein 4-like isoform X1 [Homo sapiens];EAW76370.1//chromosome 20 open reading frame 112, isoform CRA_d [Homo sapiens]	140688	NOL4L	-1.34091
XP_005657879.1//cbp/p300-interacting transactivator 1 isoform X1 [Sus scrofa];XP_003917925.2//cbp/p300-interacting transactivator 1 isoform X1 [Papio anubis];NP_001138357.1//cbp/p300-interacting transactivator 1 isoform 2 [Homo sapiens]	4435	CITED1	1.32679		XP_008013449.1//PREDICTED: slit homolog 3 protein [Chlorocebus sabaeus]	6586	SLIT3	-1.34014
XP_016790648.1//PREDICTED: zinc finger protein 799 isoform X1 [Pan troglodytes];XP_010360012.1//PREDICTED: zinc finger protein 91-like [Rhinopithecus roxellana]	90576	ZNF799	1.32674		NP_001124440.1//zinc finger protein 385A isoform b [Homo sapiens];ELK18948.1//Zinc finger protein 385A [Pteropus alecto];XP_011536473.1//PREDICTED: zinc finger protein 385A isoform X5 [Homo sapiens];XP_021542405.1//zinc finger protein 385A isoform X1 [Neomonachus schauinslandi];XP_011536470.1//PREDICTED: zinc finger protein 385A isoform X1 [Homo sapiens]	25946	ZNF385A	-1.33987
NP_060190.2//signal-transducing adaptor protein 2 isoform 1 [Homo sapiens];XP_018871937.1//PREDICTED: signal-transducing adaptor protein 2 [Gorilla gorilla gorilla];XP_011526425.1//PREDICTED: signal-transducing adaptor protein 2 isoform X1 [Homo sapiens]	55620	STAP2	1.32627		XP_017391561.1//PREDICTED: ly6/PLAUR domain-containing protein 1 isoform X1 [Cebus capucinus imitator];XP_021092449.1//ly6/PLAUR domain-containing protein 1 isoform X1 [Heterocephalus glaber];XP_011825690.1//PREDICTED: ly6/PLAUR domain-containing protein 1 isoform X1 [Mandrillus leucophaeus];XP_007962958.1//PREDICTED: G-protein coupled receptor 39-like [Chlorocebus sabaeus];XP_008997248.1//PREDIC…	116372	LYPD1	-1.33978
XP_007104377.1//PREDICTED: noelin-2 [Physeter catodon];NP_477512.1//noelin-2 isoform 2 precursor [Homo sapiens];NP_001291276.1//noelin-2 isoform 1 [Homo sapiens]	93145	OLFM2	1.32597		NP_055238.1//AF4/FMR2 family member 4 [Homo sapiens]	27125	AFF4	-1.33964
NP_001865.1//carboxypeptidase M precursor [Homo sapiens];XP_008583994.1//PREDICTED: carboxypeptidase M isoform X2 [Galeopterus variegatus]	1368	CPM	1.32591		XP_013369041.1//PREDICTED: ephrin type-B receptor 3 [Chinchilla lanigera]	2049	EPHB3	-1.3394
NP_001129383.1//phosphoinositide-3-kinase-interacting protein 1 isoform 2 precursor [Homo sapiens];NP_443112.2//phosphoinositide-3-kinase-interacting protein 1 isoform 1 precursor [Homo sapiens]	113791	PIK3IP1	1.32562		XP_017357361.1//PREDICTED: chromobox protein homolog 5 isoform X1 [Cebus capucinus imitator];XP_008837276.1//PREDICTED: chromobox protein homolog 5 isoform X1 [Nannospalax galili];ELK18952.1//Chromobox protein like protein 5 [Pteropus alecto];XP_008001696.1//PREDICTED: chromobox protein homolog 5 isoform X1 [Chlorocebus sabaeus]	23468	CBX5	-1.33913
XP_011936659.1//PREDICTED: cytosolic phospholipase A2 gamma [Cercocebus atys];NP_003697.2//cytosolic phospholipase A2 gamma isoform 1 precursor [Homo sapiens];XP_016882902.1//PREDICTED: cytosolic phospholipase A2 gamma isoform X6 [Homo sapiens];NP_001152794.1//cytosolic phospholipase A2 gamma isoform 2 precursor [Homo sapiens];XP_011525734.1//PREDICTED: cytosolic phospholipase A2 gamma isoform X3…	8605	PLA2G4C	1.32551		NP_659436.1//leucine-rich repeat-containing protein 45 [Homo sapiens]	201255	LRRC45	-1.33893
NP_620142.2//uncharacterized protein C11orf74 isoform a [Homo sapiens];NP_001263654.1//uncharacterized protein C11orf74 isoform b [Homo sapiens]	119710	C11orf74	1.32533		NP_001171481.1//cell division control protein 45 homolog isoform 1 [Homo sapiens];NP_003495.1//cell division control protein 45 homolog isoform 2 [Homo sapiens];NP_001171482.1//cell division control protein 45 homolog isoform 3 [Homo sapiens]	8318	CDC45	-1.33821
NP_001157888.1//histone H2B type F-M [Homo sapiens]	286436	H2BFM	1.32515		NP_061859.3//SH3 domain and tetratricopeptide repeat-containing protein 1 isoform 1 [Homo sapiens]	54436	SH3TC1	-1.33812
NP_001153582.1//nitric oxide synthase, endothelial isoform 3 [Homo sapiens];NP_001153583.1//nitric oxide synthase, endothelial isoform 4 [Homo sapiens];XP_016801381.1//PREDICTED: nitric oxide synthase, endothelial isoform X9 [Pan troglodytes];XP_016801373.1//PREDICTED: nitric oxide synthase, endothelial isoform X1 [Pan troglodytes];XP_016801382.1//PREDICTED: nitric oxide synthase, endothelial iso…	4846	NOS3	1.32463		NP_542399.1//sororin [Homo sapiens]	113130	CDCA5	-1.33811
XP_014377895.1//PREDICTED: zinc finger protein 2 homolog [Alligator sinensis]	140467	ZNF358	1.32435		XP_011373138.1//PREDICTED: kinesin-like protein KIFC2 isoform X6 [Pteropus vampyrus];XP_005272414.1//PREDICTED: kinesin-like protein KIFC2 isoform X1 [Homo sapiens];NP_665697.1//kinesin-like protein KIFC2 [Homo sapiens]	90990	KIFC2	-1.33744
NP_068814.2//heat shock-related 70 kDa protein 2 [Homo sapiens]	3306	HSPA2	1.32407		BAG63909.1//unnamed protein product [Homo sapiens]	10714	POLD3	-1.33714
BAB55227.1//unnamed protein product [Homo sapiens]	29785	CYP2S1	1.32406		NP_060404.4//PH-interacting protein [Homo sapiens]	55023	PHIP	-1.3366
XP_011894000.1//PREDICTED: cysteine/serine-rich nuclear protein 3 isoform X1 [Cercocebus atys]	80034	CSRNP3	1.32366		NP_006724.2//centromere protein I isoform 1 [Homo sapiens];XP_016884872.1//PREDICTED: centromere protein I isoform X2 [Homo sapiens];NP_001305450.1//centromere protein I isoform 2 [Homo sapiens];XP_009233322.1//PREDICTED: centromere protein I isoform X1 [Pongo abelii]	2491	CENPI	-1.33609
XP_010356979.1//PREDICTED: thymic stromal lymphopoietin isoform X1 [Rhinopithecus roxellana];NP_149024.1//thymic stromal lymphopoietin isoform 1 precursor [Homo sapiens]	85480	TSLP	1.3236		EAW83655.1//hypoxia-inducible protein 2, isoform CRA_b, partial [Homo sapiens]	29923	HILPDA	-1.33587
XP_010988643.1//PREDICTED: dihydropyrimidinase-related protein 3 [Camelus dromedarius];XP_014453102.1//PREDICTED: dihydropyrimidinase-related protein 3 isoform X1 [Alligator mississippiensis];XP_017503661.1//PREDICTED: dihydropyrimidinase-related protein 3-like [Manis javanica]	1809	DPYSL3	1.32348		XP_021777112.1//aspartate beta-hydroxylase domain-containing protein 2 [Papio anubis]	57168	ASPHD2	-1.33509
XP_016816258.1//PREDICTED: adropin isoform X1 [Pan troglodytes]	375704	ENHO	1.32331		NP_004514.2//kinesin-like protein KIF11 [Homo sapiens]	3832	KIF11	-1.33482
NP_001339189.1//zinc finger protein 536 isoform 2 [Homo sapiens];NP_055532.1//zinc finger protein 536 isoform 1 [Homo sapiens]	9745	ZNF536	1.32314		NP_001308777.1//COMM domain-containing protein 4 isoform 9 [Homo sapiens];XP_017403463.1//PREDICTED: COMM domain-containing protein 4 isoform X1 [Cebus capucinus imitator];XP_011520041.1//PREDICTED: COMM domain-containing protein 4 isoform X1 [Homo sapiens];XP_012362740.1//PREDICTED: COMM domain-containing protein 4 isoform X2 [Nomascus leucogenys];XP_017403464.1//PREDICTED: COMM domain-containin…	54939	COMMD4	-1.33473
NP_005123.2//meiotic recombination protein REC8 homolog [Homo sapiens]	9985	REC8	1.32308		NP_001317358.1//fibronectin type III and SPRY domain-containing protein 1 isoform 2 [Homo sapiens];NP_077309.1//fibronectin type III and SPRY domain-containing protein 1 isoform 1 [Homo sapiens]	79187	FSD1	-1.33449
NP_001186851.1//sialate O-acetylesterase isoform 2 [Homo sapiens];XP_008019528.1//PREDICTED: sialate O-acetylesterase isoform X1 [Chlorocebus sabaeus];NP_733746.1//sialate O-acetylesterase isoform 1 precursor [Homo sapiens]	54414	SIAE	1.32308		NP_001308173.1//vesicular, overexpressed in cancer, prosurvival protein 1 isoform 7 [Homo sapiens];XP_016812987.1//PREDICTED: vesicular, overexpressed in cancer, prosurvival protein 1 isoform X5 [Pan troglodytes];NP_001308171.1//vesicular, overexpressed in cancer, prosurvival protein 1 isoform 5 [Homo sapiens];NP_001308175.1//vesicular, overexpressed in cancer, prosurvival protein 1 isoform 8 pre…	81552	VOPP1	-1.3343
EAW98788.1//Rho GTPase activating protein 6, isoform CRA_c [Homo sapiens];NP_038286.2//rho GTPase-activating protein 6 isoform 1 [Homo sapiens];NP_001274171.1//rho GTPase-activating protein 6 isoform 6 [Homo sapiens];NP_006116.2//rho GTPase-activating protein 6 isoform 3 [Homo sapiens]	395	ARHGAP6	1.32303		XP_011836165.1//PREDICTED: uncharacterized protein LOC105540234 isoform X1 [Mandrillus leucophaeus]	6703	SPRR2D	-1.33345
XP_014990664.1//PREDICTED: olfactory receptor 2A1/2A42 [Macaca mulatta]	346528	OR2A1	1.32262		NP_852667.1//myosin regulatory light polypeptide 9 isoform b [Homo sapiens];XP_017719010.1//PREDICTED: myosin regulatory light polypeptide 9 isoform X1 [Rhinopithecus bieti]	10398	MYL9	-1.33337
XP_004028265.1//PREDICTED: ethanolamine kinase 2 isoform X2 [Gorilla gorilla gorilla];XP_012410699.1//PREDICTED: ethanolamine kinase 2 isoform X4 [Trichechus manatus latirostris];XP_004028266.1//PREDICTED: ethanolamine kinase 2 isoform X1 [Gorilla gorilla gorilla];NP_001284691.1//ethanolamine kinase 2 isoform 4 [Homo sapiens];BAA91793.1//unnamed protein product [Homo sapiens]	55224	ETNK2	1.32253		XP_007978044.1//PREDICTED: protein FAM46B [Chlorocebus sabaeus]	115572	FAM46B	-1.3331
XP_010379640.1//PREDICTED: protein ZNF738-like isoform X1 [Rhinopithecus roxellana];NP_001070146.1//zinc finger protein 493 isoform 3 [Homo sapiens];BAD92323.1//zinc finger protein 493 variant, partial [Homo sapiens]	284443	ZNF493	1.32244		XP_003984048.1//PREDICTED: echinoderm microtubule-associated protein-like 6 isoform X5 [Felis catus];XP_017803019.2//echinoderm microtubule-associated protein-like 6 isoform X1 [Papio anubis];XP_011599823.1//PREDICTED: echinoderm microtubule-associated protein-like 6 isoform X1 [Aquila chrysaetos canadensis]	400954	EML6	-1.33295
NP_001337755.1//islet cell autoantigen 1 isoform c [Homo sapiens];NP_001337758.1//islet cell autoantigen 1 isoform d [Homo sapiens];NP_001337767.1//islet cell autoantigen 1 isoform i [Homo sapiens];NP_001337764.1//islet cell autoantigen 1 isoform h [Homo sapiens];NP_071682.1//islet cell autoantigen 1 isoform a [Homo sapiens];NP_001337763.1//islet cell autoantigen 1 isoform g [Homo sapiens];XP_011…	3382	ICA1	1.32199		NP_438171.1//coronin-2A [Homo sapiens]	7464	CORO2A	-1.33293
XP_020743406.1//MOB kinase activator 3B isoform X2 [Odocoileus virginianus texanus]	79817	MOB3B	1.32192		XP_011539953.1//PREDICTED: uncharacterized protein C1orf159 isoform X1 [Homo sapiens];XP_005244822.1//PREDICTED: uncharacterized protein C1orf159 isoform X3 [Homo sapiens];NP_060361.4//uncharacterized protein C1orf159 isoform 2 precursor [Homo sapiens];AAQ88854.1//ALRH2998 [Homo sapiens]	54991	C1orf159	-1.33278
XP_018865532.1//PREDICTED: DDB1- and CUL4-associated factor 4 isoform X2 [Gorilla gorilla gorilla];NP_851938.2//DDB1- and CUL4-associated factor 4 isoform 3 [Homo sapiens];NP_001156980.1//DDB1- and CUL4-associated factor 4 isoform 4 [Homo sapiens];NP_001339378.1//DDB1- and CUL4-associated factor 4 isoform 8 [Homo sapiens];NP_001156981.1//DDB1- and CUL4-associated factor 4 isoform 5 [Homo sapiens]	26094	DCAF4	1.3219		NP_819056.1//otopetrin-1 [Homo sapiens]	133060	OTOP1	-1.33265
XP_016863095.1//PREDICTED: uncharacterized protein LOC101927174 [Homo sapiens];BAD92566.1//Neural cell adhesion molecule variant, partial [Homo sapiens];NP_001240317.1//neural cell adhesion molecule L1-like protein isoform 3 precursor [Homo sapiens];NP_006605.2//neural cell adhesion molecule L1-like protein isoform 1 precursor [Homo sapiens]	10752	CHL1	1.3218		NP_004310.1//astrotactin-1 isoform 1 precursor [Homo sapiens];NP_001273093.1//astrotactin-1 isoform 3 precursor [Homo sapiens]	460	ASTN1	-1.3326
NP_113661.2//intraflagellar transport protein 81 homolog isoform 2 [Homo sapiens];NP_001334876.1//intraflagellar transport protein 81 homolog isoform 3 [Homo sapiens];NP_054774.2//intraflagellar transport protein 81 homolog isoform 1 [Homo sapiens]	28981	IFT81	1.32176		XP_011918779.1//PREDICTED: F-box/LRR-repeat protein 8 [Cercocebus atys];NP_001529.2//heat shock factor protein 4 isoform a [Homo sapiens];NP_001035757.1//heat shock factor protein 4 isoform b [Homo sapiens];XP_005592257.1//PREDICTED: F-box/LRR-repeat protein 8 isoform X2 [Macaca fascicularis]	3299	HSF4	-1.33216
NP_619648.1//melanoma-associated antigen E2 [Homo sapiens]	139599	MAGEE2	1.32176		XP_004027836.2//PREDICTED: uncharacterized protein C1orf226 homolog isoform X2 [Gorilla gorilla gorilla];XP_018881429.1//PREDICTED: uncharacterized protein C1orf226 homolog isoform X1 [Gorilla gorilla gorilla];XP_016786596.1//PREDICTED: carboxyl-terminal PDZ ligand of neuronal nitric oxide synthase protein isoform X8 [Pan troglodytes];NP_055512.1//carboxyl-terminal PDZ ligand of neuronal nitric o…	9722	NOS1AP	-1.3314
NP_001336137.1//phosphatidate phosphatase LPIN1 isoform 9 [Homo sapiens];NP_001336136.1//phosphatidate phosphatase LPIN1 isoform 8 [Homo sapiens];XP_009440285.1//PREDICTED: phosphatidate phosphatase LPIN1 isoform X6 [Pan troglodytes];NP_001248356.1//phosphatidate phosphatase LPIN1 isoform 2 [Homo sapiens];NP_001248357.1//phosphatidate phosphatase LPIN1 isoform 3 [Homo sapiens];XP_011508635.1//PRE…	23175	LPIN1	1.32167		BAH12846.1//unnamed protein product [Homo sapiens];NP_001245385.1//TNFAIP3-interacting protein 1 isoform 6 [Homo sapiens];NP_001239321.1//TNFAIP3-interacting protein 1 isoform 4 [Homo sapiens];NP_006049.3//TNFAIP3-interacting protein 1 isoform 3 [Homo sapiens];NP_001239314.1//TNFAIP3-interacting protein 1 isoform 1 [Homo sapiens];NP_001245384.1//TNFAIP3-interacting protein 1 isoform 5 [Homo sapie…	10318	TNIP1	-1.33102
NP_001317588.1//four and a half LIM domains protein 1 isoform 6 [Homo sapiens];XP_016072033.1//PREDICTED: four and a half LIM domains protein 1 isoform X5 [Miniopterus natalensis];NP_001153171.1//four and a half LIM domains protein 1 isoform 5 [Homo sapiens];XP_005594741.1//PREDICTED: four and a half LIM domains protein 1 isoform X1 [Macaca fascicularis];XP_001102451.2//PREDICTED: four and a half…	2273	FHL1	1.32144		EAW99131.1//hCG1794591, isoform CRA_b [Homo sapiens]	400410	ST20	-1.33072
XP_006211070.1//PREDICTED: dTDP-D-glucose 4,6-dehydratase [Vicugna pacos];NP_055120.1//dTDP-D-glucose 4,6-dehydratase isoform 1 [Homo sapiens]	23483	TGDS	1.32142		Q12766.2//RecName: Full=HMG domain-containing protein 3; AltName: Full=HMG box-containing protein 3; AltName: Full=Protein SMF	22993	HMGXB3	-1.33066
NP_001338165.1//glutamate carboxypeptidase 2 isoform 6 [Homo sapiens];XP_012358236.1//PREDICTED: putative N-acetylated-alpha-linked acidic dipeptidase isoform X2 [Nomascus leucogenys];XP_016872922.1//PREDICTED: glutamate carboxypeptidase 2 isoform X2 [Homo sapiens];XP_012358248.1//PREDICTED: putative N-acetylated-alpha-linked acidic dipeptidase isoform X4 [Nomascus leucogenys];AAC83972.1//prostat…	2346	FOLH1	1.32133		XP_003997989.1//PREDICTED: zinc finger protein 599 isoform X1 [Felis catus];XP_008985962.1//PREDICTED: zinc finger protein 599 isoform X1 [Callithrix jacchus]	148103	ZNF599	-1.33057
NP_079101.3//podocan-like protein 1 isoform 1 precursor [Homo sapiens];NP_001139727.1//podocan-like protein 1 isoform 3 precursor [Homo sapiens];NP_001139726.1//podocan-like protein 1 isoform 2 precursor [Homo sapiens]	79883	PODNL1	1.32113		XP_009242276.1//PREDICTED: Krueppel-like factor 10 isoform X1 [Pongo abelii];NP_001027453.1//Krueppel-like factor 10 isoform b [Homo sapiens]	7071	KLF10	-1.33044
XP_003253154.1//PREDICTED: probable ribonuclease ZC3H12C [Nomascus leucogenys];XP_009422404.1//PREDICTED: probable ribonuclease ZC3H12C isoform X3 [Pan troglodytes]	85463	ZC3H12C	1.32071		NP_001295347.1//gastric inhibitory polypeptide receptor isoform 2 precursor [Homo sapiens];NP_000155.1//gastric inhibitory polypeptide receptor isoform 1 precursor [Homo sapiens]	2696	GIPR	-1.33041
XP_011526059.1//PREDICTED: ankyrin repeat domain-containing protein 24 isoform X1 [Homo sapiens]	170961	ANKRD24	1.32042		AAH13947.2//KIAA0841 protein, partial [Homo sapiens]	23354	HAUS5	-1.33026
XP_006905544.1//PREDICTED: limbic system-associated membrane protein isoform X1 [Pteropus alecto];XP_008841101.1//PREDICTED: limbic system-associated membrane protein isoform X4 [Nannospalax galili]	4045	LSAMP	1.32021		NP_001071133.2//arf-GAP with GTPase, ANK repeat and PH domain-containing protein 6 [Homo sapiens];XP_016871760.1//PREDICTED: arf-GAP with GTPase, ANK repeat and PH domain-containing protein 6 isoform X4 [Homo sapiens]	414189	AGAP6	-1.32992
NP_037389.4//serine/threonine-protein kinase Sgk3 isoform 1 [Homo sapiens];XP_018887495.1//PREDICTED: putative uncharacterized protein C8orf44 homolog, partial [Gorilla gorilla gorilla]	100533105	C8orf44-SGK3	1.32015		NP_001157798.1//bromodomain-containing protein 8 isoform 4 [Homo sapiens];NP_006687.3//bromodomain-containing protein 8 isoform 1 [Homo sapiens];NP_001287891.1//bromodomain-containing protein 8 isoform 6 [Homo sapiens];NP_631938.1//bromodomain-containing protein 8 isoform 2 [Homo sapiens];EAW62159.1//bromodomain containing 8, isoform CRA_a [Homo sapiens];XP_016864461.1//PREDICTED: bromodomain-con…	10902	BRD8	-1.32981
XP_004058235.2//PREDICTED: dysbindin domain-containing protein 1 isoform X1 [Gorilla gorilla gorilla];NP_001275638.1//dysbindin domain-containing protein 1 isoform 4 [Homo sapiens]	79007	DBNDD1	1.31987		NP_004513.1//kinesin heavy chain isoform 5C [Homo sapiens]	3800	KIF5C	-1.32956
NP_001351.2//7-dehydrocholesterol reductase [Homo sapiens]	1717	DHCR7	1.31987		AAH11467.1//Spns2 protein, partial [Mus musculus]	124976	SPNS2	-1.32948
CAD39111.1//hypothetical protein, partial [Homo sapiens]	7564	ZNF16	1.31986		NP_005610.1//reticulon-2 isoform A [Homo sapiens];NP_996783.1//reticulon-2 isoform B [Homo sapiens]	6253	RTN2	-1.3291
ELK34274.1//Ciliary neurotrophic factor receptor subunit alpha [Myotis davidii]	1271	CNTFR	1.31971		XP_008590985.1//PREDICTED: ephrin-A3 isoform X2 [Galeopterus variegatus];XP_007975090.1//PREDICTED: ephrin-A3 isoform X1 [Chlorocebus sabaeus]	1944	EFNA3	-1.32828
AAH06526.2//SCNN1A protein, partial [Homo sapiens];NP_001153048.1//amiloride-sensitive sodium channel subunit alpha isoform 2 [Homo sapiens];NP_001153047.1//amiloride-sensitive sodium channel subunit alpha isoform 3 [Homo sapiens]	6337	SCNN1A	1.31971		EAW54296.1//hCG32858 [Homo sapiens];XP_006717743.1//PREDICTED: DNA replication ATP-dependent helicase/nuclease DNA2 isoform X1 [Homo sapiens]	1763	DNA2	-1.32815
NP_001138368.1//CD209 antigen isoform 3 [Homo sapiens];NP_001138371.1//CD209 antigen isoform 8 [Homo sapiens];NP_066978.1//CD209 antigen isoform 1 [Homo sapiens];NP_001138365.1//CD209 antigen isoform 5 [Homo sapiens];NP_001138366.1//CD209 antigen isoform 6 [Homo sapiens];NP_001138369.1//CD209 antigen isoform 4 [Homo sapiens];NP_001138367.1//CD209 antigen isoform 7 [Homo sapiens]	30835	CD209	1.31971		XP_015005795.1//PREDICTED: PRKCA-binding protein isoform X1 [Macaca mulatta];XP_003989305.2//PREDICTED: LOW QUALITY PROTEIN: PRKCA-binding protein [Felis catus];XP_017716818.1//PREDICTED: PRKCA-binding protein isoform X1 [Rhinopithecus bieti]	9463	PICK1	-1.32776
XP_005253134.1//PREDICTED: suppression of tumorigenicity 5 protein isoform X3 [Homo sapiens];XP_011518626.2//PREDICTED: suppression of tumorigenicity 5 protein isoform X12 [Homo sapiens]	6764	ST5	1.31955		NP_001034740.1//suppressor APC domain-containing protein 1 [Homo sapiens]	401251	SAPCD1	-1.32743
NP_598375.2//helicase POLQ-like isoform 1 [Homo sapiens];XP_016863168.1//PREDICTED: helicase POLQ-like isoform X2 [Homo sapiens];NP_001284688.1//helicase POLQ-like isoform 6 [Homo sapiens];NP_001284687.1//helicase POLQ-like isoform 5 [Homo sapiens];XP_016863169.1//PREDICTED: helicase POLQ-like isoform X5 [Homo sapiens];NP_001284685.1//helicase POLQ-like isoform 3 [Homo sapiens];NP_001284684.1//he…	113510	HELQ	1.31943		XP_005675516.2//PREDICTED: transmembrane 4 L6 family member 18 isoform X2 [Capra hircus];XP_005546127.1//PREDICTED: transmembrane 4 L6 family member 18 isoform X4 [Macaca fascicularis]	116441	TM4SF18	-1.3274
XP_017515383.1//PREDICTED: tubulin alpha-8 chain [Manis javanica];XP_010379362.1//PREDICTED: tubulin alpha-8 chain isoform X1 [Rhinopithecus roxellana]	51807	TUBA8	1.31929		NP_001238803.1//KH homology domain-containing protein 1 isoform 1 [Homo sapiens];KRX57831.1//LINE-1 reverse transcriptase -like protein [Trichinella sp. T6]	80759	KHDC1	-1.32715
NP_002842.2//receptor-type tyrosine-protein phosphatase zeta isoform 1 precursor [Homo sapiens];NP_001193767.1//receptor-type tyrosine-protein phosphatase zeta isoform 2 precursor [Homo sapiens];NP_001193768.1//receptor-type tyrosine-protein phosphatase zeta isoform 3 precursor [Homo sapiens]	5803	PTPRZ1	1.31886		XP_020834861.1//E3 ubiquitin-protein ligase TRIM41 [Phascolarctos cinereus];NP_001193094.1//E3 ubiquitin-protein ligase TRIM41 [Bos taurus];XP_020028335.1//E3 ubiquitin-protein ligase TRIM41 isoform X1 [Castor canadensis];XP_014332274.1//PREDICTED: E3 ubiquitin-protein ligase TRIM41 isoform X2 [Bos mutus]	90933	TRIM41	-1.32693
XP_007989038.1//PREDICTED: homeobox and leucine zipper protein Homez isoform X1 [Chlorocebus sabaeus];XP_020765451.1//homeobox and leucine zipper protein Homez isoform X2 [Odocoileus virginianus texanus]	57594	HOMEZ	1.31787		XP_009232846.1//PREDICTED: LOW QUALITY PROTEIN: uncharacterized protein LOC100441979 [Pongo abelii];XP_011817615.1//PREDICTED: protein FAM231A/C-like [Colobus angolensis palliatus];XP_008017509.1//PREDICTED: uncharacterized protein LOC103247219 [Chlorocebus sabaeus]	644634	FAM231D	-1.32593
XP_016866341.1//PREDICTED: laminin subunit alpha-2 isoform X5 [Homo sapiens];XP_527501.3//PREDICTED: laminin subunit alpha-2 isoform X3 [Pan troglodytes];XP_003311525.2//PREDICTED: laminin subunit alpha-2 isoform X4 [Pan troglodytes]	3908	LAMA2	1.3169		NP_079358.3//centromere protein T [Homo sapiens];XP_016879202.1//PREDICTED: centromere protein T isoform X2 [Homo sapiens]	80152	CENPT	-1.3259
NP_071732.1//ras-related protein Rab-38 [Homo sapiens]	23682	RAB38	1.31674		XP_017709901.1//PREDICTED: LOW QUALITY PROTEIN: kelch-like protein 17 [Rhinopithecus bieti];XP_013359661.1//PREDICTED: kelch-like protein 17 isoform X3 [Chinchilla lanigera];NP_938073.1//kelch-like protein 17 [Homo sapiens];XP_006710663.1//PREDICTED: kelch-like protein 17 isoform X1 [Homo sapiens]	339451	KLHL17	-1.32568
XP_008581707.1//PREDICTED: cob(I)yrinic acid a,c-diamide adenosyltransferase, mitochondrial [Galeopterus variegatus];NP_443077.1//cob(I)yrinic acid a,c-diamide adenosyltransferase, mitochondrial precursor [Homo sapiens]	326625	MMAB	1.31659		XP_021573336.1//glucose-6-phosphate exchanger SLC37A4 isoform X3 [Carlito syrichta];NP_001157750.1//glucose-6-phosphate exchanger SLC37A4 isoform 2 [Homo sapiens];NP_001458.1//glucose-6-phosphate exchanger SLC37A4 isoform 1 [Homo sapiens]	2542	SLC37A4	-1.32562
NP_005352.1//melanoma-associated antigen 2 [Homo sapiens];XP_011732950.1//PREDICTED: uncharacterized protein LOC105477836 [Macaca nemestrina]	4101	MAGEA2	1.31626		XP_019312227.1//PREDICTED: vascular endothelial growth factor A, partial [Panthera pardus];NP_001303939.1//vascular endothelial growth factor A isoform VEGF-Ax precursor [Homo sapiens]	7422	VEGFA	-1.32461
XP_016884847.1//PREDICTED: connector enhancer of kinase suppressor of ras 2 isoform X3 [Homo sapiens];NP_055742.2//connector enhancer of kinase suppressor of ras 2 isoform 1 [Homo sapiens];NP_001317699.1//connector enhancer of kinase suppressor of ras 2 isoform 5 [Homo sapiens];NP_001317701.1//connector enhancer of kinase suppressor of ras 2 isoform 7 [Homo sapiens];XP_011543773.1//PREDICTED: con…	22866	CNKSR2	1.316		XP_005255829.1//PREDICTED: katanin p80 WD40 repeat-containing subunit B1 isoform X2 [Homo sapiens];NP_005877.2//katanin p80 WD40 repeat-containing subunit B1 [Homo sapiens]	10300	KATNB1	-1.32442
NP_001009008.1//dimethylaniline monooxygenase [N-oxide-forming] 2 [Pan troglodytes];XP_005609708.1//PREDICTED: dimethylaniline monooxygenase [N-oxide-forming] 2 [Equus caballus]	2327	FMO2	1.31584		XP_017201558.1//PREDICTED: glutamate--cysteine ligase regulatory subunit [Oryctolagus cuniculus]	2730	GCLM	-1.32395
AAA35749.1//DNA-binding protein A, partial [Homo sapiens];NP_001138898.1//Y-box-binding protein 3 isoform b [Homo sapiens]	8531	YBX3	1.3158		XP_011806790.1//PREDICTED: apoptosis regulatory protein Siva isoform X5 [Colobus angolensis palliatus];XP_011806788.1//PREDICTED: apoptosis regulatory protein Siva isoform X3 [Colobus angolensis palliatus]	10572	SIVA1	-1.32384
NP_000859.1//5-hydroxytryptamine receptor 2C isoform a precursor [Homo sapiens];ANV22050.1//5-hydroxytryptamine receptor 2C isoform 4 [Vulpes vulpes];ANV22052.1//5-hydroxytryptamine receptor 2C isoform 6 [Vulpes vulpes]	3358	HTR2C	1.31494		XP_011782368.1//PREDICTED: glutamate receptor ionotropic, kainate 4 [Colobus angolensis palliatus];XP_853030.3//glutamate receptor ionotropic, kainate 4 [Canis lupus familiaris]	2900	GRIK4	-1.32383
NP_996563.1//ras-like protein family member 11A isoform 1 [Homo sapiens];XP_011753914.1//PREDICTED: ras-like protein family member 11A [Macaca nemestrina]	387496	RASL11A	1.31419		NP_619651.3//acetylgalactosaminyl-O-glycosyl-glycoprotein beta-1,3-N-acetylglucosaminyltransferase [Homo sapiens]	192134	B3GNT6	-1.32383
NP_001269849.1//interferon-induced GTP-binding protein Mx1 isoform b [Homo sapiens];NP_002453.2//interferon-induced GTP-binding protein Mx1 isoform a [Homo sapiens]	4599	MX1	1.31406		NP_006613.2//serine/threonine-protein kinase PLK2 isoform 1 [Homo sapiens];NP_001239155.1//serine/threonine-protein kinase PLK2 isoform 2 [Homo sapiens]	10769	PLK2	-1.3238
XP_014982364.1//PREDICTED: zinc finger BED domain-containing protein 1 isoform X2 [Macaca mulatta];XP_014982363.1//PREDICTED: zinc finger BED domain-containing protein 1 isoform X1 [Macaca mulatta]	9189	ZBED1	1.31385		NP_443131.2//G protein-regulated inducer of neurite outgrowth 1 [Homo sapiens]	114787	GPRIN1	-1.32377
BAD90316.1//mKIAA4201 protein, partial [Mus musculus]	253738	EBF3	1.31369		XP_006083094.1//PREDICTED: secreted frizzled-related protein 3 isoform X1 [Myotis lucifugus]	2487	FRZB	-1.32319
NP_060883.1//carbohydrate sulfotransferase 11 isoform 1 [Homo sapiens];NP_001167453.1//carbohydrate sulfotransferase 11 isoform 2 [Homo sapiens]	50515	CHST11	1.31351		XP_021779520.1//coiled-coil domain-containing protein 150 isoform X12 [Papio anubis];XP_011509287.1//PREDICTED: coiled-coil domain-containing protein 150 isoform X5 [Homo sapiens];NP_001074008.1//coiled-coil domain-containing protein 150 isoform 1 [Homo sapiens];XP_016859352.1//PREDICTED: coiled-coil domain-containing protein 150 isoform X4 [Homo sapiens];XP_016859351.1//PREDICTED: coiled-coil do…	284992	CCDC150	-1.32261
XP_018871773.1//PREDICTED: zinc finger protein 528 isoform X1 [Gorilla gorilla gorilla];XP_014980234.1//PREDICTED: zinc finger protein 528 isoform X1 [Macaca mulatta];XP_017823500.1//PREDICTED: LOW QUALITY PROTEIN: zinc finger protein 528-like [Callithrix jacchus]	84436	ZNF528	1.31313		NP_115783.1//protocadherin gamma-C5 isoform 2 precursor [Homo sapiens];NP_061752.1//protocadherin gamma-C5 isoform 1 precursor [Homo sapiens]	56097	PCDHGC5	-1.32256
CAA68756.1//put. tyrosinase preprotein, partial [Homo sapiens]	7299	TYR	1.31262		XP_006719763.1//PREDICTED: electroneutral sodium bicarbonate exchanger 1 isoform X5 [Homo sapiens];XP_008053864.1//electroneutral sodium bicarbonate exchanger 1 isoform X1 [Carlito syrichta];XP_004774774.2//PREDICTED: electroneutral sodium bicarbonate exchanger 1 isoform X1 [Mustela putorius furo];NP_001245331.1//electroneutral sodium bicarbonate exchanger 1 isoform d [Homo sapiens]	9498	SLC4A8	-1.32255
NP_067025.1//tumor protein p53-inducible nuclear protein 2 [Homo sapiens]	58476	TP53INP2	1.3126		NP_035784.1//tubulin alpha-1B chain [Mus musculus]	10376	TUBA1B	-1.32231
NP_001293064.1//leukemia-associated protein 7 isoform 1 [Homo sapiens];NP_945340.2//leukemia-associated protein 7 isoform 2 [Homo sapiens]	220107	DLEU7	1.31244		XP_003931767.2//PREDICTED: cyclin-dependent kinase 3 isoform X1 [Saimiri boliviensis boliviensis];XP_017391292.1//PREDICTED: cyclin-dependent kinase 3 isoform X1 [Cebus capucinus imitator];XP_018882623.1//PREDICTED: cyclin-dependent kinase 3 [Gorilla gorilla gorilla];XP_008964060.1//PREDICTED: cyclin-dependent kinase 3 isoform X1 [Pan paniscus]	1018	CDK3	-1.32212
NP_005470.2//proto-oncogene FRAT1 [Homo sapiens]	10023	FRAT1	1.31242		NP_000180.2//hexokinase-2 [Homo sapiens]	3099	HK2	-1.32161
XP_003255929.2//PREDICTED: ADP-ribosylation factor-like protein 4A [Nomascus leucogenys]	10124	ARL4A	1.31211		NP_001338297.1//uncharacterized protein LOC728537 precursor [Homo sapiens]	728537	C2orf92	-1.32103
NP_001076135.1//collagen alpha-1(VIII) chain precursor [Oryctolagus cuniculus]	338761	C1QL4	1.31161		XP_011836380.1//PREDICTED: three-prime repair exonuclease 1 isoform X2 [Mandrillus leucophaeus];XP_002802855.1//PREDICTED: three-prime repair exonuclease 1 [Macaca mulatta];NP_057465.1//three-prime repair exonuclease 1 isoform a [Homo sapiens]	11277	TREX1	-1.32084
XP_003820290.1//PREDICTED: plasminogen isoform X1 [Pan paniscus]	5342	PLGLB2	1.31154		XP_011515521.1//PREDICTED: maestro heat-like repeat-containing protein family member 6 isoform X6 [Homo sapiens];NP_001094348.1//maestro heat-like repeat-containing protein family member 6 [Homo sapiens]	642475	MROH6	-1.32034
XP_011537941.1//PREDICTED: coiled-coil domain-containing protein R3HCC1L isoform X1 [Homo sapiens];XP_011537951.1//PREDICTED: coiled-coil domain-containing protein R3HCC1L isoform X3 [Homo sapiens];NP_001243550.1//coiled-coil domain-containing protein R3HCC1L isoform 3 [Homo sapiens]	27291	R3HCC1L	1.31147		XP_008971496.1//PREDICTED: beta-galactosidase-1-like protein 3 isoform X5 [Pan paniscus];XP_012351354.1//PREDICTED: beta-galactosidase-1-like protein 3 [Nomascus leucogenys];NP_001073876.2//beta-galactosidase-1-like protein 3 [Homo sapiens];EAW48014.1//hCG2030582 [Homo sapiens]	112937	GLB1L3	-1.32023
XP_006716734.1//PREDICTED: putative deoxyribonuclease TATDN1 isoform X5 [Homo sapiens];XP_012643651.1//putative deoxyribonuclease TATDN1 isoform X1 [Microcebus murinus];XP_016869384.1//PREDICTED: putative deoxyribonuclease TATDN1 isoform X4 [Homo sapiens];NP_001304818.1//putative deoxyribonuclease TATDN1 isoform c [Homo sapiens];NP_001304819.1//putative deoxyribonuclease TATDN1 isoform d [Homo sa…	83940	TATDN1	1.31132		NP_001024.1//ribonucleoside-diphosphate reductase large subunit isoform 1 [Homo sapiens]	6240	RRM1	-1.31997
NP_003037.4//cationic amino acid transporter 2 isoform 1 [Homo sapiens];NP_001158243.1//cationic amino acid transporter 2 isoform 3 [Homo sapiens]	6542	SLC7A2	1.31122		XP_010336460.1//PREDICTED: protocadherin gamma-B3 isoform X7 [Saimiri boliviensis boliviensis];XP_011715023.1//PREDICTED: LOW QUALITY PROTEIN: protocadherin gamma-A6-like [Macaca nemestrina]	56102	PCDHGB3	-1.31984
XP_021079072.1//LOW QUALITY PROTEIN: uncharacterized protein LOC101825376 [Mesocricetus auratus]	8357	HIST1H3H	1.31107		NP_004358.2//C-C chemokine receptor type 6 [Homo sapiens]	1235	CCR6	-1.31983
NP_001013641.2//hydroxylysine kinase isoform 1 [Homo sapiens];BAC86556.1//unnamed protein product [Homo sapiens]	123688	HYKK	1.31101		NP_001122107.1//RIMS-binding protein 3B [Homo sapiens]	440804	RIMBP3B	-1.31972
NP_006553.2//transcription factor LBX1 [Homo sapiens]	10660	LBX1	1.31075		EDL00939.1//homer homolog 1 (Drosophila), isoform CRA_c, partial [Mus musculus];XP_004651718.1//PREDICTED: homer protein homolog 1 isoform X4 [Jaculus jaculus];NP_001264006.1//homer protein homolog 1 isoform 2 [Homo sapiens]	9456	HOMER1	-1.31972
XP_016803966.1//PREDICTED: rho-related GTP-binding protein RhoQ isoform X4 [Pan troglodytes];NP_001304992.1//V-type proton ATPase subunit E 2 [Homo sapiens];EAX00252.1//hCG2039092, partial [Homo sapiens]	90423	ATP6V1E2	1.31072		NP_852136.1//replication factor C subunit 2 isoform 1 [Homo sapiens];NP_001265721.1//replication factor C subunit 2 isoform 4 [Homo sapiens];NP_002905.2//replication factor C subunit 2 isoform 2 [Homo sapiens]	5982	RFC2	-1.31966
NP_001304271.1//UPF0669 protein C6orf120 isoform 2 precursor [Homo sapiens];XP_008971840.1//PREDICTED: LOW QUALITY PROTEIN: UPF0669 protein C6orf120 homolog [Pan paniscus]	387263	C6orf120	1.31064		NP_001243407.1//UMP-CMP kinase 2, mitochondrial isoform 3 precursor [Homo sapiens];NP_997198.2//UMP-CMP kinase 2, mitochondrial isoform 1 precursor [Homo sapiens];NP_001243406.1//UMP-CMP kinase 2, mitochondrial isoform 2 precursor [Homo sapiens]	129607	CMPK2	-1.31953
NP_082988.1//ras-related protein Rap-2b precursor [Mus musculus]	5912	RAP2B	1.31026		NP_002176.2//interleukin-7 receptor subunit alpha precursor [Homo sapiens];XP_005248356.1//PREDICTED: interleukin-7 receptor subunit alpha isoform X1 [Homo sapiens]	3575	IL7R	-1.31949
XP_008060637.1//neuroblastoma suppressor of tumorigenicity 1 isoform X1 [Carlito syrichta];NP_001191015.1//neuroblastoma suppressor of tumorigenicity 1 isoform 3 [Homo sapiens];XP_016795207.1//PREDICTED: neuroblastoma suppressor of tumorigenicity 1 isoform X2 [Pan troglodytes];NP_877421.2//neuroblastoma suppressor of tumorigenicity 1 isoform 1 [Homo sapiens]	4681	NBL1	1.31009		NP_071443.2//doublesex- and mab-3-related transcription factor A1 [Homo sapiens];XP_011768775.1//PREDICTED: doublesex- and mab-3-related transcription factor A1 [Macaca nemestrina]	63951	DMRTA1	-1.31885
NP_000913.2//cGMP-inhibited 3',5'-cyclic phosphodiesterase B [Homo sapiens]	5140	PDE3B	1.30983		XP_020954766.1//poly [ADP-ribose] polymerase 6 isoform X2 [Sus scrofa];NP_001193726.1//pyruvate kinase PKM isoform d [Homo sapiens];XP_006720633.1//PREDICTED: pyruvate kinase PKM isoform X1 [Homo sapiens];XP_015102987.1//PREDICTED: pyruvate kinase PKM isoform X1 [Vicugna pacos];XP_008970132.1//PREDICTED: pyruvate kinase PKM isoform X3 [Pan paniscus];XP_015102990.1//PREDICTED: pyruvate kinase PKM …	5315	PKM	-1.3187
NP_758454.1//methylmalonic aciduria type A protein, mitochondrial precursor [Homo sapiens]	166785	MMAA	1.30931		NP_009049.2//triple functional domain protein [Homo sapiens];XP_016865290.1//PREDICTED: triple functional domain protein isoform X1 [Homo sapiens];XP_011512410.1//PREDICTED: triple functional domain protein isoform X3 [Homo sapiens]	7204	TRIO	-1.31868
NP_219494.2//CLOCK-interacting pacemaker [Homo sapiens]	85457	CIPC	1.30924		NP_008945.2//NEDD4-like E3 ubiquitin-protein ligase WWP2 isoform WWP2-FL [Homo sapiens]	11060	WWP2	-1.31809
XP_010343314.1//PREDICTED: regulatory factor X-associated protein [Saimiri boliviensis boliviensis]	5994	RFXAP	1.30919		NP_001274180.1//nuclear pore complex-interacting protein family member B9 isoform 2 [Homo sapiens];NP_001274179.1//nuclear pore complex-interacting protein family member B9 isoform 1 [Homo sapiens]	100507607	NPIPB9	-1.31773
XP_008515626.1//PREDICTED: ubiquitin-like protein 3 [Equus przewalskii]	5412	UBL3	1.30916		NP_004422.2//ephrin type-A receptor 2 isoform 1 precursor [Homo sapiens]	1969	EPHA2	-1.31721
XP_008256054.1//PREDICTED: LYR motif-containing protein 1 isoform X1 [Oryctolagus cuniculus];XP_016878964.1//PREDICTED: LYR motif-containing protein 1 isoform X1 [Homo sapiens];XP_019676437.1//PREDICTED: LYR motif-containing protein 1 isoform X2 [Felis catus];EAW66844.1//hypothetical protein A-211C6.1, isoform CRA_b [Homo sapiens];EAW66848.1//hypothetical protein A-211C6.1, isoform CRA_e, partial…	57149	LYRM1	1.30877		XP_008966702.1//PREDICTED: succinyl-CoA:3-ketoacid coenzyme A transferase 2, mitochondrial [Pan paniscus]	64064	OXCT2	-1.31688
XP_006941502.1//PREDICTED: zinc finger protein 565 [Felis catus]	147929	ZNF565	1.30871		XP_020828316.1//tubulin gamma-1 chain [Phascolarctos cinereus]	7283	TUBG1	-1.31677
AAH53645.1//UBE2CBP protein, partial [Homo sapiens];NP_001291366.1//E3 ubiquitin-protein ligase E3D isoform 2 [Homo sapiens]	90025	UBE3D	1.30863		NP_001185756.1//uncharacterized protein C8orf58 isoform 3 [Homo sapiens];NP_775957.2//uncharacterized protein C8orf58 isoform 2 [Homo sapiens];NP_001013864.1//uncharacterized protein C8orf58 isoform 1 [Homo sapiens]	541565	C8orf58	-1.31673
NP_004968.2//potassium voltage-gated channel subfamily C member 3 [Homo sapiens]	3748	KCNC3	1.3085		XP_003782279.1//PREDICTED: lamin-B1 [Otolemur garnettii];NP_005564.1//lamin-B1 isoform 1 [Homo sapiens]	4001	LMNB1	-1.31641
XP_016805721.1//PREDICTED: signal transducer and activator of transcription 4 isoform X3 [Pan troglodytes];XP_008948871.1//PREDICTED: signal transducer and activator of transcription 4 isoform X1 [Pan paniscus]	6775	STAT4	1.30821		XP_019960364.1//PREDICTED: collagen alpha-5(IV) chain-like [Paralichthys olivaceus]	115908	CTHRC1	-1.31594
NP_001001413.3//golgin subfamily A member 6-like protein 1 [Homo sapiens]	283767	GOLGA6L1	1.30809		NP_006235.1//serine/threonine-protein phosphatase 2A 56 kDa regulatory subunit beta isoform [Homo sapiens];CAA93152.1//beta 2 isoform of 61kDa regulatory subunit of PP2A [Homo sapiens]	5526	PPP2R5B	-1.31588
NP_001332922.1//solute carrier family 35 member G1 isoform 3 [Homo sapiens];NP_001128130.1//solute carrier family 35 member G1 isoform 1 [Homo sapiens];NP_694958.1//solute carrier family 35 member G1 isoform 2 [Homo sapiens];XP_011537675.1//PREDICTED: solute carrier family 35 member G1 isoform X2 [Homo sapiens]	159371	SLC35G1	1.30803		XP_008961512.1//PREDICTED: A-kinase anchor protein 2 isoform X2 [Pan paniscus];XP_004048467.2//PREDICTED: paralemmin-2 isoform X1 [Gorilla gorilla gorilla];NP_009134.1//PALM2-AKAP2 protein isoform 1 [Homo sapiens];XP_016815823.1//PREDICTED: paralemmin-2 isoform X6 [Pan troglodytes];XP_016815821.1//PREDICTED: paralemmin-2 isoform X4 [Pan troglodytes];EAW59054.1//hCG28765, isoform CRA_d [Homo sapie…	445815	PALM2-AKAP2	-1.3158
NP_001392.2//lysophosphatidic acid receptor 1 [Homo sapiens]	1902	LPAR1	1.30788		NP_001335172.1//poly(rC)-binding protein 3 isoform 8 [Homo sapiens];NP_001335167.1//poly(rC)-binding protein 3 isoform 3 [Homo sapiens];NP_065389.2//poly(rC)-binding protein 3 isoform 1 [Homo sapiens];NP_001335169.1//poly(rC)-binding protein 3 isoform 5 [Homo sapiens];NP_001335168.1//poly(rC)-binding protein 3 isoform 4 [Homo sapiens];NP_001335170.1//poly(rC)-binding protein 3 isoform 6 [Homo sap…	54039	PCBP3	-1.31574
EAW80061.1//zinc finger protein 425 [Homo sapiens]	155054	ZNF425	1.3077		NP_653252.3//peroxidasin-like protein precursor [Homo sapiens];A1KZ92.3//RecName: Full=Peroxidasin-like protein; AltName: Full=Cardiac peroxidase; AltName: Full=Vascular peroxidase 2; AltName: Full=polysomal ribonuclease 1; Short=PRM1; Flags: Precursor;BAB71713.1//unnamed protein product [Homo sapiens]	137902	PXDNL	-1.31562
NP_002092.1//glycophorin-C isoform 1 [Homo sapiens];NP_058131.1//glycophorin-C isoform 2 [Homo sapiens]	2995	GYPC	1.30768		NP_057133.2//ER membrane protein complex subunit 9 isoform a [Homo sapiens];XP_007984475.1//PREDICTED: ER membrane protein complex subunit 9 isoform X1 [Chlorocebus sabaeus];XP_009209541.1//ER membrane protein complex subunit 9 isoform X1 [Papio anubis];AAD34107.1//CGI-112 protein [Homo sapiens]	51016	EMC9	-1.31506
XP_005386198.1//PREDICTED: cadherin-12 [Chinchilla lanigera];XP_020932697.1//cadherin-12 isoform X2 [Sus scrofa]	1010	CDH12	1.30766		NP_055649.4//leucine-rich repeat-containing protein 37A precursor [Homo sapiens]	9884	LRRC37A	-1.31502
NP_001180564.1//dehydrogenase/reductase SDR family member 4-like 2 isoform 2 [Homo sapiens];AAC51267.1//putative p150 [Homo sapiens];XP_009425811.1//PREDICTED: dehydrogenase/reductase SDR family member 4 isoform X3 [Pan troglodytes];NP_932349.2//dehydrogenase/reductase SDR family member 4-like 2 isoform 1 precursor [Homo sapiens];NP_001269918.1//dehydrogenase/reductase SDR family member 4 isoform…	317749	DHRS4L2	1.30744		NP_001092454.1//glucose 1,6-bisphosphate synthase [Bos taurus]	283209	PGM2L1	-1.31501
XP_011829769.1//PREDICTED: E3 ubiquitin-protein ligase RNF125 isoform X1 [Mandrillus leucophaeus]	54941	RNF125	1.30741		XP_508337.2//PREDICTED: coiled-coil domain-containing protein 34 [Pan troglodytes];XP_012505098.1//PREDICTED: coiled-coil domain-containing protein 34 [Propithecus coquereli];XP_004050893.1//PREDICTED: coiled-coil domain-containing protein 34 [Gorilla gorilla gorilla]	91057	CCDC34	-1.31496
XP_011728788.1//PREDICTED: pseudouridylate synthase 7 homolog isoform X2 [Macaca nemestrina];XP_011728787.1//PREDICTED: pseudouridylate synthase 7 homolog isoform X1 [Macaca nemestrina];NP_001305092.1//pseudouridylate synthase 7 homolog isoform a [Homo sapiens];XP_015303379.1//PREDICTED: pseudouridylate synthase 7 homolog isoform X3 [Macaca fascicularis];XP_011910027.1//PREDICTED: pseudouridylate…	54517	PUS7	1.30716		NP_005649.1//TNF receptor-associated factor 1 isoform a [Homo sapiens];XP_012313656.1//TNF receptor-associated factor 1 [Aotus nancymaae]	7185	TRAF1	-1.31495
NP_149020.2//G2/mitotic-specific cyclin-B3 isoform 3 [Homo sapiens];NP_391990.1//G2/mitotic-specific cyclin-B3 isoform 1 [Homo sapiens]	85417	CCNB3	1.30657		NP_001825.1//clathrin light chain B isoform a [Homo sapiens];NP_009028.1//clathrin light chain B isoform b [Homo sapiens]	1212	CLTB	-1.31452
EAW79755.1//activated leukocyte cell adhesion molecule, isoform CRA_a [Homo sapiens];NP_001618.2//CD166 antigen isoform 1 precursor [Homo sapiens];XP_009236843.1//PREDICTED: CD166 antigen isoform X1 [Pongo abelii];NP_001230209.1//CD166 antigen isoform 2 precursor [Homo sapiens]	214	ALCAM	1.30615		XP_016801402.1//PREDICTED: 5'-AMP-activated protein kinase subunit gamma-2 isoform X4 [Pan troglodytes];NP_057287.2//5'-AMP-activated protein kinase subunit gamma-2 isoform a [Homo sapiens];XP_011514585.1//PREDICTED: 5'-AMP-activated protein kinase subunit gamma-2 isoform X4 [Homo sapiens];NP_001291456.1//5'-AMP-activated protein kinase subunit gamma-2 isoform d [Homo sapiens];XP_016867762.1//PRE…	51422	PRKAG2	-1.31434
NP_001184036.1//schwannomin-interacting protein 1 isoform 2 [Homo sapiens];NP_055390.1//schwannomin-interacting protein 1 isoform 1 [Homo sapiens];NP_001184037.1//schwannomin-interacting protein 1 isoform 3 [Homo sapiens];EDL15509.1//schwannomin interacting protein 1, partial [Mus musculus]	29970	SCHIP1	1.30599		XP_009244144.1//PREDICTED: deleted in malignant brain tumors 1 protein [Pongo abelii];NP_060049.2//deleted in malignant brain tumors 1 protein isoform c precursor [Homo sapiens];NP_015568.2//deleted in malignant brain tumors 1 protein isoform b precursor [Homo sapiens];XP_011537715.1//PREDICTED: deleted in malignant brain tumors 1 protein isoform X24 [Homo sapiens];NP_001307573.1//deleted in mali…	1755	DMBT1	-1.31431
XP_010336221.1//PREDICTED: vacuolar protein-sorting-associated protein 36 [Saimiri boliviensis boliviensis];NP_057159.2//vacuolar protein-sorting-associated protein 36 isoform 1 [Homo sapiens]	51028	VPS36	1.30589		NP_060255.3//protein Spindly isoform b [Homo sapiens];NP_001316568.1//protein Spindly isoform a [Homo sapiens]	54908	SPDL1	-1.31426
NP_001136098.1//thyrotropin receptor isoform 3 precursor [Homo sapiens];NP_001018046.1//thyrotropin receptor isoform 2 precursor [Homo sapiens];BAD92444.1//thyroid stimulating hormone receptor variant, partial [Homo sapiens]	7253	TSHR	1.30584		AAB24289.1//transcription factor E2F like protein, partial [Homo sapiens]	1869	E2F1	-1.31364
NP_005003.2//inactive tyrosine-protein kinase transmembrane receptor ROR1 isoform 1 precursor [Homo sapiens];NP_001077061.1//inactive tyrosine-protein kinase transmembrane receptor ROR1 isoform 2 precursor [Homo sapiens]	4919	ROR1	1.30559		XP_011541460.1//PREDICTED: centrosomal protein POC5 isoform X3 [Homo sapiens];NP_689621.2//centrosomal protein POC5 isoform 2 [Homo sapiens];BAC04054.1//unnamed protein product [Homo sapiens];XP_005248493.1//PREDICTED: centrosomal protein POC5 isoform X1 [Homo sapiens];NP_001092741.1//centrosomal protein POC5 isoform 1 [Homo sapiens]	134359	POC5	-1.31322
NP_001034300.2//ATPase family AAA domain-containing protein 3C [Homo sapiens]	219293	ATAD3C	1.30535		XP_008539463.1//PREDICTED: ankyrin repeat family A protein 2 isoform X1 [Equus przewalskii]	57763	ANKRA2	-1.31308
XP_007453202.1//PREDICTED: PR domain zinc finger protein 12 [Lipotes vexillifer]	59335	PRDM12	1.3053		XP_016784186.1//PREDICTED: serine/threonine-protein kinase SMG1-like isoform X3 [Pan troglodytes];BAG57689.1//unnamed protein product [Homo sapiens];NP_569731.2//nuclear pore complex-interacting protein family member B3 [Homo sapiens]	23117	NPIPB3	-1.31277
NP_001272318.1//calcipressin-1 isoform d [Homo sapiens];XP_020018408.1//calcipressin-1 isoform X1 [Castor canadensis];NP_001272320.2//calcipressin-1 isoform e [Homo sapiens];EHH16988.1//Regulator of calcineurin 1, partial [Macaca mulatta];NP_004405.3//calcipressin-1 isoform a [Homo sapiens];XP_016883771.1//PREDICTED: calcipressin-1 isoform X1 [Homo sapiens];NP_981963.1//calcipressin-1 isoform c […	1827	RCAN1	1.30518		XP_019292971.1//PREDICTED: derlin-3 isoform X2 [Panthera pardus];XP_012309533.1//derlin-3 isoform X1 [Aotus nancymaae];XP_015102581.1//PREDICTED: derlin-3 isoform X5 [Vicugna pacos]	91319	DERL3	-1.31267
NP_116166.9//adhesion G protein-coupled receptor A2 precursor [Homo sapiens]	25960	ADGRA2	1.30507		NP_689493.3//synaptotagmin-11 [Homo sapiens]	23208	SYT11	-1.31247
XP_018884336.1//PREDICTED: DNA-directed RNA polymerase I subunit RPA12, partial [Gorilla gorilla gorilla]	30834	ZNRD1	1.30487		EAX09571.1//trefoil factor 3 (intestinal), isoform CRA_a [Homo sapiens]	7033	TFF3	-1.31242
NP_004187.2//cyclin-dependent kinase-like 1 isoform 1 [Homo sapiens];NP_001269165.1//cyclin-dependent kinase-like 1 isoform 2 [Homo sapiens];XP_005268216.1//PREDICTED: cyclin-dependent kinase-like 1 isoform X3 [Homo sapiens]	8814	CDKL1	1.30484		NP_055786.1//protein EFR3 homolog B isoform 1 [Homo sapiens];XP_011806467.1//PREDICTED: protein EFR3 homolog B [Colobus angolensis palliatus]	22979	EFR3B	-1.31222
NP_001193978.1//beta-secretase 1 isoform F [Homo sapiens];ELV13879.1//Beta-secretase 1 [Tupaia chinensis];NP_620427.1//beta-secretase 1 isoform C precursor [Homo sapiens];NP_001193977.1//beta-secretase 1 isoform E [Homo sapiens];NP_620429.1//beta-secretase 1 isoform D precursor [Homo sapiens]	23621	BACE1	1.3045		BAD92409.1//solute carrier family 6 (neurotransmitter transporter, taurine), member 6 variant, partial [Homo sapiens];NP_001127839.2//sodium- and chloride-dependent taurine transporter isoform c [Homo sapiens]	6533	SLC6A6	-1.31214
XP_021059408.1//transketolase isoform X4 [Mus pahari];NP_001244957.1//transketolase isoform 2 [Homo sapiens];XP_021059405.1//transketolase isoform X1 [Mus pahari]	7086	TKT	1.30408		NP_005642.1//tryptophan 2,3-dioxygenase [Homo sapiens]	6999	TDO2	-1.31207
NP_001336816.1//DNA damage-regulated autophagy modulator protein 2 isoform b [Homo sapiens];XP_017725143.1//PREDICTED: DNA damage-regulated autophagy modulator protein 2 isoform X1 [Rhinopithecus bieti];XP_021777813.1//DNA damage-regulated autophagy modulator protein 2 isoform X3 [Papio anubis];NP_848549.3//DNA damage-regulated autophagy modulator protein 2 isoform a [Homo sapiens]	128338	DRAM2	1.30391		NP_001034592.1//serine protease 53 precursor [Homo sapiens]	339105	PRSS53	-1.31202
NP_002143.1//sarcoplasmic reticulum histidine-rich calcium-binding protein precursor [Homo sapiens]	3270	HRC	1.30371		XP_008999460.1//PREDICTED: ras-related protein Rab-3B [Callithrix jacchus]	5865	RAB3B	-1.31195
NP_006432.1//5-formyltetrahydrofolate cyclo-ligase isoform a [Homo sapiens];NP_001186689.1//ST20-MTHFS protein [Homo sapiens];AAH16975.1//C15orf37 protein, partial [Homo sapiens]	100528021	ST20-MTHFS	1.30343		NP_060176.2//WD repeat-containing protein 55 [Homo sapiens];XP_005268526.1//PREDICTED: WD repeat-containing protein 55 isoform X1 [Homo sapiens]	54853	WDR55	-1.31187
NP_683762.2//checkpoint protein HUS1B [Homo sapiens]	135458	HUS1B	1.30319		XP_518122.3//PREDICTED: tetraspanin-17 isoform X2 [Pan troglodytes];NP_569732.2//tetraspanin-17 isoform b [Homo sapiens];NP_036303.1//tetraspanin-17 isoform a [Homo sapiens];NP_001006617.2//tetraspanin-17 isoform c [Homo sapiens]	26262	TSPAN17	-1.31148
NP_056525.2//ribosome biogenesis protein NOP53 [Homo sapiens]	29997	NOP53	1.30274		NP_001128243.1//solute carrier family 12 member 5 isoform 1 [Homo sapiens];AAI54377.1//SLC12A5 protein, partial [Bos taurus];BAC85543.1//unnamed protein product [Homo sapiens]	57468	SLC12A5	-1.31114
AAH33858.2//SLC44A3 protein, partial [Homo sapiens];NP_001107578.1//choline transporter-like protein 3 isoform 1 [Homo sapiens];NP_001245272.1//choline transporter-like protein 3 isoform 6 [Homo sapiens];NP_689582.2//choline transporter-like protein 3 isoform 2 [Homo sapiens];AAQ89022.1//SGRD558 [Homo sapiens];XP_005270497.1//PREDICTED: choline transporter-like protein 3 isoform X1 [Homo sapiens]	126969	SLC44A3	1.3026		XP_016868384.1//PREDICTED: uroplakin-3b-like protein isoform X1 [Homo sapiens]	100134938	UPK3BL1	-1.31093
XP_002694179.1//PREDICTED: beta-1,3-galactosyltransferase 6 [Bos taurus]	126792	B3GALT6	1.30255		XP_008954763.1//PREDICTED: AP-4 complex accessory subunit tepsin isoform X2 [Pan paniscus];NP_653280.1//AP-4 complex accessory subunit tepsin [Homo sapiens];XP_005257124.1//PREDICTED: AP-4 complex accessory subunit tepsin isoform X7 [Homo sapiens]	146705	TEPSIN	-1.31069
BAD92209.1//signal transducer and activator of transcription 5A variant, partial [Homo sapiens];NP_001275648.1//signal transducer and activator of transcription 5A isoform 2 [Homo sapiens];NP_003143.2//signal transducer and activator of transcription 5A isoform 1 [Homo sapiens]	6776	STAT5A	1.30232		NP_060017.1//FAD-dependent oxidoreductase domain-containing protein 1 [Homo sapiens]	55572	FOXRED1	-1.31043
XP_003812551.1//PREDICTED: receptor tyrosine-protein kinase erbB-4 isoform X3 [Pan paniscus];XP_003812552.1//PREDICTED: receptor tyrosine-protein kinase erbB-4 isoform X1 [Pan paniscus]	2066	ERBB4	1.30205		NP_001136272.1//protein eyes shut homolog isoform 1 precursor [Homo sapiens];NP_001278938.1//protein eyes shut homolog isoform 4 precursor [Homo sapiens];NP_001136273.1//protein eyes shut homolog isoform 2 precursor [Homo sapiens];XP_009449789.2//PREDICTED: protein eyes shut homolog isoform X1 [Pan troglodytes]	346007	EYS	-1.31029
EAW81588.1//serpin peptidase inhibitor, clade A (alpha-1 antiproteinase, antitrypsin), member 3, isoform CRA_b [Homo sapiens]	12	SERPINA3	1.30192		NP_001138787.1//kinetochore-associated protein DSN1 homolog isoform 1 [Homo sapiens];NP_001138789.1//kinetochore-associated protein DSN1 homolog isoform 2 [Homo sapiens]	79980	DSN1	-1.31025
XP_011842079.1//PREDICTED: fibroblast growth factor receptor substrate 3 isoform X1 [Mandrillus leucophaeus]	10817	FRS3	1.30184		XP_003316847.2//PREDICTED: protein FAM110A isoform X1 [Pan troglodytes]	83541	FAM110A	-1.31017
XP_003261735.1//PREDICTED: vitamin K-dependent protein S isoform X3 [Nomascus leucogenys];XP_012356549.1//PREDICTED: vitamin K-dependent protein S isoform X1 [Nomascus leucogenys]	5627	PROS1	1.30173		XP_017748532.1//PREDICTED: anaphase-promoting complex subunit 2 isoform X2 [Rhinopithecus bieti];NP_037498.1//anaphase-promoting complex subunit 2 [Homo sapiens]	29882	ANAPC2	-1.31014
NP_001138585.2//myeloid-associated differentiation marker-like protein 2 [Homo sapiens]	255275	MYADML2	1.30168		XP_011812664.1//PREDICTED: uncharacterized protein LOC105522696 [Colobus angolensis palliatus];XP_011848295.1//PREDICTED: LOW QUALITY PROTEIN: adenylate kinase 4, mitochondrial-like [Mandrillus leucophaeus]	205	AK4	-1.31009
XP_004002420.1//PREDICTED: calsequestrin-2 [Ovis aries]	845	CASQ2	1.30149		CAD29858.1//TPA: aminopeptidase B [Homo sapiens];CAC14047.1//aminopeptidase B, partial [Homo sapiens];NP_064601.3//aminopeptidase B isoform a [Homo sapiens];NP_001306111.1//aminopeptidase B isoform b precursor [Homo sapiens]	6051	RNPEP	-1.30995
XP_022350077.1//myosin-7B [Enhydra lutris kenyoni]	57644	MYH7B	1.30143		NP_004313.1//bcl2-associated agonist of cell death [Homo sapiens]	572	BAD	-1.30987
XP_010607502.1//PREDICTED: ubiquitin thioesterase OTUB2 [Fukomys damarensis]	78990	OTUB2	1.301		NP_054753.1//histone chaperone ASF1A [Homo sapiens]	25842	ASF1A	-1.30968
NP_001278675.1//proto-oncogene c-Rel isoform 2 [Homo sapiens];NP_002899.1//proto-oncogene c-Rel isoform 1 [Homo sapiens]	5966	REL	1.30093		NP_689676.2//crossover junction endonuclease EME1 isoform 2 [Homo sapiens];NP_001159603.1//crossover junction endonuclease EME1 isoform 1 [Homo sapiens];XP_016879725.1//PREDICTED: crossover junction endonuclease EME1 isoform X1 [Homo sapiens]	146956	EME1	-1.30964
AAP20058.1//HSD24 [Homo sapiens]	201229	LYRM9	1.30054		NP_872425.2//C-type lectin domain family 18 member A precursor [Homo sapiens]	348174	CLEC18A	-1.30914
NP_001012337.1//ropporin-1B [Homo sapiens]	152015	ROPN1B	1.30042		NP_001075029.1//myotonin-protein kinase isoform 3 [Homo sapiens];NP_001275693.1//myotonin-protein kinase isoform 5 [Homo sapiens];NP_001075032.1//myotonin-protein kinase isoform 1 [Homo sapiens];AAC14450.1//myotonic dystrophy kinase [Homo sapiens];EAW57386.1//dystrophia myotonica-containing WD repeat motif, isoform CRA_a [Homo sapiens];NP_001075031.1//myotonin-protein kinase isoform 4 [Homo sapie…	1760	DMPK	-1.30892
XP_004858412.2//actin, aortic smooth muscle [Heterocephalus glaber];XP_019844282.1//PREDICTED: actin, aortic smooth muscle [Bos indicus];KFO23287.1//Actin, aortic smooth muscle [Fukomys damarensis]	59	ACTA2	1.3		NP_001127289.1//protocadherin gamma-A9 precursor [Pongo abelii]	56107	PCDHGA9	-1.30869
XP_016885440.1//PREDICTED: protein FAM104B isoform X1 [Homo sapiens];XP_003807192.1//PREDICTED: protein FAM104B isoform X2 [Pan paniscus];XP_016799524.1//PREDICTED: protein FAM104B isoform X6 [Pan troglodytes];XP_009233176.1//PREDICTED: protein FAM104B isoform X7 [Pongo abelii];XP_004064294.1//PREDICTED: protein FAM104B isoform X4 [Gorilla gorilla gorilla];XP_009233174.1//PREDICTED: protein FAM10…	90736	FAM104B	1.29993		XP_011535944.1//PREDICTED: rho guanine nucleotide exchange factor 37 isoform X3 [Homo sapiens]	389337	ARHGEF37	-1.30803
XP_009247025.1//PREDICTED: nexilin isoform X1 [Pongo abelii];XP_007976397.1//PREDICTED: nexilin isoform X1 [Chlorocebus sabaeus]	91624	NEXN	1.29977		XP_005652997.1//DNA-directed RNA polymerase III subunit RPC7 isoform X2 [Sus scrofa];XP_003123826.1//DNA-directed RNA polymerase III subunit RPC7 isoform X1 [Sus scrofa];XP_012333023.1//DNA-directed RNA polymerase III subunit RPC7 isoform X2 [Aotus nancymaae]	10622	POLR3G	-1.30768
NP_116107.3//major facilitator superfamily domain-containing protein 9 isoform 1 [Homo sapiens];XP_011812004.1//PREDICTED: major facilitator superfamily domain-containing protein 9 isoform X1 [Colobus angolensis palliatus]	84804	MFSD9	1.29974		NP_963868.2//anion exchange protein 3 isoform 2 [Homo sapiens];XP_021523210.1//anion exchange protein 3 [Aotus nancymaae];XP_011509967.1//PREDICTED: anion exchange protein 3 isoform X2 [Homo sapiens];XP_003818716.1//PREDICTED: LOW QUALITY PROTEIN: anion exchange protein 3 [Pan paniscus];NP_005061.2//anion exchange protein 3 isoform 1 [Homo sapiens];XP_003908044.1//anion exchange protein 3 isoform…	6508	SLC4A3	-1.30765
XP_007457828.1//PREDICTED: fibroblast growth factor 11-like [Lipotes vexillifer];XP_007100718.1//PREDICTED: fibroblast growth factor 11 isoform X1 [Physeter catodon]	2256	FGF11	1.29965		XP_016862887.1//PREDICTED: E3 ubiquitin-protein ligase CBL-B isoform X5 [Homo sapiens];XP_003825100.2//PREDICTED: E3 ubiquitin-protein ligase CBL-B isoform X3 [Pan paniscus];XP_016862884.1//PREDICTED: E3 ubiquitin-protein ligase CBL-B isoform X1 [Homo sapiens];XP_011945409.1//PREDICTED: E3 ubiquitin-protein ligase CBL-B isoform X1 [Cercocebus atys];NP_001308719.1//E3 ubiquitin-protein ligase CBL-…	868	CBLB	-1.30762
NP_001073976.1//oocyte-expressed protein homolog [Homo sapiens]	441161	OOEP	1.29964		NP_940968.1//uncharacterized protein C5orf34 [Homo sapiens]	375444	C5orf34	-1.30728
XP_017711466.1//PREDICTED: nuclear factor erythroid 2-related factor 3 [Rhinopithecus bieti]	9603	NFE2L3	1.29921		XP_018866579.1//PREDICTED: stAR-related lipid transfer protein 5 isoform X1 [Gorilla gorilla gorilla];NP_871629.1//stAR-related lipid transfer protein 5 [Homo sapiens]	80765	STARD5	-1.30687
NP_071760.2//dnaJ homolog subfamily C member 1 precursor [Homo sapiens]	64215	DNAJC1	1.29877		NP_001191.1//bone morphogenetic protein 2 preproprotein [Homo sapiens]	650	BMP2	-1.30683
NP_789785.1//dihydrofolate reductase 2, mitochondrial [Homo sapiens]	200895	DHFR2	1.29851		NP_001124537.1//Rieske domain-containing protein isoform 1 [Homo sapiens];XP_011799670.1//PREDICTED: Rieske domain-containing protein isoform X1 [Colobus angolensis palliatus]	317671	RFESD	-1.30639
NP_478679.1//protein Wnt-7b precursor [Homo sapiens]	7477	WNT7B	1.29815		XP_007985007.1//PREDICTED: dapper homolog 1 isoform X1 [Chlorocebus sabaeus];XP_007985008.1//PREDICTED: dapper homolog 1 isoform X2 [Chlorocebus sabaeus]	51339	DACT1	-1.30626
NP_919431.2//PH domain leucine-rich repeat-containing protein phosphatase 1 [Homo sapiens]	23239	PHLPP1	1.29812		ELK15273.1//Myosin light polypeptide 6 [Pteropus alecto];EDL24574.1//mCG140959, isoform CRA_d, partial [Mus musculus]	4637	MYL6	-1.30549
NP_006705.1//acid sphingomyelinase-like phosphodiesterase 3a isoform a precursor [Homo sapiens];NP_001273067.1//acid sphingomyelinase-like phosphodiesterase 3a isoform b [Homo sapiens]	10924	SMPDL3A	1.29786		NP_003623.1//contactin-associated protein 1 precursor [Homo sapiens]	8506	CNTNAP1	-1.30537
NP_116218.2//protein FAM222A [Homo sapiens]	84915	FAM222A	1.29783		NP_001268862.1//condensin-2 complex subunit G2 isoform b [Homo sapiens];NP_060230.5//condensin-2 complex subunit G2 isoform a [Homo sapiens];XP_016814004.1//PREDICTED: condensin-2 complex subunit G2 isoform X3 [Pan troglodytes]	54892	NCAPG2	-1.30533
XP_008061083.2//zinc finger protein 416 [Carlito syrichta]	55659	ZNF416	1.29693		NP_775490.2//serine/threonine-protein kinase SIK1 [Homo sapiens]	150094	SIK1	-1.30526
XP_005542946.1//PREDICTED: sterile alpha motif domain-containing protein 13 isoform X3 [Macaca fascicularis];XP_005542945.1//PREDICTED: sterile alpha motif domain-containing protein 13 isoform X2 [Macaca fascicularis];XP_019269720.1//PREDICTED: sterile alpha motif domain-containing protein 13 [Panthera pardus]	148418	SAMD13	1.29679		NP_004116.2//DNAJC25-GNG10 protein precursor [Homo sapiens]	552891	DNAJC25-GNG10	-1.30526
XP_011743007.1//PREDICTED: LOW QUALITY PROTEIN: diphosphoinositol polyphosphate phosphohydrolase 2 [Macaca nemestrina];XP_012355534.1//PREDICTED: diphosphoinositol polyphosphate phosphohydrolase 2 isoform X3 [Nomascus leucogenys]	11163	NUDT4	1.29672		NP_005248.2//transcription factor GATA-6 [Homo sapiens]	2627	GATA6	-1.3051
XP_526649.2//PREDICTED: cytochrome P450 2U1 isoform X2 [Pan troglodytes];XP_016807466.1//PREDICTED: cytochrome P450 2U1 isoform X4 [Pan troglodytes]	113612	CYP2U1	1.29672		NP_000085.1//collagen alpha-1(VII) chain precursor [Homo sapiens]	1294	COL7A1	-1.30487
OBS58793.1//hypothetical protein A6R68_10121 [Neotoma lepida]	1128	CHRM1	1.29609		NP_000039.2//argininosuccinate lyase isoform 1 [Homo sapiens];NP_001020115.1//argininosuccinate lyase isoform 2 [Homo sapiens];NP_001020117.1//argininosuccinate lyase isoform 3 [Homo sapiens]	435	ASL	-1.30433
NP_001139481.1//solute carrier organic anion transporter family member 5A1 isoform 3 [Homo sapiens];NP_001139480.1//solute carrier organic anion transporter family member 5A1 isoform 2 [Homo sapiens];NP_112220.2//solute carrier organic anion transporter family member 5A1 isoform 1 [Homo sapiens]	81796	SLCO5A1	1.29605		NP_001281264.1//adhesion G protein-coupled receptor B2 isoform 1 preproprotein [Homo sapiens];NP_001281265.1//adhesion G protein-coupled receptor B2 isoform 2 preproprotein [Homo sapiens]	576	ADGRB2	-1.30431
NP_001340362.1//programmed cell death protein 2-like isoform 2 [Homo sapiens];NP_115722.1//programmed cell death protein 2-like isoform 1 [Homo sapiens]	84306	PDCD2L	1.29603		NP_078831.4//F-box/LRR-repeat protein 6 isoform 2 [Homo sapiens];XP_016801822.1//PREDICTED: F-box/LRR-repeat protein 6 isoform X3 [Pan troglodytes];Q8N531.1//RecName: Full=F-box/LRR-repeat protein 6; AltName: Full=F-box and leucine-rich repeat protein 6; AltName: Full=F-box protein FBL6; AltName: Full=FBL6A;BAB15499.1//unnamed protein product [Homo sapiens];AAQ15258.1//PP14630 [Homo sapiens];NP_0…	26233	FBXL6	-1.30415
NP_001013679.2//GDP-D-glucose phosphorylase 1 [Homo sapiens]	390637	GDPGP1	1.29591		XP_009451324.1//PREDICTED: uridine phosphorylase 1 isoform X2 [Pan troglodytes];NP_003355.1//uridine phosphorylase 1 isoform a [Homo sapiens];NP_001274357.1//uridine phosphorylase 1 isoform b [Homo sapiens]	7378	UPP1	-1.30376
NP_001879.1//ketimine reductase mu-crystallin [Homo sapiens]	1428	CRYM	1.29562		XP_021513620.1//uncharacterized protein LOC110561496 [Meriones unguiculatus];XP_005396651.1//PREDICTED: protein transport protein Sec61 subunit gamma [Chinchilla lanigera]	23480	SEC61G	-1.30346
XP_005263597.1//PREDICTED: GDH/6PGL endoplasmic bifunctional protein isoform X1 [Homo sapiens];NP_001269516.1//GDH/6PGL endoplasmic bifunctional protein isoform 1 precursor [Homo sapiens];NP_004276.2//GDH/6PGL endoplasmic bifunctional protein isoform 2 precursor [Homo sapiens];XP_018866215.1//PREDICTED: GDH/6PGL endoplasmic bifunctional protein isoform X1 [Gorilla gorilla gorilla];XP_018866223.1/…	9563	H6PD	1.29559		EAW78718.1//FLJ16641 protein, isoform CRA_a [Homo sapiens];XP_011511118.1//PREDICTED: leucine-, glutamate- and lysine-rich protein 1 isoform X11 [Homo sapiens];XP_006713694.1//PREDICTED: leucine-, glutamate- and lysine-rich protein 1 isoform X1 [Homo sapiens]	389170	LEKR1	-1.30308
EAW62567.1//chromosome 9 open reading frame 41, isoform CRA_c [Homo sapiens];XP_018889794.1//PREDICTED: carnosine N-methyltransferase isoform X3 [Gorilla gorilla gorilla]	138199	CARNMT1	1.29557		XP_018873670.1//PREDICTED: uncharacterized protein C22orf46 homolog isoform X1 [Gorilla gorilla gorilla];XP_018873674.1//PREDICTED: uncharacterized protein C22orf46 homolog isoform X4 [Gorilla gorilla gorilla]	79640	C22orf46	-1.30296
NP_001324.2//cathepsin L2 preproprotein [Homo sapiens];XP_002820055.1//PREDICTED: cathepsin L2 isoform X1 [Pongo abelii]	1515	CTSV	1.29522		NP_001177739.1//arf-GAP with GTPase, ANK repeat and PH domain-containing protein 9 [Homo sapiens]	642517	AGAP9	-1.30294
NP_115710.2//rRNA-processing protein UTP23 homolog [Homo sapiens]	84294	UTP23	1.29496		NP_001278391.1//TBC1 domain family member 3G [Homo sapiens]	101060321	TBC1D3G	-1.30286
NP_001073919.1//BEN domain-containing protein 3 [Homo sapiens]	57673	BEND3	1.29489		NP_001284584.1//kinesin-like protein KIF2C isoform 2 [Homo sapiens];NP_001284585.1//kinesin-like protein KIF2C isoform 3 [Homo sapiens];NP_006836.2//kinesin-like protein KIF2C isoform 1 [Homo sapiens]	11004	KIF2C	-1.30285
XP_012497726.1//PREDICTED: protein FAM167B [Propithecus coquereli]	84734	FAM167B	1.2948		XP_011352958.1//PREDICTED: male-enhanced antigen 1 isoform X4 [Pteropus vampyrus];NP_055438.1//male-enhanced antigen 1 isoform 1 [Homo sapiens];XP_005249178.1//PREDICTED: male-enhanced antigen 1 isoform X1 [Homo sapiens]	4201	MEA1	-1.30278
NP_057128.2//fumarylacetoacetate hydrolase domain-containing protein 2A [Homo sapiens]	51011	FAHD2A	1.29477		NP_085148.1//SH3 domain-binding protein 5-like isoform 1 [Homo sapiens];XP_017400812.1//PREDICTED: SH3 domain-binding protein 5-like isoform X2 [Cebus capucinus imitator];NP_001309393.1//SH3 domain-binding protein 5-like isoform 3 [Homo sapiens]	80851	SH3BP5L	-1.30267
NP_112595.2//rho GTPase-activating protein 24 isoform 2 [Homo sapiens];NP_001274734.1//rho GTPase-activating protein 24 isoform 4 [Homo sapiens];NP_001333022.1//rho GTPase-activating protein 24 isoform 5 [Homo sapiens];XP_011807167.1//PREDICTED: rho GTPase-activating protein 24 isoform X2 [Colobus angolensis palliatus]	83478	ARHGAP24	1.29465		NP_001276093.1//lysyl oxidase homolog 3 isoform 2 precursor [Homo sapiens];XP_003268750.1//PREDICTED: lysyl oxidase homolog 3 isoform X1 [Nomascus leucogenys];NP_115992.1//lysyl oxidase homolog 3 isoform 1 precursor [Homo sapiens]	84695	LOXL3	-1.30261
XP_008057777.1//3-hydroxybutyrate dehydrogenase type 2 isoform X1 [Carlito syrichta]	56898	BDH2	1.29453		XP_016863515.1//PREDICTED: protein inturned isoform X9 [Homo sapiens];NP_056508.2//protein inturned [Homo sapiens]	27152	INTU	-1.3026
XP_007998391.1//PREDICTED: putative glycerol kinase 3 [Chlorocebus sabaeus];XP_011815059.1//PREDICTED: glycerol kinase-like isoform X2 [Colobus angolensis palliatus]	2710	GK	1.29437		XP_011911306.1//PREDICTED: SKI/DACH domain-containing protein 1 isoform X1 [Cercocebus atys]	387640	SKIDA1	-1.30255
AAH02961.1//WAS protein, partial [Homo sapiens]	7454	WAS	1.29412		XP_020369783.1//LOW QUALITY PROTEIN: uncharacterized protein LOC109914588 [Rhincodon typus]	114898	C1QTNF2	-1.30237
NP_689673.2//uncharacterized protein C17orf77 [Homo sapiens]	146723	C17orf77	1.29405		NP_001278296.1//PGC-1 and ERR-induced regulator in muscle protein 1 isoform 2 [Homo sapiens];NP_001278295.1//PGC-1 and ERR-induced regulator in muscle protein 1 isoform 1 [Homo sapiens]	84808	PERM1	-1.3022
NP_001010854.1//tetratricopeptide repeat protein 7B isoform 1 [Homo sapiens];XP_016876534.1//PREDICTED: tetratricopeptide repeat protein 7B isoform X2 [Homo sapiens]	145567	TTC7B	1.29403		NP_114072.1//frizzled-8 precursor [Homo sapiens]	8325	FZD8	-1.30199
XP_011946100.1//PREDICTED: protocadherin gamma-B7 [Cercocebus atys]	56099	PCDHGB7	1.2939		NP_001020329.1//HLA class II histocompatibility antigen gamma chain isoform c [Homo sapiens];NP_004346.1//HLA class II histocompatibility antigen gamma chain isoform b [Homo sapiens];NP_001020330.1//HLA class II histocompatibility antigen gamma chain isoform a [Homo sapiens]	972	CD74	-1.30193
XP_006159595.1//PREDICTED: phospholipid-transporting ATPase IB isoform X1 [Tupaia chinensis];XP_012664962.1//PREDICTED: phospholipid-transporting ATPase IB isoform X1 [Otolemur garnettii]	51761	ATP8A2	1.29387		XP_017366351.1//PREDICTED: putative RNA-binding protein Luc7-like 1 isoform X1 [Cebus capucinus imitator];XP_010799094.1//PREDICTED: putative RNA-binding protein Luc7-like 1 isoform X1 [Bos taurus];XP_017366352.1//PREDICTED: putative RNA-binding protein Luc7-like 1 isoform X2 [Cebus capucinus imitator];XP_011815462.1//PREDICTED: putative RNA-binding protein Luc7-like 1 isoform X2 [Colobus angolen…	55692	LUC7L	-1.3019
XP_006724874.1//PREDICTED: gamma-aminobutyric acid receptor subunit alpha-3 isoform X1 [Homo sapiens];XP_007452192.1//PREDICTED: gamma-aminobutyric acid receptor subunit alpha-3 [Lipotes vexillifer];NP_000799.1//gamma-aminobutyric acid receptor subunit alpha-3 precursor [Homo sapiens]	2556	GABRA3	1.2938		NP_775835.2//neuronal tyrosine-phosphorylated phosphoinositide-3-kinase adapter 1 [Homo sapiens]	222950	NYAP1	-1.30154
NP_001137485.1//ranBP2-like and GRIP domain-containing protein 3 [Homo sapiens]	653489	RGPD3	1.29346		NP_057664.1//protocadherin-12 precursor [Homo sapiens]	51294	PCDH12	-1.30153
NP_001020528.1//alanine and arginine-rich domain-containing protein [Homo sapiens]	441376	AARD	1.29346		XP_016869378.1//PREDICTED: epiplakin isoform X1 [Homo sapiens]	83481	EPPK1	-1.30153
NP_115536.1//dermatan-sulfate epimerase-like protein precursor [Homo sapiens]	92126	DSEL	1.29287		NP_001161744.1//inositol 1,4,5-trisphosphate receptor type 1 isoform 3 [Homo sapiens];NP_002213.5//inositol 1,4,5-trisphosphate receptor type 1 isoform 2 [Homo sapiens];EAW63915.1//inositol 1,4,5-triphosphate receptor, type 1, isoform CRA_e [Homo sapiens];EAW63913.1//inositol 1,4,5-triphosphate receptor, type 1, isoform CRA_d [Homo sapiens];NP_001093422.2//inositol 1,4,5-trisphosphate receptor ty…	3708	ITPR1	-1.30122
NP_006447.2//alpha-N-acetylgalactosaminide alpha-2,6-sialyltransferase 2 precursor [Homo sapiens]	10610	ST6GALNAC2	1.29273		EAW96781.1//integrin, alpha 5 (fibronectin receptor, alpha polypeptide), isoform CRA_b [Homo sapiens]	3678	ITGA5	-1.301
NP_079020.13//calcium-responsive transcription factor isoform 1 [Homo sapiens];XP_011510170.1//PREDICTED: calcium-responsive transcription factor isoform X5 [Homo sapiens];NP_001309358.1//calcium-responsive transcription factor isoform 4 [Homo sapiens];NP_001269841.1//calcium-responsive transcription factor isoform 3 [Homo sapiens];NP_001269839.1//calcium-responsive transcription factor isoform 2…	79800	CARF	1.29186		XP_009244585.1//PREDICTED: protein FAM111A [Pongo abelii];NP_071357.2//protein FAM111A [Homo sapiens]	63901	FAM111A	-1.30067
NP_005535.1//insulin receptor substrate 1 [Homo sapiens]	3667	IRS1	1.29182		Q9NPC1.1//RecName: Full=Leukotriene B4 receptor 2; Short=LTB4-R 2; Short=LTB4-R2; AltName: Full=LTB4 receptor JULF2; AltName: Full=Leukotriene B4 receptor BLT2; AltName: Full=Seven transmembrane receptor BLTR2;XP_008959514.2//PREDICTED: LOW QUALITY PROTEIN: leukotriene B4 receptor 2 [Pan paniscus]	56413	LTB4R2	-1.30062
NP_001124429.1//cation channel sperm-associated protein subunit epsilon isoform 1 precursor [Homo sapiens]	257044	CATSPERE	1.29163		NP_078809.2//carbohydrate sulfotransferase 5 [Homo sapiens]	23563	CHST5	-1.30058
XP_012667393.1//PREDICTED: SH3 domain-binding glutamic acid-rich protein [Otolemur garnettii];XP_005155278.2//PREDICTED: LOW QUALITY PROTEIN: SH3 domain-binding glutamic acid-rich protein, partial [Melopsittacus undulatus];XP_006878440.1//PREDICTED: LOW QUALITY PROTEIN: SH3 domain binding glutamic acid-rich protein [Chrysochloris asiatica]	6450	SH3BGR	1.29133		NP_061991.3//transmembrane protein 234 precursor [Homo sapiens]	56063	TMEM234	-1.30057
ELK03846.1//Vesicle-associated membrane protein 2 [Pteropus alecto];XP_010841503.1//PREDICTED: vesicle-associated membrane protein 2 [Bison bison bison]	6844	VAMP2	1.29097		NP_001002021.2//ATP-dependent 6-phosphofructokinase, liver type isoform a [Homo sapiens];AAH08964.1//Phosphofructokinase, liver [Homo sapiens]	5211	PFKL	-1.30056
NP_006568.2//N-acetyllactosaminide beta-1,3-N-acetylglucosaminyltransferase 2 [Homo sapiens]	10678	B3GNT2	1.29048		NP_056156.2//condensin complex subunit 2 isoform 1 [Homo sapiens];NP_001268640.1//condensin complex subunit 2 isoform 3 [Homo sapiens];NP_001268639.1//condensin complex subunit 2 isoform 2 [Homo sapiens]	23397	NCAPH	-1.30006
XP_009433925.1//PREDICTED: transmembrane protein 91 isoform X4 [Pan troglodytes];XP_009433924.1//PREDICTED: transmembrane protein 91 isoform X1 [Pan troglodytes];EAW57035.1//hCG22325, isoform CRA_a, partial [Homo sapiens];XP_003953548.2//PREDICTED: transmembrane protein 91 isoform X3 [Pan troglodytes];XP_016791541.1//PREDICTED: transmembrane protein 91 isoform X5 [Pan troglodytes]	641649	TMEM91	1.29027		NP_076975.2//transmembrane protein PVRIG [Homo sapiens]	79037	PVRIG	-1.30002
EAW60114.1//RAB, member of RAS oncogene family-like 4, isoform CRA_a, partial [Homo sapiens]	11020	IFT27	1.29019		NP_001130002.1//glia-derived nexin isoform c precursor [Homo sapiens];XP_005246698.1//PREDICTED: glia-derived nexin isoform X1 [Homo sapiens]	5270	SERPINE2	-1.2999
NP_001265522.1//methylmalonate-semialdehyde dehydrogenase [acylating], mitochondrial isoform 2 precursor [Homo sapiens];NP_005580.1//methylmalonate-semialdehyde dehydrogenase [acylating], mitochondrial isoform 1 precursor [Homo sapiens]	4329	ALDH6A1	1.29005		NP_001243615.1//casein kinase 2, alpha 1 polypeptide-like [Homo sapiens]	283106	CSNK2A3	-1.29908
NP_001269941.1//DEP domain-containing mTOR-interacting protein isoform 2 [Homo sapiens];NP_073620.2//DEP domain-containing mTOR-interacting protein isoform 1 [Homo sapiens]	64798	DEPTOR	1.28972		NP_001257817.1//mitochondrial dicarboxylate carrier isoform 1 [Homo sapiens];NP_001257882.1//mitochondrial dicarboxylate carrier isoform 3 [Homo sapiens];NP_036272.2//mitochondrial dicarboxylate carrier isoform 2 [Homo sapiens]	1468	SLC25A10	-1.29879
XP_006202373.2//PREDICTED: zinc finger protein 397 isoform X2 [Vicugna pacos];XP_020032604.1//zinc finger protein with KRAB and SCAN domains 4 isoform X1 [Castor canadensis];XP_007972111.1//PREDICTED: LOW QUALITY PROTEIN: zinc finger and SCAN domain-containing protein 12 [Chlorocebus sabaeus]	64288	ZSCAN31	1.28934		NP_110445.1//coiled-coil domain-containing protein 130 isoform a [Homo sapiens];NP_001307498.1//coiled-coil domain-containing protein 130 isoform c [Homo sapiens];NP_001307495.1//coiled-coil domain-containing protein 130 isoform b [Homo sapiens]	81576	CCDC130	-1.2986
XP_011534951.1//PREDICTED: ATP synthase subunit s, mitochondrial isoform X1 [Homo sapiens];NP_001003803.1//ATP synthase subunit s, mitochondrial isoform a precursor [Homo sapiens];XP_009247335.1//PREDICTED: ATP synthase subunit s, mitochondrial isoform X4 [Pongo abelii];NP_056499.2//ATP synthase subunit s, mitochondrial isoform c precursor [Homo sapiens];NP_001003805.1//ATP synthase subunit s, mi…	27109	ATP5S	1.28929		EAW96196.1//mago-nashi homolog, isoform CRA_a [Homo sapiens];XP_017373673.1//PREDICTED: protein mago nashi homolog 2 isoform X2 [Cebus capucinus imitator];ELR45829.1//Protein mago nashi-like protein 2, partial [Bos mutus];XP_005378983.1//PREDICTED: protein mago nashi homolog 2 isoform X2 [Chinchilla lanigera]	55110	MAGOHB	-1.29829
NP_055405.3//syncytin-1 precursor [Homo sapiens]	30816	ERVW-1	1.28886		NP_065820.1//retrotransposon Gag-like protein 9 [Homo sapiens]	57529	RTL9	-1.2982
XP_006058011.1//PREDICTED: transcription factor jun-D [Bubalus bubalis];XP_014978833.1//PREDICTED: transcription factor jun-D [Macaca mulatta]	3727	JUND	1.28865		EAW74020.1//hCG2020155, isoform CRA_a [Homo sapiens];XP_008272610.1//PREDICTED: neuroblast differentiation-associated protein AHNAK isoform X11 [Oryctolagus cuniculus];XP_006995267.1//PREDICTED: neuroblast differentiation-associated protein AHNAK isoform X2 [Peromyscus maniculatus bairdii];XP_017359478.1//PREDICTED: neuroblast differentiation-associated protein AHNAK isoform X19 [Cebus capucinus …	79026	AHNAK	-1.29786
XP_012632595.1//advillin isoform X7 [Microcebus murinus]	10677	AVIL	1.28857		NP_001289624.1//beta-defensin 134 precursor [Homo sapiens]	613211	DEFB134	-1.29741
NP_149350.3//zinc finger protein 658 [Homo sapiens]	26149	ZNF658	1.28856		NP_001025062.1//phosphoglycerate mutase 4 [Homo sapiens]	441531	PGAM4	-1.29741
CAA57693.2//MN1 protein [Homo sapiens]	4330	MN1	1.28851		NP_787034.1//spermine oxidase isoform 2 [Homo sapiens];NP_001257620.1//spermine oxidase isoform 6 [Homo sapiens];NP_787033.1//spermine oxidase isoform 1 [Homo sapiens];NP_787035.1//spermine oxidase isoform 3 [Homo sapiens];NP_787036.1//spermine oxidase isoform 4 [Homo sapiens]	54498	SMOX	-1.29703
NP_001334936.1//zinc finger protein 776 isoform 2 [Homo sapiens];XP_011835096.1//PREDICTED: LOW QUALITY PROTEIN: putative uncharacterized zinc finger protein 814 [Mandrillus leucophaeus]	284309	ZNF776	1.28779		NP_008952.1//protein DEPP [Homo sapiens]	11067	DEPP1	-1.29684
XP_016801557.1//PREDICTED: LOW QUALITY PROTEIN: zinc finger protein 85-like [Pan troglodytes]	109504726	ERV3-1-ZNF117	1.28768		NP_115712.1//DNA replication complex GINS protein SLD5 [Homo sapiens]	84296	GINS4	-1.29673
NP_001254490.1//tight junction protein ZO-3 isoform 2 [Homo sapiens]	27134	TJP3	1.28767		NP_001139256.1//BLOC-1-related complex subunit 8 isoform 1 [Homo sapiens];XP_012596916.1//BLOC-1-related complex subunit 8 isoform X1 [Microcebus murinus]	729991	BORCS8	-1.29643
NP_001308768.1//carbonic anhydrase-related protein isoform c [Homo sapiens];NP_004047.3//carbonic anhydrase-related protein isoform a [Homo sapiens];NP_001308767.1//carbonic anhydrase-related protein isoform b [Homo sapiens]	767	CA8	1.28702		NP_006222.2//DNA polymerase epsilon catalytic subunit A [Homo sapiens]	5426	POLE	-1.29641
NP_004224.1//CD83 antigen isoform a precursor [Homo sapiens];NP_001035370.1//CD83 antigen isoform b precursor [Homo sapiens]	9308	CD83	1.28684		NP_006278.1//tissue factor pathway inhibitor isoform a precursor [Homo sapiens];NP_001027452.1//tissue factor pathway inhibitor isoform b precursor [Homo sapiens]	7035	TFPI	-1.29595
NP_001600.1//short/branched chain specific acyl-CoA dehydrogenase, mitochondrial isoform 1 precursor [Homo sapiens];XP_016775037.1//PREDICTED: short/branched chain specific acyl-CoA dehydrogenase, mitochondrial isoform X1 [Pan troglodytes]	36	ACADSB	1.28674		NP_004144.2//origin recognition complex subunit 1 isoform 1 [Homo sapiens];NP_001177748.1//origin recognition complex subunit 1 isoform 2 [Homo sapiens]	4998	ORC1	-1.29589
NP_003098.1//transcription factor SOX-4 [Homo sapiens]	6659	SOX4	1.28647		XP_008015984.1//PREDICTED: condensin complex subunit 3 [Chlorocebus sabaeus]	64151	NCAPG	-1.29587
NP_055069.1//UDP-D-xylose:ribitol-5-phosphate beta1,4-xylosyltransferase isoform 1 [Homo sapiens];XP_011726640.1//PREDICTED: transmembrane protein 5 isoform X3 [Macaca nemestrina]	10329	RXYLT1	1.28645		NP_037488.2//monocarboxylate transporter 3 [Homo sapiens]	23539	SLC16A8	-1.29559
CAH10603.1//hypothetical protein, partial [Homo sapiens]	10137	RBM12	1.28631		AAH09227.2//RAB13 protein, partial [Homo sapiens];AAH94846.1//RAB13 protein, partial [Homo sapiens]	5872	RAB13	-1.29509
XP_015001421.1//PREDICTED: uncharacterized protein C8orf76 homolog isoform X2 [Macaca mulatta];NP_001191109.1//zinc fingers and homeoboxes protein 1, isoform 2 [Homo sapiens]	100533106	ZHX1-C8orf76	1.28629		ERE87539.1//serine/threonine-protein phosphatase 2A regulatory subunit B alpha isoform [Cricetulus griseus];XP_003272940.2//PREDICTED: BCL2/adenovirus E1B 19 kDa protein-interacting protein 3-like isoform X1 [Nomascus leucogenys]	665	BNIP3L	-1.29489
NP_001186781.1//GTP:AMP phosphotransferase AK3, mitochondrial isoform b [Homo sapiens];NP_057366.2//GTP:AMP phosphotransferase AK3, mitochondrial isoform a [Homo sapiens];AAP97143.1//GTP:ATP phosphotransferase [Homo sapiens]	50808	AK3	1.28627		XP_016790766.1//PREDICTED: DDB1- and CUL4-associated factor 15 [Pan troglodytes]	90379	DCAF15	-1.29474
XP_017736722.1//PREDICTED: elongation factor 1-alpha 2 [Rhinopithecus bieti]	1917	EEF1A2	1.2857		NP_002195.1//integrin alpha-3 preproprotein [Homo sapiens]	3675	ITGA3	-1.29473
XP_017357440.1//PREDICTED: kynurenine--oxoglutarate transaminase 3 isoform X1 [Cebus capucinus imitator];XP_017357441.1//PREDICTED: kynurenine--oxoglutarate transaminase 3 isoform X2 [Cebus capucinus imitator];NP_062556.2//RNA binding motif protein, X-linked-like-1 [Homo sapiens]	56267	KYAT3	1.28563		NP_001438.1//protocadherin Fat 2 precursor [Homo sapiens]	2196	FAT2	-1.29402
NP_055061.1//cadherin EGF LAG seven-pass G-type receptor 1 precursor [Homo sapiens];XP_011917908.1//PREDICTED: cadherin EGF LAG seven-pass G-type receptor 1 isoform X1 [Cercocebus atys]	9620	CELSR1	1.2856		NP_003727.1//protocadherin gamma-B4 isoform 1 precursor [Homo sapiens];NP_115269.1//protocadherin gamma-B4 isoform 2 precursor [Homo sapiens]	8641	PCDHGB4	-1.29347
NP_001338790.1//liprin-beta-2 isoform 12 [Homo sapiens];NP_001243498.1//liprin-beta-2 isoform 3 [Homo sapiens];NP_001338785.1//liprin-beta-2 isoform 7 [Homo sapiens];NP_001338782.1//liprin-beta-2 isoform 4 [Homo sapiens];NP_001338787.1//liprin-beta-2 isoform 9 [Homo sapiens];NP_001243497.1//liprin-beta-2 isoform 2 [Homo sapiens];Q8ND30.3//RecName: Full=Liprin-beta-2; AltName: Full=Protein tyrosin…	8495	PPFIBP2	1.28537		BAA76314.1//Trad [Homo sapiens];NP_001309926.1//kalirin isoform 13 [Homo sapiens];NP_001019831.2//kalirin isoform 1 [Homo sapiens];XP_003434128.1//kalirin isoform X19 [Canis lupus familiaris];NP_001309922.1//kalirin isoform 9 [Homo sapiens];NP_001309929.1//kalirin isoform 16 [Homo sapiens];XP_005639636.1//kalirin isoform X7 [Canis lupus familiaris];NP_001309918.1//kalirin isoform 5 [Homo sapiens]…	8997	KALRN	-1.29339
XP_003270895.1//PREDICTED: transient receptor potential cation channel subfamily V member 5 [Nomascus leucogenys]	56302	TRPV5	1.28511		NP_005182.1//T-lymphocyte activation antigen CD80 precursor [Homo sapiens]	941	CD80	-1.29333
NP_077016.2//glutathione-specific gamma-glutamylcyclotransferase 1 isoform a [Homo sapiens];NP_001136248.1//glutathione-specific gamma-glutamylcyclotransferase 1 isoform b [Homo sapiens]	79094	CHAC1	1.28495		NP_055690.1//kinesin-like protein KIF14 isoform 1 [Homo sapiens];XP_011508537.1//PREDICTED: kinesin-like protein KIF14 isoform X4 [Homo sapiens];AAI13743.1//Kinesin family member 14 [Homo sapiens];XP_010360967.1//PREDICTED: kinesin-like protein KIF14 [Rhinopithecus roxellana]	9928	KIF14	-1.29321
NP_001244953.1//SKI family transcriptional corepressor 1 [Homo sapiens]	390598	SKOR1	1.28477		NP_001255.3//corneodesmosin precursor [Homo sapiens]	1041	CDSN	-1.2928
XP_001152022.2//PREDICTED: heat shock protein beta-7 isoform X3 [Pan troglodytes];XP_009447270.1//PREDICTED: heat shock protein beta-7 isoform X1 [Pan troglodytes];NP_001336611.1//heat shock protein beta-7 isoform 1 [Homo sapiens];XP_009447280.1//PREDICTED: heat shock protein beta-7 isoform X2 [Pan troglodytes]	27129	HSPB7	1.28452		NP_001338232.1//probable palmitoyltransferase ZDHHC11B [Homo sapiens]	653082	ZDHHC11B	-1.29264
XP_017364622.1//PREDICTED: 60S ribosomal protein L34 isoform X1 [Cebus capucinus imitator];OBS78045.1//hypothetical protein A6R68_19564, partial [Neotoma lepida]	6164	RPL34	1.28435		NP_001010860.1//sterile alpha motif domain-containing protein 15 [Homo sapiens]	161394	SAMD15	-1.29255
XP_011828567.1//PREDICTED: transmembrane protein 220 isoform X3 [Mandrillus leucophaeus];XP_008008573.1//PREDICTED: transmembrane protein 220 isoform X1 [Chlorocebus sabaeus];XP_011828568.1//PREDICTED: transmembrane protein 220 isoform X4 [Mandrillus leucophaeus]	388335	TMEM220	1.28367		XP_016874252.1//PREDICTED: serine dehydratase-like isoform X1 [Homo sapiens]	113675	SDSL	-1.29209
EPQ08921.1//Myelin proteolipid protein [Myotis brandtii];NP_001291933.1//myelin proteolipid protein isoform 3 [Homo sapiens];NP_955772.1//myelin proteolipid protein isoform 2 [Homo sapiens]	5354	PLP1	1.28327		XP_016880682.1//PREDICTED: axin-2 isoform X2 [Homo sapiens];NP_004646.3//axin-2 [Homo sapiens]	8313	AXIN2	-1.29193
NP_001017417.1//cancer/testis antigen family 45 member A1 [Homo sapiens];XP_002832200.1//PREDICTED: cancer/testis antigen family 45 member A5 isoform X1 [Pongo abelii];NP_001017435.1//cancer/testis antigen family 45 member A3 [Homo sapiens]	541466	CT45A1	1.28311		NP_055035.1//transmembrane 4 L6 family member 1 [Homo sapiens]	4071	TM4SF1	-1.29175
NP_066288.2//deformed epidermal autoregulatory factor 1 homolog isoform a [Homo sapiens];NP_001280563.1//deformed epidermal autoregulatory factor 1 homolog isoform b [Homo sapiens]	10522	DEAF1	1.28267		XP_012387809.1//PREDICTED: POC1 centriolar protein homolog A isoform X2 [Orcinus orca];XP_006196438.1//PREDICTED: POC1 centriolar protein homolog A [Vicugna pacos];AAI19694.1//WDR51A protein, partial [Homo sapiens]	25886	POC1A	-1.29168
NP_062458.1//homeobox protein Hox-D8 isoform 1 [Homo sapiens];NP_001186675.1//homeobox protein Hox-D8 isoform 2 [Homo sapiens];BAC03813.1//unnamed protein product [Homo sapiens]	3234	HOXD8	1.28253		XP_009441414.1//PREDICTED: interleukin-36 receptor antagonist protein [Pan troglodytes]	26525	IL36RN	-1.2912
XP_004395896.1//PREDICTED: aldehyde dehydrogenase, mitochondrial isoform X2 [Odobenus rosmarus divergens];XP_019322984.1//PREDICTED: aldehyde dehydrogenase, mitochondrial [Panthera pardus]	217	ALDH2	1.28199		NP_054868.3//WD repeat-containing protein 91 [Homo sapiens]	29062	WDR91	-1.29109
NP_055541.1//TANK-binding kinase 1-binding protein 1 [Homo sapiens]	9755	TBKBP1	1.28166		AAH40878.1//KIF7 protein, partial [Homo sapiens];XP_011519833.1//PREDICTED: kinesin-like protein KIF7 isoform X1 [Homo sapiens]	374654	KIF7	-1.29105
XP_007958363.1//PREDICTED: dolichyl-phosphate beta-glucosyltransferase isoform X1 [Chlorocebus sabaeus]	29880	ALG5	1.28158		NP_777604.2//testis-specific serine/threonine-protein kinase 4 isoform 2 [Homo sapiens];NP_001171668.1//testis-specific serine/threonine-protein kinase 4 isoform 1 [Homo sapiens]	283629	TSSK4	-1.29082
EAW95259.1//MKI67 (FHA domain) interacting nucleolar phosphoprotein, isoform CRA_a [Homo sapiens]	84365	NIFK	1.28084		NP_001306153.1//exonuclease 1 isoform c [Homo sapiens];NP_006018.4//exonuclease 1 isoform b [Homo sapiens];NP_003677.4//exonuclease 1 isoform a [Homo sapiens]	9156	EXO1	-1.29073
NP_003909.2//glycogenin-2 isoform b [Homo sapiens];XP_018875015.1//PREDICTED: glycogenin-2 isoform X3 [Gorilla gorilla gorilla];NP_001171631.1//glycogenin-2 isoform c [Homo sapiens];NP_001171632.1//glycogenin-2 isoform d [Homo sapiens];NP_001073324.1//glycogenin-2 isoform a [Homo sapiens]	8908	GYG2	1.28078		XP_005256578.1//PREDICTED: beta-enolase isoform X1 [Homo sapiens];EAW90376.1//enolase 3 (beta, muscle), isoform CRA_b [Homo sapiens];NP_001180432.1//beta-enolase isoform 2 [Homo sapiens]	2027	ENO3	-1.29027
NP_001271277.1//IQ domain-containing protein H isoform 4 [Homo sapiens];XP_016877988.1//PREDICTED: IQ domain-containing protein H isoform X17 [Homo sapiens];NP_001309403.1//IQ domain-containing protein H isoform 10 [Homo sapiens];XP_014196992.1//PREDICTED: IQ domain-containing protein H isoform X4 [Pan paniscus];XP_011520225.1//PREDICTED: IQ domain-containing protein H isoform X25 [Homo sapiens];…	64799	IQCH	1.28074		NP_001161407.1//cerebral cavernous malformations 2 protein isoform 4 [Homo sapiens];AAQ15228.1//PP10187 [Homo sapiens];NP_001025006.1//cerebral cavernous malformations 2 protein isoform 1 [Homo sapiens]	83605	CCM2	-1.28985
EDK98982.1//mCG129313, isoform CRA_a [Mus musculus];EDK98983.1//mCG129313, isoform CRA_b, partial [Mus musculus]	4144	MAT2A	1.28043		XP_009453286.2//PREDICTED: LOW QUALITY PROTEIN: 8-oxo-dGDP phosphatase NUDT18 [Pan troglodytes];EAW63719.1//nudix (nucleoside diphosphate linked moiety X)-type motif 18 [Homo sapiens]	79873	NUDT18	-1.28979
XP_009231286.1//PREDICTED: zinc finger protein 836 isoform X1 [Pongo abelii]	162962	ZNF836	1.28037		XP_012324158.2//U11/U12 small nuclear ribonucleoprotein 25 kDa protein [Aotus nancymaae]	79622	SNRNP25	-1.28963
NP_001317279.1//ubiA prenyltransferase domain-containing protein 1 isoform 3 [Homo sapiens];NP_001317278.1//ubiA prenyltransferase domain-containing protein 1 isoform 2 [Homo sapiens];NP_037451.1//ubiA prenyltransferase domain-containing protein 1 isoform 1 [Homo sapiens]	29914	UBIAD1	1.28015		XP_009241674.1//PREDICTED: tripartite motif-containing protein 46 isoform X6 [Pongo abelii];XP_011783665.1//PREDICTED: tripartite motif-containing protein 46 isoform X6 [Colobus angolensis palliatus];XP_006895868.1//PREDICTED: tripartite motif-containing protein 46 isoform X1 [Elephantulus edwardii];NP_001243530.1//tripartite motif-containing protein 46 isoform 4 [Homo sapiens];XP_547551.2//tripa…	80128	TRIM46	-1.28951
NP_001122312.1//voltage-dependent L-type calcium channel subunit alpha-1D isoform b [Homo sapiens];NP_000711.1//voltage-dependent L-type calcium channel subunit alpha-1D isoform a [Homo sapiens];NP_001122311.1//voltage-dependent L-type calcium channel subunit alpha-1D isoform c [Homo sapiens]	776	CACNA1D	1.28012		AAL89738.2//oxidored-nitro domain-containing protein, partial [Homo sapiens];NP_996668.1//protein OSCP1 isoform 2 [Homo sapiens]	127700	OSCP1	-1.28939
NP_057462.2//variable charge X-linked protein 2 [Homo sapiens]	51480	VCX2	1.28012		NP_005566.2//leucyl-cystinyl aminopeptidase isoform 1 [Homo sapiens];XP_009447672.2//PREDICTED: leucyl-cystinyl aminopeptidase isoform X1 [Pan troglodytes]	4012	LNPEP	-1.28936
NP_079488.2//CXXC-type zinc finger protein 4 [Homo sapiens]	80319	CXXC4	1.28012		XP_007468545.1//PREDICTED: uncharacterized protein LOC103082376 [Lipotes vexillifer];XP_007937435.1//PREDICTED: tubulin beta-3 chain [Orycteropus afer afer]	10381	TUBB3	-1.28932
XP_003930321.1//PREDICTED: LOW QUALITY PROTEIN: dynein heavy chain 3, axonemal [Saimiri boliviensis boliviensis];XP_018868309.1//PREDICTED: dynein heavy chain 3, axonemal [Gorilla gorilla gorilla];XP_017389831.1//PREDICTED: dynein heavy chain 3, axonemal isoform X1 [Cebus capucinus imitator]	55567	DNAH3	1.28012		NP_055164.1//apolipoprotein L3 isoform 2 [Homo sapiens];NP_663615.1//apolipoprotein L3 isoform 1 [Homo sapiens]	80833	APOL3	-1.28929
XP_016806465.1//PREDICTED: sodium/hydrogen exchanger 9B1 isoform X1 [Pan troglodytes]	150159	SLC9B1	1.2799		XP_021520588.1//SH3 domain and tetratricopeptide repeat-containing protein 2 [Aotus nancymaae];AAI14487.1//SH3TC2 protein [Homo sapiens];NP_078853.2//SH3 domain and tetratricopeptide repeat-containing protein 2 [Homo sapiens]	79628	SH3TC2	-1.28922
XP_005269675.2//PREDICTED: protein FAM13C isoform X1 [Homo sapiens];NP_001334778.1//protein FAM13C isoform 6 [Homo sapiens];XP_005269676.2//PREDICTED: protein FAM13C isoform X5 [Homo sapiens];NP_001334781.1//protein FAM13C isoform 5 [Homo sapiens];NP_001334772.1//protein FAM13C isoform 10 [Homo sapiens];NP_001334777.1//protein FAM13C isoform 7 [Homo sapiens];NP_937858.2//protein FAM13C isoform 1 …	220965	FAM13C	1.2799		NP_997213.1//magnesium transporter NIPA3 [Homo sapiens]	152519	NIPAL1	-1.28921
NP_000311.2//dihydropteridine reductase isoform 1 [Homo sapiens];NP_001293069.1//dihydropteridine reductase isoform 2 [Homo sapiens]	5860	QDPR	1.27976		XP_001367603.1//PREDICTED: echinoderm microtubule-associated protein-like 1 isoform X4 [Monodelphis domestica];XP_001367643.1//PREDICTED: echinoderm microtubule-associated protein-like 1 isoform X7 [Monodelphis domestica]	2009	EML1	-1.28904
XP_009192262.2//LOW QUALITY PROTEIN: putative zinc finger protein 66 [Papio anubis]	90649	ZNF486	1.27948		NP_955376.1//vesicle transport protein SFT2B [Homo sapiens]	375035	SFT2D2	-1.2889
NP_001335269.1//syntenin-1 isoform 6 [Homo sapiens];NP_001335270.1//syntenin-1 isoform 7 [Homo sapiens];NP_001335268.1//syntenin-1 isoform 5 [Homo sapiens];NP_001317466.1//syntenin-1 isoform 4 [Homo sapiens]	6386	SDCBP	1.27923		XP_022376927.1//zinc finger protein 879 isoform X1 [Enhydra lutris kenyoni];XP_006746905.1//PREDICTED: zinc finger protein 354B [Leptonychotes weddellii]	117608	ZNF354B	-1.28856
NP_060909.1//protein IMPACT [Homo sapiens]	55364	IMPACT	1.27919		NP_001230115.1//serine/threonine-protein kinase pim-1 isoform 1 [Homo sapiens]	5292	PIM1	-1.2884
NP_003421.2//zinc finger protein 91 isoform 1 [Homo sapiens];NP_001287880.1//zinc finger protein 91 isoform 2 [Homo sapiens]	7644	ZNF91	1.27908		NP_005500.4//dmX-like protein 1 isoform 2 [Homo sapiens];EAW48916.1//Dmx-like 1, isoform CRA_a [Homo sapiens];NP_001277250.1//dmX-like protein 1 isoform 1 [Homo sapiens]	1657	DMXL1	-1.28818
NP_955378.1//profilin-4 [Homo sapiens]	375189	PFN4	1.27902		XP_007963457.1//PREDICTED: kinetochore protein Spc25 isoform X1 [Chlorocebus sabaeus]	57405	SPC25	-1.28817
AAH05043.1//MGC31957 protein [Homo sapiens];AAB71413.1//cytotoxic TRAIL receptor-3 [Homo sapiens]	8794	TNFRSF10C	1.27896		XP_005268570.1//PREDICTED: F-box only protein 38 isoform X1 [Homo sapiens];NP_001258652.1//F-box only protein 38 isoform c [Homo sapiens];NP_110420.3//F-box only protein 38 isoform a [Homo sapiens]	81545	FBXO38	-1.28814
NP_000143.2//lysosomal alpha-glucosidase preproprotein [Homo sapiens]	2548	GAA	1.27884		NP_001008217.1//UDP-glucose 4-epimerase [Homo sapiens]	2582	GALE	-1.28798
NP_115897.1//transmembrane protein 185A isoform 1 [Homo sapiens];XP_008141664.1//PREDICTED: transmembrane protein 185B isoform X1 [Eptesicus fuscus];XP_008156921.1//PREDICTED: transmembrane protein 185A isoform X2 [Eptesicus fuscus];XP_011836723.1//PREDICTED: transmembrane protein 185A, partial [Mandrillus leucophaeus];Q8NFB2.2//RecName: Full=Transmembrane protein 185A; AltName: Full=Protein FAM1…	84548	TMEM185A	1.27852		AAH12001.1//CEACAM21 protein [Homo sapiens];NP_001091976.3//carcinoembryonic antigen-related cell adhesion molecule 21 isoform 1 precursor [Homo sapiens];NP_291021.4//carcinoembryonic antigen-related cell adhesion molecule 21 isoform 2 precursor [Homo sapiens]	90273	CEACAM21	-1.28792
NP_068555.1//tumor necrosis factor receptor superfamily member 27 isoform 1 [Homo sapiens];XP_011916278.1//PREDICTED: tumor necrosis factor receptor superfamily member 27 isoform X1 [Cercocebus atys];NP_001229239.1//tumor necrosis factor receptor superfamily member 27 isoform 2 [Homo sapiens];NP_001311134.1//tumor necrosis factor receptor superfamily member 27 isoform 7 [Homo sapiens];NP_00131112…	60401	EDA2R	1.27849		NP_778234.2//putative WBSCR19-like protein 6 [Homo sapiens]	285955	SPDYE1	-1.2879
NP_001172112.1//vesicle-associated membrane protein 7 isoform 3 [Homo sapiens];XP_006076717.1//PREDICTED: vesicle-associated membrane protein 7 [Bubalus bubalis];NP_001138621.1//vesicle-associated membrane protein 7 isoform 2 [Homo sapiens]	6845	VAMP7	1.27845		NP_001005408.1//neuralized-like protein 4 isoform 2 [Homo sapiens];XP_011725519.1//PREDICTED: neuralized-like protein 4 isoform X5 [Macaca nemestrina];XP_018868915.1//PREDICTED: neuralized-like protein 4 isoform X3 [Gorilla gorilla gorilla];NP_115818.2//neuralized-like protein 4 isoform 1 [Homo sapiens]	84461	NEURL4	-1.28782
NP_001075424.1//regulator of G-protein signaling 9 isoform 2 [Homo sapiens];NP_003826.2//regulator of G-protein signaling 9 isoform 1 [Homo sapiens];NP_001159405.1//regulator of G-protein signaling 9 isoform 3 [Homo sapiens]	8787	RGS9	1.27842		NP_001296.1//claudin-4 [Homo sapiens]	1364	CLDN4	-1.28776
NP_065433.2//adenylate cyclase type 2 [Homo sapiens]	108	ADCY2	1.27813		NP_001002858.1//annexin A2 isoform 1 [Homo sapiens];AAH66955.2//Annexin A2, partial [Homo sapiens]	302	ANXA2	-1.28764
XP_019297215.1//PREDICTED: calmodulin-like protein 4 isoform X1 [Panthera pardus];NP_001026903.2//calmodulin-like protein 4 isoform 2 [Homo sapiens];AAG48255.1//serologically defined breast cancer antigen NY-BR-20, partial [Homo sapiens]	91860	CALML4	1.27793		XP_003894716.3//activin receptor type-2B isoform X1 [Papio anubis]	93	ACVR2B	-1.28759
XP_012596844.1//zinc finger protein 586-like [Microcebus murinus]	54807	ZNF586	1.27785		NP_001308848.1//zinc finger protein 82 homolog isoform 4 [Homo sapiens];NP_001308847.1//zinc finger protein 82 homolog isoform 3 [Homo sapiens];XP_014927523.1//PREDICTED: uncharacterized protein LOC106974738 [Acinonyx jubatus]	284406	ZFP82	-1.28743
NP_071918.1//zinc finger protein 106 isoform 1 [Homo sapiens];XP_005254648.1//PREDICTED: zinc finger protein 106 isoform X1 [Homo sapiens];XP_016877974.1//PREDICTED: zinc finger protein 106 isoform X5 [Homo sapiens];XP_005254649.1//PREDICTED: zinc finger protein 106 isoform X3 [Homo sapiens];NP_001271236.1//zinc finger protein 106 isoform 3 [Homo sapiens];XP_016877972.1//PREDICTED: zinc finger pr…	64397	ZNF106	1.27779		XP_004092367.1//PREDICTED: ATP-sensitive inward rectifier potassium channel 15 isoform X1 [Nomascus leucogenys]	3772	KCNJ15	-1.28738
XP_012613531.1//zinc finger protein 135 isoform X1 [Microcebus murinus];NP_001287841.1//zinc finger protein 333 isoform 2 [Homo sapiens];XP_020859728.1//zinc finger protein 420-like isoform X2 [Phascolarctos cinereus];XP_016802457.1//PREDICTED: zinc finger protein 333 isoform X4 [Pan troglodytes];XP_020820559.1//zinc finger protein 420-like isoform X1 [Phascolarctos cinereus]	84449	ZNF333	1.27771		NP_542179.1//GRB2-associated-binding protein 3 isoform 2 [Homo sapiens];XP_011529405.1//PREDICTED: GRB2-associated-binding protein 3 isoform X1 [Homo sapiens];XP_011529408.1//PREDICTED: GRB2-associated-binding protein 3 isoform X5 [Homo sapiens]	139716	GAB3	-1.28701
AAF86944.1//HSNFRK [Homo sapiens];CAH18415.1//hypothetical protein [Homo sapiens]	54861	SNRK	1.27728		NP_060839.2//DEP domain-containing protein 1B isoform 1 [Homo sapiens];XP_517749.3//PREDICTED: DEP domain-containing protein 1B isoform X1 [Pan troglodytes];XP_016808771.1//PREDICTED: DEP domain-containing protein 1B isoform X2 [Pan troglodytes]	55789	DEPDC1B	-1.28673
XP_011525217.1//PREDICTED: ret finger protein-like 4A isoform X1 [Homo sapiens]	342931	RFPL4A	1.27722		NP_004707.2//proprotein convertase subtilisin/kexin type 7 preproprotein [Homo sapiens]	9159	PCSK7	-1.28657
XP_009206850.1//small EDRK-rich factor 1 isoform X1 [Papio anubis];NP_068802.1//small EDRK-rich factor 1 isoform 1 [Homo sapiens]	728492	SERF1B	1.27696		XP_014967277.1//PREDICTED: uncharacterized protein LOC100430578 isoform X2 [Macaca mulatta]	3151	HMGN2	-1.28649
NP_001335118.1//sorting nexin-16 isoform c [Homo sapiens];NP_071416.2//sorting nexin-16 isoform a [Homo sapiens];NP_690050.1//sorting nexin-16 isoform b [Homo sapiens]	64089	SNX16	1.27694		EAW62048.1//amyloid beta (A4) precursor protein-binding, family B, member 3, isoform CRA_e [Homo sapiens];XP_517974.4//PREDICTED: amyloid beta A4 precursor protein-binding family B member 3 isoform X4 [Pan troglodytes];XP_008952799.2//PREDICTED: steroid receptor RNA activator 1, partial [Pan paniscus];XP_016809434.1//PREDICTED: amyloid beta A4 precursor protein-binding family B member 3 isoform X…	10307	APBB3	-1.28647
NP_612384.1//CDK5 and ABL1 enzyme substrate 1 isoform 1 [Homo sapiens];NP_001094089.1//CDK5 and ABL1 enzyme substrate 1 isoform 2 [Homo sapiens];XP_004273806.1//PREDICTED: CDK5 and ABL1 enzyme substrate 1 [Orcinus orca]	91768	CABLES1	1.27673		XP_009203184.2//kinesin-like protein KIFC1 isoform X1 [Papio anubis];XP_009203185.2//kinesin-like protein KIFC1 isoform X2 [Papio anubis]	3833	KIFC1	-1.28613
NP_001017370.1//NHL repeat-containing protein 3 isoform b [Homo sapiens];NP_001012772.1//NHL repeat-containing protein 3 isoform a precursor [Homo sapiens];XP_010343248.1//PREDICTED: NHL repeat-containing protein 3 isoform X1 [Saimiri boliviensis boliviensis]	387921	NHLRC3	1.27663		AAC19155.1//unknown, partial [Homo sapiens];NP_001295186.1//phospholipase ABHD3 isoform 3 [Homo sapiens];NP_001295185.1//phospholipase ABHD3 isoform 2 [Homo sapiens]	171586	ABHD3	-1.28613
XP_003811963.2//PREDICTED: LOW QUALITY PROTEIN: tripartite motif-containing protein 51-like [Pan paniscus];XP_005579386.1//PREDICTED: tripartite motif-containing protein 51 [Macaca fascicularis];XP_016777261.1//PREDICTED: tripartite motif-containing protein 51 isoform X1 [Pan troglodytes]	84767	TRIM51	1.27662		NP_005666.2//protein DGCR6 [Homo sapiens]	8214	DGCR6	-1.28604
NP_001258762.1//DENN domain-containing protein 2D isoform b [Homo sapiens];NP_079177.2//DENN domain-containing protein 2D isoform a [Homo sapiens]	79961	DENND2D	1.27659		NP_001332789.1//actin-binding LIM protein 3 isoform 7 [Homo sapiens];NP_001287957.1//actin-binding LIM protein 3 isoform 4 [Homo sapiens];NP_055760.1//actin-binding LIM protein 3 isoform 1 [Homo sapiens];NP_001332790.1//actin-binding LIM protein 3 isoform 6 [Homo sapiens];NP_001332787.1//actin-binding LIM protein 3 isoform 5 [Homo sapiens];NP_001287956.1//actin-binding LIM protein 3 isoform 3 [Ho…	22885	ABLIM3	-1.28598
NP_001007279.1//E3 ubiquitin-protein ligase TRIM13 isoform 2 [Homo sapiens];NP_434698.1//E3 ubiquitin-protein ligase TRIM13 isoform 1 [Homo sapiens]	10206	TRIM13	1.27645		NP_001342159.1//hippocampus abundant transcript-like protein 2 isoform 3 [Homo sapiens];NP_001342157.1//hippocampus abundant transcript-like protein 2 isoform 1 [Homo sapiens];NP_001342158.1//hippocampus abundant transcript-like protein 2 isoform 2 [Homo sapiens]	84278	MFSD14C	-1.28558
NP_001278.1//H(+)/Cl(-) exchange transporter 7 isoform a [Homo sapiens];NP_001107803.1//H(+)/Cl(-) exchange transporter 7 isoform b [Homo sapiens]	1186	CLCN7	1.27642		NP_115820.2//structure-specific endonuclease subunit SLX4 [Homo sapiens];EAW85345.1//BTB (POZ) domain containing 12, isoform CRA_a, partial [Homo sapiens]	84464	SLX4	-1.28555
XP_011810244.1//PREDICTED: pleckstrin homology domain-containing family A member 5 isoform X5 [Colobus angolensis palliatus];NP_001243399.1//pleckstrin homology domain-containing family A member 5 isoform 4 [Homo sapiens];XP_005253457.1//PREDICTED: pleckstrin homology domain-containing family A member 5 isoform X8 [Homo sapiens];NP_001137293.2//pleckstrin homology domain-containing family A membe…	54477	PLEKHA5	1.27629		NP_001157243.1//collagen alpha-2(XI) chain isoform 4 precursor [Homo sapiens];NP_542411.2//collagen alpha-2(XI) chain isoform 1 preproprotein [Homo sapiens];NP_542412.2//collagen alpha-2(XI) chain isoform 2 preproprotein [Homo sapiens];NP_542410.2//collagen alpha-2(XI) chain isoform 3 preproprotein [Homo sapiens]	1302	COL11A2	-1.28551
NP_002449.2//mucin-5B precursor [Homo sapiens]	727897	MUC5B	1.27593		BAD92932.1//N-methyl-D-aspartate receptor subunit 2A precursor variant, partial [Homo sapiens];XP_016878662.1//PREDICTED: glutamate receptor ionotropic, NMDA 2A isoform X2 [Homo sapiens]	2903	GRIN2A	-1.2854
NP_115954.1//emopamil-binding protein-like isoform 1 [Homo sapiens];NP_001265565.1//emopamil-binding protein-like isoform 2 [Homo sapiens];EAX08835.1//emopamil binding protein-like, isoform CRA_d, partial [Homo sapiens]	84650	EBPL	1.27592		NP_073739.3//probable ATP-dependent RNA helicase YTHDC2 isoform 1 [Homo sapiens]	64848	YTHDC2	-1.28511
XP_004747327.2//PREDICTED: glycerophosphodiester phosphodiesterase domain-containing protein 1 [Mustela putorius furo];NP_001159465.1//glycerophosphodiester phosphodiesterase domain-containing protein 1 isoform 3 [Homo sapiens]	284161	GDPD1	1.27588		NP_116126.3//lamin-B2 [Homo sapiens]	84823	LMNB2	-1.28484
XP_018890012.1//PREDICTED: uncharacterized protein C10orf82 homolog isoform X1 [Gorilla gorilla gorilla];XP_017399284.1//PREDICTED: uncharacterized protein C10orf82 homolog isoform X1 [Cebus capucinus imitator];XP_011537646.1//PREDICTED: uncharacterized protein C10orf82 isoform X4 [Homo sapiens]	143379	C10orf82	1.27535		XP_016865004.1//PREDICTED: peptidyl-glycine alpha-amidating monooxygenase isoform X22 [Homo sapiens];XP_016864990.1//PREDICTED: peptidyl-glycine alpha-amidating monooxygenase isoform X8 [Homo sapiens];XP_016864999.1//PREDICTED: peptidyl-glycine alpha-amidating monooxygenase isoform X17 [Homo sapiens];XP_016865003.1//PREDICTED: peptidyl-glycine alpha-amidating monooxygenase isoform X21 [Homo sapie…	5066	PAM	-1.28481
NP_689953.1//3-hydroxyisobutyrate dehydrogenase, mitochondrial precursor [Homo sapiens]	11112	HIBADH	1.27496		NP_777558.1//lysozyme g-like protein 1 precursor [Homo sapiens]	129530	LYG1	-1.28468
NP_001269065.1//meiosis-specific protein MEI4 [Homo sapiens]	101928601	MEI4	1.27495		NP_001128529.2//leucine-rich repeat-containing protein 15 isoform a precursor [Homo sapiens]	131578	LRRC15	-1.28447
EAW51168.1//pipecolic acid oxidase, isoform CRA_a [Homo sapiens]	51268	PIPOX	1.27483		XP_017447631.1//PREDICTED: LOW QUALITY PROTEIN: nuclear receptor subfamily 6 group A member 1 isoform X1 [Rattus norvegicus];NP_001480.3//nuclear receptor subfamily 6 group A member 1 isoform 2 [Homo sapiens]	2649	NR6A1	-1.28401
NP_001309433.1//alpha-1A adrenergic receptor isoform 7 [Homo sapiens];NP_000671.2//alpha-1A adrenergic receptor isoform 1 [Homo sapiens];NP_001309431.1//alpha-1A adrenergic receptor isoform 5 [Homo sapiens];NP_001309432.1//alpha-1A adrenergic receptor isoform 6 [Homo sapiens];NP_150646.3//alpha-1A adrenergic receptor isoform 2 [Homo sapiens];NP_150647.2//alpha-1A adrenergic receptor isoform 4 [Ho…	148	ADRA1A	1.27469		NP_037359.3//aggrecan core protein isoform 2 precursor [Homo sapiens];NP_001126.3//aggrecan core protein isoform 1 precursor [Homo sapiens];XP_011519616.1//PREDICTED: aggrecan core protein isoform X6 [Homo sapiens];AAH36445.1//Aggrecan [Homo sapiens]	176	ACAN	-1.284
XP_002810851.2//PREDICTED: UPF0587 protein C1orf123 homolog [Pongo abelii];NP_001291689.1//UPF0587 protein C1orf123 isoform 3 [Homo sapiens]	54987	C1orf123	1.27467		NP_077295.1//multiple myeloma tumor-associated protein 2 [Homo sapiens]	79169	C1orf35	-1.28337
XP_017383808.1//PREDICTED: alpha-ketoglutarate-dependent dioxygenase alkB homolog 7, mitochondrial [Cebus capucinus imitator];XP_016882844.1//PREDICTED: alpha-ketoglutarate-dependent dioxygenase alkB homolog 7, mitochondrial isoform X1 [Homo sapiens]	84266	ALKBH7	1.2746		NP_001258629.1//ankyrin repeat domain-containing protein 61 [Homo sapiens]	100310846	ANKRD61	-1.28326
NP_001336845.1//protein FAM118A isoform 4 [Homo sapiens];XP_016884332.1//PREDICTED: protein FAM118A isoform X4 [Homo sapiens];NP_001336843.1//protein FAM118A isoform 2 [Homo sapiens]	55007	FAM118A	1.27452		NP_001290457.1//tubulin beta-6 chain isoform 5 [Homo sapiens];NP_001290455.1//tubulin beta-6 chain isoform 3 [Homo sapiens];XP_011840912.1//PREDICTED: tubulin beta-6 chain isoform X1 [Mandrillus leucophaeus];XP_020034565.1//tubulin beta-6 chain [Castor canadensis];NP_001290454.1//tubulin beta-6 chain isoform 2 [Homo sapiens]	84617	TUBB6	-1.28314
NP_001161412.1//calcium-dependent secretion activator 2 isoform c [Homo sapiens];NP_001009571.2//calcium-dependent secretion activator 2 isoform b [Homo sapiens];NP_060424.9//calcium-dependent secretion activator 2 isoform a [Homo sapiens];XP_005250765.1//PREDICTED: calcium-dependent secretion activator 2 isoform X19 [Homo sapiens]	93664	CADPS2	1.27416		XP_014201641.1//PREDICTED: LOW QUALITY PROTEIN: transmembrane protein 2 [Pan paniscus];XP_003312182.1//PREDICTED: transmembrane protein 2 isoform X2 [Pan troglodytes];NP_037522.1//cell surface hyaluronidase isoform a [Homo sapiens]	23670	TMEM2	-1.28311
XP_022375017.1//LOW QUALITY PROTEIN: transcription factor SOX-10 [Enhydra lutris kenyoni]	6663	SOX10	1.27412		XP_011929659.1//PREDICTED: LOW QUALITY PROTEIN: putative DPH3 homolog B, partial [Cercocebus atys]	100132911	DPH3P1	-1.28295
Q6P0A1.2//RecName: Full=Protein FAM180B	399888	FAM180B	1.27399		NP_001077007.1//POTE ankyrin domain family member E [Homo sapiens]	445582	POTEE	-1.28293
NP_005456.1//RAC-gamma serine/threonine-protein kinase isoform 1 [Homo sapiens];XP_008570710.1//PREDICTED: RAC-gamma serine/threonine-protein kinase, partial [Galeopterus variegatus];NP_859029.1//RAC-gamma serine/threonine-protein kinase isoform 2 [Homo sapiens]	10000	AKT3	1.27399		NP_001074213.1//diacylglycerol kinase gamma isoform 2 [Homo sapiens];NP_001337.2//diacylglycerol kinase gamma isoform 1 [Homo sapiens];NP_001074214.1//diacylglycerol kinase gamma isoform 3 [Homo sapiens]	1608	DGKG	-1.28247
ELV13502.1//Histone H2B type 1-M [Tupaia chinensis]	8363	HIST1H4J	1.27395		XP_004008778.1//PREDICTED: zinc finger protein 354A isoform X1 [Ovis aries];XP_022376927.1//zinc finger protein 879 isoform X1 [Enhydra lutris kenyoni]	6940	ZNF354A	-1.28226
EAW50202.1//FLJ39237 protein [Homo sapiens]	375607	NAT16	1.27388		NP_036553.2//zinc finger protein Rlf [Homo sapiens]	6018	RLF	-1.28224
XP_004396147.2//PREDICTED: M-phase-specific PLK1-interacting protein [Odobenus rosmarus divergens]	136647	MPLKIP	1.27385		NP_849188.4//retinitis pigmentosa 1-like 1 protein [Homo sapiens]	94137	RP1L1	-1.2821
NP_005560.1//LIM domain kinase 2 isoform 2a [Homo sapiens];BAG57190.1//unnamed protein product [Homo sapiens];AAB54055.1//Lim kinase [Homo sapiens]	3985	LIMK2	1.27384		NP_689416.1//inositol polyphosphate multikinase [Homo sapiens]	253430	IPMK	-1.28205
XP_017708399.1//PREDICTED: NGFI-A-binding protein 1 isoform X2 [Rhinopithecus bieti];XP_017708398.1//PREDICTED: NGFI-A-binding protein 1 isoform X1 [Rhinopithecus bieti];XP_011791828.1//PREDICTED: NGFI-A-binding protein 1 isoform X5 [Colobus angolensis palliatus];XP_011829614.1//PREDICTED: NGFI-A-binding protein 1 [Mandrillus leucophaeus]	4664	NAB1	1.27363		XP_016881185.1//PREDICTED: rotatin isoform X12 [Homo sapiens];NP_775901.3//rotatin isoform 1 [Homo sapiens]	25914	RTTN	-1.28128
EAW55178.1//chromosome 6 open reading frame 149, isoform CRA_c, partial [Homo sapiens];EAW55176.1//chromosome 6 open reading frame 149, isoform CRA_a, partial [Homo sapiens]	57128	LYRM4	1.2736		XP_008582901.1//PREDICTED: dystrophin-related protein 2 isoform X1 [Galeopterus variegatus]	1821	DRP2	-1.28125
EAW83695.1//hCG2014363, isoform CRA_b [Homo sapiens]	100130705	LOC100130705	1.27332		XP_004420129.2//PREDICTED: zinc finger matrin-type protein 2 [Ceratotherium simum simum]	153527	ZMAT2	-1.28123
XP_005268149.1//PREDICTED: basal body-orientation factor 1 isoform X5 [Homo sapiens];NP_079333.2//basal body-orientation factor 1 [Homo sapiens];XP_016877151.1//PREDICTED: basal body-orientation factor 1 isoform X14 [Homo sapiens]	80127	BBOF1	1.27317		NP_055465.1//zinc finger protein 432 [Homo sapiens]	9668	ZNF432	-1.28122
XP_011855843.1//PREDICTED: NF-kappa-B inhibitor-like protein 1 isoform X1 [Mandrillus leucophaeus];XP_011855844.1//PREDICTED: NF-kappa-B inhibitor-like protein 1 isoform X2 [Mandrillus leucophaeus];NP_001138433.1//NF-kappa-B inhibitor-like protein 1 isoform 2 [Homo sapiens];NP_004998.3//NF-kappa-B inhibitor-like protein 1 isoform 1 [Homo sapiens]	4795	NFKBIL1	1.27316		XP_008534835.1//PREDICTED: histidine triad nucleotide-binding protein 2, mitochondrial-like [Equus przewalskii]	3094	HINT1	-1.28061
NP_660284.1//WD repeat-containing protein 31 isoform 3 [Homo sapiens];NP_001012361.1//WD repeat-containing protein 31 isoform 1 [Homo sapiens];XP_015981769.1//PREDICTED: WD repeat-containing protein 31 isoform X3 [Rousettus aegyptiacus]	114987	WDR31	1.27308		NP_004891.4//DNA dC-;NP_663745.1//DNA dC-;NP_001257340.1//DNA dC-	9582	APOBEC3B	-1.28048
XP_005250265.1//PREDICTED: F-box/LRR-repeat protein 13 isoform X8 [Homo sapiens];XP_017812510.1//F-box/LRR-repeat protein 13 isoform X9 [Papio anubis];XP_006715961.1//PREDICTED: F-box/LRR-repeat protein 13 isoform X11 [Homo sapiens];XP_011514230.1//PREDICTED: F-box/LRR-repeat protein 13 isoform X4 [Homo sapiens];XP_016867339.1//PREDICTED: F-box/LRR-repeat protein 13 isoform X2 [Homo sapiens];EAW8…	222235	FBXL13	1.27281		XP_019493024.1//PREDICTED: THO complex subunit 3 [Hipposideros armiger]	84321	THOC3	-1.28037
NP_005746.2//interleukin-27 subunit beta precursor [Homo sapiens]	10148	EBI3	1.27278		NP_001791.1//cyclin-dependent kinase 4 inhibitor D [Homo sapiens]	1032	CDKN2D	-1.28008
XP_014649825.1//PREDICTED: zinc finger protein 470 isoform X1 [Ceratotherium simum simum]	388566	ZNF470	1.27274		NP_002746.1//dual specificity mitogen-activated protein kinase kinase 1 [Homo sapiens]	5604	MAP2K1	-1.27992
NP_444270.2//zinc finger protein 518B [Homo sapiens]	85460	ZNF518B	1.27238		NP_207646.2//zinc finger homeobox protein 2 [Homo sapiens]	85446	ZFHX2	-1.27991
NP_036433.2//membrane-associated guanylate kinase, WW and PDZ domain-containing protein 2 isoform 1 [Homo sapiens];NP_001288057.1//membrane-associated guanylate kinase, WW and PDZ domain-containing protein 2 isoform 2 [Homo sapiens]	9863	MAGI2	1.27237		XP_017730741.1//PREDICTED: transcription factor LBX2 isoform X1 [Rhinopithecus bieti];NP_001269359.1//transcription factor LBX2 isoform 1 [Homo sapiens]	85474	LBX2	-1.27982
XP_006152477.1//PREDICTED: netrin receptor UNC5C [Tupaia chinensis]	8633	UNC5C	1.27222		XP_012330461.1//chromosome-associated kinesin KIF4A [Aotus nancymaae];XP_007990177.1//PREDICTED: chromosome-associated kinesin KIF4A [Chlorocebus sabaeus]	24137	KIF4A	-1.2797
NP_001334799.1//zinc finger protein 174 isoform c [Homo sapiens];NP_001027463.1//zinc finger protein 174 isoform b [Homo sapiens];XP_003998967.1//PREDICTED: zinc finger protein 174 isoform X1 [Felis catus]	7727	ZNF174	1.27187		NP_835236.2//17-beta-hydroxysteroid dehydrogenase 13 isoform A precursor [Homo sapiens];NP_001129702.1//17-beta-hydroxysteroid dehydrogenase 13 isoform B [Homo sapiens]	345275	HSD17B13	-1.27916
EDM11239.1//follistatin-like 1 [Rattus norvegicus]	11167	FSTL1	1.27179		NP_115516.1//enkurin domain-containing protein 1 [Homo sapiens]	84080	ENKD1	-1.27908
XP_016856104.1//PREDICTED: epidermal growth factor receptor substrate 15 isoform X1 [Homo sapiens];NP_001972.1//epidermal growth factor receptor substrate 15 isoform A [Homo sapiens];NP_001153441.1//epidermal growth factor receptor substrate 15 isoform B [Homo sapiens]	2060	EPS15	1.27165		XP_016882144.1//PREDICTED: zinc finger protein 841 isoform X3 [Homo sapiens];XP_016882141.1//PREDICTED: zinc finger protein 841 isoform X1 [Homo sapiens];XP_016789777.1//PREDICTED: zinc finger protein 841 isoform X2 [Pan troglodytes]	284371	ZNF841	-1.27907
NP_940857.2//SCO-spondin precursor [Homo sapiens]	23145	SSPO	1.27145		NP_001308821.1//nuclear pore complex-interacting protein family member B13 [Homo sapiens];XP_016878736.1//PREDICTED: nuclear pore complex-interacting protein family member B4 isoform X2 [Homo sapiens];BAD92869.1//PI-3-kinase-related kinase SMG-1 isoform 1homolog, partial [Homo sapiens]	613037	NPIPB13	-1.27882
AAM14632.1//PYRIN-containing APAF1-like protein 6 [Homo sapiens];EAW72416.1//NACHT, leucine rich repeat and PYD containing 11, isoform CRA_b [Homo sapiens]	204801	NLRP11	1.2714		NP_775733.3//papilin precursor [Homo sapiens];XP_016877238.1//PREDICTED: papilin isoform X5 [Homo sapiens];XP_020955150.1//papilin [Sus scrofa]	89932	PAPLN	-1.27881
XP_007993745.1//PREDICTED: olfactory receptor 7A17-like [Chlorocebus sabaeus]	26659	OR7A5	1.27137		XP_008070467.1//C2 domain-containing protein 3 isoform X1 [Carlito syrichta];NP_056346.3//C2 domain-containing protein 3 isoform 2 [Homo sapiens];XP_011543206.1//PREDICTED: C2 domain-containing protein 3 isoform X1 [Homo sapiens]	26005	C2CD3	-1.27859
XP_003281490.2//PREDICTED: LOW QUALITY PROTEIN: protein yippee-like 1 [Nomascus leucogenys]	29799	YPEL1	1.27135		XP_003255289.1//PREDICTED: 1-phosphatidylinositol 4,5-bisphosphate phosphodiesterase epsilon-1 isoform X1 [Nomascus leucogenys];XP_011918208.1//PREDICTED: 1-phosphatidylinositol 4,5-bisphosphate phosphodiesterase epsilon-1 isoform X6 [Cercocebus atys];AAI51855.1//Phospholipase C, epsilon 1 [Homo sapiens]	51196	PLCE1	-1.27842
NP_001159531.1//hydroxymethylglutaryl-CoA lyase, mitochondrial isoform 2 precursor [Homo sapiens];NP_000182.2//hydroxymethylglutaryl-CoA lyase, mitochondrial isoform 1 precursor [Homo sapiens]	3155	HMGCL	1.27129		XP_016799267.1//PREDICTED: leucine-rich repeat and calponin homology domain-containing protein 2 isoform X2 [Pan troglodytes];XP_016799266.1//PREDICTED: leucine-rich repeat and calponin homology domain-containing protein 2 isoform X1 [Pan troglodytes]	57631	LRCH2	-1.27842
NP_001335456.1//lysine-rich nucleolar protein 1 isoform a [Homo sapiens];NP_001335466.1//lysine-rich nucleolar protein 1 isoform c [Homo sapiens];XP_016785075.1//PREDICTED: lysine-rich nucleolar protein 1 isoform X1 [Pan troglodytes]	400506	KNOP1	1.27109		XP_012360375.1//PREDICTED: protocadherin alpha-10 isoform X11 [Nomascus leucogenys];XP_012360384.1//PREDICTED: protocadherin alpha-10 isoform X21 [Nomascus leucogenys]	56139	PCDHA10	-1.2783
XP_003263570.1//PREDICTED: TBC1 domain family member 7 isoform X3 [Nomascus leucogenys];XP_004088782.1//PREDICTED: TBC1 domain family member 7 isoform X5 [Nomascus leucogenys];NP_001305735.1//TBC1 domain family member 7 isoform d [Homo sapiens];XP_003263568.1//PREDICTED: TBC1 domain family member 7 isoform X1 [Nomascus leucogenys];XP_003263567.1//PREDICTED: TBC1 domain family member 7 isoform X2 …	51256	TBC1D7	1.27089		XP_017890293.1//PREDICTED: zinc finger protein Gfi-1b-like [Ceratina calcarata]	2672	GFI1	-1.27825
NP_055758.1//zinc fingers and homeoboxes protein 2 [Homo sapiens]	22882	ZHX2	1.27053		NP_001706.2//tyrosine-protein kinase Blk isoform 1 [Homo sapiens]	640	BLK	-1.27824
NP_060527.2//sodium-dependent neutral amino acid transporter B(0)AT2 isoform 2 [Homo sapiens];NP_001127446.1//sodium-dependent neutral amino acid transporter B(0)AT2 [Pongo abelii];NP_877499.1//sodium-dependent neutral amino acid transporter B(0)AT2 isoform 1 [Homo sapiens]	55117	SLC6A15	1.27027		XP_015412949.1//PREDICTED: 11-cis retinol dehydrogenase isoform X1 [Myotis davidii];NP_002896.2//11-cis retinol dehydrogenase precursor [Homo sapiens];AAH28298.1//Retinol dehydrogenase 5 (11-cis/9-cis) [Homo sapiens]	5959	RDH5	-1.27805
NP_001638.1//apolipoprotein D precursor [Homo sapiens]	347	APOD	1.2702		XP_016858728.1//PREDICTED: nuclear body protein SP140 isoform X4 [Homo sapiens];NP_001265381.1//nuclear body protein SP140 isoform 4 [Homo sapiens];NP_001265382.1//nuclear body protein SP140 isoform 5 [Homo sapiens];NP_009168.4//nuclear body protein SP140 isoform 1 [Homo sapiens];NP_001265380.1//nuclear body protein SP140 isoform 3 [Homo sapiens];XP_003274810.3//PREDICTED: nuclear body protein SP…	11262	SP140	-1.27794
XP_005545602.2//PREDICTED: LOW QUALITY PROTEIN: CKLF-like MARVEL transmembrane domain-containing protein 7 [Macaca fascicularis]	112616	CMTM7	1.27011		NP_116115.1//1-phosphatidylinositol 4,5-bisphosphate phosphodiesterase delta-4 [Homo sapiens];XP_016860605.1//PREDICTED: 1-phosphatidylinositol 4,5-bisphosphate phosphodiesterase delta-4 isoform X2 [Homo sapiens];XP_012357853.1//PREDICTED: 1-phosphatidylinositol 4,5-bisphosphate phosphodiesterase delta-4 [Nomascus leucogenys]	84812	PLCD4	-1.27772
EAW94172.1//mitochondrial ribosomal protein S24, isoform CRA_a, partial [Homo sapiens]	100534592	URGCP-MRPS24	1.26974		NP_060663.2//Fanconi anemia group I protein isoform 2 [Homo sapiens];NP_001106849.1//Fanconi anemia group I protein isoform 1 [Homo sapiens];XP_017745637.1//PREDICTED: LOW QUALITY PROTEIN: Fanconi anemia group I protein [Rhinopithecus bieti]	55215	FANCI	-1.2774
NP_001091974.1//probable ATP-dependent RNA helicase DDX17 isoform 3 [Homo sapiens];BAD92832.1//DEAD box polypeptide 17 isoform p82 variant, partial [Homo sapiens];NP_006377.2//probable ATP-dependent RNA helicase DDX17 isoform 1 [Homo sapiens]	10521	DDX17	1.26934		NP_006511.1//dynein light chain Tctex-type 3 [Homo sapiens];XP_004754940.1//PREDICTED: dynein light chain Tctex-type 3 [Mustela putorius furo]	6990	DYNLT3	-1.27712
XP_019669949.1//PREDICTED: zinc finger protein 84 isoform X5 [Felis catus]	7574	ZNF26	1.26925		NP_001300936.1//protein diaphanous homolog 1 isoform 3 [Homo sapiens];BAD92719.1//Diaphanous 1 variant, partial [Homo sapiens]	1729	DIAPH1	-1.27689
XP_012354671.1//PREDICTED: zinc finger protein with KRAB and SCAN domains 7 isoform X1 [Nomascus leucogenys];XP_007054665.1//PREDICTED: zinc finger protein 850-like [Chelonia mydas];XP_020013337.1//zinc finger protein 197 isoform X1 [Castor canadensis];XP_019800482.1//PREDICTED: zinc finger protein with KRAB and SCAN domains 8 [Tursiops truncatus];XP_020671023.1//zinc finger protein 91-like [Pogo…	54925	ZSCAN32	1.2692		NP_689728.3//cytoskeleton-associated protein 2-like isoform 1 [Homo sapiens]	150468	CKAP2L	-1.27687
EAW87320.1//hCG1647537, isoform CRA_b [Homo sapiens]	100533952	RBAK-RBAKDN	1.26911		AAH21191.1//DPF1 protein, partial [Homo sapiens];NP_001128627.1//zinc finger protein neuro-d4 isoform a [Homo sapiens];NP_001276907.1//zinc finger protein neuro-d4 isoform d [Homo sapiens];XP_007994839.1//PREDICTED: zinc finger protein neuro-d4 isoform X4 [Chlorocebus sabaeus];NP_004638.2//zinc finger protein neuro-d4 isoform b [Homo sapiens]	8193	DPF1	-1.27649
EAX09312.1//formiminotransferase cyclodeaminase, isoform CRA_d, partial [Homo sapiens];EAX09308.1//formiminotransferase cyclodeaminase, isoform CRA_a [Homo sapiens]	10841	FTCD	1.26906		NP_689950.1//E3 ubiquitin-protein ligase RNF182 [Homo sapiens]	221687	RNF182	-1.27615
NP_659465.2//armadillo repeat-containing protein 12 isoform a [Homo sapiens];NP_001273505.1//armadillo repeat-containing protein 12 isoform c [Homo sapiens];NP_001273503.1//armadillo repeat-containing protein 12 isoform b [Homo sapiens]	221481	ARMC12	1.26906		NP_003187.1//transcription elongation factor A protein 3 [Homo sapiens]	6920	TCEA3	-1.27613
NP_001317351.1//POU domain, class 6, transcription factor 1 isoform 2 [Homo sapiens];XP_019479464.1//PREDICTED: POU domain, class 6, transcription factor 1 isoform X3 [Hipposideros armiger];NP_001338017.1//POU domain, class 6, transcription factor 1 isoform 3 [Homo sapiens];XP_016778872.1//PREDICTED: POU domain, class 6, transcription factor 1 isoform X6 [Pan troglodytes]	5463	POU6F1	1.26891		NP_001264162.1//delta(14)-sterol reductase isoform 2 [Homo sapiens];NP_003264.2//delta(14)-sterol reductase isoform 1 [Homo sapiens]	7108	TM7SF2	-1.27604
XP_003263570.1//PREDICTED: TBC1 domain family member 7 isoform X3 [Nomascus leucogenys];XP_004088782.1//PREDICTED: TBC1 domain family member 7 isoform X5 [Nomascus leucogenys];XP_003263567.1//PREDICTED: TBC1 domain family member 7 isoform X2 [Nomascus leucogenys];XP_003263568.1//PREDICTED: TBC1 domain family member 7 isoform X1 [Nomascus leucogenys]	107080638	TBC1D7-LOC100130357	1.26871		NP_079535.4//mutS protein homolog 5 isoform a [Homo sapiens];NP_002432.1//mutS protein homolog 5 isoform c [Homo sapiens];NP_751897.1//mutS protein homolog 5 isoform b [Homo sapiens]	4439	MSH5	-1.27584
NP_005319.1//hyaluronan synthase 2 [Homo sapiens]	3037	HAS2	1.26863		NP_001129514.2//PTGES3L-AARSD1 protein isoform 1 [Homo sapiens];NP_001248363.1//alanyl-tRNA editing protein Aarsd1 [Homo sapiens];BAG52811.1//unnamed protein product [Homo sapiens]	100885850	PTGES3L-AARSD1	-1.27583
NP_001120648.1//protein maestro isoform d [Homo sapiens];NP_001120646.1//protein maestro isoform b [Homo sapiens];NP_001120647.1//protein maestro isoform c [Homo sapiens];NP_114145.2//protein maestro isoform a [Homo sapiens]	83876	MRO	1.26849		XP_003930689.2//PREDICTED: vimentin [Saimiri boliviensis boliviensis]	7431	VIM	-1.27564
XP_012316100.1//leukocyte antigen CD37 isoform X1 [Aotus nancymaae];XP_011766445.1//PREDICTED: leukocyte antigen CD37 isoform X1 [Macaca nemestrina];NP_001765.1//leukocyte antigen CD37 isoform A [Homo sapiens]	951	CD37	1.26821		NP_001138536.1//cytosolic arginine sensor for mTORC1 subunit 2 [Homo sapiens];AAB48826.1//Bruton's tyrosine kinase-associated protein-135 [Homo sapiens]	729438	CASTOR2	-1.27545
XP_002822026.1//PREDICTED: serum amyloid A-1 protein [Pongo abelii];NP_954630.1//serum amyloid A-1 protein preproprotein [Homo sapiens]	6288	SAA1	1.26795		NP_001338277.1//speedy/RINGO cell cycle regulator family member E18 [Homo sapiens]	100505767	SPDYE18	-1.27508
XP_008566899.1//PREDICTED: transcription initiation factor TFIID subunit 12 isoform X1 [Galeopterus variegatus];XP_016828409.1//PREDICTED: transcription initiation factor TFIID subunit 12 isoform X5 [Cricetulus griseus]	6883	TAF12	1.26793		XP_002762854.1//PREDICTED: norrin [Callithrix jacchus]	4693	NDP	-1.2749
NP_996797.1//EEF1A lysine methyltransferase 3 isoform b [Homo sapiens];XP_003252795.3//PREDICTED: protein-lysine methyltransferase METTL21B isoform X2 [Nomascus leucogenys]	25895	EEF1AKMT3	1.26786		EAW60849.1//PSMC3 interacting protein, isoform CRA_c [Homo sapiens];XP_015293990.1//PREDICTED: homologous-pairing protein 2 homolog isoform X1 [Macaca fascicularis];EAW60846.1//PSMC3 interacting protein, isoform CRA_a [Homo sapiens]	29893	PSMC3IP	-1.27484
NP_005589.1//helix-loop-helix protein 1 [Homo sapiens]	4807	NHLH1	1.26786		NP_079034.3//agmatinase, mitochondrial precursor [Homo sapiens]	79814	AGMAT	-1.27476
NP_002219.1//transcription factor AP-1 [Homo sapiens]	3725	JUN	1.26781		NP_079076.3//serine/threonine-protein kinase Nek11 isoform 1 [Homo sapiens];NP_001308151.1//serine/threonine-protein kinase Nek11 isoform 5 [Homo sapiens];NP_001339962.1//serine/threonine-protein kinase Nek11 isoform 12 [Homo sapiens];NP_001339966.1//serine/threonine-protein kinase Nek11 isoform 14 [Homo sapiens];NP_001339973.1//serine/threonine-protein kinase Nek11 isoform 16 [Homo sapiens];NP_0…	79858	NEK11	-1.27473
NP_001190991.1//COMMD3-BMI1 read-through protein [Homo sapiens];XP_005901707.1//PREDICTED: polycomb complex protein BMI-1 isoform X1 [Bos mutus]	100532731	COMMD3-BMI1	1.26734		XP_014199354.1//PREDICTED: charged multivesicular body protein 3 isoform X2 [Pan paniscus];XP_006917780.1//PREDICTED: charged multivesicular body protein 3 isoform X4 [Pteropus alecto];NP_001185880.1//E3 ubiquitin-protein ligase RNF103 isoform 2 [Homo sapiens]	100526767	RNF103-CHMP3	-1.2747
XP_002723869.2//PREDICTED: coronin-2B [Oryctolagus cuniculus];NP_006082.3//coronin-2B isoform 1 [Homo sapiens];NP_001177385.1//coronin-2B isoform 2 [Homo sapiens]	10391	CORO2B	1.26723		XP_006864973.1//PREDICTED: Wilms tumor protein 1-interacting protein-like [Chrysochloris asiatica];XP_011722342.1//PREDICTED: rhombotin-2 isoform X1 [Macaca nemestrina];XP_008000602.1//PREDICTED: rhombotin-2 isoform X1 [Chlorocebus sabaeus]	4005	LMO2	-1.27407
XP_003254503.1//PREDICTED: alpha-ketoglutarate-dependent dioxygenase alkB homolog 3 [Nomascus leucogenys]	221120	ALKBH3	1.26706		Q569K6.3//RecName: Full=Coiled-coil domain-containing protein 157;XP_002725035.2//PREDICTED: coiled-coil domain-containing protein 157 [Rattus norvegicus];NP_001017437.2//coiled-coil domain-containing protein 157 isoform 1 [Homo sapiens]	550631	CCDC157	-1.27358
NP_001229861.1//lymphocyte-specific protein 1 isoform 3 [Homo sapiens];NP_002330.1//lymphocyte-specific protein 1 isoform 1 [Homo sapiens];XP_016775652.1//PREDICTED: lymphocyte-specific protein 1 isoform X4 [Pan troglodytes];XP_016775650.1//PREDICTED: lymphocyte-specific protein 1 isoform X2 [Pan troglodytes]	4046	LSP1	1.26675		NP_005384.2//plexin-B3 isoform 1 precursor [Homo sapiens];XP_008962407.1//PREDICTED: plexin-B3 isoform X1 [Pan paniscus];NP_001156729.1//plexin-B3 isoform 2 [Homo sapiens];EAW72815.1//plexin B3 [Homo sapiens]	5365	PLXNB3	-1.27357
XP_001084731.2//PREDICTED: 3-mercaptopyruvate sulfurtransferase isoform X1 [Macaca mulatta];NP_066949.2//3-mercaptopyruvate sulfurtransferase isoform 1 [Homo sapiens]	4357	MPST	1.26652		XP_011526231.1//PREDICTED: NACHT domain- and WD repeat-containing protein 1 isoform X1 [Homo sapiens];NP_001007526.3//NACHT domain- and WD repeat-containing protein 1 isoform 1 [Homo sapiens]	284434	NWD1	-1.27356
XP_012368210.1//PREDICTED: LOW QUALITY PROTEIN: uncharacterized protein LOC101585574 [Octodon degus];NP_001274143.1//S-adenosylmethionine decarboxylase proenzyme isoform 3 [Homo sapiens];XP_010364328.1//PREDICTED: S-adenosylmethionine decarboxylase proenzyme isoform X1 [Rhinopithecus roxellana];NP_001625.2//S-adenosylmethionine decarboxylase proenzyme isoform 1 [Homo sapiens]	262	AMD1	1.26624		NP_036579.2//cohesin subunit SA-3 isoform 1 [Homo sapiens];NP_001269646.1//cohesin subunit SA-3 isoform 2 [Homo sapiens];NP_001269647.1//cohesin subunit SA-3 isoform 3 [Homo sapiens]	10734	STAG3	-1.27341
NP_899200.1//adenylate cyclase type 5 isoform 1 [Homo sapiens];NP_001186571.1//adenylate cyclase type 5 isoform 2 [Homo sapiens]	111	ADCY5	1.26612		XP_014690859.1//PREDICTED: angiomotin-like protein 1 isoform X1 [Equus asinus];NP_570899.1//angiomotin-like protein 1 isoform 1 [Homo sapiens];NP_001287936.1//angiomotin-like protein 1 isoform 2 [Homo sapiens];XP_012515532.1//PREDICTED: angiomotin-like protein 1 isoform X2 [Propithecus coquereli]	154810	AMOTL1	-1.27338
NP_872587.2//cytoplasmic polyadenylation element-binding protein 2 isoform A [Homo sapiens];NP_001170853.1//cytoplasmic polyadenylation element-binding protein 2 isoform D [Homo sapiens];NP_001170854.1//cytoplasmic polyadenylation element-binding protein 2 isoform E [Homo sapiens];NP_001170855.1//cytoplasmic polyadenylation element-binding protein 2 isoform F [Homo sapiens];NP_872291.2//cytoplasm…	132864	CPEB2	1.2659		XP_003981280.1//PREDICTED: ADP-ribosylation factor-like protein 10 [Felis catus];NP_001069788.1//ADP-ribosylation factor-like protein 10 [Bos taurus]	285598	ARL10	-1.27287
EAW63188.1//farnesyltransferase, CAAX box, alpha, isoform CRA_a [Homo sapiens]	2339	FNTA	1.26564		XP_008068076.1//NADP-dependent malic enzyme, mitochondrial-like [Carlito syrichta];XP_016872625.1//PREDICTED: NADP-dependent malic enzyme, mitochondrial isoform X1 [Homo sapiens];XP_008018630.1//PREDICTED: NADP-dependent malic enzyme, mitochondrial isoform X1 [Chlorocebus sabaeus];XP_017366107.1//PREDICTED: NADP-dependent malic enzyme, mitochondrial isoform X1 [Cebus capucinus imitator];XP_013006…	10873	ME3	-1.27287
XP_021520525.1//LOW QUALITY PROTEIN: zinc finger protein 595-like [Meriones unguiculatus]	349075	ZNF713	1.26563		NP_653167.1//zinc finger protein 700 isoform 1 [Homo sapiens];NP_001258777.1//zinc finger protein 700 isoform 2 [Homo sapiens]	90592	ZNF700	-1.27268
NP_001087194.1//RNA-binding protein MEX3A [Homo sapiens];XP_018890874.1//PREDICTED: RNA-binding protein MEX3A [Gorilla gorilla gorilla]	92312	MEX3A	1.26552		NP_006071.1//semaphorin-3A precursor [Homo sapiens]	10371	SEMA3A	-1.27237
NP_060689.2//coiled-coil domain-containing protein 87 [Homo sapiens]	55231	CCDC87	1.26538		XP_015507719.1//PREDICTED: tubulin beta-1 chain-like [Parus major];XP_022373399.1//tubulin beta-2A chain isoform X1 [Enhydra lutris kenyoni]	7280	TUBB2A	-1.27228
NP_758452.1//granulocyte-macrophage colony-stimulating factor receptor subunit alpha isoform e precursor [Homo sapiens];NP_006131.2//granulocyte-macrophage colony-stimulating factor receptor subunit alpha isoform a precursor [Homo sapiens];NP_001155003.1//granulocyte-macrophage colony-stimulating factor receptor subunit alpha isoform g precursor [Homo sapiens];NP_758449.1//granulocyte-macrophage …	1438	CSF2RA	1.26519		XP_016865748.1//PREDICTED: collagen alpha-1(XIX) chain isoform X8 [Homo sapiens];XP_016865746.1//PREDICTED: collagen alpha-1(XIX) chain isoform X6 [Homo sapiens];XP_011533739.1//PREDICTED: collagen alpha-1(XIX) chain isoform X1 [Homo sapiens];XP_016865743.1//PREDICTED: collagen alpha-1(XIX) chain isoform X3 [Homo sapiens]	1310	COL19A1	-1.27214
XP_017890293.1//PREDICTED: zinc finger protein Gfi-1b-like [Ceratina calcarata];XP_003407514.1//PREDICTED: zinc finger protein Gfi-1b isoform X2 [Loxodonta africana]	8328	GFI1B	1.26502		NP_065816.2//E3 ubiquitin-protein ligase UBR4 [Homo sapiens]	23352	UBR4	-1.27198
XP_514100.3//PREDICTED: prosaposin receptor GPR37L1 [Pan troglodytes]	9283	GPR37L1	1.26502		NP_078956.2//transcription factor E2F8 [Homo sapiens]	79733	E2F8	-1.27189
NP_115500.1//haloacid dehalogenase-like hydrolase domain-containing protein 2 isoform 1 [Homo sapiens]	84064	HDHD2	1.26501		NP_072093.2//probable G-protein coupled receptor 135 [Homo sapiens]	64582	GPR135	-1.27186
NP_036517.1//nuclear protein 1 isoform b [Homo sapiens];NP_001035948.1//nuclear protein 1 isoform a [Homo sapiens]	26471	NUPR1	1.2649		NP_001361.1//dynein heavy chain 6, axonemal [Homo sapiens];XP_017803172.1//dynein heavy chain 6, axonemal isoform X3 [Papio anubis];XP_016859013.1//PREDICTED: dynein heavy chain 6, axonemal isoform X9 [Homo sapiens];XP_007968239.1//PREDICTED: dynein heavy chain 6, axonemal isoform X5 [Chlorocebus sabaeus];XP_008061633.1//dynein heavy chain 6, axonemal [Carlito syrichta];XP_016859010.1//PREDICTED:…	1768	DNAH6	-1.27145
NP_065793.1//neuroligin-4, X-linked [Homo sapiens]	57502	NLGN4X	1.26466		EAW74895.1//tumor necrosis factor receptor superfamily, member 19-like, isoform CRA_c [Homo sapiens]	84957	RELT	-1.27137
NP_001910.2//enoyl-CoA delta isomerase 1, mitochondrial isoform 1 precursor [Homo sapiens];NP_001171500.1//enoyl-CoA delta isomerase 1, mitochondrial isoform 2 precursor [Homo sapiens]	1632	ECI1	1.26453		XP_016856335.1//PREDICTED: probable cation-transporting ATPase 13A2 isoform X9 [Homo sapiens];NP_001135446.1//cation-transporting ATPase 13A2 isoform 3 [Homo sapiens];NP_001135445.1//cation-transporting ATPase 13A2 isoform 2 [Homo sapiens];NP_071372.1//cation-transporting ATPase 13A2 isoform 1 [Homo sapiens]	23400	ATP13A2	-1.27114
NP_001182310.1//G-protein coupled receptor 35 isoform b [Homo sapiens];XP_003813126.1//PREDICTED: G-protein coupled receptor 35 isoform X1 [Pan paniscus]	2859	GPR35	1.26436		AAL14105.1//sperm ion channel [Homo sapiens];XP_016776772.1//PREDICTED: cation channel sperm-associated protein 1 [Pan troglodytes];NP_444282.3//cation channel sperm-associated protein 1 [Homo sapiens]	117144	CATSPER1	-1.27097
NP_001121637.1//fibulin-7 isoform 2 precursor [Homo sapiens];XP_008006576.1//PREDICTED: fibulin-7 isoform X1 [Chlorocebus sabaeus]	129804	FBLN7	1.26401		XP_001171426.4//PREDICTED: stress-70 protein, mitochondrial isoform X1 [Pan troglodytes]	3313	HSPA9	-1.27096
NP_001123556.1//actin-binding LIM protein 2 isoform 2 [Homo sapiens];NP_001123559.1//actin-binding LIM protein 2 isoform 5 [Homo sapiens];NP_001123557.1//actin-binding LIM protein 2 isoform 3 [Homo sapiens];NP_001123558.1//actin-binding LIM protein 2 isoform 4 [Homo sapiens];NP_115808.3//actin-binding LIM protein 2 isoform 6 [Homo sapiens];NP_001123555.1//actin-binding LIM protein 2 isoform 1 [Ho…	84448	ABLIM2	1.26392		BAD92559.1//semaphorin 3B isoform 2 precursor variant, partial [Homo sapiens];NP_004627.1//semaphorin-3B isoform 1 precursor [Homo sapiens];NP_001276990.1//semaphorin-3B isoform 3 precursor [Homo sapiens];NP_001005914.1//semaphorin-3B isoform 2 precursor [Homo sapiens];AAH44602.1//SEMA3B protein, partial [Homo sapiens]	7869	SEMA3B	-1.27077
XP_006719084.1//PREDICTED: EF-hand calcium-binding domain-containing protein 4B isoform X1 [Homo sapiens];EAW88859.1//hypothetical protein MGC4266, isoform CRA_b [Homo sapiens];NP_116069.1//EF-hand calcium-binding domain-containing protein 4B isoform c [Homo sapiens];NP_001138430.1//EF-hand calcium-binding domain-containing protein 4B isoform a [Homo sapiens]	84766	CRACR2A	1.26367		NP_653306.1//tektin-4 isoform 1 [Homo sapiens]	150483	TEKT4	-1.27069
NP_001179548.1//low-density lipoprotein receptor class A domain-containing protein 3 precursor [Bos taurus];NP_001291192.1//low-density lipoprotein receptor class A domain-containing protein 3 isoform 2 precursor [Homo sapiens];NP_777562.1//low-density lipoprotein receptor class A domain-containing protein 3 precursor [Homo sapiens];XP_019831075.1//PREDICTED: low-density lipoprotein receptor clas…	143458	LDLRAD3	1.26362		XP_006143378.1//PREDICTED: semaphorin-5A isoform X2 [Tupaia chinensis]	9037	SEMA5A	-1.27057
NP_653230.2//raftlin-2 [Homo sapiens]	130132	RFTN2	1.26348		NP_001137313.1//transmembrane protein 106C isoform b [Homo sapiens];NP_076961.1//transmembrane protein 106C isoform a [Homo sapiens]	79022	TMEM106C	-1.27048
NP_944494.1//gamma-aminobutyric acid receptor subunit gamma-2 isoform 1 precursor [Homo sapiens];NP_944493.2//gamma-aminobutyric acid receptor subunit gamma-2 isoform 3 precursor [Homo sapiens];XP_004587518.1//PREDICTED: gamma-aminobutyric acid receptor subunit gamma-2 isoform X2 [Ochotona princeps];NP_000807.2//gamma-aminobutyric acid receptor subunit gamma-2 isoform 2 precursor [Homo sapiens];X…	2566	GABRG2	1.26328		XP_012511813.1//PREDICTED: testis-expressed protein 19.2-like [Propithecus coquereli]	400629	TEX19	-1.27004
XP_020040697.1//E3 ubiquitin-protein ligase RNF152 [Castor canadensis];XP_008703320.1//PREDICTED: E3 ubiquitin-protein ligase RNF152 [Ursus maritimus]	220441	RNF152	1.26327		NP_001165903.1//phosphorylase b kinase gamma catalytic chain, liver/testis isoform isoform 2 [Homo sapiens];NP_000285.1//phosphorylase b kinase gamma catalytic chain, liver/testis isoform isoform 1 [Homo sapiens];OWK11035.1//hypothetical protein Celaphus_00007112 [Cervus elaphus hippelaphus]	5261	PHKG2	-1.26987
XP_021526788.1//LOW QUALITY PROTEIN: radixin [Aotus nancymaae];NP_001247425.1//radixin isoform 5 [Homo sapiens];BAE40352.1//unnamed protein product, partial [Mus musculus];XP_003992383.1//PREDICTED: radixin isoform X1 [Felis catus];NP_001247423.1//radixin isoform 3 [Homo sapiens];EDL25785.1//radixin, partial [Mus musculus]	5962	RDX	1.26321		NP_000230.1//lysozyme C precursor [Homo sapiens]	4069	LYZ	-1.26985
XP_011827395.1//PREDICTED: COMM domain-containing protein 6 isoform X1 [Mandrillus leucophaeus];XP_010356586.1//PREDICTED: COMM domain-containing protein 6 isoform X1 [Rhinopithecus roxellana];XP_011533250.1//PREDICTED: COMM domain-containing protein 6 isoform X1 [Homo sapiens]	170622	COMMD6	1.26305		NP_055830.1//lysine-specific demethylase 4B [Homo sapiens];XP_018871532.1//PREDICTED: lysine-specific demethylase 4B isoform X1 [Gorilla gorilla gorilla]	23030	KDM4B	-1.26974
NP_078961.3//Bardet-Biedl syndrome 10 protein [Homo sapiens]	79738	BBS10	1.26299		NP_001184036.1//schwannomin-interacting protein 1 isoform 2 [Homo sapiens];XP_016795461.1//PREDICTED: schwannomin-interacting protein 1 isoform X3 [Pan troglodytes];XP_014393459.1//PREDICTED: schwannomin-interacting protein 1 [Myotis brandtii];XP_016795460.1//PREDICTED: schwannomin-interacting protein 1 isoform X2 [Pan troglodytes];NP_055390.1//schwannomin-interacting protein 1 isoform 1 [Homo sa…	100505385	IQCJ-SCHIP1	-1.26972
XP_006715828.1//PREDICTED: homocysteine-responsive endoplasmic reticulum-resident ubiquitin-like domain member 2 protein isoform X2 [Homo sapiens];NP_071768.3//homocysteine-responsive endoplasmic reticulum-resident ubiquitin-like domain member 2 protein [Homo sapiens]	64224	HERPUD2	1.26291		NP_000834.2//metabotropic glutamate receptor 6 precursor [Homo sapiens]	2916	GRM6	-1.2697
NP_892018.1//transmembrane protease serine 9 [Homo sapiens]	360200	TMPRSS9	1.26282		EAW62308.1//ubiquinol-cytochrome c reductase, complex III subunit VII, 9.5kDa [Homo sapiens];ERE68908.1//liver-expressed antimicrobial peptide 2-like protein [Cricetulus griseus]	27089	UQCRQ	-1.26956
NP_056651.1//tryptophan--tRNA ligase, mitochondrial isoform 1 precursor [Homo sapiens];NP_957715.1//tryptophan--tRNA ligase, mitochondrial isoform 2 precursor [Homo sapiens]	10352	WARS2	1.26226		XP_008949787.2//PREDICTED: tetratricopeptide repeat protein 21A isoform X4 [Pan paniscus];XP_017363861.1//PREDICTED: tetratricopeptide repeat protein 21A [Cebus capucinus imitator]	199223	TTC21A	-1.26915
XP_015001609.1//PREDICTED: LOW QUALITY PROTEIN: DNA topoisomerase I, mitochondrial [Macaca mulatta]	116447	TOP1MT	1.26218		XP_020956643.1//dihydropyrimidinase-related protein 1 isoform X2 [Sus scrofa];XP_019660327.1//PREDICTED: dihydropyrimidinase-related protein 1 [Ailuropoda melanoleuca];XP_020956642.1//dihydropyrimidinase-related protein 1 isoform X1 [Sus scrofa];KOF69625.1//hypothetical protein OCBIM_22004385mg, partial [Octopus bimaculoides]	1400	CRMP1	-1.26882
NP_001338203.1//disks large homolog 2 isoform 7 [Homo sapiens];NP_001338204.1//disks large homolog 2 isoform 8 [Homo sapiens];NP_001193698.1//disks large homolog 2 isoform 5 [Homo sapiens];XP_016777950.1//PREDICTED: disks large homolog 2 isoform X2 [Pan troglodytes];BAC30440.1//unnamed protein product, partial [Mus musculus];NP_001338205.1//disks large homolog 2 isoform 9 [Homo sapiens];NP_001136…	1740	DLG2	1.26192		NP_001153060.1//CD109 antigen isoform 3 preproprotein [Homo sapiens];XP_018884366.1//PREDICTED: CD109 antigen, partial [Gorilla gorilla gorilla];CAE46045.1//hypothetical protein, partial [Homo sapiens]	135228	CD109	-1.26839
NP_000411.1//kell blood group glycoprotein [Homo sapiens]	3792	KEL	1.2616		NP_001186670.1//growth arrest and DNA damage-inducible protein GADD45 alpha isoform 2 [Homo sapiens];NP_001915.1//growth arrest and DNA damage-inducible protein GADD45 alpha isoform 1 [Homo sapiens];NP_001186671.1//growth arrest and DNA damage-inducible protein GADD45 alpha isoform 3 [Homo sapiens]	1647	GADD45A	-1.26828
NP_689699.2//sterile alpha motif domain-containing protein 11 [Homo sapiens]	148398	SAMD11	1.26151		NP_004228.1//pachytene checkpoint protein 2 homolog isoform 1 [Homo sapiens];XP_003263242.2//PREDICTED: pachytene checkpoint protein 2 homolog [Nomascus leucogenys]	9319	TRIP13	-1.26763
XP_011943020.1//PREDICTED: kelch-like protein 13 isoform X7 [Cercocebus atys];XP_008017716.1//PREDICTED: kelch-like protein 13 isoform X1 [Chlorocebus sabaeus];XP_014983548.1//PREDICTED: kelch-like protein 13 isoform X2 [Macaca mulatta];NP_001161771.1//kelch-like protein 13 isoform b [Homo sapiens];XP_014314629.1//PREDICTED: kelch-like protein 13 isoform X1 [Myotis lucifugus];NP_001161772.1//kelc…	90293	KLHL13	1.2614		NP_203131.1//regulator of G-protein signaling 8 isoform 1 [Homo sapiens];NP_001095920.1//regulator of G-protein signaling 8 isoform 2 [Homo sapiens]	85397	RGS8	-1.26728
NP_057296.1//TP53-target gene 3 protein [Homo sapiens];XP_016879122.1//PREDICTED: TP53-target gene 3 protein isoform X1 [Homo sapiens]	729264	TP53TG3D	1.26117		NP_112190.2//DNA replication factor Cdt1 [Homo sapiens]	81620	CDT1	-1.26706
XP_002824703.1//PREDICTED: A-kinase anchor protein 6 [Pongo abelii];AAA92354.2//A-kinase anchor protein [Homo sapiens]	9472	AKAP6	1.26015		NP_115980.1//sodium/hydrogen exchanger 7 isoform 2 precursor [Homo sapiens];NP_001244220.1//sodium/hydrogen exchanger 7 isoform 1 precursor [Homo sapiens]	84679	SLC9A7	-1.26681
XP_013820585.2//PREDICTED: ventricular zone-expressed PH domain-containing protein homolog 1 [Capra hircus];NP_078897.2//ventricular zone-expressed PH domain-containing protein homolog 1 isoform 1 [Homo sapiens];NP_001161383.1//ventricular zone-expressed PH domain-containing protein homolog 1 isoform 2 [Homo sapiens];XP_003256392.1//PREDICTED: ventricular zone-expressed PH domain-containing prote…	79674	VEPH1	1.26013		ELR45488.1//Histone deacetylase 3, partial [Bos mutus];XP_020933542.1//histone deacetylase 3 isoform X2 [Sus scrofa];NP_001341968.1//histone deacetylase 3 isoform 1 [Homo sapiens];NP_001341969.1//histone deacetylase 3 isoform 3 [Homo sapiens]	8841	HDAC3	-1.26643
XP_017709519.1//PREDICTED: homeobox protein Hox-B8 isoform X1 [Rhinopithecus bieti]	3218	HOXB8	1.25998		XP_008002676.1//PREDICTED: thioredoxin reductase 1, cytoplasmic isoform X8 [Chlorocebus sabaeus]	493861	EID3	-1.26622
NP_060124.2//sterile alpha motif domain-containing protein 9 [Homo sapiens]	54809	SAMD9	1.25987		NP_075043.1//baculoviral IAP repeat-containing protein 1 isoform 2 [Homo sapiens];NP_004527.2//baculoviral IAP repeat-containing protein 1 isoform 1 [Homo sapiens]	4671	NAIP	-1.26568
NP_001311028.1//Krueppel-like factor 8 isoform 3 [Homo sapiens];XP_016798882.1//PREDICTED: Krueppel-like factor 8 isoform X1 [Pan troglodytes];XP_012354197.1//PREDICTED: Krueppel-like factor 8 isoform X2 [Nomascus leucogenys];XP_008957781.1//PREDICTED: Krueppel-like factor 8 isoform X1 [Pan paniscus];XP_011884748.1//PREDICTED: Krueppel-like factor 8 isoform X4 [Cercocebus atys];NP_001311029.1//Kr…	11279	KLF8	1.25962		NP_569711.2//collagen alpha-1(XVIII) chain isoform 3 preproprotein [Homo sapiens];NP_085059.2//collagen alpha-1(XVIII) chain isoform 1 preproprotein [Homo sapiens];NP_569712.2//collagen alpha-1(XVIII) chain isoform 2 preproprotein [Homo sapiens]	80781	COL18A1	-1.2656
NP_060592.2//aspartate--tRNA ligase, mitochondrial [Homo sapiens]	55157	DARS2	1.25926		XP_015006419.1//PREDICTED: prolyl 3-hydroxylase 3 [Macaca mulatta]	10536	P3H3	-1.2655
EAW70094.1//kynurenine 3-monooxygenase (kynurenine 3-hydroxylase), isoform CRA_a [Homo sapiens]	8564	KMO	1.25915		AEB61431.1//mediator of RNA polymerase II transcription subunit 7-like protein, partial [Equus caballus];NP_004261.1//mediator of RNA polymerase II transcription subunit 7 [Homo sapiens]	9443	MED7	-1.26543
NP_001164110.1//cyclin-dependent kinase 20 isoform 4 [Homo sapiens];NP_001034892.1//cyclin-dependent kinase 20 isoform 3 [Homo sapiens];XP_017827580.1//PREDICTED: cyclin-dependent kinase 20 isoform X2 [Callithrix jacchus];XP_017383984.1//PREDICTED: cyclin-dependent kinase 20 isoform X11 [Cebus capucinus imitator];NP_848519.1//cyclin-dependent kinase 20 isoform 1 [Homo sapiens];NP_036251.2//cyclin…	23552	CDK20	1.25898		XP_006713759.1//PREDICTED: cilia- and flagella-associated protein 44 isoform X1 [Homo sapiens];XP_016862331.1//PREDICTED: cilia- and flagella-associated protein 44 isoform X2 [Homo sapiens];XP_012356442.1//PREDICTED: spindle and centriole-associated protein 1 isoform X1 [Nomascus leucogenys];XP_016862334.1//PREDICTED: cilia- and flagella-associated protein 44 isoform X6 [Homo sapiens];XP_01686126…	55779	CFAP44	-1.26519
NP_060840.2//DNA damage-regulated autophagy modulator protein 1 [Homo sapiens]	55332	DRAM1	1.25894		NP_000148.2//glucosylceramidase isoform 1 precursor [Homo sapiens];NP_001165283.1//glucosylceramidase isoform 3 precursor [Homo sapiens];BAH13365.1//unnamed protein product [Homo sapiens]	2629	GBA	-1.26516
NP_002340.2//lymphocyte antigen 75 precursor [Homo sapiens]	4065	LY75	1.25883		XP_016775034.1//PREDICTED: serine protease HTRA1 [Pan troglodytes]	5654	HTRA1	-1.26505
NP_001253980.1//integral membrane protein GPR155 isoform 2 [Homo sapiens];XP_016805551.1//PREDICTED: integral membrane protein GPR155 isoform X1 [Pan troglodytes];NP_001028217.1//integral membrane protein GPR155 isoform 1 [Homo sapiens]	151556	GPR155	1.25865		XP_010385312.1//PREDICTED: trafficking protein particle complex subunit 2-like [Rhinopithecus roxellana]	10597	TRAPPC2B	-1.26492
XP_020369783.1//LOW QUALITY PROTEIN: uncharacterized protein LOC109914588 [Rhincodon typus]	10882	C1QL1	1.25851		NP_060862.3//protein ZGRF1 isoform 1 [Homo sapiens];NP_001337326.1//protein ZGRF1 isoform 2 [Homo sapiens];BAG61698.1//unnamed protein product [Homo sapiens]	55345	ZGRF1	-1.26472
NP_115508.2//HORMA domain-containing protein 1 isoform 1 [Homo sapiens];NP_001186758.1//HORMA domain-containing protein 1 isoform 2 [Homo sapiens]	84072	HORMAD1	1.25843		EDL87771.1//connective tissue growth factor [Rattus norvegicus];NP_001892.1//connective tissue growth factor precursor [Homo sapiens]	1490	CTGF	-1.2647
XP_003899151.2//TRAF-interacting protein with FHA domain-containing protein A isoform X1 [Papio anubis]	92610	TIFA	1.25841		NP_919225.1//dead end protein homolog 1 [Homo sapiens]	373863	DND1	-1.26454
NP_001138441.1//E3 ubiquitin-protein ligase NEDD4-like isoform 5 [Homo sapiens];NP_056092.2//E3 ubiquitin-protein ligase NEDD4-like isoform 3 [Homo sapiens];NP_001138439.1//E3 ubiquitin-protein ligase NEDD4-like isoform 1 [Homo sapiens];NP_001138440.1//E3 ubiquitin-protein ligase NEDD4-like isoform 4 [Homo sapiens];XP_011524189.1//PREDICTED: E3 ubiquitin-protein ligase NEDD4-like isoform X10 [Hom…	23327	NEDD4L	1.25841		NP_001182157.1//protein PIMREG isoform 2 [Homo sapiens]	54478	PIMREG	-1.26401
CAD38622.1//hypothetical protein, partial [Homo sapiens]	255488	RNF144B	1.25808		XP_010386178.1//PREDICTED: transcription factor E4F1 isoform X1 [Rhinopithecus roxellana];XP_010337363.1//PREDICTED: transcription factor E4F1 isoform X2 [Saimiri boliviensis boliviensis];XP_012418791.1//PREDICTED: transcription factor E4F1 isoform X5 [Odobenus rosmarus divergens];XP_003928451.1//PREDICTED: transcription factor E4F1 isoform X1 [Saimiri boliviensis boliviensis];XP_010337364.1//PRE…	1877	E4F1	-1.26397
XP_016787958.1//PREDICTED: hydroperoxide isomerase ALOXE3 [Pan troglodytes]	59344	ALOXE3	1.25802		NP_055249.1//NADPH-dependent diflavin oxidoreductase 1 isoform b [Homo sapiens];XP_012364196.1//PREDICTED: RING finger protein 208 [Nomascus leucogenys];XP_009243331.1//PREDICTED: NADPH-dependent diflavin oxidoreductase 1, partial [Pongo abelii];XP_014971760.1//PREDICTED: NADPH-dependent diflavin oxidoreductase 1 isoform X1 [Macaca mulatta];XP_020020847.1//NADPH-dependent diflavin oxidoreductase …	27158	NDOR1	-1.26396
[truncated: 125 more rows]
