# Supplementary material for: Divergent organ-specific isogenic metastatic cell lines identified using multi-omics exhibit differential drug sensitivity
Source: PLoS One. 2020 Nov 16;15(11):e0242384. doi: 10.1371/journal.pone.0242384 (PMC7668614; doi:10.1371/journal.pone.0242384)
Supplement: S11 Spreadsheet — (XLSX) [file pone.0242384.s068.xlsx]

## Sheet: S11-Lu-435-to-1oT Up&DN
Nr Description	GeneID	Gene Symbol	Linear FC Lung-231 / 1o Tumor-231		Nr Description	GeneID	Gene Symbol	Linear FC Lung-231 / 1o Tumor-231
XP_007972776.1//PREDICTED: band 4.1-like protein 3 isoform X22 [Chlorocebus sabaeus];XP_016881133.1//PREDICTED: band 4.1-like protein 3 isoform X30 [Homo sapiens];NP_001268462.1//band 4.1-like protein 3 isoform 2 [Homo sapiens];XP_007972762.1//PREDICTED: band 4.1-like protein 3 isoform X9 [Chlorocebus sabaeus];XP_007972773.1//PREDICTED: band 4.1-like protein 3 isoform X19 [Chlorocebus sabaeus];NP…	23136	EPB41L3	106.876		NP_079199.2//nuclear pore membrane glycoprotein 210 precursor [Homo sapiens]	23225	NUP210	-61.3762
NP_038481.2//sperm protein associated with the nucleus on the X chromosome A [Homo sapiens]	30014	SPANXA1	94.3292		NP_001167553.1//NACHT, LRR and PYD domains-containing protein 2 isoform 2 [Homo sapiens];NP_060322.1//NACHT, LRR and PYD domains-containing protein 2 isoform 1 [Homo sapiens];NP_001167554.1//NACHT, LRR and PYD domains-containing protein 2 isoform 3 [Homo sapiens];NP_001334932.1//NACHT, LRR and PYD domains-containing protein 2 isoform 4 [Homo sapiens]	55655	NLRP2	-33.0066
XP_002922339.1//PREDICTED: teneurin-1 [Ailuropoda melanoleuca];XP_009988662.1//PREDICTED: teneurin-1 isoform X3 [Tauraco erythrolophus]	10178	TENM1	68.833		NP_775864.3//beta-1,4-N-acetylgalactosaminyltransferase 3 [Homo sapiens];EAW88962.1//beta-1,4-N-acetyl-galactosaminyl transferase 3, isoform CRA_a [Homo sapiens]	283358	B4GALNT3	-21.2013
XP_003265970.1//PREDICTED: endothelial cell-specific molecule 1 isoform X2 [Nomascus leucogenys];XP_003827405.2//PREDICTED: endothelial cell-specific molecule 1 isoform X1 [Pan paniscus]	11082	ESM1	41.7366		XP_011757756.1//PREDICTED: protein cordon-bleu isoform X7 [Macaca nemestrina];NP_001274367.1//protein cordon-bleu isoform c [Homo sapiens];XP_011802914.1//PREDICTED: protein cordon-bleu isoform X3 [Colobus angolensis palliatus];XP_005271807.1//PREDICTED: protein cordon-bleu isoform X3 [Homo sapiens];NP_001333373.1//protein cordon-bleu isoform g [Homo sapiens];XP_005271808.1//PREDICTED: protein co…	23242	COBL	-20.5462
XP_010333279.1//PREDICTED: syntaxin-binding protein 6 isoform X1 [Saimiri boliviensis boliviensis];XP_021530569.1//syntaxin-binding protein 6 isoform X1 [Aotus nancymaae];XP_012353687.1//PREDICTED: syntaxin-binding protein 6 isoform X1 [Nomascus leucogenys];XP_017921933.1//PREDICTED: syntaxin-binding protein 6 isoform X1 [Capra hircus]	29091	STXBP6	39.6394		AAN32666.1//C-terminal tensin-like protein [Homo sapiens];CDQ77565.1//unnamed protein product [Oncorhynchus mykiss]	84951	TNS4	-19.6852
NP_002355.2//melanoma-associated antigen B2 [Homo sapiens]	4113	MAGEB2	26.2854		NP_036517.1//nuclear protein 1 isoform b [Homo sapiens];NP_001035948.1//nuclear protein 1 isoform a [Homo sapiens]	26471	NUPR1	-16.6417
NP_000631.1//interleukin-13 receptor subunit alpha-2 precursor [Homo sapiens]	3598	IL13RA2	18.1824		BAD92108.1//Hypothetical protein DKFZp781I035 variant, partial [Homo sapiens]	1612	DAPK1	-16.0347
ELR47932.1//SLIT and NTRK-like protein 1, partial [Bos mutus]	114798	SLITRK1	18.0545		NP_065924.3//leucine-rich repeat neuronal protein 1 precursor [Homo sapiens]	57633	LRRN1	-12.6498
EAW80225.1//myosin ID, isoform CRA_e, partial [Homo sapiens];EAW80221.1//myosin ID, isoform CRA_a [Homo sapiens];NP_001290208.1//unconventional myosin-Id isoform 2 [Homo sapiens]	4642	MYO1D	17.8362		XP_007988678.1//PREDICTED: membrane protein FAM174B [Chlorocebus sabaeus];EAX02155.1//hypothetical gene supported by AK075564; BC060873, isoform CRA_b, partial [Homo sapiens]	400451	FAM174B	-12.0259
XP_016864563.1//PREDICTED: catenin delta-2 isoform X6 [Homo sapiens];XP_016808443.1//PREDICTED: catenin delta-2 isoform X4 [Pan troglodytes];NP_001323.1//catenin delta-2 isoform 1 [Homo sapiens]	1501	CTNND2	17.5647		XP_005276442.1//PREDICTED: uncharacterized protein LOC107984085 isoform X1 [Homo sapiens];NP_001258632.1//annexin A8 isoform 3 [Homo sapiens];BAG60903.1//unnamed protein product [Homo sapiens];NP_001258631.1//annexin A8 isoform 1 [Homo sapiens];CAI12203.1//annexin A8-like 1 [Homo sapiens]	653145	ANXA8	-11.1321
NP_002566.1//plasminogen activator inhibitor 2 [Homo sapiens]	5055	SERPINB2	17.4303		NP_005261.2//zinc finger protein GLI2 [Homo sapiens]	2736	GLI2	-10.9305
XP_022348568.1//homeobox protein Nkx-2.1 [Enhydra lutris kenyoni];NP_001073136.1//homeobox protein Nkx-2.1 isoform 1 [Homo sapiens]	7080	NKX2-1	16.922		NP_859075.2//transmembrane protein 119 precursor [Homo sapiens]	338773	TMEM119	-10.5556
XP_016862456.1//PREDICTED: cholinesterase isoform X1 [Homo sapiens]	590	BCHE	15.947		NP_004607.1//tetraspanin-8 [Homo sapiens]	7103	TSPAN8	-10.2796
NP_001335432.1//regulating synaptic membrane exocytosis protein 2 isoform x [Homo sapiens];NP_001335417.1//regulating synaptic membrane exocytosis protein 2 isoform i [Homo sapiens];NP_001335436.1//regulating synaptic membrane exocytosis protein 2 isoform bb [Homo sapiens];NP_001335434.1//regulating synaptic membrane exocytosis protein 2 isoform z [Homo sapiens];NP_001335433.1//regulating synapti…	9699	RIMS2	15.5254		XP_021035020.1//egl nine homolog 3 isoform X1 [Mus caroli];NP_001295032.1//egl nine homolog 3 isoform 2 [Homo sapiens]	112399	EGLN3	-9.22845
NP_038481.2//sperm protein associated with the nucleus on the X chromosome A [Homo sapiens];NP_115793.1//sperm protein associated with the nucleus on the X chromosome D [Homo sapiens]	64648	SPANXD	15.416		NP_004077.1//cochlin isoform b precursor [Homo sapiens];NP_001334649.1//cochlin isoform a precursor [Homo sapiens]	1690	COCH	-7.73696
XP_022279621.1//tumor necrosis factor receptor superfamily member 16 [Canis lupus familiaris]	4804	NGFR	15.3787		XP_005276442.1//PREDICTED: uncharacterized protein LOC107984085 isoform X1 [Homo sapiens];BAG60903.1//unnamed protein product [Homo sapiens];NP_001265852.1//annexin A8-like protein 1 isoform 3 [Homo sapiens];NP_001265853.1//annexin A8-like protein 1 isoform 2 [Homo sapiens]	728113	ANXA8L1	-7.71677
XP_010372155.1//PREDICTED: nck-associated protein 1-like [Rhinopithecus roxellana]	3071	NCKAP1L	14.3859		AAH06526.2//SCNN1A protein, partial [Homo sapiens];NP_001153048.1//amiloride-sensitive sodium channel subunit alpha isoform 2 [Homo sapiens];NP_001153047.1//amiloride-sensitive sodium channel subunit alpha isoform 3 [Homo sapiens]	6337	SCNN1A	-7.12703
NP_065173.2//prostaglandin F2 receptor negative regulator precursor [Homo sapiens]	5738	PTGFRN	14.3842		EAX09571.1//trefoil factor 3 (intestinal), isoform CRA_a [Homo sapiens]	7033	TFF3	-7.09121
XP_003807177.2//PREDICTED: melanoma-associated antigen B1 isoform X1 [Pan paniscus]	4112	MAGEB1	11.8289		NP_001123990.1//chondroitin sulfate N-acetylgalactosaminyltransferase 1 [Homo sapiens]	55790	CSGALNACT1	-6.46767
NP_115850.2//sperm protein associated with the nucleus on the X chromosome B1 [Homo sapiens];EAW50544.1//hCG2036708 [Homo sapiens];AAF28421.1//nuclear-associated protein SPAN-Xb [Homo sapiens]	728695	SPANXB1	10.0189		NP_775752.1//mitotic interactor and substrate of PLK1 [Homo sapiens]	126353	MISP	-6.38624
NP_001240286.1//tyrosine-protein kinase receptor Tie-1 isoform 2 [Homo sapiens];XP_016857696.1//PREDICTED: tyrosine-protein kinase receptor Tie-1 isoform X2 [Homo sapiens];XP_005271220.1//PREDICTED: tyrosine-protein kinase receptor Tie-1 isoform X1 [Homo sapiens];NP_005415.1//tyrosine-protein kinase receptor Tie-1 isoform 1 precursor [Homo sapiens]	7075	TIE1	9.67318		NP_004952.2//gamma-aminobutyric acid receptor subunit epsilon precursor [Homo sapiens];XP_001742719.1//hypothetical protein [Monosiga brevicollis MX1]	2564	GABRE	-6.04617
NP_570858.2//receptor-type tyrosine-protein phosphatase N2 isoform 3 precursor [Homo sapiens];NP_002838.2//receptor-type tyrosine-protein phosphatase N2 isoform 1 precursor [Homo sapiens];NP_570857.2//receptor-type tyrosine-protein phosphatase N2 isoform 2 precursor [Homo sapiens];NP_001295197.1//receptor-type tyrosine-protein phosphatase N2 isoform 5 [Homo sapiens];NP_001295196.1//receptor-type …	5799	PTPRN2	8.85897		NP_001035224.1//paralemmin-1 isoform 2 [Homo sapiens];NP_002570.2//paralemmin-1 isoform 1 [Homo sapiens]	5064	PALM	-5.95936
NP_005626.1//protein SSX1 [Homo sapiens]	6756	SSX1	8.51943		NP_001284521.1//protein sel-1 homolog 3 isoform 2 [Homo sapiens];XP_016806909.1//PREDICTED: protein sel-1 homolog 3 isoform X1 [Pan troglodytes];NP_056002.2//protein sel-1 homolog 3 isoform 1 [Homo sapiens]	23231	SEL1L3	-5.93723
NP_001138444.1//sorting nexin-20 isoform 3 [Homo sapiens];XP_010374680.1//PREDICTED: sorting nexin-20 isoform X1 [Rhinopithecus roxellana];XP_010346136.1//PREDICTED: sorting nexin-20 isoform X2 [Saimiri boliviensis boliviensis]	124460	SNX20	8.49303		NP_001092903.1//janus kinase and microtubule-interacting protein 1 isoform 1 [Homo sapiens];NP_001293063.1//janus kinase and microtubule-interacting protein 1 isoform 3 [Homo sapiens];NP_653321.1//janus kinase and microtubule-interacting protein 1 isoform 2 [Homo sapiens]	152789	JAKMIP1	-5.48306
NP_004487.2//hepatocyte nuclear factor 3-alpha [Homo sapiens]	3169	FOXA1	8.42396		Q86VW2.2//RecName: Full=Rho guanine nucleotide exchange factor 25; AltName: Full=Guanine nucleotide exchange factor GEFT; AltName: Full=Rac/Cdc42/Rho exchange factor GEFT; AltName: Full=RhoA/Rac/Cdc42 guanine nucleotide exchange factor GEFT; AltName: Full=p63RhoGEF;NP_891992.2//rho guanine nucleotide exchange factor 25 isoform 1 [Homo sapiens];NP_001334862.1//rho guanine nucleotide exchange facto…	115557	ARHGEF25	-5.46575
XP_011525217.1//PREDICTED: ret finger protein-like 4A isoform X1 [Homo sapiens]	342931	RFPL4A	8.27445		NP_001291288.1//mucin-5AC precursor [Homo sapiens]	4586	MUC5AC	-5.33157
XP_008009200.1//PREDICTED: C-C motif chemokine 2 [Chlorocebus sabaeus]	6347	CCL2	8.24468		NP_775922.3//fibrous sheath-interacting protein 2 [Homo sapiens]	401024	FSIP2	-5.32737
NP_001264326.1//ret finger protein-like 4A-like protein 1 [Homo sapiens]	729974	RFPL4AL1	8.13125		XP_011851227.1//PREDICTED: plexin-A4 isoform X3 [Mandrillus leucophaeus];XP_017831125.1//PREDICTED: plexin-A4 [Callithrix jacchus];XP_010366188.1//PREDICTED: plexin-A4 isoform X3 [Rhinopithecus roxellana]	91584	PLXNA4	-5.317
NP_001338492.1//transducin-like enhancer protein 4 isoform 17 [Homo sapiens];XP_014948655.1//PREDICTED: transducin-like enhancer protein 4 isoform X6 [Ovis aries];NP_001338493.1//transducin-like enhancer protein 4 isoform 18 [Homo sapiens];NP_001269682.1//transducin-like enhancer protein 4 isoform 4 [Homo sapiens];NP_001338476.1//transducin-like enhancer protein 4 isoform 10 [Homo sapiens];XP_014…	7091	TLE4	7.97668		BAA82978.1//KIAA1026 protein, partial [Homo sapiens];NP_001018000.1//kazrin isoform B [Homo sapiens];XP_020137237.1//kazrin isoform X4 [Microcebus murinus];XP_007175004.1//PREDICTED: kazrin isoform X1 [Balaenoptera acutorostrata scammoni];XP_005245852.1//PREDICTED: kazrin isoform X3 [Homo sapiens]	23254	KAZN	-5.26211
AAF04514.1//F-box protein Fbl7, partial [Homo sapiens];BAC98037.1//mKIAA0840 protein, partial [Mus musculus]	23194	FBXL7	7.95135		NP_068755.2//pappalysin-2 isoform 2 precursor [Homo sapiens];NP_064714.2//pappalysin-2 isoform 1 precursor [Homo sapiens]	60676	PAPPA2	-5.23269
NP_001155179.1//kin of IRRE-like protein 3 isoform 2 precursor [Homo sapiens];NP_115920.1//kin of IRRE-like protein 3 isoform 1 precursor [Homo sapiens];NP_001288026.1//kin of IRRE-like protein 3 isoform 3 precursor [Homo sapiens]	84623	KIRREL3	7.89158		AAI00064.2//Tnfaip1 protein, partial [Rattus norvegicus];NP_569734.2//P antigen family member 5 isoform 1 [Homo sapiens]	90737	PAGE5	-5.11207
XP_007110965.1//PREDICTED: zinc finger protein 850 isoform X5 [Physeter catodon];XP_012392400.1//PREDICTED: zinc finger protein 300 isoform X1 [Orcinus orca];ELW64363.1//TNFAIP3-interacting protein 1 [Tupaia chinensis];XP_019666662.1//PREDICTED: zinc finger protein 300 [Felis catus]	91975	ZNF300	7.61021		XP_016874796.1//PREDICTED: matrix metalloproteinase-17 isoform X2 [Homo sapiens];BAA82707.2//membrane-type-4 matrix metalloproteinase [Homo sapiens]	4326	MMP17	-4.90355
NP_647477.1//amphiphysin isoform 2 [Homo sapiens];NP_001626.1//amphiphysin isoform 1 [Homo sapiens]	273	AMPH	7.2496		XP_018869790.1//PREDICTED: rho GTPase-activating protein 28 isoform X1 [Gorilla gorilla gorilla];XP_005258203.1//PREDICTED: rho GTPase-activating protein 28 isoform X3 [Homo sapiens];XP_005258201.2//PREDICTED: rho GTPase-activating protein 28 isoform X1 [Homo sapiens]	79822	ARHGAP28	-4.87455
NP_689786.2//ras and EF-hand domain-containing protein [Homo sapiens];XP_005251787.1//PREDICTED: ras and EF-hand domain-containing protein isoform X1 [Homo sapiens];XP_005251788.1//PREDICTED: ras and EF-hand domain-containing protein isoform X2 [Homo sapiens]	158158	RASEF	7.22602		EAW76764.1//paraoxonase 2, isoform CRA_b [Homo sapiens];XP_014446709.1//PREDICTED: serum paraoxonase/arylesterase 2 [Tupaia chinensis];XP_519213.3//PREDICTED: serum paraoxonase/arylesterase 2 isoform X1 [Pan troglodytes]	5445	PON2	-4.86829
NP_006279.2//thy-1 membrane glycoprotein preproprotein [Homo sapiens]	7070	THY1	7.20284		NP_001306767.1//rho guanine nucleotide exchange factor 10-like protein isoform 4 [Homo sapiens];NP_001011722.2//rho guanine nucleotide exchange factor 10-like protein isoform 2 [Homo sapiens];NP_001315053.1//rho guanine nucleotide exchange factor 10-like protein isoform 5 [Homo sapiens];NP_001306766.1//rho guanine nucleotide exchange factor 10-like protein isoform 3 [Homo sapiens];NP_060595.3//rh…	55160	ARHGEF10L	-4.84737
NP_001308768.1//carbonic anhydrase-related protein isoform c [Homo sapiens];NP_004047.3//carbonic anhydrase-related protein isoform a [Homo sapiens];NP_001308767.1//carbonic anhydrase-related protein isoform b [Homo sapiens]	767	CA8	7.12585		XP_011710359.1//PREDICTED: uncharacterized protein KIAA1644 homolog isoform X2 [Macaca nemestrina];XP_004416124.2//PREDICTED: uncharacterized protein KIAA1644 homolog [Odobenus rosmarus divergens]	85352	SHISAL1	-4.81271
NP_004009.1//dystrophin Dp71ab isoform [Homo sapiens];NP_000100.2//dystrophin Dp427c isoform [Homo sapiens];NP_001012408.1//dystrophin [Sus scrofa];XP_010968470.1//PREDICTED: dystrophin isoform X4 [Camelus bactrianus];XP_003420227.1//PREDICTED: dystrophin isoform X4 [Loxodonta africana];NP_004003.1//dystrophin Dp260-2 isoform [Homo sapiens];XP_006724533.1//PREDICTED: dystrophin isoform X3 [Homo s…	1756	DMD	7.0987		NP_002987.1//fractalkine isoform 1 precursor [Homo sapiens]	6376	CX3CL1	-4.73007
NP_954869.1//putative tyrosine-protein phosphatase TPTE isoform gamma [Homo sapiens];AAH28719.1//Transmembrane phosphatase with tensin homology [Homo sapiens];NP_954870.2//putative tyrosine-protein phosphatase TPTE isoform alpha [Homo sapiens]	7179	TPTE	7.03789		NP_919445.1//E3 ubiquitin-protein ligase RNF128 isoform 1 precursor [Homo sapiens];NP_078815.3//E3 ubiquitin-protein ligase RNF128 isoform 2 precursor [Homo sapiens]	79589	RNF128	-4.72387
NP_937839.1//T-cell surface protein tactile isoform 1 precursor [Homo sapiens];NP_001305818.1//T-cell surface protein tactile isoform 3 [Homo sapiens];XP_011938407.1//PREDICTED: T-cell surface protein tactile [Cercocebus atys];NP_005807.1//T-cell surface protein tactile isoform 2 precursor [Homo sapiens]	10225	CD96	6.86411		XP_008010081.1//PREDICTED: G-protein coupled receptor family C group 5 member C isoform X4 [Chlorocebus sabaeus];NP_061123.3//G-protein coupled receptor family C group 5 member C isoform b precursor [Homo sapiens]	55890	GPRC5C	-4.55095
XP_016021612.1//PREDICTED: cadherin-18 isoform X1 [Rousettus aegyptiacus];XP_010607764.1//PREDICTED: cadherin-18 isoform X2 [Fukomys damarensis];XP_016021613.1//PREDICTED: cadherin-18 isoform X2 [Rousettus aegyptiacus]	1016	CDH18	6.67806		NP_443118.1//protein MAL2 [Homo sapiens]	114569	MAL2	-4.40141
NP_006135.1//granzyme A precursor [Homo sapiens]	3001	GZMA	6.44269		XP_007460816.1//PREDICTED: unconventional myosin-If [Lipotes vexillifer]	4542	MYO1F	-4.34069
NP_001269665.1//plexin domain-containing protein 2 isoform 2 [Homo sapiens];NP_116201.7//plexin domain-containing protein 2 isoform 1 precursor [Homo sapiens]	84898	PLXDC2	6.32207		NP_002403.2//methylated-DNA--protein-cysteine methyltransferase [Homo sapiens]	4255	MGMT	-4.33901
NP_057232.2//SH3 and multiple ankyrin repeat domains protein 1 [Homo sapiens];XP_011525316.1//PREDICTED: SH3 and multiple ankyrin repeat domains protein 1 isoform X3 [Homo sapiens]	50944	SHANK1	6.313		NP_002880.1//retinoic acid receptor responder protein 2 precursor [Homo sapiens]	5919	RARRES2	-4.30582
NP_001012747.1//double homeobox protein A [Homo sapiens]	503835	DUXA	6.23312		XP_020927633.1//15-hydroxyprostaglandin dehydrogenase [NAD(+)] isoform X1 [Sus scrofa];NP_001125858.1//15-hydroxyprostaglandin dehydrogenase [NAD(+)] [Pongo abelii];XP_011814982.1//PREDICTED: 15-hydroxyprostaglandin dehydrogenase [NAD(+)] isoform X1 [Colobus angolensis palliatus];NP_001243234.1//15-hydroxyprostaglandin dehydrogenase [NAD(+)] isoform 4 [Homo sapiens];NP_000851.2//15-hydroxyprostag…	3248	HPGD	-4.2105
NP_001273492.1//GRAM domain-containing protein 1B isoform 1 [Homo sapiens];XP_014971481.1//PREDICTED: GRAM domain-containing protein 1B isoform X8 [Macaca mulatta];XP_017451028.1//PREDICTED: GRAM domain-containing protein 1B isoform X4 [Rattus norvegicus];NP_065767.1//GRAM domain-containing protein 1B isoform 2 [Homo sapiens];XP_017379071.1//PREDICTED: GRAM domain-containing protein 1B isoform X1…	57476	GRAMD1B	6.20986		NP_003386.1//protein Wnt-9a precursor [Homo sapiens]	7483	WNT9A	-4.18546
XP_017391561.1//PREDICTED: ly6/PLAUR domain-containing protein 1 isoform X1 [Cebus capucinus imitator];XP_021092449.1//ly6/PLAUR domain-containing protein 1 isoform X1 [Heterocephalus glaber];XP_011825690.1//PREDICTED: ly6/PLAUR domain-containing protein 1 isoform X1 [Mandrillus leucophaeus];XP_007962958.1//PREDICTED: G-protein coupled receptor 39-like [Chlorocebus sabaeus];XP_008997248.1//PREDIC…	116372	LYPD1	6.15583		XP_016798685.1//PREDICTED: adhesion G-protein coupled receptor G2 isoform X7 [Pan troglodytes];XP_016798680.1//PREDICTED: adhesion G-protein coupled receptor G2 isoform X2 [Pan troglodytes];XP_016798681.1//PREDICTED: adhesion G-protein coupled receptor G2 isoform X3 [Pan troglodytes];XP_016798684.1//PREDICTED: adhesion G-protein coupled receptor G2 isoform X6 [Pan troglodytes];XP_016798679.1//PRE…	10149	ADGRG2	-4.18357
NP_001336365.1//DNA dC-;NP_001336367.1//DNA dC-;NP_068594.1//DNA dC-	60489	APOBEC3G	6.13504		NP_001296171.1//myosin XVB [Homo sapiens]	80022	MYO15B	-4.166
XP_011791495.1//PREDICTED: contactin-1 isoform X3 [Colobus angolensis palliatus];XP_011791492.1//PREDICTED: contactin-1 isoform X1 [Colobus angolensis palliatus]	1272	CNTN1	6.04509		EAW83245.1//cadherin 1, type 1, E-cadherin (epithelial), isoform CRA_d [Homo sapiens];NP_001304113.1//cadherin-1 isoform 2 precursor [Homo sapiens];NP_004351.1//cadherin-1 isoform 1 preproprotein [Homo sapiens]	999	CDH1	-4.16376
NP_001265526.1//anoctamin-2 isoform 2 [Homo sapiens];NP_001265525.1//anoctamin-2 isoform 1 [Homo sapiens];XP_011519277.1//PREDICTED: anoctamin-2 isoform X2 [Homo sapiens]	57101	ANO2	6.03463		XP_008983098.1//PREDICTED: procollagen galactosyltransferase 2 isoform X2 [Callithrix jacchus];XP_005319757.1//procollagen galactosyltransferase 2 [Ictidomys tridecemlineatus];XP_004372966.2//PREDICTED: procollagen galactosyltransferase 2 [Trichechus manatus latirostris];XP_004469148.1//PREDICTED: procollagen galactosyltransferase 2 [Dasypus novemcinctus]	23127	COLGALT2	-4.14209
NP_005788.1//myelin protein zero-like protein 2 precursor [Homo sapiens]	10205	MPZL2	5.76153		BAD21363.1//mFLJ00022 protein, partial [Mus musculus]	89853	MVB12B	-4.11546
XP_014199566.1//PREDICTED: tensin-1 isoform X1 [Pan paniscus];AAI26911.2//TNS1 protein, partial [Homo sapiens];XP_014199568.1//PREDICTED: tensin-1 isoform X3 [Pan paniscus];XP_016860296.1//PREDICTED: tensin-1 isoform X10 [Homo sapiens];XP_018877754.1//PREDICTED: tensin-1 isoform X4 [Gorilla gorilla gorilla]	7145	TNS1	5.72888		XP_005263981.1//PREDICTED: uncharacterized protein KIAA1211-like isoform X2 [Homo sapiens]	343990	KIAA1211L	-4.06265
XP_016792922.1//PREDICTED: 1-phosphatidylinositol 4,5-bisphosphate phosphodiesterase beta-4 isoform X4 [Pan troglodytes];XP_009435053.2//PREDICTED: 1-phosphatidylinositol 4,5-bisphosphate phosphodiesterase beta-4 isoform X5 [Pan troglodytes];XP_016792923.1//PREDICTED: 1-phosphatidylinositol 4,5-bisphosphate phosphodiesterase beta-4 isoform X6 [Pan troglodytes]	5332	PLCB4	5.65127		EAW92823.1//superoxide dismutase 3, extracellular [Homo sapiens]	6649	SOD3	-4.02923
XP_011541689.1//PREDICTED: small conductance calcium-activated potassium channel protein 2 isoform X1 [Homo sapiens];XP_003509141.1//PREDICTED: small conductance calcium-activated potassium channel protein 2 isoform X1 [Cricetulus griseus]	3781	KCNN2	5.61203		NP_775734.2//coiled-coil domain-containing protein 149 isoform 1 precursor [Homo sapiens];NP_001317573.1//coiled-coil domain-containing protein 149 isoform 4 [Homo sapiens];NP_001317572.1//coiled-coil domain-containing protein 149 isoform 3 [Homo sapiens];NP_001124198.1//coiled-coil domain-containing protein 149 isoform 2 [Homo sapiens]	91050	CCDC149	-4.00621
NP_073152.2//sperm protein associated with the nucleus on the X chromosome C [Homo sapiens]	64663	SPANXC	5.53005		NP_848632.2//N-acetyl-beta-glucosaminyl-glycoprotein 4-beta-N-acetylgalactosaminyltransferase 1 [Homo sapiens]	338707	B4GALNT4	-3.97878
XP_008970793.1//PREDICTED: SAM domain-containing protein SAMSN-1 isoform X2 [Pan paniscus];NP_071419.3//SAM domain-containing protein SAMSN-1 isoform 1 [Homo sapiens]	64092	SAMSN1	5.52079		NP_005414.1//trefoil factor 2 precursor [Homo sapiens]	7032	TFF2	-3.96767
NP_056359.2//transmembrane protein 98 [Homo sapiens]	26022	TMEM98	5.49757		NP_001012301.1//arylsulfatase I precursor [Homo sapiens]	340075	ARSI	-3.93474
XP_014715513.1//PREDICTED: platelet-derived growth factor D isoform X2 [Equus asinus];XP_014715512.1//PREDICTED: platelet-derived growth factor D isoform X1 [Equus asinus]	80310	PDGFD	5.43829		NP_005354.1//melanoma-associated antigen 6 [Homo sapiens]	4105	MAGEA6	-3.90918
NP_005326.2//hematopoietic lineage cell-specific protein isoform 1 [Homo sapiens];NP_001278970.1//hematopoietic lineage cell-specific protein isoform 2 [Homo sapiens]	3059	HCLS1	5.26579		NP_001284576.1//connector enhancer of kinase suppressor of ras 1 isoform 2 [Homo sapiens];NP_006305.2//connector enhancer of kinase suppressor of ras 1 isoform 1 [Homo sapiens]	10256	CNKSR1	-3.82497
NP_067547.1//ectonucleotide pyrophosphatase/phosphodiesterase family member 5 isoform 1 precursor [Homo sapiens]	59084	ENPP5	5.09772		XP_006716347.1//PREDICTED: clusterin isoform X1 [Homo sapiens]	1191	CLU	-3.80003
NP_001080440.1//Na+/K+ -ATPase alpha 3 subunit [Xenopus laevis];EHH30082.1//hypothetical protein EGK_10669, partial [Macaca mulatta]	478	ATP1A3	5.06115		NP_001153115.1//multiple C2 and transmembrane domain-containing protein 2 isoform 2 [Homo sapiens];XP_003268576.2//PREDICTED: multiple C2 and transmembrane domain-containing protein 2 isoform X1 [Nomascus leucogenys];XP_011520075.1//PREDICTED: multiple C2 and transmembrane domain-containing protein 2 isoform X4 [Homo sapiens]	55784	MCTP2	-3.77837
XP_004623730.1//PREDICTED: transcription factor 4 isoform X5 [Octodon degus];NP_001335140.1//transcription factor 4 isoform q [Homo sapiens];NP_001230164.1//transcription factor 4 isoform k [Homo sapiens];XP_011731743.1//PREDICTED: transcription factor 4 isoform X3 [Macaca nemestrina];NP_001335145.1//transcription factor 4 isoform t [Homo sapiens];XP_016789261.1//PREDICTED: transcription factor 4…	6925	TCF4	5.0236		NP_001278668.1//signal transducer CD24 isoform b [Homo sapiens];XP_002817254.1//PREDICTED: signal transducer CD24 isoform X1 [Pongo abelii]	100133941	CD24	-3.76555
EAW79886.1//hCG1811380, isoform CRA_b, partial [Homo sapiens];NP_775926.1//ephrin type-A receptor 6 isoform b [Homo sapiens];NP_001265229.1//ephrin type-A receptor 6 isoform c [Homo sapiens];EAW79887.1//hCG1811380, isoform CRA_c, partial [Homo sapiens];BAG52574.1//unnamed protein product [Homo sapiens]	285220	EPHA6	5.01076		NP_001007254.2//endogenous retrovirus group 3 member 1 Env polyprotein precursor [Homo sapiens]	2086	ERV3-1	-3.73413
NP_004985.2//matrix metalloproteinase-9 preproprotein [Homo sapiens]	4318	MMP9	5.00882		XP_021571807.1//carbonic anhydrase 2 [Carlito syrichta];NP_000058.1//carbonic anhydrase 2 isoform 1 [Homo sapiens]	760	CA2	-3.7245
XP_013975574.1//CUB and sushi domain-containing protein 1 [Canis lupus familiaris];XP_005562578.1//PREDICTED: CUB and sushi domain-containing protein 1 isoform X1 [Macaca fascicularis];XP_016869220.1//PREDICTED: CUB and sushi domain-containing protein 1 isoform X2 [Homo sapiens]	64478	CSMD1	4.84318		NP_004436.4//ephrin type-B receptor 6 isoform a precursor [Homo sapiens]	2051	EPHB6	-3.71184
NP_001171984.1//beta-adducin isoform f [Homo sapiens];XP_011800609.1//PREDICTED: beta-adducin isoform X1 [Colobus angolensis palliatus];BAD92464.1//adducin 2 isoform b variant, partial [Homo sapiens];NP_059522.1//beta-adducin isoform e [Homo sapiens]	119	ADD2	4.75837		NP_001191892.1//pre-B-cell leukemia transcription factor 1 isoform 3 [Homo sapiens];NP_001340059.1//pre-B-cell leukemia transcription factor 1 isoform 4 [Homo sapiens];NP_002576.1//pre-B-cell leukemia transcription factor 1 isoform 1 [Homo sapiens];NP_032809.1//pre-B-cell leukemia transcription factor 1 isoform b [Mus musculus]	5087	PBX1	-3.71152
NP_001280486.1//nucleotide-binding oligomerization domain-containing protein 2 isoform 2 [Homo sapiens];XP_003819863.1//PREDICTED: nucleotide-binding oligomerization domain-containing protein 2 isoform X1 [Pan paniscus]	64127	NOD2	4.74795		NP_002696.3//periplakin [Homo sapiens]	5493	PPL	-3.68619
NP_076493.1//neural cell adhesion molecule L1 isoform 2 precursor [Homo sapiens];NP_000416.1//neural cell adhesion molecule L1 isoform 1 precursor [Homo sapiens];NP_001137435.1//neural cell adhesion molecule L1 isoform 3 precursor [Homo sapiens];XP_003943942.2//PREDICTED: neural cell adhesion molecule L1 isoform X4 [Saimiri boliviensis boliviensis]	3897	L1CAM	4.74188		AAM73657.1//solute carrier family 12 member 8, partial [Homo sapiens];EAW79400.1//solute carrier family 12 (potassium/chloride transporters), member 8, isoform CRA_b, partial [Homo sapiens];NP_078904.3//solute carrier family 12 member 8 [Homo sapiens]	84561	SLC12A8	-3.62487
NP_001154178.1//sciellin isoform 3 [Homo sapiens];NP_659001.2//sciellin isoform 1 [Homo sapiens];NP_003834.3//sciellin isoform 2 [Homo sapiens];XP_011533590.1//PREDICTED: sciellin isoform X11 [Homo sapiens]	8796	SCEL	4.54672		NP_037404.2//solute carrier organic anion transporter family member 3A1 isoform 1 [Homo sapiens];NP_001138516.1//solute carrier organic anion transporter family member 3A1 isoform 2 [Homo sapiens]	28232	SLCO3A1	-3.62121
NP_001013027.1//protocadherin beta-6 precursor [Pan troglodytes];XP_008013801.1//PREDICTED: uncharacterized protein LOC103245176 [Chlorocebus sabaeus];XP_012360027.1//PREDICTED: LOW QUALITY PROTEIN: uncharacterized protein LOC100585730 [Nomascus leucogenys];XP_011715028.1//PREDICTED: LOW QUALITY PROTEIN: protocadherin-16-like [Macaca nemestrina]	56130	PCDHB6	4.51172		XP_012419049.1//PREDICTED: excitatory amino acid transporter 1 isoform X4 [Odobenus rosmarus divergens];NP_001276869.1//excitatory amino acid transporter 1 isoform 5 [Homo sapiens];NP_001160168.1//excitatory amino acid transporter 1 isoform 3 [Homo sapiens];NP_001160167.1//excitatory amino acid transporter 1 isoform 2 [Homo sapiens];NP_001276868.1//excitatory amino acid transporter 1 isoform 4 [H…	6507	SLC1A3	-3.62079
XP_008967454.1//PREDICTED: lipolysis-stimulated lipoprotein receptor isoform X6 [Pan paniscus];XP_008967453.1//PREDICTED: lipolysis-stimulated lipoprotein receptor isoform X4 [Pan paniscus];XP_003816148.1//PREDICTED: lipolysis-stimulated lipoprotein receptor isoform X3 [Pan paniscus];XP_003816150.1//PREDICTED: lipolysis-stimulated lipoprotein receptor isoform X1 [Pan paniscus];XP_003816149.1//PRE…	51599	LSR	4.4451		XP_011723893.1//PREDICTED: canalicular multispecific organic anion transporter 2 [Macaca nemestrina];AAH46126.1//ABCC3 protein, partial [Homo sapiens];BAD92191.1//ATP-binding cassette, sub-family C, member 3 isoform MRP3 variant, partial [Homo sapiens]	8714	ABCC3	-3.61933
XP_011543915.1//PREDICTED: FERM and PDZ domain-containing protein 4 isoform X2 [Homo sapiens];NP_055543.2//FERM and PDZ domain-containing protein 4 [Homo sapiens]	9758	FRMPD4	4.36049		NP_060666.1//trimethyllysine dioxygenase, mitochondrial isoform 1 precursor [Homo sapiens];NP_001171726.1//trimethyllysine dioxygenase, mitochondrial isoform 2 precursor [Homo sapiens]	55217	TMLHE	-3.60139
NP_002092.1//glycophorin-C isoform 1 [Homo sapiens];NP_058131.1//glycophorin-C isoform 2 [Homo sapiens]	2995	GYPC	4.2918		NP_002272.2//keratin, type II cuticular Hb1 [Homo sapiens]	3887	KRT81	-3.58075
XP_012305591.1//VPS10 domain-containing receptor SorCS3 [Aotus nancymaae]	22986	SORCS3	4.22153		XP_018886338.1//PREDICTED: LOW QUALITY PROTEIN: zinc finger protein 107-like [Gorilla gorilla gorilla]	51351	ZNF117	-3.57846
XP_018874764.1//PREDICTED: melanoma-associated antigen 12 [Gorilla gorilla gorilla]	4111	MAGEA12	4.1956		XP_005269675.2//PREDICTED: protein FAM13C isoform X1 [Homo sapiens];NP_001334778.1//protein FAM13C isoform 6 [Homo sapiens];XP_005269676.2//PREDICTED: protein FAM13C isoform X5 [Homo sapiens];NP_001334781.1//protein FAM13C isoform 5 [Homo sapiens];NP_001334772.1//protein FAM13C isoform 10 [Homo sapiens];NP_001334777.1//protein FAM13C isoform 7 [Homo sapiens];NP_937858.2//protein FAM13C isoform 1 …	220965	FAM13C	-3.56223
NP_001073996.1//unconventional myosin-VIIb [Homo sapiens]	4648	MYO7B	4.19545		XP_003280716.1//PREDICTED: trefoil factor 1 [Nomascus leucogenys]	7031	TFF1	-3.54868
NP_079357.2//protein NYNRIN [Homo sapiens]	57523	NYNRIN	4.15793		XP_016806763.1//PREDICTED: VPS10 domain-containing receptor SorCS2 isoform X2 [Pan troglodytes];NP_065828.2//VPS10 domain-containing receptor SorCS2 precursor [Homo sapiens];XP_016863970.1//PREDICTED: VPS10 domain-containing receptor SorCS2 isoform X4 [Homo sapiens]	57537	SORCS2	-3.43679
XP_016801348.1//PREDICTED: histone-lysine N-methyltransferase 2C-like isoform X10 [Pan troglodytes]	85319	BAGE2	4.11808		NP_996879.1//sperm-associated antigen 17 [Homo sapiens]	200162	SPAG17	-3.40482
XP_019275696.1//PREDICTED: Down syndrome cell adhesion molecule, partial [Panthera pardus]	1826	DSCAM	4.11157		NP_001954.2//pro-epidermal growth factor isoform 1 preproprotein [Homo sapiens];XP_003776564.1//PREDICTED: pro-epidermal growth factor isoform X3 [Pongo abelii];NP_001171602.1//pro-epidermal growth factor isoform 3 precursor [Homo sapiens];NP_001171601.1//pro-epidermal growth factor isoform 2 precursor [Homo sapiens];XP_016863341.1//PREDICTED: pro-epidermal growth factor isoform X10 [Homo sapiens…	1950	EGF	-3.3851
XP_002194661.2//PREDICTED: collectin-12 [Taeniopygia guttata]	81035	COLEC12	4.10141		NP_003935.2//selenium-binding protein 1 isoform 1 [Homo sapiens];NP_001245217.1//selenium-binding protein 1 isoform 2 [Homo sapiens];NP_001245218.1//selenium-binding protein 1 isoform 3 [Homo sapiens]	8991	SELENBP1	-3.38501
XP_016799267.1//PREDICTED: leucine-rich repeat and calponin homology domain-containing protein 2 isoform X2 [Pan troglodytes];XP_016799266.1//PREDICTED: leucine-rich repeat and calponin homology domain-containing protein 2 isoform X1 [Pan troglodytes]	57631	LRCH2	4.09876		NP_079106.3//lysophosphatidylcholine acyltransferase 1 [Homo sapiens]	79888	LPCAT1	-3.37385
NP_940876.2//olfactomedin-like protein 1 precursor [Homo sapiens]	283298	OLFML1	4.06817		XP_012353411.1//PREDICTED: ankyrin repeat and SOCS box protein 2 isoform X2 [Nomascus leucogenys];NP_001189358.1//ankyrin repeat and SOCS box protein 2 isoform 1 [Homo sapiens]	51676	ASB2	-3.35143
XP_003904630.2//transcription factor AP-2 gamma [Papio anubis]	7022	TFAP2C	4.04045		EAW76052.1//chromosome 20 open reading frame 102, isoform CRA_b [Homo sapiens]	128434	VSTM2L	-3.33947
NP_036563.1//semaphorin-3E isoform 1 precursor [Homo sapiens];XP_011910161.1//PREDICTED: semaphorin-3E isoform X1 [Cercocebus atys]	9723	SEMA3E	4.0041		NP_001269522.1//SLAM family member 7 isoform g [Homo sapiens];XP_009434014.1//PREDICTED: SLAM family member 7 isoform X3 [Pan troglodytes];NP_001269521.1//SLAM family member 7 isoform f precursor [Homo sapiens];NP_001269525.1//SLAM family member 7 isoform j [Homo sapiens];XP_009434007.1//PREDICTED: SLAM family member 7 isoform X2 [Pan troglodytes];NP_001269520.1//SLAM family member 7 isoform e [H…	57823	SLAMF7	-3.33576
NP_001135811.1//guanine nucleotide-binding protein G(olf) subunit alpha isoform 2 [Homo sapiens];XP_013369712.1//PREDICTED: guanine nucleotide-binding protein G(olf) subunit alpha isoform X1 [Chinchilla lanigera];NP_892023.1//guanine nucleotide-binding protein G(olf) subunit alpha isoform 1 [Homo sapiens]	2774	GNAL	3.969		XP_006724754.1//PREDICTED: MORC family CW-type zinc finger protein 4 isoform X2 [Homo sapiens];NP_001078823.1//MORC family CW-type zinc finger protein 4 isoform b [Homo sapiens];NP_078933.3//MORC family CW-type zinc finger protein 4 isoform a [Homo sapiens]	79710	MORC4	-3.33378
NP_001309243.1//phosphatase and actin regulator 1 isoform e [Homo sapiens];EAW55321.1//phosphatase and actin regulator 1, isoform CRA_b [Homo sapiens];XP_021792295.1//phosphatase and actin regulator 1 isoform X8 [Papio anubis];XP_005554078.1//PREDICTED: phosphatase and actin regulator 1 isoform X5 [Macaca fascicularis];XP_021792287.1//phosphatase and actin regulator 1 isoform X2 [Papio anubis]	221692	PHACTR1	3.94348		NP_569711.2//collagen alpha-1(XVIII) chain isoform 3 preproprotein [Homo sapiens];NP_085059.2//collagen alpha-1(XVIII) chain isoform 1 preproprotein [Homo sapiens];NP_569712.2//collagen alpha-1(XVIII) chain isoform 2 preproprotein [Homo sapiens]	80781	COL18A1	-3.3216
XP_009433435.2//PREDICTED: LOW QUALITY PROTEIN: zinc finger protein 257 [Pan troglodytes]	113835	ZNF257	3.94322		NP_036230.1//angiopoietin-related protein 2 precursor [Homo sapiens];XP_006717093.1//PREDICTED: angiopoietin-related protein 2 isoform X1 [Homo sapiens]	23452	ANGPTL2	-3.2955
XP_001172852.3//PREDICTED: uncharacterized protein C1orf115 homolog [Pan troglodytes]	79762	C1orf115	3.92746		ERE81805.1//putative eyes absent [Cricetulus griseus];XP_014395326.1//PREDICTED: eyes absent homolog 1 isoform X12 [Myotis brandtii];XP_016868700.1//PREDICTED: eyes absent homolog 1 isoform X11 [Homo sapiens];XP_011914132.1//PREDICTED: eyes absent homolog 1 isoform X2 [Cercocebus atys];XP_016868690.1//PREDICTED: eyes absent homolog 1 isoform X1 [Homo sapiens];XP_011914134.1//PREDICTED: eyes absen…	2138	EYA1	-3.28473
XP_020936273.1//lanC-like protein 3 [Sus scrofa]	347404	LANCL3	3.9104		XP_011913285.1//PREDICTED: sclerostin [Cercocebus atys]	50964	SOST	-3.26558
NP_078828.2//ceramide synthase 4 [Homo sapiens]	79603	CERS4	3.89648		BAD92548.1//nebulette non-muscle isoform variant, partial [Homo sapiens];NP_006384.1//nebulette isoform 1 [Homo sapiens]	10529	NEBL	-3.2503
NP_001308988.1//calcium/calmodulin-dependent 3',5'-cyclic nucleotide phosphodiesterase 1C isoform 5 [Homo sapiens];NP_001177986.1//calcium/calmodulin-dependent 3',5'-cyclic nucleotide phosphodiesterase 1C isoform 2 [Homo sapiens];XP_011827569.1//PREDICTED: calcium/calmodulin-dependent 3',5'-cyclic nucleotide phosphodiesterase 1C isoform X1 [Mandrillus leucophaeus];NP_005011.1//calcium/calmodulin-…	5137	PDE1C	3.88848		XP_022349889.1//probable phospholipid-transporting ATPase IIA isoform X1 [Enhydra lutris kenyoni]	10079	ATP9A	-3.24925
EAW97281.1//thyrotropin-releasing hormone degrading enzyme [Homo sapiens]	29953	TRHDE	3.87929		NP_116571.1//carbohydrate-responsive element-binding protein isoform gamma [Homo sapiens];NP_116569.1//carbohydrate-responsive element-binding protein isoform alpha [Homo sapiens];NP_116572.1//carbohydrate-responsive element-binding protein isoform delta [Homo sapiens];NP_116570.1//carbohydrate-responsive element-binding protein isoform beta [Homo sapiens]	51085	MLXIPL	-3.22851
XP_016811295.1//PREDICTED: regulating synaptic membrane exocytosis protein 1 isoform X13 [Pan troglodytes];NP_001337348.1//regulating synaptic membrane exocytosis protein 1 isoform 15 [Homo sapiens];NP_001337341.1//regulating synaptic membrane exocytosis protein 1 isoform 8 [Homo sapiens];NP_001337350.1//regulating synaptic membrane exocytosis protein 1 isoform 17 [Homo sapiens];NP_001337358.1//r…	22999	RIMS1	3.82081		NP_065117.1//claudin-2 [Homo sapiens]	9075	CLDN2	-3.22704
NP_001339915.1//surfactant-associated protein 3 isoform 3 [Homo sapiens];NP_001094811.1//surfactant-associated protein 3 isoform 1 [Homo sapiens];NP_001318146.1//surfactant-associated protein 3 isoform 2 [Homo sapiens];NP_001339916.1//surfactant-associated protein 3 isoform 4 [Homo sapiens];EAW65860.1//hCG2013488, isoform CRA_a [Homo sapiens]	253970	SFTA3	3.72382		NP_001161689.1//C2 calcium-dependent domain-containing protein 6 isoform 3 [Homo sapiens];NP_001161688.1//C2 calcium-dependent domain-containing protein 6 isoform 4 [Homo sapiens];NP_001161693.1//C2 calcium-dependent domain-containing protein 6 isoform 1 [Homo sapiens];NP_689738.3//C2 calcium-dependent domain-containing protein 6 isoform 2 [Homo sapiens]	151254	C2CD6	-3.21571
NP_000055.2//complement C3 preproprotein [Homo sapiens]	718	C3	3.71729		XP_016061147.1//PREDICTED: short-chain dehydrogenase/reductase 3 isoform X1 [Miniopterus natalensis];NP_004744.2//short-chain dehydrogenase/reductase 3 isoform 1 [Homo sapiens]	9249	DHRS3	-3.19085
XP_007181998.1//PREDICTED: LOW QUALITY PROTEIN: transgelin-3 [Balaenoptera acutorostrata scammoni]	29114	TAGLN3	3.71215		NP_054799.4//dual oxidase 2 precursor [Homo sapiens]	50506	DUOX2	-3.18511
NP_001290348.1//probable E3 ubiquitin-protein ligase TRIML2 isoform 1 [Homo sapiens];NP_775824.2//probable E3 ubiquitin-protein ligase TRIML2 isoform 2 [Homo sapiens];AAI43710.1//TRIML2 protein [Homo sapiens]	205860	TRIML2	3.70274		BAC86168.1//unnamed protein product [Homo sapiens];XP_015100165.1//PREDICTED: golgin subfamily A member 7B, partial [Vicugna pacos];XP_006880261.1//PREDICTED: uncharacterized protein LOC102851036 [Elephantulus edwardii]	401647	GOLGA7B	-3.16318
XP_012632620.1//protein FAM19A2 isoform X2 [Microcebus murinus];XP_004583040.1//PREDICTED: protein FAM19A2 [Ochotona princeps]	338811	FAM19A2	3.69665		XP_007981173.1//PREDICTED: aldo-keto reductase family 1 member B10-like isoform X2 [Chlorocebus sabaeus];XP_009241521.1//PREDICTED: LOW QUALITY PROTEIN: aldo-keto reductase family 1 member B15 [Pongo abelii]	57016	AKR1B10	-3.1601
XP_016792580.1//PREDICTED: LOW QUALITY PROTEIN: zinc finger protein 85 [Pan troglodytes]	441234	ZNF716	3.68291		NP_061978.6//tenascin-X isoform 1 precursor [Homo sapiens]	7148	TNXB	-3.15368
XP_004940504.1//PREDICTED: collagen alpha-1(XIX) chain isoform X1 [Gallus gallus];XP_008061454.1//macrophage scavenger receptor types I and II isoform X1 [Carlito syrichta];XP_015714626.1//PREDICTED: collagen alpha-1(XIX) chain isoform X4 [Coturnix japonica]	4481	MSR1	3.66523		XP_009237570.1//PREDICTED: ETS-related transcription factor Elf-3 isoform X2 [Pongo abelii]	1999	ELF3	-3.14784
XP_011741195.1//PREDICTED: alpha-N-acetylgalactosaminide alpha-2,6-sialyltransferase 5 isoform X3 [Macaca nemestrina];NP_112227.1//alpha-N-acetylgalactosaminide alpha-2,6-sialyltransferase 5 isoform 1 [Homo sapiens];NP_001307203.1//alpha-N-acetylgalactosaminide alpha-2,6-sialyltransferase 5 isoform 3 [Homo sapiens]	81849	ST6GALNAC5	3.64303		NP_001337850.1//centrosomal protein C10orf90 isoform 1 [Homo sapiens];BAG59968.1//unnamed protein product [Homo sapiens];NP_001337851.1//centrosomal protein C10orf90 isoform 3 [Homo sapiens];NP_001337852.1//centrosomal protein C10orf90 isoform 4 [Homo sapiens];NP_001004298.2//centrosomal protein C10orf90 isoform 2 [Homo sapiens]	118611	C10orf90	-3.10765
NP_005453.2//melanoma-associated antigen C1 [Homo sapiens]	9947	MAGEC1	3.63446		NP_116255.2//cingulin-like protein 1 [Homo sapiens]	84952	CGNL1	-3.10618
XP_011796679.1//PREDICTED: DENN domain-containing protein 2A [Colobus angolensis palliatus]	27147	DENND2A	3.62431		NP_055517.3//uncharacterized protein KIAA0408 [Homo sapiens]	9729	KIAA0408	-3.10219
XP_012299369.1//MAGUK p55 subfamily member 2 isoform X4 [Aotus nancymaae];XP_011523129.2//PREDICTED: MAGUK p55 subfamily member 2 isoform X1 [Homo sapiens];XP_010361386.1//PREDICTED: MAGUK p55 subfamily member 2 isoform X1 [Rhinopithecus roxellana];NP_001265305.2//MAGUK p55 subfamily member 2 isoform 8 [Homo sapiens];NP_001265299.1//MAGUK p55 subfamily member 2 isoform 1 [Homo sapiens];XP_0080106…	4355	MPP2	3.61487		NP_478679.1//protein Wnt-7b precursor [Homo sapiens]	7477	WNT7B	-3.06716
NP_001008781.2//protocadherin Fat 3 precursor [Homo sapiens];XP_016872670.1//PREDICTED: protocadherin Fat 3 isoform X3 [Homo sapiens]	120114	FAT3	3.60945		NP_543016.1//isthmin-1 precursor [Homo sapiens]	140862	ISM1	-3.0654
NP_000615.3//plasma serine protease inhibitor preproprotein [Homo sapiens]	5104	SERPINA5	3.58859		NP_004970.3//potassium voltage-gated channel subfamily D member 1 precursor [Homo sapiens]	3750	KCND1	-3.05183
NP_001004320.1//alkylglycerol monooxygenase [Homo sapiens]	392636	AGMO	3.58534		NP_001126043.1//2'-5'-oligoadenylate synthase 1 [Pongo abelii];NP_001027581.1//2'-5'-oligoadenylate synthase 1 isoform 3 [Homo sapiens];XP_011853298.1//PREDICTED: 2'-5'-oligoadenylate synthase 1 isoform X1 [Mandrillus leucophaeus];XP_011853299.1//PREDICTED: 2'-5'-oligoadenylate synthase 1 isoform X2 [Mandrillus leucophaeus]	4938	OAS1	-3.03337
NP_001107558.1//chloride intracellular channel protein 5 isoform a [Homo sapiens];NP_058625.2//chloride intracellular channel protein 5 isoform b [Homo sapiens];NP_001242952.1//chloride intracellular channel protein 5 isoform c [Homo sapiens]	53405	CLIC5	3.57444		NP_002020.1//fMet-Leu-Phe receptor [Homo sapiens]	2357	FPR1	-3.03216
EDL02668.1//mCG7620, isoform CRA_b [Mus musculus]	57452	GALNT16	3.5525		NP_005547.3//keratin, type II cytoskeletal 7 [Homo sapiens]	3855	KRT7	-3.03197
NP_065112.1//mannosyl-oligosaccharide 1,2-alpha-mannosidase IC isoform 1 [Homo sapiens];XP_011811014.1//PREDICTED: mannosyl-oligosaccharide 1,2-alpha-mannosidase IC isoform X2 [Colobus angolensis palliatus]	57134	MAN1C1	3.55069		XP_003808422.1//PREDICTED: amine oxidase [flavin-containing] B [Pan paniscus]	4129	MAOB	-3.01865
NP_001030022.1//reticulophagy regulator 1 isoform 1 [Homo sapiens];NP_061873.2//reticulophagy regulator 1 isoform 2 [Homo sapiens]	54463	RETREG1	3.5504		NP_002555.3//P2Y purinoceptor 2 [Homo sapiens]	5029	P2RY2	-2.99414
XP_019135566.1//neurexin 3 isoform X16 [Corvus cornix cornix];XP_019328001.1//PREDICTED: neurexin 3 isoform X2 [Aptenodytes forsteri];XP_008116588.1//PREDICTED: neurexin 3 isoform X5 [Anolis carolinensis];NP_001258949.1//neurexin 3 isoform 4 precursor [Homo sapiens];NP_620426.2//neurexin 3 isoform 2 precursor [Homo sapiens];XP_017597218.1//PREDICTED: neurexin 3 isoform X28 [Corvus brachyrhynchos]…	9369	NRXN3	3.5483		NP_001126809.1//cytochrome P450 2E1 precursor [Pongo abelii]	1571	CYP2E1	-2.98927
NP_001533.2//immunoglobulin superfamily member 3 isoform 1 precursor [Homo sapiens];NP_001007238.1//immunoglobulin superfamily member 3 isoform 2 precursor [Homo sapiens]	3321	IGSF3	3.54357		NP_742143.1//protein WFDC10B isoform b [Homo sapiens];KRZ65217.1//LINE-1 reverse transcriptase -like protein, partial [Trichinella papuae];EAW75822.1//WAP four-disulfide core domain 10B, isoform CRA_a [Homo sapiens]	280664	WFDC10B	-2.9729
NP_060638.2//uncharacterized protein C14orf105 isoform 2 [Homo sapiens];NP_001269986.1//uncharacterized protein C14orf105 isoform 3 [Homo sapiens];NP_001269987.1//uncharacterized protein C14orf105 isoform 4 [Homo sapiens];NP_001269985.1//uncharacterized protein C14orf105 isoform 1 [Homo sapiens];XP_008955274.1//PREDICTED: uncharacterized protein C14orf105 homolog isoform X4 [Pan paniscus]	55195	CCDC198	3.54083		NP_877435.3//WD repeat-containing protein 72 isoform a [Homo sapiens];XP_006737070.1//PREDICTED: WD repeat-containing protein 72 [Leptonychotes weddellii];XP_008951429.1//PREDICTED: WD repeat-containing protein 72 isoform X3 [Pan paniscus]	256764	WDR72	-2.96942
XP_012805945.1//PREDICTED: plastin-2 isoform X2 [Jaculus jaculus];XP_010356391.1//PREDICTED: plastin-2 [Rhinopithecus roxellana]	3936	LCP1	3.51843		XP_016867160.1//PREDICTED: C-C motif chemokine 26 isoform X1 [Homo sapiens]	10344	CCL26	-2.96899
XP_011790538.1//PREDICTED: DDB1- and CUL4-associated factor 8-like protein 2 [Colobus angolensis palliatus]	347442	DCAF8L2	3.48736		AAQ88642.1//NL2 [Homo sapiens]	51129	ANGPTL4	-2.94165
NP_000632.1//interleukin-11 isoform 1 precursor [Homo sapiens]	3589	IL11	3.48531		NP_079105.4//phospholipase B-like 1 precursor [Homo sapiens]	79887	PLBD1	-2.93456
XP_009244766.1//PREDICTED: DEP domain-containing protein 7 isoform X1 [Pongo abelii];NP_001070710.1//DEP domain-containing protein 7 isoform 1 [Homo sapiens]	91614	DEPDC7	3.45199		NP_775490.2//serine/threonine-protein kinase SIK1 [Homo sapiens]	150094	SIK1	-2.93383
NP_001336680.1//high affinity cAMP-specific and IBMX-insensitive 3',5'-cyclic phosphodiesterase 8B isoform 9 [Homo sapiens];NP_001025025.1//high affinity cAMP-specific and IBMX-insensitive 3',5'-cyclic phosphodiesterase 8B isoform 2 [Homo sapiens];NP_001025024.1//high affinity cAMP-specific and IBMX-insensitive 3',5'-cyclic phosphodiesterase 8B isoform 4 [Homo sapiens];NP_001336681.1//high affini…	8622	PDE8B	3.44408		NP_004798.3//heparan-sulfate 6-O-sulfotransferase 1 [Homo sapiens]	9394	HS6ST1	-2.92433
NP_002440.2//homeobox protein MSX-2 [Homo sapiens]	4488	MSX2	3.44129		NP_037363.1//leucine-rich repeat transmembrane protein FLRT2 precursor [Homo sapiens]	23768	FLRT2	-2.91912
XP_011525833.1//PREDICTED: myeloid cell surface antigen CD33 isoform X1 [Homo sapiens];XP_016882999.1//PREDICTED: myeloid cell surface antigen CD33 isoform X4 [Homo sapiens]	945	CD33	3.43334		NP_001337868.1//fibronectin type 3 and ankyrin repeat domains protein 1 isoform 1 [Homo sapiens];NP_660278.3//fibronectin type 3 and ankyrin repeat domains protein 1 isoform 2 [Homo sapiens]	92565	FANK1	-2.9043
NP_116586.1//protocadherin-10 isoform 1 precursor [Homo sapiens];NP_065866.1//protocadherin-10 isoform 2 precursor [Homo sapiens]	57575	PCDH10	3.41205		BAF83716.1//unnamed protein product [Homo sapiens];NP_060233.3//E3 ubiquitin-protein ligase RNF43 isoform 1 precursor [Homo sapiens]	54894	RNF43	-2.90336
NP_001338790.1//liprin-beta-2 isoform 12 [Homo sapiens];NP_001243498.1//liprin-beta-2 isoform 3 [Homo sapiens];NP_001338785.1//liprin-beta-2 isoform 7 [Homo sapiens];NP_001338782.1//liprin-beta-2 isoform 4 [Homo sapiens];NP_001338787.1//liprin-beta-2 isoform 9 [Homo sapiens];NP_001243497.1//liprin-beta-2 isoform 2 [Homo sapiens];Q8ND30.3//RecName: Full=Liprin-beta-2; AltName: Full=Protein tyrosin…	8495	PPFIBP2	3.39333		BAD92185.1//Stonin 2 variant, partial [Homo sapiens];XP_011535542.1//PREDICTED: stonin-2 isoform X1 [Homo sapiens];NP_149095.2//stonin-2 isoform 1 [Homo sapiens]	85439	STON2	-2.89758
NP_000566.3//interleukin-1 alpha precursor [Homo sapiens]	3552	IL1A	3.38272		NP_001018017.1//mucin-1 isoform 3 precursor [Homo sapiens];NP_001018016.1//mucin-1 isoform 2 precursor [Homo sapiens];NP_001191217.1//mucin-1 isoform 12 precursor [Homo sapiens];NP_001191220.1//mucin-1 isoform 15 precursor [Homo sapiens];NP_001037857.1//mucin-1 isoform 7 precursor [Homo sapiens];NP_001191214.1//mucin-1 isoform 9 precursor [Homo sapiens];NP_001191223.1//mucin-1 isoform 18 precurso…	4582	MUC1	-2.89736
NP_699181.2//F-box/LRR-repeat protein 16 [Homo sapiens]	146330	FBXL16	3.34626		NP_758452.1//granulocyte-macrophage colony-stimulating factor receptor subunit alpha isoform e precursor [Homo sapiens];NP_006131.2//granulocyte-macrophage colony-stimulating factor receptor subunit alpha isoform a precursor [Homo sapiens];NP_001155003.1//granulocyte-macrophage colony-stimulating factor receptor subunit alpha isoform g precursor [Homo sapiens];NP_758449.1//granulocyte-macrophage …	1438	CSF2RA	-2.88163
NP_001012419.1//ankyrin repeat domain-containing protein 20A3 [Homo sapiens]	441425	ANKRD20A3	3.33958		NP_000880.1//integrin beta-7 precursor [Homo sapiens]	3695	ITGB7	-2.87619
XP_011830192.1//PREDICTED: retinoic acid receptor beta isoform X1 [Mandrillus leucophaeus];NP_001277195.1//retinoic acid receptor beta isoform 4 [Homo sapiens];NP_000956.2//retinoic acid receptor beta isoform 1 [Homo sapiens];NP_001277145.1//retinoic acid receptor beta isoform 3 [Homo sapiens];NP_001277229.1//retinoic acid receptor beta isoform 6 [Homo sapiens];NP_001277206.1//retinoic acid recep…	5915	RARB	3.3126		NP_001123518.1//C-C motif chemokine 20 isoform 2 precursor [Homo sapiens];NP_004582.1//C-C motif chemokine 20 isoform 1 precursor [Homo sapiens]	6364	CCL20	-2.85423
EDL24737.1//wingless-related MMTV integration site 5A, partial [Mus musculus];XP_012999345.1//PREDICTED: protein Wnt-5a isoform X2 [Cavia porcellus]	7474	WNT5A	3.30289		NP_077313.3//iroquois-class homeodomain protein IRX-1 [Homo sapiens]	79192	IRX1	-2.84715
NP_060483.3//sine oculis-binding protein homolog [Homo sapiens]	55084	SOBP	3.30043		ELR54289.1//Cellular retinoic acid-binding protein 2, partial [Bos mutus]	1382	CRABP2	-2.8301
XP_003953665.2//PREDICTED: osteoclast-associated immunoglobulin-like receptor isoform X5 [Pan troglodytes];XP_003316709.2//PREDICTED: osteoclast-associated immunoglobulin-like receptor isoform X4 [Pan troglodytes];XP_009434622.1//PREDICTED: osteoclast-associated immunoglobulin-like receptor isoform X1 [Pan troglodytes];XP_009434624.1//PREDICTED: osteoclast-associated immunoglobulin-like receptor …	126014	OSCAR	3.29941		XP_011823578.1//PREDICTED: protein S100-A4 isoform X1 [Mandrillus leucophaeus];XP_011783512.1//PREDICTED: protein S100-A4 isoform X1 [Colobus angolensis palliatus]	6275	S100A4	-2.82489
EAW48891.1//synuclein, alpha interacting protein (synphilin), isoform CRA_d [Homo sapiens];XP_011542051.1//PREDICTED: synphilin-1 isoform X7 [Homo sapiens];NP_005451.2//synphilin-1 isoform 1 [Homo sapiens];BAH14231.1//unnamed protein product [Homo sapiens];NP_001295029.1//synphilin-1 isoform 2 [Homo sapiens];NP_001295034.1//synphilin-1 isoform B [Homo sapiens];NP_001295037.1//synphilin-1 isoform …	9627	SNCAIP	3.29412		XP_009248457.1//PREDICTED: excitatory amino acid transporter 5 isoform X3 [Pongo abelii];XP_003775734.1//PREDICTED: excitatory amino acid transporter 5 isoform X1 [Pongo abelii];XP_002810854.1//PREDICTED: excitatory amino acid transporter 5 isoform X2 [Pongo abelii];XP_009248467.1//PREDICTED: excitatory amino acid transporter 5 isoform X4 [Pongo abelii]	6512	SLC1A7	-2.81518
NP_001185741.1//MSANTD3-TMEFF1 fusion protein [Homo sapiens];XP_017739826.1//PREDICTED: tomoregulin-1 isoform X2 [Rhinopithecus bieti]	8577	TMEFF1	3.29386		XP_009196866.1//protein FAM156A/FAM156B-like [Papio anubis];XP_012354543.1//PREDICTED: protein FAM156A/FAM156B isoform X1 [Nomascus leucogenys]	29057	FAM156A	-2.81473
NP_079356.3//isoaspartyl peptidase/L-asparaginase [Homo sapiens]	80150	ASRGL1	3.27606		XP_010988643.1//PREDICTED: dihydropyrimidinase-related protein 3 [Camelus dromedarius];XP_014453102.1//PREDICTED: dihydropyrimidinase-related protein 3 isoform X1 [Alligator mississippiensis];XP_017503661.1//PREDICTED: dihydropyrimidinase-related protein 3-like [Manis javanica]	1809	DPYSL3	-2.81162
NP_056276.1//zinc finger protein 521 isoform 1 [Homo sapiens];AAH32869.2//ZNF521 protein, partial [Homo sapiens]	25925	ZNF521	3.27358		EAW61630.1//chromosome 5 open reading frame 4, isoform CRA_b [Homo sapiens]	10826	FAXDC2	-2.80905
XP_006724697.1//PREDICTED: nik-related protein kinase isoform X4 [Homo sapiens];NP_940867.2//nik-related protein kinase [Homo sapiens];XP_006724696.1//PREDICTED: nik-related protein kinase isoform X2 [Homo sapiens]	203447	NRK	3.23585		NP_005438.2//ras association domain-containing protein 9 [Homo sapiens]	9182	RASSF9	-2.78323
NP_001177411.1//proprotein convertase subtilisin/kexin type 5 isoform PC6B preproprotein [Homo sapiens];XP_019319123.1//PREDICTED: proprotein convertase subtilisin/kexin type 5 isoform X2 [Panthera pardus]	5125	PCSK5	3.23262		XP_010817008.1//PREDICTED: CUGBP Elav-like family member 4 isoform X21 [Bos taurus];XP_022351209.1//CUGBP Elav-like family member 4 isoform X8 [Enhydra lutris kenyoni];XP_022351210.1//CUGBP Elav-like family member 4 isoform X9 [Enhydra lutris kenyoni];XP_020331806.1//octapeptide-repeat protein T2-like, partial [Oncorhynchus kisutch];NP_001340671.1//CUGBP Elav-like family member 4 isoform 18 [Homo…	56853	CELF4	-2.7785
XP_011790593.1//PREDICTED: sphingosine 1-phosphate receptor 1 isoform X1 [Colobus angolensis palliatus]	1901	S1PR1	3.23262		XP_017364422.1//PREDICTED: protein phosphatase 1 regulatory subunit 29 [Cebus capucinus imitator]	114794	ELFN2	-2.76841
NP_001258615.1//guanine nucleotide exchange factor for Rab-3A isoform 2 [Homo sapiens];XP_006718710.1//PREDICTED: guanine nucleotide exchange factor for Rab-3A isoform X5 [Homo sapiens];NP_037533.2//guanine nucleotide exchange factor for Rab-3A isoform 1 [Homo sapiens]	5866	RAB3IL1	3.22792		NP_001309852.1//capZ-interacting protein isoform 2 [Homo sapiens];CAB70910.1//hypothetical protein, partial [Homo sapiens]	92241	RCSD1	-2.76768
NP_001053.2//transcobalamin-1 precursor [Homo sapiens]	6947	TCN1	3.22566		NP_001180380.1//transmembrane and TPR repeat-containing protein 1 isoform 1 [Homo sapiens];XP_005253556.1//PREDICTED: transmembrane and TPR repeat-containing protein 1 isoform X1 [Homo sapiens];XP_016875492.1//PREDICTED: transmembrane and TPR repeat-containing protein 1 isoform X2 [Homo sapiens];XP_018894848.1//PREDICTED: transmembrane and TPR repeat-containing protein 1 isoform X2 [Gorilla goril…	83857	TMTC1	-2.7148
XP_012364882.1//PREDICTED: LOW QUALITY PROTEIN: zinc finger protein 726 [Nomascus leucogenys]	148198	ZNF98	3.22094		XP_005246838.1//PREDICTED: cyclin-dependent kinase 15 isoform X1 [Homo sapiens];XP_008997470.1//PREDICTED: cyclin-dependent kinase 15 isoform X1 [Callithrix jacchus];NP_001248364.1//cyclin-dependent kinase 15 isoform 1 [Homo sapiens];XP_003925695.1//PREDICTED: cyclin-dependent kinase 15 isoform X1 [Saimiri boliviensis boliviensis]	65061	CDK15	-2.70391
XP_008510981.1//PREDICTED: phosphoglucomutase-like protein 5 [Equus przewalskii]	5239	PGM5	3.20714		NP_003096.1//sortilin-related receptor preproprotein [Homo sapiens];XP_016873659.1//PREDICTED: sortilin-related receptor isoform X3 [Homo sapiens];XP_016873658.1//PREDICTED: sortilin-related receptor isoform X2 [Homo sapiens];XP_016873660.1//PREDICTED: sortilin-related receptor isoform X4 [Homo sapiens];Q92673.2//RecName: Full=Sortilin-related receptor; AltName: Full=Low-density lipoprotein recep…	6653	SORL1	-2.68342
NP_055280.2//sulfotransferase family cytosolic 1B member 1 [Homo sapiens]	27284	SULT1B1	3.20569		XP_014937011.1//PREDICTED: synaptosomal-associated protein 25 isoform X1 [Acinonyx jubatus];XP_014937012.1//PREDICTED: synaptosomal-associated protein 25 isoform X2 [Acinonyx jubatus]	6616	SNAP25	-2.67516
NP_004589.1//testican-1 precursor [Homo sapiens];BAD92938.1//sparc/osteonectin, cwcv and kazal-like domains proteoglycan precursor variant, partial [Homo sapiens]	6695	SPOCK1	3.2025		XP_003263178.1//PREDICTED: cadherin-11 [Nomascus leucogenys];NP_001231411.1//cadherin-11 preproprotein [Sus scrofa]	1009	CDH11	-2.67477
XP_012360958.1//PREDICTED: NADH-cytochrome b5 reductase 2 isoform X1 [Nomascus leucogenys];XP_016873410.1//PREDICTED: NADH-cytochrome b5 reductase 2 isoform X4 [Homo sapiens];XP_017804163.1//NADH-cytochrome b5 reductase 2 isoform X3 [Papio anubis];XP_011518486.1//PREDICTED: NADH-cytochrome b5 reductase 2 isoform X1 [Homo sapiens]	51700	CYB5R2	3.18094		XP_008968201.1//PREDICTED: pigment epithelium-derived factor isoform X1 [Pan paniscus];NP_002606.3//pigment epithelium-derived factor isoform 1 precursor [Homo sapiens];AAA93524.1//EPC-1 [Homo sapiens]	5176	SERPINF1	-2.6743
NP_694960.2//ankyrin repeat and fibronectin type-III domain-containing protein 1 [Homo sapiens]	162282	ANKFN1	3.14985		NP_056327.4//dynein heavy chain 1, axonemal [Homo sapiens]	25981	DNAH1	-2.67385
XP_011817888.1//PREDICTED: collagen alpha-1(VIII) chain isoform X1 [Colobus angolensis palliatus];XP_011817889.1//PREDICTED: collagen alpha-1(VIII) chain isoform X2 [Colobus angolensis palliatus]	1295	COL8A1	3.11698		XP_008017149.1//PREDICTED: brain-specific angiogenesis inhibitor 1-associated protein 2-like protein 1 [Chlorocebus sabaeus]	55971	BAIAP2L1	-2.66472
XP_016877720.1//PREDICTED: neogenin isoform X5 [Homo sapiens];XP_011709392.1//PREDICTED: neogenin isoform X9 [Macaca nemestrina];XP_011709389.1//PREDICTED: neogenin isoform X6 [Macaca nemestrina];XP_011709387.1//PREDICTED: neogenin isoform X4 [Macaca nemestrina];XP_011709388.1//PREDICTED: neogenin isoform X5 [Macaca nemestrina]	4756	NEO1	3.11243		XP_016792914.1//PREDICTED: 1-phosphatidylinositol 4,5-bisphosphate phosphodiesterase beta-1 isoform X1 [Pan troglodytes];AAB59367.1//ORF1 codes for a 40 kDa product [Homo sapiens];XP_018873018.1//PREDICTED: 1-phosphatidylinositol 4,5-bisphosphate phosphodiesterase beta-1 isoform X2 [Gorilla gorilla gorilla];NP_877398.1//1-phosphatidylinositol 4,5-bisphosphate phosphodiesterase beta-1 isoform b [H…	23236	PLCB1	-2.66369
NP_001172024.1//allograft inflammatory factor 1-like isoform 3 [Homo sapiens];NP_001172025.1//allograft inflammatory factor 1-like isoform 4 [Homo sapiens];NP_113614.1//allograft inflammatory factor 1-like isoform 1 [Homo sapiens]	83543	AIF1L	3.09596		NP_001277006.1//angiopoietin-1 receptor isoform 2 precursor [Homo sapiens];NP_001277007.1//angiopoietin-1 receptor isoform 3 precursor [Homo sapiens];BAD92033.1//TEK tyrosine kinase variant, partial [Homo sapiens]	7010	TEK	-2.65483
NP_079383.2//myc target protein 1 [Homo sapiens]	80177	MYCT1	3.09129		NP_001720.1//probetacellulin isoform 1 preproprotein [Homo sapiens];NP_001303892.1//probetacellulin isoform 2 precursor [Homo sapiens]	685	BTC	-2.64808
XP_020859616.1//histone H2B type 2-E-like isoform X1 [Phascolarctos cinereus];EDL84564.1//histone 1, H2bn (predicted) [Rattus norvegicus]	8347	HIST1H2BC	3.09096		NP_734464.1//interferon lambda receptor 1 isoform 1 precursor [Homo sapiens];NP_775087.1//interferon lambda receptor 1 isoform 2 [Homo sapiens]	163702	IFNLR1	-2.64272
NP_056051.2//adhesion G protein-coupled receptor L3 isoform 2 precursor [Homo sapiens];NP_001309331.1//adhesion G protein-coupled receptor L3 isoform 1 precursor [Homo sapiens];NP_001309175.1//adhesion G protein-coupled receptor L3 isoform 3 precursor [Homo sapiens]	23284	ADGRL3	3.08639		NP_001182212.1//feline leukemia virus subgroup C receptor-related protein 2 isoform 2 [Homo sapiens];NP_060261.2//feline leukemia virus subgroup C receptor-related protein 2 isoform 1 [Homo sapiens]	55640	FLVCR2	-2.61463
NP_008919.3//A disintegrin and metalloproteinase with thrombospondin motifs 1 preproprotein [Homo sapiens]	9510	ADAMTS1	3.08012		NP_001340770.1//fatty-acid amide hydrolase 2 isoform 3 [Homo sapiens];NP_001340769.1//fatty-acid amide hydrolase 2 isoform 2 [Homo sapiens];NP_777572.2//fatty-acid amide hydrolase 2 isoform 1 [Homo sapiens]	158584	FAAH2	-2.61307
NP_001295226.1//tyrosine-protein phosphatase non-receptor type 22 isoform 4 [Homo sapiens];NP_057051.3//tyrosine-protein phosphatase non-receptor type 22 isoform 1 [Homo sapiens];NP_001180360.1//tyrosine-protein phosphatase non-receptor type 22 isoform 3 [Homo sapiens];NP_036543.4//tyrosine-protein phosphatase non-receptor type 22 isoform 2 [Homo sapiens]	26191	PTPN22	3.0409		NP_001179407.1//ribosomal protein S6 kinase alpha-2 [Bos taurus];DAA25952.1//TPA: ribosomal protein S6 kinase, 90kDa, polypeptide 2 isoform 2 [Bos taurus];XP_017363792.1//PREDICTED: ribosomal protein S6 kinase alpha-2 isoform X1 [Cebus capucinus imitator]	6196	RPS6KA2	-2.61069
XP_008161258.1//PREDICTED: uncharacterized protein LOC101937174 [Chrysemys picta bellii];XP_018878337.1//PREDICTED: LOW QUALITY PROTEIN: mitochondrial import receptor subunit TOM40 homolog [Gorilla gorilla gorilla];XP_007974486.1//PREDICTED: LOW QUALITY PROTEIN: uncharacterized protein LOC103223590 [Chlorocebus sabaeus];NP_037442.3//uncharacterized protein C2orf27 isoform 1 [Homo sapiens];NP_9996…	29798	C2orf27A	2.97659		NP_000084.3//collagen alpha-1(V) chain isoform 1 preproprotein [Homo sapiens];XP_016869755.1//PREDICTED: collagen alpha-1(V) chain isoform X1 [Homo sapiens];NP_001265003.1//collagen alpha-1(V) chain isoform 2 preproprotein [Homo sapiens]	1289	COL5A1	-2.60757
NP_001108207.1//bcl-2-related protein A1 isoform 2 [Homo sapiens];NP_004040.1//bcl-2-related protein A1 isoform 1 [Homo sapiens]	597	BCL2A1	2.95753		NP_004831.1//rho guanine nucleotide exchange factor 6 isoform 1 [Homo sapiens]	9459	ARHGEF6	-2.5939
CAD97695.1//hypothetical protein, partial [Homo sapiens]	60681	FKBP10	2.94153		NP_001275903.1//disintegrin and metalloproteinase domain-containing protein 12 isoform 4 preproprotein [Homo sapiens];NP_001275902.1//disintegrin and metalloproteinase domain-containing protein 12 isoform 3 preproprotein [Homo sapiens];NP_001275904.1//disintegrin and metalloproteinase domain-containing protein 12 isoform 5 preproprotein [Homo sapiens];NP_067673.2//disintegrin and metalloproteinas…	8038	ADAM12	-2.5845
XP_003923841.1//PREDICTED: contactin-5 [Saimiri boliviensis boliviensis];XP_006727090.1//PREDICTED: contactin-5-like [Leptonychotes weddellii];XP_012310305.1//contactin-5 [Aotus nancymaae]	53942	CNTN5	2.94107		NP_001177413.1//cytochrome P450 3A5 isoform 2 [Homo sapiens];XP_011799235.1//PREDICTED: cytochrome P450 3A5 isoform X3 [Colobus angolensis palliatus];XP_017741573.1//PREDICTED: cytochrome P450 3A5 [Rhinopithecus bieti];XP_011799233.1//PREDICTED: cytochrome P450 3A5 isoform X1 [Colobus angolensis palliatus]	1577	CYP3A5	-2.57536
XP_011795165.1//PREDICTED: uncharacterized protein LOC105510144 [Colobus angolensis palliatus]	56131	PCDHB4	2.93929		NP_001309234.1//protein cornichon homolog 3 isoform 5 [Homo sapiens];NP_001309231.1//protein cornichon homolog 3 isoform 2 [Homo sapiens];XP_019586409.1//PREDICTED: protein cornichon homolog 3 [Rhinolophus sinicus];NP_689708.1//protein cornichon homolog 3 isoform 1 [Homo sapiens];NP_001309232.1//protein cornichon homolog 3 isoform 3 [Homo sapiens];XP_017717323.1//PREDICTED: protein cornichon homo…	149111	CNIH3	-2.56226
NP_056374.2//SET-binding protein isoform a [Homo sapiens];NP_001123582.1//SET-binding protein isoform b [Homo sapiens];XP_018869340.1//PREDICTED: SET-binding protein [Gorilla gorilla gorilla]	26040	SETBP1	2.93244		NP_878185.1//scavenger receptor class A member 3 isoform 2 [Homo sapiens];XP_021137991.1//collagen alpha-5(IV) chain isoform X2 [Columba livia]	51435	SCARA3	-2.55899
NP_001305127.1//sorting nexin-10 isoform 4 [Homo sapiens];NP_037454.2//sorting nexin-10 isoform 1 [Homo sapiens];XP_009241211.1//PREDICTED: sorting nexin-10 isoform X3 [Pongo abelii];NP_001186766.1//sorting nexin-10 isoform 2 [Homo sapiens]	29887	SNX10	2.93051		NP_060910.3//phosphoprotein associated with glycosphingolipid-enriched microdomains 1 [Homo sapiens]	55824	PAG1	-2.52931
XP_015006419.1//PREDICTED: prolyl 3-hydroxylase 3 [Macaca mulatta]	10536	P3H3	2.93006		NP_002324.2//low-density lipoprotein receptor-related protein 3 precursor [Homo sapiens]	4037	LRP3	-2.52591
EDL29169.1//transmembrane protein 47, isoform CRA_a, partial [Mus musculus]	83604	TMEM47	2.92683		NP_001073919.1//BEN domain-containing protein 3 [Homo sapiens]	57673	BEND3	-2.5178
XP_002824781.1//PREDICTED: E3 ubiquitin-protein ligase TRIM9 [Pongo abelii]	114088	TRIM9	2.9211		NP_940966.2//dynein heavy chain 12, axonemal isoform 2 [Homo sapiens];XP_012365549.1//PREDICTED: dynein heavy chain 12, axonemal [Nomascus leucogenys]	201625	DNAH12	-2.50934
XP_020922217.1//alpha-1,6-mannosylglycoprotein 6-beta-N-acetylglucosaminyltransferase B isoform X3 [Sus scrofa];NP_653278.2//alpha-1,6-mannosylglycoprotein 6-beta-N-acetylglucosaminyltransferase B isoform 1 [Homo sapiens];NP_001186101.1//alpha-1,6-mannosylglycoprotein 6-beta-N-acetylglucosaminyltransferase B isoform 3 [Homo sapiens];NP_945193.1//alpha-1,6-mannosylglycoprotein 6-beta-N-acetylgluco…	146664	MGAT5B	2.91274		NP_001308468.1//TOG array regulator of axonemal microtubules protein 2 isoform 3 [Homo sapiens];XP_018877121.1//PREDICTED: protein FAM179A [Gorilla gorilla gorilla];NP_001308467.1//TOG array regulator of axonemal microtubules protein 2 isoform 2 [Homo sapiens]	165186	TOGARAM2	-2.50543
NP_653258.2//highly divergent homeobox isoform 1 [Homo sapiens];XP_017376758.1//PREDICTED: highly divergent homeobox [Cebus capucinus imitator]	139324	HDX	2.90682		NP_653249.1//leucine-rich repeat and guanylate kinase domain-containing protein [Homo sapiens]	136332	LRGUK	-2.49887
XP_011814358.1//PREDICTED: arylacetamide deacetylase [Colobus angolensis palliatus]	13	AADAC	2.90627		NP_001291261.1//liprin-alpha-4 isoform 2 [Homo sapiens];XP_016858095.1//PREDICTED: liprin-alpha-4 isoform X2 [Homo sapiens];NP_001291260.1//liprin-alpha-4 isoform 1 [Homo sapiens];XP_016858097.1//PREDICTED: liprin-alpha-4 isoform X4 [Homo sapiens]	8497	PPFIA4	-2.4911
NP_055386.1//hairy/enhancer-of-split related with YRPW motif-like protein [Homo sapiens]	26508	HEYL	2.90502		NP_001229291.1//melanoma-associated antigen D4 isoform 3 [Homo sapiens];NP_803881.1//melanoma-associated antigen D4 isoform 2 [Homo sapiens];NP_110428.2//melanoma-associated antigen D4 isoform 1 [Homo sapiens]	81557	MAGED4B	-2.48931
NP_064610.1//storkhead-box protein 2 [Homo sapiens]	56977	STOX2	2.90062		NP_001229291.1//melanoma-associated antigen D4 isoform 3 [Homo sapiens];NP_803881.1//melanoma-associated antigen D4 isoform 2 [Homo sapiens];NP_110428.2//melanoma-associated antigen D4 isoform 1 [Homo sapiens]	728239	MAGED4	-2.48931
XP_009244144.1//PREDICTED: deleted in malignant brain tumors 1 protein [Pongo abelii];NP_060049.2//deleted in malignant brain tumors 1 protein isoform c precursor [Homo sapiens];NP_015568.2//deleted in malignant brain tumors 1 protein isoform b precursor [Homo sapiens];XP_011537715.1//PREDICTED: deleted in malignant brain tumors 1 protein isoform X24 [Homo sapiens];NP_001307573.1//deleted in mali…	1755	DMBT1	2.89655		NP_002603.1//pyruvate dehydrogenase kinase, isozyme 4 [Homo sapiens]	5166	PDK4	-2.48921
NP_663791.1//synaptogyrin-1 isoform 1c [Homo sapiens];XP_010981861.1//PREDICTED: synaptogyrin-1 [Camelus dromedarius];NP_663783.1//synaptogyrin-1 isoform 1b [Homo sapiens]	9145	SYNGR1	2.88369		NP_002612.1//properdin precursor [Homo sapiens]	5199	CFP	-2.4857
NP_001287712.1//protein Largen isoform 1 [Homo sapiens];EAW48905.1//hCG1641730, isoform CRA_b [Homo sapiens];NP_057728.1//protein Largen isoform 2 [Homo sapiens];XP_014699561.1//PREDICTED: protein Largen isoform X1 [Equus asinus];XP_009447825.1//PREDICTED: protein Largen isoform X2 [Pan troglodytes]	51334	PRR16	2.87903		XP_021578530.1//pirin isoform X1 [Ictidomys tridecemlineatus]	8544	PIR	-2.47171
NP_003847.2//interleukin-1 receptor-like 1 isoform 2 precursor [Homo sapiens];NP_057316.3//interleukin-1 receptor-like 1 isoform 1 precursor [Homo sapiens];XP_009234974.1//PREDICTED: interleukin-1 receptor-like 1 isoform X2 [Pongo abelii]	9173	IL1RL1	2.87813		EAW93148.1//hCG2000790, partial [Homo sapiens];XP_015414526.1//PREDICTED: IQ motif and SEC7 domain-containing protein 2 isoform X3 [Myotis davidii];BAA25448.1//KIAA0522 protein, partial [Homo sapiens];XP_006779597.2//PREDICTED: IQ motif and SEC7 domain-containing protein 2 isoform X1 [Myotis davidii]	23096	IQSEC2	-2.47143
XP_016884912.1//PREDICTED: ribosomal protein S6 kinase alpha-6 isoform X1 [Homo sapiens];NP_055311.1//ribosomal protein S6 kinase alpha-6 isoform 2 [Homo sapiens]	27330	RPS6KA6	2.878		NP_001138912.2//S-adenosyl-L-methionine-dependent tRNA 4-demethylwyosine synthase [Homo sapiens]	441250	TYW1B	-2.46787
NP_001138501.1//ankyrin repeat domain-containing protein 30B [Homo sapiens];XP_011523964.1//PREDICTED: ankyrin repeat domain-containing protein 30B isoform X1 [Homo sapiens]	374860	ANKRD30B	2.87361		XP_015002715.1//PREDICTED: leucine-rich repeat-containing protein C10orf11 homolog [Macaca mulatta];NP_114413.1//leucine-rich melanocyte differentiation-associated protein isoform 2 [Homo sapiens]	83938	LRMDA	-2.46327
AAU87993.1//MHC class II antigen [Homo sapiens];Q9TQE0.1//RecName: Full=HLA class II histocompatibility antigen, DRB1-9 beta chain; AltName: Full=MHC class II antigen DRB1*9; Short=DR-9; Short=DR9; Flags: Precursor;AAB63307.1//MHC class II DRB [Macaca mulatta];NP_002115.2//major histocompatibility complex, class II, DR beta 1 precursor [Homo sapiens];CDR98297.1//MHC class II antigen [Homo sapiens]	3123	HLA-DRB1	2.85587		EDL82858.1//MAD homolog 7 (Drosophila), isoform CRA_a [Rattus norvegicus];NP_001177752.1//mothers against decapentaplegic homolog 7 isoform 4 [Homo sapiens];XP_012657553.1//PREDICTED: mothers against decapentaplegic homolog 7 isoform X1 [Otolemur garnettii]	4092	SMAD7	-2.46194
XP_007526669.1//PREDICTED: BTB/POZ domain-containing protein KCTD4 [Erinaceus europaeus]	386618	KCTD4	2.84785		XP_009434998.1//PREDICTED: sodium bicarbonate transporter-like protein 11 isoform X2 [Pan troglodytes];NP_001167560.1//sodium bicarbonate transporter-like protein 11 isoform 3 [Homo sapiens];NP_114423.1//sodium bicarbonate transporter-like protein 11 isoform 2 [Homo sapiens]	83959	SLC4A11	-2.44544
XP_003776723.2//PREDICTED: uncharacterized protein LOC100939355 [Pongo abelii]	56133	PCDHB2	2.8429		NP_001311028.1//Krueppel-like factor 8 isoform 3 [Homo sapiens];XP_016798882.1//PREDICTED: Krueppel-like factor 8 isoform X1 [Pan troglodytes];XP_012354197.1//PREDICTED: Krueppel-like factor 8 isoform X2 [Nomascus leucogenys];XP_008957781.1//PREDICTED: Krueppel-like factor 8 isoform X1 [Pan paniscus];XP_011884748.1//PREDICTED: Krueppel-like factor 8 isoform X4 [Cercocebus atys];NP_001311029.1//Kr…	11279	KLF8	-2.44205
XP_011511045.1//PREDICTED: Krueppel-like factor 15 isoform X1 [Homo sapiens]	28999	KLF15	2.84085		XP_017523620.1//PREDICTED: gliomedin [Manis javanica];XP_002717771.2//PREDICTED: gliomedin [Oryctolagus cuniculus]	342035	GLDN	-2.44166
XP_010351266.1//PREDICTED: protein FAM133A [Rhinopithecus roxellana];XP_007990408.1//PREDICTED: protein FAM133A [Chlorocebus sabaeus]	286499	FAM133A	2.8327		XP_018880133.1//PREDICTED: histone deacetylase 11 isoform X1 [Gorilla gorilla gorilla];XP_017820599.1//PREDICTED: histone deacetylase 11 isoform X2 [Callithrix jacchus];XP_009236662.1//PREDICTED: histone deacetylase 11 isoform X1 [Pongo abelii]	79885	HDAC11	-2.43824
AAQ06514.1//MHC class II antigen [Macaca fascicularis]	3126	HLA-DRB4	2.82853		NP_932766.1//aquaporin-1 isoform 1 [Homo sapiens];NP_001316801.1//aquaporin-1 isoform 5 [Homo sapiens]	358	AQP1	-2.43525
NP_001711.2//bone morphogenetic protein 8B preproprotein [Homo sapiens]	656	BMP8B	2.82694		NP_061900.2//RNA-binding protein 47 isoform b [Homo sapiens];XP_016863798.1//PREDICTED: RNA-binding protein 47 isoform X2 [Homo sapiens];NP_001092104.1//RNA-binding protein 47 isoform a [Homo sapiens]	54502	RBM47	-2.43435
AAH09272.1//Mesothelin [Homo sapiens];XP_016878344.1//PREDICTED: mesothelin isoform X3 [Homo sapiens];XP_016878342.1//PREDICTED: mesothelin isoform X1 [Homo sapiens]	10232	MSLN	2.81328		XP_001091253.2//PREDICTED: mucin-15 [Macaca mulatta];XP_016872725.1//PREDICTED: mucin-15 isoform X2 [Homo sapiens];XP_016872724.1//PREDICTED: mucin-15 isoform X1 [Homo sapiens];NP_001128563.1//mucin-15 isoform a [Homo sapiens]	143662	MUC15	-2.42811
XP_007942636.1//PREDICTED: LIM domain only protein 3 isoform X1 [Orycteropus afer afer];NP_001230541.1//LIM domain only protein 3 isoform 3 [Homo sapiens];XP_005664099.1//LIM domain only protein 3 isoform X1 [Sus scrofa];XP_020946522.1//LIM domain only protein 3 isoform X2 [Sus scrofa];XP_008967811.1//PREDICTED: LIM domain only protein 3 isoform X1 [Pan paniscus];XP_009423205.1//PREDICTED: LIM do…	55885	LMO3	2.80305		XP_008007113.1//PREDICTED: nicotinamide mononucleotide adenylyltransferase 3 isoform X3 [Chlorocebus sabaeus];NP_001307439.1//nicotinamide/nicotinic acid mononucleotide adenylyltransferase 3 isoform 3 [Homo sapiens];NP_001307440.1//nicotinamide/nicotinic acid mononucleotide adenylyltransferase 3 isoform 4 [Homo sapiens]	349565	NMNAT3	-2.42422
XP_011538473.1//PREDICTED: pleckstrin homology domain-containing family S member 1 isoform X1 [Homo sapiens];NP_872407.1//pleckstrin homology domain-containing family S member 1 isoform 1 [Homo sapiens];XP_011538476.1//PREDICTED: pleckstrin homology domain-containing family S member 1 isoform X5 [Homo sapiens];XP_005270220.1//PREDICTED: pleckstrin homology domain-containing family S member 1 isof…	79949	PLEKHS1	2.80272		XP_009233224.1//PREDICTED: LOW QUALITY PROTEIN: ephrin-B1 [Pongo abelii]	1947	EFNB1	-2.42261
XP_009426188.1//PREDICTED: rho-related GTP-binding protein RhoJ isoform X1 [Pan troglodytes];BAD92455.1//TC10-like Rho GTPase variant, partial [Homo sapiens];EAW80820.1//ras homolog gene family, member J, isoform CRA_a [Homo sapiens];XP_006720277.1//PREDICTED: rho-related GTP-binding protein RhoJ isoform X1 [Homo sapiens]	57381	RHOJ	2.79621		NP_689907.1//retrotransposon Gag-like protein 3 [Homo sapiens]	203430	RTL3	-2.41632
NP_922932.2//A disintegrin and metalloproteinase with thrombospondin motifs 6 preproprotein [Homo sapiens]	11174	ADAMTS6	2.79449		NP_001074961.1//keratin, type II cytoskeletal 80 isoform K80.1 [Homo sapiens];NP_872313.2//keratin, type II cytoskeletal 80 isoform K80 [Homo sapiens]	144501	KRT80	-2.41471
NP_694541.2//alpha-N-acetylgalactosaminide alpha-2,6-sialyltransferase 3 isoform 1 [Homo sapiens];XP_005893533.1//PREDICTED: alpha-N-acetylgalactosaminide alpha-2,6-sialyltransferase 3 [Bos mutus];NP_001336038.1//alpha-N-acetylgalactosaminide alpha-2,6-sialyltransferase 3 isoform 8 [Homo sapiens];NP_001336037.1//alpha-N-acetylgalactosaminide alpha-2,6-sialyltransferase 3 isoform 6 [Homo sapiens];…	256435	ST6GALNAC3	2.78732		NP_001264156.1//leucine-rich repeat-containing G-protein coupled receptor 5 isoform 3 precursor [Homo sapiens];NP_003658.1//leucine-rich repeat-containing G-protein coupled receptor 5 isoform 1 precursor [Homo sapiens];NP_001264155.1//leucine-rich repeat-containing G-protein coupled receptor 5 isoform 2 precursor [Homo sapiens]	8549	LGR5	-2.40955
XP_007978045.1//PREDICTED: TMF-regulated nuclear protein 1 [Chlorocebus sabaeus]	388610	TRNP1	2.78131		NP_001193873.1//chondroitin sulfate proteoglycan 5 isoform 4 precursor [Homo sapiens];NP_006565.2//chondroitin sulfate proteoglycan 5 isoform 1 precursor [Homo sapiens];NP_001193872.1//chondroitin sulfate proteoglycan 5 isoform 3 precursor [Homo sapiens]	10675	CSPG5	-2.40829
EHH28115.1//hypothetical protein EGK_18468, partial [Macaca mulatta]	10516	FBLN5	2.7778		XP_019839659.1//PREDICTED: lipoma HMGIC fusion partner-like 4 protein [Bos indicus]	375323	LHFPL4	-2.40249
NP_001171618.1//granulocyte colony-stimulating factor isoform d precursor [Homo sapiens];NP_000750.1//granulocyte colony-stimulating factor isoform a precursor [Homo sapiens];NP_757374.2//granulocyte colony-stimulating factor isoform c precursor [Homo sapiens];NP_757373.1//granulocyte colony-stimulating factor isoform b precursor [Homo sapiens]	1440	CSF3	2.7718		NP_001296.1//claudin-4 [Homo sapiens]	1364	CLDN4	-2.40061
NP_004092.1//proteinase-activated receptor 3 isoform 1 precursor [Homo sapiens]	2151	F2RL2	2.75551		XP_012667533.1//PREDICTED: homeobox protein DLX-1 [Otolemur garnettii];XP_009236104.1//PREDICTED: homeobox protein DLX-1 isoform X3 [Pongo abelii]	1745	DLX1	-2.39618
XP_005252025.1//PREDICTED: amyloid beta A4 precursor protein-binding family A member 1 isoform X2 [Homo sapiens];NP_001154.2//amyloid beta A4 precursor protein-binding family A member 1 [Homo sapiens]	320	APBA1	2.73936		XP_016882081.1//PREDICTED: zinc finger and BTB domain-containing protein 32 isoform X5 [Homo sapiens];NP_001303831.1//zinc finger and BTB domain-containing protein 32 isoform 2 [Homo sapiens];NP_055198.1//zinc finger and BTB domain-containing protein 32 isoform 1 [Homo sapiens]	27033	ZBTB32	-2.39249
XP_007999750.1//PREDICTED: LOW QUALITY PROTEIN: potassium voltage-gated channel subfamily KQT member 3 [Chlorocebus sabaeus];NP_001191753.1//potassium voltage-gated channel subfamily KQT member 3 isoform 2 precursor [Homo sapiens]	3786	KCNQ3	2.73285		XP_016804870.1//PREDICTED: rho guanine nucleotide exchange factor 4 isoform X1 [Pan troglodytes];XP_016859720.1//PREDICTED: rho guanine nucleotide exchange factor 4 isoform X3 [Homo sapiens];XP_005263738.1//PREDICTED: rho guanine nucleotide exchange factor 4 isoform X1 [Homo sapiens]	50649	ARHGEF4	-2.38407
NP_036469.2//cilia- and flagella-associated protein 45 [Homo sapiens]	25790	CFAP45	2.73212		NP_061159.1//cell migration-inducing and hyaluronan-binding protein precursor [Homo sapiens];XP_004056701.1//PREDICTED: cell migration-inducing and hyaluronan-binding protein isoform X1 [Gorilla gorilla gorilla]	57214	CEMIP	-2.38139
XP_011715065.1//PREDICTED: GDNF family receptor alpha-1 isoform X2 [Macaca nemestrina];XP_011715075.1//PREDICTED: GDNF family receptor alpha-1 isoform X3 [Macaca nemestrina];XP_020136291.1//GDNF family receptor alpha-1 isoform X1 [Microcebus murinus];NP_005255.1//GDNF family receptor alpha-1 isoform a preproprotein [Homo sapiens];XP_020136297.1//GDNF family receptor alpha-1 isoform X2 [Microcebus…	2674	GFRA1	2.73031		NP_066013.1//immunoglobulin superfamily DCC subclass member 4 precursor [Homo sapiens];EAW77724.1//likely ortholog of mouse neighbor of Punc E11, isoform CRA_b [Homo sapiens]	57722	IGDCC4	-2.37771
NP_005856.1//thymus-specific serine protease [Homo sapiens]	10279	PRSS16	2.72791		XP_017736722.1//PREDICTED: elongation factor 1-alpha 2 [Rhinopithecus bieti]	1917	EEF1A2	-2.37689
NP_689522.2//phosphoinositide 3-kinase adapter protein 1 [Homo sapiens]	118788	PIK3AP1	2.71911		NP_002449.2//mucin-5B precursor [Homo sapiens]	727897	MUC5B	-2.37388
XP_002824968.1//PREDICTED: acyl-coenzyme A thioesterase 4 [Pongo abelii]	122970	ACOT4	2.71373		NP_000433.4//platelet endothelial cell adhesion molecule precursor [Homo sapiens];Q8N2A0.1//RecName: Full=Putative uncharacterized protein encoded by LINC00269	5175	PECAM1	-2.37139
XP_021121133.1//regulator of G-protein signaling 7 isoform X9 [Heterocephalus glaber];NP_001269707.1//regulator of G-protein signaling 7 isoform 4 [Homo sapiens];NP_002915.3//regulator of G-protein signaling 7 isoform 1 [Homo sapiens];NP_001269704.1//regulator of G-protein signaling 7 isoform 3 [Homo sapiens];XP_021121127.1//regulator of G-protein signaling 7 isoform X4 [Heterocephalus glaber]	6000	RGS7	2.70169		XP_016856740.1//PREDICTED: probable G-protein coupled receptor 153 isoform X2 [Homo sapiens];NP_997253.2//probable G-protein coupled receptor 153 [Homo sapiens]	387509	GPR153	-2.37127
XP_013820585.2//PREDICTED: ventricular zone-expressed PH domain-containing protein homolog 1 [Capra hircus];NP_078897.2//ventricular zone-expressed PH domain-containing protein homolog 1 isoform 1 [Homo sapiens];NP_001161383.1//ventricular zone-expressed PH domain-containing protein homolog 1 isoform 2 [Homo sapiens];XP_003256392.1//PREDICTED: ventricular zone-expressed PH domain-containing prote…	79674	VEPH1	2.69705		EAW87748.1//lipocalin 2 (oncogene 24p3), isoform CRA_a [Homo sapiens]	3934	LCN2	-2.36947
XP_006905544.1//PREDICTED: limbic system-associated membrane protein isoform X1 [Pteropus alecto];XP_008841101.1//PREDICTED: limbic system-associated membrane protein isoform X4 [Nannospalax galili]	4045	LSAMP	2.69574		NP_002326.2//low-density lipoprotein receptor-related protein 5 isoform 1 precursor [Homo sapiens]	4041	LRP5	-2.36076
NP_005310.1//histone H1.2 [Homo sapiens]	3006	HIST1H1C	2.68584		NP_000749.2//granulocyte-macrophage colony-stimulating factor precursor [Homo sapiens]	1437	CSF2	-2.35957
NP_001123363.1//protein FAM196B [Homo sapiens]	100131897	FAM196B	2.68555		BAD93067.1//class-I MHC-restricted T cell associated molecule variant, partial [Homo sapiens];NP_062550.2//cytotoxic and regulatory T-cell molecule Isoform 1 precursor [Homo sapiens]	56253	CRTAM	-2.3589
NP_001243759.1//acid-sensing ion channel 1 isoform c [Homo sapiens];NP_064423.2//acid-sensing ion channel 1 isoform a [Homo sapiens];XP_004778896.1//PREDICTED: acid-sensing ion channel 1 isoform X3 [Mustela putorius furo]	41	ASIC1	2.68133		XP_003263247.1//PREDICTED: solute carrier family 12 member 7 [Nomascus leucogenys];XP_008966831.1//PREDICTED: solute carrier family 12 member 7 [Pan paniscus]	10723	SLC12A7	-2.35847
XP_006083684.1//PREDICTED: serine/threonine-protein kinase DCLK1 isoform X1 [Myotis lucifugus];XP_011919980.1//PREDICTED: serine/threonine-protein kinase DCLK1 isoform X1 [Cercocebus atys];NP_067595.1//serine/threonine-protein kinase DCLK1 isoform 2 [Rattus norvegicus];XP_011919982.1//PREDICTED: serine/threonine-protein kinase DCLK1 isoform X3 [Cercocebus atys];NP_001182344.1//serine/threonine-pr…	9201	DCLK1	2.67212		XP_011511210.1//PREDICTED: plexin-A1 isoform X1 [Homo sapiens]	5361	PLXNA1	-2.3575
NP_689893.1//transmembrane protein 154 precursor [Homo sapiens]	201799	TMEM154	2.66951		NP_036233.2//tripartite motif-containing protein 29 isoform 1 [Homo sapiens];NP_001317311.1//tripartite motif-containing protein 29 isoform 2 [Homo sapiens]	23650	TRIM29	-2.3574
NP_001269573.1//protein kinase C theta type isoform 3 [Homo sapiens];XP_004379765.1//PREDICTED: protein kinase C theta type isoform X2 [Trichechus manatus latirostris];NP_001229342.1//protein kinase C theta type isoform 2 [Homo sapiens];XP_005252553.1//PREDICTED: protein kinase C theta type isoform X1 [Homo sapiens];EAW86393.1//protein kinase C, theta, isoform CRA_b [Homo sapiens];XP_005252554.1/…	5588	PRKCQ	2.6693		XP_016801449.1//PREDICTED: GTPase IMAP family member 8 isoform X1 [Pan troglodytes]	155038	GIMAP8	-2.35632
NP_009036.2//beckwith-Wiedemann syndrome chromosomal region 1 candidate gene B protein isoform a [Homo sapiens];XP_011785497.1//PREDICTED: LOW QUALITY PROTEIN: beckwith-Wiedemann syndrome chromosomal region 1 candidate gene B protein [Colobus angolensis palliatus]	5003	SLC22A18AS	2.66488		NP_065820.1//retrotransposon Gag-like protein 9 [Homo sapiens]	57529	RTL9	-2.34243
NP_006032.1//heparan sulfate glucosamine 3-O-sulfotransferase 3B1 [Homo sapiens]	9953	HS3ST3B1	2.66311		NP_604395.1//CD99 antigen-like protein 2 isoform 2 precursor [Homo sapiens];NP_113650.2//CD99 antigen-like protein 2 isoform 1 precursor [Homo sapiens];NP_001171737.1//CD99 antigen-like protein 2 isoform 4 precursor [Homo sapiens];NP_604394.1//CD99 antigen-like protein 2 isoform 3 precursor [Homo sapiens];NP_001229543.1//CD99 antigen-like protein 2 isoform 5 precursor [Homo sapiens]	83692	CD99L2	-2.34223
NP_056208.2//prostate androgen-regulated mucin-like protein 1 precursor [Homo sapiens]	25849	PARM1	2.66174		XP_017715720.1//PREDICTED: protein BEAN1 isoform X1 [Rhinopithecus bieti];NP_001171491.1//protein BEAN1 isoform 1 [Homo sapiens];XP_004057801.1//PREDICTED: protein BEAN1 isoform X1 [Gorilla gorilla gorilla];XP_016785459.1//PREDICTED: protein BEAN1 isoform X2 [Pan troglodytes]	146227	BEAN1	-2.3356
NP_001306145.1//cytochrome P450 1A1 isoform 2 [Homo sapiens];NP_000490.1//cytochrome P450 1A1 isoform 1 [Homo sapiens]	1543	CYP1A1	2.66097		BAD92151.1//1-phosphatidylinositol-4,5-bisphosphate phosphodiesterase gamma 2 variant, partial [Homo sapiens]	5336	PLCG2	-2.33491
XP_006864973.1//PREDICTED: Wilms tumor protein 1-interacting protein-like [Chrysochloris asiatica];XP_011722342.1//PREDICTED: rhombotin-2 isoform X1 [Macaca nemestrina];XP_008000602.1//PREDICTED: rhombotin-2 isoform X1 [Chlorocebus sabaeus]	4005	LMO2	2.65704		NP_997264.2//tumor necrosis factor alpha-induced protein 8-like protein 3 isoform 1 [Homo sapiens];XP_003266971.2//PREDICTED: LOW QUALITY PROTEIN: tumor necrosis factor alpha-induced protein 8-like protein 3 [Nomascus leucogenys]	388121	TNFAIP8L3	-2.33087
NP_001709.1//bone morphogenetic protein 6 preproprotein [Homo sapiens]	654	BMP6	2.65468		NP_001166173.1//probable sodium-coupled neutral amino acid transporter 6 isoform 1 [Homo sapiens];XP_008955231.1//PREDICTED: probable sodium-coupled neutral amino acid transporter 6 isoform X2 [Pan paniscus];XP_016876510.1//PREDICTED: probable sodium-coupled neutral amino acid transporter 6 isoform X2 [Homo sapiens];NP_722518.2//probable sodium-coupled neutral amino acid transporter 6 isoform 2 […	145389	SLC38A6	-2.30874
NP_006862.2//receptor-interacting serine/threonine-protein kinase 3 [Homo sapiens]	11035	RIPK3	2.64294		XP_011539352.1//PREDICTED: tetratricopeptide repeat protein 39A isoform X3 [Homo sapiens];NP_001073963.1//tetratricopeptide repeat protein 39A isoform 2 [Homo sapiens];AAC39582.1//unknown, partial [Homo sapiens];NP_001284591.1//tetratricopeptide repeat protein 39A isoform 3 [Homo sapiens];XP_011539350.1//PREDICTED: tetratricopeptide repeat protein 39A isoform X1 [Homo sapiens];AAH28374.1//TTC39A …	22996	TTC39A	-2.29199
XP_008986842.1//PREDICTED: voltage-dependent calcium channel gamma-7 subunit [Callithrix jacchus]	59284	CACNG7	2.6358		NP_079406.3//putative hexokinase HKDC1 [Homo sapiens]	80201	HKDC1	-2.28635
XP_004087151.1//PREDICTED: HLA class II histocompatibility antigen, DP alpha 1 chain isoform X2 [Nomascus leucogenys];XP_003272212.2//PREDICTED: HLA class II histocompatibility antigen, DP alpha 1 chain isoform X1 [Nomascus leucogenys]	3113	HLA-DPA1	2.63099		NP_065733.2//arsenite methyltransferase [Homo sapiens]	57412	AS3MT	-2.28386
XP_011508922.1//PREDICTED: ly6/PLAUR domain-containing protein 6B isoform X1 [Homo sapiens];NP_808879.2//ly6/PLAUR domain-containing protein 6B isoform a [Homo sapiens]	130576	LYPD6B	2.63042		XP_016795303.1//PREDICTED: sushi domain-containing protein 2 isoform X2 [Pan troglodytes]	56241	SUSD2	-2.2801
NP_003905.1//cyclin-A1 isoform a [Homo sapiens];NP_001104515.1//cyclin-A1 isoform b [Homo sapiens];XP_003913816.3//cyclin-A1 isoform X1 [Papio anubis];XP_009190036.2//cyclin-A1 isoform X2 [Papio anubis]	8900	CCNA1	2.61212		XP_016860858.1//PREDICTED: mitogen-activated protein kinase kinase kinase kinase 4 isoform X36 [Homo sapiens];XP_016860853.1//PREDICTED: mitogen-activated protein kinase kinase kinase kinase 4 isoform X27 [Homo sapiens];XP_016860846.1//PREDICTED: mitogen-activated protein kinase kinase kinase kinase 4 isoform X17 [Homo sapiens];XP_016860851.1//PREDICTED: mitogen-activated protein kinase kinase ki…	9448	MAP4K4	-2.26743
XP_007962878.1//PREDICTED: transcription factor CP2-like protein 1 isoform X2 [Chlorocebus sabaeus]	29842	TFCP2L1	2.61056		NP_001092267.1//TOX high mobility group box family member 2 isoform a [Homo sapiens];NP_001193618.1//TOX high mobility group box family member 2 isoform 2 [Bos taurus];NP_001092268.1//TOX high mobility group box family member 2 isoform b [Homo sapiens]	84969	TOX2	-2.26359
XP_005249365.1//PREDICTED: protein delta homolog 2 isoform X1 [Homo sapiens];XP_011513125.1//PREDICTED: protein delta homolog 2 isoform X2 [Homo sapiens]	65989	DLK2	2.60872		XP_004032847.1//PREDICTED: pyruvate dehydrogenase (acetyl-transferring) kinase isozyme 1, mitochondrial isoform X2 [Gorilla gorilla gorilla];XP_004032848.1//PREDICTED: pyruvate dehydrogenase (acetyl-transferring) kinase isozyme 1, mitochondrial isoform X1 [Gorilla gorilla gorilla]	5163	PDK1	-2.26228
NP_115821.2//multiple epidermal growth factor-like domains protein 11 precursor [Homo sapiens]	84465	MEGF11	2.60602		NP_001159438.1//membrane-associated phosphatidylinositol transfer protein 3 isoform 2 [Homo sapiens];XP_008008232.1//PREDICTED: membrane-associated phosphatidylinositol transfer protein 3 [Chlorocebus sabaeus]	83394	PITPNM3	-2.25832
NP_620410.3//homeobox protein TGIF2LX [Homo sapiens]	90316	TGIF2LX	2.6009		XP_003264736.1//PREDICTED: myoglobin isoform X1 [Nomascus leucogenys];EAW60065.1//myoglobin, isoform CRA_a [Homo sapiens]	4151	MB	-2.25644
NP_997244.4//FRAS1-related extracellular matrix protein 2 precursor [Homo sapiens]	341640	FREM2	2.59894		NP_036441.2//SH3 and multiple ankyrin repeat domains protein 2 isoform 1 [Homo sapiens];XP_016776961.1//PREDICTED: SH3 and multiple ankyrin repeat domains protein 2 isoform X2 [Pan troglodytes];NP_573573.2//SH3 and multiple ankyrin repeat domains protein 2 isoform 2 [Homo sapiens]	22941	SHANK2	-2.2516
XP_019296632.1//PREDICTED: E3 ubiquitin-protein ligase MARCH1 isoform X8 [Panthera pardus];XP_019296631.1//PREDICTED: E3 ubiquitin-protein ligase MARCH1 isoform X7 [Panthera pardus]	55016	MAR1	2.59675		NP_000646.2//L-selectin precursor [Homo sapiens]	6402	SELL	-2.2512
XP_521427.2//PREDICTED: probable G-protein coupled receptor 158 [Pan troglodytes];NP_065803.2//probable G-protein coupled receptor 158 precursor [Homo sapiens]	57512	GPR158	2.57606		NP_001265653.1//interleukin-20 receptor subunit alpha isoform 4 [Homo sapiens];XP_011534206.1//PREDICTED: interleukin-20 receptor subunit alpha isoform X3 [Homo sapiens];NP_001265652.1//interleukin-20 receptor subunit alpha isoform 3 [Homo sapiens];NP_055247.3//interleukin-20 receptor subunit alpha isoform 1 precursor [Homo sapiens]	53832	IL20RA	-2.2464
NP_001264214.1//protein turtle homolog B precursor [Homo sapiens]	22997	IGSF9B	2.57271		NP_001337744.1//growth factor receptor-bound protein 10 isoform d [Homo sapiens];BAA13198.2//KIAA0207, partial [Homo sapiens];NP_001001549.1//growth factor receptor-bound protein 10 isoform b [Homo sapiens];NP_001337743.1//growth factor receptor-bound protein 10 isoform a [Homo sapiens];XP_007979492.1//PREDICTED: growth factor receptor-bound protein 10 isoform X1 [Chlorocebus sabaeus]	2887	GRB10	-2.23666
NP_443155.1//SCAN domain-containing protein 3 isoform 1 [Homo sapiens]	114821	ZBED9	2.5643		XP_021788193.1//nucleoporin-62 C-terminal-like protein isoform X1 [Papio anubis]	54830	NUP62CL	-2.23246
NP_001268695.1//ephrin type-A receptor 5 isoform d [Homo sapiens];NP_004430.4//ephrin type-A receptor 5 isoform a [Homo sapiens];BAD92612.1//ephrin receptor EphA5 isoform a variant, partial [Homo sapiens];NP_001268694.1//ephrin type-A receptor 5 isoform c [Homo sapiens];NP_872272.2//ephrin type-A receptor 5 isoform b [Homo sapiens];XP_004392925.1//PREDICTED: ephrin type-A receptor 5 isoform X4 [O…	2044	EPHA5	2.5598		XP_009437685.2//PREDICTED: laminin subunit gamma-2 isoform X1 [Pan troglodytes]	3918	LAMC2	-2.22773
EAW88834.1//potassium voltage-gated channel, shaker-related subfamily, member 6, partial [Homo sapiens]	3742	KCNA6	2.55441		NP_077816.1//probable phospholipid-transporting ATPase VA [Homo sapiens]	57194	ATP10A	-2.21649
BAD93063.1//Plasma protease C1 inhibitor precursor variant, partial [Homo sapiens]	710	SERPING1	2.54756		XP_011806935.1//PREDICTED: interferon alpha-inducible protein 27, mitochondrial isoform X1 [Colobus angolensis palliatus]	3429	IFI27	-2.21504
NP_004735.2//lecithin retinol acyltransferase precursor [Homo sapiens]	9227	LRAT	2.54435		XP_016858686.1//PREDICTED: rap guanine nucleotide exchange factor 4 isoform X4 [Homo sapiens];NP_008954.2//rap guanine nucleotide exchange factor 4 isoform a [Homo sapiens];NP_001093867.1//rap guanine nucleotide exchange factor 4 isoform b [Homo sapiens]	11069	RAPGEF4	-2.21184
NP_005281.1//G-protein coupled receptor 15 [Homo sapiens]	2838	GPR15	2.5441		NP_059130.2//dual oxidase 1 precursor [Homo sapiens]	53905	DUOX1	-2.20978
XP_017801521.1//synaptotagmin-1 isoform X2 [Papio anubis];XP_017374857.1//PREDICTED: synaptotagmin-1 isoform X1 [Cebus capucinus imitator]	6857	SYT1	2.54299		AAZ99026.1//TLR7 [Homo sapiens]	51284	TLR7	-2.19829
XP_003823780.1//PREDICTED: G-protein coupled receptor 56 isoform X2 [Pan paniscus];AAH08770.1//G protein-coupled receptor 56 [Homo sapiens];NP_005673.3//adhesion G-protein coupled receptor G1 isoform a precursor [Homo sapiens];NP_958933.1//adhesion G-protein coupled receptor G1 isoform b precursor [Homo sapiens];NP_001277071.1//adhesion G-protein coupled receptor G1 isoform d precursor [Homo sapi…	9289	ADGRG1	2.53014		NP_006753.1//lysosomal-associated transmembrane protein 5 [Homo sapiens]	7805	LAPTM5	-2.19448
NP_001239029.1//kinesin-like protein KIF21B isoform 1 [Homo sapiens];NP_060066.2//kinesin-like protein KIF21B isoform 2 [Homo sapiens];NP_001239031.1//kinesin-like protein KIF21B isoform 3 [Homo sapiens];NP_001239032.1//kinesin-like protein KIF21B isoform 4 [Homo sapiens]	23046	KIF21B	2.52938		NP_065899.1//junctional protein associated with coronary artery disease isoform 1 [Homo sapiens]	57608	JCAD	-2.18765
NP_053586.1//pro-neuregulin-2, membrane-bound isoform isoform 4 [Homo sapiens];NP_053584.1//pro-neuregulin-2, membrane-bound isoform isoform 2 [Homo sapiens];NP_053585.1//pro-neuregulin-2, membrane-bound isoform isoform 3 [Homo sapiens];NP_001171864.1//pro-neuregulin-2, membrane-bound isoform isoform 7 [Homo sapiens];NP_004874.1//pro-neuregulin-2, membrane-bound isoform isoform 1 [Homo sapiens]	9542	NRG2	2.52606		NP_068813.1//suppressor of tumorigenicity 14 protein [Homo sapiens]	6768	ST14	-2.18437
CUX91157.1//MHC class II antigen [Homo sapiens];XP_011891807.1//PREDICTED: HLA class II histocompatibility antigen, DQ beta 1 chain [Cercocebus atys]	3119	HLA-DQB1	2.52021		AAQ88762.1//PRSS22, partial [Homo sapiens]	64063	PRSS22	-2.1831
EAW98788.1//Rho GTPase activating protein 6, isoform CRA_c [Homo sapiens];NP_038286.2//rho GTPase-activating protein 6 isoform 1 [Homo sapiens];NP_001274171.1//rho GTPase-activating protein 6 isoform 6 [Homo sapiens];NP_006116.2//rho GTPase-activating protein 6 isoform 3 [Homo sapiens]	395	ARHGAP6	2.50295		EAX10611.1//protein tyrosine phosphatase, non-receptor type substrate 1, isoform CRA_d [Homo sapiens];NP_001317657.1//tyrosine-protein phosphatase non-receptor type substrate 1 isoform 2 precursor [Homo sapiens];NP_542970.1//tyrosine-protein phosphatase non-receptor type substrate 1 isoform 1 precursor [Homo sapiens]	140885	SIRPA	-2.18214
NP_004545.2//nuclear factor of activated T-cells, cytoplasmic 4 isoform 2 [Homo sapiens];NP_001185896.1//nuclear factor of activated T-cells, cytoplasmic 4 isoform 5 [Homo sapiens];NP_001275731.1//nuclear factor of activated T-cells, cytoplasmic 4 isoform 6 [Homo sapiens];NP_001129494.1//nuclear factor of activated T-cells, cytoplasmic 4 isoform 1 [Homo sapiens];NP_001306972.1//nuclear factor of …	4776	NFATC4	2.49623		NP_060814.4//equilibrative nucleoside transporter 3 isoform a [Homo sapiens]	55315	SLC29A3	-2.18057
NP_851322.3//solute carrier organic anion transporter family member 4C1 [Homo sapiens]	353189	SLCO4C1	2.49174		NP_065768.2//protein Shroom4 [Homo sapiens]	57477	SHROOM4	-2.17966
NP_002151.2//tenascin precursor [Homo sapiens];XP_005252029.1//PREDICTED: tenascin isoform X5 [Homo sapiens];XP_006717160.1//PREDICTED: tenascin isoform X6 [Homo sapiens];XP_006717161.1//PREDICTED: tenascin isoform X8 [Homo sapiens];XP_005252032.1//PREDICTED: tenascin isoform X16 [Homo sapiens]	3371	TNC	2.49118		NP_065939.2//uncharacterized protein KIAA1522 isoform 1 [Homo sapiens];NP_001185901.1//uncharacterized protein KIAA1522 isoform 2 [Homo sapiens];NP_001185902.1//uncharacterized protein KIAA1522 isoform 3 [Homo sapiens];XP_021794748.1//uncharacterized protein KIAA1522 homolog isoform X1 [Papio anubis]	57648	KIAA1522	-2.17736
XP_016857279.1//PREDICTED: protein kinase C zeta type isoform X2 [Homo sapiens];NP_001229803.1//protein kinase C zeta type isoform 3 [Homo sapiens];XP_018865594.1//PREDICTED: protein kinase C zeta type isoform X3 [Gorilla gorilla gorilla];NP_002735.3//protein kinase C zeta type isoform 1 [Homo sapiens];XP_011842612.1//PREDICTED: protein kinase C zeta type isoform X1 [Mandrillus leucophaeus];XP_01…	5590	PRKCZ	2.48716		NP_149110.1//protein naked cuticle homolog 1 [Homo sapiens]	85407	NKD1	-2.17735
NP_997246.2//nck-associated protein 5 isoform 1 [Homo sapiens];XP_016859468.1//PREDICTED: nck-associated protein 5 isoform X5 [Homo sapiens];XP_003267635.1//PREDICTED: nck-associated protein 5 isoform X2 [Nomascus leucogenys];NP_997364.3//nck-associated protein 5 isoform 2 [Homo sapiens]	344148	NCKAP5	2.48283		NP_001248764.1//peripheral-type benzodiazepine receptor-associated protein 1 isoform c [Homo sapiens];NP_004749.2//peripheral-type benzodiazepine receptor-associated protein 1 isoform a [Homo sapiens];NP_077729.1//peripheral-type benzodiazepine receptor-associated protein 1 isoform b [Homo sapiens]	9256	TSPOAP1	-2.17656
AAH70293.1//MKRN3 protein [Homo sapiens];XP_003945003.2//PREDICTED: probable E3 ubiquitin-protein ligase makorin-3 [Saimiri boliviensis boliviensis];NP_005655.1//probable E3 ubiquitin-protein ligase makorin-3 [Homo sapiens]	7681	MKRN3	2.48191		NP_001308890.1//protein tilB homolog isoform b [Homo sapiens];NP_036604.2//protein tilB homolog isoform a [Homo sapiens];XP_012362185.1//PREDICTED: protein tilB homolog isoform X1 [Nomascus leucogenys];XP_016868785.1//PREDICTED: protein tilB homolog isoform X3 [Homo sapiens];XP_006716601.2//PREDICTED: protein tilB homolog isoform X1 [Homo sapiens];NP_001308891.1//protein tilB homolog isoform c [H…	23639	LRRC6	-2.16834
NP_055749.1//zinc finger protein DZIP1 isoform 1 [Homo sapiens];NP_945319.1//zinc finger protein DZIP1 isoform 2 [Homo sapiens]	22873	DZIP1	2.47675		XP_011742711.1//PREDICTED: zinc finger protein 704 isoform X1 [Macaca nemestrina];XP_012518591.1//PREDICTED: zinc finger protein 704 [Propithecus coquereli]	619279	ZNF704	-2.1651
XP_007968180.1//PREDICTED: LOW QUALITY PROTEIN: receptor expression-enhancing protein 1 [Chlorocebus sabaeus];NP_001158204.1//receptor expression-enhancing protein 1 isoform 4 [Homo sapiens];NP_001158202.1//receptor expression-enhancing protein 1 isoform 1 [Homo sapiens]	65055	REEP1	2.4715		NP_057617.2//ninjurin-2 isoform 1 [Homo sapiens];NP_001281274.1//ninjurin-2 isoform 2 [Homo sapiens];AAH57766.2//NINJ2 protein, partial [Homo sapiens]	4815	NINJ2	-2.16445
NP_001263987.1//ERCC6-PGBD3 fusion protein isoform 1 [Homo sapiens];NP_000115.1//DNA excision repair protein ERCC-6 isoform 2 [Homo sapiens]	2074	ERCC6	2.45401		NP_001335172.1//poly(rC)-binding protein 3 isoform 8 [Homo sapiens];NP_001335167.1//poly(rC)-binding protein 3 isoform 3 [Homo sapiens];NP_065389.2//poly(rC)-binding protein 3 isoform 1 [Homo sapiens];NP_001335169.1//poly(rC)-binding protein 3 isoform 5 [Homo sapiens];NP_001335168.1//poly(rC)-binding protein 3 isoform 4 [Homo sapiens];NP_001335170.1//poly(rC)-binding protein 3 isoform 6 [Homo sap…	54039	PCBP3	-2.1596
XP_019815028.1//PREDICTED: tetraspanin-33 [Bos indicus]	340348	TSPAN33	2.45047		NP_001336431.1//PX domain-containing protein kinase-like protein isoform q [Homo sapiens];NP_001336421.1//PX domain-containing protein kinase-like protein isoform h [Homo sapiens];NP_060241.2//PX domain-containing protein kinase-like protein isoform a [Homo sapiens];NP_001336429.1//PX domain-containing protein kinase-like protein isoform o [Homo sapiens];NP_001336422.1//PX domain-containing prote…	54899	PXK	-2.15939
NP_001138578.1//fibrinogen C domain-containing protein 1 [Homo sapiens]	84929	FIBCD1	2.44842		NP_114155.4//probable tubulin polyglutamylase TTLL2 [Homo sapiens]	83887	TTLL2	-2.15804
EAW71545.1//hCG2005428, isoform CRA_g [Homo sapiens];EAW71546.1//hCG2005428, isoform CRA_h [Homo sapiens];EAW71549.1//hCG2005428, isoform CRA_k [Homo sapiens];EAW71540.1//hCG2005428, isoform CRA_b [Homo sapiens];EAW71542.1//hCG2005428, isoform CRA_d [Homo sapiens];EAW71541.1//hCG2005428, isoform CRA_c [Homo sapiens]	8718	TNFRSF25	2.44841		NP_001185722.1//ARPC4-TTLL3 fusion protein [Homo sapiens]	100526693	ARPC4-TTLL3	-2.15559
XP_005586866.1//PREDICTED: sialic acid-binding Ig-like lectin 15 [Macaca fascicularis]	284266	SIGLEC15	2.44046		XP_016885424.1//PREDICTED: protein phosphatase 1 regulatory subunit 3F isoform X5 [Homo sapiens];AAI31589.1//PPP1R3F protein, partial [Homo sapiens];NP_149992.3//protein phosphatase 1 regulatory subunit 3F isoform 1 [Homo sapiens];XP_016885423.1//PREDICTED: protein phosphatase 1 regulatory subunit 3F isoform X4 [Homo sapiens]	89801	PPP1R3F	-2.15187
XP_006711678.1//PREDICTED: SH2 domain-containing protein 2A isoform X3 [Homo sapiens];NP_003966.2//SH2 domain-containing protein 2A isoform 2 [Homo sapiens];NP_001154913.1//SH2 domain-containing protein 2A isoform 1 [Homo sapiens];NP_001154914.1//SH2 domain-containing protein 2A isoform 3 [Homo sapiens]	9047	SH2D2A	2.44008		NP_005118.2//C-type lectin domain family 2 member B [Homo sapiens]	9976	CLEC2B	-2.14748
XP_020559369.1//collagen alpha-1(I) chain-like [Oryzias latipes]	10584	COLEC10	2.43916		NP_002323.2//prolow-density lipoprotein receptor-related protein 1 preproprotein [Homo sapiens]	4035	LRP1	-2.14537
NP_115894.2//kelch repeat and BTB domain-containing protein 8 [Homo sapiens]	84541	KBTBD8	2.43677		XP_012496490.1//PREDICTED: class E basic helix-loop-helix protein 41 [Propithecus coquereli]	79365	BHLHE41	-2.14359
XP_016814698.1//PREDICTED: PDZ and LIM domain protein 2 isoform X3 [Pan troglodytes];NP_932159.1//PDZ and LIM domain protein 2 isoform 3 [Homo sapiens];NP_789847.1//PDZ and LIM domain protein 2 isoform 1 [Homo sapiens];NP_067643.3//PDZ and LIM domain protein 2 isoform 2 [Homo sapiens]	64236	PDLIM2	2.43311		XP_011535944.1//PREDICTED: rho guanine nucleotide exchange factor 37 isoform X3 [Homo sapiens]	389337	ARHGEF37	-2.139
XP_007997073.1//PREDICTED: C-X-C motif chemokine 3 [Chlorocebus sabaeus]	2921	CXCL3	2.42203		XP_016856022.1//PREDICTED: multiple epidermal growth factor-like domains protein 6 isoform X3 [Homo sapiens];NP_001400.3//multiple epidermal growth factor-like domains protein 6 precursor [Homo sapiens];XP_015299126.1//PREDICTED: multiple epidermal growth factor-like domains protein 6 isoform X3 [Macaca fascicularis];XP_011933952.1//PREDICTED: multiple epidermal growth factor-like domains protein…	1953	MEGF6	-2.13404
BAD92318.1//phosphodiesterase 4B, cAMP-specific (phosphodiesterase E4 dunce homolog, Drosophila) variant, partial [Homo sapiens];NP_002591.2//cAMP-specific 3',5'-cyclic phosphodiesterase 4B isoform 1 [Homo sapiens];NP_001284369.1//cAMP-specific 3',5'-cyclic phosphodiesterase 4B isoform 4 [Homo sapiens];XP_004588798.1//PREDICTED: cAMP-specific 3',5'-cyclic phosphodiesterase 4B isoform X5 [Ochotona…	5142	PDE4B	2.42034		XP_012360448.1//PREDICTED: platelet-derived growth factor receptor beta isoform X2 [Nomascus leucogenys];NP_002600.1//platelet-derived growth factor receptor beta isoform 1 precursor [Homo sapiens]	5159	PDGFRB	-2.13334
XP_009214176.2//1,25-dihydroxyvitamin D(3) 24-hydroxylase, mitochondrial [Papio anubis];NP_001122387.1//1,25-dihydroxyvitamin D(3) 24-hydroxylase, mitochondrial isoform 2 precursor [Homo sapiens]	1591	CYP24A1	2.41714		NP_071342.2//C-X-C motif chemokine 16 precursor [Homo sapiens]	58191	CXCL16	-2.12139
NP_620412.1//RNA-binding protein Musashi homolog 2 isoform a [Homo sapiens];NP_001309180.1//RNA-binding protein Musashi homolog 2 isoform d [Homo sapiens];NP_473384.1//RNA-binding protein Musashi homolog 2 isoform 1 [Mus musculus];NP_733839.1//RNA-binding protein Musashi homolog 2 isoform b [Homo sapiens];XP_004645331.1//PREDICTED: RNA-binding protein Musashi homolog 2 isoform X1 [Octodon degus];…	124540	MSI2	2.41178		XP_007979429.1//PREDICTED: LOW QUALITY PROTEIN: zinc finger protein 680 [Chlorocebus sabaeus];XP_021790897.1//LOW QUALITY PROTEIN: zinc finger protein 92 [Papio anubis];XP_011822435.1//PREDICTED: LOW QUALITY PROTEIN: zinc finger protein 92-like [Mandrillus leucophaeus]	340252	ZNF680	-2.11887
NP_835260.2//PDZ domain-containing protein 2 [Homo sapiens]	23037	PDZD2	2.40571		XP_021792087.1//zinc finger protein 467 isoform X1 [Papio anubis];XP_011514157.1//PREDICTED: zinc finger protein 467 isoform X1 [Homo sapiens]	168544	ZNF467	-2.1133
NP_001324.2//cathepsin L2 preproprotein [Homo sapiens];XP_002820055.1//PREDICTED: cathepsin L2 isoform X1 [Pongo abelii]	1515	CTSV	2.40402		XP_008965663.1//PREDICTED: sesquipedalian-2 isoform X2 [Pan paniscus]	150368	FAM109B	-2.1123
BAD92215.1//HLA class II histocompatibility antigen, DP beta chain precursor variant, partial [Homo sapiens]	3115	HLA-DPB1	2.40189		XP_015291406.1//PREDICTED: cell adhesion molecule-related/down-regulated by oncogenes isoform X2 [Macaca fascicularis];XP_008971575.1//PREDICTED: cell adhesion molecule-related/down-regulated by oncogenes isoform X3 [Pan paniscus];XP_005580166.2//PREDICTED: cell adhesion molecule-related/down-regulated by oncogenes isoform X1 [Macaca fascicularis];NP_058648.4//cell adhesion molecule-related/down-…	50937	CDON	-2.11195
BAA76314.1//Trad [Homo sapiens];NP_001309926.1//kalirin isoform 13 [Homo sapiens];NP_001019831.2//kalirin isoform 1 [Homo sapiens];XP_003434128.1//kalirin isoform X19 [Canis lupus familiaris];NP_001309922.1//kalirin isoform 9 [Homo sapiens];NP_001309929.1//kalirin isoform 16 [Homo sapiens];XP_005639636.1//kalirin isoform X7 [Canis lupus familiaris];NP_001309918.1//kalirin isoform 5 [Homo sapiens]…	8997	KALRN	2.39566		NP_005425.1//MAL-like protein [Homo sapiens]	7851	MALL	-2.11071
NP_061137.1//sphingomyelin phosphodiesterase 3 [Homo sapiens]	55512	SMPD3	2.39219		XP_008582901.1//PREDICTED: dystrophin-related protein 2 isoform X1 [Galeopterus variegatus]	1821	DRP2	-2.11048
NP_002412.1//interstitial collagenase isoform 1 preproprotein [Homo sapiens]	4312	MMP1	2.38305		XP_004395896.1//PREDICTED: aldehyde dehydrogenase, mitochondrial isoform X2 [Odobenus rosmarus divergens];XP_019322984.1//PREDICTED: aldehyde dehydrogenase, mitochondrial [Panthera pardus]	217	ALDH2	-2.10863
NP_659450.1//putative uncharacterized protein C11orf45 [Homo sapiens]	219833	C11orf45	2.37983		XP_016817230.1//PREDICTED: protein FAM102A isoform X2 [Pan troglodytes];XP_014719110.1//PREDICTED: protein FAM102A isoform X1 [Equus asinus]	399665	FAM102A	-2.10843
NP_001191.1//bone morphogenetic protein 2 preproprotein [Homo sapiens]	650	BMP2	2.3678		NP_001161872.1//protein BEX2 isoform 2 [Homo sapiens];NP_001161871.1//protein BEX2 isoform 1 [Homo sapiens]	84707	BEX2	-2.10802
NP_689681.2//transmembrane channel-like protein 8 [Homo sapiens]	147138	TMC8	2.36524		NP_001121637.1//fibulin-7 isoform 2 precursor [Homo sapiens];XP_008006576.1//PREDICTED: fibulin-7 isoform X1 [Chlorocebus sabaeus]	129804	FBLN7	-2.10494
NP_789791.1//NACHT, LRR and PYD domains-containing protein 10 [Homo sapiens]	338322	NLRP10	2.36493		NP_001263389.1//protein FAM26F isoform 2 [Homo sapiens];NP_001010919.1//protein FAM26F isoform 1 [Homo sapiens]	441168	CALHM6	-2.10272
NP_001303258.1//protein kinase C gamma type isoform 1 [Homo sapiens]	5582	PRKCG	2.36013		NP_647596.1//myc box-dependent-interacting protein 1 isoform 4 [Homo sapiens];NP_001307571.1//myc box-dependent-interacting protein 1 isoform 15 [Homo sapiens];NP_001307570.1//myc box-dependent-interacting protein 1 isoform 12 [Homo sapiens];NP_647600.1//myc box-dependent-interacting protein 1 isoform 9 [Homo sapiens];NP_001307569.1//myc box-dependent-interacting protein 1 isoform 11 [Homo sapien…	274	BIN1	-2.10259
EDL18378.1//follistatin, isoform CRA_a, partial [Mus musculus];NP_037541.1//follistatin isoform FST344 precursor [Homo sapiens]	10468	FST	2.35575		XP_015309287.1//PREDICTED: bone morphogenetic protein 4 isoform X1 [Macaca fascicularis];NP_001334841.1//bone morphogenetic protein 4 isoform b [Homo sapiens];EDL20711.1//bone morphogenetic protein 4, isoform CRA_b, partial [Mus musculus]	652	BMP4	-2.09658
NP_570972.2//cytochrome c oxidase subunit 7B2, mitochondrial precursor [Homo sapiens]	170712	COX7B2	2.34848		NP_001336044.1//transmembrane and coiled-coil domain-containing protein 4 isoform 2 [Homo sapiens];XP_016856405.1//PREDICTED: transmembrane and coiled-coil domain-containing protein 4 isoform X4 [Homo sapiens];XP_016856406.1//PREDICTED: transmembrane and coiled-coil domain-containing protein 4 isoform X5 [Homo sapiens]	255104	TMCO4	-2.09525
XP_012519323.1//PREDICTED: heat shock 70 kDa protein 12A [Propithecus coquereli];NP_079291.2//heat shock 70 kDa protein 12A isoform 2 [Homo sapiens];NP_001310237.1//zinc finger protein 454 isoform 2 [Homo sapiens];NP_001317093.1//heat shock 70 kDa protein 12A isoform 1 [Homo sapiens]	259217	HSPA12A	2.34595		XP_004089302.2//PREDICTED: zinc finger protein 91-like [Nomascus leucogenys];XP_016792580.1//PREDICTED: LOW QUALITY PROTEIN: zinc finger protein 85 [Pan troglodytes];XP_010383277.1//PREDICTED: zinc finger protein 273 [Rhinopithecus roxellana]	10793	ZNF273	-2.09374
NP_783860.1//synaptotagmin-9 [Homo sapiens]	143425	SYT9	2.33747		XP_003269038.1//PREDICTED: phosphoglycerate kinase 1 isoform X1 [Nomascus leucogenys]	5230	PGK1	-2.09225
NP_002919.3//regulator of G-protein signaling 16 [Homo sapiens]	6004	RGS16	2.32642		XP_005581892.1//PREDICTED: very low-density lipoprotein receptor isoform X1 [Macaca fascicularis];XP_005581894.1//PREDICTED: very low-density lipoprotein receptor isoform X2 [Macaca fascicularis];XP_014973269.1//PREDICTED: very low-density lipoprotein receptor isoform X2 [Macaca mulatta]	7436	VLDLR	-2.08527
NP_001027006.2//potassium channel subfamily U member 1 [Homo sapiens]	157855	KCNU1	2.32337		NP_001551.1//interleukin-13 receptor subunit alpha-1 precursor [Homo sapiens]	3597	IL13RA1	-2.0817
XP_014920543.1//PREDICTED: T-box transcription factor TBX20 [Acinonyx jubatus];NP_001071121.1//T-box transcription factor TBX20 isoform 1 [Homo sapiens]	57057	TBX20	2.32321		NP_006141.2//prickle-like protein 3 isoform 1 [Homo sapiens]	4007	PRICKLE3	-2.07769
XP_012353398.1//PREDICTED: dehydrogenase/reductase SDR family member 2, mitochondrial [Nomascus leucogenys];NP_878912.1//dehydrogenase/reductase SDR family member 2, mitochondrial isoform 1 [Homo sapiens];NP_005785.1//dehydrogenase/reductase SDR family member 2, mitochondrial isoform 2 [Homo sapiens]	10202	DHRS2	2.32169		NP_203699.1//collagen alpha-5(IV) chain isoform 2 precursor [Homo sapiens];NP_000486.1//collagen alpha-5(IV) chain isoform 1 precursor [Homo sapiens]	1287	COL4A5	-2.07766
XP_007961849.1//PREDICTED: sorbin and SH3 domain-containing protein 1 isoform X12 [Chlorocebus sabaeus];NP_001030126.1//sorbin and SH3 domain-containing protein 1 isoform 3 [Homo sapiens];XP_007961853.1//PREDICTED: sorbin and SH3 domain-containing protein 1 isoform X16 [Chlorocebus sabaeus];NP_001030128.1//sorbin and SH3 domain-containing protein 1 isoform 5 [Homo sapiens];XP_016871013.1//PREDICT…	10580	SORBS1	2.31859		XP_012327491.1//aldehyde dehydrogenase, dimeric NADP-preferring [Aotus nancymaae];AAH04102.1//ALDH3A1 protein, partial [Homo sapiens]	218	ALDH3A1	-2.07711
NP_001120934.1//NACHT, LRR and PYD domains-containing protein 3 isoform d [Homo sapiens];XP_011542355.1//PREDICTED: NACHT, LRR and PYD domains-containing protein 3 isoform X3 [Homo sapiens];NP_899632.1//NACHT, LRR and PYD domains-containing protein 3 isoform b [Homo sapiens];NP_004886.3//NACHT, LRR and PYD domains-containing protein 3 isoform a [Homo sapiens];BAD92128.1//Cryopyrin deletion 4 isof…	114548	NLRP3	2.31722		XP_007170619.1//PREDICTED: receptor-type tyrosine-protein phosphatase U isoform X1 [Balaenoptera acutorostrata scammoni];NP_573438.3//receptor-type tyrosine-protein phosphatase U isoform 2 precursor [Homo sapiens];NP_001181930.1//receptor-type tyrosine-protein phosphatase U isoform 4 precursor [Homo sapiens];XP_007170620.1//PREDICTED: receptor-type tyrosine-protein phosphatase U isoform X2 [Balae…	10076	PTPRU	-2.07643
NP_001180242.1//succinate--hydroxymethylglutarate CoA-transferase isoform 3 [Homo sapiens];NP_001180240.1//succinate--hydroxymethylglutarate CoA-transferase isoform 1 [Homo sapiens];NP_001180241.1//succinate--hydroxymethylglutarate CoA-transferase isoform 2 [Homo sapiens];NP_079004.1//succinate--hydroxymethylglutarate CoA-transferase isoform 4 [Homo sapiens]	79783	SUGCT	2.3165		XP_008002676.1//PREDICTED: thioredoxin reductase 1, cytoplasmic isoform X8 [Chlorocebus sabaeus]	493861	EID3	-2.07578
EAW67027.1//matrix metallopeptidase 8 (neutrophil collagenase) [Homo sapiens];XP_011541136.1//PREDICTED: neutrophil collagenase isoform X1 [Homo sapiens]	4317	MMP8	2.31619		NP_000143.2//lysosomal alpha-glucosidase preproprotein [Homo sapiens]	2548	GAA	-2.07078
NP_001230658.1//putative uncharacterized protein PQLC2L isoform 4 [Homo sapiens];EAW78703.1//hCG1811420, isoform CRA_c [Homo sapiens];NP_001123474.1//putative uncharacterized protein PQLC2L isoform 1 [Homo sapiens];NP_001093247.1//putative uncharacterized protein PQLC2L isoform 3 [Homo sapiens];NP_001123473.1//putative uncharacterized protein PQLC2L isoform 2 [Homo sapiens]	152078	PQLC2L	2.31501		NP_071908.2//nucleoredoxin isoform 1 [Homo sapiens];XP_018868939.1//PREDICTED: nucleoredoxin [Gorilla gorilla gorilla]	64359	NXN	-2.06966
XP_008971496.1//PREDICTED: beta-galactosidase-1-like protein 3 isoform X5 [Pan paniscus];XP_012351354.1//PREDICTED: beta-galactosidase-1-like protein 3 [Nomascus leucogenys];NP_001073876.2//beta-galactosidase-1-like protein 3 [Homo sapiens];EAW48014.1//hCG2030582 [Homo sapiens]	112937	GLB1L3	2.3136		NP_003934.1//starch-binding domain-containing protein 1 [Homo sapiens]	8987	STBD1	-2.06469
NP_115605.2//SLIT and NTRK-like protein 6 precursor [Homo sapiens]	84189	SLITRK6	2.31255		XP_008564763.1//PREDICTED: Y+L amino acid transporter 1 [Galeopterus variegatus];CAD62619.1//unnamed protein product, partial [Homo sapiens]	9056	SLC7A7	-2.06299
NP_001106962.1//angiomotin isoform 1 [Homo sapiens]	154796	AMOT	2.3057		NP_003269.2//tetranectin isoform 1precursor [Homo sapiens];XP_016862606.1//PREDICTED: tetranectin isoform X2 [Homo sapiens]	7123	CLEC3B	-2.05962
NP_001122107.1//RIMS-binding protein 3B [Homo sapiens]	440804	RIMBP3B	2.30406		AAL91075.1//Williams-Beuren syndrome critical region protein 24, partial [Homo sapiens]	155382	VPS37D	-2.05908
NP_001135945.1//fas apoptotic inhibitory molecule 3 isoform b [Homo sapiens];NP_001180267.1//fas apoptotic inhibitory molecule 3 isoform c precursor [Homo sapiens];NP_005440.1//fas apoptotic inhibitory molecule 3 isoform a precursor [Homo sapiens]	9214	FCMR	2.30277		NP_003003.3//secreted frizzled-related protein 1 precursor [Homo sapiens]	6422	SFRP1	-2.05903
XP_019960364.1//PREDICTED: collagen alpha-5(IV) chain-like [Paralichthys olivaceus]	115908	CTHRC1	2.30059		XP_005268167.1//PREDICTED: ovarian cancer G-protein coupled receptor 1 isoform X1 [Homo sapiens];XP_007942681.1//PREDICTED: ovarian cancer G-protein coupled receptor 1 [Orycteropus afer afer]	8111	GPR68	-2.05368
Q9Y2I9.2//RecName: Full=TBC1 domain family member 30;NP_001317115.1//TBC1 domain family member 30 isoform 2 [Homo sapiens];NP_056094.1//TBC1 domain family member 30 isoform 1 [Homo sapiens];BAA76828.1//KIAA0984 protein, partial [Homo sapiens]	23329	TBC1D30	2.28114		NP_008853.3//sodium channel protein type 3 subunit alpha isoform 1 [Homo sapiens];NP_001075146.1//sodium channel protein type 3 subunit alpha isoform 3 [Homo sapiens];NP_001075145.1//sodium channel protein type 3 subunit alpha isoform 2 [Homo sapiens]	6328	SCN3A	-2.05188
NP_444512.2//SH2 domain-containing protein 1B [Homo sapiens]	117157	SH2D1B	2.26656		NP_001073277.1//transmembrane protein 183B [Homo sapiens]	653659	TMEM183B	-2.0491
XP_016789330.1//PREDICTED: serpin B7 isoform X1 [Pan troglodytes];NP_001248760.1//serpin B7 isoform 2 [Homo sapiens]	8710	SERPINB7	2.2515		BAG56895.1//unnamed protein product [Homo sapiens];NP_006811.2//interferon-induced protein 44-like [Homo sapiens]	10964	IFI44L	-2.04464
NP_878913.2//filamin A-interacting protein 1-like isoform 1 [Homo sapiens];NP_001035924.1//filamin A-interacting protein 1-like isoform 3 [Homo sapiens];AAV34207.1//GPBP-interacting protein 130d [Homo sapiens]	11259	FILIP1L	2.25107		XP_007966360.1//PREDICTED: LIM/homeobox protein Lhx6 isoform X1 [Chlorocebus sabaeus];BAA83422.1//LIM-homeodomain (LHX) protein 6.1a [Homo sapiens];XP_020028679.1//LIM/homeobox protein Lhx6 isoform X1 [Castor canadensis];NP_055183.2//LIM/homeobox protein Lhx6 isoform 1 [Homo sapiens];XP_007966361.1//PREDICTED: LIM/homeobox protein Lhx6 isoform X2 [Chlorocebus sabaeus]	26468	LHX6	-2.04048
XP_021777112.1//aspartate beta-hydroxylase domain-containing protein 2 [Papio anubis]	57168	ASPHD2	2.2498		NP_031386.2//NKG2-D type II integral membrane protein [Homo sapiens]	22914	KLRK1	-2.03808
NP_955523.1//protein ZNF365 isoform C [Homo sapiens];CAI46100.1//hypothetical protein [Homo sapiens];NP_955524.3//protein ZNF365 isoform D [Homo sapiens];NP_055766.2//protein ZNF365 isoform A [Homo sapiens];XP_017397811.1//PREDICTED: protein ZNF365 isoform X1 [Cebus capucinus imitator]	22891	ZNF365	2.23725		XP_012359753.1//PREDICTED: tetratricopeptide repeat protein 9A [Nomascus leucogenys]	23508	TTC9	-2.03771
NP_705611.2//putative chondrosarcoma-associated gene 1 protein [Homo sapiens];XP_016803048.1//PREDICTED: chondrosarcoma-associated gene 2/3 protein-like isoform X1 [Pan troglodytes];Q6PB30.2//RecName: Full=Putative chondrosarcoma-associated gene 1 protein; AltName: Full=Cancer/testis antigen 24.1; Short=CT24.1; AltName: Full=Cancer/testis antigen CSAGE; Flags: Precursor	158511	CSAG1	2.23679		NP_079062.1//probable palmitoyltransferase ZDHHC11 [Homo sapiens];XP_017707396.1//PREDICTED: filaggrin-2-like [Rhinopithecus bieti]	79844	ZDHHC11	-2.03063
XP_008006459.1//PREDICTED: sodium/hydrogen exchanger 2 [Chlorocebus sabaeus]	6549	SLC9A2	2.23457		NP_113643.1//coiled-coil domain-containing protein 3 isoform 1 precursor [Homo sapiens]	83643	CCDC3	-2.02951
NP_055751.1//bis(5'-adenosyl)-triphosphatase ENPP4 precursor [Homo sapiens]	22875	ENPP4	2.23311		XP_011733754.1//PREDICTED: calcium homeostasis modulator protein 3 [Macaca nemestrina]	119395	CALHM3	-2.02813
NP_001240756.1//polypeptide N-acetylgalactosaminyltransferase 14 isoform 3 [Homo sapiens];XP_016860395.1//PREDICTED: polypeptide N-acetylgalactosaminyltransferase 14 isoform X1 [Homo sapiens];NP_001240755.1//polypeptide N-acetylgalactosaminyltransferase 14 isoform 2 [Homo sapiens];NP_078848.2//polypeptide N-acetylgalactosaminyltransferase 14 isoform 1 [Homo sapiens];NP_001316026.1//polypeptide N-…	79623	GALNT14	2.22721		EHH54662.1//hypothetical protein EGM_15545 [Macaca fascicularis]	1436	CSF1R	-2.02556
XP_017398879.1//PREDICTED: nucleosome assembly protein 1-like 3 isoform X2 [Cebus capucinus imitator]	4675	NAP1L3	2.22178		NP_001289599.1//glutathione S-transferase theta-2 isoform b [Homo sapiens];NP_000845.2//glutathione S-transferase theta-2 isoform a [Homo sapiens]	2953	GSTT2	-2.02433
NP_001273281.1//olfactomedin-like protein 3 isoform 2 [Homo sapiens];XP_012633882.1//olfactomedin-like protein 3 [Microcebus murinus];XP_010629543.1//PREDICTED: olfactomedin-like protein 3 [Fukomys damarensis]	56944	OLFML3	2.22096		XP_005267043.1//PREDICTED: mannosyl-oligosaccharide 1,2-alpha-mannosidase IA isoform X1 [Homo sapiens]	4121	MAN1A1	-2.02391
CAA23781.1//unnamed protein product [Homo sapiens]	3125	HLA-DRB3	2.21737		XP_012354238.1//PREDICTED: LOW QUALITY PROTEIN: zinc finger protein 630 [Nomascus leucogenys];XP_009233076.1//PREDICTED: LOW QUALITY PROTEIN: zinc finger protein 630 [Pongo abelii]	57232	ZNF630	-2.0053
NP_003458.1//C-X-C chemokine receptor type 4 isoform b [Homo sapiens];NP_001334988.1//C-X-C chemokine receptor type 4 isoform d [Homo sapiens];NP_001334985.1//C-X-C chemokine receptor type 4 isoform c [Homo sapiens];NP_001008540.1//C-X-C chemokine receptor type 4 isoform a [Homo sapiens]	7852	CXCR4	2.2098		CAD62614.1//unnamed protein product, partial [Homo sapiens];XP_007986184.1//PREDICTED: adenylosuccinate synthetase isozyme 1 isoform X2 [Chlorocebus sabaeus];XP_007942776.1//PREDICTED: adenylosuccinate synthetase isozyme 1 isoform X1 [Orycteropus afer afer]	122622	ADSSL1	-2.00093
EAW73469.1//hCG1810998 [Homo sapiens];NP_001276851.1//uncharacterized protein C22orf34 [Homo sapiens]	348645	C22orf34	2.2094		NP_000080.2//collagen alpha-2(I) chain precursor [Homo sapiens]	1278	COL1A2	-1.99698
NP_001139681.1//cGMP-dependent 3',5'-cyclic phosphodiesterase isoform PDE2A4 [Homo sapiens];NP_001137311.1//cGMP-dependent 3',5'-cyclic phosphodiesterase isoform PDE2A2 precursor [Homo sapiens];NP_002590.1//cGMP-dependent 3',5'-cyclic phosphodiesterase isoform PDE2A3 [Homo sapiens];NP_001230713.1//cGMP-dependent 3',5'-cyclic phosphodiesterase isoform PDE2A1 [Homo sapiens]	5138	PDE2A	2.2074		NP_006199.2//ectonucleotide pyrophosphatase/phosphodiesterase family member 1 [Homo sapiens]	5167	ENPP1	-1.99496
NP_005506.3//motor neuron and pancreas homeobox protein 1 isoform 1 [Homo sapiens];XP_004093116.2//PREDICTED: LOW QUALITY PROTEIN: motor neuron and pancreas homeobox protein 1 [Nomascus leucogenys]	3110	MNX1	2.19806		XP_012591703.1//ectodysplasin-A isoform X1 [Microcebus murinus];XP_012591704.1//ectodysplasin-A isoform X2 [Microcebus murinus];XP_012591706.1//ectodysplasin-A isoform X4 [Microcebus murinus];NP_001005613.1//ectodysplasin-A isoform 6 [Homo sapiens];NP_001005610.2//ectodysplasin-A isoform 3 [Homo sapiens]	1896	EDA	-1.99284
NP_612564.1//toll-like receptor 4 isoform A precursor [Homo sapiens];EAW87450.1//hCG27399, isoform CRA_c [Homo sapiens]	7099	TLR4	2.18884		NP_065168.2//gap junction gamma-2 protein [Homo sapiens]	57165	GJC2	-1.99142
CAZ66863.1//MHC class II DRB antigen [Pan troglodytes verus]	3127	HLA-DRB5	2.18223		XP_020743406.1//MOB kinase activator 3B isoform X2 [Odocoileus virginianus texanus]	79817	MOB3B	-1.99138
NP_065819.1//BTB/POZ domain-containing protein KCTD16 [Homo sapiens]	57528	KCTD16	2.17307		NP_036567.2//SHC-transforming protein 2 [Homo sapiens]	25759	SHC2	-1.99032
NP_057296.1//TP53-target gene 3 protein [Homo sapiens];XP_016879122.1//PREDICTED: TP53-target gene 3 protein isoform X1 [Homo sapiens]	729264	TP53TG3D	2.16929		NP_150229.2//multidrug resistance-associated protein 9 [Homo sapiens]	94160	ABCC12	-1.98994
XP_014419292.1//PREDICTED: zinc finger protein 568 isoform X3 [Camelus ferus];XP_012881660.1//PREDICTED: zinc finger protein 850 isoform X1 [Dipodomys ordii]	374900	ZNF568	2.16464		BAD93145.1//cadherin 5, type 2 preproprotein variant, partial [Homo sapiens]	1003	CDH5	-1.9876
NP_009224.2//complement C4-A isoform 1 preproprotein [Homo sapiens];NP_001239133.1//complement C4-A isoform 2 preproprotein [Homo sapiens]	720	C4A	2.15825		XP_008011236.1//PREDICTED: ABI gene family member 3 [Chlorocebus sabaeus]	51225	ABI3	-1.98719
XP_016795096.1//PREDICTED: neuronal pentraxin receptor [Pan troglodytes]	23467	NPTXR	2.15519		NP_071431.2//cytokine receptor-like factor 2 isoform 1 precursor [Homo sapiens]	64109	CRLF2	-1.9866
NP_071351.2//piezo-type mechanosensitive ion channel component 2 [Homo sapiens]	63895	PIEZO2	2.15476		XP_005263365.1//PREDICTED: sorbin and SH3 domain-containing protein 2 isoform X20 [Homo sapiens];NP_003594.3//sorbin and SH3 domain-containing protein 2 isoform 1 [Homo sapiens];XP_005263369.1//PREDICTED: sorbin and SH3 domain-containing protein 2 isoform X27 [Homo sapiens];NP_001139146.1//sorbin and SH3 domain-containing protein 2 isoform 7 [Homo sapiens];XP_016864258.1//PREDICTED: sorbin and SH…	8470	SORBS2	-1.98645
XP_010621314.1//PREDICTED: histone H2B type 1-N [Fukomys damarensis]	85236	HIST1H2BK	2.15135		NP_059110.2//ubl carboxyl-terminal hydrolase 18 [Homo sapiens]	11274	USP18	-1.98627
XP_004400174.1//PREDICTED: AF4/FMR2 family member 3 isoform X3 [Odobenus rosmarus divergens];XP_019309717.1//PREDICTED: AF4/FMR2 family member 3 isoform X2 [Panthera pardus];XP_008978387.1//PREDICTED: AF4/FMR2 family member 3 isoform X1 [Callithrix jacchus];XP_019682599.1//PREDICTED: AF4/FMR2 family member 3 isoform X2 [Felis catus]	3899	AFF3	2.14771		NP_689497.1//charged multivesicular body protein 4c [Homo sapiens]	92421	CHMP4C	-1.9851
NP_004493.3//homeobox protein Hox-B7 [Homo sapiens]	3217	HOXB7	2.14467		NP_443086.1//cyclic AMP-responsive element-binding protein 3-like protein 1 [Homo sapiens]	90993	CREB3L1	-1.98316
XP_019498304.1//PREDICTED: calcipressin-2 isoform X2 [Hipposideros armiger];AAH38509.1//RCAN2 protein [Homo sapiens];XP_011755227.1//PREDICTED: calcipressin-2 isoform X2 [Macaca nemestrina]	10231	RCAN2	2.14139		NP_055180.1//heat shock protein beta-8 [Homo sapiens]	26353	HSPB8	-1.97534
NP_004196.4//ubiquitin carboxyl-terminal hydrolase 2 isoform a [Homo sapiens];NP_741994.1//ubiquitin carboxyl-terminal hydrolase 2 isoform b [Homo sapiens];NP_001230688.1//ubiquitin carboxyl-terminal hydrolase 2 isoform c [Homo sapiens]	9099	USP2	2.14132		NP_005493.2//ATP-binding cassette sub-family A member 1 [Homo sapiens];XP_011516643.1//PREDICTED: ATP-binding cassette sub-family A member 1 isoform X2 [Homo sapiens]	19	ABCA1	-1.97517
NP_064553.1//serine/threonine-protein kinase PAK 6 isoform 1 [Homo sapiens]	106821730	BUB1B-PAK6	2.13831		XP_017357361.1//PREDICTED: chromobox protein homolog 5 isoform X1 [Cebus capucinus imitator];XP_008837276.1//PREDICTED: chromobox protein homolog 5 isoform X1 [Nannospalax galili];ELK18952.1//Chromobox protein like protein 5 [Pteropus alecto];XP_008001696.1//PREDICTED: chromobox protein homolog 5 isoform X1 [Chlorocebus sabaeus]	23468	CBX5	-1.97146
NP_002381.2//disintegrin and metalloproteinase domain-containing protein 11 isoform 1 preproprotein [Homo sapiens];XP_017169714.1//PREDICTED: disintegrin and metalloproteinase domain-containing protein 11 isoform X7 [Mus musculus]	4185	ADAM11	2.13677		XP_002812541.2//PREDICTED: LOW QUALITY PROTEIN: polypeptide N-acetylgalactosaminyltransferase 5 [Pongo abelii];NP_055383.1//polypeptide N-acetylgalactosaminyltransferase 5 isoform 1 [Homo sapiens]	11227	GALNT5	-1.96812
NP_002110.1//HLA class II histocompatibility antigen, DO alpha chain precursor [Homo sapiens]	3111	HLA-DOA	2.1351		NP_006661.1//trophoblast glycoprotein precursor [Homo sapiens]	7162	TPBG	-1.96226
NP_001477.2//glucokinase regulatory protein [Homo sapiens]	2646	GCKR	2.12875		XP_016863134.1//PREDICTED: phospholipid-transporting ATPase IA isoform X5 [Homo sapiens];BAD92924.1//ATPase, aminophospholipid transporter (APLT), class I, type 8A, member 1 variant, partial [Homo sapiens];XP_007632359.1//PREDICTED: phospholipid-transporting ATPase IA isoform X4 [Cricetulus griseus];XP_005248100.1//PREDICTED: phospholipid-transporting ATPase IA isoform X3 [Homo sapiens]	10396	ATP8A1	-1.96225
NP_001136245.1//protocadherin-15 isoform CD1-10 precursor [Homo sapiens];NP_001341358.1//protocadherin-15 isoform CD3-b precursor [Homo sapiens];NP_001341349.1//protocadherin-15 isoform CD3-a precursor [Homo sapiens];NP_001341340.1//protocadherin-15 isoform CD2-a precursor [Homo sapiens];NP_001136236.1//protocadherin-15 isoform CD1-2 precursor [Homo sapiens];NP_001136242.1//protocadherin-15 isofo…	65217	PCDH15	2.12783		BAD92952.1//EF hand domain family, member D1 variant, partial [Homo sapiens];NP_001230181.1//EF-hand domain-containing protein D1 isoform 2 [Homo sapiens];XP_012289609.1//EF-hand domain-containing protein D1 isoform X2 [Aotus nancymaae]	80303	EFHD1	-1.95726
NP_001335444.1//coiled-coil domain-containing protein 85A isoform 5 [Homo sapiens];NP_001335445.1//coiled-coil domain-containing protein 85A isoform 6 [Homo sapiens];NP_001073902.1//coiled-coil domain-containing protein 85A isoform 2 [Homo sapiens];NP_001335441.1//coiled-coil domain-containing protein 85A isoform 1 [Homo sapiens];NP_001335443.1//coiled-coil domain-containing protein 85A isoform 4…	114800	CCDC85A	2.12321		NP_001286.1//C-C chemokine receptor type 1 [Homo sapiens]	1230	CCR1	-1.9545
XP_020008934.1//histone H2A type 1-C-like [Castor canadensis];XP_011818239.1//PREDICTED: histone H2A type 1-J isoform X1 [Colobus angolensis palliatus]	8334	HIST1H2AC	2.11155		NP_001188255.1//Na(+)/H(+) exchange regulatory cofactor NHE-RF3 isoform 2 [Homo sapiens];NP_002605.2//Na(+)/H(+) exchange regulatory cofactor NHE-RF3 isoform 1 [Homo sapiens]	5174	PDZK1	-1.95255
XP_007980163.1//PREDICTED: tetraspanin-13 [Chlorocebus sabaeus]	27075	TSPAN13	2.11058		XP_016883799.1//PREDICTED: ICOS ligand isoform X4 [Homo sapiens];NP_001269980.1//ICOS ligand isoform c precursor [Homo sapiens];BAA31628.1//KIAA0653 protein, partial [Homo sapiens]	23308	ICOSLG	-1.95124
XP_011925496.1//PREDICTED: protein SSX2 isoform X2 [Cercocebus atys];NP_003138.3//protein SSX2 isoform a [Homo sapiens];XP_009437384.2//PREDICTED: protein SSX2 isoform X2 [Pan troglodytes]	727837	SSX2B	2.10611		XP_005570090.1//PREDICTED: solute carrier family 2, facilitated glucose transporter member 3 [Macaca fascicularis]	144195	SLC2A14	-1.95014
NP_113610.2//carbohydrate sulfotransferase 9 isoform 1 [Homo sapiens];AAH25764.2//CHST9 protein [Homo sapiens]	83539	CHST9	2.1046		NP_443179.3//alpha-protein kinase 2 [Homo sapiens]	115701	ALPK2	-1.95014
NP_001001996.1//neuronal membrane glycoprotein M6-b isoform 2 [Homo sapiens];NP_005269.1//neuronal membrane glycoprotein M6-b isoform 3 [Homo sapiens];XP_019601848.1//PREDICTED: neuronal membrane glycoprotein M6-b isoform X1 [Rhinolophus sinicus];NP_001001995.1//neuronal membrane glycoprotein M6-b isoform 1 [Homo sapiens];XP_005274546.1//PREDICTED: neuronal membrane glycoprotein M6-b isoform X2 […	2824	GPM6B	2.09851		NP_003491.1//peroxisomal acyl-coenzyme A oxidase 2 [Homo sapiens]	8309	ACOX2	-1.9485
CAD97961.1//hypothetical protein, partial [Homo sapiens]	257194	NEGR1	2.0978		CAE45954.1//hypothetical protein, partial [Homo sapiens];NP_001164024.1//V-set and immunoglobulin domain-containing protein 1 isoform 1 precursor [Homo sapiens]	340547	VSIG1	-1.94574
NP_001216.1//caspase-4 isoform alpha precursor [Homo sapiens]	837	CASP4	2.09767		NP_001341201.1//ankyrin-2 isoform 39 [Homo sapiens];NP_001341187.1//ankyrin-2 isoform 27 [Homo sapiens];NP_001139.3//ankyrin-2 isoform 1 [Homo sapiens];NP_001341154.1//ankyrin-2 isoform 4 [Homo sapiens];NP_001341205.1//ankyrin-2 isoform 43 [Homo sapiens];XP_007997794.1//PREDICTED: ankyrin-2 isoform X24 [Chlorocebus sabaeus];NP_001341182.1//ankyrin-2 isoform 22 [Homo sapiens];NP_001341174.1//ankyr…	287	ANK2	-1.94413
XP_004037980.1//PREDICTED: tripartite motif-containing protein 59 isoform X1 [Gorilla gorilla gorilla]	286827	TRIM59	2.09762		EDL26577.1//mCG10155, isoform CRA_d, partial [Mus musculus];XP_003751730.1//PREDICTED: high mobility group protein B3 isoform X1 [Rattus norvegicus];XP_015848232.1//PREDICTED: high mobility group protein B3 isoform X1 [Peromyscus maniculatus bairdii];XP_007118572.1//PREDICTED: high mobility group protein B3-like [Physeter catodon];XP_008156932.1//PREDICTED: high mobility group protein B3 isoform …	3149	HMGB3	-1.93854
AAI41844.1//Gamma-glutamyltransferase 7 [Homo sapiens];NP_001338631.1//gamma-glutamyltransferase 7 isoform 2 [Homo sapiens];NP_821158.2//gamma-glutamyltransferase 7 isoform 1 [Homo sapiens]	2686	GGT7	2.09489		NP_112185.1//transmembrane protein 163 [Homo sapiens];XP_014948932.1//PREDICTED: transmembrane protein 163 isoform X2 [Ovis aries]	81615	TMEM163	-1.93399
NP_066382.1//desert hedgehog protein preproprotein [Homo sapiens]	50846	DHH	2.09203		NP_001305098.1//phospholipid phosphatase 4 isoform e [Homo sapiens];NP_001305095.1//phospholipid phosphatase 4 isoform b [Homo sapiens];XP_001496078.4//PREDICTED: phosphatidate phosphatase PPAPDC1A [Equus caballus];XP_010363972.1//PREDICTED: phosphatidate phosphatase PPAPDC1A [Rhinopithecus roxellana];NP_001305096.1//phospholipid phosphatase 4 isoform c [Homo sapiens]	196051	PLPP4	-1.93305
XP_005268503.2//PREDICTED: uncharacterized protein C5orf46 isoform X2 [Homo sapiens]	389336	C5orf46	2.09133		XP_003256272.2//PREDICTED: protein NDRG1 [Nomascus leucogenys];XP_007999782.1//PREDICTED: protein NDRG1 isoform X2 [Chlorocebus sabaeus];NP_006087.2//protein NDRG1 isoform 1 [Homo sapiens]	10397	NDRG1	-1.93104
NP_065821.1//cingulin [Homo sapiens]	57530	CGN	2.08924		NP_001191335.1//arachidonate 5-lipoxygenase-activating protein isoform 2 [Homo sapiens]	241	ALOX5AP	-1.93019
NP_001537.1//DNA-binding protein inhibitor ID-4 [Homo sapiens]	3400	ID4	2.08883		NP_001243082.1//arachidonate 5-lipoxygenase isoform 2 [Homo sapiens];NP_000689.1//arachidonate 5-lipoxygenase isoform 1 [Homo sapiens];NP_001243083.1//arachidonate 5-lipoxygenase isoform 3 [Homo sapiens];NP_001307790.1//arachidonate 5-lipoxygenase isoform 4 [Homo sapiens]	240	ALOX5	-1.92809
NP_001305880.1//zinc transporter 3 isoform c [Homo sapiens];XP_525721.4//PREDICTED: zinc transporter 3 isoform X1 [Pan troglodytes];NP_001305878.1//zinc transporter 3 isoform b [Homo sapiens]	7781	SLC30A3	2.08422		NP_003259.2//toll-like receptor 5 precursor [Homo sapiens]	7100	TLR5	-1.92804
XP_007961150.1//PREDICTED: solute carrier family 52, riboflavin transporter, member 3 isoform X1 [Chlorocebus sabaeus]	113278	SLC52A3	2.08304		NP_000054.2//complement C2 isoform 1 preproprotein [Homo sapiens];NP_001139375.1//complement C2 isoform 2 precursor [Homo sapiens];NP_001269388.1//complement C2 isoform 6 precursor [Homo sapiens];NP_001269387.1//complement C2 isoform 5 [Homo sapiens];NP_001171534.1//complement C2 isoform 3 [Homo sapiens];NP_001269386.1//complement C2 isoform 4 [Homo sapiens]	717	C2	-1.9256
XP_020652011.1//myosin-10 isoform X3 [Pogona vitticeps];XP_004712995.1//PREDICTED: myosin-10 [Echinops telfairi];XP_016010174.1//PREDICTED: myosin-10 isoform X1 [Rousettus aegyptiacus];XP_019836984.1//PREDICTED: myosin-10 isoform X2 [Bos indicus]	4628	MYH10	2.08092		XP_016883422.1//PREDICTED: zinc finger protein 334 isoform X1 [Homo sapiens];NP_001340754.1//zinc finger protein 334 isoform e [Homo sapiens];XP_003411801.1//PREDICTED: zinc finger protein 334 isoform X2 [Loxodonta africana];EHH19624.1//hypothetical protein EGK_02326 [Macaca mulatta];NP_060572.3//zinc finger protein 334 isoform a [Homo sapiens]	55713	ZNF334	-1.92421
XP_008018650.1//PREDICTED: metabotropic glutamate receptor 5 isoform X1 [Chlorocebus sabaeus];XP_008018654.1//PREDICTED: metabotropic glutamate receptor 5 isoform X2 [Chlorocebus sabaeus]	2915	GRM5	2.07749		XP_017713562.1//PREDICTED: midkine isoform X1 [Rhinopithecus bieti];XP_010840643.1//PREDICTED: midkine isoform X1 [Bison bison bison];ABC55426.1//mutant truncated midkine B [Homo sapiens]	4192	MDK	-1.92223
XP_011927453.1//PREDICTED: short transient receptor potential channel 6 isoform X2 [Cercocebus atys]	7225	TRPC6	2.07615		XP_016780139.1//PREDICTED: adhesion G-protein coupled receptor D1 isoform X1 [Pan troglodytes];NP_942122.2//adhesion G-protein coupled receptor D1 isoform 1 precursor [Homo sapiens];XP_021778853.1//adhesion G-protein coupled receptor D1 isoform X7 [Papio anubis]	283383	ADGRD1	-1.92129
NP_006130.1//T-cell-specific surface glycoprotein CD28 isoform 1 precursor [Homo sapiens];NP_001230007.1//T-cell-specific surface glycoprotein CD28 isoform 3 precursor [Homo sapiens];NP_001230006.1//T-cell-specific surface glycoprotein CD28 isoform 2 precursor [Homo sapiens]	940	CD28	2.07565		NP_066548.2//latent-transforming growth factor beta-binding protein 3 isoform 2 precursor [Homo sapiens];NP_001123616.1//latent-transforming growth factor beta-binding protein 3 isoform 1 precursor [Homo sapiens]	4054	LTBP3	-1.91464
NP_003250.3//intercellular adhesion molecule 5 precursor [Homo sapiens];XP_011850393.1//PREDICTED: intercellular adhesion molecule 5 [Mandrillus leucophaeus]	7087	ICAM5	2.07315		EAW56418.1//colony stimulating factor 1 (macrophage), isoform CRA_c [Homo sapiens];EAW56417.1//colony stimulating factor 1 (macrophage), isoform CRA_b [Homo sapiens];EAW56421.1//colony stimulating factor 1 (macrophage), isoform CRA_e [Homo sapiens]	1435	CSF1	-1.91423
XP_003280248.2//PREDICTED: protein EVI2B isoform X1 [Nomascus leucogenys]	2124	EVI2B	2.07202		NP_005706.1//uronyl 2-sulfotransferase [Homo sapiens]	10090	UST	-1.91316
NP_001017930.1//DDB1- and CUL4-associated factor 8-like protein 1 [Homo sapiens]	139425	DCAF8L1	2.06934		XP_014422610.1//PREDICTED: guanine nucleotide-binding protein G(I)/G(S)/G(O) subunit gamma-T2 isoform X2 [Camelus ferus]	2793	GNGT2	-1.91047
NP_001122401.1//roundabout homolog 2 isoform ROBO2a [Homo sapiens];NP_001276968.1//roundabout homolog 2 isoform 3 precursor [Homo sapiens];NP_001276969.1//roundabout homolog 2 isoform 4 precursor [Homo sapiens];NP_002933.1//roundabout homolog 2 isoform ROBO2b precursor [Homo sapiens]	6092	ROBO2	2.06325		XP_014968096.1//PREDICTED: procollagen-lysine,2-oxoglutarate 5-dioxygenase 1 [Macaca mulatta];NP_001303249.1//procollagen-lysine,2-oxoglutarate 5-dioxygenase 1 isoform 1 precursor [Homo sapiens]	5351	PLOD1	-1.90597
NP_848552.1//zinc finger protein 831 [Homo sapiens]	128611	ZNF831	2.06325		XP_011790421.1//PREDICTED: laminin subunit alpha-4 isoform X2 [Colobus angolensis palliatus];NP_001098678.1//laminin subunit alpha-4 isoform 3 precursor [Homo sapiens];NP_001098676.2//laminin subunit alpha-4 isoform 1 precursor [Homo sapiens];NP_001098677.2//laminin subunit alpha-4 isoform 2 precursor [Homo sapiens];Q16363.4//RecName: Full=Laminin subunit alpha-4; AltName: Full=Laminin-14 subunit…	3910	LAMA4	-1.90215
NP_940883.2//V-set and transmembrane domain-containing protein 1 isoform 1 precursor [Homo sapiens];NP_001275721.1//V-set and transmembrane domain-containing protein 1 isoform 3 precursor [Homo sapiens];XP_007996730.1//PREDICTED: V-set and transmembrane domain-containing protein 1 [Chlorocebus sabaeus];NP_001275720.1//V-set and transmembrane domain-containing protein 1 isoform 2 [Homo sapiens]	284415	VSTM1	2.06153		XP_005593884.2//PREDICTED: stAR-related lipid transfer protein 8 isoform X1 [Macaca fascicularis];CAH18253.1//hypothetical protein [Homo sapiens];XP_005593880.2//PREDICTED: stAR-related lipid transfer protein 8 isoform X2 [Macaca fascicularis];NP_001135975.1//stAR-related lipid transfer protein 8 isoform a [Homo sapiens]	9754	STARD8	-1.90096
XP_003804484.2//PREDICTED: LOW QUALITY PROTEIN: uncharacterized protein LOC100980546 [Pan paniscus]	8365	HIST1H4H	2.06068		NP_000095.2//cytochrome P450 1B1 [Homo sapiens]	1545	CYP1B1	-1.90087
NP_003831.2//tumor necrosis factor receptor superfamily member 10D precursor [Homo sapiens]	8793	TNFRSF10D	2.0599		NP_067081.2//interleukin-22 receptor subunit alpha-1 precursor [Homo sapiens]	58985	IL22RA1	-1.89992
NP_001116859.1//keratin-associated protein 2-1 [Homo sapiens]	81872	KRTAP2-1	2.05984		NP_919260.2//claudin-23 [Homo sapiens]	137075	CLDN23	-1.89929
XP_005249096.1//PREDICTED: histone H2B type 1-D isoform X1 [Homo sapiens]	3017	HIST1H2BD	2.05507		NP_001278966.1//prostatic acid phosphatase isoform 3 [Homo sapiens];NP_001127666.1//prostatic acid phosphatase isoform TM-PAP precursor [Homo sapiens];XP_009237595.1//PREDICTED: prostatic acid phosphatase isoform X1 [Pongo abelii]	55	ACPP	-1.89705
NP_006071.1//semaphorin-3A precursor [Homo sapiens]	10371	SEMA3A	2.04465		NP_001098719.1//transmembrane channel-like protein 5 isoform b [Homo sapiens];NP_001295090.1//transmembrane channel-like protein 5 isoform d [Homo sapiens];NP_001098718.1//transmembrane channel-like protein 5 isoform a [Homo sapiens];XP_003266132.1//PREDICTED: transmembrane channel-like protein 5 isoform X2 [Nomascus leucogenys];NP_079056.2//transmembrane channel-like protein 5 isoform c [Homo sa…	79838	TMC5	-1.89679
XP_510020.3//PREDICTED: arginase-2, mitochondrial [Pan troglodytes]	384	ARG2	2.04257		NP_000907.2//oxytocin receptor [Homo sapiens]	5021	OXTR	-1.89432
NP_055552.1//ras association domain-containing protein 2 [Homo sapiens]	9770	RASSF2	2.04146		NP_001166994.1//protocadherin-7 isoform d precursor [Homo sapiens];NP_115833.2//protocadherin-7 isoform c precursor [Homo sapiens];NP_115832.1//protocadherin-7 isoform b precursor [Homo sapiens];NP_002580.2//protocadherin-7 isoform a precursor [Homo sapiens]	5099	PCDH7	-1.89053
NP_001080.2//ATP-binding cassette sub-family A member 3 [Homo sapiens]	21	ABCA3	2.03981		NP_001341356.1//rab-like protein 2A isoform 11 [Homo sapiens];NP_001341334.1//rab-like protein 2A isoform 5 [Homo sapiens];XP_016858720.1//PREDICTED: rab-like protein 2A isoform X10 [Homo sapiens];NP_001293090.1//rab-like protein 2A isoform 4 [Homo sapiens];NP_001341348.1//rab-like protein 2A isoform 7 [Homo sapiens];NP_001341346.1//rab-like protein 2A isoform 6 [Homo sapiens];NP_001341357.1//rab…	11159	RABL2A	-1.88939
NP_001007564.1//insulin-like growth factor-binding protein-like 1 precursor [Homo sapiens]	347252	IGFBPL1	2.03475		XP_016861373.1//PREDICTED: bis(5'-adenosyl)-triphosphatase isoform X4 [Homo sapiens];XP_011853745.1//PREDICTED: bis(5'-adenosyl)-triphosphatase isoform X1 [Mandrillus leucophaeus];XP_003273708.2//PREDICTED: LOW QUALITY PROTEIN: bis(5'-adenosyl)-triphosphatase [Nomascus leucogenys];XP_016795585.1//PREDICTED: bis(5'-adenosyl)-triphosphatase isoform X2 [Pan troglodytes];XP_017749703.1//PREDICTED: bi…	2272	FHIT	-1.8845
NP_002378.1//colorectal mutant cancer protein isoform 2 [Homo sapiens];NP_001078846.1//colorectal mutant cancer protein isoform 1 [Homo sapiens];XP_011771179.1//PREDICTED: colorectal mutant cancer protein isoform X3 [Macaca nemestrina]	4163	MCC	2.0329		NP_001164641.1//mitochondrial 2-oxodicarboxylate carrier isoform 2 [Homo sapiens];NP_085134.1//mitochondrial 2-oxodicarboxylate carrier isoform 1 [Homo sapiens]	89874	SLC25A21	-1.88368
NP_001231890.1//FERM domain-containing protein 3 isoform 4 [Homo sapiens];NP_001231888.1//FERM domain-containing protein 3 isoform 2 [Homo sapiens];NP_777598.3//FERM domain-containing protein 3 isoform 1 [Homo sapiens];NP_001231891.1//FERM domain-containing protein 3 isoform 5 [Homo sapiens];NP_001231889.1//FERM domain-containing protein 3 isoform 3 [Homo sapiens]	257019	FRMD3	2.02278		EDL01658.1//zinc finger, DHHC domain containing 14, isoform CRA_b, partial [Mus musculus]	79683	ZDHHC14	-1.88351
XP_014202621.1//PREDICTED: beta-1,4 N-acetylgalactosaminyltransferase 1 isoform X4 [Pan paniscus];NP_001263398.1//beta-1,4 N-acetylgalactosaminyltransferase 1 isoform 3 precursor [Homo sapiens];BAX90094.1//beta-1,4-N-acetyl-galactosaminyl transferase 1 [Homo sapiens]	2583	B4GALNT1	2.02024		XP_007996081.1//PREDICTED: zinc finger protein 347 isoform X2 [Chlorocebus sabaeus];XP_012498851.1//PREDICTED: LOW QUALITY PROTEIN: zinc finger protein 845-like [Propithecus coquereli];XP_012613294.1//zinc finger protein 415 isoform X3 [Microcebus murinus];XP_012613292.1//zinc finger protein 415 isoform X2 [Microcebus murinus];XP_012613289.1//zinc finger protein 415 isoform X1 [Microcebus murinus…	55786	ZNF415	-1.88337
NP_778226.1//zona pellucida-like domain-containing protein 1 isoform 1 precursor [Homo sapiens];XP_007984141.1//PREDICTED: zona pellucida-like domain-containing protein 1 isoform X1 [Chlorocebus sabaeus]	131368	ZPLD1	2.0188		NP_000193.1//iduronate 2-sulfatase isoform a preproprotein [Homo sapiens];NP_006114.1//iduronate 2-sulfatase isoform b precursor [Homo sapiens];NP_001160022.1//iduronate 2-sulfatase isoform c [Homo sapiens]	3423	IDS	-1.88295
NP_071410.1//solute carrier family 28 member 3 [Homo sapiens];XP_003911917.3//solute carrier family 28 member 3 [Papio anubis]	64078	SLC28A3	2.01734		XP_003806351.1//PREDICTED: D-3-phosphoglycerate dehydrogenase [Pan paniscus]	26227	PHGDH	-1.88146
XP_015299131.1//PREDICTED: protein SSX3 isoform X2 [Macaca fascicularis];AAC05821.1//SSX5 [Homo sapiens]	6758	SSX5	2.01712		NP_005293.1//prosaposin receptor GPR37 precursor [Homo sapiens]	2861	GPR37	-1.87932
XP_011515533.1//PREDICTED: fer-1-like protein 6 isoform X1 [Homo sapiens]	654463	FER1L6	2.00423		XP_016801557.1//PREDICTED: LOW QUALITY PROTEIN: zinc finger protein 85-like [Pan troglodytes]	109504726	ERV3-1-ZNF117	-1.87636
XP_016858728.1//PREDICTED: nuclear body protein SP140 isoform X4 [Homo sapiens];NP_001265381.1//nuclear body protein SP140 isoform 4 [Homo sapiens];NP_001265382.1//nuclear body protein SP140 isoform 5 [Homo sapiens];NP_009168.4//nuclear body protein SP140 isoform 1 [Homo sapiens];NP_001265380.1//nuclear body protein SP140 isoform 3 [Homo sapiens];XP_003274810.3//PREDICTED: nuclear body protein SP…	11262	SP140	2.00382		NP_055285.1//rho-related GTP-binding protein Rho6 precursor [Homo sapiens]	27289	RND1	-1.87491
XP_018868659.1//PREDICTED: protein INCA1 isoform X2 [Gorilla gorilla gorilla];XP_018868658.1//PREDICTED: protein INCA1 isoform X1 [Gorilla gorilla gorilla]	388324	INCA1	2.00211		XP_009001101.1//PREDICTED: ZBED6 C-terminal-like protein [Callithrix jacchus]	113763	ZBED6CL	-1.87317
XP_011715025.1//PREDICTED: protocadherin beta-10 [Macaca nemestrina]	56126	PCDHB10	1.99792		AEA29623.1//CNK3/IPCEF1 fusion protein long isoform [Homo sapiens]	26034	IPCEF1	-1.8722
XP_016868023.1//PREDICTED: coiled-coil domain-containing protein 136 isoform X12 [Homo sapiens];XP_013974613.1//coiled-coil domain-containing protein 136 isoform X5 [Canis lupus familiaris];XP_011514786.1//PREDICTED: coiled-coil domain-containing protein 136 isoform X2 [Homo sapiens];XP_009241485.1//PREDICTED: LOW QUALITY PROTEIN: coiled-coil domain-containing protein 136 [Pongo abelii];XP_005250…	64753	CCDC136	1.99343		XP_009235141.1//PREDICTED: thymosin beta-15A isoform X1 [Pongo abelii];XP_002930139.2//PREDICTED: thymosin beta-15A [Ailuropoda melanoleuca];XP_011890510.1//PREDICTED: ras-related protein Rab-9B isoform X1 [Cercocebus atys]	286527	TMSB15B	-1.86768
BAE21051.1//unnamed protein product, partial [Mus musculus];NP_061182.3//ELMO domain-containing protein 1 isoform 1 [Homo sapiens]	55531	ELMOD1	1.9909		XP_011794818.1//PREDICTED: paired box protein Pax-5 isoform X5 [Colobus angolensis palliatus];NP_001267483.1//paired box protein Pax-5 isoform 9 [Homo sapiens];XP_012417599.1//PREDICTED: paired box protein Pax-5 isoform X7 [Odobenus rosmarus divergens];XP_012417603.1//PREDICTED: paired box protein Pax-5 isoform X9 [Odobenus rosmarus divergens];NP_001267482.1//paired box protein Pax-5 isoform 8 [H…	5079	PAX5	-1.8676
NP_742080.1//calcium/calmodulin-dependent protein kinase type II subunit beta isoform 7 [Homo sapiens];NP_001211.3//calcium/calmodulin-dependent protein kinase type II subunit beta isoform 1 [Homo sapiens];NP_742076.1//calcium/calmodulin-dependent protein kinase type II subunit beta isoform 3 [Homo sapiens];NP_742078.1//calcium/calmodulin-dependent protein kinase type II subunit beta isoform 5 [H…	816	CAMK2B	1.99036		XP_019483289.1//PREDICTED: gamma-enolase isoform X1 [Hipposideros armiger];OBS76311.1//hypothetical protein A6R68_17240, partial [Neotoma lepida]	2026	ENO2	-1.86749
NP_599022.1//nuclear receptor ROR-alpha isoform b [Homo sapiens];NP_599023.1//nuclear receptor ROR-alpha isoform a [Homo sapiens];NP_002934.1//nuclear receptor ROR-alpha isoform c [Homo sapiens];NP_599024.1//nuclear receptor ROR-alpha isoform d [Homo sapiens]	6095	RORA	1.98686		NP_001289925.1//laminin subunit alpha-3 isoform 5 precursor [Homo sapiens];NP_001121190.2//laminin subunit alpha-3 isoform 4 precursor [Homo sapiens];XP_012361832.1//PREDICTED: LOW QUALITY PROTEIN: laminin subunit alpha-3 [Nomascus leucogenys];NP_937762.2//laminin subunit alpha-3 isoform 1 precursor [Homo sapiens];NP_000218.3//laminin subunit alpha-3 isoform 2 precursor [Homo sapiens];NP_00112118…	3909	LAMA3	-1.86581
XP_003308526.1//PREDICTED: keratinocyte proline-rich protein [Pan troglodytes]	448834	KPRP	1.98564		NP_068812.1//solute carrier family 22 member 3 [Homo sapiens]	6581	SLC22A3	-1.86306
XP_012503283.1//PREDICTED: prostaglandin G/H synthase 2 [Propithecus coquereli]	5743	PTGS2	1.9847		XP_011914922.1//PREDICTED: choline dehydrogenase, mitochondrial isoform X1 [Cercocebus atys]	55349	CHDH	-1.86187
NP_001341493.1//protein NDRG2 isoform i [Homo sapiens];NP_001341489.1//protein NDRG2 isoform h [Homo sapiens];XP_016876985.1//PREDICTED: protein NDRG2 isoform X4 [Homo sapiens];NP_001269140.1//protein NDRG2 isoform c [Homo sapiens];XP_009247126.1//PREDICTED: protein NDRG2 isoform X5 [Pongo abelii];NP_001341487.1//protein NDRG2 isoform g [Homo sapiens];NP_963293.1//protein NDRG2 isoform a [Homo sa…	57447	NDRG2	1.98214		NP_001186794.1//kinesin-like protein KIF16B isoform 3 [Homo sapiens];NP_001186795.1//kinesin-like protein KIF16B isoform 1 [Homo sapiens];NP_078980.3//kinesin-like protein KIF16B isoform 2 [Homo sapiens]	55614	KIF16B	-1.85688
NP_001337849.1//golgin A8 family member F [Homo sapiens]	283768	GOLGA8G	1.98181		NP_036401.2//hyaluronidase-4 [Homo sapiens]	23553	HYAL4	-1.85559
XP_001092240.2//PREDICTED: uncharacterized protein LOC702067 [Macaca mulatta]	2919	CXCL1	1.97814		XP_002819347.2//PREDICTED: syndecan-2 [Pongo abelii]	6383	SDC2	-1.85457
XP_011891551.1//PREDICTED: signal-induced proliferation-associated 1-like protein 2 isoform X3 [Cercocebus atys];NP_065859.3//signal-induced proliferation-associated 1-like protein 2 [Homo sapiens];XP_009230961.1//PREDICTED: signal-induced proliferation-associated 1-like protein 2 [Pongo abelii]	57568	SIPA1L2	1.97711		NP_001291700.1//G-protein coupled receptor family C group 5 member B isoform 2 [Homo sapiens];NP_001306363.1//G-protein coupled receptor family C group 5 member B [Macaca fascicularis]	51704	GPRC5B	-1.84895
XP_007961461.1//PREDICTED: phenazine biosynthesis-like domain-containing protein isoform X2 [Chlorocebus sabaeus];NP_001028255.1//phenazine biosynthesis-like domain-containing protein isoform b [Homo sapiens]	64081	PBLD	1.97413		XP_524683.3//PREDICTED: endothelin-2 isoform X1 [Pan troglodytes]	1907	EDN2	-1.84746
NP_003251.2//transducin-like enhancer protein 2 isoform 1 [Homo sapiens];NP_001287775.1//transducin-like enhancer protein 2 isoform 4 [Homo sapiens];NP_001138233.1//transducin-like enhancer protein 2 isoform 2 [Homo sapiens];XP_010365609.1//PREDICTED: transducin-like enhancer protein 2 [Rhinopithecus roxellana]	7089	TLE2	1.97276		NP_620686.1//A disintegrin and metalloproteinase with thrombospondin motifs 15 preproprotein [Homo sapiens]	170689	ADAMTS15	-1.84701
NP_001276093.1//lysyl oxidase homolog 3 isoform 2 precursor [Homo sapiens];XP_003268750.1//PREDICTED: lysyl oxidase homolog 3 isoform X1 [Nomascus leucogenys];NP_115992.1//lysyl oxidase homolog 3 isoform 1 precursor [Homo sapiens]	84695	LOXL3	1.97219		NP_001074295.2//tyrosine-protein kinase PRAG1 [Homo sapiens];EAW65562.1//hCG1736372, isoform CRA_b [Homo sapiens]	157285	PRAG1	-1.84575
NP_776173.3//probable C-mannosyltransferase DPY19L2 [Homo sapiens]	283417	DPY19L2	1.97115		XP_012627744.1//Friend leukemia integration 1 transcription factor isoform X2 [Microcebus murinus];NP_001257941.1//Friend leukemia integration 1 transcription factor isoform 4 [Homo sapiens];EFB27417.1//hypothetical protein PANDA_000485, partial [Ailuropoda melanoleuca]	2313	FLI1	-1.84562
NP_001011544.1//melanoma-associated antigen 11 isoform b [Homo sapiens];NP_005357.2//melanoma-associated antigen 11 isoform a [Homo sapiens]	4110	MAGEA11	1.97106		NP_001291675.1//rhomboid-related protein 2 isoform 1 [Homo sapiens];XP_001170423.2//PREDICTED: rhomboid-related protein 2 isoform X1 [Pan troglodytes]	54933	RHBDL2	-1.84432
XP_019815139.1//PREDICTED: fez family zinc finger protein 1 isoform X2 [Bos indicus];XP_008512644.1//PREDICTED: fez family zinc finger protein 1 isoform X1 [Equus przewalskii]	389549	FEZF1	1.96954		XP_011944937.1//PREDICTED: 3 beta-hydroxysteroid dehydrogenase type 7 isoform X5 [Cercocebus atys];XP_008957866.1//PREDICTED: 3 beta-hydroxysteroid dehydrogenase type 7 isoform X1 [Pan paniscus];XP_011741736.1//PREDICTED: 3 beta-hydroxysteroid dehydrogenase type 7 isoform X1 [Macaca nemestrina];XP_019661010.1//PREDICTED: 3 beta-hydroxysteroid dehydrogenase type 7 isoform X5 [Ailuropoda melanoleuc…	80270	HSD3B7	-1.84265
NP_001026.2//ryanodine receptor 2 [Homo sapiens]	6262	RYR2	1.96901		NP_002251.2//NKG2-C type II integral membrane protein [Homo sapiens];P26717.2//RecName: Full=NKG2-C type II integral membrane protein; AltName: Full=CD159 antigen-like family member C; AltName: Full=NK cell receptor C; AltName: Full=NKG2-C-activating NK receptor; AltName: CD_antigen=CD159c	3822	KLRC2	-1.84255
NP_150637.1//caspase-1 isoform epsilon [Homo sapiens];XP_018893204.1//PREDICTED: caspase-1 isoform X1 [Gorilla gorilla gorilla];NP_150635.1//caspase-1 isoform gamma [Homo sapiens];NP_150636.1//caspase-1 isoform delta [Homo sapiens]	834	CASP1	1.96758		BAD21405.1//mFLJ00205 protein, partial [Mus musculus]	55568	GALNT10	-1.84111
NP_002176.2//interleukin-7 receptor subunit alpha precursor [Homo sapiens];XP_005248356.1//PREDICTED: interleukin-7 receptor subunit alpha isoform X1 [Homo sapiens]	3575	IL7R	1.96391		NP_001263194.1//dual oxidase maturation factor 1 isoform 2 [Homo sapiens];XP_009427314.1//PREDICTED: dual oxidase maturation factor 1 isoform X2 [Pan troglodytes];XP_006720815.2//PREDICTED: dual oxidase maturation factor 1 isoform X1 [Homo sapiens];NP_653166.2//dual oxidase maturation factor 1 isoform 1 [Homo sapiens]	90527	DUOXA1	-1.84015
XP_019604115.1//PREDICTED: PI-PLC X domain-containing protein 3 [Rhinolophus sinicus]	345557	PLCXD3	1.96246		XP_006512767.1//PREDICTED: tumor protein D53 isoform X3 [Mus musculus];XP_017388857.1//PREDICTED: tumor protein D53 isoform X18 [Cebus capucinus imitator];NP_003278.1//tumor protein D53 isoform 1 [Homo sapiens];NP_001305832.1//tumor protein D53 isoform 7 [Homo sapiens];AAC98475.1//tumor protein D53, partial [Homo sapiens];XP_017388843.1//PREDICTED: tumor protein D53 isoform X6 [Cebus capucinus im…	7164	TPD52L1	-1.8401
NP_001207403.1//liprin-alpha-2 isoform c [Homo sapiens];NP_001207407.1//liprin-alpha-2 isoform g [Homo sapiens];NP_001207402.1//liprin-alpha-2 isoform b [Homo sapiens];NP_003616.2//liprin-alpha-2 isoform a [Homo sapiens];XP_016779412.1//PREDICTED: liprin-alpha-2 isoform X28 [Pan troglodytes];NP_001207404.1//liprin-alpha-2 isoform d [Homo sapiens];XP_016875590.1//PREDICTED: liprin-alpha-2 isoform …	8499	PPFIA2	1.96225		NP_001003845.1//transcription factor Sp5 [Homo sapiens]	389058	SP5	-1.84008
NP_004177.3//semaphorin-3F isoform 1 precursor [Homo sapiens];BAD92496.1//semaphorin 3F variant, partial [Homo sapiens];NP_001305729.1//semaphorin-3F isoform 2 precursor [Homo sapiens]	6405	SEMA3F	1.95881		NP_077305.2//EF-hand domain-containing protein D2 [Homo sapiens]	79180	EFHD2	-1.83753
NP_055544.1//thymocyte selection-associated high mobility group box protein TOX [Homo sapiens]	9760	TOX	1.95715		XP_017801313.1//amphoterin-induced protein 2 isoform X1 [Papio anubis]	347902	AMIGO2	-1.83724
XP_005574116.1//PREDICTED: disintegrin and metalloproteinase domain-containing protein 23 isoform X1 [Macaca fascicularis];NP_003803.1//disintegrin and metalloproteinase domain-containing protein 23 preproprotein [Homo sapiens]	8745	ADAM23	1.9571		XP_008005377.1//PREDICTED: cAMP-dependent protein kinase inhibitor beta isoform X2 [Chlorocebus sabaeus];XP_016811732.1//PREDICTED: cAMP-dependent protein kinase inhibitor beta isoform X1 [Pan troglodytes];EAW48170.1//protein kinase (cAMP-dependent, catalytic) inhibitor beta, isoform CRA_c, partial [Homo sapiens]	5570	PKIB	-1.83598
NP_001179758.2//ephrin type-B receptor 1 precursor [Bos taurus]	2047	EPHB1	1.957		EAW61200.1//hCG1659953, isoform CRA_c, partial [Homo sapiens]	126567	C2CD4C	-1.83382
XP_012513977.1//PREDICTED: LOW QUALITY PROTEIN: uncharacterized protein LOC105821768 [Propithecus coquereli]	8337	HIST2H2AA3	1.95665		EAW81588.1//serpin peptidase inhibitor, clade A (alpha-1 antiproteinase, antitrypsin), member 3, isoform CRA_b [Homo sapiens]	12	SERPINA3	-1.83145
XP_012513977.1//PREDICTED: LOW QUALITY PROTEIN: uncharacterized protein LOC105821768 [Propithecus coquereli]	723790	HIST2H2AA4	1.95665		XP_011513751.2//PREDICTED: serine/threonine-protein kinase 31 isoform X1 [Homo sapiens];AAH59374.1//Serine/threonine kinase 31 [Homo sapiens]	56164	STK31	-1.82693
NP_004920.1//calbindin [Homo sapiens]	793	CALB1	1.95111		NP_071406.1//neuronal PAS domain-containing protein 3 isoform 2 [Homo sapiens];NP_775182.1//neuronal PAS domain-containing protein 3 isoform 3 [Homo sapiens];NP_001158221.1//neuronal PAS domain-containing protein 3 isoform 1 [Homo sapiens];NP_001159365.1//neuronal PAS domain-containing protein 3 isoform 4 [Homo sapiens]	64067	NPAS3	-1.82647
XP_011924019.1//PREDICTED: cytosolic 10-formyltetrahydrofolate dehydrogenase isoform X2 [Cercocebus atys];XP_011826910.1//PREDICTED: cytosolic 10-formyltetrahydrofolate dehydrogenase isoform X2 [Mandrillus leucophaeus];XP_010378871.1//PREDICTED: cytosolic 10-formyltetrahydrofolate dehydrogenase isoform X3 [Rhinopithecus roxellana]	10840	ALDH1L1	1.94987		EAW53581.1//pleckstrin homology domain containing, family O member 1, isoform CRA_b, partial [Homo sapiens];BAG63607.1//unnamed protein product [Homo sapiens]	51177	PLEKHO1	-1.82469
NP_002718.2//serglycin isoform 1 precursor [Homo sapiens];NP_001307983.1//serglycin isoform 2 [Homo sapiens]	5552	SRGN	1.9488		NP_001337997.1//actin filament-associated protein 1-like 2 isoform 8 [Homo sapiens];NP_001338007.1//actin filament-associated protein 1-like 2 isoform 18 [Homo sapiens];NP_001337994.1//actin filament-associated protein 1-like 2 isoform 5 [Homo sapiens];NP_001338008.1//actin filament-associated protein 1-like 2 isoform 19 [Homo sapiens];NP_001338004.1//actin filament-associated protein 1-like 2 is…	84632	AFAP1L2	-1.82353
NP_001302420.1//myelin protein P0 isoform L-MPZ precursor [Homo sapiens]	4359	MPZ	1.94793		XP_004407393.1//PREDICTED: SH3 domain-binding glutamic acid-rich-like protein [Odobenus rosmarus divergens]	6451	SH3BGRL	-1.82342
NP_689967.2//semaphorin-3D precursor [Homo sapiens]	223117	SEMA3D	1.94369		NP_000947.2//prostaglandin E2 receptor EP2 subtype [Homo sapiens]	5732	PTGER2	-1.82151
NP_001034469.2//uncharacterized protein C10orf25 precursor [Homo sapiens]	220979	C10orf25	1.94315		NP_003995.2//gap junction beta-2 protein [Homo sapiens]	2706	GJB2	-1.82084
NP_003610.2//neurotrypsin precursor [Homo sapiens]	8492	PRSS12	1.9407		XP_008954127.1//PREDICTED: mitochondrial inner membrane protease subunit 1 isoform X2 [Pan paniscus];XP_005401832.1//PREDICTED: mitochondrial inner membrane protease subunit 1 [Chinchilla lanigera];XP_007181073.1//PREDICTED: mitochondrial inner membrane protease subunit 1 isoform X1 [Balaenoptera acutorostrata scammoni];XP_008954126.1//PREDICTED: mitochondrial inner membrane protease subunit 1 is…	196294	IMMP1L	-1.81798
NP_068814.2//heat shock-related 70 kDa protein 2 [Homo sapiens]	3306	HSPA2	1.93726		XP_003989761.2//PREDICTED: calcium/calmodulin-dependent protein kinase II inhibitor 1 [Felis catus]	55450	CAMK2N1	-1.81685
XP_011715025.1//PREDICTED: protocadherin beta-10 [Macaca nemestrina]	56127	PCDHB9	1.93587		XP_021783017.1//collagen alpha-1(XV) chain isoform X1 [Papio anubis]	1306	COL15A1	-1.8165
NP_001129514.2//PTGES3L-AARSD1 protein isoform 1 [Homo sapiens];NP_001248363.1//alanyl-tRNA editing protein Aarsd1 [Homo sapiens];BAG52811.1//unnamed protein product [Homo sapiens]	100885850	PTGES3L-AARSD1	1.93474		EDL36706.1//paired box gene 9, isoform CRA_a, partial [Mus musculus]	5083	PAX9	-1.81332
XP_016855093.1//PREDICTED: leukosialin isoform X1 [Homo sapiens]	6693	SPN	1.92994		NP_037490.2//protein-arginine deiminase type-1 [Homo sapiens]	29943	PADI1	-1.81098
NP_597719.1//tetratricopeptide repeat protein 14 isoform a [Homo sapiens];XP_014987053.1//PREDICTED: tetratricopeptide repeat protein 14 isoform X4 [Macaca mulatta];XP_002802952.2//PREDICTED: tetratricopeptide repeat protein 14 isoform X3 [Macaca mulatta]	151613	TTC14	1.92681		XP_003899396.1//probable ATP-dependent RNA helicase DDX60 isoform X2 [Papio anubis]	55601	DDX60	-1.80943
NP_149055.1//MAGUK p55 subfamily member 4 [Homo sapiens];XP_016860109.1//PREDICTED: MAGUK p55 subfamily member 4 isoform X1 [Homo sapiens]	58538	MPP4	1.92677		NP_001341275.1//complement C1r subcomponent isoform 2 preproprotein [Homo sapiens];NP_001724.4//complement C1r subcomponent isoform 1 preproprotein [Homo sapiens]	715	C1R	-1.80836
NP_001136438.1//GREB1-like protein [Homo sapiens]	80000	GREB1L	1.91859		NP_037413.1//leucine-rich repeat transmembrane protein FLRT3 precursor [Homo sapiens]	23767	FLRT3	-1.80596
NP_001035181.1//ectonucleotide pyrophosphatase/phosphodiesterase family member 2 isoform 2 preproprotein [Homo sapiens];NP_001124335.1//ectonucleotide pyrophosphatase/phosphodiesterase family member 2 isoform 3 preproprotein [Homo sapiens];XP_016869064.1//PREDICTED: ectonucleotide pyrophosphatase/phosphodiesterase family member 2 isoform X8 [Homo sapiens];XP_011717050.1//PREDICTED: ectonucleotide…	5168	ENPP2	1.91039		XP_003318891.2//PREDICTED: trypsin-2 isoform X1 [Pan troglodytes];NP_001290343.1//trypsin-2 isoform 1 preproprotein [Homo sapiens]	5645	PRSS2	-1.80519
XP_014203040.1//PREDICTED: pleckstrin homology domain-containing family G member 5 isoform X5 [Pan paniscus];NP_941374.2//pleckstrin homology domain-containing family G member 5 isoform b [Homo sapiens];XP_011836664.1//PREDICTED: pleckstrin homology domain-containing family G member 5 isoform X1 [Mandrillus leucophaeus];BAH13058.1//unnamed protein product [Homo sapiens];NP_001252521.1//pleckstrin…	57449	PLEKHG5	1.90709		EAW60114.1//RAB, member of RAS oncogene family-like 4, isoform CRA_a, partial [Homo sapiens]	11020	IFT27	-1.80473
EHH18057.1//Zinc finger protein 184 [Macaca mulatta];XP_004740729.2//PREDICTED: zinc finger protein ZFP69B [Mustela putorius furo]	65243	ZFP69B	1.90545		NP_001245340.1//sodium/myo-inositol cotransporter 2 isoform 2 [Homo sapiens];BAC86105.1//unnamed protein product [Homo sapiens];NP_001339179.1//sodium/myo-inositol cotransporter 2 isoform 10 [Homo sapiens];NP_001339176.1//sodium/myo-inositol cotransporter 2 isoform 9 [Homo sapiens];NP_001339174.1//sodium/myo-inositol cotransporter 2 isoform 8 [Homo sapiens];NP_001245341.1//sodium/myo-inositol cot…	115584	SLC5A11	-1.80245
XP_003810968.2//PREDICTED: lymphocyte cytosolic protein 2 [Pan paniscus]	3937	LCP2	1.90193		XP_015298356.1//PREDICTED: beta-catenin-interacting protein 1 isoform X1 [Macaca fascicularis];XP_020950956.1//beta-catenin-interacting protein 1 isoform X1 [Sus scrofa];XP_012353905.1//PREDICTED: beta-catenin-interacting protein 1 isoform X1 [Nomascus leucogenys]	56998	CTNNBIP1	-1.80106
NP_001309227.1//SID1 transmembrane family member 1 isoform 7 [Homo sapiens];NP_001295279.1//SID1 transmembrane family member 1 isoform 1 precursor [Homo sapiens];NP_001309224.1//SID1 transmembrane family member 1 isoform 4 precursor [Homo sapiens];XP_016862153.1//PREDICTED: SID1 transmembrane family member 1 isoform X2 [Homo sapiens];NP_060169.2//SID1 transmembrane family member 1 isoform 2 precu…	54847	SIDT1	1.90178		NP_001254527.1//microsomal glutathione S-transferase 1 isoform c [Homo sapiens];EAW96364.1//microsomal glutathione S-transferase 1, isoform CRA_c [Homo sapiens];XP_009001524.1//PREDICTED: microsomal glutathione S-transferase 1 isoform X1 [Callithrix jacchus]	4257	MGST1	-1.80072
EAW58845.1//tropomodulin 1, isoform CRA_a [Homo sapiens]	7111	TMOD1	1.9001		XP_003819577.1//PREDICTED: Nance-Horan syndrome protein isoform X1 [Pan paniscus];XP_008971173.1//PREDICTED: Nance-Horan syndrome protein isoform X4 [Pan paniscus];XP_008971172.1//PREDICTED: Nance-Horan syndrome protein isoform X3 [Pan paniscus];NP_938011.1//Nance-Horan syndrome protein isoform 1 [Homo sapiens]	4810	NHS	-1.79973
NP_005418.1//tumor protein p73 isoform a [Homo sapiens];NP_001191115.1//tumor protein p73 isoform j [Homo sapiens];NP_001191117.1//tumor protein p73 isoform l [Homo sapiens];NP_001119713.1//tumor protein p73 isoform c [Homo sapiens];NP_001191113.1//tumor protein p73 isoform h [Homo sapiens];XP_008572777.1//PREDICTED: tumor protein p73 isoform X1 [Galeopterus variegatus];NP_001191120.1//tumor prot…	7161	TP73	1.8966		XP_016867648.1//PREDICTED: putative protein GATS isoform X7 [Homo sapiens]	352954	GATS	-1.79946
BAD90316.1//mKIAA4201 protein, partial [Mus musculus]	253738	EBF3	1.89514		XP_005343429.2//PREDICTED: LOW QUALITY PROTEIN: jun dimerization protein 2 [Microtus ochrogaster];XP_016876460.1//PREDICTED: jun dimerization protein 2 isoform X1 [Homo sapiens];NP_001128521.1//jun dimerization protein 2 isoform b [Homo sapiens];XP_011763810.1//PREDICTED: jun dimerization protein 2 isoform X1 [Macaca nemestrina];XP_007095104.1//PREDICTED: jun dimerization protein 2 isoform X2 [Pa…	122953	JDP2	-1.79508
XP_016865452.1//PREDICTED: G-protein coupled receptor 98 isoform X1 [Homo sapiens]	84059	ADGRV1	1.89213		AAA36451.1//plasminogen [Homo sapiens];NP_000292.1//plasminogen isoform 1 precursor [Homo sapiens]	5340	PLG	-1.79496
NP_001116539.1//microtubule-associated protein tau isoform 5 [Homo sapiens];NP_058518.1//microtubule-associated protein tau isoform 3 [Homo sapiens];NP_058519.3//microtubule-associated protein tau isoform 1 [Homo sapiens];NP_058525.1//microtubule-associated protein tau isoform 4 [Homo sapiens];XP_005257425.1//PREDICTED: microtubule-associated protein tau isoform X6 [Homo sapiens];NP_005901.2//mic…	4137	MAPT	1.88857		NP_001289812.1//calsyntenin-1 isoform 3 precursor [Homo sapiens];NP_001009566.1//calsyntenin-1 isoform 1 precursor [Homo sapiens];NP_055759.3//calsyntenin-1 isoform 2 precursor [Homo sapiens]	22883	CLSTN1	-1.79313
NP_004488.2//hepatocyte nuclear factor 3-gamma [Homo sapiens]	3171	FOXA3	1.88722		XP_018878047.1//PREDICTED: zinc transporter ZIP10 isoform X1 [Gorilla gorilla gorilla];XP_016805737.1//PREDICTED: zinc transporter ZIP10 isoform X2 [Pan troglodytes]	57181	SLC39A10	-1.79217
XP_016856912.1//PREDICTED: cyclin-dependent kinase 18 isoform X1 [Homo sapiens];XP_011507904.1//PREDICTED: cyclin-dependent kinase 18 isoform X2 [Homo sapiens]	5129	CDK18	1.88637		NP_003496.1//frizzled-1 [Homo sapiens]	8321	FZD1	-1.78989
XP_018872997.1//PREDICTED: nucleolar protein 4-like isoform X1 [Gorilla gorilla gorilla];NP_001243727.1//nucleolar protein 4-like isoform 1 [Homo sapiens];XP_011526864.1//PREDICTED: nucleolar protein 4-like isoform X1 [Homo sapiens];EAW76370.1//chromosome 20 open reading frame 112, isoform CRA_d [Homo sapiens]	140688	NOL4L	1.88612		NP_071894.1//ras-related protein Rab-17 [Homo sapiens]	64284	RAB17	-1.78927
NP_001003819.1//tripartite motif-containing 6 and tripartite motif-containing 34 [Homo sapiens];NP_477514.1//tripartite motif-containing protein 6 isoform 2 [Homo sapiens]	445372	TRIM6-TRIM34	1.88484		NP_001154875.1//LIM and senescent cell antigen-like-containing domain protein 2 isoform 3 [Homo sapiens];XP_008542658.1//PREDICTED: LIM and senescent cell antigen-like-containing domain protein 2 isoform X2 [Equus przewalskii];NP_001129509.2//LIM and senescent cell antigen-like-containing domain protein 2 isoform 1 [Homo sapiens];AAQ09015.1//LIM-like protein 2E [Homo sapiens];NP_060450.2//LIM and…	55679	LIMS2	-1.78704
XP_019695375.1//PREDICTED: cytoplasmic FMR1-interacting protein 2 isoform X2 [Felis catus];XP_536455.3//cytoplasmic FMR1-interacting protein 2 isoform X2 [Canis lupus familiaris];XP_012637031.2//cytoplasmic FMR1-interacting protein 2 isoform X1 [Microcebus murinus]	26999	CYFIP2	1.88162		NP_009079.2//RING finger protein 112 [Homo sapiens]	7732	RNF112	-1.78633
NP_002572.2//pappalysin-1 preproprotein [Homo sapiens]	5069	PAPPA	1.87925		NP_001243588.1//transcriptional enhancer factor TEF-4 isoform 1 [Homo sapiens];XP_005259391.1//PREDICTED: transcriptional enhancer factor TEF-4 isoform X6 [Homo sapiens];XP_011525700.1//PREDICTED: transcriptional enhancer factor TEF-4 isoform X1 [Homo sapiens];XP_008062372.2//transcriptional enhancer factor TEF-4 isoform X1 [Carlito syrichta];NP_001243590.1//transcriptional enhancer factor TEF-4 …	8463	TEAD2	-1.78597
XP_004433217.1//PREDICTED: solute carrier family 2, facilitated glucose transporter member 4 [Ceratotherium simum simum]	6517	SLC2A4	1.87648		NP_660160.2//dehydrogenase/reductase SDR family member on chromosome X [Homo sapiens]	207063	DHRSX	-1.78316
XP_005261301.1//PREDICTED: armadillo repeat protein deleted in velo-cardio-facial syndrome isoform X7 [Homo sapiens];NP_001661.1//armadillo repeat protein deleted in velo-cardio-facial syndrome [Homo sapiens]	421	ARVCF	1.87642		NP_001121363.1//72 kDa type IV collagenase isoform 2 [Homo sapiens];NP_004521.1//72 kDa type IV collagenase isoform 1 preproprotein [Homo sapiens]	4313	MMP2	-1.78313
XP_010808301.1//PREDICTED: homeobox protein SIX3 isoform X2 [Bos taurus]	6496	SIX3	1.87404		NP_001001788.2//retinoic acid early transcript 1G protein preproprotein [Homo sapiens]	353091	RAET1G	-1.78163
NP_005449.5//gamma-aminobutyric acid type B receptor subunit 2 precursor [Homo sapiens]	9568	GABBR2	1.87142		AAA42095.1//transcription factor, partial [Rattus norvegicus]	6096	RORB	-1.78087
NP_055071.2//N-acetyllactosaminide beta-1,3-N-acetylglucosaminyltransferase 3 [Homo sapiens]	10331	B3GNT3	1.8705		NP_001019782.1//leucine-rich repeat-containing protein 66 [Homo sapiens]	339977	LRRC66	-1.77842
NP_001274531.1//rho GTPase-activating protein 30 isoform 4 [Homo sapiens];EAW52667.1//Rho GTPase activating protein 30, isoform CRA_a, partial [Homo sapiens];NP_001020769.1//rho GTPase-activating protein 30 isoform 1 [Homo sapiens];NP_859071.2//rho GTPase-activating protein 30 isoform 2 [Homo sapiens]	257106	ARHGAP30	1.86853		NP_055489.1//ER degradation-enhancing alpha-mannosidase-like protein 1 [Homo sapiens]	9695	EDEM1	-1.77794
NP_996850.1//uncharacterized protein C16orf74 [Homo sapiens]	404550	C16orf74	1.8657		NP_000666.2//adenosine receptor A2a [Homo sapiens]	135	ADORA2A	-1.77556
NP_954871.1//transcription factor Sp6 [Homo sapiens]	80320	SP6	1.8651		XP_008970657.1//PREDICTED: gastrotropin isoform X2 [Pan paniscus];NP_001035532.1//gastrotropin isoform 1 [Homo sapiens]	2172	FABP6	-1.77502
XP_003776723.2//PREDICTED: uncharacterized protein LOC100939355 [Pongo abelii]	56132	PCDHB3	1.86425		NP_150279.1//brother of CDO isoform 2 precursor [Homo sapiens];NP_001288790.1//brother of CDO isoform 1 precursor [Homo sapiens];NP_001288796.1//brother of CDO isoform 3 precursor [Homo sapiens]	91653	BOC	-1.77406
XP_008019547.1//PREDICTED: roundabout homolog 4 isoform X2 [Chlorocebus sabaeus];XP_003819978.1//PREDICTED: roundabout homolog 4 isoform X1 [Pan paniscus];AAQ88450.1//magic roundabout, partial [Homo sapiens]	54538	ROBO4	1.86229		NP_001857.1//cytochrome c oxidase subunit 7B, mitochondrial precursor [Homo sapiens]	1349	COX7B	-1.77339
NP_001182719.1//schlafen family member 12-like [Homo sapiens]	100506736	SLFN12L	1.86135		NP_001230127.1//huntingtin-interacting protein 1 isoform 2 [Homo sapiens];XP_005250361.1//PREDICTED: huntingtin-interacting protein 1 isoform X3 [Homo sapiens];XP_005250362.1//PREDICTED: huntingtin-interacting protein 1 isoform X4 [Homo sapiens];NP_005329.3//huntingtin-interacting protein 1 isoform 1 [Homo sapiens];EAW71769.1//hCG1795174 [Homo sapiens]	3092	HIP1	-1.77259
NP_001281235.1//uncharacterized protein LOC728485 [Homo sapiens]	728485	LOC728485	1.86085		NP_001161412.1//calcium-dependent secretion activator 2 isoform c [Homo sapiens];NP_001009571.2//calcium-dependent secretion activator 2 isoform b [Homo sapiens];NP_060424.9//calcium-dependent secretion activator 2 isoform a [Homo sapiens];XP_005250765.1//PREDICTED: calcium-dependent secretion activator 2 isoform X19 [Homo sapiens]	93664	CADPS2	-1.77117
NP_003846.1//interleukin-18 receptor 1 isoform 1 precursor [Homo sapiens];XP_005264096.1//PREDICTED: interleukin-18 receptor 1 isoform X1 [Homo sapiens]	8809	IL18R1	1.86043		NP_612428.2//mitochondrial fission regulator 2 isoform a [Homo sapiens]	113115	MTFR2	-1.76904
NP_061984.2//HLA class II histocompatibility antigen, DR alpha chain precursor [Homo sapiens]	3122	HLA-DRA	1.85842		NP_006864.2//stonin-1 [Homo sapiens]	11037	STON1	-1.76763
NP_001191273.1//tumor necrosis factor ligand superfamily member 15 isoform VEGI-192 [Homo sapiens];NP_005109.2//tumor necrosis factor ligand superfamily member 15 isoform VEGI-251 precursor [Homo sapiens]	9966	TNFSF15	1.8572		NP_001253977.1//UPF0577 protein KIAA1324 isoform 2 [Homo sapiens];BAG59704.1//unnamed protein product [Homo sapiens];NP_001271282.1//UPF0577 protein KIAA1324 isoform 5 [Homo sapiens];NP_065826.2//UPF0577 protein KIAA1324 isoform 1 [Homo sapiens]	57535	KIAA1324	-1.76699
NP_001287989.1//MORN repeat-containing protein 1 isoform 2 [Homo sapiens];NP_079124.1//MORN repeat-containing protein 1 isoform 1 [Homo sapiens]	79906	MORN1	1.85284		XP_018891147.1//PREDICTED: mitogen-activated protein kinase kinase kinase 8 isoform X1 [Gorilla gorilla gorilla];XP_019509950.1//PREDICTED: mitogen-activated protein kinase kinase kinase 8 isoform X1 [Hipposideros armiger]	1326	MAP3K8	-1.76641
XP_021523717.1//N-acetylneuraminate lyase isoform X2 [Aotus nancymaae];XP_012357533.1//PREDICTED: N-acetylneuraminate lyase isoform X1 [Nomascus leucogenys];XP_008976645.1//PREDICTED: N-acetylneuraminate lyase isoform X4 [Pan paniscus];NP_001186979.1//N-acetylneuraminate lyase isoform 2 [Homo sapiens]	80896	NPL	1.85114		XP_006715005.1//PREDICTED: glutamine--fructose-6-phosphate aminotransferase [isomerizing] 2 isoform X1 [Homo sapiens];XP_017372785.1//PREDICTED: glutamine--fructose-6-phosphate aminotransferase [isomerizing] 2 [Cebus capucinus imitator]	9945	GFPT2	-1.7661
AAH26325.1//Nucleosome assembly protein 1-like 2 [Homo sapiens]	4674	NAP1L2	1.8505		AAH33858.2//SLC44A3 protein, partial [Homo sapiens];NP_001107578.1//choline transporter-like protein 3 isoform 1 [Homo sapiens];NP_001245272.1//choline transporter-like protein 3 isoform 6 [Homo sapiens];NP_689582.2//choline transporter-like protein 3 isoform 2 [Homo sapiens];AAQ89022.1//SGRD558 [Homo sapiens];XP_005270497.1//PREDICTED: choline transporter-like protein 3 isoform X1 [Homo sapiens]	126969	SLC44A3	-1.76144
NP_775755.3//Krueppel-like factor 17 [Homo sapiens]	128209	KLF17	1.84597		EHH61118.1//TBC1 domain family member 8B, partial [Macaca fascicularis];XP_016799457.1//PREDICTED: TBC1 domain family member 8B isoform X2 [Pan troglodytes];XP_005594344.2//PREDICTED: TBC1 domain family member 8B isoform X1 [Macaca fascicularis]	54885	TBC1D8B	-1.76086
XP_012621729.1//mastermind-like protein 3 isoform X2 [Microcebus murinus];BAG53919.1//unnamed protein product [Homo sapiens]	55534	MAML3	1.84397		NP_001317485.1//docking protein 4 isoform 2 [Homo sapiens];ELW66197.1//Docking protein 4 [Tupaia chinensis]	55715	DOK4	-1.76081
NP_001269413.1//golgin subfamily A member 8R [Homo sapiens]	101059918	GOLGA8R	1.83872		XP_008012218.1//PREDICTED: ras-related protein Rab-27B isoform X1 [Chlorocebus sabaeus]	5874	RAB27B	-1.75987
XP_007959780.1//PREDICTED: myomesin-2 isoform X2 [Chlorocebus sabaeus];CAA48832.1//165kD protein [Homo sapiens]	9172	MYOM2	1.83864		XP_002759912.2//PREDICTED: circadian-associated transcriptional repressor isoform X1 [Callithrix jacchus];NP_653298.1//circadian-associated transcriptional repressor isoform a [Homo sapiens];AAH17397.1//C1orf51 protein, partial [Homo sapiens]	148523	CIART	-1.75899
NP_000582.1//monocyte differentiation antigen CD14 precursor [Homo sapiens]	929	CD14	1.83772		NP_001017992.1//beta-actin-like protein 2 [Homo sapiens];AAD39215.1//unknown [Homo sapiens]	345651	ACTBL2	-1.75646
NP_001263647.1//serine/threonine-protein kinase PAK 6 isoform 2 [Homo sapiens];NP_064553.1//serine/threonine-protein kinase PAK 6 isoform 1 [Homo sapiens]	56924	PAK6	1.83609		NP_003661.1//class E basic helix-loop-helix protein 40 [Homo sapiens]	8553	BHLHE40	-1.75633
XP_011530531.1//PREDICTED: UDP-glucuronosyltransferase 2B7 isoform X1 [Homo sapiens];NP_001065.2//UDP-glucuronosyltransferase 2B7 isoform 1 precursor [Homo sapiens];XP_003265730.1//PREDICTED: UDP-glucuronosyltransferase 2B7 isoform X1 [Nomascus leucogenys];XP_004038797.2//PREDICTED: UDP-glucuronosyltransferase 2B7 isoform X1 [Gorilla gorilla gorilla];EAW61188.1//hCG2040856, partial [Homo sapiens]…	7364	UGT2B7	1.8307		XP_008003007.1//PREDICTED: two pore calcium channel protein 1 isoform X2 [Chlorocebus sabaeus];EAW98046.1//two pore segment channel 1, isoform CRA_a [Homo sapiens];XP_012912012.1//PREDICTED: two pore calcium channel protein 1 isoform X1 [Mustela putorius furo];NP_001137291.1//two pore calcium channel protein 1 isoform 1 [Homo sapiens]	53373	TPCN1	-1.7529
XP_011798356.1//PREDICTED: kelch repeat and BTB domain-containing protein 7 isoform X1 [Colobus angolensis palliatus]	84078	KBTBD7	1.83		NP_002305.1//LIM domain kinase 1 isoform 1 [Homo sapiens];XP_005595553.1//PREDICTED: LIM domain kinase 1 isoform X2 [Macaca fascicularis]	3984	LIMK1	-1.75235
NP_003623.1//contactin-associated protein 1 precursor [Homo sapiens]	8506	CNTNAP1	1.82968		XP_008590507.1//PREDICTED: zinc finger C4H2 domain-containing protein isoform X4 [Galeopterus variegatus];XP_019511637.1//PREDICTED: zinc finger C4H2 domain-containing protein isoform X2 [Hipposideros armiger];XP_019511636.1//PREDICTED: zinc finger C4H2 domain-containing protein isoform X1 [Hipposideros armiger];XP_013051578.1//PREDICTED: zinc finger C4H2 domain-containing protein isoform X1 [Ans…	55906	ZC4H2	-1.75157
NP_001552.2//tumor necrosis factor receptor superfamily member 9 precursor [Homo sapiens]	3604	TNFRSF9	1.82813		NP_061041.2//STE20-related kinase adapter protein beta isoform 1 [Homo sapiens]	55437	STRADB	-1.75153
NP_848593.2//sodium-coupled monocarboxylate transporter 2 [Homo sapiens]	159963	SLC5A12	1.82696		NP_115977.2//E3 ubiquitin-protein ligase TRIM63 [Homo sapiens]	84676	TRIM63	-1.75119
NP_001273485.1//protein eva-1 homolog C isoform 2 precursor [Homo sapiens];NP_001307673.1//protein eva-1 homolog C isoform 3 [Homo sapiens];NP_478067.2//protein eva-1 homolog C isoform 1 precursor [Homo sapiens]	59271	EVA1C	1.82694		NP_631916.2//zinc transporter ZIP11 isoform 2 [Homo sapiens];NP_001153242.1//zinc transporter ZIP11 isoform 1 [Homo sapiens];XP_004432764.1//PREDICTED: zinc transporter ZIP11 isoform X2 [Ceratotherium simum simum];EAW89108.1//solute carrier family 39 (metal ion transporter), member 11, isoform CRA_b [Homo sapiens]	201266	SLC39A11	-1.7511
NP_001007539.1//protein shisa-2 homolog precursor [Homo sapiens]	387914	SHISA2	1.82676		NP_001120651.2//unconventional myosin-VIIa isoform 3 [Homo sapiens];NP_001120652.1//unconventional myosin-VIIa isoform 2 [Homo sapiens];NP_000251.3//unconventional myosin-VIIa isoform 1 [Homo sapiens]	4647	MYO7A	-1.75011
XP_011946100.1//PREDICTED: protocadherin gamma-B7 [Cercocebus atys]	56099	PCDHGB7	1.82547		XP_017708876.1//PREDICTED: protein S100-P [Rhinopithecus bieti]	6286	S100P	-1.74891
XP_011884245.1//PREDICTED: DNA damage-inducible transcript 4-like protein [Cercocebus atys]	115265	DDIT4L	1.82423		NP_065784.1//protein HEG homolog 1 precursor [Homo sapiens];XP_005247723.1//PREDICTED: protein HEG homolog 1 isoform X1 [Homo sapiens]	57493	HEG1	-1.74865
XP_012302172.1//intermediate conductance calcium-activated potassium channel protein 4 isoform X1 [Aotus nancymaae]	3783	KCNN4	1.82305		NP_001539.3//interferon-induced protein with tetratricopeptide repeats 1 isoform 1 [Homo sapiens]	3434	IFIT1	-1.74822
XP_021577252.1//single-minded homolog 2-like [Ictidomys tridecemlineatus];NP_033664.2//single-minded homolog 2 short isoform [Homo sapiens];NP_005060.1//single-minded homolog 2 long isoform [Homo sapiens]	6493	SIM2	1.82209		BAG65446.1//unnamed protein product [Homo sapiens];NP_002501.1//transmembrane glycoprotein NMB isoform b precursor [Homo sapiens]	10457	GPNMB	-1.74748
NP_061160.3//apolipoprotein B receptor [Homo sapiens]	55911	APOBR	1.82157		NP_055684.3//IQ motif and SEC7 domain-containing protein 1 isoform b [Homo sapiens];NP_001127854.1//IQ motif and SEC7 domain-containing protein 1 isoform a [Homo sapiens];EAW64148.1//IQ motif and Sec7 domain 1, isoform CRA_b [Homo sapiens];XP_011532610.1//PREDICTED: IQ motif and SEC7 domain-containing protein 1 isoform X7 [Homo sapiens]	9922	IQSEC1	-1.74723
XP_012364243.1//PREDICTED: doublecortin domain-containing protein 2 isoform X1 [Nomascus leucogenys]	51473	DCDC2	1.82095		NP_115789.1//normal mucosa of esophagus-specific gene 1 protein [Homo sapiens]	84419	C15orf48	-1.74707
XP_011756226.1//PREDICTED: UDP-GlcNAc:betaGal beta-1,3-N-acetylglucosaminyltransferase 9 isoform X1 [Macaca nemestrina]	84752	B3GNT9	1.82077		NP_009151.1//carbonic anhydrase 5B, mitochondrial precursor [Homo sapiens]	11238	CA5B	-1.74624
NP_001317603.1//LIM and calponin homology domains-containing protein 1 isoform i [Homo sapiens];NP_001276051.1//LIM and calponin homology domains-containing protein 1 isoform f [Homo sapiens];NP_001106188.1//LIM and calponin homology domains-containing protein 1 isoform b [Homo sapiens];NP_001317720.1//LIM and calponin homology domains-containing protein 1 isoform p [Homo sapiens];NP_055803.2//LI…	22998	LIMCH1	1.81931		EAW51872.1//hypothetical protein FLJ90586, isoform CRA_b [Homo sapiens]	135932	TMEM139	-1.74591
NP_001326.2//cathepsin W preproprotein [Homo sapiens]	1521	CTSW	1.81915		NP_001154912.2//receptor-type tyrosine-protein phosphatase H isoform 2 precursor [Homo sapiens];XP_011525485.1//PREDICTED: receptor-type tyrosine-protein phosphatase H isoform X4 [Homo sapiens];XP_016882545.1//PREDICTED: receptor-type tyrosine-protein phosphatase H isoform X1 [Homo sapiens];NP_002833.4//receptor-type tyrosine-protein phosphatase H isoform 1 precursor [Homo sapiens];XP_016882547.1…	5794	PTPRH	-1.74537
XP_010386645.1//PREDICTED: thrombospondin-2 isoform X1 [Rhinopithecus roxellana];XP_012520270.1//PREDICTED: thrombospondin-2 [Propithecus coquereli]	7058	THBS2	1.81899		NP_003701.1//kunitz-type protease inhibitor 1 isoform 2 precursor [Homo sapiens];NP_857593.1//kunitz-type protease inhibitor 1 isoform 1 precursor [Homo sapiens]	6692	SPINT1	-1.74478
NP_001805.3//dipeptidyl peptidase 1 isoform a preproprotein [Homo sapiens];AAC51263.1//putative p150 [Homo sapiens]	1075	CTSC	1.81696		NP_942015.1//amphoterin-induced protein 3 precursor [Homo sapiens]	386724	AMIGO3	-1.74417
NP_004548.3//neurogenic locus notch homolog protein 4 preproprotein [Homo sapiens]	4855	NOTCH4	1.81474		NP_055918.2//plexin-D1 precursor [Homo sapiens]	23129	PLXND1	-1.74402
ELK04210.1//Junctophilin-2 [Pteropus alecto];NP_065166.2//junctophilin-2 isoform 1 [Homo sapiens]	57158	JPH2	1.81207		NP_808878.1//synaptotagmin-12 isoform a [Homo sapiens];XP_011543648.1//PREDICTED: synaptotagmin-12 isoform X1 [Homo sapiens]	91683	SYT12	-1.74229
ELR55391.1//Intraflagellar transport protein 46-like protein, partial [Bos mutus];XP_003764196.1//PREDICTED: intraflagellar transport protein 46 homolog isoform X3 [Sarcophilus harrisii]	56912	IFT46	1.81204		XP_016798658.1//PREDICTED: OTU domain-containing protein 5 isoform X4 [Pan troglodytes];XP_006256800.1//PREDICTED: OTU domain-containing protein 5 isoform X2 [Rattus norvegicus];EAW50723.1//OTU domain containing 5, isoform CRA_b [Homo sapiens]	55593	OTUD5	-1.74153
NP_000890.1//kit ligand isoform b precursor [Homo sapiens];NP_003985.2//kit ligand isoform a precursor [Homo sapiens]	4254	KITLG	1.811		AAH12612.1//Cathepsin L1 [Homo sapiens];NP_001903.1//cathepsin L1 isoform 1 preproprotein [Homo sapiens]	1514	CTSL	-1.7414
XP_006714294.1//PREDICTED: kynurenine/alpha-aminoadipate aminotransferase, mitochondrial isoform X1 [Homo sapiens]	51166	AADAT	1.81011		NP_001640.1//protein Shroom2 isoform 1 [Homo sapiens];XP_005274557.2//PREDICTED: protein Shroom2 isoform X1 [Homo sapiens];AAC32592.1//APXL, partial [Homo sapiens]	357	SHROOM2	-1.74035
NP_060163.2//basic immunoglobulin-like variable motif-containing protein isoform a [Homo sapiens]	54841	BIVM	1.8081		XP_016874252.1//PREDICTED: serine dehydratase-like isoform X1 [Homo sapiens]	113675	SDSL	-1.74026
NP_997289.2//BEN domain-containing protein 4 isoform a [Homo sapiens];NP_001153019.1//BEN domain-containing protein 4 isoform b [Homo sapiens]	389206	BEND4	1.80663		NP_001157935.1//RANBP2-like and GRIP domain-containing protein 8 [Homo sapiens]	727851	RGPD8	-1.73957
NP_001127289.1//protocadherin gamma-A9 precursor [Pongo abelii]	56107	PCDHGA9	1.80512		NP_001269603.1//protein BEX3 isoform c [Homo sapiens];XP_003276548.2//PREDICTED: protein BEX3 isoform X1 [Nomascus leucogenys]	27018	BEX3	-1.73893
NP_001333619.1//protein RIC-3 isoform h [Homo sapiens];NP_001128581.1//protein RIC-3 isoform f precursor [Homo sapiens];NP_001193601.1//protein RIC-3 isoform e precursor [Homo sapiens];NP_078833.3//protein RIC-3 isoform c precursor [Homo sapiens];NP_001333620.1//protein RIC-3 isoform i precursor [Homo sapiens];NP_001193600.1//protein RIC-3 isoform a precursor [Homo sapiens];XP_006718380.1//PREDIC…	79608	RIC3	1.80325		NP_003724.1//2'-5'-oligoadenylate synthase-like protein isoform a [Homo sapiens];NP_937856.1//2'-5'-oligoadenylate synthase-like protein isoform b [Homo sapiens];NP_001248754.1//2'-5'-oligoadenylate synthase-like protein isoform c [Homo sapiens]	8638	OASL	-1.73816
XP_003822421.1//PREDICTED: argininosuccinate synthase isoform X1 [Pan paniscus];XP_016870218.1//PREDICTED: argininosuccinate synthase isoform X2 [Homo sapiens]	445	ASS1	1.80228		XP_011515521.1//PREDICTED: maestro heat-like repeat-containing protein family member 6 isoform X6 [Homo sapiens];NP_001094348.1//maestro heat-like repeat-containing protein family member 6 [Homo sapiens]	642475	MROH6	-1.73807
XP_017355463.1//PREDICTED: sphingosine 1-phosphate receptor 5 isoform X2 [Cebus capucinus imitator];XP_016790482.1//PREDICTED: sphingosine 1-phosphate receptor 5 isoform X1 [Pan troglodytes]	53637	S1PR5	1.80107		XP_006713693.1//PREDICTED: integrin beta-5 isoform X2 [Homo sapiens];NP_002204.2//integrin beta-5 isoform a precursor [Homo sapiens];XP_011827004.1//PREDICTED: integrin beta-5 [Mandrillus leucophaeus]	3693	ITGB5	-1.73611
NP_005550.2//laminin subunit alpha-1 precursor [Homo sapiens];XP_003817959.1//PREDICTED: laminin subunit alpha-1 isoform X2 [Pan paniscus]	284217	LAMA1	1.79973		NP_001158608.1//probable E3 ubiquitin-protein ligase HERC6 isoform 2 [Homo sapiens];NP_060382.3//probable E3 ubiquitin-protein ligase HERC6 isoform 1 [Homo sapiens]	55008	HERC6	-1.73522
NP_001034221.1//intercellular adhesion molecule 4 isoform 3 precursor [Homo sapiens];NP_001535.1//intercellular adhesion molecule 4 isoform 1 precursor [Homo sapiens]	3386	ICAM4	1.79818		NP_689856.6//protein very KIND isoform 1 [Homo sapiens];NP_001334793.1//protein very KIND isoform 2 [Homo sapiens];NP_001334795.1//protein very KIND isoform 4 [Homo sapiens];NP_001334794.1//protein very KIND isoform 3 [Homo sapiens]	85442	KNDC1	-1.7352
XP_003432158.2//protein C8orf4 homolog [Canis lupus familiaris]	56892	TCIM	1.79738		NP_009162.1//sodium- and chloride-dependent neutral and basic amino acid transporter B(0+) [Homo sapiens]	11254	SLC6A14	-1.73492
XP_020013459.1//C-terminal-binding protein 2 isoform X1 [Castor canadensis];NP_001229409.1//uncharacterized protein LOC389831 isoform 1 [Homo sapiens];NP_001308976.1//uncharacterized protein LOC102724843 [Homo sapiens]	389831	LOC389831	1.79561		NP_001287815.1//rho-related GTP-binding protein RhoD isoform 2 [Homo sapiens];NP_055393.1//rho-related GTP-binding protein RhoD isoform 1 [Homo sapiens]	29984	RHOD	-1.73378
BAD93162.1//Melanoma cell adhesion molecule variant, partial [Homo sapiens]	4162	MCAM	1.79523		NP_001157961.1//disintegrin and metalloproteinase domain-containing protein 8 isoform 2 precursor [Homo sapiens];NP_001100.3//disintegrin and metalloproteinase domain-containing protein 8 isoform 1 precursor [Homo sapiens];NP_001157962.1//disintegrin and metalloproteinase domain-containing protein 8 isoform 3 [Homo sapiens]	101	ADAM8	-1.73364
NP_690863.1//L-amino-acid oxidase isoform 1 precursor [Homo sapiens];NP_758962.1//L-amino-acid oxidase isoform 2 precursor [Homo sapiens];CAI54292.1//interleukin 4 induced protein 1 [Homo sapiens]	259307	IL4I1	1.7952		NP_060488.2//sodium-coupled neutral amino acid transporter 4 [Homo sapiens]	55089	SLC38A4	-1.73326
NP_001317254.1//intermediate filament family orphan 1 isoform 8 [Homo sapiens];XP_008971976.1//PREDICTED: intermediate filament family orphan 1 isoform X10 [Pan paniscus];NP_542768.2//intermediate filament family orphan 1 isoform 2 [Homo sapiens];XP_011519250.1//PREDICTED: intermediate filament family orphan 1 isoform X2 [Homo sapiens];NP_001180386.1//intermediate filament family orphan 1 isoform…	25900	IFFO1	1.79401		NP_060492.1//transmembrane protein 51 isoform 1 [Homo sapiens]	55092	TMEM51	-1.73035
NP_001057.1//tumor necrosis factor receptor superfamily member 1B precursor [Homo sapiens]	7133	TNFRSF1B	1.79224		NP_001675.3//plasma membrane calcium-transporting ATPase 4 isoform 4b [Homo sapiens];NP_001001396.1//plasma membrane calcium-transporting ATPase 4 isoform 4a [Homo sapiens]	493	ATP2B4	-1.7292
NP_055498.3//serine/threonine-protein kinase ULK2 [Homo sapiens]	9706	ULK2	1.79174		NP_001224.1//caveolin-2 isoform a [Homo sapiens];XP_011792810.1//PREDICTED: caveolin-2 [Colobus angolensis palliatus];NP_937855.1//caveolin-2 isoform c [Homo sapiens]	858	CAV2	-1.72787
NP_006841.1//interleukin-24 isoform 1 precursor [Homo sapiens];NP_001172086.1//interleukin-24 isoform 4 precursor [Homo sapiens];NP_001172085.1//interleukin-24 isoform 3 precursor [Homo sapiens]	11009	IL24	1.79132		NP_009124.2//annexin A10 [Homo sapiens]	11199	ANXA10	-1.72785
XP_021588824.1//A disintegrin and metalloproteinase with thrombospondin motifs 16 [Ictidomys tridecemlineatus];NP_620687.2//A disintegrin and metalloproteinase with thrombospondin motifs 16 preproprotein [Homo sapiens];ABB70405.1//ADAMTS16s alternative splice form [Homo sapiens];XP_005556624.1//PREDICTED: A disintegrin and metalloproteinase with thrombospondin motifs 16 [Macaca fascicularis]	170690	ADAMTS16	1.79102		XP_018872826.1//PREDICTED: heat shock 70 kDa protein 12B isoform X1 [Gorilla gorilla gorilla];AAH90857.1//HSPA12B protein, partial [Homo sapiens]	116835	HSPA12B	-1.72784
NP_077013.1//trafficking protein particle complex subunit 6A isoform 1 [Homo sapiens];NP_001257820.1//trafficking protein particle complex subunit 6A isoform 2 [Homo sapiens];XP_012352306.1//PREDICTED: trafficking protein particle complex subunit 6A isoform X4 [Nomascus leucogenys];XP_012352305.1//PREDICTED: trafficking protein particle complex subunit 6A isoform X3 [Nomascus leucogenys]	79090	TRAPPC6A	1.78866		XP_004059883.2//PREDICTED: proline-rich protein 22 [Gorilla gorilla gorilla]	163154	PRR22	-1.7278
NP_835464.1//serine/threonine-protein kinase Nek8 [Homo sapiens]	284086	NEK8	1.78744		NP_060309.2//lysophosphatidylcholine acyltransferase 2 [Homo sapiens]	54947	LPCAT2	-1.72681
BAC98115.1//mKIAA1180 protein, partial [Mus musculus];XP_011756303.1//PREDICTED: protein NDRG4 isoform X2 [Macaca nemestrina];XP_016011468.1//PREDICTED: protein NDRG4 isoform X1 [Rousettus aegyptiacus];XP_016011470.1//PREDICTED: protein NDRG4 isoform X3 [Rousettus aegyptiacus];XP_006721320.1//PREDICTED: protein NDRG4 isoform X12 [Homo sapiens];XP_017734420.1//PREDICTED: protein NDRG4 isoform X2 […	65009	NDRG4	1.78665		XP_012365851.1//PREDICTED: rab effector MyRIP [Nomascus leucogenys]	100463488	MTRNR2L10	-1.72545
NP_000060.2//voltage-dependent L-type calcium channel subunit alpha-1S [Homo sapiens]	779	CACNA1S	1.78632		NP_476503.1//kelch-like protein 4 isoform 2 [Homo sapiens];NP_061990.2//kelch-like protein 4 isoform 1 [Homo sapiens]	56062	KLHL4	-1.72487
NP_001280096.1//proapoptotic nucleolar protein 1 [Homo sapiens]	101927423	PANO1	1.78575		NP_000028.3//ankyrin-1 isoform 3 [Homo sapiens];NP_065208.2//ankyrin-1 isoform 4 [Homo sapiens];NP_065213.2//ankyrin-1 isoform 7 precursor [Homo sapiens];NP_065210.2//ankyrin-1 isoform 2 [Homo sapiens];NP_001135917.1//ankyrin-1 isoform 10 precursor [Homo sapiens];BAD92655.1//ankyrin 1 isoform 4 variant, partial [Homo sapiens];XP_011542802.1//PREDICTED: ankyrin-1 isoform X13 [Homo sapiens];NP_0652…	286	ANK1	-1.72447
NP_000575.1//interleukin-8 isoform 1 precursor [Homo sapiens];NP_001341769.1//interleukin-8 isoform 2 precursor [Homo sapiens]	3576	CXCL8	1.7838		XP_004700428.1//PREDICTED: ankyrin repeat and sterile alpha motif domain-containing protein 1B isoform X5 [Echinops telfairi];XP_021531253.1//ankyrin repeat and sterile alpha motif domain-containing protein 1B isoform X18 [Aotus nancymaae];NP_001190998.1//ankyrin repeat and sterile alpha motif domain-containing protein 1B isoform h [Homo sapiens];NP_001339129.1//ankyrin repeat and sterile alpha m…	56899	ANKS1B	-1.7241
ERE92513.1//putative E3 ubiquitin-protein ligase pellino-like protein [Cricetulus griseus]	57162	PELI1	1.78375		NP_001185642.1//septin-4 isoform 4 [Homo sapiens];NP_536340.1//septin-4 isoform 2 [Homo sapiens];NP_001243711.1//septin-4 isoform 5 [Homo sapiens];NP_004565.1//septin-4 isoform 1 [Homo sapiens];XP_006722012.1//PREDICTED: septin-4 isoform X1 [Homo sapiens];XP_011731354.1//PREDICTED: uncharacterized protein LOC105476826 isoform X1 [Macaca nemestrina]	5414	2019-09-04	-1.72352
NP_110429.1//protein FAM117A [Homo sapiens]	81558	FAM117A	1.78363		NP_001307554.1//BOLA2-SMG1P6 protein isoform d [Homo sapiens];NP_001307551.1//BOLA2-SMG1P6 protein isoform a [Homo sapiens];NP_001307552.1//BOLA2-SMG1P6 protein isoform b [Homo sapiens];XP_011506905.1//PREDICTED: structure-specific endonuclease subunit SLX1 isoform X1 [Homo sapiens];NP_001307553.1//BOLA2-SMG1P6 protein isoform c [Homo sapiens]	107282092	BOLA2-SMG1P6	-1.72249
XP_004038875.2//PREDICTED: proepiregulin [Gorilla gorilla gorilla]	2069	EREG	1.78211		XP_005539920.1//PREDICTED: immunoglobulin-like domain-containing receptor 2 isoform X6 [Macaca fascicularis];NP_955383.1//immunoglobulin-like domain-containing receptor 2 precursor [Homo sapiens]	387597	ILDR2	-1.72181
NP_065871.2//phosphatidylinositol 3,4,5-trisphosphate-dependent Rac exchanger 1 protein [Homo sapiens]	57580	PREX1	1.77954		XP_016811422.1//PREDICTED: clathrin coat assembly protein AP180 isoform X2 [Pan troglodytes];XP_016811426.1//PREDICTED: clathrin coat assembly protein AP180 isoform X7 [Pan troglodytes];XP_008967705.1//PREDICTED: clathrin coat assembly protein AP180 isoform X5 [Pan paniscus];XP_016811416.1//PREDICTED: clathrin coat assembly protein AP180 isoform X1 [Pan troglodytes];AAH60818.1//SNAP91 protein [Ho…	9892	SNAP91	-1.72179
XP_003464056.2//PREDICTED: protein Wnt-10a [Cavia porcellus]	80326	WNT10A	1.77645		XP_021520769.1//bone morphogenetic protein 1 isoform X3 [Aotus nancymaae];XP_021520767.1//bone morphogenetic protein 1 isoform X1 [Aotus nancymaae];XP_005607720.1//PREDICTED: bone morphogenetic protein 1 isoform X3 [Equus caballus]	649	BMP1	-1.72109
NP_000772.2//cholesterol side-chain cleavage enzyme, mitochondrial isoform a precursor [Homo sapiens]	1583	CYP11A1	1.77506		XP_010370425.1//PREDICTED: glutathione peroxidase 7 [Rhinopithecus roxellana]	2882	GPX7	-1.72034
XP_008013613.1//PREDICTED: regulator of G-protein signaling 14 isoform X1 [Chlorocebus sabaeus]	10636	RGS14	1.77301		XP_019312227.1//PREDICTED: vascular endothelial growth factor A, partial [Panthera pardus];NP_001303939.1//vascular endothelial growth factor A isoform VEGF-Ax precursor [Homo sapiens]	7422	VEGFA	-1.71958
NP_006754.1//protein BTG2 [Homo sapiens]	7832	BTG2	1.77117		NP_056953.2//peroxisome proliferator-activated receptor gamma isoform 2 [Homo sapiens];AAO66458.1//CREB3L2-PPARgamma [Homo sapiens];XP_011532145.1//PREDICTED: peroxisome proliferator-activated receptor gamma isoform X3 [Homo sapiens];NP_001341598.1//peroxisome proliferator-activated receptor gamma isoform 5 [Homo sapiens];NP_001341597.1//peroxisome proliferator-activated receptor gamma isoform 4 …	5468	PPARG	-1.71699
BAD93055.1//heat shock 70kDa protein 1A variant, partial [Homo sapiens]	3303	HSPA1A	1.77007		NP_006334.2//tyrosine-protein kinase Mer precursor [Homo sapiens]	10461	MERTK	-1.71616
XP_020137133.1//protein sidekick-1 isoform X1 [Microcebus murinus];XP_012494361.1//PREDICTED: protein sidekick-1 [Propithecus coquereli];XP_017812061.2//LOW QUALITY PROTEIN: protein sidekick-1 [Papio anubis];XP_011513491.1//PREDICTED: protein sidekick-1 isoform X3 [Homo sapiens]	221935	SDK1	1.76756		XP_002763094.1//PREDICTED: MICOS complex subunit MIC27 isoform X2 [Callithrix jacchus];XP_011529161.1//PREDICTED: MICOS complex subunit MIC27 isoform X2 [Homo sapiens]	139322	APOOL	-1.71601
XP_005322323.3//histone H1.0 [Ictidomys tridecemlineatus]	3005	H1F0	1.76409		EDL11106.1//guanine nucleotide binding protein, alpha o, isoform CRA_a, partial [Mus musculus];XP_004286416.1//PREDICTED: guanine nucleotide-binding protein G(o) subunit alpha isoform X2 [Orcinus orca]	2775	GNAO1	-1.71401
NP_001172035.1//PI-PLC X domain-containing protein 2 isoform a [Homo sapiens];EHH61416.1//hypothetical protein EGM_19812 [Macaca fascicularis];XP_009196981.1//PI-PLC X domain-containing protein 2 isoform X1 [Papio anubis]	257068	PLCXD2	1.76261		NP_057217.2//insulin-induced gene 2 protein isoform a [Homo sapiens];AAD43048.1//insulin induced protein 2 [Homo sapiens];XP_017355724.1//PREDICTED: insulin-induced gene 2 protein isoform X5 [Cebus capucinus imitator];XP_004004796.2//PREDICTED: LOW QUALITY PROTEIN: insulin-induced gene 2 protein isoform X1 [Ovis aries]	51141	INSIG2	-1.7132
NP_036284.1//lysophosphatidic acid receptor 3 [Homo sapiens]	23566	LPAR3	1.76234		XP_017738116.1//PREDICTED: LOW QUALITY PROTEIN: NADP-dependent malic enzyme [Rhinopithecus bieti]	4199	ME1	-1.71312
NP_006056.2//signal-regulatory protein beta-1 isoform 1 precursor [Homo sapiens];NP_001317568.1//signal-regulatory protein beta-1 isoform 4 precursor [Homo sapiens];NP_001077379.1//signal-regulatory protein beta-1 isoform 2 precursor [Homo sapiens];NP_001129316.1//signal-regulatory protein beta-1 isoform 3 precursor [Homo sapiens];XP_016883070.1//PREDICTED: signal-regulatory protein beta-1 isofor…	10326	SIRPB1	1.7621		NP_076431.1//leucine-rich repeat-containing protein 61 [Homo sapiens];XP_009001101.1//PREDICTED: ZBED6 C-terminal-like protein [Callithrix jacchus]	65999	LRRC61	-1.71229
XP_021779965.1//interleukin-6 receptor subunit alpha isoform X3 [Papio anubis];XP_021779960.1//interleukin-6 receptor subunit alpha isoform X1 [Papio anubis];NP_001193795.1//interleukin-6 receptor subunit alpha isoform 3 precursor [Homo sapiens]	3570	IL6R	1.76007		NP_116221.3//low-density lipoprotein receptor-related protein 11 precursor [Homo sapiens]	84918	LRP11	-1.71195
XP_017404700.1//PREDICTED: LIM domain-containing protein 2 isoform X1 [Cebus capucinus imitator]	80774	LIMD2	1.75849		XP_017704798.1//PREDICTED: serum paraoxonase/lactonase 3 [Rhinopithecus bieti]	5446	PON3	-1.71112
XP_004747327.2//PREDICTED: glycerophosphodiester phosphodiesterase domain-containing protein 1 [Mustela putorius furo];NP_001159465.1//glycerophosphodiester phosphodiesterase domain-containing protein 1 isoform 3 [Homo sapiens]	284161	GDPD1	1.75828		NP_001164110.1//cyclin-dependent kinase 20 isoform 4 [Homo sapiens];NP_001034892.1//cyclin-dependent kinase 20 isoform 3 [Homo sapiens];XP_017827580.1//PREDICTED: cyclin-dependent kinase 20 isoform X2 [Callithrix jacchus];XP_017383984.1//PREDICTED: cyclin-dependent kinase 20 isoform X11 [Cebus capucinus imitator];NP_848519.1//cyclin-dependent kinase 20 isoform 1 [Homo sapiens];NP_036251.2//cyclin…	23552	CDK20	-1.7101
NP_001159576.1//mineralocorticoid receptor isoform 2 [Homo sapiens];NP_000892.2//mineralocorticoid receptor isoform 1 [Homo sapiens]	4306	NR3C2	1.75437		XP_005879554.1//PREDICTED: carbonic anhydrase-related protein 11 isoform X2 [Myotis brandtii]	770	CA11	-1.70836
NP_001138526.1//uncharacterized protein C2orf81 isoform 4 [Homo sapiens];NP_001303693.1//uncharacterized protein C2orf81 isoform 1 [Homo sapiens];NP_001303694.1//uncharacterized protein C2orf81 isoform 2 [Homo sapiens]	388963	C2orf81	1.75358		NP_057387.1//transcription elongation factor A protein-like 9 [Homo sapiens]	51186	TCEAL9	-1.70797
NP_078784.2//zinc finger BED domain-containing protein 2 [Homo sapiens]	79413	ZBED2	1.75343		NP_067681.1//TIR domain-containing adapter molecule 2 [Homo sapiens]	353376	TICAM2	-1.70726
NP_001035364.2//synaptonemal complex protein 2-like [Homo sapiens]	221711	SYCP2L	1.75271		ELR51492.1//Ribose-phosphate pyrophosphokinase 1, partial [Bos mutus];EHB18887.1//Ribose-phosphate pyrophosphokinase 1 [Heterocephalus glaber]	5631	PRPS1	-1.70668
NP_872342.2//gastrokine-2 precursor [Homo sapiens]	200504	GKN2	1.75205		EAW83538.1//ankyrin repeat domain 7, isoform CRA_a [Homo sapiens]	56311	ANKRD7	-1.70638
XP_012415365.1//PREDICTED: zinc finger protein 850 isoform X1 [Trichechus manatus latirostris]	147949	ZNF583	1.75203		NP_000341.2//retinal-specific ATP-binding cassette transporter [Homo sapiens]	24	ABCA4	-1.70638
BAD92300.1//Polyhomeotic-like protein 1 variant, partial [Homo sapiens]	1911	PHC1	1.75147		NP_056976.2//carbohydrate sulfotransferase 15 isoform 1 [Homo sapiens];NP_055678.2//carbohydrate sulfotransferase 15 isoform 2 [Homo sapiens]	51363	CHST15	-1.70558
NP_542197.3//collagen alpha-1(XI) chain isoform C preproprotein [Homo sapiens];NP_542196.2//collagen alpha-1(XI) chain isoform B preproprotein [Homo sapiens];NP_001177638.1//collagen alpha-1(XI) chain isoform E preproprotein [Homo sapiens];NP_001845.3//collagen alpha-1(XI) chain isoform A preproprotein [Homo sapiens]	1301	COL11A1	1.75134		NP_000188.1//testosterone 17-beta-dehydrogenase 3 [Homo sapiens]	3293	HSD17B3	-1.70553
NP_775494.1//protein SSX7 [Homo sapiens]	280658	SSX7	1.75134		ELR58752.1//Copine-7, partial [Bos mutus];XP_009195338.1//copine-7 [Papio anubis];NP_705900.1//copine-7 isoform a [Homo sapiens]	27132	CPNE7	-1.70363
NP_001483.3//embryonic growth/differentiation factor 1 precursor [Homo sapiens];NP_067090.1//ceramide synthase 1 isoform 1 [Homo sapiens]	10715	CERS1	1.75117		NP_036390.3//hairy/enhancer-of-split related with YRPW motif protein 1 isoform a [Homo sapiens];NP_001035798.1//hairy/enhancer-of-split related with YRPW motif protein 1 isoform b [Homo sapiens];XP_017377364.1//PREDICTED: hairy/enhancer-of-split related with YRPW motif protein 1 isoform X3 [Cebus capucinus imitator]	23462	HEY1	-1.70337
NP_001009991.2//synaptotagmin-like protein 3 isoform 2 [Homo sapiens];NP_001229313.1//synaptotagmin-like protein 3 isoform 1 [Homo sapiens]	94120	SYTL3	1.74825		XP_004443423.2//PREDICTED: uncharacterized protein LOC101401292 [Ceratotherium simum simum]	550643	NBDY	-1.70335
XP_017358374.1//PREDICTED: cystine/glutamate transporter isoform X1 [Cebus capucinus imitator];NP_055146.1//cystine/glutamate transporter [Homo sapiens]	23657	SLC7A11	1.74741		NP_001185538.1//ensconsin isoform 2 [Homo sapiens];NP_003971.1//ensconsin isoform 3 [Homo sapiens];NP_001185537.1//ensconsin isoform 1 [Homo sapiens];NP_001185540.1//ensconsin isoform 4 [Homo sapiens];NP_001185545.1//ensconsin isoform 6 [Homo sapiens];NP_001185544.1//ensconsin isoform 5 [Homo sapiens];NP_001185546.1//ensconsin isoform 7 [Homo sapiens]	9053	MAP7	-1.70273
AAG01181.1//rhotekin, partial [Homo sapiens];NP_149035.1//rhotekin isoform b [Homo sapiens];NP_001015055.1//rhotekin isoform a [Homo sapiens]	6242	RTKN	1.74709		NP_001297.1//claudin-3 [Homo sapiens]	1365	CLDN3	-1.70229
NP_001012779.2//RGM domain family member B [Homo sapiens];XP_009239196.1//PREDICTED: RGM domain family member B isoform X1 [Pongo abelii]	285704	RGMB	1.74557		NP_002169.1//insulin-like growth factor-binding protein 6 precursor [Homo sapiens];AAA88070.1//insulin-like growth factor binding protein 6, partial [Homo sapiens]	3489	IGFBP6	-1.70195
NP_149988.1//UNC119-binding protein C5orf30 [Homo sapiens];XP_014321285.1//PREDICTED: UNC119-binding protein C5orf30 homolog isoform X2 [Myotis lucifugus]	90355	C5orf30	1.74317		NP_001332936.1//UPF0602 protein C4orf47 isoform 2 [Homo sapiens];NP_001107829.1//UPF0602 protein C4orf47 isoform 1 [Homo sapiens]	441054	C4orf47	-1.70025
EHH20567.1//hypothetical protein EGK_03445 [Macaca mulatta]	338821	SLCO1B7	1.7411		XP_021778096.1//retinoic acid receptor gamma isoform X1 [Papio anubis];XP_004406288.2//PREDICTED: LOW QUALITY PROTEIN: retinoic acid receptor gamma [Odobenus rosmarus divergens];NP_001230661.1//retinoic acid receptor gamma isoform 3 [Homo sapiens];XP_011903502.1//PREDICTED: retinoic acid receptor gamma isoform X5 [Cercocebus atys]	5916	RARG	-1.69971
NP_001278517.1//transmembrane protein 106A isoform c [Homo sapiens];NP_659478.1//transmembrane protein 106A isoform a [Homo sapiens];NP_001278516.1//transmembrane protein 106A isoform b [Homo sapiens]	113277	TMEM106A	1.74094		Q9N2K0.1//RecName: Full=HERV-H_2q24.3 provirus ancestral Env polyprotein; AltName: Full=Env protein HERV-H/p62; AltName: Full=Env protein HERV-H19; AltName: Full=Env protein HERV-Hcl.3; AltName: Full=Envelope polyprotein; AltName: Full=HERV-H/env62; Contains: RecName: Full=Surface protein; Short=SU; Contains: RecName: Full=Transmembrane protein; Short=TM; Flags: Precursor;NP_001269289.1//zinc fin…	51427	ZNF107	-1.69875
NP_113603.1//gasdermin-C [Homo sapiens]	56169	GSDMC	1.74061		NP_002236.1//potassium channel subfamily K member 1 [Homo sapiens]	3775	KCNK1	-1.69874
NP_115523.2//ubiquitin carboxyl-terminal hydrolase 44 [Homo sapiens]	84101	USP44	1.74034		NP_002347.5//myristoylated alanine-rich C-kinase substrate [Homo sapiens]	4082	MARCKS	-1.69839
XP_003467541.3//PREDICTED: homeobox protein OTX1 isoform X1 [Cavia porcellus]	5013	OTX1	1.74005		EAX04055.1//transcription factor EB, isoform CRA_a, partial [Homo sapiens];EAX04057.1//transcription factor EB, isoform CRA_c, partial [Homo sapiens];NP_001258872.1//transcription factor EB isoform 3 [Homo sapiens]	7942	TFEB	-1.69831
NP_001170902.1//transient receptor potential cation channel subfamily V member 4 isoform d [Homo sapiens];XP_011536935.2//PREDICTED: transient receptor potential cation channel subfamily V member 4 isoform X5 [Homo sapiens];XP_011536933.2//PREDICTED: transient receptor potential cation channel subfamily V member 4 isoform X2 [Homo sapiens];XP_011536934.2//PREDICTED: transient receptor potential c…	59341	TRPV4	1.73786		NP_004691.2//potassium voltage-gated channel subfamily KQT member 4 isoform a [Homo sapiens];NP_751895.1//potassium voltage-gated channel subfamily KQT member 4 isoform b [Homo sapiens]	9132	KCNQ4	-1.69826
XP_005542946.1//PREDICTED: sterile alpha motif domain-containing protein 13 isoform X3 [Macaca fascicularis];XP_005542945.1//PREDICTED: sterile alpha motif domain-containing protein 13 isoform X2 [Macaca fascicularis];XP_019269720.1//PREDICTED: sterile alpha motif domain-containing protein 13 [Panthera pardus]	148418	SAMD13	1.73665		NP_057407.2//E3 ISG15--protein ligase HERC5 [Homo sapiens];XP_017400590.1//PREDICTED: E3 ISG15--protein ligase HERC5 isoform X2 [Cebus capucinus imitator]	51191	HERC5	-1.69802
NP_001258629.1//ankyrin repeat domain-containing protein 61 [Homo sapiens]	100310846	ANKRD61	1.73476		XP_005246123.1//PREDICTED: collagen alpha-3(VI) chain isoform X5 [Homo sapiens];NP_476507.3//collagen alpha-3(VI) chain isoform 4 precursor [Homo sapiens];NP_476508.2//collagen alpha-3(VI) chain isoform 5 precursor [Homo sapiens];NP_476506.3//collagen alpha-3(VI) chain isoform 3 precursor [Homo sapiens];NP_476505.3//collagen alpha-3(VI) chain isoform 2 precursor [Homo sapiens];NP_004360.2//collag…	1293	COL6A3	-1.69793
NP_001073932.1//cytoplasmic dynein 2 heavy chain 1 isoform 2 [Homo sapiens];NP_001368.2//cytoplasmic dynein 2 heavy chain 1 isoform 1 [Homo sapiens]	79659	DYNC2H1	1.73302		XP_005247626.1//PREDICTED: transmembrane protein 45A isoform X1 [Homo sapiens];XP_007984239.1//PREDICTED: transmembrane protein 45A isoform X1 [Chlorocebus sabaeus];XP_011817907.1//PREDICTED: transmembrane protein 45A isoform X1 [Colobus angolensis palliatus]	55076	TMEM45A	-1.69747
XP_016787958.1//PREDICTED: hydroperoxide isomerase ALOXE3 [Pan troglodytes]	59344	ALOXE3	1.73248		XP_005266998.1//PREDICTED: discoidin, CUB and LCCL domain-containing protein 1 isoform X1 [Homo sapiens];XP_011534075.1//PREDICTED: discoidin, CUB and LCCL domain-containing protein 1 isoform X3 [Homo sapiens]	285761	DCBLD1	-1.69745
XP_003414451.2//PREDICTED: neurexophilin-3 [Loxodonta africana]	11248	NXPH3	1.73194		XP_010367674.1//PREDICTED: sodium channel subunit beta-1 [Rhinopithecus roxellana];XP_009433539.1//PREDICTED: sodium channel subunit beta-1 isoform X1 [Pan troglodytes];EDL23950.1//sodium channel, voltage-gated, type I, beta, isoform CRA_a, partial [Mus musculus];XP_018871713.1//PREDICTED: sodium channel subunit beta-1 isoform X2 [Gorilla gorilla gorilla]	6324	SCN1B	-1.6969
NP_003813.1//nuclear receptor subfamily 5 group A member 2 isoform 2 [Homo sapiens];NP_995582.1//nuclear receptor subfamily 5 group A member 2 isoform 1 [Homo sapiens]	2494	NR5A2	1.72885		NP_036471.1//tetraspanin-15 isoform 1 [Homo sapiens];NP_001338192.1//tetraspanin-15 isoform 2 [Homo sapiens]	23555	TSPAN15	-1.69535
NP_001020437.1//UPF0524 protein C3orf70 [Homo sapiens]	285382	C3orf70	1.72871		XP_016773699.1//PREDICTED: major histocompatibility complex class I-related gene protein isoform X5 [Pan troglodytes];XP_007987490.1//PREDICTED: major histocompatibility complex class I-related gene protein isoform X1 [Chlorocebus sabaeus];NP_001181928.1//major histocompatibility complex class I-related gene protein isoform 2 precursor [Homo sapiens];XP_017807155.1//major histocompatibility compl…	3140	MR1	-1.69429
XP_011790809.1//PREDICTED: protein phosphatase 2, regulatory subunit B, gamma isoform X4 [Colobus angolensis palliatus];XP_005554495.1//PREDICTED: protein phosphatase 2, regulatory subunit B, gamma isoform X1 [Macaca fascicularis];NP_001193923.1//protein phosphatase 2, regulatory subunit B, gamma isoform c [Homo sapiens];XP_021793932.1//protein phosphatase 2, regulatory subunit B, gamma isoform X…	5522	PPP2R2C	1.72794		XP_011839000.1//PREDICTED: cullin-associated NEDD8-dissociated protein 2 isoform X1 [Mandrillus leucophaeus];NP_036430.1//cullin-associated NEDD8-dissociated protein 2 isoform 2 [Homo sapiens]	23066	CAND2	-1.69371
XP_003125468.1//protein FAM84A [Sus scrofa]	151354	FAM84A	1.72725		NP_001258703.1//ral guanine nucleotide dissociation stimulator isoform 3 [Homo sapiens];NP_006257.1//ral guanine nucleotide dissociation stimulator isoform 1 [Homo sapiens];NP_001035827.1//ral guanine nucleotide dissociation stimulator isoform 2 [Homo sapiens];XP_016817454.1//PREDICTED: ral guanine nucleotide dissociation stimulator isoform X8 [Pan troglodytes];NP_001258705.1//ral guanine nucleot…	5900	RALGDS	-1.69352
XP_005263207.1//PREDICTED: RING finger protein 150 isoform X1 [Homo sapiens];XP_004471992.1//PREDICTED: RING finger protein 150 isoform X2 [Dasypus novemcinctus];NP_065775.1//RING finger protein 150 precursor [Homo sapiens]	57484	RNF150	1.72695		XP_519300.3//PREDICTED: cadherin-related family member 3 isoform X1 [Pan troglodytes];NP_689963.2//cadherin-related family member 3 isoform 1 precursor [Homo sapiens]	222256	CDHR3	-1.69336
NP_004361.3//collagen alpha-1(XII) chain long isoform precursor [Homo sapiens];NP_542376.2//collagen alpha-1(XII) chain short isoform precursor [Homo sapiens];XP_011533737.1//PREDICTED: collagen alpha-1(XII) chain isoform X3 [Homo sapiens]	1303	COL12A1	1.72665		NP_612460.1//IQ domain-containing protein D isoform 2 [Homo sapiens];NP_001317381.1//IQ domain-containing protein D isoform 1 [Homo sapiens]	115811	IQCD	-1.69312
NP_001010872.1//protein FAM83B [Homo sapiens]	222584	FAM83B	1.72658		NP_110417.2//T-cell immunomodulatory protein isoform 1 precursor [Homo sapiens];AAG41782.1//CDA08 [Homo sapiens]	81533	ITFG1	-1.69281
BAH13422.1//unnamed protein product [Homo sapiens];XP_017703031.1//PREDICTED: B-cell receptor CD22 isoform X1 [Rhinopithecus bieti];XP_018871403.1//PREDICTED: B-cell receptor CD22 isoform X4 [Gorilla gorilla gorilla];XP_009433591.1//PREDICTED: B-cell receptor CD22 isoform X10 [Pan troglodytes];XP_012355506.1//PREDICTED: B-cell receptor CD22 isoform X1 [Nomascus leucogenys];XP_009433587.1//PREDICT…	933	CD22	1.72552		NP_061000.2//gasdermin-B isoform 2 [Homo sapiens];NP_001159430.1//gasdermin-B isoform 3 [Homo sapiens];NP_001035936.1//gasdermin-B isoform 1 [Homo sapiens];NP_001159431.1//gasdermin-B isoform 4 [Homo sapiens]	55876	GSDMB	-1.69257
NP_001123655.1//dnaJ homolog subfamily A member 4 isoform 3 [Homo sapiens];NP_061072.3//dnaJ homolog subfamily A member 4 isoform 1 [Homo sapiens];XP_020739523.1//dnaJ homolog subfamily A member 4 isoform X2 [Odocoileus virginianus texanus]	55466	DNAJA4	1.7249		NP_060374.2//tetratricopeptide repeat protein 22 isoform 2 [Homo sapiens];NP_001107580.1//tetratricopeptide repeat protein 22 isoform 1 [Homo sapiens]	55001	TTC22	-1.69243
XP_005387097.2//PREDICTED: endothelial transcription factor GATA-2 [Chinchilla lanigera];XP_006091372.2//PREDICTED: endothelial transcription factor GATA-2 isoform X1 [Myotis lucifugus];NP_001139134.1//endothelial transcription factor GATA-2 isoform 2 [Homo sapiens]	2624	GATA2	1.7228		NP_000111.1//epoxide hydrolase 1 [Homo sapiens]	2052	EPHX1	-1.69156
NP_001128243.1//solute carrier family 12 member 5 isoform 1 [Homo sapiens];AAI54377.1//SLC12A5 protein, partial [Bos taurus];BAC85543.1//unnamed protein product [Homo sapiens]	57468	SLC12A5	1.72142		NP_001307201.1//inactive phospholipase D5 isoform 4 [Homo sapiens];XP_002760912.2//PREDICTED: inactive phospholipase D5 isoform X2 [Callithrix jacchus];NP_689879.2//inactive phospholipase D5 isoform 1 [Homo sapiens];ELK16472.1//hypothetical protein PAL_GLEAN10000689, partial [Pteropus alecto]	200150	PLD5	-1.68882
EAW89243.1//5', 3'-nucleotidase, cytosolic, isoform CRA_c [Homo sapiens];EAW89242.1//5', 3'-nucleotidase, cytosolic, isoform CRA_b [Homo sapiens];XP_008964180.1//PREDICTED: 5'(3')-deoxyribonucleotidase, cytosolic type, partial [Pan paniscus];NP_001239306.1//5'(3')-deoxyribonucleotidase, cytosolic type isoform 2 [Homo sapiens]	30833	NT5C	1.71967		CAA88742.1//OA1 [Homo sapiens]	4935	GPR143	-1.68798
XP_005268489.1//PREDICTED: annexin A6 isoform X1 [Homo sapiens];NP_001146.2//annexin A6 isoform 1 [Homo sapiens]	309	ANXA6	1.71939		XP_018891771.1//PREDICTED: tetratricopeptide repeat protein 36 [Gorilla gorilla gorilla];XP_008971701.1//PREDICTED: tetratricopeptide repeat protein 36 [Pan paniscus];NP_001333027.1//tetratricopeptide repeat protein 36 isoform c [Homo sapiens]	143941	TTC36	-1.68723
XP_011918103.1//PREDICTED: secretogranin-2 [Cercocebus atys]	7857	SCG2	1.71925		XP_009241639.1//PREDICTED: protein FAM115C isoform X1 [Pongo abelii];EHH61538.1//hypothetical protein EGM_19442 [Macaca fascicularis];NP_001123498.2//TRPM8 channel-associated factor 2 isoform B [Homo sapiens];XP_012302973.1//TRPM8 channel-associated factor 2 isoform X1 [Aotus nancymaae];XP_006715990.1//PREDICTED: TRPM8 channel-associated factor 2 isoform X1 [Homo sapiens];BAG59629.1//unnamed prot…	285966	TCAF2	-1.6871
NP_828848.3//cytosolic phospholipase A2 delta [Homo sapiens]	283748	PLA2G4D	1.71739		NP_001012421.1//ankyrin repeat domain-containing protein 20A2 [Homo sapiens]	441430	ANKRD20A2	-1.6862
NP_659494.2//cdc42 effector protein 5 [Homo sapiens]	148170	CDC42EP5	1.71473		XP_008060637.1//neuroblastoma suppressor of tumorigenicity 1 isoform X1 [Carlito syrichta];NP_001191015.1//neuroblastoma suppressor of tumorigenicity 1 isoform 3 [Homo sapiens];XP_016795207.1//PREDICTED: neuroblastoma suppressor of tumorigenicity 1 isoform X2 [Pan troglodytes];NP_877421.2//neuroblastoma suppressor of tumorigenicity 1 isoform 1 [Homo sapiens]	4681	NBL1	-1.68606
XP_005261394.1//PREDICTED: DNA dC-;NP_689639.2//DNA dC-;XP_016884085.1//PREDICTED: DNA dC-	140564	APOBEC3D	1.71414		NP_054727.1//coiled-coil domain-containing protein 22 [Homo sapiens];XP_005272656.1//PREDICTED: coiled-coil domain-containing protein 22 isoform X1 [Homo sapiens]	28952	CCDC22	-1.68595
XP_017725392.1//PREDICTED: thioredoxin reductase 3 isoform X1 [Rhinopithecus bieti];AAH50032.1//TXNRD3 protein, partial [Homo sapiens]	114112	TXNRD3	1.71406		AAH40878.1//KIF7 protein, partial [Homo sapiens];XP_011519833.1//PREDICTED: kinesin-like protein KIF7 isoform X1 [Homo sapiens]	374654	KIF7	-1.68578
XP_004396009.1//PREDICTED: zinc finger protein 641 isoform X1 [Odobenus rosmarus divergens];XP_006729336.1//PREDICTED: zinc finger protein 641 [Leptonychotes weddellii];XP_004384592.1//PREDICTED: zinc finger protein 641 isoform X2 [Trichechus manatus latirostris]	121274	ZNF641	1.71238		NP_001304064.1//6-phosphofructo-2-kinase/fructose-2,6-bisphosphatase 4 isoform c [Homo sapiens];NP_001304066.1//6-phosphofructo-2-kinase/fructose-2,6-bisphosphatase 4 isoform e [Homo sapiens];NP_001304063.1//6-phosphofructo-2-kinase/fructose-2,6-bisphosphatase 4 isoform a [Homo sapiens];XP_021790127.1//6-phosphofructo-2-kinase/fructose-2,6-bisphosphatase 4 isoform X2 [Papio anubis];NP_001304065.1…	5210	PFKFB4	-1.68539
NP_874364.1//refilin-B [Homo sapiens]	359845	RFLNB	1.7106		NP_065983.1//melanoma-associated antigen E1 [Homo sapiens]	57692	MAGEE1	-1.68338
NP_066569.1//membrane transport protein XK precursor [Homo sapiens]	7504	XK	1.70826		XP_007982130.1//PREDICTED: C-X-C chemokine receptor type 6 [Chlorocebus sabaeus]	10663	CXCR6	-1.6812
NP_001073865.1//transmembrane protein FAM155A [Homo sapiens]	728215	FAM155A	1.7071		XP_008962181.1//PREDICTED: androgen-induced gene 1 protein isoform X1 [Pan paniscus];XP_009240616.1//PREDICTED: androgen-induced gene 1 protein [Pongo abelii];XP_017385886.1//PREDICTED: androgen-induced gene 1 protein isoform X2 [Cebus capucinus imitator];XP_008962182.1//PREDICTED: androgen-induced gene 1 protein isoform X2 [Pan paniscus];XP_011817432.1//PREDICTED: androgen-induced gene 1 protein…	51390	AIG1	-1.68105
NP_997263.2//uncharacterized protein C15orf52 [Homo sapiens]	388115	CCDC9B	1.70689		NP_001186753.1//uncharacterized serine/threonine-protein kinase SBK3 [Homo sapiens]	100130827	SBK3	-1.6795
NP_079076.3//serine/threonine-protein kinase Nek11 isoform 1 [Homo sapiens];NP_001308151.1//serine/threonine-protein kinase Nek11 isoform 5 [Homo sapiens];NP_001339962.1//serine/threonine-protein kinase Nek11 isoform 12 [Homo sapiens];NP_001339966.1//serine/threonine-protein kinase Nek11 isoform 14 [Homo sapiens];NP_001339973.1//serine/threonine-protein kinase Nek11 isoform 16 [Homo sapiens];NP_0…	79858	NEK11	1.70665		XP_016814327.1//PREDICTED: serine/threonine/tyrosine-interacting-like protein 1 isoform X7 [Pan troglodytes];NP_057170.1//serine/threonine/tyrosine-interacting-like protein 1 isoform a [Homo sapiens];NP_001304716.1//serine/threonine/tyrosine-interacting-like protein 1 isoform b [Homo sapiens];XP_011514594.1//PREDICTED: serine/threonine/tyrosine-interacting-like protein 1 isoform X2 [Homo sapiens]…	51657	STYXL1	-1.67832
NP_115743.1//zinc finger BED domain-containing protein 3 [Homo sapiens]	84327	ZBED3	1.70529		XP_008687362.1//PREDICTED: triple QxxK/R motif-containing protein isoform X3 [Ursus maritimus];XP_008687360.1//PREDICTED: triple QxxK/R motif-containing protein isoform X2 [Ursus maritimus];XP_008687358.1//PREDICTED: triple QxxK/R motif-containing protein isoform X1 [Ursus maritimus];XP_019652411.1//PREDICTED: triple QxxK/R motif-containing protein isoform X1 [Ailuropoda melanoleuca];AAG35476.1//…	286144	TRIQK	-1.67746
EAW92523.1//spectrin, beta, non-erythrocytic 5 [Homo sapiens]	51332	SPTBN5	1.70495		XP_020850446.1//zinc finger protein 420-like [Phascolarctos cinereus]	90987	ZNF251	-1.67552
XP_003780466.1//PREDICTED: LOW QUALITY PROTEIN: protocadherin beta-15 [Pongo abelii]	56121	PCDHB15	1.70362		NP_940863.3//LON peptidase N-terminal domain and RING finger protein 2 [Homo sapiens]	164832	LONRF2	-1.67434
XP_008961512.1//PREDICTED: A-kinase anchor protein 2 isoform X2 [Pan paniscus];XP_004048467.2//PREDICTED: paralemmin-2 isoform X1 [Gorilla gorilla gorilla];NP_009134.1//PALM2-AKAP2 protein isoform 1 [Homo sapiens];XP_016815823.1//PREDICTED: paralemmin-2 isoform X6 [Pan troglodytes];XP_016815821.1//PREDICTED: paralemmin-2 isoform X4 [Pan troglodytes];EAW59054.1//hCG28765, isoform CRA_d [Homo sapie…	445815	PALM2-AKAP2	1.70266		CAH92343.1//hypothetical protein [Pongo abelii]	245972	ATP6V0D2	-1.67327
NP_714925.2//uncharacterized protein C10orf67, mitochondrial isoform 1 [Homo sapiens];NP_001338235.1//uncharacterized protein C10orf67, mitochondrial isoform 2 [Homo sapiens]	256815	C10orf67	1.70161		NP_075386.1//regulator of nonsense transcripts 3B isoform 2 [Homo sapiens];NP_542199.1//regulator of nonsense transcripts 3B isoform 1 [Homo sapiens]	65109	UPF3B	-1.6728
NP_001264162.1//delta(14)-sterol reductase isoform 2 [Homo sapiens];NP_003264.2//delta(14)-sterol reductase isoform 1 [Homo sapiens]	7108	TM7SF2	1.70112		NP_001035233.1//sodium channel protein type 2 subunit alpha isoform 2 [Homo sapiens];NP_066287.2//sodium channel protein type 2 subunit alpha isoform 1 [Homo sapiens]	6326	SCN2A	-1.67199
NP_001181988.1//pleckstrin homology domain-containing family O member 2 isoform 2 [Homo sapiens];NP_079477.2//pleckstrin homology domain-containing family O member 2 isoform 1 [Homo sapiens]	80301	PLEKHO2	1.69995		NP_849194.1//BTB/POZ domain-containing adapter for CUL3-mediated RhoA degradation protein 1 [Homo sapiens]	253980	KCTD13	-1.67109
AAA35817.1//fructose-1,6-bisphosphatase [Homo sapiens];XP_004440867.1//PREDICTED: fructose-1,6-bisphosphatase 1 [Ceratotherium simum simum]	2203	FBP1	1.69943		NP_001766.2//ADP-ribosyl cyclase/cyclic ADP-ribose hydrolase 1 [Homo sapiens]	952	CD38	-1.67079
XP_002816042.1//PREDICTED: protocadherin beta-8 [Pongo abelii]	56128	PCDHB8	1.69932		NP_116215.1//UDP-xylose and UDP-N-acetylglucosamine transporter [Homo sapiens];XP_011885396.1//PREDICTED: UDP-xylose and UDP-N-acetylglucosamine transporter isoform X1 [Cercocebus atys]	84912	SLC35B4	-1.67078
XP_021552938.1//V-type proton ATPase subunit G 2 [Neomonachus schauinslandi];XP_022366453.1//V-type proton ATPase subunit G 2 isoform X2 [Enhydra lutris kenyoni];AAH68023.1//ATP6V1G2 protein, partial [Homo sapiens]	534	ATP6V1G2	1.69885		XP_018892989.1//PREDICTED: synaptotagmin-like protein 2 isoform X12 [Gorilla gorilla gorilla];NP_116561.1//synaptotagmin-like protein 2 isoform a [Homo sapiens];XP_016873429.1//PREDICTED: synaptotagmin-like protein 2 isoform X21 [Homo sapiens];XP_012360328.1//PREDICTED: synaptotagmin-like protein 2 isoform X10 [Nomascus leucogenys];NP_996813.1//synaptotagmin-like protein 2 isoform f [Homo sapiens…	54843	SYTL2	-1.67075
XP_021083798.1//protein MB21D2 [Mesocricetus auratus]	151963	MB21D2	1.69865		NP_066357.2//60S ribosomal protein L36a isoform a [Homo sapiens];NP_001186901.1//60S ribosomal protein L36a isoform b [Homo sapiens]	6173	RPL36A	-1.67026
NP_075463.2//protein furry homolog [Homo sapiens]	10129	FRY	1.69817		NP_001313.1//cystatin-SA precursor [Homo sapiens]	1470	CST2	-1.67026
NP_006456.1//AT-rich interactive domain-containing protein 3B isoform 2 [Homo sapiens];NP_001294868.1//AT-rich interactive domain-containing protein 3B isoform 1 [Homo sapiens]	10620	ARID3B	1.69522		NP_004473.2//polypeptide N-acetylgalactosaminyltransferase 3 [Homo sapiens]	2591	GALNT3	-1.66987
NP_001334892.1//ecto-NOX disulfide-thiol exchanger 1 isoform a [Homo sapiens];XP_015294702.1//PREDICTED: ecto-NOX disulfide-thiol exchanger 1 isoform X1 [Macaca fascicularis]	55068	ENOX1	1.69438		NP_003089.1//alpha-1-syntrophin [Homo sapiens]	6640	SNTA1	-1.66914
NP_114120.2//synaptotagmin-16 [Homo sapiens]	83851	SYT16	1.69426		XP_007995694.1//PREDICTED: potassium voltage-gated channel subfamily A member 7 [Chlorocebus sabaeus]	3743	KCNA7	-1.66896
NP_060909.1//protein IMPACT [Homo sapiens]	55364	IMPACT	1.6925		NP_000393.4//glucose-6-phosphate 1-dehydrogenase isoform a [Homo sapiens]	2539	G6PD	-1.66882
AAH05043.1//MGC31957 protein [Homo sapiens];AAB71413.1//cytotoxic TRAIL receptor-3 [Homo sapiens]	8794	TNFRSF10C	1.69197		XP_003281053.1//PREDICTED: beta-galactosidase-1-like protein 2 isoform X1 [Nomascus leucogenys]	89944	GLB1L2	-1.66871
NP_001290457.1//tubulin beta-6 chain isoform 5 [Homo sapiens];NP_001290455.1//tubulin beta-6 chain isoform 3 [Homo sapiens];XP_011840912.1//PREDICTED: tubulin beta-6 chain isoform X1 [Mandrillus leucophaeus];XP_020034565.1//tubulin beta-6 chain [Castor canadensis];NP_001290454.1//tubulin beta-6 chain isoform 2 [Homo sapiens]	84617	TUBB6	1.68893		XP_002820128.1//PREDICTED: uncharacterized protein C9orf152 homolog [Pongo abelii]	401546	C9orf152	-1.66759
NP_001503.1//glutathione S-transferase A4 [Homo sapiens]	2941	GSTA4	1.68719		XP_001143277.3//PREDICTED: cartilage intermediate layer protein 2 [Pan troglodytes]	148113	CILP2	-1.66706
NP_001306779.1//rho GTPase-activating protein 9 isoform 4 [Homo sapiens];EAW97015.1//Rho GTPase activating protein 9, isoform CRA_b [Homo sapiens];NP_115885.2//rho GTPase-activating protein 9 isoform 1 [Homo sapiens];EAW97016.1//Rho GTPase activating protein 9, isoform CRA_c [Homo sapiens];XP_019598008.1//PREDICTED: rho GTPase-activating protein 9 isoform X1 [Rhinolophus sinicus];Q9BRR9.2//RecNam…	64333	ARHGAP9	1.68692		NP_001189784.1//cytochrome P450 3A4 isoform 2 [Homo sapiens];XP_002817781.1//PREDICTED: cytochrome P450 3A8 isoform X1 [Pongo abelii]	1576	CYP3A4	-1.66698
XP_004019080.2//PREDICTED: histone H2B type 1 isoform X1 [Ovis aries]	8970	HIST1H2BJ	1.68683		NP_001159375.1//syntaxin-1A isoform 2 [Homo sapiens];XP_002743976.1//PREDICTED: syntaxin-1A isoform X1 [Callithrix jacchus];BAC78519.1//syntaxin 1C [Homo sapiens]	6804	STX1A	-1.66634
NP_002010.2//vascular endothelial growth factor receptor 1 isoform 1 precursor [Homo sapiens];XP_008969852.1//PREDICTED: vascular endothelial growth factor receptor 1 isoform X2 [Pan paniscus];NP_001153392.1//vascular endothelial growth factor receptor 1 isoform 2 precursor [Homo sapiens];NP_001153503.1//vascular endothelial growth factor receptor 1 isoform 4 precursor [Homo sapiens]	2321	FLT1	1.68625		NP_071430.2//receptor-transporting protein 4 [Homo sapiens]	64108	RTP4	-1.66505
NP_057686.2//C-C chemokine receptor type 10 [Homo sapiens]	2826	CCR10	1.68518		NP_683513.1//C-C motif chemokine 28 isoform a precursor [Homo sapiens];XP_007959700.1//PREDICTED: C-C motif chemokine 28 [Chlorocebus sabaeus]	56477	CCL28	-1.6642
NP_001265603.1//uncharacterized protein LOC643365 [Homo sapiens]	643365	LINC00452	1.68408		NP_078781.3//NADPH oxidase 5 isoform 1 [Homo sapiens];NP_001171708.1//NADPH oxidase 5 isoform 2 [Homo sapiens];NP_001171709.1//NADPH oxidase 5 isoform 3 [Homo sapiens];BAB15319.1//unnamed protein product [Homo sapiens]	79400	NOX5	-1.664
NP_004224.1//CD83 antigen isoform a precursor [Homo sapiens];NP_001035370.1//CD83 antigen isoform b precursor [Homo sapiens]	9308	CD83	1.68281		XP_016800098.1//PREDICTED: NF-kappa-B essential modulator isoform X4 [Pan troglodytes];NP_001093326.2//NF-kappa-B essential modulator isoform b [Homo sapiens];NP_001138727.1//NF-kappa-B essential modulator isoform c [Homo sapiens]	8517	IKBKG	-1.66303
XP_007973264.1//PREDICTED: transmembrane protein 171 isoform X1 [Chlorocebus sabaeus];XP_007973272.1//PREDICTED: transmembrane protein 171 isoform X2 [Chlorocebus sabaeus]	134285	TMEM171	1.68265		XP_016775034.1//PREDICTED: serine protease HTRA1 [Pan troglodytes]	5654	HTRA1	-1.66295
NP_001009905.1//UDP-GlcNAc:betaGal beta-1,3-N-acetylglucosaminyltransferase-like protein 1 isoform a [Homo sapiens];XP_011521837.1//PREDICTED: UDP-GlcNAc:betaGal beta-1,3-N-acetylglucosaminyltransferase-like protein 1 isoform X5 [Homo sapiens];NP_001307671.1//UDP-GlcNAc:betaGal beta-1,3-N-acetylglucosaminyltransferase-like protein 1 isoform b [Homo sapiens]	146712	B3GNTL1	1.67904		BAH11640.1//unnamed protein product [Homo sapiens];XP_007983271.1//PREDICTED: 4-aminobutyrate aminotransferase, mitochondrial isoform X1 [Chlorocebus sabaeus]	18	ABAT	-1.66237
NP_000228.1//lipoprotein lipase precursor [Homo sapiens]	4023	LPL	1.67867		NP_683760.1//tumor necrosis factor receptor superfamily member 19 isoform 2 precursor [Homo sapiens];NP_061117.2//tumor necrosis factor receptor superfamily member 19 isoform 1 precursor [Homo sapiens];NP_001341914.1//tumor necrosis factor receptor superfamily member 19 isoform 4 precursor [Homo sapiens]	55504	TNFRSF19	-1.66222
NP_004806.3//rho GTPase-activating protein 29 isoform a [Homo sapiens];NP_001315594.1//rho GTPase-activating protein 29 isoform b [Homo sapiens];NP_001315595.1//rho GTPase-activating protein 29 isoform c [Homo sapiens]	9411	ARHGAP29	1.67788		XP_016817457.1//PREDICTED: globoside alpha-1,3-N-acetylgalactosaminyltransferase 1 isoform X4 [Pan troglodytes];AAH32499.1//Globoside alpha-1,3-N-acetylgalactosaminyltransferase 1 [Homo sapiens];XP_009455861.1//PREDICTED: globoside alpha-1,3-N-acetylgalactosaminyltransferase 1 isoform X1 [Pan troglodytes];XP_016817460.1//PREDICTED: globoside alpha-1,3-N-acetylgalactosaminyltransferase 1 isoform X…	26301	GBGT1	-1.66051
NP_001307422.1//transcription cofactor vestigial-like protein 3 isoform 2 [Homo sapiens];NP_001307423.1//transcription cofactor vestigial-like protein 3 isoform 3 [Homo sapiens];XP_010381082.1//PREDICTED: transcription cofactor vestigial-like protein 3 [Rhinopithecus roxellana]	389136	VGLL3	1.67703		XP_019350688.1//PREDICTED: H(+)/Cl(-) exchange transporter 4 [Alligator mississippiensis];XP_019384888.1//PREDICTED: H(+)/Cl(-) exchange transporter 4 [Crocodylus porosus]	1183	CLCN4	-1.6605
XP_018926469.1//PREDICTED: uncharacterized protein LOC109053539 [Cyprinus carpio]	440686	HIST2H3PS2	1.67636		BAD92748.1//ras homolog gene family, member U variant, partial [Homo sapiens]	58480	RHOU	-1.6601
NP_004056.2//cerebellar degeneration-related antigen 1 [Homo sapiens]	1038	CDR1	1.67622		AAH68199.1//SLC25A5 protein, partial [Homo sapiens]	292	SLC25A5	-1.66001
XP_011526231.1//PREDICTED: NACHT domain- and WD repeat-containing protein 1 isoform X1 [Homo sapiens];NP_001007526.3//NACHT domain- and WD repeat-containing protein 1 isoform 1 [Homo sapiens]	284434	NWD1	1.67594		NP_004842.1//napsin-A preproprotein [Homo sapiens]	9476	NAPSA	-1.65978
NP_055215.2//ly6/PLAUR domain-containing protein 3 precursor [Homo sapiens]	27076	LYPD3	1.67585		NP_003889.1//synaptojanin-2 isoform 1 [Homo sapiens]	8871	SYNJ2	-1.65814
XP_016864110.1//PREDICTED: TNFAIP3-interacting protein 3 isoform X4 [Homo sapiens];NP_001231693.1//TNFAIP3-interacting protein 3 isoform 3 [Homo sapiens];XP_011530558.1//PREDICTED: TNFAIP3-interacting protein 3 isoform X3 [Homo sapiens]	79931	TNIP3	1.67506		BAD93059.1//ADP,ATP carrier protein, liver isoform T2 variant, partial [Homo sapiens]	293	SLC25A6	-1.65796
XP_011761821.1//PREDICTED: glycoprotein endo-alpha-1,2-mannosidase-like protein isoform X2 [Macaca nemestrina];NP_001026910.1//glycoprotein endo-alpha-1,2-mannosidase-like protein isoform 1 precursor [Homo sapiens];NP_001106954.1//glycoprotein endo-alpha-1,2-mannosidase-like protein isoform 3 precursor [Homo sapiens]	149175	MANEAL	1.67493		NP_061991.3//transmembrane protein 234 precursor [Homo sapiens]	56063	TMEM234	-1.65782
NP_002117.1//hepatic leukemia factor isoform 1 [Homo sapiens];EDL15886.1//hepatic leukemia factor, isoform CRA_c, partial [Mus musculus]	3131	HLF	1.67476		XP_008971333.1//PREDICTED: RNA-binding protein 41 isoform X2 [Pan paniscus];XP_003819720.2//PREDICTED: RNA-binding protein 41 isoform X7 [Pan paniscus];XP_008971338.1//PREDICTED: RNA-binding protein 41 isoform X6 [Pan paniscus];XP_018875191.1//PREDICTED: RNA-binding protein 41 [Gorilla gorilla gorilla];NP_001311172.1//RNA-binding protein 41 isoform 4 [Homo sapiens]	55285	RBM41	-1.65526
XP_012322477.1//protocadherin alpha-13 isoform X7 [Aotus nancymaae]	56136	PCDHA13	1.67475		NP_115603.2//transmembrane protein 164 isoform b [Homo sapiens];XP_017401989.1//PREDICTED: transmembrane protein 164 isoform X1 [Cebus capucinus imitator];XP_007990748.1//PREDICTED: transmembrane protein 164 isoform X5 [Chlorocebus sabaeus]	84187	TMEM164	-1.65464
NP_001157940.1//TRAM adaptor with GOLD domain isoform 1 precursor [Homo sapiens];NP_067681.1//TIR domain-containing adapter molecule 2 [Homo sapiens];NP_861974.1//transmembrane emp24 domain-containing protein 7 precursor [Homo sapiens]	100302736	TMED7-TICAM2	1.67437		NP_001010888.3//probable ribonuclease ZC3H12B [Homo sapiens]	340554	ZC3H12B	-1.65434
NP_068373.1//fatty acid desaturase 3 [Homo sapiens];XP_009244554.1//PREDICTED: fatty acid desaturase 3 [Pongo abelii];BAH12081.1//unnamed protein product [Homo sapiens]	3995	FADS3	1.67371		XP_014982364.1//PREDICTED: zinc finger BED domain-containing protein 1 isoform X2 [Macaca mulatta];XP_014982363.1//PREDICTED: zinc finger BED domain-containing protein 1 isoform X1 [Macaca mulatta]	9189	ZBED1	-1.65391
NP_001308858.1//creatine kinase U-type, mitochondrial isoform 3 [Homo sapiens];NP_001308856.1//creatine kinase U-type, mitochondrial isoform 2 [Homo sapiens];XP_014997561.1//PREDICTED: creatine kinase U-type, mitochondrial [Macaca mulatta];NP_066270.1//creatine kinase U-type, mitochondrial precursor [Homo sapiens]	548596	CKMT1A	1.67371		NP_006749.1//splicing factor U2AF 35 kDa subunit isoform a [Homo sapiens];NP_001307579.1//splicing factor U2AF 35 kDa subunit-like protein isoform 3 [Homo sapiens];XP_004092375.1//PREDICTED: splicing factor U2AF 35 kDa subunit isoform X2 [Nomascus leucogenys];NP_001020374.1//splicing factor U2AF 35 kDa subunit isoform b [Homo sapiens]	102724594	U2AF1L5	-1.65318
XP_003266535.1//PREDICTED: protocadherin alpha-12 isoform X2 [Nomascus leucogenys]	56137	PCDHA12	1.67359		XP_011519716.1//PREDICTED: death-associated protein kinase 2 isoform X4 [Homo sapiens];NP_055141.2//death-associated protein kinase 2 [Homo sapiens]	23604	DAPK2	-1.65268
NP_001318029.1//ankyrin repeat domain-containing protein 18A isoform 1 [Homo sapiens];EAW58249.1//hCG2010829, partial [Homo sapiens]	253650	ANKRD18A	1.6729		NP_001284702.1//pregnancy-specific beta-1-glycoprotein 1 isoform 4 precursor [Homo sapiens];NP_001317453.1//pregnancy-specific beta-1-glycoprotein 1 isoform 5 precursor [Homo sapiens];NP_008836.2//pregnancy-specific beta-1-glycoprotein 1 isoform 1 precursor [Homo sapiens];NP_001171755.1//pregnancy-specific beta-1-glycoprotein 1 isoform 3 precursor [Homo sapiens];NP_001171754.1//pregnancy-specific…	5669	PSG1	-1.65196
NP_775912.2//ephrin type-A receptor 10 isoform 2 precursor [Homo sapiens];NP_001092909.1//ephrin type-A receptor 10 isoform 3 precursor [Homo sapiens]	284656	EPHA10	1.67289		P29034.3//RecName: Full=Protein S100-A2; AltName: Full=CAN19; AltName: Full=Protein S-100L; AltName: Full=S100 calcium-binding protein A2	6273	S100A2	-1.65192
NP_076922.1//homeobox protein Hox-B9 [Homo sapiens]	3219	HOXB9	1.67008		XP_017383295.1//PREDICTED: nuclear receptor subfamily 4 group A member 3 isoform X1 [Cebus capucinus imitator];XP_011738484.1//PREDICTED: nuclear receptor subfamily 4 group A member 3 isoform X3 [Macaca nemestrina];AAB36006.1//steroid/thyroid orphan receptor homolog gene, partial [Homo sapiens]	8013	NR4A3	-1.65151
XP_021571051.1//zinc finger protein 311 [Carlito syrichta]	282890	ZNF311	1.66907		AAA61336.1//ZP3 protein [Homo sapiens];NP_001103824.1//zona pellucida sperm-binding protein 3 isoform 1 precursor [Homo sapiens]	7784	ZP3	-1.6515
XP_021799842.1//DNA dC-;NP_660341.2//DNA dC-	200316	APOBEC3F	1.6684		XP_012606320.1//5-hydroxytryptamine receptor 1D [Microcebus murinus]	3352	HTR1D	-1.65119
NP_001184145.1//asialoglycoprotein receptor 1 isoform b [Homo sapiens];XP_003810158.1//PREDICTED: asialoglycoprotein receptor 1 isoform X1 [Pan paniscus];NP_001662.1//asialoglycoprotein receptor 1 isoform a [Homo sapiens]	432	ASGR1	1.66683		NP_997201.1//protein FAM199X [Homo sapiens];XP_005262136.1//PREDICTED: protein FAM199X isoform X1 [Homo sapiens]	139231	FAM199X	-1.65072
XP_008950474.1//PREDICTED: stAR-related lipid transfer protein 13 isoform X2 [Pan paniscus];NP_821074.1//stAR-related lipid transfer protein 13 isoform 1 [Homo sapiens];NP_821075.1//stAR-related lipid transfer protein 13 isoform 2 [Homo sapiens];XP_007958277.1//PREDICTED: stAR-related lipid transfer protein 13 isoform X1 [Chlorocebus sabaeus];XP_014202906.1//PREDICTED: stAR-related lipid transfer…	90627	STARD13	1.66615		NP_001186592.1//PMF1-BGLAP protein isoform 3 [Homo sapiens];NP_001186591.1//PMF1-BGLAP protein isoform 2 [Homo sapiens];NP_001186593.1//PMF1-BGLAP protein isoform 4 [Homo sapiens];NP_001186590.1//PMF1-BGLAP protein isoform 1 [Homo sapiens]	100527963	PMF1-BGLAP	-1.64978
NP_055463.1//E3 ubiquitin-protein ligase DZIP3 [Homo sapiens];XP_011788131.1//PREDICTED: E3 ubiquitin-protein ligase DZIP3 [Colobus angolensis palliatus]	9666	DZIP3	1.66561		XP_016856525.1//PREDICTED: ubiquitin carboxyl-terminal hydrolase 21 isoform X1 [Homo sapiens];NP_001306776.1//ubiquitin carboxyl-terminal hydrolase 21 isoform a [Homo sapiens]	27005	USP21	-1.649
NP_001035167.2//galectin-9C [Homo sapiens]	654346	LGALS9C	1.66468		NP_002007.1//filaggrin [Homo sapiens]	2312	FLG	-1.64786
NP_003773.1//beta-1,3-galactosyltransferase 4 [Homo sapiens]	8705	B3GALT4	1.66449		XP_008962147.2//PREDICTED: LOW QUALITY PROTEIN: myoD family inhibitor domain-containing protein [Pan paniscus]	29969	MDFIC	-1.64779
NP_689663.2//protein FAM81A [Homo sapiens];BAG61256.1//unnamed protein product [Homo sapiens]	145773	FAM81A	1.66072		XP_008965145.1//PREDICTED: low-density lipoprotein receptor-related protein 5-like protein isoform X3 [Pan paniscus];XP_015289840.1//PREDICTED: LOW QUALITY PROTEIN: low-density lipoprotein receptor-related protein 5-like protein [Macaca fascicularis]	91355	LRP5L	-1.64771
XP_019791793.1//PREDICTED: contactin-associated protein-like 3 isoform X3 [Tursiops truncatus];AAG52889.2//cell recognition molecule CASPR3 [Homo sapiens];XP_002742807.3//PREDICTED: LOW QUALITY PROTEIN: contactin-associated protein-like 3 [Callithrix jacchus];ELK14451.1//Contactin-associated protein-like 4 [Pteropus alecto]	79937	CNTNAP3	1.65965		NP_001273278.1//kin of IRRE-like protein 1 isoform 2 precursor [Homo sapiens];XP_019523748.1//PREDICTED: kin of IRRE-like protein 1 isoform X2 [Hipposideros armiger];XP_005245362.1//PREDICTED: kin of IRRE-like protein 1 isoform X1 [Homo sapiens]	55243	KIRREL1	-1.64751
NP_001135815.1//chemokine-like receptor 1 isoform a [Homo sapiens]	1240	CMKLR1	1.65863		XP_017360238.1//PREDICTED: transcription factor COE4 isoform X1 [Cebus capucinus imitator];EAX10577.1//hCG39626, isoform CRA_b [Homo sapiens]	57593	EBF4	-1.64728
XP_007976807.1//PREDICTED: delta(24)-sterol reductase [Chlorocebus sabaeus]	1718	DHCR24	1.65818		XP_016882201.1//PREDICTED: orphan sodium- and chloride-dependent neurotransmitter transporter NTT5 isoform X1 [Homo sapiens]	28968	SLC6A16	-1.64685
XP_015102186.1//PREDICTED: leucine-rich repeat-containing protein 20 isoform X2 [Vicugna pacos];NP_997002.1//leucine-rich repeat-containing protein 20 isoform 1 [Homo sapiens];BAA91849.1//unnamed protein product [Homo sapiens]	55222	LRRC20	1.65763		NP_005389.1//protein phosphatase 1 regulatory subunit 3C [Homo sapiens]	5507	PPP1R3C	-1.64675
NP_000793.1//folate receptor alpha precursor [Homo sapiens]	2348	FOLR1	1.65654		EAW71780.1//P450 (cytochrome) oxidoreductase, isoform CRA_d [Homo sapiens]	5447	POR	-1.64642
XP_008966702.1//PREDICTED: succinyl-CoA:3-ketoacid coenzyme A transferase 2, mitochondrial [Pan paniscus]	64064	OXCT2	1.65526		XP_012509004.1//PREDICTED: dedicator of cytokinesis protein 11 isoform X1 [Propithecus coquereli];XP_021578066.1//dedicator of cytokinesis protein 11 isoform X1 [Ictidomys tridecemlineatus]	139818	DOCK11	-1.64608
NP_997512.1//ATP-binding cassette sub-family G member 1 isoform 7 [Homo sapiens];NP_997510.1//ATP-binding cassette sub-family G member 1 isoform 5 [Homo sapiens];NP_058198.2//ATP-binding cassette sub-family G member 1 isoform 2 [Homo sapiens];NP_997057.1//ATP-binding cassette sub-family G member 1 isoform 3 [Homo sapiens];NP_004906.3//ATP-binding cassette sub-family G member 1 isoform 4 [Homo sap…	9619	ABCG1	1.65508		NP_055058.2//A disintegrin and metalloproteinase with thrombospondin motifs 3 preproprotein [Homo sapiens]	9508	ADAMTS3	-1.64385
NP_689545.1//tandem C2 domains nuclear protein isoform 1 [Homo sapiens];NP_001276063.1//tandem C2 domains nuclear protein isoform 2 [Homo sapiens]	123036	TC2N	1.65433		NP_001027903.1//2'-5'-oligoadenylate synthase 2 isoform 3 [Homo sapiens];NP_002526.2//2'-5'-oligoadenylate synthase 2 isoform 2 [Homo sapiens];EAW98026.1//2'-5'-oligoadenylate synthetase 2, 69/71kDa, isoform CRA_a [Homo sapiens]	4939	OAS2	-1.64345
XP_006109804.2//PREDICTED: LOW QUALITY PROTEIN: rho-related GTP-binding protein RhoN [Myotis lucifugus]	8153	RND2	1.65423		NP_001293013.1//cilia- and flagella-associated protein 54 [Homo sapiens]	144535	CFAP54	-1.64012
NP_060147.2//myotubularin-related protein 8 [Homo sapiens]	55613	MTMR8	1.65316		NP_542388.2//radical S-adenosyl methionine domain-containing protein 2 [Homo sapiens]	91543	RSAD2	-1.63953
NP_001139249.1//peptidyl-prolyl cis-trans isomerase FKBP5 isoform 2 [Homo sapiens];NP_004108.1//peptidyl-prolyl cis-trans isomerase FKBP5 isoform 1 [Homo sapiens]	2289	FKBP5	1.65285		XP_014313762.1//PREDICTED: paired box protein Pax-6 isoform X1 [Myotis lucifugus];XP_013358393.1//PREDICTED: paired box protein Pax-6 isoform X3 [Chinchilla lanigera];XP_008001416.1//PREDICTED: paired box protein Pax-6 isoform X1 [Chlorocebus sabaeus];XP_013358392.1//PREDICTED: paired box protein Pax-6 isoform X1 [Chinchilla lanigera];XP_020934291.1//paired box protein Pax-6 isoform X1 [Sus scrof…	5080	PAX6	-1.63888
XP_011895142.1//PREDICTED: polyadenylate-binding protein-interacting protein 2B isoform X1 [Cercocebus atys]	400961	PAIP2B	1.65244		XP_017826808.1//PREDICTED: 60S ribosomal protein L39-like [Callithrix jacchus]	6170	RPL39	-1.63807
XP_007985086.1//PREDICTED: cell cycle control protein 50B [Chlorocebus sabaeus]	161291	TMEM30B	1.6512		NP_001035257.1//beta-1,3-N-acetylglucosaminyltransferase lunatic fringe isoform a precursor [Homo sapiens];XP_009440769.1//PREDICTED: beta-1,3-N-acetylglucosaminyltransferase lunatic fringe isoform X1 [Pan troglodytes];NP_002295.1//beta-1,3-N-acetylglucosaminyltransferase lunatic fringe isoform d [Homo sapiens];XP_016801464.1//PREDICTED: LOW QUALITY PROTEIN: beta-1,3-N-acetylglucosaminyltransfera…	3955	LFNG	-1.63794
CAD38622.1//hypothetical protein, partial [Homo sapiens]	255488	RNF144B	1.65087		NP_001229738.1//ankyrin repeat domain-containing protein 6 isoform a [Homo sapiens];NP_001229742.1//ankyrin repeat domain-containing protein 6 isoform c [Homo sapiens];XP_016865987.1//PREDICTED: ankyrin repeat domain-containing protein 6 isoform X13 [Homo sapiens];NP_055757.3//ankyrin repeat domain-containing protein 6 isoform b [Homo sapiens];NP_001229743.1//ankyrin repeat domain-containing prot…	22881	ANKRD6	-1.63508
NP_543011.2//protein FAM210B [Homo sapiens]	116151	FAM210B	1.65007		NP_006705.1//acid sphingomyelinase-like phosphodiesterase 3a isoform a precursor [Homo sapiens];NP_001273067.1//acid sphingomyelinase-like phosphodiesterase 3a isoform b [Homo sapiens]	10924	SMPDL3A	-1.63369
XP_002828021.2//PREDICTED: leucine-rich repeat-containing protein 45 [Pongo abelii];XP_021522025.1//ras-related C3 botulinum toxin substrate 3 isoform X2 [Aotus nancymaae]	5881	RAC3	1.64937		NP_057218.1//carboxypeptidase Q preproprotein [Homo sapiens]	10404	CPQ	-1.63284
NP_056062.1//ubiquitin carboxyl-terminal hydrolase CYLD isoform 1 [Homo sapiens];NP_001035814.1//ubiquitin carboxyl-terminal hydrolase CYLD isoform 2 [Homo sapiens]	1540	CYLD	1.64715		XP_011891405.1//PREDICTED: arylsulfatase E isoform X5 [Cercocebus atys];XP_010381794.1//PREDICTED: arylsulfatase E isoform X3 [Rhinopithecus roxellana];XP_010381793.1//PREDICTED: arylsulfatase E isoform X2 [Rhinopithecus roxellana];XP_005274575.1//PREDICTED: arylsulfatase E isoform X2 [Homo sapiens]	415	ARSE	-1.63254
NP_653251.2//hydroxyacid-oxoacid transhydrogenase, mitochondrial [Homo sapiens]	137872	ADHFE1	1.64684		XP_005675516.2//PREDICTED: transmembrane 4 L6 family member 18 isoform X2 [Capra hircus];XP_005546127.1//PREDICTED: transmembrane 4 L6 family member 18 isoform X4 [Macaca fascicularis]	116441	TM4SF18	-1.63177
EAW92466.1//delta-like 4 (Drosophila) [Homo sapiens]	54567	DLL4	1.64629		NP_115663.2//retrotransposon Gag-like protein 6 [Homo sapiens]	84247	RTL6	-1.63173
NP_001271269.1//E3 ubiquitin-protein ligase NEDD4 isoform 5 [Homo sapiens];NP_001271268.1//E3 ubiquitin-protein ligase NEDD4 isoform 4 [Homo sapiens];NP_001271267.1//E3 ubiquitin-protein ligase NEDD4 isoform 3 [Homo sapiens];NP_006145.2//E3 ubiquitin-protein ligase NEDD4 isoform 1 [Homo sapiens];XP_009427449.2//PREDICTED: E3 ubiquitin-protein ligase NEDD4 isoform X3 [Pan troglodytes];NP_940682.2/…	4734	NEDD4	1.64529		NP_067067.1//ras-related GTP-binding protein D [Homo sapiens]	58528	RRAGD	-1.63149
XP_014595129.1//PREDICTED: vasohibin-2 isoform X2 [Equus caballus];XP_019284256.1//PREDICTED: vasohibin-2 isoform X2 [Panthera pardus];XP_014595128.1//PREDICTED: vasohibin-2 isoform X1 [Equus caballus]	79805	VASH2	1.64397		XP_002808376.2//PREDICTED: TPR and ankyrin repeat-containing protein 1 [Macaca mulatta];NP_055646.2//TPR and ankyrin repeat-containing protein 1 isoform 2 [Homo sapiens]	9881	TRANK1	-1.63065
NP_001317969.1//type II inositol 3,4-bisphosphate 4-phosphatase isoform 2 [Homo sapiens];NP_003857.2//type II inositol 3,4-bisphosphate 4-phosphatase isoform 1 [Homo sapiens]	8821	INPP4B	1.64377		NP_001317606.1//T-box transcription factor TBX15 isoform 1 [Homo sapiens]	6913	TBX15	-1.62955
XP_008586404.1//PREDICTED: G-protein-signaling modulator 3 [Galeopterus variegatus];XP_011800165.1//PREDICTED: G-protein-signaling modulator 3 isoform X1 [Colobus angolensis palliatus]	63940	GPSM3	1.64334		XP_005247295.1//PREDICTED: 1-phosphatidylinositol 4,5-bisphosphate phosphodiesterase eta-1 isoform X1 [Homo sapiens];NP_001336180.1//1-phosphatidylinositol 4,5-bisphosphate phosphodiesterase eta-1 isoform d [Homo sapiens];NP_001124432.1//1-phosphatidylinositol 4,5-bisphosphate phosphodiesterase eta-1 isoform a [Homo sapiens];NP_001124433.1//1-phosphatidylinositol 4,5-bisphosphate phosphodiesteras…	23007	PLCH1	-1.62955
XP_523607.3//PREDICTED: schlafen family member 5 [Pan troglodytes]	162394	SLFN5	1.64257		EAW86030.1//BMP and activin membrane-bound inhibitor homolog (Xenopus laevis), isoform CRA_a [Homo sapiens]	25805	BAMBI	-1.62902
NP_689740.2//monocarboxylate transporter 14 [Homo sapiens]	151473	SLC16A14	1.64237		XP_002748638.2//PREDICTED: keratin, type I cytoskeletal 23 [Callithrix jacchus];NP_056330.3//keratin, type I cytoskeletal 23 isoform 1 [Homo sapiens]	25984	KRT23	-1.62786
NP_065847.1//semaphorin-6A isoform 2 precursor [Homo sapiens];NP_001287709.1//semaphorin-6A isoform 1 precursor [Homo sapiens]	57556	SEMA6A	1.64171		XP_003804646.1//PREDICTED: protein spinster homolog 1 isoform X1 [Pan paniscus];XP_006721159.1//PREDICTED: protein spinster homolog 1 isoform X4 [Homo sapiens];NP_114427.1//protein spinster homolog 1 isoform 1 [Homo sapiens];NP_001135923.1//protein spinster homolog 1 isoform 3 [Homo sapiens]	83985	SPNS1	-1.62781
NP_001333519.1//insulin-induced gene 1 protein isoform 4 [Homo sapiens];NP_938151.1//insulin-induced gene 1 protein isoform 3 [Homo sapiens];NP_938150.2//insulin-induced gene 1 protein isoform 2 [Homo sapiens];NP_001333523.1//insulin-induced gene 1 protein isoform 5 [Homo sapiens];NP_005533.2//insulin-induced gene 1 protein isoform 1 [Homo sapiens]	3638	INSIG1	1.64143		XP_016780158.1//PREDICTED: ATP-dependent RNA helicase DDX51 isoform X1 [Pan troglodytes];NP_778236.2//ATP-dependent RNA helicase DDX51 [Homo sapiens]	317781	DDX51	-1.62745
XP_015426472.1//PREDICTED: thiamin pyrophosphokinase 1 isoform X3 [Myotis davidii];NP_001035947.1//thiamin pyrophosphokinase 1 isoform b [Homo sapiens];XP_021520956.1//thiamin pyrophosphokinase 1 isoform X2 [Aotus nancymaae];AAH40555.1//TPK1 protein [Homo sapiens];NP_001337812.1//thiamin pyrophosphokinase 1 isoform d [Homo sapiens];NP_001337810.1//thiamin pyrophosphokinase 1 isoform c [Homo sapie…	27010	TPK1	1.64118		NP_055990.1//neurobeachin-like protein 2 [Homo sapiens];XP_018878912.1//PREDICTED: neurobeachin-like protein 2 isoform X2 [Gorilla gorilla gorilla]	23218	NBEAL2	-1.62674
NP_689857.2//protein FAM24B precursor [Homo sapiens];XP_018891203.1//PREDICTED: protein FAM24B isoform X1 [Gorilla gorilla gorilla]	196792	FAM24B	1.64073		XP_016859449.1//PREDICTED: cytochrome P450 27C1 isoform X1 [Homo sapiens]	339761	CYP27C1	-1.62595
NP_001138625.1//transmembrane protein 71 isoform 2 [Homo sapiens];Q6P5X7.2//RecName: Full=Transmembrane protein 71;NP_653250.2//transmembrane protein 71 isoform 1 [Homo sapiens]	137835	TMEM71	1.64063		XP_016801557.1//PREDICTED: LOW QUALITY PROTEIN: zinc finger protein 85-like [Pan troglodytes];XP_009241030.1//PREDICTED: LOW QUALITY PROTEIN: zinc finger protein 117-like [Pongo abelii];EAW93800.1//hypothetical protein MGC72075, isoform CRA_c [Homo sapiens];XP_018886342.1//PREDICTED: zinc finger protein 107 isoform X3 [Gorilla gorilla gorilla];XP_018886339.1//PREDICTED: zinc finger protein 107 is…	7697	ZNF138	-1.62528
XP_015451270.1//PREDICTED: beta-1,4-galactosyltransferase 6 isoform X2 [Pteropus alecto];XP_006920064.1//PREDICTED: beta-1,4-galactosyltransferase 6 isoform X1 [Pteropus alecto];XP_006722641.1//PREDICTED: beta-1,4-galactosyltransferase 6 isoform X2 [Homo sapiens]	9331	B4GALT6	1.64023		NP_001005746.1//voltage-dependent L-type calcium channel subunit beta-4 isoform c [Homo sapiens];NP_001139270.1//voltage-dependent L-type calcium channel subunit beta-4 isoform d [Homo sapiens];NP_000717.2//voltage-dependent L-type calcium channel subunit beta-4 isoform b [Homo sapiens];NP_001317044.1//voltage-dependent L-type calcium channel subunit beta-4 isoform h [Homo sapiens];NP_001317042.1…	785	CACNB4	-1.62521
NP_775915.1//uncharacterized protein C20orf197 isoform a [Homo sapiens];NP_001289744.1//uncharacterized protein C20orf197 isoform b [Homo sapiens]	284756	C20orf197	1.63838		NP_001295088.1//protransforming growth factor alpha isoform 4 precursor [Homo sapiens];XP_007938333.1//PREDICTED: protransforming growth factor alpha [Orycteropus afer afer];NP_001295087.1//protransforming growth factor alpha isoform 3 precursor [Homo sapiens]	7039	TGFA	-1.62462
XP_005246216.1//PREDICTED: grainyhead-like protein 1 homolog isoform X6 [Homo sapiens];NP_937825.2//grainyhead-like protein 1 homolog [Homo sapiens]	29841	GRHL1	1.63819		NP_001034813.2//nostrin isoform 2 [Homo sapiens];NP_001165103.1//nostrin isoform 3 [Homo sapiens];NP_001165102.1//nostrin isoform 4 [Homo sapiens]	115677	NOSTRIN	-1.62434
XP_017507571.1//PREDICTED: G-protein coupled receptor 4 [Manis javanica]	2828	GPR4	1.6373		BAC04938.1//unnamed protein product [Homo sapiens];AAH54500.1//Sema domain, immunoglobulin domain (Ig), transmembrane domain (TM) and short cytoplasmic domain, (semaphorin) 4D [Homo sapiens];NP_001135759.1//semaphorin-4D isoform 2 precursor [Homo sapiens]	10507	SEMA4D	-1.62332
NP_057678.1//peptidyl-prolyl cis-trans isomerase FKBP11 isoform 1 precursor [Homo sapiens];XP_011791609.1//PREDICTED: peptidyl-prolyl cis-trans isomerase FKBP11 isoform X2 [Colobus angolensis palliatus];NP_001137254.1//peptidyl-prolyl cis-trans isomerase FKBP11 isoform 3 precursor [Homo sapiens]	51303	FKBP11	1.63708		XP_007986542.1//PREDICTED: calpain-8 isoform X1 [Chlorocebus sabaeus]	388743	CAPN8	-1.62289
NP_001243793.1//putative tyrosine-protein phosphatase auxilin isoform 1 [Homo sapiens];XP_007976625.1//PREDICTED: putative tyrosine-protein phosphatase auxilin isoform X1 [Chlorocebus sabaeus];NP_055602.1//putative tyrosine-protein phosphatase auxilin isoform 2 [Homo sapiens]	9829	DNAJC6	1.63698		NP_001181934.1//uncharacterized protein C11orf70 isoform 2 [Homo sapiens];XP_018891491.1//PREDICTED: uncharacterized protein C11orf70 homolog isoform X2 [Gorilla gorilla gorilla];NP_116319.2//uncharacterized protein C11orf70 isoform 1 [Homo sapiens]	85016	C11orf70	-1.62232
NP_078997.4//zinc finger homeobox protein 4 [Homo sapiens]	79776	ZFHX4	1.63563		NP_742103.1//eyes absent homolog 4 isoform d [Homo sapiens];NP_742101.2//eyes absent homolog 4 isoform b [Homo sapiens];NP_001287941.1//eyes absent homolog 4 isoform e [Homo sapiens];NP_004091.3//eyes absent homolog 4 isoform a [Homo sapiens];XP_005266910.1//PREDICTED: eyes absent homolog 4 isoform X6 [Homo sapiens];NP_001287942.1//eyes absent homolog 4 isoform f [Homo sapiens]	2070	EYA4	-1.62212
NP_001278894.1//wiskott-Aldrich syndrome protein family member 3 isoform 2 [Homo sapiens];NP_006637.2//wiskott-Aldrich syndrome protein family member 3 isoform 1 [Homo sapiens]	10810	WASF3	1.63334		XP_011733703.1//PREDICTED: thymosin beta-4 [Macaca nemestrina]	7114	TMSB4X	-1.62211
XP_011539585.1//PREDICTED: synaptophysin-like protein 2 isoform X1 [Homo sapiens]	284612	SYPL2	1.6327		BAD93044.1//zinc finger, DHHC domain containing 9 variant, partial [Homo sapiens];XP_010606309.1//PREDICTED: palmitoyltransferase ZDHHC9 isoform X1 [Fukomys damarensis]	51114	ZDHHC9	-1.62209
XP_022273430.1//teneurin-2 isoform X2 [Canis lupus familiaris];XP_004371281.1//PREDICTED: teneurin-2 isoform X3 [Trichechus manatus latirostris];XP_020636172.1//teneurin-2 isoform X3 [Pogona vitticeps]	57451	TENM2	1.6301		NP_001300957.1//thromboxane-A synthase isoform 5 [Homo sapiens];NP_112246.2//thromboxane-A synthase isoform 2 [Homo sapiens];XP_003929807.1//PREDICTED: thromboxane-A synthase [Saimiri boliviensis boliviensis];NP_001124438.1//thromboxane-A synthase isoform 1 [Homo sapiens];NP_001159725.1//thromboxane-A synthase isoform 3 [Homo sapiens]	6916	TBXAS1	-1.62154
XP_006150577.2//PREDICTED: tubulin polyglutamylase TTLL11 [Tupaia chinensis];XP_003911334.2//tubulin polyglutamylase TTLL11 [Papio anubis];XP_012313631.1//tubulin polyglutamylase TTLL11 [Aotus nancymaae];XP_001089618.2//PREDICTED: tubulin polyglutamylase TTLL11 isoform X3 [Macaca mulatta];NP_001132914.1//tubulin polyglutamylase TTLL11 isoform a [Homo sapiens]	158135	TTLL11	1.62938		NP_937816.1//grainyhead-like protein 3 homolog isoform 2 [Homo sapiens];NP_937817.3//grainyhead-like protein 3 homolog isoform 3 [Homo sapiens];NP_067003.2//grainyhead-like protein 3 homolog isoform 1 [Homo sapiens]	57822	GRHL3	-1.6214
NP_112217.2//A disintegrin and metalloproteinase with thrombospondin motifs 12 isoform 1 preproprotein [Homo sapiens];NP_001311441.1//A disintegrin and metalloproteinase with thrombospondin motifs 12 isoform 3 precursor [Homo sapiens];XP_016865398.1//PREDICTED: A disintegrin and metalloproteinase with thrombospondin motifs 12 isoform X5 [Homo sapiens];NP_001311440.1//A disintegrin and metalloprot…	81792	ADAMTS12	1.6293		XP_016778110.1//PREDICTED: alpha-N-acetylneuraminide alpha-2,8-sialyltransferase isoform X1 [Pan troglodytes];XP_001099511.1//PREDICTED: alpha-N-acetylneuraminide alpha-2,8-sialyltransferase isoform X1 [Macaca mulatta]	6489	ST8SIA1	-1.62133
NP_001159736.1//latent-transforming growth factor beta-binding protein 1 isoform 4 precursor [Homo sapiens];XP_011531157.1//PREDICTED: latent-transforming growth factor beta-binding protein 1 isoform X2 [Homo sapiens];XP_005264375.1//PREDICTED: latent-transforming growth factor beta-binding protein 1 isoform X13 [Homo sapiens];XP_016859598.1//PREDICTED: latent-transforming growth factor beta-bind…	4052	LTBP1	1.6273		XP_008017611.1//PREDICTED: ubiquitin-conjugating enzyme E2 A isoform X2 [Chlorocebus sabaeus];XP_003931121.2//PREDICTED: ubiquitin-conjugating enzyme E2 A [Saimiri boliviensis boliviensis];ACQ58139.1//Ubiquitin-conjugating enzyme E2 A [Anoplopoma fimbria];XP_008017610.1//PREDICTED: ubiquitin-conjugating enzyme E2 A isoform X1 [Chlorocebus sabaeus]	7319	UBE2A	-1.62129
EAW91978.1//tumor necrosis factor receptor superfamily, member 11b (osteoprotegerin) [Homo sapiens]	4982	TNFRSF11B	1.62725		NP_001900.1//cathepsin D preproprotein [Homo sapiens]	1509	CTSD	-1.61951
NP_005923.2//mitochondrial intermediate peptidase [Homo sapiens];XP_017949521.1//PREDICTED: otolin-1 [Xenopus tropicalis];CUU98759.1//hypothetical transcript [Hymenolepis microstoma]	542767	PCOTH	1.62701		NP_001070865.1//interferon regulatory factor 2-binding protein 2 isoform B [Homo sapiens];NP_892017.2//interferon regulatory factor 2-binding protein 2 isoform A [Homo sapiens]	359948	IRF2BP2	-1.61938
EAX03906.1//cyclin-dependent kinase inhibitor 1A (p21, Cip1), isoform CRA_b [Homo sapiens];BAD93118.1//Cyclin-dependent kinase variant, partial [Homo sapiens]	1026	CDKN1A	1.62585		NP_001070656.1//heparan-sulfate 6-O-sulfotransferase 2 isoform L [Homo sapiens];NP_671704.3//heparan-sulfate 6-O-sulfotransferase 2 isoform S [Homo sapiens]	90161	HS6ST2	-1.61925
XP_017399747.1//PREDICTED: P2X purinoceptor 4 [Cebus capucinus imitator]	5025	P2RX4	1.62433		NP_705718.1//calcium/calmodulin-dependent protein kinase type 1D isoform 2 [Homo sapiens];XP_003410782.1//PREDICTED: calcium/calmodulin-dependent protein kinase type 1D isoform X1 [Loxodonta africana];XP_012621152.1//calcium/calmodulin-dependent protein kinase type 1D isoform X6 [Microcebus murinus]	57118	CAMK1D	-1.61873
NP_000349.1//transforming growth factor-beta-induced protein ig-h3 precursor [Homo sapiens]	7045	TGFBI	1.62377		NP_054752.3//methyltransferase-like protein 7A precursor [Homo sapiens]	25840	METTL7A	-1.61857
NP_001180511.1//neuronal cell adhesion molecule isoform D precursor [Homo sapiens];NP_001032209.1//neuronal cell adhesion molecule isoform A precursor [Homo sapiens];XP_003921136.1//PREDICTED: neuronal cell adhesion molecule isoform X14 [Saimiri boliviensis boliviensis];XP_003921135.1//PREDICTED: neuronal cell adhesion molecule isoform X15 [Saimiri boliviensis boliviensis];XP_003921137.1//PREDICT…	4897	NRCAM	1.62345		NP_005270.2//G-protein coupled receptor 1 [Homo sapiens]	2825	GPR1	-1.61856
NP_001127909.1//pleckstrin homology-like domain family B member 2 isoform b [Homo sapiens];XP_016797119.1//PREDICTED: pleckstrin homology-like domain family B member 2 isoform X7 [Pan troglodytes];XP_001153603.3//PREDICTED: pleckstrin homology-like domain family B member 2 isoform X9 [Pan troglodytes];BAD93140.1//LL5 beta protein variant, partial [Homo sapiens]	90102	PHLDB2	1.62342		NP_009293.1//protein diaphanous homolog 2 isoform 12C [Homo sapiens];AAI17415.1//DIAPH2 protein [Homo sapiens];AQN67630.1//Diaphanous related formin 2 [Homo sapiens];NP_006720.1//protein diaphanous homolog 2 isoform 156 [Homo sapiens];XP_016798252.1//PREDICTED: protein diaphanous homolog 2 isoform X1 [Pan troglodytes]	1730	DIAPH2	-1.6178
XP_006143378.1//PREDICTED: semaphorin-5A isoform X2 [Tupaia chinensis]	9037	SEMA5A	1.62302		NP_808881.3//2',5'-phosphodiesterase 12 isoform 1 precursor [Homo sapiens];NP_001309105.1//2',5'-phosphodiesterase 12 isoform 2 [Homo sapiens];NP_001309106.1//2',5'-phosphodiesterase 12 isoform 3 precursor [Homo sapiens]	201626	PDE12	-1.61735
NP_054786.2//O-acetyl-ADP-ribose deacetylase MACROD1 [Homo sapiens];XP_007992662.1//PREDICTED: O-acetyl-ADP-ribose deacetylase MACROD1 isoform X4 [Chlorocebus sabaeus];XP_006718584.1//PREDICTED: O-acetyl-ADP-ribose deacetylase MACROD1 isoform X3 [Homo sapiens]	28992	MACROD1	1.62143		AAH51380.1//JOSD2 protein, partial [Homo sapiens];XP_008986709.1//PREDICTED: josephin-2 isoform X3 [Callithrix jacchus]	126119	JOSD2	-1.61585
AAI50199.1//Zinc finger protein 804A [Homo sapiens]	91752	ZNF804A	1.62099		XP_008508240.1//PREDICTED: ras-related protein Rab-9B isoform X1 [Equus przewalskii]	51209	RAB9B	-1.61511
NP_001137242.1//zinc finger protein 438 isoform b [Homo sapiens];XP_016871352.1//PREDICTED: zinc finger protein 438 isoform X1 [Homo sapiens];EAW64458.1//hCG2038441, partial [Homo sapiens]	220929	ZNF438	1.62087		AHY28916.1//nuclear pore complex-interacting protein B type [Homo sapiens]	729978	NPIPB2	-1.61483
XP_011525811.1//PREDICTED: dermokine isoform X14 [Homo sapiens];AAQ88778.1//KFQG729 [Homo sapiens];NP_001339257.1//dermokine isoform 13 [Homo sapiens];XP_017359609.1//PREDICTED: dermokine isoform X2 [Cebus capucinus imitator];NP_001339261.1//dermokine isoform 16 [Homo sapiens];XP_011525808.1//PREDICTED: dermokine isoform X11 [Homo sapiens];XP_011525810.1//PREDICTED: dermokine isoform X13 [Homo sa…	93099	DMKN	1.62033		NP_001243070.1//fibrinogen silencer-binding protein [Homo sapiens];NP_036547.1//DNA repair and recombination protein RAD54B isoform 1 [Homo sapiens]	25788	RAD54B	-1.61459
NP_055682.1//kelch repeat and BTB domain-containing protein 11 [Homo sapiens]	9920	KBTBD11	1.62026		NP_001284546.1//elongation of very long chain fatty acids protein 7 isoform 2 [Homo sapiens];EAW55002.1//ELOVL family member 7, elongation of long chain fatty acids (yeast), isoform CRA_b [Homo sapiens];NP_079206.2//elongation of very long chain fatty acids protein 7 isoform 1 [Homo sapiens]	79993	ELOVL7	-1.61446
NP_997213.1//magnesium transporter NIPA3 [Homo sapiens]	152519	NIPAL1	1.61959		NP_001139745.1//transmembrane protein 64 isoform 2 [Homo sapiens];NP_001008495.2//transmembrane protein 64 isoform 1 [Homo sapiens]	169200	TMEM64	-1.61284
NP_036262.1//claudin-14 [Homo sapiens]	23562	CLDN14	1.61946		NP_001018121.1//podocalyxin isoform 1 precursor [Homo sapiens];NP_005388.2//podocalyxin isoform 2 precursor [Homo sapiens]	5420	PODXL	-1.61282
AAR01010.1//VAV-like protein, partial [Homo sapiens]	84904	ARHGEF39	1.61906		NP_543141.3//probable G-protein coupled receptor 62 [Homo sapiens]	118442	GPR62	-1.61231
NP_954856.1//voltage-dependent L-type calcium channel subunit beta-1 isoform 3 [Homo sapiens];XP_014646235.1//PREDICTED: voltage-dependent L-type calcium channel subunit beta-1 isoform X5 [Ceratotherium simum simum];XP_004012884.1//PREDICTED: voltage-dependent L-type calcium channel subunit beta-1 isoform X4 [Ovis aries];XP_004012883.1//PREDICTED: voltage-dependent L-type calcium channel subunit …	782	CACNB1	1.61893		XP_004057489.2//PREDICTED: transmembrane protein C16orf54 homolog [Gorilla gorilla gorilla]	283897	C16orf54	-1.61231
XP_004019080.2//PREDICTED: histone H2B type 1 isoform X1 [Ovis aries]	8349	HIST2H2BE	1.61875		XP_019694695.1//PREDICTED: 10 kDa heat shock protein, mitochondrial [Felis catus]	3336	HSPE1	-1.61216
XP_005582881.1//PREDICTED: period circadian protein homolog 1 isoform X1 [Macaca fascicularis]	5187	PER1	1.61861		XP_011760866.1//PREDICTED: LOW QUALITY PROTEIN: zinc finger protein 254 [Macaca nemestrina];XP_004089302.2//PREDICTED: zinc finger protein 91-like [Nomascus leucogenys];XP_008985905.2//PREDICTED: zinc finger protein 254-like isoform X2 [Callithrix jacchus];EAW84957.1//hCG1804533, isoform CRA_a [Homo sapiens];EAW93800.1//hypothetical protein MGC72075, isoform CRA_c [Homo sapiens];XP_017823389.1//P…	9534	ZNF254	-1.61154
XP_007104377.1//PREDICTED: noelin-2 [Physeter catodon];NP_477512.1//noelin-2 isoform 2 precursor [Homo sapiens];NP_001291276.1//noelin-2 isoform 1 [Homo sapiens]	93145	OLFM2	1.61846		NP_005305.1//gastrin-releasing peptide receptor [Homo sapiens]	2925	GRPR	-1.61128
NP_061721.2//protocadherin alpha-C1 isoform 1 precursor [Homo sapiens];NP_114088.2//protocadherin alpha-C1 isoform 2 precursor [Homo sapiens]	56135	PCDHAC1	1.61841		XP_021526200.1//LOW QUALITY PROTEIN: homeobox protein Hox-B4 [Aotus nancymaae]	3214	HOXB4	-1.61082
XP_014999556.1//PREDICTED: acyl-coenzyme A thioesterase 2, mitochondrial isoform X1 [Macaca mulatta];XP_006720070.1//PREDICTED: acyl-coenzyme A thioesterase 2, mitochondrial isoform X2 [Homo sapiens]	10965	ACOT2	1.61782		EAW93419.1//TNF receptor-associated factor 5, isoform CRA_a [Homo sapiens];XP_011508259.1//PREDICTED: TNF receptor-associated factor 5 isoform X1 [Homo sapiens]	7188	TRAF5	-1.61026
NP_722546.1//pyrroline-5-carboxylate reductase 1, mitochondrial isoform 2 [Homo sapiens];XP_011521887.1//PREDICTED: pyrroline-5-carboxylate reductase 1, mitochondrial isoform X2 [Homo sapiens];NP_001269210.1//pyrroline-5-carboxylate reductase 1, mitochondrial isoform 5 [Homo sapiens]	5831	PYCR1	1.61565		XP_008011435.1//PREDICTED: fascin-2 isoform X2 [Chlorocebus sabaeus];XP_008011434.1//PREDICTED: fascin-2 isoform X1 [Chlorocebus sabaeus]	25794	FSCN2	-1.60946
AAA19438.1//neutral amino acid transporter [Homo sapiens];NP_003029.2//neutral amino acid transporter A isoform 1 [Homo sapiens];XP_004369325.1//PREDICTED: neutral amino acid transporter A isoform X2 [Trichechus manatus latirostris]	6509	SLC1A4	1.6145		BAG59329.1//unnamed protein product [Homo sapiens];NP_001035932.1//melanophilin isoform 2 [Homo sapiens];NP_077006.1//melanophilin isoform 1 [Homo sapiens];NP_001268402.1//melanophilin isoform 3 [Homo sapiens];XP_006712800.1//PREDICTED: melanophilin isoform X2 [Homo sapiens];XP_006712803.1//PREDICTED: melanophilin isoform X4 [Homo sapiens];XP_006712802.1//PREDICTED: melanophilin isoform X3 [Homo …	79083	MLPH	-1.60892
XP_011845874.1//PREDICTED: fibromodulin isoform X1 [Mandrillus leucophaeus]	2331	FMOD	1.61445		NP_056259.2//transmembrane protein 158 precursor [Homo sapiens]	25907	TMEM158	-1.60858
XP_008509349.1//PREDICTED: ankyrin repeat domain-containing protein 45 isoform X1 [Equus przewalskii]	339416	ANKRD45	1.61445		NP_001307572.1//serine/threonine-protein kinase SIK1 [Homo sapiens]	102724428	SIK1B	-1.60832
XP_011230419.1//PREDICTED: nucleosome assembly protein 1-like 5 [Ailuropoda melanoleuca]	266812	NAP1L5	1.61441		CAE11868.1//hypothetical protein [Homo sapiens]	56829	ZC3HAV1	-1.6083
XP_009200492.1//beta-secretase 2 isoform X6 [Papio anubis];XP_010352819.1//PREDICTED: protein FAM3B isoform X4 [Rhinopithecus roxellana]	54097	FAM3B	1.61286		XP_016776931.1//PREDICTED: anoctamin-1 isoform X6 [Pan troglodytes]	55107	ANO1	-1.60696
XP_012589199.1//PREDICTED: echinoderm microtubule-associated protein-like 2 isoform X1 [Condylura cristata];XP_004673011.1//PREDICTED: echinoderm microtubule-associated protein-like 2 isoform X3 [Jaculus jaculus];XP_004673010.1//PREDICTED: echinoderm microtubule-associated protein-like 2 isoform X2 [Jaculus jaculus];XP_021497819.1//echinoderm microtubule-associated protein-like 2 isoform X1 [Meri…	24139	EML2	1.61244		AAH32839.2//Interferon-induced protein with tetratricopeptide repeats 2 [Homo sapiens]	3433	IFIT2	-1.60687
NP_078788.2//leucine-rich repeat-containing protein 2 [Homo sapiens]	79442	LRRC2	1.61141		NP_000205.1//protein jagged-1 precursor [Homo sapiens]	182	JAG1	-1.60662
Q719I0.2//RecName: Full=Activator of 90 kDa heat shock protein ATPase homolog 2;XP_016858867.1//PREDICTED: activator of 90 kDa heat shock protein ATPase homolog 2 isoform X4 [Homo sapiens];NP_001308231.1//activator of 90 kDa heat shock protein ATPase homolog 2 isoform 2 [Homo sapiens];AAI07762.1//USP34 protein [Homo sapiens];NP_001308233.1//activator of 90 kDa heat shock protein ATPase homolog 2 …	130872	AHSA2P	1.61089		XP_005247003.1//PREDICTED: serine/threonine-protein phosphatase 6 regulatory ankyrin repeat subunit B isoform X2 [Homo sapiens];XP_016860741.1//PREDICTED: serine/threonine-protein phosphatase 6 regulatory ankyrin repeat subunit B isoform X7 [Homo sapiens];XP_018878230.1//PREDICTED: serine/threonine-protein phosphatase 6 regulatory ankyrin repeat subunit B isoform X1 [Gorilla gorilla gorilla];NP_0…	91526	ANKRD44	-1.60493
XP_011227588.1//PREDICTED: receptor expression-enhancing protein 2 isoform X2 [Ailuropoda melanoleuca];XP_008571011.1//PREDICTED: receptor expression-enhancing protein 2 isoform X1 [Galeopterus variegatus]	51308	REEP2	1.60831		BAD92796.1//SPRY domain-containing SOCS box protein SSB-1 variant, partial [Homo sapiens]	80176	SPSB1	-1.60488
NP_065188.4//adhesion G-protein coupled receptor G6 isoform alpha 1 precursor [Homo sapiens];NP_940971.1//adhesion G-protein coupled receptor G6 isoform beta 1 precursor [Homo sapiens];NP_001027567.1//adhesion G-protein coupled receptor G6 isoform beta 2 precursor [Homo sapiens];CAE45930.1//hypothetical protein, partial [Homo sapiens]	57211	ADGRG6	1.60748		XP_007975266.1//PREDICTED: protein S100-A3 isoform X1 [Chlorocebus sabaeus]	6274	S100A3	-1.60433
XP_004040231.1//PREDICTED: dual adapter for phosphotyrosine and 3-phosphotyrosine and 3-phosphoinositide isoform X1 [Gorilla gorilla gorilla];NP_055210.2//dual adapter for phosphotyrosine and 3-phosphotyrosine and 3-phosphoinositide isoform 1 [Homo sapiens]	27071	DAPP1	1.60685		XP_017831116.1//PREDICTED: aldose reductase isoform X1 [Callithrix jacchus];XP_007981166.1//PREDICTED: aldose reductase [Chlorocebus sabaeus]	231	AKR1B1	-1.60399
XP_012612935.2//protein cornichon homolog 2 [Microcebus murinus]	254263	CNIH2	1.60657		NP_001073906.1//sushi, nidogen and EGF-like domain-containing protein 1 precursor [Homo sapiens];XP_016806403.1//PREDICTED: LOW QUALITY PROTEIN: sushi, nidogen and EGF-like domain-containing protein 1 [Pan troglodytes]	25992	SNED1	-1.60358
XP_008009822.1//PREDICTED: sphingosine kinase 1 isoform X1 [Chlorocebus sabaeus];NP_892010.2//sphingosine kinase 1 isoform 2 [Homo sapiens]	8877	SPHK1	1.60577		XP_011533977.1//PREDICTED: protein MMS22-like isoform X3 [Homo sapiens];NP_940870.2//protein MMS22-like isoform a [Homo sapiens];CAH18682.1//hypothetical protein, partial [Homo sapiens];EAW48495.1//chromosome 6 open reading frame 167, isoform CRA_b [Homo sapiens]	253714	MMS22L	-1.60336
NP_001309386.1//keratin-associated protein 4-8 isoform 2 [Homo sapiens];NP_114166.1//keratin-associated protein 4-8 isoform 1 [Homo sapiens]	728224	KRTAP4-8	1.60534		XP_003281927.1//PREDICTED: polypeptide N-acetylgalactosaminyltransferase 2 isoform X3 [Nomascus leucogenys];BAW34840.1//polypeptide N-acetylgalactosaminyltransferase 2 [Homo sapiens]	2590	GALNT2	-1.60327
NP_001243615.1//casein kinase 2, alpha 1 polypeptide-like [Homo sapiens]	283106	CSNK2A3	1.60529		XP_017201558.1//PREDICTED: glutamate--cysteine ligase regulatory subunit [Oryctolagus cuniculus]	2730	GCLM	-1.60311
XP_009242020.1//PREDICTED: small integral membrane protein 19 isoform X2 [Pongo abelii];EAW63210.1//chromosome 8 open reading frame 40, isoform CRA_b [Homo sapiens];XP_005273455.1//PREDICTED: small integral membrane protein 19 isoform X1 [Homo sapiens]	114926	SMIM19	1.60523		XP_016814284.1//PREDICTED: rhomboid domain-containing protein 2 isoform X6 [Pan troglodytes];EAW71773.1//rhomboid domain containing 2, isoform CRA_a [Homo sapiens];NP_001333117.1//rhomboid domain-containing protein 2 isoform c [Homo sapiens];NP_001333118.1//rhomboid domain-containing protein 2 isoform d [Homo sapiens]	57414	RHBDD2	-1.6029
XP_004427271.1//PREDICTED: membrane frizzled-related protein isoform X1 [Ceratotherium simum simum];XP_007897862.1//PREDICTED: collagen alpha-1(X) chain-like [Callorhinchus milii]	114902	C1QTNF5	1.60481		DAA27455.1//TPA: KIAA1129 protein-like [Bos taurus];XP_021520606.1//kelch-like protein 3 isoform X3 [Aotus nancymaae];XP_011714779.1//PREDICTED: kelch-like protein 3 isoform X3 [Macaca nemestrina]	26249	KLHL3	-1.60138
NP_001096128.1//cancer/testis antigen 62 [Homo sapiens]	196993	CT62	1.60421		XP_005258836.2//PREDICTED: proline-rich protein 19 isoform X1 [Homo sapiens]	284338	PRR19	-1.60134
EAW71291.1//D-2-hydroxyglutarate dehydrogenase, isoform CRA_b [Homo sapiens];NP_689996.4//D-2-hydroxyglutarate dehydrogenase, mitochondrial isoform 1 precursor [Homo sapiens]	728294	D2HGDH	1.60397		NP_004576.2//retinoic acid receptor responder protein 3 [Homo sapiens]	5920	RARRES3	-1.59946
XP_017357440.1//PREDICTED: kynurenine--oxoglutarate transaminase 3 isoform X1 [Cebus capucinus imitator];XP_017357441.1//PREDICTED: kynurenine--oxoglutarate transaminase 3 isoform X2 [Cebus capucinus imitator];NP_062556.2//RNA binding motif protein, X-linked-like-1 [Homo sapiens]	56267	KYAT3	1.60375		NP_065904.1//protein FAM234B [Homo sapiens]	57613	FAM234B	-1.59886
NP_001275950.1//kinesin-like protein KIF6 isoform 3 [Homo sapiens];EAX03994.1//hCG2041191, isoform CRA_b, partial [Homo sapiens];NP_001275949.1//kinesin-like protein KIF6 isoform 2 [Homo sapiens];NP_659464.3//kinesin-like protein KIF6 isoform 1 [Homo sapiens];XP_011727655.1//PREDICTED: kinesin-like protein KIF6 isoform X1 [Macaca nemestrina];XP_016865916.1//PREDICTED: kinesin-like protein KIF6 is…	221458	KIF6	1.6034		Q86VI4.1//RecName: Full=Lysosomal-associated transmembrane protein 4B; AltName: Full=Lysosome-associated transmembrane protein 4-beta	55353	LAPTM4B	-1.59859
NP_112205.2//protein amnionless precursor [Homo sapiens]	81693	AMN	1.60338		AAH68199.1//SLC25A5 protein, partial [Homo sapiens];NP_660348.2//solute carrier family 25 member 43 [Homo sapiens]	203427	SLC25A43	-1.59764
XP_021556464.1//zinc finger protein 850 isoform X1 [Neomonachus schauinslandi]	374899	ZNF829	1.60214		NP_001229381.1//interferon regulatory factor 5 isoform e [Homo sapiens];XP_005550784.1//PREDICTED: interferon regulatory factor 5 isoform X1 [Macaca fascicularis];NP_001092099.1//interferon regulatory factor 5 isoform d [Homo sapiens];NP_116032.1//interferon regulatory factor 5 isoform b [Homo sapiens]	3663	IRF5	-1.59688
NP_003982.1//endothelin receptor type B isoform 2 precursor [Homo sapiens];XP_014976756.1//PREDICTED: endothelin B receptor isoform X1 [Macaca mulatta];NP_001188326.1//endothelin receptor type B isoform 3 [Homo sapiens];XP_016809897.1//PREDICTED: zinc finger protein 454 isoform X2 [Pan troglodytes]	1910	EDNRB	1.60107		AAY84773.1//AGR2 [Homo sapiens]	10551	AGR2	-1.59508
EAW78374.1//hCG16256, isoform CRA_a [Homo sapiens];XP_003926976.1//PREDICTED: coiled-coil domain-containing protein 39 [Saimiri boliviensis boliviensis]	339829	CCDC39	1.60105		NP_000585.2//tumor necrosis factor [Homo sapiens]	7124	TNF	-1.59459
NP_001002029.3//complement C4-B preproprotein [Homo sapiens]	721	C4B	1.60099		XP_016799079.1//PREDICTED: proteolipid protein 2 [Pan troglodytes]	5355	PLP2	-1.59458
NP_001136117.1//nuclear envelope integral membrane protein 2 precursor [Homo sapiens];BAH12468.1//unnamed protein product [Homo sapiens];XP_012319560.1//nuclear envelope integral membrane protein 2 isoform X2 [Aotus nancymaae];XP_012319558.1//nuclear envelope integral membrane protein 2 isoform X1 [Aotus nancymaae]	100131211	NEMP2	1.60055		NP_115785.1//serine/threonine-protein kinase PINK1, mitochondrial precursor [Homo sapiens]	65018	PINK1	-1.59426
XP_011936659.1//PREDICTED: cytosolic phospholipase A2 gamma [Cercocebus atys];NP_003697.2//cytosolic phospholipase A2 gamma isoform 1 precursor [Homo sapiens];XP_016882902.1//PREDICTED: cytosolic phospholipase A2 gamma isoform X6 [Homo sapiens];NP_001152794.1//cytosolic phospholipase A2 gamma isoform 2 precursor [Homo sapiens];XP_011525734.1//PREDICTED: cytosolic phospholipase A2 gamma isoform X3…	8605	PLA2G4C	1.59998		XP_021557051.1//E3 ubiquitin-protein ligase pellino homolog 2 [Neomonachus schauinslandi]	57161	PELI2	-1.59404
NP_001258152.2//obscurin isoform IC [Homo sapiens];NP_001092093.2//obscurin isoform b [Homo sapiens];NP_443075.3//obscurin isoform a [Homo sapiens]	84033	OBSCN	1.59993		XP_017704478.1//PREDICTED: brefeldin A-inhibited guanine nucleotide-exchange protein 3 isoform X1 [Rhinopithecus bieti]	57221	ARFGEF3	-1.59238
XP_004858412.2//actin, aortic smooth muscle [Heterocephalus glaber];XP_019844282.1//PREDICTED: actin, aortic smooth muscle [Bos indicus];KFO23287.1//Actin, aortic smooth muscle [Fukomys damarensis]	59	ACTA2	1.59898		NP_001412.1//ETS-related transcription factor Elf-4 [Homo sapiens]	2000	ELF4	-1.58984
NP_001017923.1//uncharacterized protein C14orf28 [Homo sapiens]	122525	C14orf28	1.59874		XP_011745727.1//PREDICTED: semaphorin-6B isoform X2 [Macaca nemestrina];NP_115484.2//semaphorin-6B precursor [Homo sapiens]	10501	SEMA6B	-1.58871
NP_963868.2//anion exchange protein 3 isoform 2 [Homo sapiens];XP_021523210.1//anion exchange protein 3 [Aotus nancymaae];XP_011509967.1//PREDICTED: anion exchange protein 3 isoform X2 [Homo sapiens];XP_003818716.1//PREDICTED: LOW QUALITY PROTEIN: anion exchange protein 3 [Pan paniscus];NP_005061.2//anion exchange protein 3 isoform 1 [Homo sapiens];XP_003908044.1//anion exchange protein 3 isoform…	6508	SLC4A3	1.59755		NP_071451.2//interferon-induced helicase C domain-containing protein 1 [Homo sapiens]	64135	IFIH1	-1.58867
NP_001021100.3//tubulin monoglycylase TTLL3 [Homo sapiens];NP_001185722.1//ARPC4-TTLL3 fusion protein [Homo sapiens]	26140	TTLL3	1.59712		XP_011509485.1//PREDICTED: low-density lipoprotein receptor-related protein 2 isoform X1 [Homo sapiens];NP_004516.2//low-density lipoprotein receptor-related protein 2 precursor [Homo sapiens]	4036	LRP2	-1.58846
NP_997011.1//peroxisomal N(1)-acetyl-spermine/spermidine oxidase isoform 4 [Homo sapiens];NP_997010.1//peroxisomal N(1)-acetyl-spermine/spermidine oxidase isoform 2 [Homo sapiens];NP_690875.1//peroxisomal N(1)-acetyl-spermine/spermidine oxidase isoform 1 [Homo sapiens]	196743	PAOX	1.5956		XP_011378143.1//PREDICTED: serine palmitoyltransferase small subunit B isoform X1 [Pteropus vampyrus];XP_016861282.1//PREDICTED: serine palmitoyltransferase small subunit B isoform X1 [Homo sapiens]	165679	SPTSSB	-1.58805
NP_001265464.1//neuralized-like protein 2 isoform 2 [Homo sapiens];NP_542787.1//neuralized-like protein 2 isoform 1 [Homo sapiens]	140825	NEURL2	1.5947		XP_016858688.1//PREDICTED: TBC1 domain family member 8 isoform X6 [Homo sapiens];NP_001317277.1//TBC1 domain family member 8 isoform 1 [Homo sapiens];NP_001095896.1//TBC1 domain family member 8 isoform 2 [Homo sapiens]	11138	TBC1D8	-1.58783
NP_008952.1//protein DEPP [Homo sapiens]	11067	DEPP1	1.59441		NP_000160.1//alpha-galactosidase A precursor [Homo sapiens]	2717	GLA	-1.58774
AAC83232.1//inhibitor of apoptosis protein-1 [Homo sapiens];NP_001156.1//baculoviral IAP repeat-containing protein 3 [Homo sapiens]	330	BIRC3	1.5934		NP_001288636.1//pregnancy-specific beta-1-glycoprotein 9 isoform 2 precursor [Homo sapiens];NP_001288638.1//pregnancy-specific beta-1-glycoprotein 9 isoform 4 precursor [Homo sapiens];NP_002775.3//pregnancy-specific beta-1-glycoprotein 9 isoform 1 precursor [Homo sapiens];NP_001288637.1//pregnancy-specific beta-1-glycoprotein 9 isoform 3 precursor [Homo sapiens]	5678	PSG9	-1.58749
XP_003804986.1//PREDICTED: uncharacterized protein C16orf45 homolog [Pan paniscus];XP_004408988.1//PREDICTED: uncharacterized protein C16orf45 homolog [Odobenus rosmarus divergens]	89927	C16orf45	1.59245		NP_064608.2//extracellular serine/threonine protein kinase FAM20C precursor [Homo sapiens]	56975	FAM20C	-1.58725
NP_631903.1//stAR-related lipid transfer protein 4 isoform a [Homo sapiens];NP_001294986.1//stAR-related lipid transfer protein 4 isoform b [Homo sapiens];XP_017382704.1//PREDICTED: stAR-related lipid transfer protein 4 isoform X2 [Cebus capucinus imitator]	134429	STARD4	1.59181		XP_003823188.1//PREDICTED: lysosome-associated membrane glycoprotein 2 isoform X2 [Pan paniscus];NP_054701.1//lysosome-associated membrane glycoprotein 2 isoform B precursor [Homo sapiens];NP_001116078.1//lysosome-associated membrane glycoprotein 2 isoform C precursor [Homo sapiens]	3920	LAMP2	-1.58673
XP_005339407.2//uncharacterized protein LOC101958065 [Ictidomys tridecemlineatus]	101060200	ZNF891	1.59029		NP_001230728.1//TSC22 domain family protein 1 isoform 4 [Homo sapiens];NP_006013.1//TSC22 domain family protein 1 isoform 2 [Homo sapiens];XP_014333819.1//PREDICTED: TSC22 domain family protein 1 isoform X4 [Bos mutus];NP_904358.2//TSC22 domain family protein 1 isoform 1 [Homo sapiens];XP_020037151.1//TSC22 domain family protein 1 isoform X1 [Castor canadensis]	8848	TSC22D1	-1.58657
XP_001165276.1//PREDICTED: WD repeat domain phosphoinositide-interacting protein 1 isoform X1 [Pan troglodytes];XP_011717904.1//PREDICTED: WD repeat domain phosphoinositide-interacting protein 1 isoform X1 [Macaca nemestrina]	55062	WIPI1	1.59005		NP_071766.2//torsin-3A precursor [Homo sapiens]	64222	TOR3A	-1.58626
NP_001012649.1//interleukin-32 isoform B [Homo sapiens];NP_001295007.1//interleukin-32 isoform E precursor [Homo sapiens];XP_016784733.1//PREDICTED: interleukin-32 isoform X3 [Pan troglodytes];NP_001012651.1//interleukin-32 isoform A [Homo sapiens];XP_016784736.1//PREDICTED: interleukin-32 isoform X6 [Pan troglodytes];NP_001012652.1//interleukin-32 isoform C [Homo sapiens];NP_001012654.1//interle…	9235	IL32	1.58949		NP_005233.3//proteinase-activated receptor 2 preproprotein [Homo sapiens]	2150	F2RL1	-1.58565
NP_001124170.1//short transient receptor potential channel 3 isoform a [Homo sapiens]	7222	TRPC3	1.58938		XP_016814193.1//PREDICTED: nuclear pore complex-interacting protein family member A7-like isoform X4 [Pan troglodytes];XP_011521050.1//PREDICTED: nuclear pore complex-interacting protein family member A1 isoform X1 [Homo sapiens];NP_001264252.1//nuclear pore complex-interacting protein family member A3 [Homo sapiens]	642799	NPIPA2	-1.58536
NP_060972.3//transmembrane and coiled-coil domain-containing protein 6 isoform 2 [Homo sapiens];NP_001287909.1//transmembrane and coiled-coil domain-containing protein 6 isoform 1 [Homo sapiens];XP_004042703.2//PREDICTED: transmembrane and coiled-coil domain-containing protein 6 isoform X3 [Gorilla gorilla gorilla]	55374	TMCO6	1.58864		AAI20985.1//Nuclear transport factor 2-like export factor 2 [Homo sapiens];NP_061168.2//NTF2-related export protein 2 isoform 1 [Homo sapiens];CAC01129.1//p15-2b protein, partial [Homo sapiens]	55916	NXT2	-1.58526
XP_010951649.1//PREDICTED: RNA-binding protein with multiple splicing [Camelus bactrianus];NP_001008712.1//RNA-binding protein with multiple splicing isoform C [Homo sapiens]	11030	RBPMS	1.58852		NP_944606.2//tripartite motif-containing protein 73 [Homo sapiens];XP_003949266.2//PREDICTED: translation initiation factor IF-2-like isoform X1 [Pan troglodytes]	375593	TRIM73	-1.58488
XP_011513936.1//PREDICTED: histone deacetylase 9 isoform X7 [Homo sapiens];NP_001308802.1//histone deacetylase 9 isoform 16 [Homo sapiens];XP_016868319.1//PREDICTED: histone deacetylase 9 isoform X13 [Homo sapiens];NP_001308807.1//histone deacetylase 9 isoform 21 [Homo sapiens];NP_001191073.1//histone deacetylase 9 isoform 6 [Homo sapiens];XP_011729406.1//PREDICTED: histone deacetylase 9 isoform …	9734	HDAC9	1.58848		NP_001531.1//heat shock protein beta-1 [Homo sapiens]	3315	HSPB1	-1.58368
NP_001295107.1//E3 ubiquitin-protein ligase NEURL1B isoform hNEUR2-deltaNHR2 [Homo sapiens];NP_001136123.1//E3 ubiquitin-protein ligase NEURL1B isoform hNEUR2 [Homo sapiens];NP_001295106.1//E3 ubiquitin-protein ligase NEURL1B isoform hNEUR2-deltaNHR1 [Homo sapiens]	54492	NEURL1B	1.58831		XP_007965095.1//PREDICTED: glypican-1 [Chlorocebus sabaeus]	2817	GPC1	-1.58345
NP_115598.2//probable ubiquitin carboxyl-terminal hydrolase MINDY-4 [Homo sapiens]	84182	MINDY4	1.587		NP_001185808.1//ATP5J2-PTCD1 fusion protein [Homo sapiens]	26024	PTCD1	-1.58205
NP_056023.3//ankyrin repeat domain-containing protein 12 isoform 1 [Homo sapiens];NP_001077094.1//ankyrin repeat domain-containing protein 12 isoform 2 [Homo sapiens]	23253	ANKRD12	1.58641		XP_011519563.1//PREDICTED: hyaluronan and proteoglycan link protein 3 isoform X1 [Homo sapiens];NP_001294881.1//hyaluronan and proteoglycan link protein 3 isoform 1 [Homo sapiens]	145864	HAPLN3	-1.58196
NP_001269462.1//leucine zipper putative tumor suppressor 3 [Homo sapiens];BAA25478.2//KIAA0552 protein, partial [Homo sapiens];XP_014198462.1//PREDICTED: leucine zipper putative tumor suppressor 3 isoform X1 [Pan paniscus]	9762	LZTS3	1.5857		XP_013800596.1//PREDICTED: activin receptor type-1C isoform X2 [Apteryx australis mantelli];NP_001104503.1//activin receptor type-1C isoform 4 precursor [Homo sapiens];XP_011979620.1//PREDICTED: activin receptor type-1C isoform X6 [Ovis aries musimon]	130399	ACVR1C	-1.58182
NP_054778.2//regulator of cell cycle RGCC [Homo sapiens]	28984	RGCC	1.58465		NP_002405.1//CD99 antigen isoform a precursor [Homo sapiens];NP_001308299.1//CD99 antigen isoform f precursor [Homo sapiens];NP_001116370.1//CD99 antigen isoform b precursor [Homo sapiens];XP_007991428.1//PREDICTED: collagen alpha-1(I) chain-like [Chlorocebus sabaeus];NP_001308298.1//CD99 antigen isoform e precursor [Homo sapiens];NP_001308297.1//CD99 antigen isoform d precursor [Homo sapiens]	4267	CD99	-1.58124
NP_002413.1//stromelysin-1 preproprotein [Homo sapiens]	4314	MMP3	1.58374		NP_001171711.1//uncharacterized protein CXorf57 isoform 2 [Homo sapiens];NP_060485.4//uncharacterized protein CXorf57 isoform 1 [Homo sapiens]	55086	CXorf57	-1.58118
NP_059121.1//sperm surface protein Sp17 [Homo sapiens]	53340	SPA17	1.58357		NP_085144.1//apolipoprotein L6 [Homo sapiens]	80830	APOL6	-1.58077
NP_663325.1//scavenger receptor class F member 1 isoform 3 precursor [Homo sapiens];NP_003684.2//scavenger receptor class F member 1 isoform 1 precursor [Homo sapiens]	8578	SCARF1	1.58342		XP_012659564.1//PREDICTED: protein eva-1 homolog B [Otolemur garnettii];NP_060636.1//protein eva-1 homolog B [Homo sapiens];XP_002720729.2//PREDICTED: protein eva-1 homolog B isoform X2 [Oryctolagus cuniculus]	55194	EVA1B	-1.57932
XP_021079072.1//LOW QUALITY PROTEIN: uncharacterized protein LOC101825376 [Mesocricetus auratus]	8357	HIST1H3H	1.58307		XP_009239104.1//PREDICTED: tumor necrosis factor ligand superfamily member 4 isoform X1 [Pongo abelii];XP_007987657.1//PREDICTED: tumor necrosis factor ligand superfamily member 4 isoform X1 [Chlorocebus sabaeus]	7292	TNFSF4	-1.57904
NP_640341.1//lipase member H precursor [Homo sapiens]	200879	LIPH	1.58298		NP_008944.1//NEDD4-like E3 ubiquitin-protein ligase WWP1 [Homo sapiens]	11059	WWP1	-1.57785
EAW92408.1//dispatched homolog 2 (Drosophila), isoform CRA_b, partial [Homo sapiens]	85455	DISP2	1.58297		NP_001340910.1//lysine-specific demethylase 5C isoform 6 [Homo sapiens];NP_004178.2//lysine-specific demethylase 5C isoform 1 [Homo sapiens];NP_001340908.1//lysine-specific demethylase 5C isoform 5 [Homo sapiens];XP_011529127.1//PREDICTED: lysine-specific demethylase 5C isoform X3 [Homo sapiens];XP_014198944.1//PREDICTED: lysine-specific demethylase 5C isoform X9 [Pan paniscus];NP_001340907.1//ly…	8242	KDM5C	-1.57736
NP_001287939.1//alkylated DNA repair protein alkB homolog 8 isoform 1 [Homo sapiens];XP_011782050.1//PREDICTED: alkylated DNA repair protein alkB homolog 8 isoform X1 [Colobus angolensis palliatus];XP_005271785.1//PREDICTED: alkylated DNA repair protein alkB homolog 8 isoform X3 [Homo sapiens]	91801	ALKBH8	1.58198		NP_001017978.1//kita-kyushu lung cancer antigen 1 [Homo sapiens]	203413	CT83	-1.57723
NP_001295372.1//aldehyde oxidase 1 [Pan troglodytes]	316	AOX1	1.57989		ELK10198.1//26S proteasome non-ATPase regulatory subunit 10 [Pteropus alecto];XP_008538809.1//PREDICTED: 26S proteasome non-ATPase regulatory subunit 10 isoform X1 [Equus przewalskii]	5716	PSMD10	-1.57714
XP_011518813.1//PREDICTED: tripartite motif-containing protein 66 isoform X5 [Homo sapiens]	9866	TRIM66	1.57986		EAW92624.1//hCG1803707 [Homo sapiens];XP_012317375.1//aminopeptidase O isoform X1 [Aotus nancymaae];XP_016870724.1//PREDICTED: aminopeptidase O isoform X14 [Homo sapiens];NP_001180260.1//aminopeptidase O isoform 4 [Homo sapiens];XP_016870726.1//PREDICTED: aminopeptidase O isoform X19 [Homo sapiens];XP_004048348.1//PREDICTED: aminopeptidase O [Gorilla gorilla gorilla];NP_116212.3//aminopeptidase O…	84909	C9orf3	-1.57704
XP_008972017.1//PREDICTED: transcriptional enhancer factor TEF-3 isoform X2 [Pan paniscus];NP_003204.2//transcriptional enhancer factor TEF-3 isoform 1 [Homo sapiens];XP_014697124.1//PREDICTED: transcriptional enhancer factor TEF-3, partial [Equus asinus]	7004	TEAD4	1.5773		NP_862820.1//origin recognition complex subunit 3 isoform 1 [Homo sapiens];XP_016866125.1//PREDICTED: origin recognition complex subunit 3 isoform X8 [Homo sapiens];NP_036513.2//origin recognition complex subunit 3 isoform 2 [Homo sapiens]	23595	ORC3	-1.57701
NP_001750.1//G1/S-specific cyclin-D2 [Homo sapiens]	894	CCND2	1.57714		EAW90480.1//integrin, alpha E (antigen CD103, human mucosal lymphocyte antigen 1; alpha polypeptide) [Homo sapiens];XP_011522127.1//PREDICTED: integrin alpha-E isoform X3 [Homo sapiens]	3682	ITGAE	-1.57699
NP_001278883.1//guanylate cyclase soluble subunit beta-1 isoform 5 [Homo sapiens];XP_011530203.1//PREDICTED: guanylate cyclase soluble subunit beta-1 isoform X1 [Homo sapiens];XP_015339991.1//PREDICTED: guanylate cyclase soluble subunit beta-1 [Marmota marmota marmota];NP_001278880.1//guanylate cyclase soluble subunit beta-1 isoform 1 [Homo sapiens];NP_001278881.1//guanylate cyclase soluble subun…	2983	GUCY1B1	1.5746		NP_001019628.3//RANBP2-like and GRIP domain-containing protein 1 [Homo sapiens]	400966	RGPD1	-1.57682
XP_007994105.1//PREDICTED: fatty acid desaturase 1 isoform X1 [Chlorocebus sabaeus]	3992	FADS1	1.57355		NP_001287857.1//sorting nexin-3 isoform c [Homo sapiens];XP_014446547.1//PREDICTED: sorting nexin-3 [Tupaia chinensis]	8724	SNX3	-1.57541
BAD90382.1//mKIAA4243 protein, partial [Mus musculus]	6662	SOX9	1.57345		NP_005844.4//iroquois-class homeodomain protein IRX-5 isoform 1 [Homo sapiens];NP_001239126.1//iroquois-class homeodomain protein IRX-5 isoform 2 [Homo sapiens]	10265	IRX5	-1.57518
NP_061845.2//ganglioside-induced differentiation-associated protein 1 isoform a [Homo sapiens];BAJ65577.1//ganglioside differentiation associated protein 1 [Homo sapiens]	54332	GDAP1	1.57326		NP_005252.1//GTP-binding protein GEM [Homo sapiens]	2669	GEM	-1.57505
NP_001012279.1//protein SOGA3 precursor [Homo sapiens]	387104	SOGA3	1.57289		NP_113663.2//espin [Homo sapiens]	83715	ESPN	-1.573
NP_065119.2//phospholipid-metabolizing enzyme A-C1 [Homo sapiens]	57110	HRASLS	1.57232		NP_116247.1//protein maelstrom homolog isoform 1 [Homo sapiens];XP_011946507.1//PREDICTED: protein maelstrom homolog isoform X1 [Cercocebus atys]	84944	MAEL	-1.57262
NP_620711.3//delta and Notch-like epidermal growth factor-related receptor precursor [Homo sapiens];XP_012357545.1//PREDICTED: delta and Notch-like epidermal growth factor-related receptor [Nomascus leucogenys]	92737	DNER	1.57161		XP_009427939.2//PREDICTED: protein ABHD17C [Pan troglodytes]	58489	ABHD17C	-1.57207
NP_689658.2//protein FAM161B [Homo sapiens]	145483	FAM161B	1.57137		AGV22437.1//WWC family member 3 [Homo sapiens]	55841	WWC3	-1.57191
NP_001017995.1//SH3 and PX domain-containing protein 2B isoform a [Homo sapiens];NP_001295104.1//SH3 and PX domain-containing protein 2B isoform b [Homo sapiens]	285590	SH3PXD2B	1.57098		NP_001333643.1//arf-GAP with dual PH domain-containing protein 2 isoform 3 [Homo sapiens];NP_001333641.1//arf-GAP with dual PH domain-containing protein 2 isoform 1 [Homo sapiens];NP_060874.1//arf-GAP with dual PH domain-containing protein 2 isoform 2 [Homo sapiens];NP_001333645.1//arf-GAP with dual PH domain-containing protein 2 isoform 4 [Homo sapiens]	55803	ADAP2	-1.57174
AAH43269.1//Chromosome 7 open reading frame 31 [Homo sapiens];NP_620166.3//uncharacterized protein C7orf31 [Homo sapiens]	136895	C7orf31	1.57087		NP_001540.2//interferon-induced protein with tetratricopeptide repeats 3 isoform a [Homo sapiens]	3437	IFIT3	-1.57036
NP_065070.1//ankyrin repeat domain-containing protein 50 isoform 1 [Homo sapiens]	57182	ANKRD50	1.56947		XP_005880440.1//PREDICTED: protein YIPF6 isoform X1 [Myotis brandtii];NP_001182143.1//protein YIPF6 isoform B [Homo sapiens]	286451	YIPF6	-1.57015
NP_001280572.1//placenta growth factor isoform 3 precursor [Homo sapiens];NP_002623.2//placenta growth factor isoform 1 precursor [Homo sapiens];CAD62617.1//unnamed protein product, partial [Homo sapiens]	5228	PGF	1.56904		NP_477511.1//pre-rRNA-processing protein TSR2 homolog isoform a [Homo sapiens];NP_001333718.1//pre-rRNA-processing protein TSR2 homolog isoform b [Homo sapiens];XP_019566394.1//PREDICTED: pre-rRNA-processing protein TSR2 homolog isoform X1 [Rhinolophus sinicus]	90121	TSR2	-1.57009
XP_003815030.1//PREDICTED: proprotein convertase subtilisin/kexin type 9 isoform X2 [Pan paniscus]	255738	PCSK9	1.5677		NP_001668.1//sodium/potassium-transporting ATPase subunit beta-1 [Homo sapiens]	481	ATP1B1	-1.56969
CAD38923.2//hypothetical protein, partial [Homo sapiens];NP_001243197.1//myopalladin isoform b [Homo sapiens]	84665	MYPN	1.56769		NP_001186072.1//xin actin-binding repeat-containing protein 2 isoform 3 [Homo sapiens];A4UGR9.2//RecName: Full=Xin actin-binding repeat-containing protein 2; AltName: Full=Beta-xin; AltName: Full=Cardiomyopathy-associated protein 3; AltName: Full=Xeplin;NP_689594.4//xin actin-binding repeat-containing protein 2 isoform 1 [Homo sapiens];NP_001073278.1//xin actin-binding repeat-containing protein 2…	129446	XIRP2	-1.5696
XP_016781729.1//PREDICTED: ras-related protein Rab-15 isoform X1 [Pan troglodytes];XP_016781730.1//PREDICTED: ras-related protein Rab-15 isoform X2 [Pan troglodytes]	376267	RAB15	1.56656		ELW66379.1//Fructose-bisphosphate aldolase A [Tupaia chinensis];XP_008683470.1//PREDICTED: fructose-bisphosphate aldolase A [Ursus maritimus];XP_012360778.1//PREDICTED: fructose-bisphosphate aldolase A isoform X1 [Nomascus leucogenys];XP_015297724.1//PREDICTED: fructose-bisphosphate aldolase A [Macaca fascicularis];XP_012360779.1//PREDICTED: fructose-bisphosphate aldolase A isoform X2 [Nomascus l…	226	ALDOA	-1.56906
XP_004645585.1//PREDICTED: SEC14-like protein 4 [Octodon degus]	284904	SEC14L4	1.56593		NP_000811.1//growth arrest-specific protein 6 precursor [Homo sapiens]	2621	GAS6	-1.56827
XP_005264549.1//PREDICTED: tetratricopeptide repeat protein 31 isoform X5 [Homo sapiens];NP_071937.4//tetratricopeptide repeat protein 31 [Homo sapiens]	64427	TTC31	1.56554		NP_775918.2//E3 ubiquitin-protein ligase RNF149 precursor [Homo sapiens]	284996	RNF149	-1.56815
NP_001074919.2//leukocyte immunoglobulin-like receptor subfamily B member 3 isoform 1 precursor [Homo sapiens];NP_006855.3//leukocyte immunoglobulin-like receptor subfamily B member 3 isoform 2 precursor [Homo sapiens]	11025	LILRB3	1.56545		NP_001397.1//ephrin-B3 precursor [Homo sapiens]	1949	EFNB3	-1.56807
NP_001157918.1//uncharacterized protein C6orf132 [Homo sapiens];EAX04082.1//hCG1821876, isoform CRA_a, partial [Homo sapiens]	647024	C6orf132	1.56527		NP_001161419.1//mitochondrial import inner membrane translocase subunit Tim17-B isoform 1 [Homo sapiens];XP_003360356.4//mitochondrial import inner membrane translocase subunit Tim17-B [Sus scrofa]	10245	TIMM17B	-1.5679
NP_001180481.1//zinc finger protein 850 isoform 1 [Homo sapiens];NP_001254708.1//zinc finger protein 850 isoform 2 [Homo sapiens]	342892	ZNF850	1.56524		XP_016802952.1//PREDICTED: CAAX box protein 1 [Pan troglodytes]	8933	RTL8C	-1.56679
AAK74138.1//C21orf57 isoform A protein, partial [Homo sapiens];NP_001300953.1//putative ribonuclease isoform 5 [Homo sapiens];AAK74139.1//C21orf57 isoform B protein, partial [Homo sapiens];NP_001300952.1//putative ribonuclease isoform 4 [Homo sapiens];XP_004062993.2//PREDICTED: putative ribonuclease isoform X2 [Gorilla gorilla gorilla]	54059	YBEY	1.5647		XP_011525499.2//PREDICTED: B-cell lymphoma 3 protein isoform X1 [Homo sapiens];XP_016882598.1//PREDICTED: B-cell lymphoma 3 protein isoform X3 [Homo sapiens]	602	BCL3	-1.56635
NP_075252.2//fibroblast growth factor receptor 4 isoform 2 precursor [Homo sapiens];XP_011532766.1//PREDICTED: fibroblast growth factor receptor 4 isoform X1 [Homo sapiens];XP_016809805.1//PREDICTED: fibroblast growth factor receptor 4 isoform X3 [Pan troglodytes];AAF27432.1//fibroblast growth factor receptor 4, soluble-form splice variant [Homo sapiens]	2264	FGFR4	1.56436		NP_001170936.1//mastermind-like domain-containing protein 1 isoform 1 [Homo sapiens];XP_011529394.1//PREDICTED: mastermind-like domain-containing protein 1 isoform X1 [Homo sapiens];NP_001170937.1//mastermind-like domain-containing protein 1 isoform 3 [Homo sapiens];XP_011529397.1//PREDICTED: mastermind-like domain-containing protein 1 isoform X4 [Homo sapiens];NP_005482.2//mastermind-like domain…	10046	MAMLD1	-1.56624
XP_011542974.1//PREDICTED: phospholipid phosphatase 5 isoform X5 [Homo sapiens];NP_001341386.1//phospholipid phosphatase 5 isoform 7 [Homo sapiens];AAH62173.1//Ppapdc1b protein, partial [Mus musculus];NP_001341383.1//phospholipid phosphatase 5 isoform 5 [Homo sapiens];NP_001096030.1//phospholipid phosphatase 5 isoform 3 [Homo sapiens];XP_519712.3//PREDICTED: phospholipid phosphatase 5 isoform X1 …	84513	PLPP5	1.56282		NP_061964.3//pleckstrin homology domain-containing family A member 3 [Homo sapiens]	65977	PLEKHA3	-1.56547
XP_011518368.1//PREDICTED: interferon regulatory factor 7 isoform X3 [Homo sapiens];NP_004020.1//interferon regulatory factor 7 isoform b [Homo sapiens];NP_004022.2//interferon regulatory factor 7 isoform d [Homo sapiens];NP_001563.2//interferon regulatory factor 7 isoform a [Homo sapiens];AAB17190.1//interferon regultory factor 7 [Homo sapiens]	3665	IRF7	1.56242		NP_001158223.1//aspartyl/asparaginyl beta-hydroxylase isoform g [Homo sapiens];NP_115855.1//aspartyl/asparaginyl beta-hydroxylase isoform c [Homo sapiens];XP_016868918.1//PREDICTED: aspartyl/asparaginyl beta-hydroxylase isoform X14 [Homo sapiens];NP_004309.2//aspartyl/asparaginyl beta-hydroxylase isoform a [Homo sapiens];NP_115857.1//aspartyl/asparaginyl beta-hydroxylase isoform b [Homo sapiens];…	444	ASPH	-1.56523
XP_011542938.1//PREDICTED: transforming acidic coiled-coil-containing protein 1 isoform X13 [Homo sapiens];NP_001339715.1//transforming acidic coiled-coil-containing protein 1 isoform 13 [Homo sapiens];NP_001339711.1//transforming acidic coiled-coil-containing protein 1 isoform 9 [Homo sapiens];NP_006274.2//transforming acidic coiled-coil-containing protein 1 isoform 1 [Homo sapiens];NP_001339716…	6867	TACC1	1.5621		XP_004697192.1//PREDICTED: homeobox protein Nkx-2.5 [Echinops telfairi];NP_004378.1//homeobox protein Nkx-2.5 isoform 1 [Homo sapiens]	1482	NKX2-5	-1.56483
NP_001334919.1//MAM domain-containing protein 2 isoform 2 precursor [Homo sapiens];NP_694999.3//MAM domain-containing protein 2 isoform 1 precursor [Homo sapiens]	256691	MAMDC2	1.56162		NP_006652.1//cAMP and cAMP-inhibited cGMP 3',5'-cyclic phosphodiesterase 10A isoform 2 [Homo sapiens];AAD32596.1//3',5'-cyclic nucleotide phosphodiesterase 10A2, partial [Homo sapiens];XP_011533689.2//PREDICTED: cAMP and cAMP-inhibited cGMP 3',5'-cyclic phosphodiesterase 10A isoform X1 [Homo sapiens]	10846	PDE10A	-1.56444
XP_005268554.1//PREDICTED: arf-GAP with Rho-GAP domain, ANK repeat and PH domain-containing protein 3 isoform X1 [Homo sapiens];NP_071926.4//arf-GAP with Rho-GAP domain, ANK repeat and PH domain-containing protein 3 [Homo sapiens];XP_006714855.1//PREDICTED: arf-GAP with Rho-GAP domain, ANK repeat and PH domain-containing protein 3 isoform X3 [Homo sapiens]	64411	ARAP3	1.56083		NP_006408.3//interferon-induced protein 44 [Homo sapiens];XP_005270437.1//PREDICTED: interferon-induced protein 44 isoform X3 [Homo sapiens]	10561	IFI44	-1.5644
NP_612461.1//dehydrogenase/reductase SDR family member 1 [Homo sapiens]	115817	DHRS1	1.56074		NP_001273572.1//transcription termination factor 3, mitochondrial isoform 2 precursor [Homo sapiens];NP_057026.3//transcription termination factor 3, mitochondrial isoform 1 precursor [Homo sapiens]	51001	MTERF3	-1.56382
NP_001094343.1//uncharacterized protein C16orf46 isoform 1 [Homo sapiens];NP_689550.2//uncharacterized protein C16orf46 isoform 2 [Homo sapiens]	123775	C16orf46	1.5606		NP_008840.1//ras-specific guanine nucleotide-releasing factor 2 [Homo sapiens]	5924	RASGRF2	-1.5633
NP_057502.2//merlin isoform 2 [Homo sapiens];NP_000259.1//merlin isoform 1 [Homo sapiens];NP_861968.1//merlin isoform 7 [Homo sapiens];NP_861971.1//merlin isoform 8 [Homo sapiens];XP_010357726.1//PREDICTED: merlin isoform X3 [Rhinopithecus roxellana];NP_861966.1//merlin isoform 5 [Homo sapiens];NP_861967.1//merlin isoform 6 [Homo sapiens]	4771	NF2	1.5605		NP_001001791.2//uncharacterized protein C10orf55 [Homo sapiens]	414236	C10orf55	-1.56329
NP_008859.1//melanocyte protein PMEL isoform 3 preproprotein [Homo sapiens];NP_001307051.1//melanocyte protein PMEL isoform 5 preproprotein [Homo sapiens];NP_001186982.1//melanocyte protein PMEL isoform 2 precursor [Homo sapiens];NP_001186983.1//melanocyte protein PMEL isoform 1 preproprotein [Homo sapiens];NP_001307050.1//melanocyte protein PMEL isoform 4 preproprotein [Homo sapiens]	6490	PMEL	1.55965		NP_001137485.1//ranBP2-like and GRIP domain-containing protein 3 [Homo sapiens]	653489	RGPD3	-1.56282
NP_542158.1//prostaglandin G/H synthase 1 isoform 2 precursor [Homo sapiens];XP_016817087.1//PREDICTED: prostaglandin G/H synthase 1 [Pan troglodytes];NP_001258093.1//prostaglandin G/H synthase 1 isoform 3 precursor [Homo sapiens];XP_007966350.1//PREDICTED: prostaglandin G/H synthase 1 isoform X1 [Chlorocebus sabaeus];NP_001258297.1//prostaglandin G/H synthase 1 isoform 6 [Homo sapiens];XP_007966…	5742	PTGS1	1.55887		XP_528171.4//PREDICTED: hepatocyte nuclear factor 4-gamma isoform X1 [Pan troglodytes]	3174	HNF4G	-1.56249
NP_612485.2//magnesium-dependent phosphatase 1 isoform 1 [Homo sapiens];NP_001186750.1//magnesium-dependent phosphatase 1 isoform 2 [Homo sapiens]	145553	MDP1	1.55825		XP_529007.3//PREDICTED: zinc finger X-linked protein ZXDA [Pan troglodytes]	7789	ZXDA	-1.56089
XP_002816037.1//PREDICTED: protocadherin beta-5 [Pongo abelii]	26167	PCDHB5	1.55792		NP_060883.1//carbohydrate sulfotransferase 11 isoform 1 [Homo sapiens];NP_001167453.1//carbohydrate sulfotransferase 11 isoform 2 [Homo sapiens]	50515	CHST11	-1.56047
BAD92324.1//Hypothetical protein FLJ46245 variant, partial [Homo sapiens]	726	CAPN5	1.55722		NP_004156.1//GTP-binding protein RAD [Homo sapiens]	6236	RRAD	-1.56022
XP_008984227.2//PREDICTED: cysteine-rich and transmembrane domain-containing protein 1 isoform X1 [Callithrix jacchus]	84418	CYSTM1	1.55702		NP_000085.1//collagen alpha-1(VII) chain precursor [Homo sapiens]	1294	COL7A1	-1.55824
XP_002743919.2//PREDICTED: mitogen-activated protein kinase 11 [Callithrix jacchus]	5600	MAPK11	1.55671		XP_001501685.2//PREDICTED: magnesium transporter protein 1 [Equus caballus]	84061	MAGT1	-1.55813
XP_017384280.1//PREDICTED: one cut domain family member 2 [Cebus capucinus imitator]	9480	ONECUT2	1.55671		NP_001161713.1//GRB2-associated and regulator of MAPK protein 2 isoform 1 [Homo sapiens];XP_011530866.1//PREDICTED: GRB2-associated and regulator of MAPK protein 2 isoform X1 [Homo sapiens];XP_003270652.1//PREDICTED: GRB2-associated and regulator of MAPK protein-like [Nomascus leucogenys]	150946	GAREM2	-1.5579
XP_003273200.2//PREDICTED: uncharacterized protein LOC100593139 [Nomascus leucogenys]	3814	KISS1	1.55667		XP_012365851.1//PREDICTED: rab effector MyRIP [Nomascus leucogenys]	100462983	MTRNR2L3	-1.55606
NP_057521.1//tubulin gamma-2 chain isoform 2 [Homo sapiens];XP_008066413.1//tubulin gamma-2 chain isoform X2 [Carlito syrichta];XP_021573333.1//tubulin gamma-2 chain isoform X1 [Carlito syrichta]	27175	TUBG2	1.55662		NP_001269422.1//golgin subfamily A member 8K [Homo sapiens]	653125	GOLGA8K	-1.55555
NP_056366.1//sushi domain-containing protein 5 precursor [Homo sapiens];XP_005265091.1//PREDICTED: sushi domain-containing protein 5 isoform X1 [Homo sapiens]	26032	SUSD5	1.55659		XP_001173165.2//PREDICTED: glycoprotein integral membrane protein 1 [Pan troglodytes]	116254	GINM1	-1.55539
XP_017532818.1//PREDICTED: fatty acid desaturase 2 isoform X1 [Manis javanica];NP_001268431.1//fatty acid desaturase 2 isoform 3 [Homo sapiens];NP_001268430.1//fatty acid desaturase 2 isoform 2 precursor [Homo sapiens]	9415	FADS2	1.55652		XP_016882505.1//PREDICTED: signal peptide peptidase-like 2B isoform X2 [Homo sapiens];XP_011526440.1//PREDICTED: signal peptide peptidase-like 2B isoform X1 [Homo sapiens]	56928	SPPL2B	-1.5551
XP_009448853.2//PREDICTED: lysine-specific histone demethylase 1B isoform X9 [Pan troglodytes];NP_694587.3//lysine-specific histone demethylase 1B [Homo sapiens];XP_009448848.1//PREDICTED: lysine-specific histone demethylase 1B isoform X2 [Pan troglodytes];XP_009448852.2//PREDICTED: lysine-specific histone demethylase 1B isoform X8 [Pan troglodytes]	221656	KDM1B	1.55579		NP_008984.1//CD160 antigen precursor [Homo sapiens]	11126	CD160	-1.5549
NP_001287736.1//basic leucine zipper transcriptional factor ATF-like 2 isoform 2 [Homo sapiens];EAW74331.1//basic leucine zipper transcription factor, ATF-like 2, isoform CRA_b [Homo sapiens];NP_612465.3//basic leucine zipper transcriptional factor ATF-like 2 isoform 1 [Homo sapiens]	116071	BATF2	1.55573		XP_008001962.1//PREDICTED: R3H domain-containing protein 2 isoform X9 [Chlorocebus sabaeus];XP_011843937.1//PREDICTED: R3H domain-containing protein 2 isoform X2 [Mandrillus leucophaeus];XP_008001963.1//PREDICTED: R3H domain-containing protein 2 isoform X10 [Chlorocebus sabaeus];NP_001338140.1//R3H domain-containing protein 2 isoform 8 [Homo sapiens];XP_008001955.1//PREDICTED: R3H domain-containi…	22864	R3HDM2	-1.55374
XP_009440984.1//PREDICTED: ATP-dependent RNA helicase DQX1 [Pan troglodytes]	165545	DQX1	1.55571		NP_001307952.1//uncharacterized protein LOC150051 [Homo sapiens]	150051	LOC150051	-1.55332
NP_058636.1//RWD domain-containing protein 2B isoform 1 [Homo sapiens]	10069	RWDD2B	1.55538		NP_955533.2//PR domain zinc finger protein 16 isoform 2 [Homo sapiens];NP_071397.3//PR domain zinc finger protein 16 isoform 1 [Homo sapiens]	63976	PRDM16	-1.55332
XP_011722056.1//PREDICTED: pleiotrophin isoform X1 [Macaca nemestrina];XP_008148717.1//PREDICTED: pleiotrophin [Eptesicus fuscus];XP_011722057.1//PREDICTED: pleiotrophin isoform X2 [Macaca nemestrina]	5764	PTN	1.5551		NP_038347.2//gamma-glutamyltranspeptidase 1 precursor [Homo sapiens]	2678	GGT1	-1.55293
NP_997202.3//putative SMEK homolog 3 [Homo sapiens]	139420	PPP4R3C	1.55505		XP_011511291.1//PREDICTED: mannan-binding lectin serine protease 1 isoform X1 [Homo sapiens];NP_001027019.1//mannan-binding lectin serine protease 1 isoform 3 precursor [Homo sapiens];XP_011511292.1//PREDICTED: mannan-binding lectin serine protease 1 isoform X2 [Homo sapiens]	5648	MASP1	-1.55146
XP_008955152.1//PREDICTED: G patch domain and ankyrin repeat-containing protein 1 isoform X1 [Pan paniscus]	7918	GPANK1	1.55396		NP_001193579.1//putative pregnancy-specific beta-1-glycoprotein 7 isoform 2 [Homo sapiens];XP_016789756.1//PREDICTED: putative pregnancy-specific beta-1-glycoprotein 7 [Pan troglodytes]	5676	PSG7	-1.55132
NP_001138498.1//phosphatidylinositol phosphatase PTPRQ precursor [Homo sapiens]	374462	PTPRQ	1.5539		NP_004733.2//membrane-associated guanylate kinase, WW and PDZ domain-containing protein 1 isoform b [Homo sapiens];XP_005265628.1//PREDICTED: membrane-associated guanylate kinase, WW and PDZ domain-containing protein 1 isoform X19 [Homo sapiens];NP_056335.1//membrane-associated guanylate kinase, WW and PDZ domain-containing protein 1 isoform a [Homo sapiens];NP_001028229.1//membrane-associated gu…	9223	MAGI1	-1.55025
BAF83078.1//unnamed protein product [Homo sapiens];XP_011709764.1//PREDICTED: endoglin [Macaca nemestrina]	2022	ENG	1.55328		NP_110404.1//solute carrier family 2, facilitated glucose transporter member 10 [Homo sapiens]	81031	SLC2A10	-1.55016
NP_001138424.1//protein sidekick-2 precursor [Homo sapiens]	54549	SDK2	1.55315		NP_001129737.1//intermediate filament family orphan 2 [Homo sapiens]	126917	IFFO2	-1.54993
XP_011538564.1//PREDICTED: AT-rich interactive domain-containing protein 5B isoform X1 [Homo sapiens];NP_115575.1//AT-rich interactive domain-containing protein 5B isoform 1 [Homo sapiens];NP_001231567.1//AT-rich interactive domain-containing protein 5B isoform 2 [Homo sapiens]	84159	ARID5B	1.5512		NP_005515.1//transcription factor HES-1 [Homo sapiens]	3280	HES1	-1.54946
XP_011898349.1//PREDICTED: transcription cofactor HES-6 isoform X1 [Cercocebus atys];XP_021520745.1//transcription cofactor HES-6 isoform X1 [Aotus nancymaae];XP_005574844.1//PREDICTED: transcription cofactor HES-6 isoform X1 [Macaca fascicularis]	55502	HES6	1.55119		XP_011785124.1//PREDICTED: probable ATP-dependent RNA helicase DHX58 isoform X1 [Colobus angolensis palliatus];NP_077024.2//probable ATP-dependent RNA helicase DHX58 [Homo sapiens]	79132	DHX58	-1.54872
XP_018877163.1//PREDICTED: thiamine transporter 2 [Gorilla gorilla gorilla]	80704	SLC19A3	1.55109		XP_017371700.1//PREDICTED: FUN14 domain-containing protein 2 [Cebus capucinus imitator]	65991	FUNDC2	-1.54807
NP_149440.1//keratin-associated protein 2-4 [Homo sapiens]	730755	KRTAP2-3	1.55075		XP_011982605.1//PREDICTED: 1-acyl-sn-glycerol-3-phosphate acyltransferase delta isoform X3 [Ovis aries musimon]	56895	AGPAT4	-1.54786
NP_001244299.1//probable crossover junction endonuclease EME2 [Homo sapiens]	197342	EME2	1.55071		NP_663623.1//solute carrier family 15 member 4 [Homo sapiens]	121260	SLC15A4	-1.54784
NP_055853.1//uncharacterized protein KIAA0754 [Homo sapiens]	643314	KIAA0754	1.55044		NP_005551.3//laminin subunit alpha-5 precursor [Homo sapiens]	3911	LAMA5	-1.54757
XP_014963578.1//PREDICTED: SRC kinase signaling inhibitor 1 isoform X3 [Ovis aries musimon];NP_079524.2//SRC kinase signaling inhibitor 1 [Homo sapiens];XP_016880663.1//PREDICTED: SRC kinase signaling inhibitor 1 isoform X6 [Homo sapiens]	80725	SRCIN1	1.55011		NP_004532.1//NADH dehydrogenase [ubiquinone] 1 alpha subcomplex subunit 1 [Homo sapiens]	4694	NDUFA1	-1.54695
XP_008949520.1//PREDICTED: rho GTPase-activating protein 40 isoform X1 [Pan paniscus];NP_001157903.1//rho GTPase-activating protein 40 [Homo sapiens]	343578	ARHGAP40	1.54816		NP_003621.1//peroxisomal biogenesis factor 3 [Homo sapiens]	8504	PEX3	-1.54682
XP_017725223.1//PREDICTED: protein phosphatase 1J isoform X2 [Rhinopithecus bieti]	333926	PPM1J	1.5477		XP_019781900.1//PREDICTED: matrix metalloproteinase-16 [Tursiops truncatus]	4325	MMP16	-1.54652
NP_061142.2//ATP-binding cassette sub-family A member 5 [Homo sapiens]	23461	ABCA5	1.54762		NP_001269579.1//UDP-galactose translocator isoform g [Homo sapiens];NP_001269578.1//UDP-galactose translocator isoform f [Homo sapiens];NP_001269576.1//UDP-galactose translocator isoform d [Homo sapiens];NP_001269580.1//UDP-galactose translocator isoform h [Homo sapiens];XP_009233103.1//PREDICTED: UDP-galactose translocator isoform X2 [Pongo abelii];NP_001035963.1//UDP-galactose translocator isof…	7355	SLC35A2	-1.54528
NP_001230903.1//serine/threonine-protein phosphatase 2B catalytic subunit gamma isoform isoform 1 [Homo sapiens];NP_005596.2//serine/threonine-protein phosphatase 2B catalytic subunit gamma isoform isoform 2 [Homo sapiens];NP_001230904.1//serine/threonine-protein phosphatase 2B catalytic subunit gamma isoform isoform 3 [Homo sapiens]	5533	PPP3CC	1.5472		XP_016883509.1//PREDICTED: phosphatidate phosphatase LPIN3 isoform X3 [Homo sapiens];XP_011527306.1//PREDICTED: phosphatidate phosphatase LPIN3 isoform X7 [Homo sapiens];NP_001288789.1//phosphatidate phosphatase LPIN3 [Homo sapiens]	64900	LPIN3	-1.54476
BAH11723.1//unnamed protein product [Homo sapiens];XP_006152911.1//PREDICTED: cytoplasmic polyadenylation element-binding protein 1 isoform X1 [Tupaia chinensis];NP_001073002.1//cytoplasmic polyadenylation element-binding protein 1 isoform 3 [Homo sapiens];NP_085097.3//cytoplasmic polyadenylation element-binding protein 1 isoform 1 [Homo sapiens];XP_011766915.1//PREDICTED: cytoplasmic polyadenyla…	64506	CPEB1	1.54699		NP_001177925.1//actin-related protein 2/3 complex subunit 1A isoform 2 [Homo sapiens];BAD92296.1//actin related protein 2/3 complex subunit 1A variant, partial [Homo sapiens]	10552	ARPC1A	-1.54421
XP_012353995.1//PREDICTED: interferon alpha-inducible protein 6 isoform X3 [Nomascus leucogenys];XP_012353994.1//PREDICTED: interferon alpha-inducible protein 6 isoform X2 [Nomascus leucogenys];XP_012353996.1//PREDICTED: interferon alpha-inducible protein 6 isoform X4 [Nomascus leucogenys]	2537	IFI6	1.54664		XP_004048716.1//PREDICTED: phosphatidylinositol 4-phosphate 5-kinase-like protein 1 [Gorilla gorilla gorilla];XP_520281.3//PREDICTED: phosphatidylinositol 4-phosphate 5-kinase-like protein 1 isoform X1 [Pan troglodytes]	138429	PIP5KL1	-1.54278
XP_001367603.1//PREDICTED: echinoderm microtubule-associated protein-like 1 isoform X4 [Monodelphis domestica];XP_001367643.1//PREDICTED: echinoderm microtubule-associated protein-like 1 isoform X7 [Monodelphis domestica]	2009	EML1	1.54524		NA	100463482	MTRNR2L6	-1.54266
XP_004043851.2//PREDICTED: estradiol 17-beta-dehydrogenase 8 [Gorilla gorilla gorilla]	7923	HSD17B8	1.54458		NP_001290199.1//dynein heavy chain 2, axonemal isoform 2 [Homo sapiens];XP_010360697.1//PREDICTED: dynein heavy chain 2, axonemal [Rhinopithecus roxellana];XP_016786965.1//PREDICTED: dynein heavy chain 2, axonemal isoform X4 [Pan troglodytes];XP_018868684.1//PREDICTED: dynein heavy chain 2, axonemal [Gorilla gorilla gorilla]	146754	DNAH2	-1.54249
NP_001295347.1//gastric inhibitory polypeptide receptor isoform 2 precursor [Homo sapiens];NP_000155.1//gastric inhibitory polypeptide receptor isoform 1 precursor [Homo sapiens]	2696	GIPR	1.54409		XP_002822026.1//PREDICTED: serum amyloid A-1 protein [Pongo abelii];NP_954630.1//serum amyloid A-1 protein preproprotein [Homo sapiens]	6288	SAA1	-1.54174
NP_076947.1//meteorin precursor [Homo sapiens];XP_007978814.1//PREDICTED: meteorin isoform X1 [Chlorocebus sabaeus]	79006	METRN	1.54367		NP_055697.1//rho GTPase-activating protein 25 isoform b [Homo sapiens];NP_001159749.1//rho GTPase-activating protein 25 isoform d [Homo sapiens];NP_001159748.1//rho GTPase-activating protein 25 isoform c [Homo sapiens];NP_001007232.2//rho GTPase-activating protein 25 isoform a [Homo sapiens]	9938	ARHGAP25	-1.54158
AAH60783.1//BMF protein, partial [Homo sapiens];XP_011844707.1//PREDICTED: LOW QUALITY PROTEIN: bcl-2-modifying factor [Mandrillus leucophaeus];NP_001003942.1//bcl-2-modifying factor isoform bmf-2 [Homo sapiens]	90427	BMF	1.54365		XP_004032741.2//PREDICTED: secretory phospholipase A2 receptor isoform X1 [Gorilla gorilla gorilla];NP_001182570.1//secretory phospholipase A2 receptor isoform 3 precursor [Homo sapiens]	22925	PLA2R1	-1.54126
NP_001335916.1//ATP-binding cassette sub-family G member 2 isoform 3 [Homo sapiens];NP_004818.2//ATP-binding cassette sub-family G member 2 isoform 1 [Homo sapiens];NP_001244315.1//ATP-binding cassette sub-family G member 2 isoform 2 [Homo sapiens]	9429	ABCG2	1.54347		EAW53398.1//S100 calcium binding protein A10 (annexin II ligand, calpactin I, light polypeptide (p11)), isoform CRA_b, partial [Homo sapiens]	6281	S100A10	-1.54125
XP_016880451.1//PREDICTED: serine/threonine-protein kinase WNK4 isoform X1 [Homo sapiens];XP_016880455.1//PREDICTED: serine/threonine-protein kinase WNK4 isoform X6 [Homo sapiens]	65266	WNK4	1.54309		KFO71522.1//Immunoglobulin G-binding protein A, partial [Cuculus canorus];NP_963857.3//low affinity immunoglobulin gamma Fc region receptor II-c precursor [Homo sapiens]	9103	FCGR2C	-1.54
XP_016787572.1//PREDICTED: sodium-dependent serotonin transporter isoform X1 [Pan troglodytes]	6532	SLC6A4	1.54259		EAX11737.1//hCG14613, isoform CRA_a, partial [Homo sapiens]	441518	RTL8B	-1.53878
AAH23597.1//Transmembrane channel-like 6 [Homo sapiens];XP_002827932.1//PREDICTED: transmembrane channel-like protein 6 isoform X1 [Pongo abelii]	11322	TMC6	1.54149		XP_014403128.1//PREDICTED: protein FAM133B isoform X3 [Myotis brandtii];XP_015303236.1//PREDICTED: protein FAM133B isoform X1 [Macaca fascicularis];XP_015413798.1//PREDICTED: protein FAM133B isoform X2 [Myotis davidii];XP_010344955.1//PREDICTED: protein FAM133B [Saimiri boliviensis boliviensis]	257415	FAM133B	-1.53803
XP_005583977.1//PREDICTED: dehydrogenase/reductase SDR family member 11 [Macaca fascicularis]	79154	DHRS11	1.54147		NP_689846.1//Fanconi anemia group B protein [Homo sapiens]	2187	FANCB	-1.53758
NP_005746.2//interleukin-27 subunit beta precursor [Homo sapiens]	10148	EBI3	1.5414		XP_016878480.1//PREDICTED: septin-1 isoform X1 [Homo sapiens];NP_443070.5//septin-1 [Homo sapiens]	1731	2019-09-01	-1.53715
EAW69319.1//hCG1811317, isoform CRA_a [Homo sapiens]	284422	SMIM24	1.54086		NP_001243722.1//bone morphogenetic protein receptor type-1B isoform a precursor [Homo sapiens];XP_007464451.1//PREDICTED: bone morphogenetic protein receptor type-1B isoform X1 [Lipotes vexillifer]	658	BMPR1B	-1.53695
NP_055541.1//TANK-binding kinase 1-binding protein 1 [Homo sapiens]	9755	TBKBP1	1.54077		NP_005827.1//2-iminobutanoate/2-iminopropanoate deaminase [Homo sapiens]	10247	RIDA	-1.53679
NP_001230460.1//putative ubiquitin-conjugating enzyme E2Q2-like protein [Homo sapiens]	100505679	UBE2Q2L	1.54053		NP_001337956.1//actin-related protein 3C isoform b [Homo sapiens];EHH60270.1//hypothetical protein EGM_11598, partial [Macaca fascicularis];XP_019785839.1//PREDICTED: actin-related protein 3B isoform X2 [Tursiops truncatus];NP_001157930.1//actin-related protein 3C isoform a precursor [Homo sapiens];XP_016813877.1//PREDICTED: actin-related protein 3C isoform X4 [Pan troglodytes];XP_016813878.1//PR…	653857	ACTR3C	-1.53622
XP_016881019.1//PREDICTED: oxysterol-binding protein-related protein 1 isoform X1 [Homo sapiens]	114876	OSBPL1A	1.54021		EAW91509.1//pleckstrin homology domain containing, family A member 6, isoform CRA_a [Homo sapiens];XP_017736537.1//PREDICTED: pleckstrin homology domain-containing family A member 6 isoform X17 [Rhinopithecus bieti];XP_008974829.2//PREDICTED: pleckstrin homology domain-containing family A member 6 isoform X3 [Pan paniscus]	22874	PLEKHA6	-1.53608
XP_012304978.1//embigin [Aotus nancymaae]	133418	EMB	1.53993		XP_008004628.1//PREDICTED: protein FAM46A isoform X1 [Chlorocebus sabaeus];XP_012327226.1//protein FAM46A isoform X1 [Aotus nancymaae]	55603	FAM46A	-1.53548
NP_115560.1//rho GTPase-activating protein SYDE2 [Homo sapiens]	84144	SYDE2	1.53953		NP_001174.2//V-type proton ATPase subunit S1 precursor [Homo sapiens]	537	ATP6AP1	-1.53495
XP_006723190.1//PREDICTED: galactoside 2-alpha-L-fucosyltransferase 1 isoform X1 [Homo sapiens]	2523	FUT1	1.53927		XP_009245953.1//PREDICTED: transforming growth factor beta receptor type 3 isoform X2 [Pongo abelii];XP_009245951.1//PREDICTED: transforming growth factor beta receptor type 3 isoform X1 [Pongo abelii]	7049	TGFBR3	-1.53452
NP_001156469.1//small integral membrane protein 6 [Homo sapiens]	100130933	SMIM6	1.5392		XP_004601263.1//PREDICTED: protein phosphatase 1 regulatory subunit 1C [Sorex araneus]	151242	PPP1R1C	-1.5344
NP_001310503.1//cytosolic carboxypeptidase 6 isoform 3 [Homo sapiens];NP_001310504.1//cytosolic carboxypeptidase 6 isoform 4 [Homo sapiens];BAG52938.1//unnamed protein product [Homo sapiens];NP_001310502.1//cytosolic carboxypeptidase 6 isoform 2 [Homo sapiens]	84871	AGBL4	1.5386		XP_017401964.1//PREDICTED: cysteine protease ATG4A isoform X3 [Cebus capucinus imitator];NP_443168.2//cysteine protease ATG4A isoform a [Homo sapiens];XP_004440526.2//PREDICTED: cysteine protease ATG4A isoform X1 [Ceratotherium simum simum];NP_840054.1//cysteine protease ATG4A isoform b [Homo sapiens];EAX02695.1//ATG4 autophagy related 4 homolog A (S. cerevisiae), isoform CRA_f [Homo sapiens];NP_…	115201	ATG4A	-1.53409
XP_019687249.1//PREDICTED: histone H2A type 1-E isoform X2 [Felis catus]	8969	HIST1H2AG	1.53839		NP_001305468.1//BEN domain-containing protein 6 isoform 2 [Homo sapiens];NP_689944.2//BEN domain-containing protein 6 isoform 1 [Homo sapiens]	221336	BEND6	-1.5339
XP_005248268.1//PREDICTED: slit homolog 2 protein isoform X1 [Homo sapiens];NP_001276064.1//slit homolog 2 protein isoform 2 precursor [Homo sapiens];NP_004778.1//slit homolog 2 protein isoform 1 precursor [Homo sapiens];NP_001276065.1//slit homolog 2 protein isoform 3 precursor [Homo sapiens]	9353	SLIT2	1.53828		XP_016866362.1//PREDICTED: mitogen-activated protein kinase kinase kinase 5 isoform X4 [Homo sapiens]	4217	MAP3K5	-1.53361
BAF82475.1//unnamed protein product [Homo sapiens];NP_003480.2//nuclear receptor-interacting protein 1 [Homo sapiens]	8204	NRIP1	1.53815		XP_003733637.1//PREDICTED: cytoplasmic dynein 1 intermediate chain 1 isoform X1 [Callithrix jacchus];XP_002751563.1//PREDICTED: cytoplasmic dynein 1 intermediate chain 1 isoform X2 [Callithrix jacchus];XP_003733636.1//PREDICTED: cytoplasmic dynein 1 intermediate chain 1 isoform X4 [Callithrix jacchus];XP_003733638.1//PREDICTED: cytoplasmic dynein 1 intermediate chain 1 isoform X3 [Callithrix jacc…	1780	DYNC1I1	-1.5333
EAW74208.1//nudix (nucleoside diphosphate linked moiety X)-type motif 22, isoform CRA_e [Homo sapiens];XP_017803787.1//nucleoside diphosphate-linked moiety X motif 22 isoform X1 [Papio anubis];XP_012351909.1//PREDICTED: nucleoside diphosphate-linked moiety X motif 22 isoform X3 [Nomascus leucogenys];EAW74209.1//nudix (nucleoside diphosphate linked moiety X)-type motif 22, isoform CRA_f [Homo sapi…	84304	NUDT22	1.53753		XP_015295933.1//PREDICTED: LOW QUALITY PROTEIN: zinc finger protein 726 [Macaca fascicularis];XP_018870378.1//PREDICTED: LOW QUALITY PROTEIN: zinc finger protein 85 [Gorilla gorilla gorilla];A6NNF4.4//RecName: Full=Zinc finger protein 726	168374	ZNF92	-1.53266
NP_001184149.1//cAMP-specific 3',5'-cyclic phosphodiesterase 4D isoform PDE4D9 [Homo sapiens];XP_011853435.1//PREDICTED: cAMP-specific 3',5'-cyclic phosphodiesterase 4D isoform X6 [Mandrillus leucophaeus];NP_001159371.1//cAMP-specific 3',5'-cyclic phosphodiesterase 4D isoform PDE4D7 [Homo sapiens];NP_001336170.1//cAMP-specific 3',5'-cyclic phosphodiesterase 4D isoform 10 [Homo sapiens];XP_0069817…	5144	PDE4D	1.53748		XP_011518907.1//PREDICTED: epidermal growth factor receptor kinase substrate 8 isoform X1 [Homo sapiens]	2059	EPS8	-1.53258
NP_079174.2//DENN domain-containing protein 1C isoform 1 [Homo sapiens]	79958	DENND1C	1.53717		NP_001078518.1//ras-related protein M-Ras isoform 1 precursor [Homo sapiens];XP_008586945.1//PREDICTED: ras-related protein M-Ras isoform X2 [Galeopterus variegatus];EAW81162.1//hCG1814203 [Homo sapiens];EHB11220.1//Ras-related protein M-Ras [Heterocephalus glaber];XP_014436402.1//PREDICTED: ras-related protein M-Ras isoform X1 [Pelodiscus sinensis]	22808	MRAS	-1.53222
NP_001307778.1//fumarylacetoacetate hydrolase domain-containing protein 2B isoform b [Homo sapiens];NP_955368.1//fumarylacetoacetate hydrolase domain-containing protein 2B isoform a [Homo sapiens]	151313	FAHD2B	1.53712		NP_689599.2//sphingosine-1-phosphate phosphatase 2 isoform a [Homo sapiens]	130367	SGPP2	-1.5322
XP_005247313.1//PREDICTED: zinc finger and BTB domain-containing protein 38 isoform X2 [Homo sapiens];XP_011813485.1//PREDICTED: zinc finger and BTB domain-containing protein 38 isoform X1 [Colobus angolensis palliatus];XP_011510909.1//PREDICTED: zinc finger and BTB domain-containing protein 38 isoform X1 [Homo sapiens]	253461	ZBTB38	1.53711		XP_008566423.1//PREDICTED: peroxisomal membrane protein 4 isoform X2 [Galeopterus variegatus];NP_009169.3//peroxisomal membrane protein 4 isoform a [Homo sapiens]	11264	PXMP4	-1.53214
NP_065865.1//E3 ubiquitin-protein ligase MARCH4 precursor [Homo sapiens]	57574	2019-03-04	1.53647		NP_054747.2//osteopetrosis-associated transmembrane protein 1 [Homo sapiens]	28962	OSTM1	-1.53193
CAG30459.1//SERPIND1 [Homo sapiens]	3053	SERPIND1	1.53632		NP_001123362.1//leucine-rich repeat-containing protein 69 isoform 1 [Homo sapiens];NP_001341399.1//leucine-rich repeat-containing protein 69 isoform 2 [Homo sapiens]	100130742	LRRC69	-1.53127
NP_060549.4//S1 RNA-binding domain-containing protein 1 [Homo sapiens];XP_011531248.1//PREDICTED: S1 RNA-binding domain-containing protein 1 isoform X1 [Homo sapiens]	55133	SRBD1	1.53572		NP_001254543.1//G-protein coupled receptor 161 isoform 6 [Homo sapiens];NP_001254542.1//G-protein coupled receptor 161 isoform 5 [Homo sapiens];NP_001254538.1//G-protein coupled receptor 161 isoform 1 [Homo sapiens];XP_008976524.1//PREDICTED: G-protein coupled receptor 161 isoform X3 [Pan paniscus];XP_006711316.2//PREDICTED: G-protein coupled receptor 161 isoform X1 [Homo sapiens];NP_001254540.1/…	23432	GPR161	-1.53121
XP_004380507.1//PREDICTED: poly [ADP-ribose] polymerase 8 isoform X3 [Trichechus manatus latirostris];ELR58140.1//Poly [ADP-ribose] polymerase 8, partial [Bos mutus];BAG60843.1//unnamed protein product [Homo sapiens];NP_001317957.1//poly [ADP-ribose] polymerase 8 isoform 3 [Homo sapiens];XP_004380505.1//PREDICTED: poly [ADP-ribose] polymerase 8 isoform X1 [Trichechus manatus latirostris];XP_00899…	79668	PARP8	1.53538		XP_011904303.1//PREDICTED: NADPH oxidase activator 1 isoform X1 [Cercocebus atys];NP_001242996.1//NADPH oxidase activator 1 isoform 2 [Homo sapiens];XP_011904309.1//PREDICTED: NADPH oxidase activator 1 isoform X6 [Cercocebus atys];NP_006638.1//NADPH oxidase activator 1 isoform 1 [Homo sapiens];NP_001242997.1//NADPH oxidase activator 1 isoform 3 [Homo sapiens]	10811	NOXA1	-1.53071
BAD92216.1//apolipoprotein B mRNA editing enzyme, catalytic polypeptide-like 3C variant, partial [Homo sapiens]	27350	APOBEC3C	1.53448		NP_003721.2//ribonuclease T2 precursor [Homo sapiens]	8635	RNASET2	-1.53017
EDL96867.1//synaptic Ras GTPase activating protein 1 homolog (rat), isoform CRA_c [Rattus norvegicus];NP_001123538.1//ras/Rap GTPase-activating protein SynGAP isoform 2 [Homo sapiens]	8831	SYNGAP1	1.53424		XP_012365851.1//PREDICTED: rab effector MyRIP [Nomascus leucogenys]	100463487	MTRNR2L9	-1.53015
NP_004045.1//C3a anaphylatoxin chemotactic receptor [Homo sapiens]	719	C3AR1	1.53326		XP_005324955.1//protein Wnt-10b [Ictidomys tridecemlineatus]	7480	WNT10B	-1.52934
XP_012303529.1//cytochrome b-245 heavy chain [Aotus nancymaae]	1536	CYBB	1.53314		NP_001153641.1//proline-rich protein 5-like isoform c [Homo sapiens];NP_001153640.1//proline-rich protein 5-like isoform b [Homo sapiens];NP_079117.3//proline-rich protein 5-like isoform a [Homo sapiens]	79899	PRR5L	-1.52934
NP_775924.1//sodium/hydrogen exchanger 9 [Homo sapiens];EFB18269.1//hypothetical protein PANDA_005050 [Ailuropoda melanoleuca];EAW78950.1//solute carrier family 9 (sodium/hydrogen exchanger), member 9, isoform CRA_a [Homo sapiens]	285195	SLC9A9	1.53282		XP_021539062.1//mastermind-like domain-containing protein 1 [Neomonachus schauinslandi];XP_013002845.1//PREDICTED: bcl-2-like protein 11 isoform X3 [Cavia porcellus];XP_012666487.1//PREDICTED: bcl-2-like protein 11 isoform X1 [Otolemur garnettii];XP_012666490.1//PREDICTED: bcl-2-like protein 11 isoform X3 [Otolemur garnettii];XP_005263608.1//PREDICTED: bcl-2-like protein 11 isoform X2 [Homo sapie…	10018	BCL2L11	-1.52926
NP_003939.1//cyclin-dependent kinase-like 2 isoform 1 [Homo sapiens];NP_001317653.1//cyclin-dependent kinase-like 2 isoform 2 [Homo sapiens]	8999	CDKL2	1.53127		XP_019268709.1//PREDICTED: protein shisa-3 homolog [Panthera pardus]	152573	SHISA3	-1.52872
XP_016863178.1//PREDICTED: WD repeat-containing protein 17 isoform X3 [Homo sapiens];XP_015306528.1//PREDICTED: WD repeat-containing protein 17 isoform X2 [Macaca fascicularis];NP_001337656.1//WD repeat-containing protein 17 isoform 3 [Homo sapiens];NP_733828.2//WD repeat-containing protein 17 isoform 1 [Homo sapiens]	116966	WDR17	1.53122		EAW90726.1//chromosome 1 open reading frame 110, partial [Homo sapiens]	339512	CCDC190	-1.52808
NP_001138422.1//soluble scavenger receptor cysteine-rich domain-containing protein SSC5D isoform 1 precursor [Homo sapiens];NP_001182196.1//soluble scavenger receptor cysteine-rich domain-containing protein SSC5D isoform 2 precursor [Homo sapiens]	284297	SSC5D	1.53027		XP_017705371.1//PREDICTED: LOW QUALITY PROTEIN: uncharacterized protein C8orf59 homolog [Rhinopithecus bieti];NP_001280249.1//uncharacterized protein C8orf59 isoform 2 [Homo sapiens];NP_001093142.1//uncharacterized protein C8orf59 isoform 1 [Homo sapiens]	401466	C8orf59	-1.52804
XP_018882388.1//PREDICTED: coiled-coil domain-containing protein 103 isoform X2 [Gorilla gorilla gorilla];NP_998772.1//coiled-coil domain-containing protein 103 isoform 1 [Homo sapiens]	388389	CCDC103	1.53021		NP_001128712.1//uncharacterized protein C1orf226 isoform 1 [Homo sapiens]	400793	C1orf226	-1.52656
NP_057370.1//L-xylulose reductase isoform 1 [Homo sapiens];NP_001182147.1//L-xylulose reductase isoform 2 [Homo sapiens];AAH03018.1//Unknown (protein for IMAGE:2822726), partial [Homo sapiens]	51181	DCXR	1.53002		XP_020369783.1//LOW QUALITY PROTEIN: uncharacterized protein LOC109914588 [Rhincodon typus]	10882	C1QL1	-1.52643
NP_001121900.1//follistatin-related protein 5 isoform c precursor [Homo sapiens];XP_011530428.1//PREDICTED: follistatin-related protein 5 isoform X1 [Homo sapiens];NP_001121899.1//follistatin-related protein 5 isoform b precursor [Homo sapiens];NP_064501.2//follistatin-related protein 5 isoform a precursor [Homo sapiens]	56884	FSTL5	1.52953		NP_689905.1//C1GALT1-specific chaperone 1 [Homo sapiens]	29071	C1GALT1C1	-1.52586
NP_001342398.1//golgin A8 family member T [Homo sapiens]	653075	GOLGA8T	1.52953		AAD14011.1//chlordecone reductase homolog [Homo sapiens];NP_001240838.1//aldo-keto reductase family 1 member C3 isoform 3 [Homo sapiens]	8644	AKR1C3	-1.52586
XP_001172139.2//PREDICTED: semaphorin-3G isoform X2 [Pan troglodytes]	56920	SEMA3G	1.52933		NP_001280571.1//carbonic anhydrase 12 isoform 3 precursor [Homo sapiens];NP_001209.1//carbonic anhydrase 12 isoform 1 precursor [Homo sapiens];NP_996808.1//carbonic anhydrase 12 isoform 2 precursor [Homo sapiens];XP_008951514.1//PREDICTED: carbonic anhydrase 12 isoform X3 [Pan paniscus]	771	CA12	-1.5254
NP_001193947.1//smoothelin isoform e [Homo sapiens];EAW59932.1//smoothelin, isoform CRA_h [Homo sapiens];XP_016884403.1//PREDICTED: smoothelin isoform X3 [Homo sapiens];NP_001193946.1//smoothelin isoform d [Homo sapiens]	6525	SMTN	1.52912		NP_000077.1//battenin isoform a [Homo sapiens];XP_011943818.1//PREDICTED: battenin isoform X2 [Cercocebus atys];BAG35838.1//unnamed protein product [Homo sapiens];EAW52282.1//ceroid-lipofuscinosis, neuronal 3, juvenile (Batten, Spielmeyer-Vogt disease), isoform CRA_b [Homo sapiens];NP_001273033.1//battenin isoform b [Homo sapiens]	1201	CLN3	-1.52523
NP_001956.3//early growth response protein 4 [Homo sapiens]	1961	EGR4	1.52762		NP_443141.4//pleckstrin homology domain-containing family G member 4B [Homo sapiens]	153478	PLEKHG4B	-1.52507
XP_016881778.1//PREDICTED: calponin-1 isoform X1 [Homo sapiens];XP_007993519.1//PREDICTED: calponin-1 [Chlorocebus sabaeus]	1264	CNN1	1.52762		NP_001005333.1//melanoma-associated antigen D1 isoform a [Homo sapiens];NP_008917.3//melanoma-associated antigen D1 isoform b [Homo sapiens]	9500	MAGED1	-1.52503
XP_003810514.2//PREDICTED: soluble lamin-associated protein of 75 kDa isoform X1 [Pan paniscus];NP_056381.1//soluble lamin-associated protein of 75 kDa [Homo sapiens]	26049	FAM169A	1.5276		XP_007980290.1//PREDICTED: calcium-binding mitochondrial carrier protein Aralar2 isoform X1 [Chlorocebus sabaeus]	10165	SLC25A13	-1.52465
XP_007972111.1//PREDICTED: LOW QUALITY PROTEIN: zinc finger and SCAN domain-containing protein 12 [Chlorocebus sabaeus]	9753	ZSCAN12	1.52745		NP_057074.3//kelch-like protein 5 isoform 1 [Homo sapiens];XP_005262712.1//PREDICTED: kelch-like protein 5 isoform X2 [Homo sapiens];BAD92057.1//kelch-like 5 isoform 2 variant, partial [Homo sapiens];NP_950240.2//kelch-like protein 5 isoform 2 [Homo sapiens]	51088	KLHL5	-1.52425
AAH21191.1//DPF1 protein, partial [Homo sapiens];NP_001128627.1//zinc finger protein neuro-d4 isoform a [Homo sapiens];NP_001276907.1//zinc finger protein neuro-d4 isoform d [Homo sapiens];XP_007994839.1//PREDICTED: zinc finger protein neuro-d4 isoform X4 [Chlorocebus sabaeus];NP_004638.2//zinc finger protein neuro-d4 isoform b [Homo sapiens]	8193	DPF1	1.52704		XP_015311607.1//PREDICTED: zinc finger MIZ domain-containing protein 1 isoform X1 [Macaca fascicularis];XP_015311608.1//PREDICTED: zinc finger MIZ domain-containing protein 1 isoform X2 [Macaca fascicularis];XP_015311609.1//PREDICTED: zinc finger MIZ domain-containing protein 1 isoform X3 [Macaca fascicularis]	57178	ZMIZ1	-1.524
XP_005316701.1//talin-2 isoform X2 [Ictidomys tridecemlineatus];XP_020034003.1//talin-2 isoform X2 [Castor canadensis]	83660	TLN2	1.52684		NP_002013.1//dimethylaniline monooxygenase [N-oxide-forming] 4 [Homo sapiens]	2329	FMO4	-1.52296
NP_001118231.1//protein FRG2-like-2 [Homo sapiens]	100288801	FRG2C	1.52678		NP_004771.2//transcription elongation factor A protein-like 1 [Homo sapiens]	9338	TCEAL1	-1.52217
NP_653234.2//potassium voltage-gated channel subfamily H member 8 [Homo sapiens]	131096	KCNH8	1.52634		NP_001018065.1//lys-63-specific deubiquitinase BRCC36 isoform 2 [Homo sapiens];NP_001229569.1//lys-63-specific deubiquitinase BRCC36 isoform 3 [Homo sapiens];AAB29005.2//c6.1A [Homo sapiens];XP_005274808.1//PREDICTED: lys-63-specific deubiquitinase BRCC36 isoform X2 [Homo sapiens]	79184	BRCC3	-1.52216
NP_787052.3//chondroitin sulfate synthase 3 [Homo sapiens]	337876	CHSY3	1.52596		NP_001191456.1//translocon-associated protein subunit delta isoform 3 precursor [Homo sapiens];NP_001191455.1//translocon-associated protein subunit delta isoform 1 precursor [Homo sapiens]	6748	SSR4	-1.52199
NP_001274679.1//squalene synthase isoform 3 [Homo sapiens];NP_004453.3//squalene synthase isoform 1 [Homo sapiens];AAH09251.1//Farnesyl-diphosphate farnesyltransferase 1 [Homo sapiens];NP_001274685.1//squalene synthase isoform 5 [Homo sapiens];XP_004088003.1//PREDICTED: squalene synthase isoform X3 [Nomascus leucogenys];XP_009438499.1//PREDICTED: squalene synthase isoform X3 [Pan troglodytes]	2222	FDFT1	1.52493		XP_007984854.1//PREDICTED: abhydrolase domain-containing protein 12B isoform X2 [Chlorocebus sabaeus];NP_001193602.1//protein ABHD12B isoform a [Homo sapiens];NP_861535.1//protein ABHD12B isoform c [Homo sapiens]	145447	ABHD12B	-1.52192
NP_057513.1//coatomer subunit zeta-2 [Homo sapiens]	51226	COPZ2	1.5247		XP_021532083.1//LOW QUALITY PROTEIN: beta-mannosidase [Aotus nancymaae];NP_005899.3//beta-mannosidase precursor [Homo sapiens]	4126	MANBA	-1.52188
NP_001307531.1//splicing regulator RBM11 isoform 2 [Homo sapiens];NP_658983.3//splicing regulator RBM11 isoform 1 [Homo sapiens]	54033	RBM11	1.52411		NP_722580.3//adhesion G protein-coupled receptor F4 precursor [Homo sapiens]	221393	ADGRF4	-1.52171
XP_005584855.1//PREDICTED: ATP-binding cassette sub-family A member 6 [Macaca fascicularis]	23460	ABCA6	1.52312		XP_007104951.1//PREDICTED: uncharacterized protein LOC102994303 [Physeter catodon]	83699	SH3BGRL2	-1.52138
NP_001034663.1//potassium voltage-gated channel subfamily C member 4 isoform c [Homo sapiens];NP_004969.2//potassium voltage-gated channel subfamily C member 4 isoform a [Homo sapiens];XP_009244880.1//PREDICTED: potassium voltage-gated channel subfamily C member 4 isoform X1 [Pongo abelii]	3749	KCNC4	1.52265		BAC23109.1//KIAA2013 protein, partial [Homo sapiens]	90231	KIAA2013	-1.52115
NP_001275681.1//transmembrane protease serine 5 isoform 5 [Homo sapiens];NP_001275680.1//transmembrane protease serine 5 isoform 4 [Homo sapiens];NP_110397.2//transmembrane protease serine 5 isoform 1 [Homo sapiens]	80975	TMPRSS5	1.52245		XP_004059874.2//PREDICTED: calcyphosin isoform X1 [Gorilla gorilla gorilla];XP_004059875.2//PREDICTED: calcyphosin isoform X2 [Gorilla gorilla gorilla]	828	CAPS	-1.5211
NP_001244944.1//NADPH:adrenodoxin oxidoreductase, mitochondrial isoform 6 precursor [Homo sapiens];NP_001244941.2//NADPH:adrenodoxin oxidoreductase, mitochondrial isoform 3 precursor [Homo sapiens];XP_011522829.1//PREDICTED: NADPH:adrenodoxin oxidoreductase, mitochondrial isoform X1 [Homo sapiens];NP_077728.3//NADPH:adrenodoxin oxidoreductase, mitochondrial isoform 1 precursor [Homo sapiens];NP_0…	2232	FDXR	1.52127		XP_017370664.1//PREDICTED: E3 SUMO-protein ligase PIAS3 isoform X1 [Cebus capucinus imitator];XP_014446575.1//PREDICTED: E3 SUMO-protein ligase PIAS3 isoform X1 [Tupaia chinensis];NP_006090.2//E3 SUMO-protein ligase PIAS3 [Homo sapiens]	10401	PIAS3	-1.52106
NP_001258590.1//semaphorin-4F isoform 2 precursor [Homo sapiens];NP_004254.2//semaphorin-4F isoform 1 precursor [Homo sapiens];NP_001258591.1//semaphorin-4F isoform 3 precursor [Homo sapiens]	10505	SEMA4F	1.52124		NP_001159921.1//inter-alpha-trypsin inhibitor heavy chain H4 isoform 2 precursor [Homo sapiens];NP_002209.2//inter-alpha-trypsin inhibitor heavy chain H4 isoform 1 precursor [Homo sapiens]	3700	ITIH4	-1.5207
NP_001269793.1//solute carrier family 2, facilitated glucose transporter member 11 isoform d [Homo sapiens];NP_001020109.1//solute carrier family 2, facilitated glucose transporter member 11 isoform c [Homo sapiens];XP_016795283.1//PREDICTED: solute carrier family 2, facilitated glucose transporter member 11 isoform X4 [Pan troglodytes];XP_003281780.1//PREDICTED: solute carrier family 2, facilita…	66035	SLC2A11	1.52019		NP_078810.1//endogenous retrovirus group MER34 member 1 Env polyprotein precursor [Homo sapiens]	100288413	ERVMER34-1	-1.52068
BAG37780.1//unnamed protein product [Homo sapiens]	1573	CYP2J2	1.51819		NP_066925.1//kunitz-type protease inhibitor 2 isoform a precursor [Homo sapiens];NP_001159575.1//kunitz-type protease inhibitor 2 isoform b precursor [Homo sapiens]	10653	SPINT2	-1.52046
XP_008064073.1//spectrin beta chain, non-erythrocytic 2 [Carlito syrichta]	6712	SPTBN2	1.51804		NP_004199.1//apoptosis-inducing factor 1, mitochondrial isoform AIF precursor [Homo sapiens];CAB41268.1//hypothetical protein [Homo sapiens];NP_001124319.1//apoptosis-inducing factor 1, mitochondrial isoform AIFsh2 precursor [Homo sapiens];NP_665811.1//apoptosis-inducing factor 1, mitochondrial isoform AIF-exB precursor [Homo sapiens]	9131	AIFM1	-1.52032
NP_060562.3//neuropilin and tolloid-like protein 2 isoform 1 precursor [Homo sapiens];NP_001188406.1//neuropilin and tolloid-like protein 2 isoform 2 precursor [Homo sapiens];XP_006721354.1//PREDICTED: neuropilin and tolloid-like protein 2 isoform X2 [Homo sapiens]	81831	NETO2	1.51789		XP_008051142.1//mitochondrial import inner membrane translocase subunit Tim8 A isoform X2 [Carlito syrichta];XP_011947317.1//PREDICTED: uncharacterized protein LOC105600565 [Cercocebus atys]	1678	TIMM8A	-1.51982
XP_014688662.1//PREDICTED: host cell factor C1 regulator 1 isoform X1 [Equus asinus];XP_012297321.1//host cell factor C1 regulator 1 isoform X1 [Aotus nancymaae];NP_001275596.1//host cell factor C1 regulator 1 isoform 3 [Homo sapiens];XP_014197125.1//PREDICTED: host cell factor C1 regulator 1 isoform X1 [Pan paniscus];NP_001002017.1//host cell factor C1 regulator 1 isoform 2 [Homo sapiens];NP_060…	54985	HCFC1R1	1.51787		CAC82986.1//XAGE-1c protein [Homo sapiens];XP_016885235.1//PREDICTED: X antigen family member 1 isoform X1 [Homo sapiens];XP_016885236.1//PREDICTED: X antigen family member 1 isoform X2 [Homo sapiens]	653220	XAGE1A	-1.51973
NP_689978.2//uncharacterized protein C8orf46 [Homo sapiens];NP_001126701.1//uncharacterized protein C8orf46 homolog [Pongo abelii]	254778	C8orf46	1.51774		XP_016885235.1//PREDICTED: X antigen family member 1 isoform X1 [Homo sapiens];XP_016885236.1//PREDICTED: X antigen family member 1 isoform X2 [Homo sapiens]	653067	XAGE1B	-1.51973
NP_076872.1//gap junction beta-3 protein [Homo sapiens]	2707	GJB3	1.51762		XP_003265689.1//PREDICTED: rab15 effector protein [Nomascus leucogenys]	387849	REP15	-1.51965
NP_055213.2//lysosome-associated membrane glycoprotein 3 precursor [Homo sapiens]	27074	LAMP3	1.51744		XP_003917429.1//patatin-like phospholipase domain-containing protein 4 isoform X4 [Papio anubis];NP_004641.1//patatin-like phospholipase domain-containing protein 4 isoform 1 precursor [Homo sapiens]	8228	PNPLA4	-1.5195
NP_079280.2//coiled-coil domain-containing protein 15 [Homo sapiens]	80071	CCDC15	1.51692		NP_997200.1//zinc finger protein 474 [Homo sapiens]	133923	ZNF474	-1.5184
XP_003923580.1//PREDICTED: ATP-dependent RNA helicase DDX25 [Saimiri boliviensis boliviensis]	29118	DDX25	1.51599		NP_001294923.1//WD repeat, SAM and U-box domain-containing protein 1 isoform 2 [Homo sapiens];NP_689741.2//WD repeat, SAM and U-box domain-containing protein 1 isoform 1 [Homo sapiens];XP_007963262.1//PREDICTED: WD repeat, SAM and U-box domain-containing protein 1 isoform X2 [Chlorocebus sabaeus];XP_008972694.1//PREDICTED: WD repeat, SAM and U-box domain-containing protein 1 isoform X4 [Pan panis…	151525	WDSUB1	-1.51824
AAL75944.1//neurotransmitter transporter RB21A [Homo sapiens]	54716	SLC6A20	1.51597		XP_011916502.1//PREDICTED: inositol polyphosphate 5-phosphatase OCRL-1 isoform X2 [Cercocebus atys];AAA59964.2//Lowe oculocerebrorenal syndrome protein [Homo sapiens];XP_007990841.1//PREDICTED: inositol polyphosphate 5-phosphatase OCRL-1 isoform X2 [Chlorocebus sabaeus]	4952	OCRL	-1.51822
NP_115976.2//caspase recruitment domain-containing protein 6 [Homo sapiens]	84674	CARD6	1.51588		XP_011835669.1//PREDICTED: ADP-ribosylation factor-like protein 4C [Mandrillus leucophaeus];AAH49804.1//Arl4c protein, partial [Mus musculus]	10123	ARL4C	-1.51803
XP_022260067.1//zinc finger protein 850 [Canis lupus familiaris];XP_021552850.1//zinc finger protein 850-like isoform X1 [Neomonachus schauinslandi]	346157	ZNF391	1.51559		NP_002284.3//laminin subunit gamma-1 precursor [Homo sapiens]	3915	LAMC1	-1.51794
NP_077748.3//proline-serine-threonine phosphatase-interacting protein 2 [Homo sapiens]	9050	PSTPIP2	1.51518		XP_005328682.1//carbonic anhydrase 13 [Ictidomys tridecemlineatus];XP_017705363.1//PREDICTED: carbonic anhydrase 13 [Rhinopithecus bieti]	377677	CA13	-1.51753
NP_004500.3//sp110 nuclear body protein isoform a [Homo sapiens];NP_001171944.1//sp110 nuclear body protein isoform d [Homo sapiens];NP_536349.2//sp110 nuclear body protein isoform c [Homo sapiens];XP_006712552.1//PREDICTED: sp110 nuclear body protein isoform X7 [Homo sapiens];NP_004501.3//sp110 nuclear body protein isoform b [Homo sapiens]	3431	SP110	1.51462		NP_061842.1//probable G-protein coupled receptor 173 [Homo sapiens]	54328	GPR173	-1.51732
NP_036374.1//dickkopf-related protein 1 precursor [Homo sapiens]	22943	DKK1	1.51447		NP_005123.2//meiotic recombination protein REC8 homolog [Homo sapiens]	9985	REC8	-1.51584
NP_000101.2//dihydropyrimidine dehydrogenase [NADP(+)] isoform 1 [Homo sapiens];NP_001153773.1//dihydropyrimidine dehydrogenase [NADP(+)] isoform 2 [Homo sapiens];XP_021781150.1//dihydropyrimidine dehydrogenase [NADP(+)] isoform X1 [Papio anubis]	1806	DPYD	1.51412		XP_017808812.1//alanine aminotransferase 2 isoform X1 [Papio anubis]	84706	GPT2	-1.51568
NP_001186670.1//growth arrest and DNA damage-inducible protein GADD45 alpha isoform 2 [Homo sapiens];NP_001915.1//growth arrest and DNA damage-inducible protein GADD45 alpha isoform 1 [Homo sapiens];NP_001186671.1//growth arrest and DNA damage-inducible protein GADD45 alpha isoform 3 [Homo sapiens]	1647	GADD45A	1.51403		NP_001092759.1//SH3 domain-containing RING finger protein 3 precursor [Homo sapiens]	344558	SH3RF3	-1.5148
NP_001287816.1//AP-1 complex subunit mu-2 isoform 1 [Homo sapiens];NP_005489.2//AP-1 complex subunit mu-2 isoform 2 [Homo sapiens]	10053	AP1M2	1.51403		NP_001308470.1//sphingolipid delta(4)-desaturase DES1 isoform 2 [Homo sapiens];NP_003667.1//sphingolipid delta(4)-desaturase DES1 isoform 1 [Homo sapiens];XP_017804685.1//sphingolipid delta(4)-desaturase DES1 isoform X1 [Papio anubis]	8560	DEGS1	-1.51441
XP_004087192.1//PREDICTED: uncharacterized protein C14orf37 homolog isoform X1 [Nomascus leucogenys];NP_001307102.1//uncharacterized protein C14orf37 isoform 2 precursor [Homo sapiens]	145407	C14orf37	1.5131		NP_056382.1//SLIT and NTRK-like protein 5 precursor [Homo sapiens]	26050	SLITRK5	-1.51422
NP_001311151.1//hydroxymethylglutaryl-CoA synthase, cytoplasmic isoform 2 [Homo sapiens];AAH00297.2//HMGCS1 protein, partial [Homo sapiens]	3157	HMGCS1	1.51269		NP_002965.1//serpin B4 isoform 1 [Homo sapiens];NP_778206.1//serpin B4 isoform 2 [Homo sapiens]	6318	SERPINB4	-1.51411
NP_065094.3//carboxypeptidase A6 preproprotein [Homo sapiens]	57094	CPA6	1.5126		XP_006724874.1//PREDICTED: gamma-aminobutyric acid receptor subunit alpha-3 isoform X1 [Homo sapiens];XP_007452192.1//PREDICTED: gamma-aminobutyric acid receptor subunit alpha-3 [Lipotes vexillifer];NP_000799.1//gamma-aminobutyric acid receptor subunit alpha-3 precursor [Homo sapiens]	2556	GABRA3	-1.51406
XP_021545272.1//retrotransposon-derived protein PEG10 isoform X1 [Neomonachus schauinslandi]	23089	PEG10	1.51209		NP_004326.1//bone marrow stromal antigen 2 precursor [Homo sapiens]	684	BST2	-1.51379
NP_066959.1//reticulon-1 isoform A [Homo sapiens];XP_006199779.1//PREDICTED: reticulon-1-A [Vicugna pacos]	6252	RTN1	1.51158		XP_007990756.1//PREDICTED: AMME syndrome candidate gene 1 protein isoform X2 [Chlorocebus sabaeus];NP_001020751.1//AMME syndrome candidate gene 1 protein isoform 2 [Homo sapiens];XP_007990755.1//PREDICTED: AMME syndrome candidate gene 1 protein isoform X1 [Chlorocebus sabaeus];NP_001128965.1//AMME syndrome candidate gene 1 protein homolog [Pongo abelii]	9949	AMMECR1	-1.51341
XP_012322861.1//zinc finger protein SNAI1 [Aotus nancymaae]	6615	SNAI1	1.51081		NP_861524.2//DNA polymerase nu [Homo sapiens];NP_078787.2//HAUS augmin-like complex subunit 3 [Homo sapiens]	353497	POLN	-1.51295
NP_714964.2//cystathionine gamma-lyase isoform 2 [Homo sapiens];NP_001177392.1//cystathionine gamma-lyase isoform 3 [Homo sapiens];NP_001893.2//cystathionine gamma-lyase isoform 1 [Homo sapiens]	1491	CTH	1.51028		XP_012365851.1//PREDICTED: rab effector MyRIP [Nomascus leucogenys]	100462977	MTRNR2L1	-1.51256
NP_059986.1//ras-related protein Rab-39A [Homo sapiens]	54734	RAB39A	1.5095		XP_011760216.1//PREDICTED: coiled-coil domain-containing protein 120 isoform X1 [Macaca nemestrina];EAW50710.1//JM11 protein, isoform CRA_c [Homo sapiens];NP_001156793.2//coiled-coil domain-containing protein 120 isoform 1 [Homo sapiens]	90060	CCDC120	-1.51235
NP_005595.2//POU domain, class 3, transcription factor 2 [Homo sapiens]	5454	POU3F2	1.50949		AAH09558.1//SHISA4 protein, partial [Homo sapiens];NP_937792.2//protein shisa-4 precursor [Homo sapiens]	149345	SHISA4	-1.51131
XP_007978044.1//PREDICTED: protein FAM46B [Chlorocebus sabaeus]	115572	FAM46B	1.5094		XP_003999202.2//PREDICTED: mitochondrial pyruvate carrier 2 isoform X1 [Felis catus]	25874	MPC2	-1.51071
NP_060303.2//dnaJ homolog subfamily C member 28 [Homo sapiens]	54943	DNAJC28	1.50929		XP_021788906.1//zinc finger protein 273-like [Papio anubis];XP_012292666.1//zinc finger protein 737-like isoform X2 [Aotus nancymaae];EAW77955.1//hCG32758 [Homo sapiens]	728927	ZNF736	-1.51065
NP_079059.2//cytosolic carboxypeptidase 2 [Homo sapiens]	79841	AGBL2	1.50919		NP_005207.2//dolichyl-diphosphooligosaccharide--protein glycosyltransferase 48 kDa subunit precursor [Homo sapiens]	1650	DDOST	-1.50998
XP_004427510.1//PREDICTED: N-acetylated-alpha-linked acidic dipeptidase 2 [Ceratotherium simum simum];XP_012656749.1//PREDICTED: N-acetylated-alpha-linked acidic dipeptidase 2 isoform X2 [Otolemur garnettii]	10003	NAALAD2	1.50906		XP_004396931.1//PREDICTED: nicotinamide/nicotinic acid mononucleotide adenylyltransferase 2 [Odobenus rosmarus divergens];XP_020919463.1//nicotinamide/nicotinic acid mononucleotide adenylyltransferase 2 isoform X1 [Sus scrofa]	23057	NMNAT2	-1.50952
NP_996667.2//enoyl-CoA delta isomerase 2, mitochondrial isoform 2 [Homo sapiens]	10455	ECI2	1.50875		NP_004717.2//ralBP1-associated Eps domain-containing protein 2 isoform 1 [Homo sapiens];NP_001074444.1//ralBP1-associated Eps domain-containing protein 2 isoform 2 [Homo sapiens];XP_005274683.1//PREDICTED: ralBP1-associated Eps domain-containing protein 2 isoform X9 [Homo sapiens]	9185	REPS2	-1.50898
NP_001273587.1//TBC1 domain family member 4 isoform 2 [Homo sapiens];NP_055647.2//TBC1 domain family member 4 isoform 1 [Homo sapiens];NP_001273588.1//TBC1 domain family member 4 isoform 3 [Homo sapiens]	9882	TBC1D4	1.50873		XP_008689265.1//PREDICTED: costars family protein ABRACL [Ursus maritimus];AAF28958.1//HSPC280, partial [Homo sapiens]	58527	ABRACL	-1.50818
NP_112203.2//RNA exonuclease 5 isoform 1 [Homo sapiens];NP_001138396.1//RNA exonuclease 5 isoform 2 [Homo sapiens]	81691	REXO5	1.50833		XP_014743903.1//PREDICTED: zinc finger protein 362 isoform X2 [Sturnus vulgaris];XP_016836176.1//PREDICTED: LOW QUALITY PROTEIN: zinc finger protein 91 isoform X1 [Cricetulus griseus]	149076	ZNF362	-1.50787
NP_073583.3//mitochondrial amidoxime-reducing component 1 precursor [Homo sapiens]	64757	MAR1	1.50771		NP_055655.1//NUAK family SNF1-like kinase 1 [Homo sapiens]	9891	NUAK1	-1.50749
XP_007125510.1//PREDICTED: LOW QUALITY PROTEIN: B-cell lymphoma/leukemia 11A [Physeter catodon];XP_007615951.1//PREDICTED: B-cell lymphoma/leukemia 11A isoform X4 [Cricetulus griseus];XP_006083372.1//PREDICTED: B-cell lymphoma/leukemia 11A isoform X5 [Myotis lucifugus]	53335	BCL11A	1.5077		NP_005711.1//actin-related protein 2/3 complex subunit 1B [Homo sapiens]	10095	ARPC1B	-1.50673
NP_001137420.1//androgen-dependent TFPI-regulating protein isoform 1 [Homo sapiens];NP_116133.1//androgen-dependent TFPI-regulating protein isoform 2 [Homo sapiens]	84830	ADTRP	1.50724		XP_016885440.1//PREDICTED: protein FAM104B isoform X1 [Homo sapiens];XP_003807192.1//PREDICTED: protein FAM104B isoform X2 [Pan paniscus];XP_016799524.1//PREDICTED: protein FAM104B isoform X6 [Pan troglodytes];XP_009233176.1//PREDICTED: protein FAM104B isoform X7 [Pongo abelii];XP_004064294.1//PREDICTED: protein FAM104B isoform X4 [Gorilla gorilla gorilla];XP_009233174.1//PREDICTED: protein FAM10…	90736	FAM104B	-1.5064
XP_012357126.1//PREDICTED: disabled homolog 2 isoform X1 [Nomascus leucogenys]	1601	DAB2	1.50564		NP_001188.1//bcl-2-interacting killer [Homo sapiens]	638	BIK	-1.50578
EAW82310.1//lymphocyte antigen 6 complex, locus K, isoform CRA_a [Homo sapiens];AAI17143.1//Lymphocyte antigen 6 complex, locus K [Homo sapiens];XP_009454356.1//PREDICTED: lymphocyte antigen 6K isoform X2 [Pan troglodytes]	54742	LY6K	1.50558		NP_005079.2//A-kinase anchor protein 17A isoform 1 [Homo sapiens]	8227	AKAP17A	-1.5057
EAW62439.1//hCG2039359, partial [Homo sapiens];NP_001268734.1//fibronectin type III and SPRY domain-containing protein 2 isoform b [Homo sapiens]	123722	FSD2	1.50413		ELV11714.1//Cytohesin-4 [Tupaia chinensis];XP_004279495.1//PREDICTED: cytohesin-4 isoform X1 [Orcinus orca]	27128	CYTH4	-1.50441
XP_016880747.1//PREDICTED: src kinase-associated phosphoprotein 1 isoform X3 [Homo sapiens];XP_017709527.1//PREDICTED: src kinase-associated phosphoprotein 1 isoform X2 [Rhinopithecus bieti];XP_017709526.1//PREDICTED: src kinase-associated phosphoprotein 1 isoform X1 [Rhinopithecus bieti]	8631	SKAP1	1.50322		NP_001069.1//vascular cell adhesion protein 1 isoform a precursor [Homo sapiens];NP_001186763.1//vascular cell adhesion protein 1 isoform c precursor [Homo sapiens];NP_542413.1//vascular cell adhesion protein 1 isoform b precursor [Homo sapiens]	7412	VCAM1	-1.50274
NP_004090.4//erythrocyte band 7 integral membrane protein isoform a [Homo sapiens];NP_001257456.1//erythrocyte band 7 integral membrane protein isoform d [Homo sapiens];NP_001257455.1//erythrocyte band 7 integral membrane protein isoform c [Homo sapiens];NP_937837.1//erythrocyte band 7 integral membrane protein isoform b [Homo sapiens]	2040	STOM	1.50261		XP_008838680.1//PREDICTED: collagen alpha-2(VI) chain isoform X1 [Nannospalax galili];XP_010196734.1//PREDICTED: collagen alpha-2(VI) chain isoform X1 [Colius striatus];XP_017907828.1//PREDICTED: collagen alpha-2(VI) chain isoform X2 [Capra hircus]	1292	COL6A2	-1.50218
XP_018868512.1//PREDICTED: phospholipid scramblase 3 [Gorilla gorilla gorilla];EAW90199.1//hCG1987383, isoform CRA_b [Homo sapiens];XP_012356972.1//PREDICTED: phospholipid scramblase 3 isoform X1 [Nomascus leucogenys];EAW90198.1//hCG1987383, isoform CRA_a [Homo sapiens];XP_016786932.1//PREDICTED: phospholipid scramblase 3 isoform X2 [Pan troglodytes]	57048	PLSCR3	1.50238		XP_009433925.1//PREDICTED: transmembrane protein 91 isoform X4 [Pan troglodytes];XP_009433924.1//PREDICTED: transmembrane protein 91 isoform X1 [Pan troglodytes];EAW57035.1//hCG22325, isoform CRA_a, partial [Homo sapiens];XP_003953548.2//PREDICTED: transmembrane protein 91 isoform X3 [Pan troglodytes];XP_016791541.1//PREDICTED: transmembrane protein 91 isoform X5 [Pan troglodytes]	641649	TMEM91	-1.50207
NP_001165161.1//2-amino-3-ketobutyrate coenzyme A ligase, mitochondrial isoform 1 precursor [Homo sapiens];NP_055106.1//2-amino-3-ketobutyrate coenzyme A ligase, mitochondrial isoform 2 precursor [Homo sapiens]	23464	GCAT	1.50182		NP_001028736.1//protein FAM229B [Homo sapiens]	619208	FAM229B	-1.50123
XP_003253193.1//PREDICTED: PIH1 domain-containing protein 2 isoform X1 [Nomascus leucogenys];NP_001076088.1//PIH1 domain-containing protein 2 isoform 2 [Homo sapiens]	120379	PIH1D2	1.50141		NP_038472.2//ubiquilin-2 [Homo sapiens]	29978	UBQLN2	-1.501
XP_004054424.2//PREDICTED: coiled-coil domain-containing protein 169 isoform X1 [Gorilla gorilla gorilla];NP_001138456.1//coiled-coil domain-containing protein 169 isoform c [Homo sapiens];XP_004054425.1//PREDICTED: coiled-coil domain-containing protein 169 isoform X2 [Gorilla gorilla gorilla];NP_001185837.1//coiled-coil domain-containing protein 169 isoform e [Homo sapiens];NP_001138453.1//coile…	728591	CCDC169	1.50132		NP_001311221.1//putative bifunctional UDP-N-acetylglucosamine transferase and deubiquitinase ALG13 isoform 10 [Homo sapiens];EDL14723.1//mCG8132, isoform CRA_a, partial [Mus musculus];NP_001161857.1//putative bifunctional UDP-N-acetylglucosamine transferase and deubiquitinase ALG13 isoform 4 [Homo sapiens];XP_017357629.1//PREDICTED: putative bifunctional UDP-N-acetylglucosamine transferase and de…	79868	ALG13	-1.50074
NP_000731.1//muscarinic acetylcholine receptor M3 [Homo sapiens]	1131	CHRM3	1.50083		NP_061918.3//WD repeat-containing protein 44 isoform 1 [Homo sapiens];NP_001171895.1//WD repeat-containing protein 44 isoform 3 [Homo sapiens];NP_001171894.1//WD repeat-containing protein 44 isoform 2 [Homo sapiens];XP_003833193.1//PREDICTED: WD repeat-containing protein 44 isoform X2 [Pan paniscus]	54521	WDR44	-1.50029
NP_001139124.1//uncharacterized protein C6orf141 [Homo sapiens];XP_005248907.1//PREDICTED: uncharacterized protein C6orf141 isoform X1 [Homo sapiens]	135398	C6orf141	1.50016		NP_612431.2//probable inactive tRNA-specific adenosine deaminase-like protein 3 isoform 1 [Homo sapiens]	113179	ADAT3	-1.49986
NP_001136036.1//cGMP-gated cation channel alpha-1 isoform 1 [Homo sapiens];XP_014993822.1//PREDICTED: cGMP-gated cation channel alpha-1 [Macaca mulatta]	1259	CNGA1	1.4993		NP_859531.1//origin recognition complex subunit 5 isoform 2 [Homo sapiens];NP_002544.1//origin recognition complex subunit 5 isoform 1 [Homo sapiens]	5001	ORC5	-1.49942
XP_527201.6//PREDICTED: E3 ubiquitin-protein ligase RNF180 isoform X1 [Pan troglodytes]	285671	RNF180	1.49898		NP_003947.1//cholesterol 25-hydroxylase [Homo sapiens]	9023	CH25H	-1.49921
NP_694991.2//mucolipin-2 isoform 1 [Homo sapiens]	255231	MCOLN2	1.49857		XP_017824710.1//PREDICTED: transmembrane protein 184A [Callithrix jacchus]	202915	TMEM184A	-1.49916
XP_003316431.1//PREDICTED: hormone-sensitive lipase isoform X1 [Pan troglodytes];XP_005258995.1//PREDICTED: hormone-sensitive lipase isoform X3 [Homo sapiens]	3991	LIPE	1.49794		NP_001099009.1//zinc finger and BTB domain-containing protein 10 isoform a [Homo sapiens];NP_076418.3//zinc finger and BTB domain-containing protein 10 isoform b [Homo sapiens];XP_021521595.1//LOW QUALITY PROTEIN: zinc finger and BTB domain-containing protein 10 [Aotus nancymaae]	65986	ZBTB10	-1.49902
NP_002640.2//phosphatidylinositol 4,5-bisphosphate 3-kinase catalytic subunit gamma isoform [Homo sapiens]	5294	PIK3CG	1.49781		NP_003261.1//tetraspanin-6 isoform a [Homo sapiens];XP_008960987.1//PREDICTED: tetraspanin-6 isoform X2 [Pan paniscus];BAD93113.1//transmembrane 4 superfamily member 6 variant, partial [Homo sapiens]	7105	TSPAN6	-1.49749
NP_001182762.1//ras and Rab interactor-like protein isoform 1 [Homo sapiens]	126432	RINL	1.49781		NP_861452.2//probable C-mannosyltransferase DPY19L4 [Homo sapiens];XP_005250951.2//PREDICTED: probable C-mannosyltransferase DPY19L4 isoform X1 [Homo sapiens];XP_005563781.1//PREDICTED: probable C-mannosyltransferase DPY19L4 isoform X1 [Macaca fascicularis]	286148	DPY19L4	-1.49732
XP_008950685.1//PREDICTED: cytosolic carboxypeptidase-like protein 5 isoform X1 [Pan paniscus];NP_001030584.1//cytosolic carboxypeptidase-like protein 5 isoform 3 [Homo sapiens];XP_005264534.1//PREDICTED: cytosolic carboxypeptidase-like protein 5 isoform X2 [Homo sapiens]	60509	AGBL5	1.49753		XP_006143356.1//PREDICTED: mitogen-activated protein kinase 10 [Tupaia chinensis];XP_021162857.1//mitogen-activated protein kinase 10 isoform X1 [Fundulus heteroclitus];NP_001304998.1//mitogen-activated protein kinase 10 isoform 1x [Homo sapiens]	5602	MAPK10	-1.49712
NP_060220.3//all-trans-retinol 13,14-reductase precursor [Homo sapiens]	54884	RETSAT	1.49743		NP_008976.1//FGFR1 oncogene partner isoform a [Homo sapiens];NP_001265619.1//FGFR1 oncogene partner isoform c [Homo sapiens];NP_919410.1//FGFR1 oncogene partner isoform b [Homo sapiens];XP_008971866.1//PREDICTED: FGFR1 oncogene partner isoform X7 [Pan paniscus]	11116	FGFR1OP	-1.49663
NP_066293.2//keratin, type I cuticular Ha4 [Homo sapiens]	3885	KRT34	1.49683		XP_005413797.1//PREDICTED: ragulator complex protein LAMTOR4 isoform X2 [Chinchilla lanigera];XP_013850875.1//ragulator complex protein LAMTOR4 isoform X6 [Sus scrofa];XP_013364922.1//PREDICTED: ragulator complex protein LAMTOR4 isoform X1 [Chinchilla lanigera]	389541	LAMTOR4	-1.49616
BAC86569.1//unnamed protein product [Homo sapiens];XP_009234156.1//PREDICTED: LOW QUALITY PROTEIN: solute carrier family 35 member E2 [Pongo abelii]	9906	SLC35E2	1.4967		AAI52564.1//HIVEP3 protein [Homo sapiens];XP_009453587.1//PREDICTED: transcription factor HIVEP3 isoform X1 [Pan troglodytes];CDQ59736.1//unnamed protein product [Oncorhynchus mykiss]	59269	HIVEP3	-1.49616
EAW89405.1//cytoglobin, isoform CRA_a [Homo sapiens]	114757	CYGB	1.49602		BAD92911.1//T-cell lymphoma invasion and metastasis 2 variant, partial [Homo sapiens];AAF05900.1//T-cell lymphoma invasion and metastasis 2 [Homo sapiens]	26230	TIAM2	-1.49609
EHH59533.1//hypothetical protein EGM_09670, partial [Macaca fascicularis];NP_001123885.2//amiloride-sensitive sodium channel subunit delta [Homo sapiens];XP_016857529.1//PREDICTED: amiloride-sensitive sodium channel subunit delta isoform X9 [Homo sapiens]	6339	SCNN1D	1.49562		NP_001164120.1//ribosomal biogenesis protein LAS1L isoform 2 [Homo sapiens];XP_011529347.1//PREDICTED: ribosomal biogenesis protein LAS1L isoform X3 [Homo sapiens];NP_112483.1//ribosomal biogenesis protein LAS1L isoform 1 [Homo sapiens]	81887	LAS1L	-1.49561
EAX01712.1//enolase superfamily member 1, isoform CRA_b [Homo sapiens];BAC87148.1//unnamed protein product [Homo sapiens];NP_059982.2//mitochondrial enolase superfamily member 1 isoform rTSbeta [Homo sapiens];ALF99772.1//bindin, partial [Cryptasterina pentagona];NP_001340994.1//mitochondrial enolase superfamily member 1 isoform rTSalpha [Homo sapiens];NP_001340996.1//mitochondrial enolase superfa…	55556	ENOSF1	1.49501		XP_007999521.1//PREDICTED: low-density lipoprotein receptor-related protein 12 isoform X2 [Chlorocebus sabaeus];XP_007999520.1//PREDICTED: low-density lipoprotein receptor-related protein 12 isoform X1 [Chlorocebus sabaeus]	29967	LRP12	-1.49488
NP_061184.1//conserved oligomeric Golgi complex subunit 1 [Homo sapiens]	9382	COG1	1.49474		XP_011529546.1//PREDICTED: ecto-NOX disulfide-thiol exchanger 2 isoform X1 [Homo sapiens];NP_872114.1//ecto-NOX disulfide-thiol exchanger 2 isoform b [Homo sapiens];AAI39782.2//ENOX2 protein, partial [Homo sapiens];XP_011529547.1//PREDICTED: ecto-NOX disulfide-thiol exchanger 2 isoform X2 [Homo sapiens];XP_008970613.1//PREDICTED: ecto-NOX disulfide-thiol exchanger 2 isoform X2 [Pan paniscus]	10495	ENOX2	-1.49482
XP_003265629.1//PREDICTED: solute carrier organic anion transporter family member 1B3 [Nomascus leucogenys]	28234	SLCO1B3	1.49474		NP_001073998.2//WAS/WASL-interacting protein family member 3 [Homo sapiens]	644150	WIPF3	-1.49463
NP_849149.3//IQ and ubiquitin-like domain-containing protein [Homo sapiens]	154865	IQUB	1.49453		NP_997203.1//OTU domain-containing protein 6A [Homo sapiens]	139562	OTUD6A	-1.49406
XP_006155969.1//PREDICTED: zinc finger protein Aiolos isoform X2 [Tupaia chinensis];NP_001244342.1//zinc finger protein Aiolos isoform 12 [Homo sapiens];NP_001244340.1//zinc finger protein Aiolos isoform 10 [Homo sapiens];XP_004041875.2//PREDICTED: zinc finger protein Aiolos isoform X3 [Gorilla gorilla gorilla];XP_004434617.2//PREDICTED: LOW QUALITY PROTEIN: zinc finger protein Aiolos [Ceratother…	22806	IKZF3	1.49446		NP_001259031.1//H(+)/Cl(-) exchange transporter 5 isoform c [Homo sapiens];XP_012666732.1//PREDICTED: H(+)/Cl(-) exchange transporter 5 isoform X1 [Otolemur garnettii]	1184	CLCN5	-1.49355
XP_022349019.1//spermatogenesis-associated protein 24 [Enhydra lutris kenyoni]	202051	SPATA24	1.49397		EAW73607.1//interleukin 1, beta, isoform CRA_c [Homo sapiens]	3553	IL1B	-1.49208
NP_001180564.1//dehydrogenase/reductase SDR family member 4-like 2 isoform 2 [Homo sapiens];AAC51267.1//putative p150 [Homo sapiens];XP_009425811.1//PREDICTED: dehydrogenase/reductase SDR family member 4 isoform X3 [Pan troglodytes];NP_932349.2//dehydrogenase/reductase SDR family member 4-like 2 isoform 1 precursor [Homo sapiens];NP_001269918.1//dehydrogenase/reductase SDR family member 4 isoform…	317749	DHRS4L2	1.49377		NP_005426.2//rho guanine nucleotide exchange factor 5 [Homo sapiens]	7984	ARHGEF5	-1.49186
XP_005256733.1//PREDICTED: transient receptor potential cation channel subfamily V member 2 isoform X1 [Homo sapiens];NP_057197.2//transient receptor potential cation channel subfamily V member 2 [Homo sapiens]	51393	TRPV2	1.49255		XP_005401800.2//PREDICTED: anoctamin-3 isoform X1 [Chinchilla lanigera];XP_005364119.1//PREDICTED: anoctamin-3 isoform X1 [Microtus ochrogaster];XP_008054261.1//anoctamin-3 isoform X1 [Carlito syrichta];XP_015290450.1//PREDICTED: anoctamin-3 isoform X1 [Macaca fascicularis];XP_021781638.1//anoctamin-3 isoform X1 [Papio anubis];XP_011518584.1//PREDICTED: anoctamin-3 isoform X3 [Homo sapiens]	63982	ANO3	-1.49168
CAD38787.1//hypothetical protein, partial [Homo sapiens];XP_016868906.1//PREDICTED: matrilin-2 isoform X1 [Homo sapiens];NP_001304677.1//matrilin-2 isoform c precursor [Homo sapiens]	4147	MATN2	1.49252		NP_001257368.1//actin-related protein 2/3 complex subunit 5 isoform 2 [Homo sapiens];EDL37000.1//mCG18894, partial [Mus musculus]	10092	ARPC5	-1.49129
NP_061972.1//PAK4-inhibitor INKA2 isoform 1 [Homo sapiens];XP_016781163.1//PREDICTED: protein FAM212B [Pan troglodytes]	55924	FAM212B	1.49232		XP_014201231.1//PREDICTED: paired immunoglobulin-like type 2 receptor beta isoform X1 [Pan paniscus];EAW76556.1//hCG2024112, isoform CRA_g, partial [Homo sapiens];EAW76547.1//hCG2024112, isoform CRA_b, partial [Homo sapiens]	29990	PILRB	-1.49128
NP_061826.1//homeobox protein Hox-C5 [Homo sapiens]	3222	HOXC5	1.49224		AAI04482.1//DPM3 protein, partial [Homo sapiens];BAG57082.1//unnamed protein product [Homo sapiens];NP_061846.2//dolichol-phosphate mannosyltransferase subunit 3 isoform 1 [Homo sapiens]	54344	DPM3	-1.49084
NP_001295369.1//zinc finger protein 28 homolog isoform 2 [Homo sapiens];XP_010584933.1//PREDICTED: zinc finger protein 28 homolog [Loxodonta africana]	140612	ZFP28	1.49201		NP_036359.3//putative GTP-binding protein 6 [Homo sapiens]	8225	GTPBP6	-1.49054
XP_008019296.1//PREDICTED: pleckstrin homology-like domain family B member 1 isoform X11 [Chlorocebus sabaeus];XP_005271531.1//PREDICTED: pleckstrin homology-like domain family B member 1 isoform X29 [Homo sapiens];XP_008019302.1//PREDICTED: pleckstrin homology-like domain family B member 1 isoform X15 [Chlorocebus sabaeus];NP_001138231.1//pleckstrin homology-like domain family B member 1 isoform…	23187	PHLDB1	1.49152		XP_011808261.1//PREDICTED: blood vessel epicardial substance isoform X1 [Colobus angolensis palliatus];NP_671488.1//blood vessel epicardial substance [Homo sapiens]	11149	BVES	-1.49009
XP_021779267.1//protein AF1q isoform X1 [Papio anubis]	10962	MLLT11	1.49119		AMZ80338.1//SHLP3 [Homo sapiens]	100463486	MTRNR2L8	-1.49006
NP_060835.1//meiosis-specific nuclear structural protein 1 [Homo sapiens]	55329	MNS1	1.49116		NP_001341954.1//calcyphosin-2 isoform 7 [Homo sapiens];XP_011537190.1//PREDICTED: calcyphosin-2 isoform X7 [Homo sapiens];NP_001341953.1//calcyphosin-2 isoform 6 [Homo sapiens];NP_115995.2//calcyphosin-2 isoform 1 [Homo sapiens];XP_015286709.1//PREDICTED: calcyphosin-2 isoform X5 [Macaca fascicularis];XP_011537188.1//PREDICTED: calcyphosin-2 isoform X4 [Homo sapiens];XP_006719712.2//PREDICTED: ca…	84698	CAPS2	-1.48987
XP_011814421.1//PREDICTED: pentraxin-related protein PTX3 [Colobus angolensis palliatus]	5806	PTX3	1.49089		EAX06218.1//L-3-hydroxyacyl-Coenzyme A dehydrogenase, short chain, isoform CRA_a [Homo sapiens];EAX06219.1//L-3-hydroxyacyl-Coenzyme A dehydrogenase, short chain, isoform CRA_b [Homo sapiens];NP_001317956.1//hydroxyacyl-coenzyme A dehydrogenase, mitochondrial isoform 3 [Homo sapiens]	3033	HADH	-1.48982
NP_996261.1//ER membrane protein complex subunit 10 isoform 2 precursor [Homo sapiens]	284361	EMC10	1.49039		XP_008005210.1//PREDICTED: DBH-like monooxygenase protein 1 isoform X1 [Chlorocebus sabaeus]	26002	MOXD1	-1.48974
NP_001316532.1//adenylate kinase 9 isoform 3 [Homo sapiens];XP_016865875.1//PREDICTED: adenylate kinase 9 isoform X7 [Homo sapiens];XP_006715439.2//PREDICTED: adenylate kinase 9 isoform X2 [Homo sapiens]	221264	AK9	1.49035		AMZ80338.1//SHLP3 [Homo sapiens]	100462981	MTRNR2L2	-1.48916
NP_001104251.1//solute carrier family 35 member E2B [Homo sapiens];XP_011540374.1//PREDICTED: solute carrier family 35 member E2B isoform X1 [Homo sapiens]	728661	SLC35E2B	1.48987		NP_660295.2//zymogen granule protein 16 homolog B precursor [Homo sapiens]	124220	ZG16B	-1.48888
NP_065830.2//WD repeat-containing protein 35 isoform 2 [Homo sapiens];NP_001006658.1//WD repeat-containing protein 35 isoform 1 [Homo sapiens]	57539	WDR35	1.48986		NP_056008.1//activity-regulated cytoskeleton-associated protein [Homo sapiens]	23237	ARC	-1.48818
NP_976038.1//tripartite motif-containing protein 7 isoform 1 [Homo sapiens];XP_012306954.1//tripartite motif-containing protein 7 isoform X1 [Aotus nancymaae];NP_976042.1//tripartite motif-containing protein 7 isoform 2 [Homo sapiens];NP_203128.1//tripartite motif-containing protein 7 isoform 4 [Homo sapiens]	81786	TRIM7	1.48985		EAW96196.1//mago-nashi homolog, isoform CRA_a [Homo sapiens];XP_017373673.1//PREDICTED: protein mago nashi homolog 2 isoform X2 [Cebus capucinus imitator];ELR45829.1//Protein mago nashi-like protein 2, partial [Bos mutus];XP_005378983.1//PREDICTED: protein mago nashi homolog 2 isoform X2 [Chinchilla lanigera]	55110	MAGOHB	-1.48818
XP_016804757.1//PREDICTED: PH and SEC7 domain-containing protein 4 isoform X1 [Pan troglodytes]	23550	PSD4	1.48859		NP_001185.3//potassium/sodium hyperpolarization-activated cyclic nucleotide-gated channel 2 [Homo sapiens]	610	HCN2	-1.48701
NP_001341516.1//ankyrin repeat domain-containing protein 36A isoform 1 [Homo sapiens];NP_940957.3//ankyrin repeat domain-containing protein 36A isoform 2 [Homo sapiens];XP_016859533.1//PREDICTED: ankyrin repeat domain-containing protein 36A isoform X36 [Homo sapiens]	375248	ANKRD36	1.48711		XP_012613647.1//protein FAM3A isoform X3 [Microcebus murinus];XP_015362464.1//PREDICTED: protein FAM3A isoform X1 [Marmota marmota marmota];NP_001269240.1//protein FAM3A isoform 4 [Homo sapiens]	60343	FAM3A	-1.48668
XP_018885026.1//PREDICTED: copine-5 isoform X3 [Gorilla gorilla gorilla];XP_016008139.1//PREDICTED: copine-5 isoform X13 [Rousettus aegyptiacus];NP_065990.1//copine-5 isoform a [Homo sapiens]	57699	CPNE5	1.48701		NP_005003.2//inactive tyrosine-protein kinase transmembrane receptor ROR1 isoform 1 precursor [Homo sapiens];NP_001077061.1//inactive tyrosine-protein kinase transmembrane receptor ROR1 isoform 2 precursor [Homo sapiens]	4919	ROR1	-1.48604
NP_060773.3//exocyst complex component 2 [Homo sapiens]	55770	EXOC2	1.48694		NP_620409.1//vang-like protein 1 isoform 1 [Homo sapiens];NP_001165882.1//vang-like protein 1 isoform 2 [Homo sapiens]	81839	VANGL1	-1.48595
BAG58398.1//unnamed protein product [Homo sapiens];NP_006075.3//interferon regulatory factor 9 [Homo sapiens]	10379	IRF9	1.48598		NP_001124429.1//cation channel sperm-associated protein subunit epsilon isoform 1 precursor [Homo sapiens]	257044	CATSPERE	-1.48532
XP_008765439.1//PREDICTED: zinc finger protein Helios isoform X1 [Rattus norvegicus];XP_002685605.2//PREDICTED: zinc finger protein Helios isoform X1 [Bos taurus];XP_011903253.1//PREDICTED: zinc finger protein Helios isoform X4 [Cercocebus atys]	22807	IKZF2	1.48569		ELR47777.1//Retinol dehydrogenase 10, partial [Bos mutus]	157506	RDH10	-1.48453
XP_003502246.1//PREDICTED: histone H2B type 1 isoform X1 [Cricetulus griseus]	8341	HIST1H2BN	1.48543		ACX50615.1//prostate cancer upregulated protein 1 [Homo sapiens]	110091775	C21orf59-TCP10L	-1.48449
XP_014990664.1//PREDICTED: olfactory receptor 2A1/2A42 [Macaca mulatta]	346528	OR2A1	1.48387		NP_620151.1//spermatogenesis-associated protein 17 [Homo sapiens]	128153	SPATA17	-1.48406
NP_659493.2//dapper homolog 3 isoform 1 [Homo sapiens];XP_016791786.1//PREDICTED: dapper homolog 3 [Pan troglodytes]	147906	DACT3	1.48328		EDL20387.1//heterogeneous nuclear ribonucleoprotein H2, isoform CRA_b, partial [Mus musculus]	100529097	RPL36A-HNRNPH2	-1.48399
NP_001180550.1//phospholipase A2 inhibitor and Ly6/PLAUR domain-containing protein isoform 1 [Homo sapiens];A6NC86.3//RecName: Full=phospholipase A2 inhibitor and Ly6/PLAUR domain-containing protein; Flags: Precursor;AAC99796.1//R28379_1, partial [Homo sapiens]	390940	PINLYP	1.48309		NP_001013649.2//NHS-like protein 2 [Homo sapiens]	340527	NHSL2	-1.48393
XP_016865748.1//PREDICTED: collagen alpha-1(XIX) chain isoform X8 [Homo sapiens];XP_016865746.1//PREDICTED: collagen alpha-1(XIX) chain isoform X6 [Homo sapiens];XP_011533739.1//PREDICTED: collagen alpha-1(XIX) chain isoform X1 [Homo sapiens];XP_016865743.1//PREDICTED: collagen alpha-1(XIX) chain isoform X3 [Homo sapiens]	1310	COL19A1	1.48284		NP_057418.1//Golgi pH regulator B isoform 1 [Homo sapiens];XP_016856938.1//PREDICTED: Golgi pH regulator B isoform X4 [Homo sapiens];XP_007975517.1//PREDICTED: Golgi pH regulator A isoform X2 [Chlorocebus sabaeus]	51463	GPR89B	-1.48372
NP_001176.1//zinc-alpha-2-glycoprotein precursor [Homo sapiens]	563	AZGP1	1.48235		XP_005273009.1//PREDICTED: E3 ubiquitin-protein ligase RNF115 isoform X1 [Homo sapiens];NP_055270.1//E3 ubiquitin-protein ligase RNF115 [Homo sapiens]	27246	RNF115	-1.48226
NP_002968.1//sodium channel protein type 9 subunit alpha [Homo sapiens];XP_012296036.1//sodium channel protein type 9 subunit alpha isoform X1 [Aotus nancymaae]	6335	SCN9A	1.48231		XP_017352988.1//PREDICTED: 5'-nucleotidase domain-containing protein 1 isoform X1 [Cebus capucinus imitator]	221294	NT5DC1	-1.48221
NP_001034869.1//cyclin-I2 isoform 2 [Homo sapiens];NP_001274182.1//cyclin-I2 isoform 3 [Homo sapiens];NP_001274181.1//cyclin-I2 isoform 1 [Homo sapiens]	645121	CCNI2	1.48206		BAD92932.1//N-methyl-D-aspartate receptor subunit 2A precursor variant, partial [Homo sapiens];XP_016878662.1//PREDICTED: glutamate receptor ionotropic, NMDA 2A isoform X2 [Homo sapiens]	2903	GRIN2A	-1.48211
XP_017380312.1//PREDICTED: ethanolamine-phosphate cytidylyltransferase isoform X6 [Cebus capucinus imitator];XP_017380309.1//PREDICTED: ethanolamine-phosphate cytidylyltransferase isoform X3 [Cebus capucinus imitator];XP_017380310.1//PREDICTED: ethanolamine-phosphate cytidylyltransferase isoform X4 [Cebus capucinus imitator];NP_002852.1//ethanolamine-phosphate cytidylyltransferase isoform 2 [Homo…	5833	PCYT2	1.48202		NP_004043.3//BCL2/adenovirus E1B 19 kDa protein-interacting protein 3 [Homo sapiens]	664	BNIP3	-1.48206
XP_006526283.1//PREDICTED: sorting nexin-24 isoform X1 [Mus musculus]	28966	SNX24	1.48199		NP_009141.2//polypeptide N-acetylgalactosaminyltransferase 6 [Homo sapiens]	11226	GALNT6	-1.4809
NP_001129396.1//von Willebrand factor D and EGF domain-containing protein isoform 1 precursor [Homo sapiens];NP_001333902.1//von Willebrand factor D and EGF domain-containing protein isoform 3 [Homo sapiens];NP_001333901.1//von Willebrand factor D and EGF domain-containing protein isoform 2 precursor [Homo sapiens]	221806	VWDE	1.48122		XP_014975878.1//PREDICTED: pleckstrin homology-like domain family A member 3 [Macaca mulatta]	23612	PHLDA3	-1.48076
NP_061859.3//SH3 domain and tetratricopeptide repeat-containing protein 1 isoform 1 [Homo sapiens]	54436	SH3TC1	1.48103		NP_006685.1//protein JTB precursor [Homo sapiens]	10899	JTB	-1.48073
XP_004415708.2//PREDICTED: LOW QUALITY PROTEIN: lysoplasmalogenase-like protein TMEM86A [Odobenus rosmarus divergens]	144110	TMEM86A	1.48068		AAB50224.1//unknown, partial [Homo sapiens]	90362	FAM110B	-1.48069
NP_001139107.1//tripartite motif-containing protein 45 isoform 2 [Homo sapiens];NP_079464.2//tripartite motif-containing protein 45 isoform 1 [Homo sapiens]	80263	TRIM45	1.48035		XP_016866409.1//PREDICTED: uncharacterized protein C6orf203 isoform X2 [Homo sapiens];XP_011808237.1//PREDICTED: uncharacterized protein C6orf203 homolog isoform X1 [Colobus angolensis palliatus]	51250	C6orf203	-1.48063
XP_005333418.1//leucine-rich repeat and fibronectin type-III domain-containing protein 4 isoform X1 [Ictidomys tridecemlineatus];NP_076941.2//leucine-rich repeat and fibronectin type-III domain-containing protein 4 precursor [Homo sapiens]	78999	LRFN4	1.47813		XP_014690045.1//PREDICTED: LOW QUALITY PROTEIN: serine/threonine-protein kinase pim-2 [Equus asinus]	11040	PIM2	-1.48021
XP_001107877.3//PREDICTED: dynactin subunit 1 isoform X5 [Macaca mulatta];NP_004073.2//dynactin subunit 1 isoform 1 [Homo sapiens];NP_001128512.1//dynactin subunit 1 isoform 3 [Homo sapiens];XP_020028607.1//dynactin subunit 1 isoform X1 [Castor canadensis];XP_014968155.1//PREDICTED: dynactin subunit 1 isoform X2 [Macaca mulatta];XP_018876452.1//PREDICTED: dynactin subunit 1 isoform X2 [Gorilla go…	1639	DCTN1	1.47746		NP_001138471.1//integrin alpha-V isoform 2 precursor [Homo sapiens];BAD93131.1//integrin alpha-V precursor variant, partial [Homo sapiens]	3685	ITGAV	-1.47983
NP_000589.2//insulin-like growth factor-binding protein 3 isoform b precursor [Homo sapiens];NP_001013416.1//insulin-like growth factor-binding protein 3 isoform a precursor [Homo sapiens]	3486	IGFBP3	1.47744		XP_008001265.1//PREDICTED: adenylate cyclase type 6 isoform X2 [Chlorocebus sabaeus]	112	ADCY6	-1.47916
NP_061833.1//glycine N-methyltransferase isoform 1 [Homo sapiens];NP_001305794.1//glycine N-methyltransferase isoform 2 [Homo sapiens]	27232	GNMT	1.47731		XP_011798343.1//PREDICTED: LOW QUALITY PROTEIN: gap junction alpha-1 protein [Colobus angolensis palliatus]	2697	GJA1	-1.47867
XP_011513993.1//PREDICTED: transmembrane protein 225-like isoform X1 [Homo sapiens]	100289187	TMEM225B	1.47723		NP_114409.2//plasma alpha-L-fucosidase precursor [Homo sapiens]	2519	FUCA2	-1.47819
NP_001138441.1//E3 ubiquitin-protein ligase NEDD4-like isoform 5 [Homo sapiens];NP_056092.2//E3 ubiquitin-protein ligase NEDD4-like isoform 3 [Homo sapiens];NP_001138439.1//E3 ubiquitin-protein ligase NEDD4-like isoform 1 [Homo sapiens];NP_001138440.1//E3 ubiquitin-protein ligase NEDD4-like isoform 4 [Homo sapiens];XP_011524189.1//PREDICTED: E3 ubiquitin-protein ligase NEDD4-like isoform X10 [Hom…	23327	NEDD4L	1.47684		NP_036418.1//mortality factor 4-like protein 2 [Homo sapiens]	9643	MORF4L2	-1.47808
NP_919417.1//probable D-lactate dehydrogenase, mitochondrial isoform 2 precursor [Homo sapiens];NP_705690.2//probable D-lactate dehydrogenase, mitochondrial isoform 1 precursor [Homo sapiens]	197257	LDHD	1.47664		XP_007103963.1//PREDICTED: probable E3 ubiquitin-protein ligase DTX3 isoform X1 [Physeter catodon]	196403	DTX3	-1.47807
NP_001338906.1//triokinase/FMN cyclase isoform a [Homo sapiens];NP_001338907.1//triokinase/FMN cyclase isoform c [Homo sapiens];XP_016873009.1//PREDICTED: triokinase/FMN cyclase isoform X5 [Homo sapiens];XP_007994464.1//PREDICTED: bifunctional ATP-dependent dihydroxyacetone kinase/FAD-AMP lyase (cyclizing) isoform X1 [Chlorocebus sabaeus]	26007	TKFC	1.47637		XP_009245053.1//PREDICTED: interleukin-18-binding protein isoform X1 [Pongo abelii];NP_001138527.1//interleukin-18-binding protein isoform b precursor [Homo sapiens];XP_009245054.1//PREDICTED: interleukin-18-binding protein isoform X2 [Pongo abelii];NP_766632.2//interleukin-18-binding protein isoform d precursor [Homo sapiens]	10068	IL18BP	-1.47787
XP_018873670.1//PREDICTED: uncharacterized protein C22orf46 homolog isoform X1 [Gorilla gorilla gorilla];XP_018873674.1//PREDICTED: uncharacterized protein C22orf46 homolog isoform X4 [Gorilla gorilla gorilla]	79640	C22orf46	1.47632		NP_005805.1//cell surface A33 antigen precursor [Homo sapiens]	10223	GPA33	-1.47707
NP_203744.1//MICAL-like protein 1 [Homo sapiens]	85377	MICALL1	1.47572		NP_001233342.1//claudin-11 [Pan troglodytes];NP_005593.2//claudin-11 isoform 1 [Homo sapiens]	5010	CLDN11	-1.47707
NP_005179.2//E3 ubiquitin-protein ligase CBL [Homo sapiens]	867	CBL	1.47539		NP_056244.2//target of Nesh-SH3 isoform 5 precursor [Homo sapiens];NP_001336259.1//target of Nesh-SH3 isoform 2 precursor [Homo sapiens];NP_001336260.1//target of Nesh-SH3 isoform 3 precursor [Homo sapiens];BAC85685.1//unnamed protein product [Homo sapiens];NP_001336258.1//target of Nesh-SH3 isoform 1 precursor [Homo sapiens];NP_001336261.1//target of Nesh-SH3 isoform 4 precursor [Homo sapiens]	25890	ABI3BP	-1.47704
XP_008994854.2//PREDICTED: arf-GAP with coiled-coil, ANK repeat and PH domain-containing protein 1 isoform X1 [Callithrix jacchus]	9744	ACAP1	1.4752		NP_004973.1//ATP-sensitive inward rectifier potassium channel 8 [Homo sapiens]	3764	KCNJ8	-1.47703
XP_008959180.1//PREDICTED: coiled-coil domain-containing protein 78 isoform X4 [Pan paniscus];EAW85734.1//coiled-coil domain containing 78, isoform CRA_a [Homo sapiens];NP_001026907.2//coiled-coil domain-containing protein 78 [Homo sapiens]	124093	CCDC78	1.47479		NP_000199.2//insulin receptor isoform Long preproprotein [Homo sapiens];NP_001073285.1//insulin receptor isoform Short preproprotein [Homo sapiens];XP_011526291.2//PREDICTED: insulin receptor isoform X2 [Homo sapiens]	3643	INSR	-1.47633
NP_005319.1//hyaluronan synthase 2 [Homo sapiens]	3037	HAS2	1.4747		ELK15273.1//Myosin light polypeptide 6 [Pteropus alecto];EDL24574.1//mCG140959, isoform CRA_d, partial [Mus musculus]	4637	MYL6	-1.47557
NP_996776.2//membrane-spanning 4-domains subfamily A member 10 [Homo sapiens]	341116	MS4A10	1.47456		XP_016798450.1//PREDICTED: E3 ubiquitin-protein ligase HUWE1 isoform X4 [Pan troglodytes];EAW93160.1//HECT, UBA and WWE domain containing 1, isoform CRA_a [Homo sapiens];XP_011529049.1//PREDICTED: E3 ubiquitin-protein ligase HUWE1 isoform X9 [Homo sapiens];NP_113584.3//E3 ubiquitin-protein ligase HUWE1 [Homo sapiens]	10075	HUWE1	-1.47502
NP_036391.1//hairy/enhancer-of-split related with YRPW motif protein 2 [Homo sapiens]	23493	HEY2	1.47267		XP_011543847.1//PREDICTED: CTP synthase 2 isoform X1 [Homo sapiens];XP_002719955.1//PREDICTED: CTP synthase 2 isoform X1 [Oryctolagus cuniculus]	56474	CTPS2	-1.47467
EAW82885.1//metallothionein 1X, isoform CRA_a, partial [Homo sapiens]	4501	MT1X	1.47244		EDK98442.1//DNA segment, Chr 12, ERATO Doi 553, expressed, isoform CRA_b, partial [Mus musculus]	81553	FAM49A	-1.47467
NP_006736.1//methylsterol monooxygenase 1 isoform 1 [Homo sapiens]	6307	MSMO1	1.4716		OWK02956.1//DSTN [Cervus elaphus hippelaphus];XP_003268254.1//PREDICTED: destrin isoform X1 [Nomascus leucogenys]	11034	DSTN	-1.47467
XP_020142171.1//LOW QUALITY PROTEIN: tubby protein homolog [Microcebus murinus];NP_813977.1//tubby protein homolog isoform b [Homo sapiens]	7275	TUB	1.47127		EAW54331.1//chromosome 10 open reading frame 35, isoform CRA_b [Homo sapiens];XP_005269663.1//PREDICTED: uncharacterized protein C10orf35 isoform X1 [Homo sapiens]	219738	FAM241B	-1.47456
XP_011941483.1//PREDICTED: Krueppel-like factor 12 isoform X3 [Cercocebus atys]	11278	KLF12	1.47123		NP_006285.1//cytochrome b-c1 complex subunit 7 isoform 1 [Homo sapiens];NP_001241681.1//cytochrome b-c1 complex subunit 7 isoform 3 [Homo sapiens];AAA60236.1//ubiquinone-binding protein [Homo sapiens]	7381	UQCRB	-1.4744
XP_011529365.1//PREDICTED: acidic repeat-containing protein isoform X1 [Homo sapiens]	93953	GCNA	1.47052		NP_001073966.2//multiple epidermal growth factor-like domains protein 9 precursor [Homo sapiens]	1955	MEGF9	-1.4742
NP_001293008.1//CAD protein isoform 2 [Homo sapiens];NP_004332.2//CAD protein isoform 1 [Homo sapiens]	790	CAD	1.46953		NP_001164231.1//SRSF protein kinase 3 isoform 2 [Homo sapiens];NP_001164232.1//SRSF protein kinase 3 isoform 3 [Homo sapiens];NP_055185.2//SRSF protein kinase 3 isoform 1 [Homo sapiens]	26576	SRPK3	-1.47378
NP_955366.1//thyroid hormone receptor alpha isoform 1 [Homo sapiens];NP_001270601.1//thyroid hormone receptor alpha [Macaca fascicularis];XP_020661533.1//thyroid hormone receptor alpha [Pogona vitticeps]	7067	THRA	1.46854		NP_004454.2//FYVE, RhoGEF and PH domain-containing protein 1 [Homo sapiens]	2245	FGD1	-1.47349
CAD39149.1//hypothetical protein, partial [Homo sapiens];NP_073588.1//GRB2-associated and regulator of MAPK protein 1 isoform 2 [Homo sapiens]	64762	GAREM1	1.46845		NP_848933.1//CKLF-like MARVEL transmembrane domain-containing protein 4 isoform 1 [Homo sapiens];XP_016785464.1//PREDICTED: CKLF-like MARVEL transmembrane domain-containing protein 4 isoform X1 [Pan troglodytes]	146223	CMTM4	-1.47298
XP_021777360.1//peroxisome proliferator-activated receptor alpha isoform X1 [Papio anubis];XP_017706306.1//PREDICTED: peroxisome proliferator-activated receptor alpha isoform X1 [Rhinopithecus bieti]	5465	PPARA	1.46798		XP_016870014.1//PREDICTED: KN motif and ankyrin repeat domain-containing protein 1 isoform X8 [Homo sapiens];NP_001341261.1//KN motif and ankyrin repeat domain-containing protein 1 isoform d [Homo sapiens];NP_055973.2//KN motif and ankyrin repeat domain-containing protein 1 isoform L [Homo sapiens];NP_001341260.1//KN motif and ankyrin repeat domain-containing protein 1 isoform c [Homo sapiens];BA…	23189	KANK1	-1.47269
XP_003830500.2//PREDICTED: anoctamin-5 isoform X1 [Pan paniscus];XP_008954153.2//PREDICTED: anoctamin-5 isoform X2 [Pan paniscus]	203859	ANO5	1.46788		AAH50592.1//SLC47A1 protein, partial [Homo sapiens]	55244	SLC47A1	-1.47268
NP_954712.1//protein unc-13 homolog D [Homo sapiens]	201294	UNC13D	1.4675		NP_059988.3//HAUS augmin-like complex subunit 7 [Homo sapiens];EAW72874.1//hCG2005011, isoform CRA_f [Homo sapiens]	55559	HAUS7	-1.47225
NP_001309763.1//extended synaptotagmin-3 isoform b [Homo sapiens];NP_114119.2//extended synaptotagmin-3 isoform a [Homo sapiens]	83850	ESYT3	1.46736		NP_001191801.1//probable aminopeptidase NPEPL1 isoform 2 [Homo sapiens];NP_078939.3//probable aminopeptidase NPEPL1 isoform 1 [Homo sapiens];NP_001191802.1//probable aminopeptidase NPEPL1 isoform 3 [Homo sapiens]	79716	NPEPL1	-1.47195
NP_000180.2//hexokinase-2 [Homo sapiens]	3099	HK2	1.46714		NP_008911.1//transcription termination factor 1, mitochondrial isoform 1 precursor [Homo sapiens];XP_012365696.1//PREDICTED: transcription termination factor 1, mitochondrial isoform X1 [Nomascus leucogenys]	7978	MTERF1	-1.47178
NP_001004065.2//A-kinase anchor protein 2 isoform 1 [Homo sapiens];NP_001185585.1//A-kinase anchor protein 2 isoform 3 [Homo sapiens];NP_671492.1//PALM2-AKAP2 protein isoform 2 [Homo sapiens]	11217	AKAP2	1.46707		NP_001020527.2//anoctamin-6 isoform a [Homo sapiens];XP_005268764.1//PREDICTED: anoctamin-6 isoform X2 [Homo sapiens];XP_005570690.1//PREDICTED: anoctamin-6 isoform X3 [Macaca fascicularis];NP_001191732.1//anoctamin-6 isoform d [Homo sapiens];NP_001136151.1//anoctamin-6 isoform c [Homo sapiens]	196527	ANO6	-1.47133
XP_007939075.1//PREDICTED: teneurin-3 [Orycteropus afer afer];XP_005989547.1//PREDICTED: teneurin-3 isoform X2 [Latimeria chalumnae];XP_019336902.1//PREDICTED: teneurin-3 isoform X11 [Alligator mississippiensis];XP_014450320.1//PREDICTED: teneurin-3 isoform X7 [Alligator mississippiensis];XP_014450318.1//PREDICTED: teneurin-3 isoform X5 [Alligator mississippiensis];XP_006026657.1//PREDICTED: tene…	55714	TENM3	1.46685		NP_006490.3//galectin-8 isoform a [Homo sapiens];BAD93151.1//Galectin-8 variant, partial [Homo sapiens]	3964	LGALS8	-1.47131
NP_116166.9//adhesion G protein-coupled receptor A2 precursor [Homo sapiens]	25960	ADGRA2	1.46492		AAG13417.1//NIMA-related kinase 6 [Homo sapiens];XP_003312323.2//PREDICTED: serine/threonine-protein kinase Nek6 isoform X1 [Pan troglodytes];NP_001159641.1//serine/threonine-protein kinase Nek6 isoform 4 [Homo sapiens];NP_001138473.1//serine/threonine-protein kinase Nek6 isoform 1 [Homo sapiens];XP_011844059.1//PREDICTED: serine/threonine-protein kinase Nek6 isoform X1 [Mandrillus leucophaeus]	10783	NEK6	-1.47124
XP_011829670.1//PREDICTED: galactocerebrosidase isoform X2 [Mandrillus leucophaeus];XP_011829669.1//PREDICTED: galactocerebrosidase isoform X1 [Mandrillus leucophaeus];NP_001188331.1//galactocerebrosidase isoform d [Homo sapiens]	2581	GALC	1.46456		NP_036247.1//CASP8-associated protein 2 [Homo sapiens]	9994	CASP8AP2	-1.47104
XP_014937804.1//PREDICTED: zinc finger protein 397 isoform X3 [Acinonyx jubatus];XP_008977959.1//PREDICTED: zinc finger and SCAN domain-containing protein 30 [Callithrix jacchus];XP_007972475.1//PREDICTED: zinc finger protein 397 [Chlorocebus sabaeus]	100101467	ZSCAN30	1.46448		NP_000867.2//cation-independent mannose-6-phosphate receptor precursor [Homo sapiens]	3482	IGF2R	-1.47096
XP_006715755.1//PREDICTED: DNA-directed DNA/RNA polymerase mu isoform X2 [Homo sapiens];NP_037416.1//DNA-directed DNA/RNA polymerase mu isoform 1 [Homo sapiens];NP_001271259.1//DNA-directed DNA/RNA polymerase mu isoform 2 [Homo sapiens];NP_001271260.1//DNA-directed DNA/RNA polymerase mu isoform 3 [Homo sapiens]	27434	POLM	1.46379		XP_011886477.1//PREDICTED: matrix-remodeling-associated protein 8 isoform X2 [Cercocebus atys];NP_001269512.1//matrix remodeling-associated protein 8 isoform 4 [Homo sapiens];NP_115724.1//matrix remodeling-associated protein 8 isoform 2 precursor [Homo sapiens];NP_001269513.1//matrix remodeling-associated protein 8 isoform 3 precursor [Homo sapiens];XP_016857006.1//PREDICTED: matrix-remodeling-as…	54587	MXRA8	-1.47095
NP_005684.2//oxysterols receptor LXR-alpha isoform 1 [Homo sapiens];NP_001123573.1//oxysterols receptor LXR-alpha isoform 2 [Homo sapiens];NP_001238863.1//oxysterols receptor LXR-alpha isoform 4 [Homo sapiens]	10062	NR1H3	1.46331		NP_001317261.1//CD70 antigen isoform 2 [Homo sapiens];XP_001088935.2//PREDICTED: CD70 antigen [Macaca mulatta]	970	CD70	-1.47025
XP_016799125.1//PREDICTED: forkhead box protein P3 [Pan troglodytes];XP_016885055.1//PREDICTED: forkhead box protein P3 isoform X4 [Homo sapiens]	50943	FOXP3	1.46287		NP_003487.1//transformation/transcription domain-associated protein isoform 2 [Homo sapiens];NP_001231509.1//transformation/transcription domain-associated protein isoform 1 [Homo sapiens];XP_008966934.1//PREDICTED: transformation/transcription domain-associated protein isoform X2 [Pan paniscus];XP_008966937.1//PREDICTED: transformation/transcription domain-associated protein isoform X5 [Pan pani…	8295	TRRAP	-1.4702
EAW70529.1//5-aminoimidazole-4-carboxamide ribonucleotide formyltransferase/IMP cyclohydrolase, isoform CRA_g [Homo sapiens];NP_004035.2//bifunctional purine biosynthesis protein PURH [Homo sapiens]	471	ATIC	1.46153		NP_005092.1//ubiquitin-like protein ISG15 [Homo sapiens]	9636	ISG15	-1.47014
NP_116124.2//bestrophin-3 isoform 1 [Homo sapiens];NP_001269543.1//bestrophin-3 isoform 4 [Homo sapiens];XP_015007728.1//PREDICTED: bestrophin-3 isoform X1 [Macaca mulatta];NP_689652.2//bestrophin-3 isoform 2 [Homo sapiens];XP_016874354.1//PREDICTED: bestrophin-3 isoform X5 [Homo sapiens]	144453	BEST3	1.46149		NP_115733.2//coiled-coil domain-containing protein 115 isoform a [Homo sapiens];NP_001308047.1//coiled-coil domain-containing protein 115 isoform b [Homo sapiens];XP_003909333.1//coiled-coil domain-containing protein 115 [Papio anubis];BAG58709.1//unnamed protein product [Homo sapiens]	84317	CCDC115	-1.47013
NP_689726.3//meiosis inhibitor protein 1 [Homo sapiens]	150365	MEI1	1.46129		BAD92223.1//Myelin basic protein variant, partial [Homo sapiens];NP_001020272.1//Golli-MBP isoform 1 [Homo sapiens];EAW66598.1//myelin basic protein, isoform CRA_g [Homo sapiens];XP_016788700.1//PREDICTED: myelin basic protein isoform X4 [Pan troglodytes];EAW66595.1//myelin basic protein, isoform CRA_d [Homo sapiens];EAW66596.1//myelin basic protein, isoform CRA_e [Homo sapiens]	4155	MBP	-1.46995
NP_001273358.1//thrombospondin type-1 domain-containing protein 4 isoform 2 precursor [Homo sapiens];NP_079093.2//thrombospondin type-1 domain-containing protein 4 isoform 1 precursor [Homo sapiens]	79875	THSD4	1.46114		XP_004269159.1//PREDICTED: immediate early response gene 5-like protein [Orcinus orca]	389792	IER5L	-1.46981
EAW75202.1//hCG1647005 [Homo sapiens]	140701	ABHD16B	1.45994		NP_001193995.1//coxsackievirus and adenovirus receptor isoform 5 precursor [Homo sapiens];NP_001329.1//coxsackievirus and adenovirus receptor isoform 1 precursor [Homo sapiens];NP_001193993.1//coxsackievirus and adenovirus receptor isoform 3 precursor [Homo sapiens];NP_001193992.1//coxsackievirus and adenovirus receptor isoform 2 precursor [Homo sapiens];NP_001193994.1//coxsackievirus and adenovi…	1525	CXADR	-1.46967
NP_003882.1//vitamin K-dependent protein Z isoform 2 precursor [Homo sapiens];XP_016876301.1//PREDICTED: vitamin K-dependent protein Z isoform X1 [Homo sapiens]	8858	PROZ	1.45983		NP_001269153.1//copper-transporting ATPase 1 isoform 2 [Homo sapiens];NP_000043.4//copper-transporting ATPase 1 isoform 1 [Homo sapiens];Q04656.3//RecName: Full=Copper-transporting ATPase 1; AltName: Full=Copper pump 1; AltName: Full=Menkes disease-associated protein	538	ATP7A	-1.46964
APP91560.1//PR domain 9 protein, partial [Tarsius sp.]	56979	PRDM9	1.45983		NP_001338929.1//complement C4A (Rodgers blood group)-like preproprotein [Homo sapiens]	110384692	LOC110384692	-1.46951
NP_004095.4//fatty acid synthase [Homo sapiens];EAW89745.1//fatty acid synthase [Homo sapiens]	2194	FASN	1.45921		XP_006054991.1//PREDICTED: uncharacterized protein LOC102394770 [Bubalus bubalis];XP_007124203.1//PREDICTED: zinc finger protein 75D-like isoform X1 [Physeter catodon];XP_004638114.1//PREDICTED: zinc finger protein 189 isoform X1 [Octodon degus]	7626	ZNF75D	-1.46946
NP_061063.2//monocarboxylate transporter 10 [Homo sapiens]	117247	SLC16A10	1.45921		XP_018878785.1//PREDICTED: pre-B-cell leukemia transcription factor-interacting protein 1 isoform X1 [Gorilla gorilla gorilla];NP_065385.2//pre-B-cell leukemia transcription factor-interacting protein 1 isoform 1 [Homo sapiens]	57326	PBXIP1	-1.46935
NP_060047.3//GRAM domain-containing protein 1C isoform 1 [Homo sapiens];XP_011511232.1//PREDICTED: GRAM domain-containing protein 1C isoform X1 [Homo sapiens]	54762	GRAMD1C	1.45905		XP_008008963.1//PREDICTED: sterile alpha and TIR motif-containing protein 1 [Chlorocebus sabaeus]	23098	SARM1	-1.4693
XP_003910630.2//mastermind-like protein 2 isoform X1 [Papio anubis]	84441	MAML2	1.45891		XP_017704023.1//PREDICTED: LOW QUALITY PROTEIN: zinc finger protein 430-like [Rhinopithecus bieti];XP_014198066.1//PREDICTED: LOW QUALITY PROTEIN: uncharacterized protein LOC100985752 [Pan paniscus]	148206	ZNF714	-1.46885
XP_016857460.1//PREDICTED: rap1 GTPase-activating protein 1 isoform X6 [Homo sapiens];XP_018867754.1//PREDICTED: rap1 GTPase-activating protein 1 isoform X1 [Gorilla gorilla gorilla];NP_001139130.1//rap1 GTPase-activating protein 1 isoform a [Homo sapiens];XP_007978334.1//PREDICTED: rap1 GTPase-activating protein 1 isoform X6 [Chlorocebus sabaeus];XP_018867785.1//PREDICTED: rap1 GTPase-activating…	5909	RAP1GAP	1.45869		XP_016861249.1//PREDICTED: COX assembly mitochondrial protein homolog isoform X2 [Homo sapiens];XP_009237536.1//PREDICTED: COX assembly mitochondrial protein homolog [Pongo abelii];NP_001318114.1//COX assembly mitochondrial protein homolog isoform 1 [Homo sapiens];NP_001318115.1//COX assembly mitochondrial protein homolog isoform 2 [Homo sapiens];NP_001318119.1//COX assembly mitochondrial protein…	152100	CMC1	-1.46836
NP_005502.1//melanoma antigen recognized by T-cells 1 [Homo sapiens]	2315	MLANA	1.45864		XP_007101178.1//PREDICTED: cyclin-C isoform X1 [Physeter catodon];XP_001506806.1//PREDICTED: cyclin-C [Ornithorhynchus anatinus]	892	CCNC	-1.46822
NP_001309244.1//leucine-rich repeat and IQ domain-containing protein 3 isoform 2 [Homo sapiens];NP_001099129.1//leucine-rich repeat and IQ domain-containing protein 3 isoform 1 [Homo sapiens]	127255	LRRIQ3	1.45799		NP_001317170.1//motile sperm domain-containing protein 2 isoform 3 [Homo sapiens];NP_689794.1//motile sperm domain-containing protein 2 isoform 1 [Homo sapiens]	158747	MOSPD2	-1.4681
XP_020747150.1//protein Wnt-11 [Odocoileus virginianus texanus]	7481	WNT11	1.45793		XP_013845294.2//LOW QUALITY PROTEIN: BAH and coiled-coil domain-containing protein 1 [Sus scrofa];XP_016880387.1//PREDICTED: BAH and coiled-coil domain-containing protein 1 isoform X1 [Homo sapiens];NP_001278253.1//BAH and coiled-coil domain-containing protein 1 [Homo sapiens];XP_011921555.1//PREDICTED: BAH and coiled-coil domain-containing protein 1 isoform X2 [Cercocebus atys];XP_011921554.1//P…	57597	BAHCC1	-1.4679
BAB47409.2//MEGF10 protein, partial [Homo sapiens]	84466	MEGF10	1.45793		NP_115980.1//sodium/hydrogen exchanger 7 isoform 2 precursor [Homo sapiens];NP_001244220.1//sodium/hydrogen exchanger 7 isoform 1 precursor [Homo sapiens]	84679	SLC9A7	-1.46762
XP_012616384.1//beta-defensin 103-like [Microcebus murinus]	55894	DEFB103B	1.45779		NP_001275919.1//translin-associated factor X-interacting protein 1 isoform a [Homo sapiens];XP_001094769.3//PREDICTED: translin-associated factor X-interacting protein 1 isoform X1 [Macaca mulatta];XP_011521535.1//PREDICTED: translin-associated factor X-interacting protein 1 isoform X4 [Homo sapiens];NP_001338087.1//translin-associated factor X-interacting protein 1 isoform e [Homo sapiens];XP_01…	55815	TSNAXIP1	-1.4675
XP_012616384.1//beta-defensin 103-like [Microcebus murinus]	414325	DEFB103A	1.45779		XP_004429071.1//PREDICTED: disco-interacting protein 2 homolog B isoform X2 [Ceratotherium simum simum]	57609	DIP2B	-1.4669
XP_004392728.1//PREDICTED: tolloid-like protein 1 [Odobenus rosmarus divergens];XP_011714130.1//PREDICTED: tolloid-like protein 1 isoform X1 [Macaca nemestrina]	7092	TLL1	1.4577		NP_036585.1//transducin beta-like protein 2 precursor [Homo sapiens]	26608	TBL2	-1.46668
XP_015102136.1//PREDICTED: nuclear receptor subfamily 4 group A member 2 isoform X6 [Vicugna pacos];NP_006177.1//nuclear receptor subfamily 4 group A member 2 [Homo sapiens];ELK27466.1//Nuclear receptor subfamily 4 group A member 2 [Myotis davidii]	4929	NR4A2	1.45749		NP_071756.2//popeye domain-containing protein 3 [Homo sapiens]	64208	POPDC3	-1.4665
NP_006432.1//5-formyltetrahydrofolate cyclo-ligase isoform a [Homo sapiens];NP_001186689.1//ST20-MTHFS protein [Homo sapiens];AAH16975.1//C15orf37 protein, partial [Homo sapiens]	100528021	ST20-MTHFS	1.4574		XP_011723066.1//PREDICTED: caspase recruitment domain-containing protein 9 isoform X1 [Macaca nemestrina]	64170	CARD9	-1.46594
NP_149020.2//G2/mitotic-specific cyclin-B3 isoform 3 [Homo sapiens];NP_391990.1//G2/mitotic-specific cyclin-B3 isoform 1 [Homo sapiens]	85417	CCNB3	1.45729		XP_004396244.1//PREDICTED: serine protease HTRA3 isoform X2 [Odobenus rosmarus divergens];XP_012416389.1//PREDICTED: serine protease HTRA3 isoform X1 [Odobenus rosmarus divergens]	94031	HTRA3	-1.46592
XP_005259248.1//PREDICTED: coiled-coil domain-containing protein 61 isoform X1 [Homo sapiens]	729440	CCDC61	1.45594		XP_011722266.1//PREDICTED: LOW QUALITY PROTEIN: rab effector Noc2 [Macaca nemestrina];XP_008007953.1//PREDICTED: LOW QUALITY PROTEIN: rab effector Noc2 [Chlorocebus sabaeus]	9501	RPH3AL	-1.46571
NP_001267472.1//zinc finger protein DPF3 isoform 3 [Homo sapiens];NP_001267473.1//zinc finger protein DPF3 isoform 4 [Homo sapiens];XP_021797037.1//zinc finger protein DPF3 isoform X1 [Papio anubis];NP_036206.3//zinc finger protein DPF3 isoform 1 [Homo sapiens];NP_001267471.1//zinc finger protein DPF3 isoform 2 [Homo sapiens];XP_017738268.1//PREDICTED: zinc finger protein DPF3 isoform X1 [Rhinopi…	8110	DPF3	1.45544		NP_078804.2//NF-kappa-B-activating protein [Homo sapiens]	79576	NKAP	-1.46569
XP_013377527.1//PREDICTED: zinc finger protein 18 [Chinchilla lanigera];XP_006900574.1//PREDICTED: zinc finger protein 18-like [Elephantulus edwardii];XP_012905940.1//PREDICTED: zinc finger protein 197 isoform X3 [Mustela putorius furo]	7566	ZNF18	1.45533		NP_001035214.1//lysosomal amino acid transporter 1 homolog isoform 1 [Homo sapiens];XP_017813223.1//lysosomal amino acid transporter 1 homolog isoform X1 [Papio anubis];XP_011935778.1//PREDICTED: lysosomal amino acid transporter 1 homolog isoform X3 [Cercocebus atys]	54896	PQLC2	-1.46552
XP_012361184.1//PREDICTED: LOW QUALITY PROTEIN: semaphorin-4G [Nomascus leucogenys];NP_060363.2//semaphorin-4G isoform 1 precursor [Homo sapiens]	57715	SEMA4G	1.45528		XP_016798671.1//PREDICTED: transcription initiation factor TFIID subunit 9B [Pan troglodytes];XP_019569154.1//PREDICTED: transcription initiation factor TFIID subunit 9B isoform X1 [Rhinolophus sinicus]	51616	TAF9B	-1.46528
[truncated: 1,448 more rows]
