# Supplementary material for: Divergent organ-specific isogenic metastatic cell lines identified using multi-omics exhibit differential drug sensitivity
Source: PLoS One. 2020 Nov 16;15(11):e0242384. doi: 10.1371/journal.pone.0242384 (PMC7668614; doi:10.1371/journal.pone.0242384)
Supplement: S12 Spreadsheet — (XLSX) [file pone.0242384.s069.xlsx]

## Sheet: S12-LN-231-to-1oT Up&DN
Nr Description	GeneID	Gene Symbol	Linear FC Lymph Node-231 / 1o Tumor-231		Nr Description	GeneID	Gene Symbol	Linear FC Lymph Node-231 / 1o Tumor-231
XP_022348568.1//homeobox protein Nkx-2.1 [Enhydra lutris kenyoni];NP_001073136.1//homeobox protein Nkx-2.1 isoform 1 [Homo sapiens]	7080	NKX2-1	348.047		AAN32666.1//C-terminal tensin-like protein [Homo sapiens];CDQ77565.1//unnamed protein product [Oncorhynchus mykiss]	84951	TNS4	-104.357
XP_002922339.1//PREDICTED: teneurin-1 [Ailuropoda melanoleuca];XP_009988662.1//PREDICTED: teneurin-1 isoform X3 [Tauraco erythrolophus]	10178	TENM1	173.527		NP_878185.1//scavenger receptor class A member 3 isoform 2 [Homo sapiens];XP_021137991.1//collagen alpha-5(IV) chain isoform X2 [Columba livia]	51435	SCARA3	-28.8911
XP_007972776.1//PREDICTED: band 4.1-like protein 3 isoform X22 [Chlorocebus sabaeus];XP_016881133.1//PREDICTED: band 4.1-like protein 3 isoform X30 [Homo sapiens];NP_001268462.1//band 4.1-like protein 3 isoform 2 [Homo sapiens];XP_007972762.1//PREDICTED: band 4.1-like protein 3 isoform X9 [Chlorocebus sabaeus];XP_007972773.1//PREDICTED: band 4.1-like protein 3 isoform X19 [Chlorocebus sabaeus];NP…	23136	EPB41L3	167.194		NP_001167553.1//NACHT, LRR and PYD domains-containing protein 2 isoform 2 [Homo sapiens];NP_060322.1//NACHT, LRR and PYD domains-containing protein 2 isoform 1 [Homo sapiens];NP_001167554.1//NACHT, LRR and PYD domains-containing protein 2 isoform 3 [Homo sapiens];NP_001334932.1//NACHT, LRR and PYD domains-containing protein 2 isoform 4 [Homo sapiens]	55655	NLRP2	-17.2406
NP_065173.2//prostaglandin F2 receptor negative regulator precursor [Homo sapiens]	5738	PTGFRN	135.599		NP_001035955.1//general transcription factor IIH subunit 2-like protein isoform 1 [Homo sapiens]	728340	GTF2H2C	-15.1482
NP_038481.2//sperm protein associated with the nucleus on the X chromosome A [Homo sapiens]	30014	SPANXA1	128.706		AAI00064.2//Tnfaip1 protein, partial [Rattus norvegicus];NP_569734.2//P antigen family member 5 isoform 1 [Homo sapiens]	90737	PAGE5	-14.1857
NP_001339915.1//surfactant-associated protein 3 isoform 3 [Homo sapiens];NP_001094811.1//surfactant-associated protein 3 isoform 1 [Homo sapiens];NP_001318146.1//surfactant-associated protein 3 isoform 2 [Homo sapiens];NP_001339916.1//surfactant-associated protein 3 isoform 4 [Homo sapiens];EAW65860.1//hCG2013488, isoform CRA_a [Homo sapiens]	253970	SFTA3	76.0056		NP_775752.1//mitotic interactor and substrate of PLK1 [Homo sapiens]	126353	MISP	-13.7058
XP_022273430.1//teneurin-2 isoform X2 [Canis lupus familiaris];XP_004371281.1//PREDICTED: teneurin-2 isoform X3 [Trichechus manatus latirostris];XP_020636172.1//teneurin-2 isoform X3 [Pogona vitticeps]	57451	TENM2	66.8603		NP_001012301.1//arylsulfatase I precursor [Homo sapiens]	340075	ARSI	-13.447
XP_003265970.1//PREDICTED: endothelial cell-specific molecule 1 isoform X2 [Nomascus leucogenys];XP_003827405.2//PREDICTED: endothelial cell-specific molecule 1 isoform X1 [Pan paniscus]	11082	ESM1	61.4806		NP_004077.1//cochlin isoform b precursor [Homo sapiens];NP_001334649.1//cochlin isoform a precursor [Homo sapiens]	1690	COCH	-12.868
NP_001155179.1//kin of IRRE-like protein 3 isoform 2 precursor [Homo sapiens];NP_115920.1//kin of IRRE-like protein 3 isoform 1 precursor [Homo sapiens];NP_001288026.1//kin of IRRE-like protein 3 isoform 3 precursor [Homo sapiens]	84623	KIRREL3	52.3108		NP_859075.2//transmembrane protein 119 precursor [Homo sapiens]	338773	TMEM119	-11.8088
XP_010333279.1//PREDICTED: syntaxin-binding protein 6 isoform X1 [Saimiri boliviensis boliviensis];XP_021530569.1//syntaxin-binding protein 6 isoform X1 [Aotus nancymaae];XP_012353687.1//PREDICTED: syntaxin-binding protein 6 isoform X1 [Nomascus leucogenys];XP_017921933.1//PREDICTED: syntaxin-binding protein 6 isoform X1 [Capra hircus]	29091	STXBP6	47.6788		NP_775922.3//fibrous sheath-interacting protein 2 [Homo sapiens]	401024	FSIP2	-10.7085
ELR47932.1//SLIT and NTRK-like protein 1, partial [Bos mutus]	114798	SLITRK1	39.0818		NP_004607.1//tetraspanin-8 [Homo sapiens]	7103	TSPAN8	-10.0649
XP_011543915.1//PREDICTED: FERM and PDZ domain-containing protein 4 isoform X2 [Homo sapiens];NP_055543.2//FERM and PDZ domain-containing protein 4 [Homo sapiens]	9758	FRMPD4	33.7542		NP_079199.2//nuclear pore membrane glycoprotein 210 precursor [Homo sapiens]	23225	NUP210	-9.95853
XP_011715065.1//PREDICTED: GDNF family receptor alpha-1 isoform X2 [Macaca nemestrina];XP_011715075.1//PREDICTED: GDNF family receptor alpha-1 isoform X3 [Macaca nemestrina];XP_020136291.1//GDNF family receptor alpha-1 isoform X1 [Microcebus murinus];NP_005255.1//GDNF family receptor alpha-1 isoform a preproprotein [Homo sapiens];XP_020136297.1//GDNF family receptor alpha-1 isoform X2 [Microcebus…	2674	GFRA1	32.0979		EAX09571.1//trefoil factor 3 (intestinal), isoform CRA_a [Homo sapiens]	7033	TFF3	-9.88692
NP_001265526.1//anoctamin-2 isoform 2 [Homo sapiens];NP_001265525.1//anoctamin-2 isoform 1 [Homo sapiens];XP_011519277.1//PREDICTED: anoctamin-2 isoform X2 [Homo sapiens]	57101	ANO2	31.1038		ERE81805.1//putative eyes absent [Cricetulus griseus];XP_014395326.1//PREDICTED: eyes absent homolog 1 isoform X12 [Myotis brandtii];XP_016868700.1//PREDICTED: eyes absent homolog 1 isoform X11 [Homo sapiens];XP_011914132.1//PREDICTED: eyes absent homolog 1 isoform X2 [Cercocebus atys];XP_016868690.1//PREDICTED: eyes absent homolog 1 isoform X1 [Homo sapiens];XP_011914134.1//PREDICTED: eyes absen…	2138	EYA1	-8.01098
NP_001269665.1//plexin domain-containing protein 2 isoform 2 [Homo sapiens];NP_116201.7//plexin domain-containing protein 2 isoform 1 precursor [Homo sapiens]	84898	PLXDC2	30.2007		NP_775864.3//beta-1,4-N-acetylgalactosaminyltransferase 3 [Homo sapiens];EAW88962.1//beta-1,4-N-acetyl-galactosaminyl transferase 3, isoform CRA_a [Homo sapiens]	283358	B4GALNT3	-7.67544
NP_001533.2//immunoglobulin superfamily member 3 isoform 1 precursor [Homo sapiens];NP_001007238.1//immunoglobulin superfamily member 3 isoform 2 precursor [Homo sapiens]	3321	IGSF3	26.4858		NP_036517.1//nuclear protein 1 isoform b [Homo sapiens];NP_001035948.1//nuclear protein 1 isoform a [Homo sapiens]	26471	NUPR1	-7.54994
NP_006135.1//granzyme A precursor [Homo sapiens]	3001	GZMA	26.3691		NP_005414.1//trefoil factor 2 precursor [Homo sapiens]	7032	TFF2	-6.7151
XP_011508922.1//PREDICTED: ly6/PLAUR domain-containing protein 6B isoform X1 [Homo sapiens];NP_808879.2//ly6/PLAUR domain-containing protein 6B isoform a [Homo sapiens]	130576	LYPD6B	25.9331		BAD93145.1//cadherin 5, type 2 preproprotein variant, partial [Homo sapiens]	1003	CDH5	-6.43639
XP_006724697.1//PREDICTED: nik-related protein kinase isoform X4 [Homo sapiens];NP_940867.2//nik-related protein kinase [Homo sapiens];XP_006724696.1//PREDICTED: nik-related protein kinase isoform X2 [Homo sapiens]	203447	NRK	24.9807		NP_005354.1//melanoma-associated antigen 6 [Homo sapiens]	4105	MAGEA6	-6.37596
NP_001273492.1//GRAM domain-containing protein 1B isoform 1 [Homo sapiens];XP_014971481.1//PREDICTED: GRAM domain-containing protein 1B isoform X8 [Macaca mulatta];XP_017451028.1//PREDICTED: GRAM domain-containing protein 1B isoform X4 [Rattus norvegicus];NP_065767.1//GRAM domain-containing protein 1B isoform 2 [Homo sapiens];XP_017379071.1//PREDICTED: GRAM domain-containing protein 1B isoform X1…	57476	GRAMD1B	23.1973		NP_001092903.1//janus kinase and microtubule-interacting protein 1 isoform 1 [Homo sapiens];NP_001293063.1//janus kinase and microtubule-interacting protein 1 isoform 3 [Homo sapiens];NP_653321.1//janus kinase and microtubule-interacting protein 1 isoform 2 [Homo sapiens]	152789	JAKMIP1	-6.33768
NP_113610.2//carbohydrate sulfotransferase 9 isoform 1 [Homo sapiens];AAH25764.2//CHST9 protein [Homo sapiens]	83539	CHST9	22.7236		XP_011851227.1//PREDICTED: plexin-A4 isoform X3 [Mandrillus leucophaeus];XP_017831125.1//PREDICTED: plexin-A4 [Callithrix jacchus];XP_010366188.1//PREDICTED: plexin-A4 isoform X3 [Rhinopithecus roxellana]	91584	PLXNA4	-6.28941
NP_005788.1//myelin protein zero-like protein 2 precursor [Homo sapiens]	10205	MPZL2	22.2365		NP_001291288.1//mucin-5AC precursor [Homo sapiens]	4586	MUC5AC	-5.93301
BAA76314.1//Trad [Homo sapiens];NP_001309926.1//kalirin isoform 13 [Homo sapiens];NP_001019831.2//kalirin isoform 1 [Homo sapiens];XP_003434128.1//kalirin isoform X19 [Canis lupus familiaris];NP_001309922.1//kalirin isoform 9 [Homo sapiens];NP_001309929.1//kalirin isoform 16 [Homo sapiens];XP_005639636.1//kalirin isoform X7 [Canis lupus familiaris];NP_001309918.1//kalirin isoform 5 [Homo sapiens]…	8997	KALRN	21.4203		NP_001296171.1//myosin XVB [Homo sapiens]	80022	MYO15B	-5.90176
NP_038481.2//sperm protein associated with the nucleus on the X chromosome A [Homo sapiens];NP_115793.1//sperm protein associated with the nucleus on the X chromosome D [Homo sapiens]	64648	SPANXD	21.242		XP_003917429.1//patatin-like phospholipase domain-containing protein 4 isoform X4 [Papio anubis];NP_004641.1//patatin-like phospholipase domain-containing protein 4 isoform 1 precursor [Homo sapiens]	8228	PNPLA4	-5.89606
NP_001154178.1//sciellin isoform 3 [Homo sapiens];NP_659001.2//sciellin isoform 1 [Homo sapiens];NP_003834.3//sciellin isoform 2 [Homo sapiens];XP_011533590.1//PREDICTED: sciellin isoform X11 [Homo sapiens]	8796	SCEL	20.9719		NP_001311028.1//Krueppel-like factor 8 isoform 3 [Homo sapiens];XP_016798882.1//PREDICTED: Krueppel-like factor 8 isoform X1 [Pan troglodytes];XP_012354197.1//PREDICTED: Krueppel-like factor 8 isoform X2 [Nomascus leucogenys];XP_008957781.1//PREDICTED: Krueppel-like factor 8 isoform X1 [Pan paniscus];XP_011884748.1//PREDICTED: Krueppel-like factor 8 isoform X4 [Cercocebus atys];NP_001311029.1//Kr…	11279	KLF8	-5.71376
XP_002194661.2//PREDICTED: collectin-12 [Taeniopygia guttata]	81035	COLEC12	20.3548		NP_149110.1//protein naked cuticle homolog 1 [Homo sapiens]	85407	NKD1	-5.65142
XP_011790538.1//PREDICTED: DDB1- and CUL4-associated factor 8-like protein 2 [Colobus angolensis palliatus]	347442	DCAF8L2	19.8574		XP_016806763.1//PREDICTED: VPS10 domain-containing receptor SorCS2 isoform X2 [Pan troglodytes];NP_065828.2//VPS10 domain-containing receptor SorCS2 precursor [Homo sapiens];XP_016863970.1//PREDICTED: VPS10 domain-containing receptor SorCS2 isoform X4 [Homo sapiens]	57537	SORCS2	-5.43159
NP_001177411.1//proprotein convertase subtilisin/kexin type 5 isoform PC6B preproprotein [Homo sapiens];XP_019319123.1//PREDICTED: proprotein convertase subtilisin/kexin type 5 isoform X2 [Panthera pardus]	5125	PCSK5	19.6916		NP_071431.2//cytokine receptor-like factor 2 isoform 1 precursor [Homo sapiens]	64109	CRLF2	-5.40992
NP_071351.2//piezo-type mechanosensitive ion channel component 2 [Homo sapiens]	63895	PIEZO2	19.3579		NP_742103.1//eyes absent homolog 4 isoform d [Homo sapiens];NP_742101.2//eyes absent homolog 4 isoform b [Homo sapiens];NP_001287941.1//eyes absent homolog 4 isoform e [Homo sapiens];NP_004091.3//eyes absent homolog 4 isoform a [Homo sapiens];XP_005266910.1//PREDICTED: eyes absent homolog 4 isoform X6 [Homo sapiens];NP_001287942.1//eyes absent homolog 4 isoform f [Homo sapiens]	2070	EYA4	-5.40007
XP_008009200.1//PREDICTED: C-C motif chemokine 2 [Chlorocebus sabaeus]	6347	CCL2	18.5422		NP_001306767.1//rho guanine nucleotide exchange factor 10-like protein isoform 4 [Homo sapiens];NP_001011722.2//rho guanine nucleotide exchange factor 10-like protein isoform 2 [Homo sapiens];NP_001315053.1//rho guanine nucleotide exchange factor 10-like protein isoform 5 [Homo sapiens];NP_001306766.1//rho guanine nucleotide exchange factor 10-like protein isoform 3 [Homo sapiens];NP_060595.3//rh…	55160	ARHGEF10L	-5.21057
XP_008970793.1//PREDICTED: SAM domain-containing protein SAMSN-1 isoform X2 [Pan paniscus];NP_071419.3//SAM domain-containing protein SAMSN-1 isoform 1 [Homo sapiens]	64092	SAMSN1	17.6419		XP_011913285.1//PREDICTED: sclerostin [Cercocebus atys]	50964	SOST	-5.15977
NP_542197.3//collagen alpha-1(XI) chain isoform C preproprotein [Homo sapiens];NP_542196.2//collagen alpha-1(XI) chain isoform B preproprotein [Homo sapiens];NP_001177638.1//collagen alpha-1(XI) chain isoform E preproprotein [Homo sapiens];NP_001845.3//collagen alpha-1(XI) chain isoform A preproprotein [Homo sapiens]	1301	COL11A1	16.636		NP_000947.2//prostaglandin E2 receptor EP2 subtype [Homo sapiens]	5732	PTGER2	-5.06361
NP_076493.1//neural cell adhesion molecule L1 isoform 2 precursor [Homo sapiens];NP_000416.1//neural cell adhesion molecule L1 isoform 1 precursor [Homo sapiens];NP_001137435.1//neural cell adhesion molecule L1 isoform 3 precursor [Homo sapiens];XP_003943942.2//PREDICTED: neural cell adhesion molecule L1 isoform X4 [Saimiri boliviensis boliviensis]	3897	L1CAM	16.0236		NP_001265653.1//interleukin-20 receptor subunit alpha isoform 4 [Homo sapiens];XP_011534206.1//PREDICTED: interleukin-20 receptor subunit alpha isoform X3 [Homo sapiens];NP_001265652.1//interleukin-20 receptor subunit alpha isoform 3 [Homo sapiens];NP_055247.3//interleukin-20 receptor subunit alpha isoform 1 precursor [Homo sapiens]	53832	IL20RA	-5.04125
NP_001281.1//LIM domain-binding protein 2 isoform a [Homo sapiens];XP_013002775.1//PREDICTED: LIM domain-binding protein 2 isoform X3 [Cavia porcellus];XP_013002780.1//PREDICTED: LIM domain-binding protein 2 isoform X8 [Cavia porcellus];NP_001124306.1//LIM domain-binding protein 2 isoform b [Homo sapiens]	9079	LDB2	15.3309		XP_016780139.1//PREDICTED: adhesion G-protein coupled receptor D1 isoform X1 [Pan troglodytes];NP_942122.2//adhesion G-protein coupled receptor D1 isoform 1 precursor [Homo sapiens];XP_021778853.1//adhesion G-protein coupled receptor D1 isoform X7 [Papio anubis]	283383	ADGRD1	-4.91418
EDL24737.1//wingless-related MMTV integration site 5A, partial [Mus musculus];XP_012999345.1//PREDICTED: protein Wnt-5a isoform X2 [Cavia porcellus]	7474	WNT5A	15.0959		NP_059110.2//ubl carboxyl-terminal hydrolase 18 [Homo sapiens]	11274	USP18	-4.86542
NP_004589.1//testican-1 precursor [Homo sapiens];BAD92938.1//sparc/osteonectin, cwcv and kazal-like domains proteoglycan precursor variant, partial [Homo sapiens]	6695	SPOCK1	14.9528		NP_877435.3//WD repeat-containing protein 72 isoform a [Homo sapiens];XP_006737070.1//PREDICTED: WD repeat-containing protein 72 [Leptonychotes weddellii];XP_008951429.1//PREDICTED: WD repeat-containing protein 72 isoform X3 [Pan paniscus]	256764	WDR72	-4.80203
NP_001336365.1//DNA dC-;NP_001336367.1//DNA dC-;NP_068594.1//DNA dC-	60489	APOBEC3G	14.7021		NP_848632.2//N-acetyl-beta-glucosaminyl-glycoprotein 4-beta-N-acetylgalactosaminyltransferase 1 [Homo sapiens]	338707	B4GALNT4	-4.75815
XP_008510981.1//PREDICTED: phosphoglucomutase-like protein 5 [Equus przewalskii]	5239	PGM5	14.4165		NP_036267.1//protein FAM50B [Homo sapiens]	26240	FAM50B	-4.74067
NP_001264326.1//ret finger protein-like 4A-like protein 1 [Homo sapiens]	729974	RFPL4AL1	14.1877		XP_006716347.1//PREDICTED: clusterin isoform X1 [Homo sapiens]	1191	CLU	-4.73972
XP_010372155.1//PREDICTED: nck-associated protein 1-like [Rhinopithecus roxellana]	3071	NCKAP1L	13.9613		XP_011733754.1//PREDICTED: calcium homeostasis modulator protein 3 [Macaca nemestrina]	119395	CALHM3	-4.69075
NP_004545.2//nuclear factor of activated T-cells, cytoplasmic 4 isoform 2 [Homo sapiens];NP_001185896.1//nuclear factor of activated T-cells, cytoplasmic 4 isoform 5 [Homo sapiens];NP_001275731.1//nuclear factor of activated T-cells, cytoplasmic 4 isoform 6 [Homo sapiens];NP_001129494.1//nuclear factor of activated T-cells, cytoplasmic 4 isoform 1 [Homo sapiens];NP_001306972.1//nuclear factor of …	4776	NFATC4	13.7894		NP_758452.1//granulocyte-macrophage colony-stimulating factor receptor subunit alpha isoform e precursor [Homo sapiens];NP_006131.2//granulocyte-macrophage colony-stimulating factor receptor subunit alpha isoform a precursor [Homo sapiens];NP_001155003.1//granulocyte-macrophage colony-stimulating factor receptor subunit alpha isoform g precursor [Homo sapiens];NP_758449.1//granulocyte-macrophage …	1438	CSF2RA	-4.65862
NP_004487.2//hepatocyte nuclear factor 3-alpha [Homo sapiens]	3169	FOXA1	13.7001		ELR58752.1//Copine-7, partial [Bos mutus];XP_009195338.1//copine-7 [Papio anubis];NP_705900.1//copine-7 isoform a [Homo sapiens]	27132	CPNE7	-4.65336
NP_001002029.3//complement C4-B preproprotein [Homo sapiens]	721	C4B	13.4858		NP_001229291.1//melanoma-associated antigen D4 isoform 3 [Homo sapiens];NP_803881.1//melanoma-associated antigen D4 isoform 2 [Homo sapiens];NP_110428.2//melanoma-associated antigen D4 isoform 1 [Homo sapiens]	81557	MAGED4B	-4.62789
EAW80225.1//myosin ID, isoform CRA_e, partial [Homo sapiens];EAW80221.1//myosin ID, isoform CRA_a [Homo sapiens];NP_001290208.1//unconventional myosin-Id isoform 2 [Homo sapiens]	4642	MYO1D	13.2828		NP_001229291.1//melanoma-associated antigen D4 isoform 3 [Homo sapiens];NP_803881.1//melanoma-associated antigen D4 isoform 2 [Homo sapiens];NP_110428.2//melanoma-associated antigen D4 isoform 1 [Homo sapiens]	728239	MAGED4	-4.62789
NP_997202.3//putative SMEK homolog 3 [Homo sapiens]	139420	PPP4R3C	13.1157		NP_065733.2//arsenite methyltransferase [Homo sapiens]	57412	AS3MT	-4.61473
NP_001138501.1//ankyrin repeat domain-containing protein 30B [Homo sapiens];XP_011523964.1//PREDICTED: ankyrin repeat domain-containing protein 30B isoform X1 [Homo sapiens]	374860	ANKRD30B	13.0227		CAC82986.1//XAGE-1c protein [Homo sapiens];XP_016885235.1//PREDICTED: X antigen family member 1 isoform X1 [Homo sapiens];XP_016885236.1//PREDICTED: X antigen family member 1 isoform X2 [Homo sapiens]	653220	XAGE1A	-4.60374
XP_011525217.1//PREDICTED: ret finger protein-like 4A isoform X1 [Homo sapiens]	342931	RFPL4A	12.976		XP_016885235.1//PREDICTED: X antigen family member 1 isoform X1 [Homo sapiens];XP_016885236.1//PREDICTED: X antigen family member 1 isoform X2 [Homo sapiens]	653067	XAGE1B	-4.60374
XP_016862456.1//PREDICTED: cholinesterase isoform X1 [Homo sapiens]	590	BCHE	12.9549		XP_021035020.1//egl nine homolog 3 isoform X1 [Mus caroli];NP_001295032.1//egl nine homolog 3 isoform 2 [Homo sapiens]	112399	EGLN3	-4.48905
NP_647477.1//amphiphysin isoform 2 [Homo sapiens];NP_001626.1//amphiphysin isoform 1 [Homo sapiens]	273	AMPH	12.6143		XP_009194736.1//metallothionein-1E isoform X2 [Papio anubis];XP_007991567.1//PREDICTED: uncharacterized protein LOC103233041 isoform X2 [Chlorocebus sabaeus]	4489	MT1A	-4.43601
NP_001308768.1//carbonic anhydrase-related protein isoform c [Homo sapiens];NP_004047.3//carbonic anhydrase-related protein isoform a [Homo sapiens];NP_001308767.1//carbonic anhydrase-related protein isoform b [Homo sapiens]	767	CA8	12.3409		NP_057617.2//ninjurin-2 isoform 1 [Homo sapiens];NP_001281274.1//ninjurin-2 isoform 2 [Homo sapiens];AAH57766.2//NINJ2 protein, partial [Homo sapiens]	4815	NINJ2	-4.31141
XP_007942636.1//PREDICTED: LIM domain only protein 3 isoform X1 [Orycteropus afer afer];NP_001230541.1//LIM domain only protein 3 isoform 3 [Homo sapiens];XP_005664099.1//LIM domain only protein 3 isoform X1 [Sus scrofa];XP_020946522.1//LIM domain only protein 3 isoform X2 [Sus scrofa];XP_008967811.1//PREDICTED: LIM domain only protein 3 isoform X1 [Pan paniscus];XP_009423205.1//PREDICTED: LIM do…	55885	LMO3	11.6311		NP_001177413.1//cytochrome P450 3A5 isoform 2 [Homo sapiens];XP_011799235.1//PREDICTED: cytochrome P450 3A5 isoform X3 [Colobus angolensis palliatus];XP_017741573.1//PREDICTED: cytochrome P450 3A5 [Rhinopithecus bieti];XP_011799233.1//PREDICTED: cytochrome P450 3A5 isoform X1 [Colobus angolensis palliatus]	1577	CYP3A5	-4.28098
NP_001008781.2//protocadherin Fat 3 precursor [Homo sapiens];XP_016872670.1//PREDICTED: protocadherin Fat 3 isoform X3 [Homo sapiens]	120114	FAT3	11.2677		XP_008983098.1//PREDICTED: procollagen galactosyltransferase 2 isoform X2 [Callithrix jacchus];XP_005319757.1//procollagen galactosyltransferase 2 [Ictidomys tridecemlineatus];XP_004372966.2//PREDICTED: procollagen galactosyltransferase 2 [Trichechus manatus latirostris];XP_004469148.1//PREDICTED: procollagen galactosyltransferase 2 [Dasypus novemcinctus]	23127	COLGALT2	-4.18755
NP_008919.3//A disintegrin and metalloproteinase with thrombospondin motifs 1 preproprotein [Homo sapiens]	9510	ADAMTS1	11.2352		XP_012632620.1//protein FAM19A2 isoform X2 [Microcebus murinus];XP_004583040.1//PREDICTED: protein FAM19A2 [Ochotona princeps]	338811	FAM19A2	-4.18276
NP_067547.1//ectonucleotide pyrophosphatase/phosphodiesterase family member 5 isoform 1 precursor [Homo sapiens]	59084	ENPP5	11.1081		NP_006753.1//lysosomal-associated transmembrane protein 5 [Homo sapiens]	7805	LAPTM5	-4.15337
NP_036563.1//semaphorin-3E isoform 1 precursor [Homo sapiens];XP_011910161.1//PREDICTED: semaphorin-3E isoform X1 [Cercocebus atys]	9723	SEMA3E	10.9787		NP_001277006.1//angiopoietin-1 receptor isoform 2 precursor [Homo sapiens];NP_001277007.1//angiopoietin-1 receptor isoform 3 precursor [Homo sapiens];BAD92033.1//TEK tyrosine kinase variant, partial [Homo sapiens]	7010	TEK	-4.12435
NP_001308988.1//calcium/calmodulin-dependent 3',5'-cyclic nucleotide phosphodiesterase 1C isoform 5 [Homo sapiens];NP_001177986.1//calcium/calmodulin-dependent 3',5'-cyclic nucleotide phosphodiesterase 1C isoform 2 [Homo sapiens];XP_011827569.1//PREDICTED: calcium/calmodulin-dependent 3',5'-cyclic nucleotide phosphodiesterase 1C isoform X1 [Mandrillus leucophaeus];NP_005011.1//calcium/calmodulin-…	5137	PDE1C	10.9391		XP_019781900.1//PREDICTED: matrix metalloproteinase-16 [Tursiops truncatus]	4325	MMP16	-3.96872
XP_007999750.1//PREDICTED: LOW QUALITY PROTEIN: potassium voltage-gated channel subfamily KQT member 3 [Chlorocebus sabaeus];NP_001191753.1//potassium voltage-gated channel subfamily KQT member 3 isoform 2 precursor [Homo sapiens]	3786	KCNQ3	10.8086		EAW76764.1//paraoxonase 2, isoform CRA_b [Homo sapiens];XP_014446709.1//PREDICTED: serum paraoxonase/arylesterase 2 [Tupaia chinensis];XP_519213.3//PREDICTED: serum paraoxonase/arylesterase 2 isoform X1 [Pan troglodytes]	5445	PON2	-3.90126
NP_071427.2//tenomodulin [Homo sapiens];XP_006986474.1//PREDICTED: tenomodulin [Peromyscus maniculatus bairdii]	64102	TNMD	10.6061		XP_016883422.1//PREDICTED: zinc finger protein 334 isoform X1 [Homo sapiens];NP_001340754.1//zinc finger protein 334 isoform e [Homo sapiens];XP_003411801.1//PREDICTED: zinc finger protein 334 isoform X2 [Loxodonta africana];EHH19624.1//hypothetical protein EGK_02326 [Macaca mulatta];NP_060572.3//zinc finger protein 334 isoform a [Homo sapiens]	55713	ZNF334	-3.87954
XP_005244958.1//PREDICTED: adenosine receptor A1 isoform X1 [Homo sapiens];NP_000665.1//adenosine receptor A1 [Homo sapiens]	134	ADORA1	10.3807		XP_007982322.1//PREDICTED: urocortin-2 [Chlorocebus sabaeus]	90226	UCN2	-3.87606
NP_001107558.1//chloride intracellular channel protein 5 isoform a [Homo sapiens];NP_058625.2//chloride intracellular channel protein 5 isoform b [Homo sapiens];NP_001242952.1//chloride intracellular channel protein 5 isoform c [Homo sapiens]	53405	CLIC5	10.3651		EAX10611.1//protein tyrosine phosphatase, non-receptor type substrate 1, isoform CRA_d [Homo sapiens];NP_001317657.1//tyrosine-protein phosphatase non-receptor type substrate 1 isoform 2 precursor [Homo sapiens];NP_542970.1//tyrosine-protein phosphatase non-receptor type substrate 1 isoform 1 precursor [Homo sapiens]	140885	SIRPA	-3.83705
NP_001035181.1//ectonucleotide pyrophosphatase/phosphodiesterase family member 2 isoform 2 preproprotein [Homo sapiens];NP_001124335.1//ectonucleotide pyrophosphatase/phosphodiesterase family member 2 isoform 3 preproprotein [Homo sapiens];XP_016869064.1//PREDICTED: ectonucleotide pyrophosphatase/phosphodiesterase family member 2 isoform X8 [Homo sapiens];XP_011717050.1//PREDICTED: ectonucleotide…	5168	ENPP2	10.2655		XP_006715005.1//PREDICTED: glutamine--fructose-6-phosphate aminotransferase [isomerizing] 2 isoform X1 [Homo sapiens];XP_017372785.1//PREDICTED: glutamine--fructose-6-phosphate aminotransferase [isomerizing] 2 [Cebus capucinus imitator]	9945	GFPT2	-3.79351
XP_003279474.2//PREDICTED: keratin, type I cytoskeletal 14 [Nomascus leucogenys]	3861	KRT14	10.2269		XP_008010081.1//PREDICTED: G-protein coupled receptor family C group 5 member C isoform X4 [Chlorocebus sabaeus];NP_061123.3//G-protein coupled receptor family C group 5 member C isoform b precursor [Homo sapiens]	55890	GPRC5C	-3.76867
XP_003780466.1//PREDICTED: LOW QUALITY PROTEIN: protocadherin beta-15 [Pongo abelii]	56121	PCDHB15	10.0353		NP_443141.4//pleckstrin homology domain-containing family G member 4B [Homo sapiens]	153478	PLEKHG4B	-3.74851
NP_055665.1//SLIT-ROBO Rho GTPase-activating protein 3 isoform a [Homo sapiens];NP_001028289.1//SLIT-ROBO Rho GTPase-activating protein 3 isoform b [Homo sapiens]	9901	SRGAP3	9.95129		XP_003263247.1//PREDICTED: solute carrier family 12 member 7 [Nomascus leucogenys];XP_008966831.1//PREDICTED: solute carrier family 12 member 7 [Pan paniscus]	10723	SLC12A7	-3.74334
NP_115850.2//sperm protein associated with the nucleus on the X chromosome B1 [Homo sapiens];EAW50544.1//hCG2036708 [Homo sapiens];AAF28421.1//nuclear-associated protein SPAN-Xb [Homo sapiens]	728695	SPANXB1	9.65833		XP_005269675.2//PREDICTED: protein FAM13C isoform X1 [Homo sapiens];NP_001334778.1//protein FAM13C isoform 6 [Homo sapiens];XP_005269676.2//PREDICTED: protein FAM13C isoform X5 [Homo sapiens];NP_001334781.1//protein FAM13C isoform 5 [Homo sapiens];NP_001334772.1//protein FAM13C isoform 10 [Homo sapiens];NP_001334777.1//protein FAM13C isoform 7 [Homo sapiens];NP_937858.2//protein FAM13C isoform 1 …	220965	FAM13C	-3.72535
NP_002010.2//vascular endothelial growth factor receptor 1 isoform 1 precursor [Homo sapiens];XP_008969852.1//PREDICTED: vascular endothelial growth factor receptor 1 isoform X2 [Pan paniscus];NP_001153392.1//vascular endothelial growth factor receptor 1 isoform 2 precursor [Homo sapiens];NP_001153503.1//vascular endothelial growth factor receptor 1 isoform 4 precursor [Homo sapiens]	2321	FLT1	9.46579		XP_011514524.1//PREDICTED: mesoderm-specific transcript homolog protein isoform X2 [Homo sapiens];XP_018886673.1//PREDICTED: mesoderm-specific transcript homolog protein isoform X2 [Gorilla gorilla gorilla];XP_004046272.1//PREDICTED: mesoderm-specific transcript homolog protein isoform X1 [Gorilla gorilla gorilla];NP_001240829.1//mesoderm-specific transcript homolog protein isoform c [Homo sapien…	4232	MEST	-3.72305
CUX91157.1//MHC class II antigen [Homo sapiens];XP_011891807.1//PREDICTED: HLA class II histocompatibility antigen, DQ beta 1 chain [Cercocebus atys]	3119	HLA-DQB1	8.89256		NP_001284576.1//connector enhancer of kinase suppressor of ras 1 isoform 2 [Homo sapiens];NP_006305.2//connector enhancer of kinase suppressor of ras 1 isoform 1 [Homo sapiens]	10256	CNKSR1	-3.71075
NP_076432.1//transmembrane protein 108 isoform 1 precursor [Homo sapiens];NP_001269794.1//transmembrane protein 108 isoform 2 precursor [Homo sapiens]	66000	TMEM108	8.78846		NP_443118.1//protein MAL2 [Homo sapiens]	114569	MAL2	-3.67269
XP_014715513.1//PREDICTED: platelet-derived growth factor D isoform X2 [Equus asinus];XP_014715512.1//PREDICTED: platelet-derived growth factor D isoform X1 [Equus asinus]	80310	PDGFD	8.77408		NP_569711.2//collagen alpha-1(XVIII) chain isoform 3 preproprotein [Homo sapiens];NP_085059.2//collagen alpha-1(XVIII) chain isoform 1 preproprotein [Homo sapiens];NP_569712.2//collagen alpha-1(XVIII) chain isoform 2 preproprotein [Homo sapiens]	80781	COL18A1	-3.65226
XP_008967454.1//PREDICTED: lipolysis-stimulated lipoprotein receptor isoform X6 [Pan paniscus];XP_008967453.1//PREDICTED: lipolysis-stimulated lipoprotein receptor isoform X4 [Pan paniscus];XP_003816148.1//PREDICTED: lipolysis-stimulated lipoprotein receptor isoform X3 [Pan paniscus];XP_003816150.1//PREDICTED: lipolysis-stimulated lipoprotein receptor isoform X1 [Pan paniscus];XP_003816149.1//PRE…	51599	LSR	8.7688		Q86VW2.2//RecName: Full=Rho guanine nucleotide exchange factor 25; AltName: Full=Guanine nucleotide exchange factor GEFT; AltName: Full=Rac/Cdc42/Rho exchange factor GEFT; AltName: Full=RhoA/Rac/Cdc42 guanine nucleotide exchange factor GEFT; AltName: Full=p63RhoGEF;NP_891992.2//rho guanine nucleotide exchange factor 25 isoform 1 [Homo sapiens];NP_001334862.1//rho guanine nucleotide exchange facto…	115557	ARHGEF25	-3.64707
EAW98788.1//Rho GTPase activating protein 6, isoform CRA_c [Homo sapiens];NP_038286.2//rho GTPase-activating protein 6 isoform 1 [Homo sapiens];NP_001274171.1//rho GTPase-activating protein 6 isoform 6 [Homo sapiens];NP_006116.2//rho GTPase-activating protein 6 isoform 3 [Homo sapiens]	395	ARHGAP6	8.74825		NP_001344.2//aldo-keto reductase family 1 member C1 [Homo sapiens]	1645	AKR1C1	-3.64613
NP_001240286.1//tyrosine-protein kinase receptor Tie-1 isoform 2 [Homo sapiens];XP_016857696.1//PREDICTED: tyrosine-protein kinase receptor Tie-1 isoform X2 [Homo sapiens];XP_005271220.1//PREDICTED: tyrosine-protein kinase receptor Tie-1 isoform X1 [Homo sapiens];NP_005415.1//tyrosine-protein kinase receptor Tie-1 isoform 1 precursor [Homo sapiens]	7075	TIE1	8.70892		NP_077313.3//iroquois-class homeodomain protein IRX-1 [Homo sapiens]	79192	IRX1	-3.62995
NP_079357.2//protein NYNRIN [Homo sapiens]	57523	NYNRIN	8.57155		XP_003255654.2//PREDICTED: protein FAM26E [Nomascus leucogenys]	254228	CALHM5	-3.61807
NP_001623.3//alkaline phosphatase, placental type preproprotein [Homo sapiens]	250	ALPP	8.45592		XP_014937011.1//PREDICTED: synaptosomal-associated protein 25 isoform X1 [Acinonyx jubatus];XP_014937012.1//PREDICTED: synaptosomal-associated protein 25 isoform X2 [Acinonyx jubatus]	6616	SNAP25	-3.6145
XP_016021612.1//PREDICTED: cadherin-18 isoform X1 [Rousettus aegyptiacus];XP_010607764.1//PREDICTED: cadherin-18 isoform X2 [Fukomys damarensis];XP_016021613.1//PREDICTED: cadherin-18 isoform X2 [Rousettus aegyptiacus]	1016	CDH18	8.45278		NP_002555.3//P2Y purinoceptor 2 [Homo sapiens]	5029	P2RY2	-3.61237
NP_001118231.1//protein FRG2-like-2 [Homo sapiens]	100288801	FRG2C	8.44675		NP_001161689.1//C2 calcium-dependent domain-containing protein 6 isoform 3 [Homo sapiens];NP_001161688.1//C2 calcium-dependent domain-containing protein 6 isoform 4 [Homo sapiens];NP_001161693.1//C2 calcium-dependent domain-containing protein 6 isoform 1 [Homo sapiens];NP_689738.3//C2 calcium-dependent domain-containing protein 6 isoform 2 [Homo sapiens]	151254	C2CD6	-3.59706
NP_689786.2//ras and EF-hand domain-containing protein [Homo sapiens];XP_005251787.1//PREDICTED: ras and EF-hand domain-containing protein isoform X1 [Homo sapiens];XP_005251788.1//PREDICTED: ras and EF-hand domain-containing protein isoform X2 [Homo sapiens]	158158	RASEF	8.42714		XP_011820624.1//PREDICTED: cystatin-M [Mandrillus leucophaeus]	1474	CST6	-3.59278
NP_115894.2//kelch repeat and BTB domain-containing protein 8 [Homo sapiens]	84541	KBTBD8	8.35288		EAW61200.1//hCG1659953, isoform CRA_c, partial [Homo sapiens]	126567	C2CD4C	-3.58719
XP_019135566.1//neurexin 3 isoform X16 [Corvus cornix cornix];XP_019328001.1//PREDICTED: neurexin 3 isoform X2 [Aptenodytes forsteri];XP_008116588.1//PREDICTED: neurexin 3 isoform X5 [Anolis carolinensis];NP_001258949.1//neurexin 3 isoform 4 precursor [Homo sapiens];NP_620426.2//neurexin 3 isoform 2 precursor [Homo sapiens];XP_017597218.1//PREDICTED: neurexin 3 isoform X28 [Corvus brachyrhynchos]…	9369	NRXN3	8.22177		XP_005276442.1//PREDICTED: uncharacterized protein LOC107984085 isoform X1 [Homo sapiens];BAG60903.1//unnamed protein product [Homo sapiens];NP_001265852.1//annexin A8-like protein 1 isoform 3 [Homo sapiens];NP_001265853.1//annexin A8-like protein 1 isoform 2 [Homo sapiens]	728113	ANXA8L1	-3.57123
XP_011760331.1//PREDICTED: glycosyltransferase-like protein LARGE1 isoform X1 [Macaca nemestrina];XP_012656716.1//PREDICTED: glycosyltransferase-like protein LARGE1 isoform X1 [Otolemur garnettii];XP_011893402.1//PREDICTED: glycosyltransferase-like protein LARGE1 isoform X1 [Cercocebus atys]	9215	LARGE1	8.16783		XP_007988678.1//PREDICTED: membrane protein FAM174B [Chlorocebus sabaeus];EAX02155.1//hypothetical gene supported by AK075564; BC060873, isoform CRA_b, partial [Homo sapiens]	400451	FAM174B	-3.54694
XP_011541689.1//PREDICTED: small conductance calcium-activated potassium channel protein 2 isoform X1 [Homo sapiens];XP_003509141.1//PREDICTED: small conductance calcium-activated potassium channel protein 2 isoform X1 [Cricetulus griseus]	3781	KCNN2	8.04187		NP_001034851.1//protein FAM196A [Homo sapiens]	642938	FAM196A	-3.53463
NP_065112.1//mannosyl-oligosaccharide 1,2-alpha-mannosidase IC isoform 1 [Homo sapiens];XP_011811014.1//PREDICTED: mannosyl-oligosaccharide 1,2-alpha-mannosidase IC isoform X2 [Colobus angolensis palliatus]	57134	MAN1C1	7.96311		XP_016856740.1//PREDICTED: probable G-protein coupled receptor 153 isoform X2 [Homo sapiens];NP_997253.2//probable G-protein coupled receptor 153 [Homo sapiens]	387509	GPR153	-3.52246
NP_004648.1//caveolae-associated protein 2 [Homo sapiens]	8436	CAVIN2	7.89635		XP_011757756.1//PREDICTED: protein cordon-bleu isoform X7 [Macaca nemestrina];NP_001274367.1//protein cordon-bleu isoform c [Homo sapiens];XP_011802914.1//PREDICTED: protein cordon-bleu isoform X3 [Colobus angolensis palliatus];XP_005271807.1//PREDICTED: protein cordon-bleu isoform X3 [Homo sapiens];NP_001333373.1//protein cordon-bleu isoform g [Homo sapiens];XP_005271808.1//PREDICTED: protein co…	23242	COBL	-3.50086
NP_006389.2//ubiquitin D [Homo sapiens]	10537	UBD	7.82946		NP_001095915.1//regulator of G-protein signaling 4 isoform 1 [Homo sapiens];XP_011788727.1//PREDICTED: regulator of G-protein signaling 4 [Colobus angolensis palliatus];XP_010371656.1//PREDICTED: regulator of G-protein signaling 4 isoform X1 [Rhinopithecus roxellana]	5999	RGS4	-3.46911
NP_694960.2//ankyrin repeat and fibronectin type-III domain-containing protein 1 [Homo sapiens]	162282	ANKFN1	7.81797		NP_001229.1//G1/S-specific cyclin-E1 isoform 1 [Homo sapiens];XP_011525742.1//PREDICTED: G1/S-specific cyclin-E1 isoform X1 [Homo sapiens];NP_001309188.1//G1/S-specific cyclin-E1 isoform 3 [Homo sapiens];NP_001309190.1//G1/S-specific cyclin-E1 isoform 4 [Homo sapiens]	898	CCNE1	-3.45739
NP_056374.2//SET-binding protein isoform a [Homo sapiens];NP_001123582.1//SET-binding protein isoform b [Homo sapiens];XP_018869340.1//PREDICTED: SET-binding protein [Gorilla gorilla gorilla]	26040	SETBP1	7.73143		XP_012353411.1//PREDICTED: ankyrin repeat and SOCS box protein 2 isoform X2 [Nomascus leucogenys];NP_001189358.1//ankyrin repeat and SOCS box protein 2 isoform 1 [Homo sapiens]	51676	ASB2	-3.45448
XP_009196514.1//immunoglobulin superfamily member 1 isoform X1 [Papio anubis];XP_007990898.1//PREDICTED: immunoglobulin superfamily member 1 isoform X2 [Chlorocebus sabaeus];NP_991402.1//immunoglobulin superfamily member 1 isoform 2 precursor [Homo sapiens];XP_007990897.1//PREDICTED: immunoglobulin superfamily member 1 isoform X1 [Chlorocebus sabaeus]	3547	IGSF1	7.6757		NP_003096.1//sortilin-related receptor preproprotein [Homo sapiens];XP_016873659.1//PREDICTED: sortilin-related receptor isoform X3 [Homo sapiens];XP_016873658.1//PREDICTED: sortilin-related receptor isoform X2 [Homo sapiens];XP_016873660.1//PREDICTED: sortilin-related receptor isoform X4 [Homo sapiens];Q92673.2//RecName: Full=Sortilin-related receptor; AltName: Full=Low-density lipoprotein recep…	6653	SORL1	-3.39487
NP_001304313.1//aquaporin-4 isoform M1x [Homo sapiens]	361	AQP4	7.57155		NP_001865.1//carboxypeptidase M precursor [Homo sapiens];XP_008583994.1//PREDICTED: carboxypeptidase M isoform X2 [Galeopterus variegatus]	1368	CPM	-3.39408
NP_001138444.1//sorting nexin-20 isoform 3 [Homo sapiens];XP_010374680.1//PREDICTED: sorting nexin-20 isoform X1 [Rhinopithecus roxellana];XP_010346136.1//PREDICTED: sorting nexin-20 isoform X2 [Saimiri boliviensis boliviensis]	124460	SNX20	7.50509		NP_068755.2//pappalysin-2 isoform 2 precursor [Homo sapiens];NP_064714.2//pappalysin-2 isoform 1 precursor [Homo sapiens]	60676	PAPPA2	-3.39265
NP_001338790.1//liprin-beta-2 isoform 12 [Homo sapiens];NP_001243498.1//liprin-beta-2 isoform 3 [Homo sapiens];NP_001338785.1//liprin-beta-2 isoform 7 [Homo sapiens];NP_001338782.1//liprin-beta-2 isoform 4 [Homo sapiens];NP_001338787.1//liprin-beta-2 isoform 9 [Homo sapiens];NP_001243497.1//liprin-beta-2 isoform 2 [Homo sapiens];Q8ND30.3//RecName: Full=Liprin-beta-2; AltName: Full=Protein tyrosin…	8495	PPFIBP2	7.46807		XP_011890752.1//PREDICTED: sodium leak channel non-selective protein isoform X1 [Cercocebus atys];XP_011519371.1//PREDICTED: sodium leak channel non-selective protein isoform X3 [Homo sapiens];XP_011519369.1//PREDICTED: sodium leak channel non-selective protein isoform X1 [Homo sapiens]	259232	NALCN	-3.38609
XP_016792580.1//PREDICTED: LOW QUALITY PROTEIN: zinc finger protein 85 [Pan troglodytes]	441234	ZNF716	7.42456		NP_005353.1//melanoma-associated antigen 3 [Homo sapiens]	4102	MAGEA3	-3.37575
XP_007961150.1//PREDICTED: solute carrier family 52, riboflavin transporter, member 3 isoform X1 [Chlorocebus sabaeus]	113278	SLC52A3	7.38061		NP_003386.1//protein Wnt-9a precursor [Homo sapiens]	7483	WNT9A	-3.35472
XP_016792922.1//PREDICTED: 1-phosphatidylinositol 4,5-bisphosphate phosphodiesterase beta-4 isoform X4 [Pan troglodytes];XP_009435053.2//PREDICTED: 1-phosphatidylinositol 4,5-bisphosphate phosphodiesterase beta-4 isoform X5 [Pan troglodytes];XP_016792923.1//PREDICTED: 1-phosphatidylinositol 4,5-bisphosphate phosphodiesterase beta-4 isoform X6 [Pan troglodytes]	5332	PLCB4	7.23985		NP_001245340.1//sodium/myo-inositol cotransporter 2 isoform 2 [Homo sapiens];BAC86105.1//unnamed protein product [Homo sapiens];NP_001339179.1//sodium/myo-inositol cotransporter 2 isoform 10 [Homo sapiens];NP_001339176.1//sodium/myo-inositol cotransporter 2 isoform 9 [Homo sapiens];NP_001339174.1//sodium/myo-inositol cotransporter 2 isoform 8 [Homo sapiens];NP_001245341.1//sodium/myo-inositol cot…	115584	SLC5A11	-3.33354
XP_006143378.1//PREDICTED: semaphorin-5A isoform X2 [Tupaia chinensis]	9037	SEMA5A	7.11759		AAH50592.1//SLC47A1 protein, partial [Homo sapiens]	55244	SLC47A1	-3.32508
NP_078828.2//ceramide synthase 4 [Homo sapiens]	79603	CERS4	7.03402		XP_016874796.1//PREDICTED: matrix metalloproteinase-17 isoform X2 [Homo sapiens];BAA82707.2//membrane-type-4 matrix metalloproteinase [Homo sapiens]	4326	MMP17	-3.3119
NP_115605.2//SLIT and NTRK-like protein 6 precursor [Homo sapiens]	84189	SLITRK6	6.92314		NP_001275903.1//disintegrin and metalloproteinase domain-containing protein 12 isoform 4 preproprotein [Homo sapiens];NP_001275902.1//disintegrin and metalloproteinase domain-containing protein 12 isoform 3 preproprotein [Homo sapiens];NP_001275904.1//disintegrin and metalloproteinase domain-containing protein 12 isoform 5 preproprotein [Homo sapiens];NP_067673.2//disintegrin and metalloproteinas…	8038	ADAM12	-3.29383
BAH11723.1//unnamed protein product [Homo sapiens];XP_006152911.1//PREDICTED: cytoplasmic polyadenylation element-binding protein 1 isoform X1 [Tupaia chinensis];NP_001073002.1//cytoplasmic polyadenylation element-binding protein 1 isoform 3 [Homo sapiens];NP_085097.3//cytoplasmic polyadenylation element-binding protein 1 isoform 1 [Homo sapiens];XP_011766915.1//PREDICTED: cytoplasmic polyadenyla…	64506	CPEB1	6.81514		XP_006724754.1//PREDICTED: MORC family CW-type zinc finger protein 4 isoform X2 [Homo sapiens];NP_001078823.1//MORC family CW-type zinc finger protein 4 isoform b [Homo sapiens];NP_078933.3//MORC family CW-type zinc finger protein 4 isoform a [Homo sapiens]	79710	MORC4	-3.29155
NP_001106962.1//angiomotin isoform 1 [Homo sapiens]	154796	AMOT	6.78623		XP_009434998.1//PREDICTED: sodium bicarbonate transporter-like protein 11 isoform X2 [Pan troglodytes];NP_001167560.1//sodium bicarbonate transporter-like protein 11 isoform 3 [Homo sapiens];NP_114423.1//sodium bicarbonate transporter-like protein 11 isoform 2 [Homo sapiens]	83959	SLC4A11	-3.28139
NP_733842.2//fibrocystin isoform 2 precursor [Homo sapiens];AAM44232.1//polycystic kidney and hepatic disease 1 [Homo sapiens]	5314	PKHD1	6.7273		NP_002880.1//retinoic acid receptor responder protein 2 precursor [Homo sapiens]	5919	RARRES2	-3.27763
NP_065793.1//neuroligin-4, X-linked [Homo sapiens]	57502	NLGN4X	6.6514		NP_001340770.1//fatty-acid amide hydrolase 2 isoform 3 [Homo sapiens];NP_001340769.1//fatty-acid amide hydrolase 2 isoform 2 [Homo sapiens];NP_777572.2//fatty-acid amide hydrolase 2 isoform 1 [Homo sapiens]	158584	FAAH2	-3.24612
NP_001153115.1//multiple C2 and transmembrane domain-containing protein 2 isoform 2 [Homo sapiens];XP_003268576.2//PREDICTED: multiple C2 and transmembrane domain-containing protein 2 isoform X1 [Nomascus leucogenys];XP_011520075.1//PREDICTED: multiple C2 and transmembrane domain-containing protein 2 isoform X4 [Homo sapiens]	55784	MCTP2	6.49523		NP_001185808.1//ATP5J2-PTCD1 fusion protein [Homo sapiens]	26024	PTCD1	-3.2424
XP_003275396.1//PREDICTED: E3 ubiquitin-protein ligase DTX4 [Nomascus leucogenys];NP_055992.1//E3 ubiquitin-protein ligase DTX4 isoform 1 [Homo sapiens]	23220	DTX4	6.28144		NP_002403.2//methylated-DNA--protein-cysteine methyltransferase [Homo sapiens]	4255	MGMT	-3.23484
NP_620419.2//epidermal retinol dehydrogenase 2 isoform 2 [Homo sapiens];NP_001304978.1//epidermal retinol dehydrogenase 2 isoform 1 [Homo sapiens];NP_001304979.1//epidermal retinol dehydrogenase 2 isoform 3 [Homo sapiens]	195814	SDR16C5	6.24765		XP_021783017.1//collagen alpha-1(XV) chain isoform X1 [Papio anubis]	1306	COL15A1	-3.23335
XP_007978045.1//PREDICTED: TMF-regulated nuclear protein 1 [Chlorocebus sabaeus]	388610	TRNP1	6.21058		NP_001274531.1//rho GTPase-activating protein 30 isoform 4 [Homo sapiens];EAW52667.1//Rho GTPase activating protein 30, isoform CRA_a, partial [Homo sapiens];NP_001020769.1//rho GTPase-activating protein 30 isoform 1 [Homo sapiens];NP_859071.2//rho GTPase-activating protein 30 isoform 2 [Homo sapiens]	257106	ARHGAP30	-3.23052
XP_011817888.1//PREDICTED: collagen alpha-1(VIII) chain isoform X1 [Colobus angolensis palliatus];XP_011817889.1//PREDICTED: collagen alpha-1(VIII) chain isoform X2 [Colobus angolensis palliatus]	1295	COL8A1	6.1849		XP_002762854.1//PREDICTED: norrin [Callithrix jacchus]	4693	NDP	-3.22202
XP_005198179.1//PREDICTED: transmembrane protein 178B [Bos taurus]	100507421	TMEM178B	6.1204		EAW74716.1//galanin, isoform CRA_b, partial [Homo sapiens]	51083	GAL	-3.22202
NP_056051.2//adhesion G protein-coupled receptor L3 isoform 2 precursor [Homo sapiens];NP_001309331.1//adhesion G protein-coupled receptor L3 isoform 1 precursor [Homo sapiens];NP_001309175.1//adhesion G protein-coupled receptor L3 isoform 3 precursor [Homo sapiens]	23284	ADGRL3	6.11724		NP_054799.4//dual oxidase 2 precursor [Homo sapiens]	50506	DUOX2	-3.19855
NP_001537.1//DNA-binding protein inhibitor ID-4 [Homo sapiens]	3400	ID4	6.02167		NP_001291700.1//G-protein coupled receptor family C group 5 member B isoform 2 [Homo sapiens];NP_001306363.1//G-protein coupled receptor family C group 5 member B [Macaca fascicularis]	51704	GPRC5B	-3.19664
NP_002440.2//homeobox protein MSX-2 [Homo sapiens]	4488	MSX2	6.00121		XP_005266896.1//PREDICTED: absent in melanoma 1 protein isoform X1 [Homo sapiens]	202	CRYBG1	-3.19142
XP_016811295.1//PREDICTED: regulating synaptic membrane exocytosis protein 1 isoform X13 [Pan troglodytes];NP_001337348.1//regulating synaptic membrane exocytosis protein 1 isoform 15 [Homo sapiens];NP_001337341.1//regulating synaptic membrane exocytosis protein 1 isoform 8 [Homo sapiens];NP_001337350.1//regulating synaptic membrane exocytosis protein 1 isoform 17 [Homo sapiens];NP_001337358.1//r…	22999	RIMS1	5.95146		NP_002987.1//fractalkine isoform 1 precursor [Homo sapiens]	6376	CX3CL1	-3.16848
EHH28115.1//hypothetical protein EGK_18468, partial [Macaca mulatta]	10516	FBLN5	5.9274		BAD92151.1//1-phosphatidylinositol-4,5-bisphosphate phosphodiesterase gamma 2 variant, partial [Homo sapiens]	5336	PLCG2	-3.16662
NP_005621.2//solute carrier organic anion transporter family member 2A1 [Homo sapiens]	6578	SLCO2A1	5.9269		EAW87748.1//lipocalin 2 (oncogene 24p3), isoform CRA_a [Homo sapiens]	3934	LCN2	-3.16411
NP_001311154.1//putative P2Y purinoceptor 10 isoform c [Homo sapiens];XP_004064490.1//PREDICTED: putative P2Y purinoceptor 10 isoform X1 [Gorilla gorilla gorilla];XP_002831884.1//PREDICTED: putative P2Y purinoceptor 10 isoform X2 [Pongo abelii]	27334	P2RY10	5.91324		NP_543016.1//isthmin-1 precursor [Homo sapiens]	140862	ISM1	-3.1596
XP_016785742.1//PREDICTED: cadherin-13 isoform X2 [Pan troglodytes];NP_001207417.1//cadherin-13 isoform 2 [Homo sapiens];NP_001207418.1//cadherin-13 isoform 3 precursor [Homo sapiens];NP_001207420.1//cadherin-13 isoform 5 precursor [Homo sapiens];NP_001248.1//cadherin-13 isoform 1 preproprotein [Homo sapiens]	1012	CDH13	5.83537		XP_012662106.1//PREDICTED: dedicator of cytokinesis protein 2 [Otolemur garnettii]	1794	DOCK2	-3.15115
XP_014422610.1//PREDICTED: guanine nucleotide-binding protein G(I)/G(S)/G(O) subunit gamma-T2 isoform X2 [Camelus ferus]	2793	GNGT2	5.82262		NP_005261.2//zinc finger protein GLI2 [Homo sapiens]	2736	GLI2	-3.15094
CAA23781.1//unnamed protein product [Homo sapiens]	3125	HLA-DRB3	5.8166		XP_016061147.1//PREDICTED: short-chain dehydrogenase/reductase 3 isoform X1 [Miniopterus natalensis];NP_004744.2//short-chain dehydrogenase/reductase 3 isoform 1 [Homo sapiens]	9249	DHRS3	-3.14098
NP_004920.1//calbindin [Homo sapiens]	793	CALB1	5.75862		NP_001248764.1//peripheral-type benzodiazepine receptor-associated protein 1 isoform c [Homo sapiens];NP_004749.2//peripheral-type benzodiazepine receptor-associated protein 1 isoform a [Homo sapiens];NP_077729.1//peripheral-type benzodiazepine receptor-associated protein 1 isoform b [Homo sapiens]	9256	TSPOAP1	-3.14017
NP_599022.1//nuclear receptor ROR-alpha isoform b [Homo sapiens];NP_599023.1//nuclear receptor ROR-alpha isoform a [Homo sapiens];NP_002934.1//nuclear receptor ROR-alpha isoform c [Homo sapiens];NP_599024.1//nuclear receptor ROR-alpha isoform d [Homo sapiens]	6095	RORA	5.74872		NP_940966.2//dynein heavy chain 12, axonemal isoform 2 [Homo sapiens];XP_012365549.1//PREDICTED: dynein heavy chain 12, axonemal [Nomascus leucogenys]	201625	DNAH12	-3.14013
NP_002308.2//protein-lysine 6-oxidase isoform 1 preproprotein [Homo sapiens];XP_017715216.1//PREDICTED: protein-lysine 6-oxidase [Rhinopithecus bieti]	4015	LOX	5.74172		XP_021571807.1//carbonic anhydrase 2 [Carlito syrichta];NP_000058.1//carbonic anhydrase 2 isoform 1 [Homo sapiens]	760	CA2	-3.11659
XP_004427510.1//PREDICTED: N-acetylated-alpha-linked acidic dipeptidase 2 [Ceratotherium simum simum];XP_012656749.1//PREDICTED: N-acetylated-alpha-linked acidic dipeptidase 2 isoform X2 [Otolemur garnettii]	10003	NAALAD2	5.72469		NP_003011.1//neuroendocrine protein 7B2 isoform 2 precursor [Homo sapiens];XP_008963909.1//PREDICTED: neuroendocrine protein 7B2 isoform X1 [Pan paniscus];NP_001138229.1//neuroendocrine protein 7B2 isoform 1 precursor [Homo sapiens];KFO32902.1//Neuroendocrine protein 7B2 [Fukomys damarensis]	6447	SCG5	-3.1
AAH19932.1//ESRP1 protein, partial [Homo sapiens];NP_001030087.2//epithelial splicing regulatory protein 1 isoform 2 [Homo sapiens];XP_018888263.1//PREDICTED: epithelial splicing regulatory protein 1 isoform X3 [Gorilla gorilla gorilla];NP_001116298.1//epithelial splicing regulatory protein 1 isoform 3 [Homo sapiens];NP_060167.2//epithelial splicing regulatory protein 1 isoform 1 [Homo sapiens];X…	54845	ESRP1	5.71424		BAD21363.1//mFLJ00022 protein, partial [Mus musculus]	89853	MVB12B	-3.05509
NP_005550.2//laminin subunit alpha-1 precursor [Homo sapiens];XP_003817959.1//PREDICTED: laminin subunit alpha-1 isoform X2 [Pan paniscus]	284217	LAMA1	5.70547		XP_022349889.1//probable phospholipid-transporting ATPase IIA isoform X1 [Enhydra lutris kenyoni]	10079	ATP9A	-3.05354
NP_055386.1//hairy/enhancer-of-split related with YRPW motif-like protein [Homo sapiens]	26508	HEYL	5.687		XP_017736722.1//PREDICTED: elongation factor 1-alpha 2 [Rhinopithecus bieti]	1917	EEF1A2	-3.05089
XP_003923841.1//PREDICTED: contactin-5 [Saimiri boliviensis boliviensis];XP_006727090.1//PREDICTED: contactin-5-like [Leptonychotes weddellii];XP_012310305.1//contactin-5 [Aotus nancymaae]	53942	CNTN5	5.64578		EDL36706.1//paired box gene 9, isoform CRA_a, partial [Mus musculus]	5083	PAX9	-3.03799
XP_003904630.2//transcription factor AP-2 gamma [Papio anubis]	7022	TFAP2C	5.63361		AAH51380.1//JOSD2 protein, partial [Homo sapiens];XP_008986709.1//PREDICTED: josephin-2 isoform X3 [Callithrix jacchus]	126119	JOSD2	-3.01969
NP_851322.3//solute carrier organic anion transporter family member 4C1 [Homo sapiens]	353189	SLCO4C1	5.59951		NP_008853.3//sodium channel protein type 3 subunit alpha isoform 1 [Homo sapiens];NP_001075146.1//sodium channel protein type 3 subunit alpha isoform 3 [Homo sapiens];NP_001075145.1//sodium channel protein type 3 subunit alpha isoform 2 [Homo sapiens]	6328	SCN3A	-2.99975
NP_057274.1//cornulin [Homo sapiens]	49860	CRNN	5.55211		XP_009250624.1//PREDICTED: urea transporter 1 [Pongo abelii];SBU87548.1//blood group Kidd urea transporter [Homo sapiens]	6563	SLC14A1	-2.98603
NP_001335432.1//regulating synaptic membrane exocytosis protein 2 isoform x [Homo sapiens];NP_001335417.1//regulating synaptic membrane exocytosis protein 2 isoform i [Homo sapiens];NP_001335436.1//regulating synaptic membrane exocytosis protein 2 isoform bb [Homo sapiens];NP_001335434.1//regulating synaptic membrane exocytosis protein 2 isoform z [Homo sapiens];NP_001335433.1//regulating synapti…	9699	RIMS2	5.5145		XP_012327491.1//aldehyde dehydrogenase, dimeric NADP-preferring [Aotus nancymaae];AAH04102.1//ALDH3A1 protein, partial [Homo sapiens]	218	ALDH3A1	-2.96359
NP_659494.2//cdc42 effector protein 5 [Homo sapiens]	148170	CDC42EP5	5.49231		XP_016805243.1//PREDICTED: kynureninase isoform X1 [Pan troglodytes];NP_001028170.1//kynureninase isoform b [Homo sapiens]	8942	KYNU	-2.94348
XP_012503283.1//PREDICTED: prostaglandin G/H synthase 2 [Propithecus coquereli]	5743	PTGS2	5.45087		XP_010607502.1//PREDICTED: ubiquitin thioesterase OTUB2 [Fukomys damarensis]	78990	OTUB2	-2.93243
NP_001012747.1//double homeobox protein A [Homo sapiens]	503835	DUXA	5.44053		NP_149362.2//beta-1,3-galactosyltransferase 5 isoform b [Homo sapiens]	10317	B3GALT5	-2.93236
XP_016857279.1//PREDICTED: protein kinase C zeta type isoform X2 [Homo sapiens];NP_001229803.1//protein kinase C zeta type isoform 3 [Homo sapiens];XP_018865594.1//PREDICTED: protein kinase C zeta type isoform X3 [Gorilla gorilla gorilla];NP_002735.3//protein kinase C zeta type isoform 1 [Homo sapiens];XP_011842612.1//PREDICTED: protein kinase C zeta type isoform X1 [Mandrillus leucophaeus];XP_01…	5590	PRKCZ	5.42399		NP_005305.1//gastrin-releasing peptide receptor [Homo sapiens]	2925	GRPR	-2.92427
AAH09272.1//Mesothelin [Homo sapiens];XP_016878344.1//PREDICTED: mesothelin isoform X3 [Homo sapiens];XP_016878342.1//PREDICTED: mesothelin isoform X1 [Homo sapiens]	10232	MSLN	5.36602		NP_001309234.1//protein cornichon homolog 3 isoform 5 [Homo sapiens];NP_001309231.1//protein cornichon homolog 3 isoform 2 [Homo sapiens];XP_019586409.1//PREDICTED: protein cornichon homolog 3 [Rhinolophus sinicus];NP_689708.1//protein cornichon homolog 3 isoform 1 [Homo sapiens];NP_001309232.1//protein cornichon homolog 3 isoform 3 [Homo sapiens];XP_017717323.1//PREDICTED: protein cornichon homo…	149111	CNIH3	-2.87424
EAW67027.1//matrix metallopeptidase 8 (neutrophil collagenase) [Homo sapiens];XP_011541136.1//PREDICTED: neutrophil collagenase isoform X1 [Homo sapiens]	4317	MMP8	5.36495		NP_001191332.1//ankyrin-3 isoform 3 [Homo sapiens];XP_016871622.1//PREDICTED: ankyrin-3 isoform X29 [Homo sapiens];XP_006717865.1//PREDICTED: ankyrin-3 isoform X22 [Homo sapiens];NP_001307803.1//ankyrin-3 isoform 5 [Homo sapiens];NP_001191333.1//ankyrin-3 isoform 4 [Homo sapiens];XP_016871600.1//PREDICTED: ankyrin-3 isoform X2 [Homo sapiens];XP_016871605.1//PREDICTED: ankyrin-3 isoform X7 [Homo s…	288	ANK3	-2.85332
NP_001335444.1//coiled-coil domain-containing protein 85A isoform 5 [Homo sapiens];NP_001335445.1//coiled-coil domain-containing protein 85A isoform 6 [Homo sapiens];NP_001073902.1//coiled-coil domain-containing protein 85A isoform 2 [Homo sapiens];NP_001335441.1//coiled-coil domain-containing protein 85A isoform 1 [Homo sapiens];NP_001335443.1//coiled-coil domain-containing protein 85A isoform 4…	114800	CCDC85A	5.31858		XP_011745727.1//PREDICTED: semaphorin-6B isoform X2 [Macaca nemestrina];NP_115484.2//semaphorin-6B precursor [Homo sapiens]	10501	SEMA6B	-2.84542
NP_001080440.1//Na+/K+ -ATPase alpha 3 subunit [Xenopus laevis];EHH30082.1//hypothetical protein EGK_10669, partial [Macaca mulatta]	478	ATP1A3	5.27551		XP_019608916.1//PREDICTED: neurotensin receptor type 1 [Rhinolophus sinicus];XP_015357712.1//PREDICTED: neurotensin receptor type 1 [Marmota marmota marmota];XP_011929666.1//PREDICTED: neurotensin receptor type 1 [Cercocebus atys]	4923	NTSR1	-2.83454
XP_011830192.1//PREDICTED: retinoic acid receptor beta isoform X1 [Mandrillus leucophaeus];NP_001277195.1//retinoic acid receptor beta isoform 4 [Homo sapiens];NP_000956.2//retinoic acid receptor beta isoform 1 [Homo sapiens];NP_001277145.1//retinoic acid receptor beta isoform 3 [Homo sapiens];NP_001277229.1//retinoic acid receptor beta isoform 6 [Homo sapiens];NP_001277206.1//retinoic acid recep…	5915	RARB	5.26448		NP_001074295.2//tyrosine-protein kinase PRAG1 [Homo sapiens];EAW65562.1//hCG1736372, isoform CRA_b [Homo sapiens]	157285	PRAG1	-2.83307
NP_071335.1//nuclear RNA export factor 3 [Homo sapiens]	56000	NXF3	5.26418		NP_003995.2//gap junction beta-2 protein [Homo sapiens]	2706	GJB2	-2.78831
AAB59531.1//fibrinogen gamma chain [Homo sapiens];NP_068656.2//fibrinogen gamma chain isoform gamma-B precursor [Homo sapiens]	2266	FGG	5.22999		NP_001073936.1//unconventional myosin-Vb [Homo sapiens]	4645	MYO5B	-2.78672
NP_689545.1//tandem C2 domains nuclear protein isoform 1 [Homo sapiens];NP_001276063.1//tandem C2 domains nuclear protein isoform 2 [Homo sapiens]	123036	TC2N	5.17097		XP_015002715.1//PREDICTED: leucine-rich repeat-containing protein C10orf11 homolog [Macaca mulatta];NP_114413.1//leucine-rich melanocyte differentiation-associated protein isoform 2 [Homo sapiens]	83938	LRMDA	-2.78494
NP_001135811.1//guanine nucleotide-binding protein G(olf) subunit alpha isoform 2 [Homo sapiens];XP_013369712.1//PREDICTED: guanine nucleotide-binding protein G(olf) subunit alpha isoform X1 [Chinchilla lanigera];NP_892023.1//guanine nucleotide-binding protein G(olf) subunit alpha isoform 1 [Homo sapiens]	2774	GNAL	5.16454		NP_689846.1//Fanconi anemia group B protein [Homo sapiens]	2187	FANCB	-2.78344
EAW48891.1//synuclein, alpha interacting protein (synphilin), isoform CRA_d [Homo sapiens];XP_011542051.1//PREDICTED: synphilin-1 isoform X7 [Homo sapiens];NP_005451.2//synphilin-1 isoform 1 [Homo sapiens];BAH14231.1//unnamed protein product [Homo sapiens];NP_001295029.1//synphilin-1 isoform 2 [Homo sapiens];NP_001295034.1//synphilin-1 isoform B [Homo sapiens];NP_001295037.1//synphilin-1 isoform …	9627	SNCAIP	5.13112		XP_003899396.1//probable ATP-dependent RNA helicase DDX60 isoform X2 [Papio anubis]	55601	DDX60	-2.77909
NP_663791.1//synaptogyrin-1 isoform 1c [Homo sapiens];XP_010981861.1//PREDICTED: synaptogyrin-1 [Camelus dromedarius];NP_663783.1//synaptogyrin-1 isoform 1b [Homo sapiens]	9145	SYNGR1	5.11328		NP_116255.2//cingulin-like protein 1 [Homo sapiens]	84952	CGNL1	-2.77545
NP_872342.2//gastrokine-2 precursor [Homo sapiens]	200504	GKN2	5.09886		NP_002272.2//keratin, type II cuticular Hb1 [Homo sapiens]	3887	KRT81	-2.73956
NP_001122401.1//roundabout homolog 2 isoform ROBO2a [Homo sapiens];NP_001276968.1//roundabout homolog 2 isoform 3 precursor [Homo sapiens];NP_001276969.1//roundabout homolog 2 isoform 4 precursor [Homo sapiens];NP_002933.1//roundabout homolog 2 isoform ROBO2b precursor [Homo sapiens]	6092	ROBO2	5.09334		NP_079106.3//lysophosphatidylcholine acyltransferase 1 [Homo sapiens]	79888	LPCAT1	-2.72595
XP_016856912.1//PREDICTED: cyclin-dependent kinase 18 isoform X1 [Homo sapiens];XP_011507904.1//PREDICTED: cyclin-dependent kinase 18 isoform X2 [Homo sapiens]	5129	CDK18	5.09272		NP_919445.1//E3 ubiquitin-protein ligase RNF128 isoform 1 precursor [Homo sapiens];NP_078815.3//E3 ubiquitin-protein ligase RNF128 isoform 2 precursor [Homo sapiens]	79589	RNF128	-2.71403
NP_001012996.1//protein BEX5 [Homo sapiens]	340542	BEX5	5.08221		NP_722582.2//adhesion G-protein coupled receptor F1 isoform 1 precursor [Homo sapiens];NP_079324.2//adhesion G-protein coupled receptor F1 isoform 2 precursor [Homo sapiens]	266977	ADGRF1	-2.70081
XP_015860478.1//PREDICTED: sushi repeat-containing protein SRPX2 isoform X1 [Peromyscus maniculatus bairdii]	27286	SRPX2	5.03176		XP_016867160.1//PREDICTED: C-C motif chemokine 26 isoform X1 [Homo sapiens]	10344	CCL26	-2.68394
XP_020035893.1//dexamethasone-induced Ras-related protein 1 [Castor canadensis];XP_006042902.1//PREDICTED: glutenin, high molecular weight subunit DX5 isoform X1 [Bubalus bubalis]	51655	RASD1	5.02946		NP_006059.2//toll-like receptor 6 precursor [Homo sapiens];AAC34137.1//Toll-like receptor 1 [Homo sapiens]	7096	TLR1	-2.68382
XP_524683.3//PREDICTED: endothelin-2 isoform X1 [Pan troglodytes]	1907	EDN2	5.01707		XP_008005377.1//PREDICTED: cAMP-dependent protein kinase inhibitor beta isoform X2 [Chlorocebus sabaeus];XP_016811732.1//PREDICTED: cAMP-dependent protein kinase inhibitor beta isoform X1 [Pan troglodytes];EAW48170.1//protein kinase (cAMP-dependent, catalytic) inhibitor beta, isoform CRA_c, partial [Homo sapiens]	5570	PKIB	-2.67143
XP_017749746.1//PREDICTED: alpha-2-macroglobulin isoform X2 [Rhinopithecus bieti];XP_007965730.1//PREDICTED: alpha-2-macroglobulin isoform X2 [Chlorocebus sabaeus];XP_011920110.1//PREDICTED: alpha-2-macroglobulin isoform X2 [Cercocebus atys]	2	A2M	5.01488		NP_001640.1//protein Shroom2 isoform 1 [Homo sapiens];XP_005274557.2//PREDICTED: protein Shroom2 isoform X1 [Homo sapiens];AAC32592.1//APXL, partial [Homo sapiens]	357	SHROOM2	-2.66732
XP_008763473.1//PREDICTED: myosin-binding protein C, slow-type isoform X6 [Rattus norvegicus];XP_004269514.1//PREDICTED: myosin-binding protein C, slow-type isoform X1 [Orcinus orca];XP_003126724.2//myosin-binding protein C, slow-type isoform X2 [Sus scrofa];XP_007465412.1//PREDICTED: myosin-binding protein C, slow-type isoform X4 [Lipotes vexillifer];XP_019807657.1//PREDICTED: myosin-binding pro…	4604	MYBPC1	5.00855		NP_001126809.1//cytochrome P450 2E1 precursor [Pongo abelii]	1571	CYP2E1	-2.65883
NP_000793.1//folate receptor alpha precursor [Homo sapiens]	2348	FOLR1	4.99576		XP_004089302.2//PREDICTED: zinc finger protein 91-like [Nomascus leucogenys];XP_016792580.1//PREDICTED: LOW QUALITY PROTEIN: zinc finger protein 85 [Pan troglodytes];XP_010383277.1//PREDICTED: zinc finger protein 273 [Rhinopithecus roxellana]	10793	ZNF273	-2.65281
NP_891550.1//A disintegrin and metalloproteinase with thrombospondin motifs 9 isoform 1 preproprotein [Homo sapiens];NP_001305710.1//A disintegrin and metalloproteinase with thrombospondin motifs 9 isoform 4 precursor [Homo sapiens]	56999	ADAMTS9	4.941		NP_478679.1//protein Wnt-7b precursor [Homo sapiens]	7477	WNT7B	-2.65075
NP_006138.1//interferon regulatory factor 6 isoform 1 [Homo sapiens]	3664	IRF6	4.87133		NP_001123990.1//chondroitin sulfate N-acetylgalactosaminyltransferase 1 [Homo sapiens]	55790	CSGALNACT1	-2.641
XP_016884912.1//PREDICTED: ribosomal protein S6 kinase alpha-6 isoform X1 [Homo sapiens];NP_055311.1//ribosomal protein S6 kinase alpha-6 isoform 2 [Homo sapiens]	27330	RPS6KA6	4.84741		XP_011723893.1//PREDICTED: canalicular multispecific organic anion transporter 2 [Macaca nemestrina];AAH46126.1//ABCC3 protein, partial [Homo sapiens];BAD92191.1//ATP-binding cassette, sub-family C, member 3 isoform MRP3 variant, partial [Homo sapiens]	8714	ABCC3	-2.63749
BAD92932.1//N-methyl-D-aspartate receptor subunit 2A precursor variant, partial [Homo sapiens];XP_016878662.1//PREDICTED: glutamate receptor ionotropic, NMDA 2A isoform X2 [Homo sapiens]	2903	GRIN2A	4.82296		NP_114155.4//probable tubulin polyglutamylase TTLL2 [Homo sapiens]	83887	TTLL2	-2.6334
NP_005453.2//melanoma-associated antigen C1 [Homo sapiens]	9947	MAGEC1	4.79807		NP_002457.1//myb-related protein B isoform 1 [Homo sapiens]	4605	MYBL2	-2.63292
NP_006862.2//receptor-interacting serine/threonine-protein kinase 3 [Homo sapiens]	11035	RIPK3	4.72588		XP_016882081.1//PREDICTED: zinc finger and BTB domain-containing protein 32 isoform X5 [Homo sapiens];NP_001303831.1//zinc finger and BTB domain-containing protein 32 isoform 2 [Homo sapiens];NP_055198.1//zinc finger and BTB domain-containing protein 32 isoform 1 [Homo sapiens]	27033	ZBTB32	-2.63147
NP_003250.3//intercellular adhesion molecule 5 precursor [Homo sapiens];XP_011850393.1//PREDICTED: intercellular adhesion molecule 5 [Mandrillus leucophaeus]	7087	ICAM5	4.72016		NP_001309812.1//actin-binding LIM protein 1 isoform e [Homo sapiens];XP_017799835.2//actin-binding LIM protein 1 isoform X18 [Papio anubis];NP_001309811.1//actin-binding LIM protein 1 isoform d [Homo sapiens];XP_019661246.1//PREDICTED: actin-binding LIM protein 1 isoform X14 [Ailuropoda melanoleuca];XP_016871742.1//PREDICTED: actin-binding LIM protein 1 isoform X16 [Homo sapiens];XP_016774901.1//…	3983	ABLIM1	-2.62675
NP_000055.2//complement C3 preproprotein [Homo sapiens]	718	C3	4.71138		XP_009233224.1//PREDICTED: LOW QUALITY PROTEIN: ephrin-B1 [Pongo abelii]	1947	EFNB1	-2.6178
NP_004985.2//matrix metalloproteinase-9 preproprotein [Homo sapiens]	4318	MMP9	4.70753		AAH11467.1//Spns2 protein, partial [Mus musculus]	124976	SPNS2	-2.61176
NP_001128243.1//solute carrier family 12 member 5 isoform 1 [Homo sapiens];AAI54377.1//SLC12A5 protein, partial [Bos taurus];BAC85543.1//unnamed protein product [Homo sapiens]	57468	SLC12A5	4.69626		XP_005268167.1//PREDICTED: ovarian cancer G-protein coupled receptor 1 isoform X1 [Homo sapiens];XP_007942681.1//PREDICTED: ovarian cancer G-protein coupled receptor 1 [Orycteropus afer afer]	8111	GPR68	-2.60936
NP_982272.2//dedicator of cytokinesis protein 8 isoform 1 [Homo sapiens];XP_011516348.1//PREDICTED: dedicator of cytokinesis protein 8 isoform X3 [Homo sapiens]	81704	DOCK8	4.69107		NP_001337850.1//centrosomal protein C10orf90 isoform 1 [Homo sapiens];BAG59968.1//unnamed protein product [Homo sapiens];NP_001337851.1//centrosomal protein C10orf90 isoform 3 [Homo sapiens];NP_001337852.1//centrosomal protein C10orf90 isoform 4 [Homo sapiens];NP_001004298.2//centrosomal protein C10orf90 isoform 2 [Homo sapiens]	118611	C10orf90	-2.59838
AAB04534.1//chitinase, partial [Homo sapiens];EAW56480.1//chitinase 3-like 2, isoform CRA_a [Homo sapiens]	1117	CHI3L2	4.68198		NP_002696.3//periplakin [Homo sapiens]	5493	PPL	-2.58862
NP_570972.2//cytochrome c oxidase subunit 7B2, mitochondrial precursor [Homo sapiens]	170712	COX7B2	4.67852		BAD92108.1//Hypothetical protein DKFZp781I035 variant, partial [Homo sapiens]	1612	DAPK1	-2.58565
EDL18378.1//follistatin, isoform CRA_a, partial [Mus musculus];NP_037541.1//follistatin isoform FST344 precursor [Homo sapiens]	10468	FST	4.67456		XP_005276442.1//PREDICTED: uncharacterized protein LOC107984085 isoform X1 [Homo sapiens];NP_001258632.1//annexin A8 isoform 3 [Homo sapiens];BAG60903.1//unnamed protein product [Homo sapiens];NP_001258631.1//annexin A8 isoform 1 [Homo sapiens];CAI12203.1//annexin A8-like 1 [Homo sapiens]	653145	ANXA8	-2.58264
NP_006630.1//cysteinyl leukotriene receptor 1 [Homo sapiens]	10800	CYSLTR1	4.67013		NP_001182212.1//feline leukemia virus subgroup C receptor-related protein 2 isoform 2 [Homo sapiens];NP_060261.2//feline leukemia virus subgroup C receptor-related protein 2 isoform 1 [Homo sapiens]	55640	FLVCR2	-2.57809
XP_012305591.1//VPS10 domain-containing receptor SorCS3 [Aotus nancymaae]	22986	SORCS3	4.65422		XP_007981173.1//PREDICTED: aldo-keto reductase family 1 member B10-like isoform X2 [Chlorocebus sabaeus];XP_009241521.1//PREDICTED: LOW QUALITY PROTEIN: aldo-keto reductase family 1 member B15 [Pongo abelii]	57016	AKR1B10	-2.57732
XP_011924019.1//PREDICTED: cytosolic 10-formyltetrahydrofolate dehydrogenase isoform X2 [Cercocebus atys];XP_011826910.1//PREDICTED: cytosolic 10-formyltetrahydrofolate dehydrogenase isoform X2 [Mandrillus leucophaeus];XP_010378871.1//PREDICTED: cytosolic 10-formyltetrahydrofolate dehydrogenase isoform X3 [Rhinopithecus roxellana]	10840	ALDH1L1	4.62579		EAW93148.1//hCG2000790, partial [Homo sapiens];XP_015414526.1//PREDICTED: IQ motif and SEC7 domain-containing protein 2 isoform X3 [Myotis davidii];BAA25448.1//KIAA0522 protein, partial [Homo sapiens];XP_006779597.2//PREDICTED: IQ motif and SEC7 domain-containing protein 2 isoform X1 [Myotis davidii]	23096	IQSEC2	-2.57689
NP_001070656.1//heparan-sulfate 6-O-sulfotransferase 2 isoform L [Homo sapiens];NP_671704.3//heparan-sulfate 6-O-sulfotransferase 2 isoform S [Homo sapiens]	90161	HS6ST2	4.57855		XP_011806935.1//PREDICTED: interferon alpha-inducible protein 27, mitochondrial isoform X1 [Colobus angolensis palliatus]	3429	IFI27	-2.57557
XP_012367281.1//PREDICTED: WNT1-inducible-signaling pathway protein 2 isoform X2 [Nomascus leucogenys];XP_005569146.1//PREDICTED: WNT1-inducible-signaling pathway protein 2 isoform X1 [Macaca fascicularis];NP_003872.1//WNT1-inducible-signaling pathway protein 2 isoform 1 precursor [Homo sapiens];NP_001310298.1//WNT1-inducible-signaling pathway protein 2 isoform 2 precursor [Homo sapiens]	8839	WISP2	4.52652		NP_001034813.2//nostrin isoform 2 [Homo sapiens];NP_001165103.1//nostrin isoform 3 [Homo sapiens];NP_001165102.1//nostrin isoform 4 [Homo sapiens]	115677	NOSTRIN	-2.57464
BAA34941.1//human CMAP [Homo sapiens]	8530	CST7	4.52617		NP_000084.3//collagen alpha-1(V) chain isoform 1 preproprotein [Homo sapiens];XP_016869755.1//PREDICTED: collagen alpha-1(V) chain isoform X1 [Homo sapiens];NP_001265003.1//collagen alpha-1(V) chain isoform 2 preproprotein [Homo sapiens]	1289	COL5A1	-2.55852
NP_000631.1//interleukin-13 receptor subunit alpha-2 precursor [Homo sapiens]	3598	IL13RA2	4.52443		NP_002324.2//low-density lipoprotein receptor-related protein 3 precursor [Homo sapiens]	4037	LRP3	-2.55078
NP_001305127.1//sorting nexin-10 isoform 4 [Homo sapiens];NP_037454.2//sorting nexin-10 isoform 1 [Homo sapiens];XP_009241211.1//PREDICTED: sorting nexin-10 isoform X3 [Pongo abelii];NP_001186766.1//sorting nexin-10 isoform 2 [Homo sapiens]	29887	SNX10	4.51		NP_001018121.1//podocalyxin isoform 1 precursor [Homo sapiens];NP_005388.2//podocalyxin isoform 2 precursor [Homo sapiens]	5420	PODXL	-2.54662
XP_016877720.1//PREDICTED: neogenin isoform X5 [Homo sapiens];XP_011709392.1//PREDICTED: neogenin isoform X9 [Macaca nemestrina];XP_011709389.1//PREDICTED: neogenin isoform X6 [Macaca nemestrina];XP_011709387.1//PREDICTED: neogenin isoform X4 [Macaca nemestrina];XP_011709388.1//PREDICTED: neogenin isoform X5 [Macaca nemestrina]	4756	NEO1	4.46061		NP_060814.4//equilibrative nucleoside transporter 3 isoform a [Homo sapiens]	55315	SLC29A3	-2.54489
NP_001004320.1//alkylglycerol monooxygenase [Homo sapiens]	392636	AGMO	4.39757		NP_699191.1//protein APCDD1-like isoform 1 precursor [Homo sapiens];NP_001291716.1//protein APCDD1-like isoform 2 [Homo sapiens]	164284	APCDD1L	-2.54247
BAD93063.1//Plasma protease C1 inhibitor precursor variant, partial [Homo sapiens]	710	SERPING1	4.39205		NP_001259031.1//H(+)/Cl(-) exchange transporter 5 isoform c [Homo sapiens];XP_012666732.1//PREDICTED: H(+)/Cl(-) exchange transporter 5 isoform X1 [Otolemur garnettii]	1184	CLCN5	-2.5356
NP_004092.1//proteinase-activated receptor 3 isoform 1 precursor [Homo sapiens]	2151	F2RL2	4.36471		NP_001073919.1//BEN domain-containing protein 3 [Homo sapiens]	57673	BEND3	-2.53208
XP_005252025.1//PREDICTED: amyloid beta A4 precursor protein-binding family A member 1 isoform X2 [Homo sapiens];NP_001154.2//amyloid beta A4 precursor protein-binding family A member 1 [Homo sapiens]	320	APBA1	4.36468		NP_001161713.1//GRB2-associated and regulator of MAPK protein 2 isoform 1 [Homo sapiens];XP_011530866.1//PREDICTED: GRB2-associated and regulator of MAPK protein 2 isoform X1 [Homo sapiens];XP_003270652.1//PREDICTED: GRB2-associated and regulator of MAPK protein-like [Nomascus leucogenys]	150946	GAREM2	-2.53163
NP_631906.2//zeta-sarcoglycan isoform 1 [Homo sapiens];NP_001309810.1//zeta-sarcoglycan isoform 4 [Homo sapiens];NP_001309809.1//zeta-sarcoglycan isoform 3 [Homo sapiens];NP_001309808.1//zeta-sarcoglycan isoform 2 [Homo sapiens]	137868	SGCZ	4.36327		NP_001074961.1//keratin, type II cytoskeletal 80 isoform K80.1 [Homo sapiens];NP_872313.2//keratin, type II cytoskeletal 80 isoform K80 [Homo sapiens]	144501	KRT80	-2.52451
NP_001191273.1//tumor necrosis factor ligand superfamily member 15 isoform VEGI-192 [Homo sapiens];NP_005109.2//tumor necrosis factor ligand superfamily member 15 isoform VEGI-251 precursor [Homo sapiens]	9966	TNFSF15	4.35991		AAQ88642.1//NL2 [Homo sapiens]	51129	ANGPTL4	-2.5209
XP_008060637.1//neuroblastoma suppressor of tumorigenicity 1 isoform X1 [Carlito syrichta];NP_001191017.1//C1orf151-NBL1 read-through protein isoform a [Homo sapiens]	100532736	MINOS1-NBL1	4.34817		NP_061978.6//tenascin-X isoform 1 precursor [Homo sapiens]	7148	TNXB	-2.51182
NP_001138578.1//fibrinogen C domain-containing protein 1 [Homo sapiens]	84929	FIBCD1	4.33354		NP_001284521.1//protein sel-1 homolog 3 isoform 2 [Homo sapiens];XP_016806909.1//PREDICTED: protein sel-1 homolog 3 isoform X1 [Pan troglodytes];NP_056002.2//protein sel-1 homolog 3 isoform 1 [Homo sapiens]	23231	SEL1L3	-2.50341
NP_001138498.1//phosphatidylinositol phosphatase PTPRQ precursor [Homo sapiens]	374462	PTPRQ	4.29118		NP_001229738.1//ankyrin repeat domain-containing protein 6 isoform a [Homo sapiens];NP_001229742.1//ankyrin repeat domain-containing protein 6 isoform c [Homo sapiens];XP_016865987.1//PREDICTED: ankyrin repeat domain-containing protein 6 isoform X13 [Homo sapiens];NP_055757.3//ankyrin repeat domain-containing protein 6 isoform b [Homo sapiens];NP_001229743.1//ankyrin repeat domain-containing prot…	22881	ANKRD6	-2.49908
NP_001092285.1//protein TESPA1 isoform 1 [Homo sapiens];NP_001338079.1//protein TESPA1 isoform 3 [Homo sapiens]	9840	TESPA1	4.29101		NP_067081.2//interleukin-22 receptor subunit alpha-1 precursor [Homo sapiens]	58985	IL22RA1	-2.49831
NP_001287712.1//protein Largen isoform 1 [Homo sapiens];EAW48905.1//hCG1641730, isoform CRA_b [Homo sapiens];NP_057728.1//protein Largen isoform 2 [Homo sapiens];XP_014699561.1//PREDICTED: protein Largen isoform X1 [Equus asinus];XP_009447825.1//PREDICTED: protein Largen isoform X2 [Pan troglodytes]	51334	PRR16	4.29092		XP_017201558.1//PREDICTED: glutamate--cysteine ligase regulatory subunit [Oryctolagus cuniculus]	2730	GCLM	-2.49616
NP_689636.3//PWWP domain-containing protein MUM1L1 [Homo sapiens]	139221	MUM1L1	4.28498		XP_016860341.1//PREDICTED: DNA-binding protein RFX8 isoform X4 [Homo sapiens]	731220	RFX8	-2.49283
NP_064610.1//storkhead-box protein 2 [Homo sapiens]	56977	STOX2	4.26418		NP_002282.2//laminin subunit beta-1 precursor [Homo sapiens]	3912	LAMB1	-2.48645
XP_016880747.1//PREDICTED: src kinase-associated phosphoprotein 1 isoform X3 [Homo sapiens];XP_017709527.1//PREDICTED: src kinase-associated phosphoprotein 1 isoform X2 [Rhinopithecus bieti];XP_017709526.1//PREDICTED: src kinase-associated phosphoprotein 1 isoform X1 [Rhinopithecus bieti]	8631	SKAP1	4.23987		NP_001341201.1//ankyrin-2 isoform 39 [Homo sapiens];NP_001341187.1//ankyrin-2 isoform 27 [Homo sapiens];NP_001139.3//ankyrin-2 isoform 1 [Homo sapiens];NP_001341154.1//ankyrin-2 isoform 4 [Homo sapiens];NP_001341205.1//ankyrin-2 isoform 43 [Homo sapiens];XP_007997794.1//PREDICTED: ankyrin-2 isoform X24 [Chlorocebus sabaeus];NP_001341182.1//ankyrin-2 isoform 22 [Homo sapiens];NP_001341174.1//ankyr…	287	ANK2	-2.48171
BAD92215.1//HLA class II histocompatibility antigen, DP beta chain precursor variant, partial [Homo sapiens]	3115	HLA-DPB1	4.20204		CAA88742.1//OA1 [Homo sapiens]	4935	GPR143	-2.47977
NP_001001578.1//high affinity cGMP-specific 3',5'-cyclic phosphodiesterase 9A isoform l [Homo sapiens];NP_001001568.1//high affinity cGMP-specific 3',5'-cyclic phosphodiesterase 9A isoform c [Homo sapiens];NP_001001571.1//high affinity cGMP-specific 3',5'-cyclic phosphodiesterase 9A isoform f [Homo sapiens];NP_001001583.1//high affinity cGMP-specific 3',5'-cyclic phosphodiesterase 9A isoform o [H…	5152	PDE9A	4.12001		NP_061900.2//RNA-binding protein 47 isoform b [Homo sapiens];XP_016863798.1//PREDICTED: RNA-binding protein 47 isoform X2 [Homo sapiens];NP_001092104.1//RNA-binding protein 47 isoform a [Homo sapiens]	54502	RBM47	-2.47389
NP_001280486.1//nucleotide-binding oligomerization domain-containing protein 2 isoform 2 [Homo sapiens];XP_003819863.1//PREDICTED: nucleotide-binding oligomerization domain-containing protein 2 isoform X1 [Pan paniscus]	64127	NOD2	4.11209		NP_000085.1//collagen alpha-1(VII) chain precursor [Homo sapiens]	1294	COL7A1	-2.47326
NP_006160.1//nicotinamide N-methyltransferase [Homo sapiens]	4837	NNMT	4.1111		NP_861524.2//DNA polymerase nu [Homo sapiens];NP_078787.2//HAUS augmin-like complex subunit 3 [Homo sapiens]	353497	POLN	-2.47218
XP_016816223.1//PREDICTED: aquaporin-3 isoform X2 [Pan troglodytes];XP_007967184.1//PREDICTED: aquaporin-3 [Chlorocebus sabaeus]	360	AQP3	4.1084		NP_150229.2//multidrug resistance-associated protein 9 [Homo sapiens]	94160	ABCC12	-2.46468
XP_012519323.1//PREDICTED: heat shock 70 kDa protein 12A [Propithecus coquereli];NP_079291.2//heat shock 70 kDa protein 12A isoform 2 [Homo sapiens];NP_001310237.1//zinc finger protein 454 isoform 2 [Homo sapiens];NP_001317093.1//heat shock 70 kDa protein 12A isoform 1 [Homo sapiens]	259217	HSPA12A	4.09749		XP_528171.4//PREDICTED: hepatocyte nuclear factor 4-gamma isoform X1 [Pan troglodytes]	3174	HNF4G	-2.45914
XP_011903595.1//PREDICTED: nuclear receptor subfamily 4 group A member 1 isoform X1 [Cercocebus atys];XP_016874736.1//PREDICTED: nuclear receptor subfamily 4 group A member 1 isoform X2 [Homo sapiens];NP_001189163.1//nuclear receptor subfamily 4 group A member 1 isoform 3 [Homo sapiens];XP_005268879.1//PREDICTED: nuclear receptor subfamily 4 group A member 1 isoform X1 [Homo sapiens]	3164	NR4A1	4.09746		XP_011823578.1//PREDICTED: protein S100-A4 isoform X1 [Mandrillus leucophaeus];XP_011783512.1//PREDICTED: protein S100-A4 isoform X1 [Colobus angolensis palliatus]	6275	S100A4	-2.45835
NP_001243759.1//acid-sensing ion channel 1 isoform c [Homo sapiens];NP_064423.2//acid-sensing ion channel 1 isoform a [Homo sapiens];XP_004778896.1//PREDICTED: acid-sensing ion channel 1 isoform X3 [Mustela putorius furo]	41	ASIC1	4.08091		NP_001278668.1//signal transducer CD24 isoform b [Homo sapiens];XP_002817254.1//PREDICTED: signal transducer CD24 isoform X1 [Pongo abelii]	100133941	CD24	-2.45411
AAQ06514.1//MHC class II antigen [Macaca fascicularis]	3126	HLA-DRB4	4.07623		NP_009130.2//interleukin-1 receptor-associated kinase 3 isoform a [Homo sapiens];NP_001135995.1//interleukin-1 receptor-associated kinase 3 isoform b [Homo sapiens];XP_008002119.1//PREDICTED: interleukin-1 receptor-associated kinase 3 isoform X1 [Chlorocebus sabaeus]	11213	IRAK3	-2.45142
EAW57146.1//pregnancy specific beta-1-glycoprotein 3, isoform CRA_a [Homo sapiens]	5671	PSG3	4.06351		BAF83078.1//unnamed protein product [Homo sapiens];XP_011709764.1//PREDICTED: endoglin [Macaca nemestrina]	2022	ENG	-2.45069
XP_017391561.1//PREDICTED: ly6/PLAUR domain-containing protein 1 isoform X1 [Cebus capucinus imitator];XP_021092449.1//ly6/PLAUR domain-containing protein 1 isoform X1 [Heterocephalus glaber];XP_011825690.1//PREDICTED: ly6/PLAUR domain-containing protein 1 isoform X1 [Mandrillus leucophaeus];XP_007962958.1//PREDICTED: G-protein coupled receptor 39-like [Chlorocebus sabaeus];XP_008997248.1//PREDIC…	116372	LYPD1	4.04321		XP_020743406.1//MOB kinase activator 3B isoform X2 [Odocoileus virginianus texanus]	79817	MOB3B	-2.43612
NP_001278238.1//proprotein convertase subtilisin/kexin type 6 isoform i preproprotein [Homo sapiens];NP_612198.2//proprotein convertase subtilisin/kexin type 6 isoform f preproprotein [Homo sapiens];XP_011933157.1//PREDICTED: proprotein convertase subtilisin/kexin type 6, partial [Cercocebus atys];NP_612197.1//proprotein convertase subtilisin/kexin type 6 isoform PACE4C preproprotein [Homo sapien…	5046	PCSK6	4.02365		CAH92343.1//hypothetical protein [Pongo abelii]	245972	ATP6V0D2	-2.43474
NP_005595.2//POU domain, class 3, transcription factor 2 [Homo sapiens]	5454	POU3F2	4.01554		Q9N2K0.1//RecName: Full=HERV-H_2q24.3 provirus ancestral Env polyprotein; AltName: Full=Env protein HERV-H/p62; AltName: Full=Env protein HERV-H19; AltName: Full=Env protein HERV-Hcl.3; AltName: Full=Envelope polyprotein; AltName: Full=HERV-H/env62; Contains: RecName: Full=Surface protein; Short=SU; Contains: RecName: Full=Transmembrane protein; Short=TM; Flags: Precursor;NP_001269289.1//zinc fin…	51427	ZNF107	-2.43344
NP_003549.1//phosphatidylinositol 4-phosphate 5-kinase type-1 beta isoform 2 [Homo sapiens]	8395	PIP5K1B	4.00796		NP_002612.1//properdin precursor [Homo sapiens]	5199	CFP	-2.43304
XP_008971496.1//PREDICTED: beta-galactosidase-1-like protein 3 isoform X5 [Pan paniscus];XP_012351354.1//PREDICTED: beta-galactosidase-1-like protein 3 [Nomascus leucogenys];NP_001073876.2//beta-galactosidase-1-like protein 3 [Homo sapiens];EAW48014.1//hCG2030582 [Homo sapiens]	112937	GLB1L3	3.98603		NP_036401.2//hyaluronidase-4 [Homo sapiens]	23553	HYAL4	-2.42823
XP_016883117.1//PREDICTED: phosphatase and actin regulator 3 isoform X3 [Homo sapiens];NP_001186434.1//phosphatase and actin regulator 3 isoform 4 [Homo sapiens];NP_542403.1//phosphatase and actin regulator 3 isoform 1 [Homo sapiens]	116154	PHACTR3	3.98444		XP_003906194.2//aryl hydrocarbon receptor nuclear translocator-like protein 2 isoform X2 [Papio anubis];XP_016779241.1//PREDICTED: aryl hydrocarbon receptor nuclear translocator-like protein 2 isoform X13 [Pan troglodytes];XP_003906190.2//aryl hydrocarbon receptor nuclear translocator-like protein 2 isoform X3 [Papio anubis]	56938	ARNTL2	-2.42232
CAD38787.1//hypothetical protein, partial [Homo sapiens];XP_016868906.1//PREDICTED: matrilin-2 isoform X1 [Homo sapiens];NP_001304677.1//matrilin-2 isoform c precursor [Homo sapiens]	4147	MATN2	3.98295		NP_116571.1//carbohydrate-responsive element-binding protein isoform gamma [Homo sapiens];NP_116569.1//carbohydrate-responsive element-binding protein isoform alpha [Homo sapiens];NP_116572.1//carbohydrate-responsive element-binding protein isoform delta [Homo sapiens];NP_116570.1//carbohydrate-responsive element-binding protein isoform beta [Homo sapiens]	51085	MLXIPL	-2.41923
NP_001087241.1//mast/stem cell growth factor receptor Kit isoform 2 precursor [Homo sapiens];NP_000213.1//mast/stem cell growth factor receptor Kit isoform 1 precursor [Homo sapiens]	3815	KIT	3.92069		NP_443179.3//alpha-protein kinase 2 [Homo sapiens]	115701	ALPK2	-2.41881
NP_001231612.1//cGMP-inhibited 3',5'-cyclic phosphodiesterase A isoform 2 [Homo sapiens];NP_000912.3//cGMP-inhibited 3',5'-cyclic phosphodiesterase A isoform 1 [Homo sapiens]	5139	PDE3A	3.91357		XP_005570090.1//PREDICTED: solute carrier family 2, facilitated glucose transporter member 3 [Macaca fascicularis]	144195	SLC2A14	-2.41881
NP_002299.2//galectin-9 isoform short [Homo sapiens];NP_001317092.1//galectin-9 isoform 3 [Homo sapiens];NP_033665.1//galectin-9 isoform long [Homo sapiens]	3965	LGALS9	3.91255		NP_001138912.2//S-adenosyl-L-methionine-dependent tRNA 4-demethylwyosine synthase [Homo sapiens]	441250	TYW1B	-2.41716
XP_012869458.1//PREDICTED: teneurin-4 isoform X1 [Dipodomys ordii];AAC31807.1//DOC4 [Mus musculus]	26011	TENM4	3.90081		NP_004454.2//FYVE, RhoGEF and PH domain-containing protein 1 [Homo sapiens]	2245	FGD1	-2.41625
XP_011538473.1//PREDICTED: pleckstrin homology domain-containing family S member 1 isoform X1 [Homo sapiens];NP_872407.1//pleckstrin homology domain-containing family S member 1 isoform 1 [Homo sapiens];XP_011538476.1//PREDICTED: pleckstrin homology domain-containing family S member 1 isoform X5 [Homo sapiens];XP_005270220.1//PREDICTED: pleckstrin homology domain-containing family S member 1 isof…	79949	PLEKHS1	3.90064		XP_009437685.2//PREDICTED: laminin subunit gamma-2 isoform X1 [Pan troglodytes]	3918	LAMC2	-2.4097
EAW71545.1//hCG2005428, isoform CRA_g [Homo sapiens];EAW71546.1//hCG2005428, isoform CRA_h [Homo sapiens];EAW71549.1//hCG2005428, isoform CRA_k [Homo sapiens];EAW71540.1//hCG2005428, isoform CRA_b [Homo sapiens];EAW71542.1//hCG2005428, isoform CRA_d [Homo sapiens];EAW71541.1//hCG2005428, isoform CRA_c [Homo sapiens]	8718	TNFRSF25	3.89994		XP_004697192.1//PREDICTED: homeobox protein Nkx-2.5 [Echinops telfairi];NP_004378.1//homeobox protein Nkx-2.5 isoform 1 [Homo sapiens]	1482	NKX2-5	-2.40376
XP_008001754.1//PREDICTED: integrin alpha-7 isoform X3 [Chlorocebus sabaeus];XP_008001752.1//PREDICTED: integrin alpha-7 isoform X1 [Chlorocebus sabaeus];NP_001138469.1//integrin alpha-7 isoform 3 [Homo sapiens];XP_008001753.1//PREDICTED: integrin alpha-7 isoform X2 [Chlorocebus sabaeus]	3679	ITGA7	3.88938		XP_010817008.1//PREDICTED: CUGBP Elav-like family member 4 isoform X21 [Bos taurus];XP_022351209.1//CUGBP Elav-like family member 4 isoform X8 [Enhydra lutris kenyoni];XP_022351210.1//CUGBP Elav-like family member 4 isoform X9 [Enhydra lutris kenyoni];XP_020331806.1//octapeptide-repeat protein T2-like, partial [Oncorhynchus kisutch];NP_001340671.1//CUGBP Elav-like family member 4 isoform 18 [Homo…	56853	CELF4	-2.40368
XP_004940504.1//PREDICTED: collagen alpha-1(XIX) chain isoform X1 [Gallus gallus];XP_008061454.1//macrophage scavenger receptor types I and II isoform X1 [Carlito syrichta];XP_015714626.1//PREDICTED: collagen alpha-1(XIX) chain isoform X4 [Coturnix japonica]	4481	MSR1	3.87811		NP_877428.1//protein MCM10 homolog isoform 1 [Homo sapiens];NP_060988.3//protein MCM10 homolog isoform 2 [Homo sapiens]	55388	MCM10	-2.40088
AAU87993.1//MHC class II antigen [Homo sapiens];Q9TQE0.1//RecName: Full=HLA class II histocompatibility antigen, DRB1-9 beta chain; AltName: Full=MHC class II antigen DRB1*9; Short=DR-9; Short=DR9; Flags: Precursor;AAB63307.1//MHC class II DRB [Macaca mulatta];NP_002115.2//major histocompatibility complex, class II, DR beta 1 precursor [Homo sapiens];CDR98297.1//MHC class II antigen [Homo sapiens]	3123	HLA-DRB1	3.87133		NP_115996.1//cyclic AMP-responsive element-binding protein 3-like protein 3 isoform a [Homo sapiens];NP_001258925.1//cyclic AMP-responsive element-binding protein 3-like protein 3 isoform c [Homo sapiens];NP_001258926.1//cyclic AMP-responsive element-binding protein 3-like protein 3 isoform d [Homo sapiens];NP_001258924.1//cyclic AMP-responsive element-binding protein 3-like protein 3 isoform b […	84699	CREB3L3	-2.39675
XP_009200453.1//cystathionine beta-synthase isoform X2 [Papio anubis];XP_017811902.1//cystathionine beta-synthase isoform X1 [Papio anubis];XP_011528085.1//PREDICTED: cystathionine beta-synthase isoform X6 [Homo sapiens]	102724560	CBSL	3.85435		NP_002007.1//filaggrin [Homo sapiens]	2312	FLG	-2.39284
EAX05508.1//homeodomain-only protein, isoform CRA_g, partial [Homo sapiens];NP_115884.4//homeodomain-only protein isoform a [Homo sapiens];NP_001138932.1//homeodomain-only protein isoform c [Homo sapiens];XP_009446124.1//PREDICTED: homeodomain-only protein isoform X2 [Pan troglodytes]	84525	HOPX	3.83611		XP_021578530.1//pirin isoform X1 [Ictidomys tridecemlineatus]	8544	PIR	-2.39253
AAQ88872.1//DILV594 [Homo sapiens]	196410	METTL7B	3.83526		NP_004970.3//potassium voltage-gated channel subfamily D member 1 precursor [Homo sapiens]	3750	KCND1	-2.39017
NP_001245344.1//rho GTPase-activating protein 20 isoform 2 [Homo sapiens];NP_001245345.1//rho GTPase-activating protein 20 isoform 3 [Homo sapiens];NP_065860.2//rho GTPase-activating protein 20 isoform 1 [Homo sapiens]	57569	ARHGAP20	3.83381		XP_012364870.1//PREDICTED: LOW QUALITY PROTEIN: zinc finger protein 208-like [Nomascus leucogenys]	81931	ZNF93	-2.3806
XP_008954847.1//PREDICTED: calcium/calmodulin-dependent protein kinase type 1G isoform X1 [Pan paniscus]	57172	CAMK1G	3.82927		XP_003255518.1//PREDICTED: long-chain-fatty-acid--CoA ligase 5 isoform X1 [Nomascus leucogenys]	51703	ACSL5	-2.37322
XP_003815030.1//PREDICTED: proprotein convertase subtilisin/kexin type 9 isoform X2 [Pan paniscus]	255738	PCSK9	3.80415		XP_007979429.1//PREDICTED: LOW QUALITY PROTEIN: zinc finger protein 680 [Chlorocebus sabaeus];XP_021790897.1//LOW QUALITY PROTEIN: zinc finger protein 92 [Papio anubis];XP_011822435.1//PREDICTED: LOW QUALITY PROTEIN: zinc finger protein 92-like [Mandrillus leucophaeus]	340252	ZNF680	-2.37097
EAW58845.1//tropomodulin 1, isoform CRA_a [Homo sapiens]	7111	TMOD1	3.80024		BAB67808.1//KIAA1915 protein, partial [Homo sapiens];XP_011538876.1//PREDICTED: histone H2A deubiquitinase MYSM1 isoform X3 [Homo sapiens];NP_001078956.1//histone H2A deubiquitinase MYSM1 [Homo sapiens]	114803	MYSM1	-2.36565
NP_789791.1//NACHT, LRR and PYD domains-containing protein 10 [Homo sapiens]	338322	NLRP10	3.78466		XP_016860858.1//PREDICTED: mitogen-activated protein kinase kinase kinase kinase 4 isoform X36 [Homo sapiens];XP_016860853.1//PREDICTED: mitogen-activated protein kinase kinase kinase kinase 4 isoform X27 [Homo sapiens];XP_016860846.1//PREDICTED: mitogen-activated protein kinase kinase kinase kinase 4 isoform X17 [Homo sapiens];XP_016860851.1//PREDICTED: mitogen-activated protein kinase kinase ki…	9448	MAP4K4	-2.35961
NP_001317021.1//neurexin-1 isoform beta3 [Homo sapiens];NP_001307086.1//neurexin-1 isoform gamma2 [Homo sapiens];NP_001317020.1//neurexin-1 isoform beta2 [Homo sapiens];BAA25504.2//KIAA0578 protein, partial [Homo sapiens];XP_004752895.1//PREDICTED: neurexin-1-beta isoform X7 [Mustela putorius furo];NP_620072.1//neurexin-1 isoform beta1 [Homo sapiens];XP_004752897.1//PREDICTED: neurexin-1-beta iso…	9378	NRXN1	3.77479		NP_001026890.2//glutathione S-transferase C-terminal domain-containing protein isoform 1 [Homo sapiens];NP_079027.2//glutathione S-transferase C-terminal domain-containing protein isoform 2 [Homo sapiens]	79807	GSTCD	-2.35708
XP_004019080.2//PREDICTED: histone H2B type 1 isoform X1 [Ovis aries]	8349	HIST2H2BE	3.77431		XP_018890943.1//PREDICTED: collagen alpha-1(XVII) chain [Gorilla gorilla gorilla];XP_006814188.1//PREDICTED: collagen alpha-5(IV) chain-like [Saccoglossus kowalevskii]	1308	COL17A1	-2.35526
NP_068775.1//glutamate receptor ionotropic, kainate 2 isoform 1 precursor [Homo sapiens];NP_001159719.1//glutamate receptor ionotropic, kainate 2 isoform 3 precursor [Homo sapiens]	2898	GRIK2	3.7723		XP_008564763.1//PREDICTED: Y+L amino acid transporter 1 [Galeopterus variegatus];CAD62619.1//unnamed protein product, partial [Homo sapiens]	9056	SLC7A7	-2.34356
NP_001784.2//cadherin-3 isoform 1 preproprotein [Homo sapiens];NP_001304124.1//cadherin-3 isoform 2 precursor [Homo sapiens]	1001	CDH3	3.76755		BAD92185.1//Stonin 2 variant, partial [Homo sapiens];XP_011535542.1//PREDICTED: stonin-2 isoform X1 [Homo sapiens];NP_149095.2//stonin-2 isoform 1 [Homo sapiens]	85439	STON2	-2.33701
XP_007975277.1//PREDICTED: protein S100-A7 [Chlorocebus sabaeus]	6278	S100A7	3.76603		XP_007963767.1//PREDICTED: protein FAM171B [Chlorocebus sabaeus];BAB85532.1//KIAA1946 protein, partial [Homo sapiens]	165215	FAM171B	-2.33469
NP_003846.1//interleukin-18 receptor 1 isoform 1 precursor [Homo sapiens];XP_005264096.1//PREDICTED: interleukin-18 receptor 1 isoform X1 [Homo sapiens]	8809	IL18R1	3.75938		NP_036567.2//SHC-transforming protein 2 [Homo sapiens]	25759	SHC2	-2.32554
NP_061984.2//HLA class II histocompatibility antigen, DR alpha chain precursor [Homo sapiens]	3122	HLA-DRA	3.7415		NP_003003.3//secreted frizzled-related protein 1 precursor [Homo sapiens]	6422	SFRP1	-2.30947
NP_009003.1//HERV-H LTR-associating protein 2 isoform a precursor [Homo sapiens];NP_001269488.1//HERV-H LTR-associating protein 2 isoform c [Homo sapiens];NP_001269487.1//HERV-H LTR-associating protein 2 isoform b precursor [Homo sapiens]	11148	HHLA2	3.73991		NP_055180.1//heat shock protein beta-8 [Homo sapiens]	26353	HSPB8	-2.30665
NP_001338933.1//neurotrimin isoform 8 precursor [Homo sapiens];NP_001041674.1//neurotrimin isoform 2 precursor [Homo sapiens];NP_001338932.1//neurotrimin isoform 7 precursor [Homo sapiens];NP_001338935.1//neurotrimin isoform 10 [Homo sapiens];NP_057606.1//neurotrimin isoform 1 precursor [Homo sapiens];XP_021528256.1//neurotrimin isoform X7 [Aotus nancymaae];NP_001338936.1//neurotrimin isoform 11 …	50863	NTM	3.73871		XP_016798685.1//PREDICTED: adhesion G-protein coupled receptor G2 isoform X7 [Pan troglodytes];XP_016798680.1//PREDICTED: adhesion G-protein coupled receptor G2 isoform X2 [Pan troglodytes];XP_016798681.1//PREDICTED: adhesion G-protein coupled receptor G2 isoform X3 [Pan troglodytes];XP_016798684.1//PREDICTED: adhesion G-protein coupled receptor G2 isoform X6 [Pan troglodytes];XP_016798679.1//PRE…	10149	ADGRG2	-2.29748
XP_004087151.1//PREDICTED: HLA class II histocompatibility antigen, DP alpha 1 chain isoform X2 [Nomascus leucogenys];XP_003272212.2//PREDICTED: HLA class II histocompatibility antigen, DP alpha 1 chain isoform X1 [Nomascus leucogenys]	3113	HLA-DPA1	3.72302		XP_003255289.1//PREDICTED: 1-phosphatidylinositol 4,5-bisphosphate phosphodiesterase epsilon-1 isoform X1 [Nomascus leucogenys];XP_011918208.1//PREDICTED: 1-phosphatidylinositol 4,5-bisphosphate phosphodiesterase epsilon-1 isoform X6 [Cercocebus atys];AAI51855.1//Phospholipase C, epsilon 1 [Homo sapiens]	51196	PLCE1	-2.29249
NP_002365.3//microtubule-associated protein 2 isoform 1 [Homo sapiens];NP_114035.2//microtubule-associated protein 2 isoform 4 [Homo sapiens];XP_016859603.1//PREDICTED: microtubule-associated protein 2 isoform X14 [Homo sapiens];XP_017744880.1//PREDICTED: microtubule-associated protein 2 isoform X9 [Rhinopithecus bieti];NP_001034627.1//microtubule-associated protein 2 isoform 5 [Homo sapiens];BAD…	4133	MAP2	3.71905		NP_001001924.1//microtubule-associated tumor suppressor 1 isoform 1 [Homo sapiens];XP_005273637.1//PREDICTED: microtubule-associated tumor suppressor 1 isoform X4 [Homo sapiens];NP_001001925.1//microtubule-associated tumor suppressor 1 isoform 2 [Homo sapiens];NP_001317399.1//microtubule-associated tumor suppressor 1 isoform 7 [Homo sapiens];NP_001001931.1//microtubule-associated tumor suppressor…	57509	MTUS1	-2.28577
ELK04210.1//Junctophilin-2 [Pteropus alecto];NP_065166.2//junctophilin-2 isoform 1 [Homo sapiens]	57158	JPH2	3.71087		AAH12612.1//Cathepsin L1 [Homo sapiens];NP_001903.1//cathepsin L1 isoform 1 preproprotein [Homo sapiens]	1514	CTSL	-2.27784
NP_005856.1//thymus-specific serine protease [Homo sapiens]	10279	PRSS16	3.69709		XP_011533977.1//PREDICTED: protein MMS22-like isoform X3 [Homo sapiens];NP_940870.2//protein MMS22-like isoform a [Homo sapiens];CAH18682.1//hypothetical protein, partial [Homo sapiens];EAW48495.1//chromosome 6 open reading frame 167, isoform CRA_b [Homo sapiens]	253714	MMS22L	-2.27569
XP_019498304.1//PREDICTED: calcipressin-2 isoform X2 [Hipposideros armiger];AAH38509.1//RCAN2 protein [Homo sapiens];XP_011755227.1//PREDICTED: calcipressin-2 isoform X2 [Macaca nemestrina]	10231	RCAN2	3.67587		XP_017715720.1//PREDICTED: protein BEAN1 isoform X1 [Rhinopithecus bieti];NP_001171491.1//protein BEAN1 isoform 1 [Homo sapiens];XP_004057801.1//PREDICTED: protein BEAN1 isoform X1 [Gorilla gorilla gorilla];XP_016785459.1//PREDICTED: protein BEAN1 isoform X2 [Pan troglodytes]	146227	BEAN1	-2.27519
NP_054643.2//E3 ubiquitin-protein ligase parkin isoform 3 [Homo sapiens];XP_016866397.1//PREDICTED: E3 ubiquitin-protein ligase parkin isoform X1 [Homo sapiens];NP_054642.2//E3 ubiquitin-protein ligase parkin isoform 2 [Homo sapiens]	5071	PRKN	3.66852		XP_003810813.1//PREDICTED: myomesin-3 [Pan paniscus]	127294	MYOM3	-2.27251
AAH60783.1//BMF protein, partial [Homo sapiens];XP_011844707.1//PREDICTED: LOW QUALITY PROTEIN: bcl-2-modifying factor [Mandrillus leucophaeus];NP_001003942.1//bcl-2-modifying factor isoform bmf-2 [Homo sapiens]	90427	BMF	3.66483		XP_010363116.1//PREDICTED: interleukin-20 receptor subunit beta [Rhinopithecus roxellana]	53833	IL20RB	-2.27159
XP_015102136.1//PREDICTED: nuclear receptor subfamily 4 group A member 2 isoform X6 [Vicugna pacos];NP_006177.1//nuclear receptor subfamily 4 group A member 2 [Homo sapiens];ELK27466.1//Nuclear receptor subfamily 4 group A member 2 [Myotis davidii]	4929	NR4A2	3.65893		NP_006102.2//3-ketoacyl-CoA thiolase, mitochondrial [Homo sapiens]	10449	ACAA2	-2.26994
AAD37117.1//transmembrane serine protease 2 [Homo sapiens]	7113	TMPRSS2	3.61657		NP_000737.1//neuronal acetylcholine receptor subunit alpha-7 isoform 1 precursor [Homo sapiens];NP_001177384.1//neuronal acetylcholine receptor subunit alpha-7 isoform 2 precursor [Homo sapiens]	1139	CHRNA7	-2.26248
NP_689599.2//sphingosine-1-phosphate phosphatase 2 isoform a [Homo sapiens]	130367	SGPP2	3.60815		XP_011511210.1//PREDICTED: plexin-A1 isoform X1 [Homo sapiens]	5361	PLXNA1	-2.26194
NP_835464.1//serine/threonine-protein kinase Nek8 [Homo sapiens]	284086	NEK8	3.60669		NP_775490.2//serine/threonine-protein kinase SIK1 [Homo sapiens]	150094	SIK1	-2.25756
NP_001129481.1//FXYD domain-containing ion transport regulator 3 isoform 5 precursor [Homo sapiens];NP_001129479.1//FXYD domain-containing ion transport regulator 3 isoform 3 [Homo sapiens];AQN67652.1//FXYD domain-containing ion transport regulator 3 [Homo sapiens];XP_011525334.1//PREDICTED: FXYD domain-containing ion transport regulator 3 isoform X1 [Homo sapiens]	5349	FXYD3	3.60013		NP_001166173.1//probable sodium-coupled neutral amino acid transporter 6 isoform 1 [Homo sapiens];XP_008955231.1//PREDICTED: probable sodium-coupled neutral amino acid transporter 6 isoform X2 [Pan paniscus];XP_016876510.1//PREDICTED: probable sodium-coupled neutral amino acid transporter 6 isoform X2 [Homo sapiens];NP_722518.2//probable sodium-coupled neutral amino acid transporter 6 isoform 2 […	145389	SLC38A6	-2.25591
NP_005746.2//interleukin-27 subunit beta precursor [Homo sapiens]	10148	EBI3	3.59911		NP_001243722.1//bone morphogenetic protein receptor type-1B isoform a precursor [Homo sapiens];XP_007464451.1//PREDICTED: bone morphogenetic protein receptor type-1B isoform X1 [Lipotes vexillifer]	658	BMPR1B	-2.24409
XP_022279621.1//tumor necrosis factor receptor superfamily member 16 [Canis lupus familiaris]	4804	NGFR	3.59899		P29034.3//RecName: Full=Protein S100-A2; AltName: Full=CAN19; AltName: Full=Protein S-100L; AltName: Full=S100 calcium-binding protein A2	6273	S100A2	-2.23726
XP_016775963.1//PREDICTED: transcription factor SOX-6 isoform X16 [Pan troglodytes];NP_201583.2//transcription factor SOX-6 isoform 2 [Homo sapiens];XP_016775959.1//PREDICTED: transcription factor SOX-6 isoform X12 [Pan troglodytes];NP_001139291.1//transcription factor SOX-6 isoform 4 [Homo sapiens];XP_016775939.1//PREDICTED: transcription factor SOX-6 isoform X4 [Pan troglodytes];XP_008969712.1/…	55553	SOX6	3.59691		NP_612446.1//G-protein coupled receptor-associated sorting protein 2 [Homo sapiens]	114928	GPRASP2	-2.23493
NP_055175.2//homeobox protein Nkx-2.8 [Homo sapiens]	26257	NKX2-8	3.59427		NP_071756.2//popeye domain-containing protein 3 [Homo sapiens]	64208	POPDC3	-2.22808
NP_005549.2//ladinin-1 [Homo sapiens]	3898	LAD1	3.58646		EZA51692.1//Acetylcholine receptor subunit alpha-like protein [Ooceraea biroi];NP_060318.4//constitutive coactivator of PPAR-gamma-like protein 2 isoform 1 [Homo sapiens];NP_001287717.1//constitutive coactivator of PPAR-gamma-like protein 2 isoform 3 [Homo sapiens];NP_940858.2//constitutive coactivator of PPAR-gamma-like protein 2 isoform 2 [Homo sapiens]	54954	FAM120C	-2.22756
NP_000582.1//monocyte differentiation antigen CD14 precursor [Homo sapiens]	929	CD14	3.55824		NP_065117.1//claudin-2 [Homo sapiens]	9075	CLDN2	-2.22599
A6NKX4.3//RecName: Full=Putative solute carrier family 22 member 31	146429	SLC22A31	3.55181		NP_001766.2//ADP-ribosyl cyclase/cyclic ADP-ribose hydrolase 1 [Homo sapiens]	952	CD38	-2.22427
NP_003458.1//C-X-C chemokine receptor type 4 isoform b [Homo sapiens];NP_001334988.1//C-X-C chemokine receptor type 4 isoform d [Homo sapiens];NP_001334985.1//C-X-C chemokine receptor type 4 isoform c [Homo sapiens];NP_001008540.1//C-X-C chemokine receptor type 4 isoform a [Homo sapiens]	7852	CXCR4	3.54861		XP_004044877.1//PREDICTED: A-kinase anchor protein 12 isoform X2 [Gorilla gorilla gorilla];XP_018885117.1//PREDICTED: A-kinase anchor protein 12 isoform X1 [Gorilla gorilla gorilla]	9590	AKAP12	-2.21908
NP_694541.2//alpha-N-acetylgalactosaminide alpha-2,6-sialyltransferase 3 isoform 1 [Homo sapiens];XP_005893533.1//PREDICTED: alpha-N-acetylgalactosaminide alpha-2,6-sialyltransferase 3 [Bos mutus];NP_001336038.1//alpha-N-acetylgalactosaminide alpha-2,6-sialyltransferase 3 isoform 8 [Homo sapiens];NP_001336037.1//alpha-N-acetylgalactosaminide alpha-2,6-sialyltransferase 3 isoform 6 [Homo sapiens];…	256435	ST6GALNAC3	3.54544		NP_001258685.1//integrin beta-like protein 1 isoform 3 [Homo sapiens];NP_004782.1//integrin beta-like protein 1 isoform 1 precursor [Homo sapiens];NP_001258684.1//integrin beta-like protein 1 isoform 2 precursor [Homo sapiens];XP_001150034.1//PREDICTED: integrin beta-like protein 1 isoform X1 [Pan troglodytes]	9358	ITGBL1	-2.21677
NP_001275950.1//kinesin-like protein KIF6 isoform 3 [Homo sapiens];EAX03994.1//hCG2041191, isoform CRA_b, partial [Homo sapiens];NP_001275949.1//kinesin-like protein KIF6 isoform 2 [Homo sapiens];NP_659464.3//kinesin-like protein KIF6 isoform 1 [Homo sapiens];XP_011727655.1//PREDICTED: kinesin-like protein KIF6 isoform X1 [Macaca nemestrina];XP_016865916.1//PREDICTED: kinesin-like protein KIF6 is…	221458	KIF6	3.5452		NP_061041.2//STE20-related kinase adapter protein beta isoform 1 [Homo sapiens]	55437	STRADB	-2.21161
XP_007988715.1//PREDICTED: arrestin domain-containing protein 4 [Chlorocebus sabaeus]	91947	ARRDC4	3.53295		XP_007966360.1//PREDICTED: LIM/homeobox protein Lhx6 isoform X1 [Chlorocebus sabaeus];BAA83422.1//LIM-homeodomain (LHX) protein 6.1a [Homo sapiens];XP_020028679.1//LIM/homeobox protein Lhx6 isoform X1 [Castor canadensis];NP_055183.2//LIM/homeobox protein Lhx6 isoform 1 [Homo sapiens];XP_007966361.1//PREDICTED: LIM/homeobox protein Lhx6 isoform X2 [Chlorocebus sabaeus]	26468	LHX6	-2.20639
XP_006083684.1//PREDICTED: serine/threonine-protein kinase DCLK1 isoform X1 [Myotis lucifugus];XP_011919980.1//PREDICTED: serine/threonine-protein kinase DCLK1 isoform X1 [Cercocebus atys];NP_067595.1//serine/threonine-protein kinase DCLK1 isoform 2 [Rattus norvegicus];XP_011919982.1//PREDICTED: serine/threonine-protein kinase DCLK1 isoform X3 [Cercocebus atys];NP_001182344.1//serine/threonine-pr…	9201	DCLK1	3.52447		XP_011710359.1//PREDICTED: uncharacterized protein KIAA1644 homolog isoform X2 [Macaca nemestrina];XP_004416124.2//PREDICTED: uncharacterized protein KIAA1644 homolog [Odobenus rosmarus divergens]	85352	SHISAL1	-2.20397
NP_001166103.1//oxidized low-density lipoprotein receptor 1 isoform 2 [Homo sapiens];NP_001166104.1//oxidized low-density lipoprotein receptor 1 isoform 3 [Homo sapiens];NP_002534.1//oxidized low-density lipoprotein receptor 1 isoform 1 [Homo sapiens]	4973	OLR1	3.51947		NP_001123518.1//C-C motif chemokine 20 isoform 2 precursor [Homo sapiens];NP_004582.1//C-C motif chemokine 20 isoform 1 precursor [Homo sapiens]	6364	CCL20	-2.20386
NP_000060.2//voltage-dependent L-type calcium channel subunit alpha-1S [Homo sapiens]	779	CACNA1S	3.51571		NP_001337868.1//fibronectin type 3 and ankyrin repeat domains protein 1 isoform 1 [Homo sapiens];NP_660278.3//fibronectin type 3 and ankyrin repeat domains protein 1 isoform 2 [Homo sapiens]	92565	FANK1	-2.19807
NP_001001996.1//neuronal membrane glycoprotein M6-b isoform 2 [Homo sapiens];NP_005269.1//neuronal membrane glycoprotein M6-b isoform 3 [Homo sapiens];XP_019601848.1//PREDICTED: neuronal membrane glycoprotein M6-b isoform X1 [Rhinolophus sinicus];NP_001001995.1//neuronal membrane glycoprotein M6-b isoform 1 [Homo sapiens];XP_005274546.1//PREDICTED: neuronal membrane glycoprotein M6-b isoform X2 […	2824	GPM6B	3.49926		NP_003256.1//toll-like receptor 3 precursor [Homo sapiens]	7098	TLR3	-2.19571
NP_001311151.1//hydroxymethylglutaryl-CoA synthase, cytoplasmic isoform 2 [Homo sapiens];AAH00297.2//HMGCS1 protein, partial [Homo sapiens]	3157	HMGCS1	3.49658		NP_001191801.1//probable aminopeptidase NPEPL1 isoform 2 [Homo sapiens];NP_078939.3//probable aminopeptidase NPEPL1 isoform 1 [Homo sapiens];NP_001191802.1//probable aminopeptidase NPEPL1 isoform 3 [Homo sapiens]	79716	NPEPL1	-2.19569
XP_004623730.1//PREDICTED: transcription factor 4 isoform X5 [Octodon degus];NP_001335140.1//transcription factor 4 isoform q [Homo sapiens];NP_001230164.1//transcription factor 4 isoform k [Homo sapiens];XP_011731743.1//PREDICTED: transcription factor 4 isoform X3 [Macaca nemestrina];NP_001335145.1//transcription factor 4 isoform t [Homo sapiens];XP_016789261.1//PREDICTED: transcription factor 4…	6925	TCF4	3.47691		NP_004436.4//ephrin type-B receptor 6 isoform a precursor [Homo sapiens]	2051	EPHB6	-2.19479
NP_002220.1//transcription factor jun-B [Homo sapiens]	3726	JUNB	3.45447		NP_005438.2//ras association domain-containing protein 9 [Homo sapiens]	9182	RASSF9	-2.19454
XP_003822922.1//PREDICTED: gamma-aminobutyric acid receptor subunit rho-2 [Pan paniscus]	2570	GABRR2	3.44764		NP_006608.1//nestin [Homo sapiens]	10763	NES	-2.18961
XP_003432158.2//protein C8orf4 homolog [Canis lupus familiaris]	56892	TCIM	3.4324		XP_019350688.1//PREDICTED: H(+)/Cl(-) exchange transporter 4 [Alligator mississippiensis];XP_019384888.1//PREDICTED: H(+)/Cl(-) exchange transporter 4 [Crocodylus porosus]	1183	CLCN4	-2.18587
NP_002151.2//tenascin precursor [Homo sapiens];XP_005252029.1//PREDICTED: tenascin isoform X5 [Homo sapiens];XP_006717160.1//PREDICTED: tenascin isoform X6 [Homo sapiens];XP_006717161.1//PREDICTED: tenascin isoform X8 [Homo sapiens];XP_005252032.1//PREDICTED: tenascin isoform X16 [Homo sapiens]	3371	TNC	3.42999		NP_001332922.1//solute carrier family 35 member G1 isoform 3 [Homo sapiens];NP_001128130.1//solute carrier family 35 member G1 isoform 1 [Homo sapiens];NP_694958.1//solute carrier family 35 member G1 isoform 2 [Homo sapiens];XP_011537675.1//PREDICTED: solute carrier family 35 member G1 isoform X2 [Homo sapiens]	159371	SLC35G1	-2.18521
NP_055071.2//N-acetyllactosaminide beta-1,3-N-acetylglucosaminyltransferase 3 [Homo sapiens]	10331	B3GNT3	3.42713		NP_006334.2//tyrosine-protein kinase Mer precursor [Homo sapiens]	10461	MERTK	-2.18437
XP_003990114.2//PREDICTED: spermatogenesis-associated protein 6 isoform X1 [Felis catus];NP_001273167.1//spermatogenesis-associated protein 6 isoform 2 [Homo sapiens];NP_001273168.1//spermatogenesis-associated protein 6 isoform 3 [Homo sapiens];NP_061946.1//spermatogenesis-associated protein 6 isoform 1 precursor [Homo sapiens];AAH20660.1//SPATA6 protein [Homo sapiens]	54558	SPATA6	3.4061		XP_016801449.1//PREDICTED: GTPase IMAP family member 8 isoform X1 [Pan troglodytes]	155038	GIMAP8	-2.1824
XP_009426188.1//PREDICTED: rho-related GTP-binding protein RhoJ isoform X1 [Pan troglodytes];BAD92455.1//TC10-like Rho GTPase variant, partial [Homo sapiens];EAW80820.1//ras homolog gene family, member J, isoform CRA_a [Homo sapiens];XP_006720277.1//PREDICTED: rho-related GTP-binding protein RhoJ isoform X1 [Homo sapiens]	57381	RHOJ	3.40013		XP_004064318.2//PREDICTED: spindlin-2B isoform X1 [Gorilla gorilla gorilla];XP_018874364.1//PREDICTED: spindlin-2B isoform X4 [Gorilla gorilla gorilla];XP_009233193.1//PREDICTED: spindlin-2 isoform X4 [Pongo abelii];XP_017712206.1//PREDICTED: LOW QUALITY PROTEIN: spindlin-2B-like [Rhinopithecus bieti];XP_018874363.1//PREDICTED: spindlin-2B isoform X2 [Gorilla gorilla gorilla];XP_017375168.1//PRED…	474343	SPIN2B	-2.18218
NP_005645.1//COUP transcription factor 1 [Homo sapiens]	7025	NR2F1	3.39726		NP_004691.2//potassium voltage-gated channel subfamily KQT member 4 isoform a [Homo sapiens];NP_751895.1//potassium voltage-gated channel subfamily KQT member 4 isoform b [Homo sapiens]	9132	KCNQ4	-2.18037
NP_065909.1//semaphorin-6D isoform 1 precursor [Homo sapiens];XP_010597977.1//PREDICTED: LOW QUALITY PROTEIN: semaphorin-6D [Loxodonta africana];XP_014952552.1//PREDICTED: semaphorin-6D isoform X7 [Ovis aries];NP_705869.1//semaphorin-6D isoform 2 precursor [Homo sapiens];NP_705871.1//semaphorin-6D isoform 4 precursor [Homo sapiens];XP_020645872.1//semaphorin-6D isoform X1 [Pogona vitticeps];NP_70…	80031	SEMA6D	3.3876		NP_009017.1//WD repeat and HMG-box DNA-binding protein 1 isoform 1 [Homo sapiens]	11169	WDHD1	-2.1775
NP_003398.2//mRNA decay activator protein ZFP36 [Homo sapiens]	7538	ZFP36	3.37104		NP_000095.2//cytochrome P450 1B1 [Homo sapiens]	1545	CYP1B1	-2.17748
XP_010351266.1//PREDICTED: protein FAM133A [Rhinopithecus roxellana];XP_007990408.1//PREDICTED: protein FAM133A [Chlorocebus sabaeus]	286499	FAM133A	3.36304		NP_004968.2//potassium voltage-gated channel subfamily C member 3 [Homo sapiens]	3748	KCNC3	-2.17143
NP_001263647.1//serine/threonine-protein kinase PAK 6 isoform 2 [Homo sapiens];NP_064553.1//serine/threonine-protein kinase PAK 6 isoform 1 [Homo sapiens]	56924	PAK6	3.35783		XP_021526200.1//LOW QUALITY PROTEIN: homeobox protein Hox-B4 [Aotus nancymaae]	3214	HOXB4	-2.16269
XP_011927453.1//PREDICTED: short transient receptor potential channel 6 isoform X2 [Cercocebus atys]	7225	TRPC6	3.3577		XP_012606320.1//5-hydroxytryptamine receptor 1D [Microcebus murinus]	3352	HTR1D	-2.15825
NP_005449.5//gamma-aminobutyric acid type B receptor subunit 2 precursor [Homo sapiens]	9568	GABBR2	3.35685		NP_997264.2//tumor necrosis factor alpha-induced protein 8-like protein 3 isoform 1 [Homo sapiens];XP_003266971.2//PREDICTED: LOW QUALITY PROTEIN: tumor necrosis factor alpha-induced protein 8-like protein 3 [Nomascus leucogenys]	388121	TNFAIP8L3	-2.15533
NP_690611.1//tumor necrosis factor receptor superfamily member 6 isoform 3 precursor [Homo sapiens];NP_001307548.1//tumor necrosis factor receptor superfamily member 6 isoform 4 precursor [Homo sapiens];NP_690610.1//tumor necrosis factor receptor superfamily member 6 isoform 2 precursor [Homo sapiens];NP_000034.1//tumor necrosis factor receptor superfamily member 6 isoform 1 precursor [Homo sapie…	355	FAS	3.34329		NP_570858.2//receptor-type tyrosine-protein phosphatase N2 isoform 3 precursor [Homo sapiens];NP_002838.2//receptor-type tyrosine-protein phosphatase N2 isoform 1 precursor [Homo sapiens];NP_570857.2//receptor-type tyrosine-protein phosphatase N2 isoform 2 precursor [Homo sapiens];NP_001295197.1//receptor-type tyrosine-protein phosphatase N2 isoform 5 [Homo sapiens];NP_001295196.1//receptor-type …	5799	PTPRN2	-2.15511
XP_007968180.1//PREDICTED: LOW QUALITY PROTEIN: receptor expression-enhancing protein 1 [Chlorocebus sabaeus];NP_001158204.1//receptor expression-enhancing protein 1 isoform 4 [Homo sapiens];NP_001158202.1//receptor expression-enhancing protein 1 isoform 1 [Homo sapiens]	65055	REEP1	3.33771		XP_005263423.1//PREDICTED: microfi brillar-associated protein 3-like isoform X1 [Homo sapiens];XP_016864353.1//PREDICTED: microfi brillar-associated protein 3-like isoform X2 [Homo sapiens]	9848	MFAP3L	-2.15152
XP_016797999.1//PREDICTED: probable cation-transporting ATPase 13A4 isoform X1 [Pan troglodytes]	84239	ATP13A4	3.33469		NP_060862.3//protein ZGRF1 isoform 1 [Homo sapiens];NP_001337326.1//protein ZGRF1 isoform 2 [Homo sapiens];BAG61698.1//unnamed protein product [Homo sapiens]	55345	ZGRF1	-2.14981
NP_001153060.1//CD109 antigen isoform 3 preproprotein [Homo sapiens];XP_018884366.1//PREDICTED: CD109 antigen, partial [Gorilla gorilla gorilla];CAE46045.1//hypothetical protein, partial [Homo sapiens]	135228	CD109	3.3316		NP_001269522.1//SLAM family member 7 isoform g [Homo sapiens];XP_009434014.1//PREDICTED: SLAM family member 7 isoform X3 [Pan troglodytes];NP_001269521.1//SLAM family member 7 isoform f precursor [Homo sapiens];NP_001269525.1//SLAM family member 7 isoform j [Homo sapiens];XP_009434007.1//PREDICTED: SLAM family member 7 isoform X2 [Pan troglodytes];NP_001269520.1//SLAM family member 7 isoform e [H…	57823	SLAMF7	-2.14662
NP_001305179.1//nicotinate-nucleotide pyrophosphorylase [carboxylating] isoform 3 precursor [Homo sapiens];NP_001305178.1//nicotinate-nucleotide pyrophosphorylase [carboxylating] isoform 2 [Homo sapiens];EAW80014.1//quinolinate phosphoribosyltransferase (nicotinate-nucleotide pyrophosphorylase (carboxylating)) [Homo sapiens]	23475	QPRT	3.31181		NP_006297.2//structural maintenance of chromosomes protein 1A isoform 1 [Homo sapiens]	8243	SMC1A	-2.14018
XP_004424964.1//PREDICTED: prospero homeobox protein 1 [Ceratotherium simum simum];NP_002754.2//prospero homeobox protein 1 [Homo sapiens];XP_004275294.1//PREDICTED: prospero homeobox protein 1 [Orcinus orca]	5629	PROX1	3.3093		NP_001342386.1//zinc finger CCCH-type containing 11B [Homo sapiens]	643136	ZC3H11B	-2.13969
NP_038202.2//neutrophil cytosol factor 4 isoform 2 [Homo sapiens];NP_000622.2//neutrophil cytosol factor 4 isoform 1 [Homo sapiens]	4689	NCF4	3.30622		NP_001263389.1//protein FAM26F isoform 2 [Homo sapiens];NP_001010919.1//protein FAM26F isoform 1 [Homo sapiens]	441168	CALHM6	-2.13801
NP_000202.3//integrin beta-2 isoform 1 precursor [Homo sapiens];XP_017811868.1//integrin beta-2 isoform X2 [Papio anubis]	3689	ITGB2	3.30595		XP_008002676.1//PREDICTED: thioredoxin reductase 1, cytoplasmic isoform X8 [Chlorocebus sabaeus]	493861	EID3	-2.13134
XP_020936273.1//lanC-like protein 3 [Sus scrofa]	347404	LANCL3	3.30518		XP_007980290.1//PREDICTED: calcium-binding mitochondrial carrier protein Aralar2 isoform X1 [Chlorocebus sabaeus]	10165	SLC25A13	-2.1292
NP_008952.1//protein DEPP [Homo sapiens]	11067	DEPP1	3.29007		NP_660295.2//zymogen granule protein 16 homolog B precursor [Homo sapiens]	124220	ZG16B	-2.12892
XP_019695375.1//PREDICTED: cytoplasmic FMR1-interacting protein 2 isoform X2 [Felis catus];XP_536455.3//cytoplasmic FMR1-interacting protein 2 isoform X2 [Canis lupus familiaris];XP_012637031.2//cytoplasmic FMR1-interacting protein 2 isoform X1 [Microcebus murinus]	26999	CYFIP2	3.28547		NP_001289925.1//laminin subunit alpha-3 isoform 5 precursor [Homo sapiens];NP_001121190.2//laminin subunit alpha-3 isoform 4 precursor [Homo sapiens];XP_012361832.1//PREDICTED: LOW QUALITY PROTEIN: laminin subunit alpha-3 [Nomascus leucogenys];NP_937762.2//laminin subunit alpha-3 isoform 1 precursor [Homo sapiens];NP_000218.3//laminin subunit alpha-3 isoform 2 precursor [Homo sapiens];NP_00112118…	3909	LAMA3	-2.1233
NP_003813.1//nuclear receptor subfamily 5 group A member 2 isoform 2 [Homo sapiens];NP_995582.1//nuclear receptor subfamily 5 group A member 2 isoform 1 [Homo sapiens]	2494	NR5A2	3.28347		XP_005247003.1//PREDICTED: serine/threonine-protein phosphatase 6 regulatory ankyrin repeat subunit B isoform X2 [Homo sapiens];XP_016860741.1//PREDICTED: serine/threonine-protein phosphatase 6 regulatory ankyrin repeat subunit B isoform X7 [Homo sapiens];XP_018878230.1//PREDICTED: serine/threonine-protein phosphatase 6 regulatory ankyrin repeat subunit B isoform X1 [Gorilla gorilla gorilla];NP_0…	91526	ANKRD44	-2.12281
XP_009244144.1//PREDICTED: deleted in malignant brain tumors 1 protein [Pongo abelii];NP_060049.2//deleted in malignant brain tumors 1 protein isoform c precursor [Homo sapiens];NP_015568.2//deleted in malignant brain tumors 1 protein isoform b precursor [Homo sapiens];XP_011537715.1//PREDICTED: deleted in malignant brain tumors 1 protein isoform X24 [Homo sapiens];NP_001307573.1//deleted in mali…	1755	DMBT1	3.28107		XP_014982364.1//PREDICTED: zinc finger BED domain-containing protein 1 isoform X2 [Macaca mulatta];XP_014982363.1//PREDICTED: zinc finger BED domain-containing protein 1 isoform X1 [Macaca mulatta]	9189	ZBED1	-2.11813
NP_076872.1//gap junction beta-3 protein [Homo sapiens]	2707	GJB3	3.27923		NP_078788.2//leucine-rich repeat-containing protein 2 [Homo sapiens]	79442	LRRC2	-2.11736
NP_055320.4//calcium-activated potassium channel subunit beta-4 [Homo sapiens]	27345	KCNMB4	3.26294		NP_660160.2//dehydrogenase/reductase SDR family member on chromosome X [Homo sapiens]	207063	DHRSX	-2.11274
XP_006201961.2//PREDICTED: engulfment and cell motility protein 1 isoform X1 [Vicugna pacos];EDL32677.1//engulfment and cell motility 1, ced-12 homolog (C. elegans), isoform CRA_a, partial [Mus musculus];XP_015092799.1//PREDICTED: engulfment and cell motility protein 1 isoform X3 [Vicugna pacos];XP_007979785.1//PREDICTED: engulfment and cell motility protein 1 isoform X2 [Chlorocebus sabaeus]	9844	ELMO1	3.25454		NP_056382.1//SLIT and NTRK-like protein 5 precursor [Homo sapiens]	26050	SLITRK5	-2.10941
NP_003847.2//interleukin-1 receptor-like 1 isoform 2 precursor [Homo sapiens];NP_057316.3//interleukin-1 receptor-like 1 isoform 1 precursor [Homo sapiens];XP_009234974.1//PREDICTED: interleukin-1 receptor-like 1 isoform X2 [Pongo abelii]	9173	IL1RL1	3.25303		NP_115783.1//protocadherin gamma-C5 isoform 2 precursor [Homo sapiens];NP_061752.1//protocadherin gamma-C5 isoform 1 precursor [Homo sapiens]	56097	PCDHGC5	-2.10831
NP_001153582.1//nitric oxide synthase, endothelial isoform 3 [Homo sapiens];NP_001153583.1//nitric oxide synthase, endothelial isoform 4 [Homo sapiens];XP_016801381.1//PREDICTED: nitric oxide synthase, endothelial isoform X9 [Pan troglodytes];XP_016801373.1//PREDICTED: nitric oxide synthase, endothelial isoform X1 [Pan troglodytes];XP_016801382.1//PREDICTED: nitric oxide synthase, endothelial iso…	4846	NOS3	3.25205		NP_001091672.1//hypermethylated in cancer 1 protein isoform 2 [Homo sapiens];XP_014973701.1//PREDICTED: hypermethylated in cancer 1 protein isoform X1 [Macaca mulatta]	3090	HIC1	-2.10755
XP_017525601.1//PREDICTED: ras-related and estrogen-regulated growth inhibitor isoform X1 [Manis javanica];XP_017525608.1//PREDICTED: ras-related and estrogen-regulated growth inhibitor isoform X2 [Manis javanica]	85004	RERG	3.23648		NP_001286.1//C-C chemokine receptor type 1 [Homo sapiens]	1230	CCR1	-2.10595
NP_001289617.1//apolipoprotein E isoform a precursor [Homo sapiens]	348	APOE	3.22382		XP_016885424.1//PREDICTED: protein phosphatase 1 regulatory subunit 3F isoform X5 [Homo sapiens];AAI31589.1//PPP1R3F protein, partial [Homo sapiens];NP_149992.3//protein phosphatase 1 regulatory subunit 3F isoform 1 [Homo sapiens];XP_016885423.1//PREDICTED: protein phosphatase 1 regulatory subunit 3F isoform X4 [Homo sapiens]	89801	PPP1R3F	-2.10388
AAA19438.1//neutral amino acid transporter [Homo sapiens];NP_003029.2//neutral amino acid transporter A isoform 1 [Homo sapiens];XP_004369325.1//PREDICTED: neutral amino acid transporter A isoform X2 [Trichechus manatus latirostris]	6509	SLC1A4	3.22369		NP_004952.2//gamma-aminobutyric acid receptor subunit epsilon precursor [Homo sapiens];XP_001742719.1//hypothetical protein [Monosiga brevicollis MX1]	2564	GABRE	-2.10229
NP_057333.1//melanoma-associated antigen C2 [Homo sapiens]	51438	MAGEC2	3.22124		NP_005118.2//C-type lectin domain family 2 member B [Homo sapiens]	9976	CLEC2B	-2.09767
XP_003257906.2//PREDICTED: LOW QUALITY PROTEIN: protocadherin-23 [Nomascus leucogenys];NP_001136024.1//protocadherin-23 isoform 2 [Homo sapiens];NP_060109.2//protocadherin-23 isoform 1 [Homo sapiens];XP_011530347.1//PREDICTED: protocadherin-23 isoform X1 [Homo sapiens]	54798	DCHS2	3.21852		XP_512286.3//PREDICTED: chromatin assembly factor 1 subunit A isoform X1 [Pan troglodytes]	10036	CHAF1A	-2.09695
BAB15755.1//FLJ00058 protein, partial [Homo sapiens]	2788	GNG7	3.21598		NP_005706.1//uronyl 2-sulfotransferase [Homo sapiens]	10090	UST	-2.09502
XP_011930057.1//PREDICTED: RING finger protein 165 isoform X2 [Cercocebus atys];XP_017713340.1//PREDICTED: RING finger protein 165 isoform X1 [Rhinopithecus bieti]	494470	RNF165	3.21544		NP_542388.2//radical S-adenosyl methionine domain-containing protein 2 [Homo sapiens]	91543	RSAD2	-2.09326
NP_848593.2//sodium-coupled monocarboxylate transporter 2 [Homo sapiens]	159963	SLC5A12	3.21133		NP_689613.1//uncharacterized protein C4orf32 [Homo sapiens];XP_002815115.1//PREDICTED: uncharacterized protein C4orf32 homolog [Pongo abelii]	132720	FAM241A	-2.09085
NP_001179758.2//ephrin type-B receptor 1 precursor [Bos taurus]	2047	EPHB1	3.20197		XP_017523620.1//PREDICTED: gliomedin [Manis javanica];XP_002717771.2//PREDICTED: gliomedin [Oryctolagus cuniculus]	342035	GLDN	-2.09023
NP_002113.2//HLA class II histocompatibility antigen, DQ alpha 1 chain precursor [Homo sapiens]	3117	HLA-DQA1	3.19805		NP_001338492.1//transducin-like enhancer protein 4 isoform 17 [Homo sapiens];XP_014948655.1//PREDICTED: transducin-like enhancer protein 4 isoform X6 [Ovis aries];NP_001338493.1//transducin-like enhancer protein 4 isoform 18 [Homo sapiens];NP_001269682.1//transducin-like enhancer protein 4 isoform 4 [Homo sapiens];NP_001338476.1//transducin-like enhancer protein 4 isoform 10 [Homo sapiens];XP_014…	7091	TLE4	-2.09004
NP_001192245.1//metalloreductase STEAP4 isoform 2 [Homo sapiens];NP_078912.2//metalloreductase STEAP4 isoform 1 [Homo sapiens]	79689	STEAP4	3.19512		XP_012496490.1//PREDICTED: class E basic helix-loop-helix protein 41 [Propithecus coquereli]	79365	BHLHE41	-2.0879
NP_001074003.1//protein unc-13 homolog C isoform 1 [Homo sapiens];NP_001316848.1//protein unc-13 homolog C isoform 2 [Homo sapiens]	440279	UNC13C	3.19216		XP_017738116.1//PREDICTED: LOW QUALITY PROTEIN: NADP-dependent malic enzyme [Rhinopithecus bieti]	4199	ME1	-2.08648
XP_011814358.1//PREDICTED: arylacetamide deacetylase [Colobus angolensis palliatus]	13	AADAC	3.19171		XP_008968201.1//PREDICTED: pigment epithelium-derived factor isoform X1 [Pan paniscus];NP_002606.3//pigment epithelium-derived factor isoform 1 precursor [Homo sapiens];AAA93524.1//EPC-1 [Homo sapiens]	5176	SERPINF1	-2.084
XP_020137133.1//protein sidekick-1 isoform X1 [Microcebus murinus];XP_012494361.1//PREDICTED: protein sidekick-1 [Propithecus coquereli];XP_017812061.2//LOW QUALITY PROTEIN: protein sidekick-1 [Papio anubis];XP_011513491.1//PREDICTED: protein sidekick-1 isoform X3 [Homo sapiens]	221935	SDK1	3.18815		EAW54296.1//hCG32858 [Homo sapiens];XP_006717743.1//PREDICTED: DNA replication ATP-dependent helicase/nuclease DNA2 isoform X1 [Homo sapiens]	1763	DNA2	-2.084
NP_079101.3//podocan-like protein 1 isoform 1 precursor [Homo sapiens];NP_001139727.1//podocan-like protein 1 isoform 3 precursor [Homo sapiens];NP_001139726.1//podocan-like protein 1 isoform 2 precursor [Homo sapiens]	79883	PODNL1	3.18357		XP_003819577.1//PREDICTED: Nance-Horan syndrome protein isoform X1 [Pan paniscus];XP_008971173.1//PREDICTED: Nance-Horan syndrome protein isoform X4 [Pan paniscus];XP_008971172.1//PREDICTED: Nance-Horan syndrome protein isoform X3 [Pan paniscus];NP_938011.1//Nance-Horan syndrome protein isoform 1 [Homo sapiens]	4810	NHS	-2.07902
NP_056276.1//zinc finger protein 521 isoform 1 [Homo sapiens];AAH32869.2//ZNF521 protein, partial [Homo sapiens]	25925	ZNF521	3.18191		KFO71522.1//Immunoglobulin G-binding protein A, partial [Cuculus canorus];NP_963857.3//low affinity immunoglobulin gamma Fc region receptor II-c precursor [Homo sapiens]	9103	FCGR2C	-2.07856
XP_011730395.1//PREDICTED: von Willebrand factor A domain-containing protein 5A isoform X1 [Macaca nemestrina];XP_011541130.1//PREDICTED: von Willebrand factor A domain-containing protein 5A isoform X1 [Homo sapiens]	4013	VWA5A	3.17966		NP_008976.1//FGFR1 oncogene partner isoform a [Homo sapiens];NP_001265619.1//FGFR1 oncogene partner isoform c [Homo sapiens];NP_919410.1//FGFR1 oncogene partner isoform b [Homo sapiens];XP_008971866.1//PREDICTED: FGFR1 oncogene partner isoform X7 [Pan paniscus]	11116	FGFR1OP	-2.07736
NP_620412.1//RNA-binding protein Musashi homolog 2 isoform a [Homo sapiens];NP_001309180.1//RNA-binding protein Musashi homolog 2 isoform d [Homo sapiens];NP_473384.1//RNA-binding protein Musashi homolog 2 isoform 1 [Mus musculus];NP_733839.1//RNA-binding protein Musashi homolog 2 isoform b [Homo sapiens];XP_004645331.1//PREDICTED: RNA-binding protein Musashi homolog 2 isoform X1 [Octodon degus];…	124540	MSI2	3.17938		NP_919260.2//claudin-23 [Homo sapiens]	137075	CLDN23	-2.07575
EHH59695.1//hypothetical protein EGM_09871 [Macaca fascicularis];XP_014438515.1//PREDICTED: protein fosB [Tupaia chinensis];ABW34736.1//FBJ murine osteosarcoma viral oncogene-like B variant 7 [Homo sapiens];EAW57353.1//hCG1995645 [Homo sapiens];ABW34734.1//FBJ murine osteosarcoma viral oncogene-like B variant 5 [Homo sapiens]	2354	FOSB	3.1779		NP_001539.3//interferon-induced protein with tetratricopeptide repeats 1 isoform 1 [Homo sapiens]	3434	IFIT1	-2.0753
XP_004858412.2//actin, aortic smooth muscle [Heterocephalus glaber];XP_019844282.1//PREDICTED: actin, aortic smooth muscle [Bos indicus];KFO23287.1//Actin, aortic smooth muscle [Fukomys damarensis]	59	ACTA2	3.16879		NP_067067.1//ras-related GTP-binding protein D [Homo sapiens]	58528	RRAGD	-2.07232
NP_001307422.1//transcription cofactor vestigial-like protein 3 isoform 2 [Homo sapiens];NP_001307423.1//transcription cofactor vestigial-like protein 3 isoform 3 [Homo sapiens];XP_010381082.1//PREDICTED: transcription cofactor vestigial-like protein 3 [Rhinopithecus roxellana]	389136	VGLL3	3.16409		NP_003945.2//mitogen-activated protein kinase kinase kinase 14 [Homo sapiens]	9020	MAP3K14	-2.07031
XP_007125510.1//PREDICTED: LOW QUALITY PROTEIN: B-cell lymphoma/leukemia 11A [Physeter catodon];XP_007615951.1//PREDICTED: B-cell lymphoma/leukemia 11A isoform X4 [Cricetulus griseus];XP_006083372.1//PREDICTED: B-cell lymphoma/leukemia 11A isoform X5 [Myotis lucifugus]	53335	BCL11A	3.16246		NP_001182060.1//thiosulfate sulfurtransferase/rhodanese-like domain-containing protein 3 [Homo sapiens]	100130890	TSTD3	-2.0656
NP_705834.2//protein FAM71A [Homo sapiens]	149647	FAM71A	3.15954		AAI52564.1//HIVEP3 protein [Homo sapiens];XP_009453587.1//PREDICTED: transcription factor HIVEP3 isoform X1 [Pan troglodytes];CDQ59736.1//unnamed protein product [Oncorhynchus mykiss]	59269	HIVEP3	-2.06275
NP_619647.1//melanoma-associated antigen C3 isoform 1 [Homo sapiens];NP_803251.1//melanoma-associated antigen C3 isoform 2 [Homo sapiens]	139081	MAGEC3	3.15704		NP_001157935.1//RANBP2-like and GRIP domain-containing protein 8 [Homo sapiens]	727851	RGPD8	-2.06249
NP_055280.2//sulfotransferase family cytosolic 1B member 1 [Homo sapiens]	27284	SULT1B1	3.15671		XP_017713562.1//PREDICTED: midkine isoform X1 [Rhinopithecus bieti];XP_010840643.1//PREDICTED: midkine isoform X1 [Bison bison bison];ABC55426.1//mutant truncated midkine B [Homo sapiens]	4192	MDK	-2.05871
NP_004606.2//tetraspanin-7 [Homo sapiens]	7102	TSPAN7	3.13792		XP_018891771.1//PREDICTED: tetratricopeptide repeat protein 36 [Gorilla gorilla gorilla];XP_008971701.1//PREDICTED: tetratricopeptide repeat protein 36 [Pan paniscus];NP_001333027.1//tetratricopeptide repeat protein 36 isoform c [Homo sapiens]	143941	TTC36	-2.0544
NP_006736.1//methylsterol monooxygenase 1 isoform 1 [Homo sapiens]	6307	MSMO1	3.13176		NP_004484.1//3-hydroxyacyl-CoA dehydrogenase type-2 isoform 1 [Homo sapiens];NP_001032900.1//3-hydroxyacyl-CoA dehydrogenase type-2 isoform 2 [Homo sapiens]	3028	HSD17B10	-2.05251
NP_056208.2//prostate androgen-regulated mucin-like protein 1 precursor [Homo sapiens]	25849	PARM1	3.12528		XP_011834778.1//PREDICTED: zinc finger protein 114 [Mandrillus leucophaeus];XP_011936105.1//PREDICTED: zinc finger protein 114 [Cercocebus atys]	163071	ZNF114	-2.0485
XP_012360958.1//PREDICTED: NADH-cytochrome b5 reductase 2 isoform X1 [Nomascus leucogenys];XP_016873410.1//PREDICTED: NADH-cytochrome b5 reductase 2 isoform X4 [Homo sapiens];XP_017804163.1//NADH-cytochrome b5 reductase 2 isoform X3 [Papio anubis];XP_011518486.1//PREDICTED: NADH-cytochrome b5 reductase 2 isoform X1 [Homo sapiens]	51700	CYB5R2	3.12392		EAW83538.1//ankyrin repeat domain 7, isoform CRA_a [Homo sapiens]	56311	ANKRD7	-2.04753
XP_017358900.1//PREDICTED: solute carrier family 2, facilitated glucose transporter member 5 isoform X1 [Cebus capucinus imitator];NP_003030.1//solute carrier family 2, facilitated glucose transporter member 5 isoform 1 [Homo sapiens];XP_003274368.1//PREDICTED: solute carrier family 2, facilitated glucose transporter member 5 [Nomascus leucogenys]	6518	SLC2A5	3.12018		XP_004313986.2//PREDICTED: kelch-like protein 23 isoform X1 [Tursiops truncatus]	151230	KLHL23	-2.04278
NP_001711.2//bone morphogenetic protein 8B preproprotein [Homo sapiens]	656	BMP8B	3.1182		NP_001162154.1//gamma-taxilin isoform 2 [Homo sapiens];XP_007989331.1//PREDICTED: gamma-taxilin isoform X1 [Chlorocebus sabaeus]	55787	TXLNG	-2.04186
XP_014202977.1//PREDICTED: glypican-6 isoform X2 [Pan paniscus];NP_005699.1//glypican-6 precursor [Homo sapiens]	10082	GPC6	3.07518		NP_001004351.3//speedy protein E3 [Homo sapiens];XP_016814301.1//PREDICTED: putative speedy protein E5 isoform X1 [Pan troglodytes]	441272	SPDYE3	-2.04075
NP_001171622.1//nephronectin isoform E precursor [Homo sapiens];NP_001171621.1//nephronectin isoform D precursor [Homo sapiens];NP_001171620.1//nephronectin isoform C precursor [Homo sapiens];NP_001171619.1//nephronectin isoform A precursor [Homo sapiens];NP_001028219.1//nephronectin isoform B precursor [Homo sapiens]	255743	NPNT	3.06107		XP_016799126.1//PREDICTED: DNA-(apurinic or apyrimidinic site) lyase 2 isoform X1 [Pan troglodytes];NP_055296.2//DNA-(apurinic or apyrimidinic site) lyase 2 isoform 1 [Homo sapiens]	27301	APEX2	-2.04052
NP_689681.2//transmembrane channel-like protein 8 [Homo sapiens]	147138	TMC8	3.06052		NP_005547.3//keratin, type II cytoskeletal 7 [Homo sapiens]	3855	KRT7	-2.04035
NP_878913.2//filamin A-interacting protein 1-like isoform 1 [Homo sapiens];NP_001035924.1//filamin A-interacting protein 1-like isoform 3 [Homo sapiens];AAV34207.1//GPBP-interacting protein 130d [Homo sapiens]	11259	FILIP1L	3.06038		NP_001340910.1//lysine-specific demethylase 5C isoform 6 [Homo sapiens];NP_004178.2//lysine-specific demethylase 5C isoform 1 [Homo sapiens];NP_001340908.1//lysine-specific demethylase 5C isoform 5 [Homo sapiens];XP_011529127.1//PREDICTED: lysine-specific demethylase 5C isoform X3 [Homo sapiens];XP_014198944.1//PREDICTED: lysine-specific demethylase 5C isoform X9 [Pan paniscus];NP_001340907.1//ly…	8242	KDM5C	-2.04025
XP_012299369.1//MAGUK p55 subfamily member 2 isoform X4 [Aotus nancymaae];XP_011523129.2//PREDICTED: MAGUK p55 subfamily member 2 isoform X1 [Homo sapiens];XP_010361386.1//PREDICTED: MAGUK p55 subfamily member 2 isoform X1 [Rhinopithecus roxellana];NP_001265305.2//MAGUK p55 subfamily member 2 isoform 8 [Homo sapiens];NP_001265299.1//MAGUK p55 subfamily member 2 isoform 1 [Homo sapiens];XP_0080106…	4355	MPP2	3.05989		NP_079256.4//G-protein coupled receptor 157 [Homo sapiens];XP_005263554.1//PREDICTED: probable G-protein coupled receptor 157 isoform X2 [Homo sapiens]	80045	GPR157	-2.0393
NP_057296.1//TP53-target gene 3 protein [Homo sapiens];XP_016879122.1//PREDICTED: TP53-target gene 3 protein isoform X1 [Homo sapiens]	729264	TP53TG3D	3.05812		NP_001335314.1//DNA polymerase epsilon subunit 2 isoform 5 [Homo sapiens];XP_016876863.1//PREDICTED: DNA polymerase epsilon subunit 2 isoform X1 [Homo sapiens];XP_010387797.1//PREDICTED: DNA polymerase epsilon subunit 2 isoform X2 [Rhinopithecus roxellana];XP_010387796.1//PREDICTED: DNA polymerase epsilon subunit 2 isoform X1 [Rhinopithecus roxellana]	5427	POLE2	-2.03856
NP_663325.1//scavenger receptor class F member 1 isoform 3 precursor [Homo sapiens];NP_003684.2//scavenger receptor class F member 1 isoform 1 precursor [Homo sapiens]	8578	SCARF1	3.05413		NP_001171481.1//cell division control protein 45 homolog isoform 1 [Homo sapiens];NP_003495.1//cell division control protein 45 homolog isoform 2 [Homo sapiens];NP_001171482.1//cell division control protein 45 homolog isoform 3 [Homo sapiens]	8318	CDC45	-2.03789
XP_003823954.1//PREDICTED: interferon-induced GTP-binding protein Mx2 [Pan paniscus];XP_018873443.1//PREDICTED: interferon-induced GTP-binding protein Mx2 [Gorilla gorilla gorilla]	4600	MX2	3.0532		XP_016879975.1//PREDICTED: allergin-1 isoform X1 [Homo sapiens];NP_001278246.1//allergin-1 isoform Allergin-1S2 precursor [Homo sapiens];AAI36595.1//C17orf60 protein [Homo sapiens];NP_001278245.1//allergin-1 isoform Allergin-1S1 precursor [Homo sapiens];EAW94205.1//hCG2002349, isoform CRA_a [Homo sapiens]	284021	MILR1	-2.03709
NP_001231890.1//FERM domain-containing protein 3 isoform 4 [Homo sapiens];NP_001231888.1//FERM domain-containing protein 3 isoform 2 [Homo sapiens];NP_777598.3//FERM domain-containing protein 3 isoform 1 [Homo sapiens];NP_001231891.1//FERM domain-containing protein 3 isoform 5 [Homo sapiens];NP_001231889.1//FERM domain-containing protein 3 isoform 3 [Homo sapiens]	257019	FRMD3	3.04415		NP_001103669.1//serine/arginine repetitive matrix protein 3 isoform b [Homo sapiens];XP_011758342.1//PREDICTED: LOW QUALITY PROTEIN: serine/arginine repetitive matrix protein 3-like, partial [Macaca nemestrina];NP_001278760.1//serine/arginine repetitive matrix protein 3 isoform a [Homo sapiens]	222183	SRRM3	-2.03642
NP_004419.2//ephrin-A1 isoform a precursor [Homo sapiens];NP_872626.1//ephrin-A1 isoform b precursor [Homo sapiens]	1942	EFNA1	3.03852		XP_016799079.1//PREDICTED: proteolipid protein 2 [Pan troglodytes]	5355	PLP2	-2.03607
CAZ66863.1//MHC class II DRB antigen [Pan troglodytes verus]	3127	HLA-DRB5	3.03657		XP_012419049.1//PREDICTED: excitatory amino acid transporter 1 isoform X4 [Odobenus rosmarus divergens];NP_001276869.1//excitatory amino acid transporter 1 isoform 5 [Homo sapiens];NP_001160168.1//excitatory amino acid transporter 1 isoform 3 [Homo sapiens];NP_001160167.1//excitatory amino acid transporter 1 isoform 2 [Homo sapiens];NP_001276868.1//excitatory amino acid transporter 1 isoform 4 [H…	6507	SLC1A3	-2.03459
NP_065819.1//BTB/POZ domain-containing protein KCTD16 [Homo sapiens]	57528	KCTD16	3.03095		NP_055498.3//serine/threonine-protein kinase ULK2 [Homo sapiens]	9706	ULK2	-2.0291
AAA52489.1//factor XIII precursor, partial [Homo sapiens]	2162	F13A1	3.02661		NP_542391.2//zinc finger CCCH-type antiviral protein 1-like [Homo sapiens]	92092	ZC3HAV1L	-2.02878
BAD92318.1//phosphodiesterase 4B, cAMP-specific (phosphodiesterase E4 dunce homolog, Drosophila) variant, partial [Homo sapiens];NP_002591.2//cAMP-specific 3',5'-cyclic phosphodiesterase 4B isoform 1 [Homo sapiens];NP_001284369.1//cAMP-specific 3',5'-cyclic phosphodiesterase 4B isoform 4 [Homo sapiens];XP_004588798.1//PREDICTED: cAMP-specific 3',5'-cyclic phosphodiesterase 4B isoform X5 [Ochotona…	5142	PDE4B	3.01979		AAL40229.1//a disintegrin-like and metalloprotease with thrombospondin type 1 motif 14 precursor [Homo sapiens];NP_542453.2//A disintegrin and metalloproteinase with thrombospondin motifs 14 isoform 2 preproprotein [Homo sapiens]	140766	ADAMTS14	-2.02796
NP_667340.2//ALS2 C-terminal-like protein isoform 1 [Homo sapiens]	259173	ALS2CL	3.01894		NP_114148.3//cell division cycle-associated protein 7 isoform 1 [Homo sapiens];CAH56253.1//hypothetical protein, partial [Homo sapiens];NP_665809.1//cell division cycle-associated protein 7 isoform 2 [Homo sapiens]	83879	CDCA7	-2.02726
NP_001047.1//sulfotransferase 1C2 isoform a [Homo sapiens];NP_789795.1//sulfotransferase 1C2 isoform b [Homo sapiens]	6819	SULT1C2	3.00747		NP_000879.2//integrin beta-6 isoform a precursor [Homo sapiens];NP_001269317.1//integrin beta-6 isoform d [Homo sapiens];NP_001269284.1//integrin beta-6 isoform c precursor [Homo sapiens];NP_001269318.1//integrin beta-6 isoform e [Homo sapiens];NP_001269283.1//integrin beta-6 isoform b precursor [Homo sapiens]	3694	ITGB6	-2.01755
NP_001017930.1//DDB1- and CUL4-associated factor 8-like protein 1 [Homo sapiens]	139425	DCAF8L1	3.00712		NP_003496.1//frizzled-1 [Homo sapiens]	8321	FZD1	-2.01729
NP_001159752.1//muscle, skeletal receptor tyrosine-protein kinase isoform 2 [Homo sapiens];XP_005252052.1//PREDICTED: muscle, skeletal receptor tyrosine-protein kinase isoform X2 [Homo sapiens];NP_001159753.1//muscle, skeletal receptor tyrosine-protein kinase isoform 3 [Homo sapiens];NP_005583.1//muscle, skeletal receptor tyrosine-protein kinase isoform 1 [Homo sapiens]	4593	MUSK	3.00466		NP_038472.2//ubiquilin-2 [Homo sapiens]	29978	UBQLN2	-2.01453
NP_057167.2//cannabinoid receptor 1 isoform a [Homo sapiens];NP_149421.2//cannabinoid receptor 1 isoform b [Homo sapiens]	1268	CNR1	2.99969		NP_001159608.1//limbin isoform 2 [Homo sapiens];XP_001155684.1//PREDICTED: limbin isoform X1 [Pan troglodytes]	132884	EVC2	-2.01214
NP_001309243.1//phosphatase and actin regulator 1 isoform e [Homo sapiens];EAW55321.1//phosphatase and actin regulator 1, isoform CRA_b [Homo sapiens];XP_021792295.1//phosphatase and actin regulator 1 isoform X8 [Papio anubis];XP_005554078.1//PREDICTED: phosphatase and actin regulator 1 isoform X5 [Macaca fascicularis];XP_021792287.1//phosphatase and actin regulator 1 isoform X2 [Papio anubis]	221692	PHACTR1	2.99963		XP_006724874.1//PREDICTED: gamma-aminobutyric acid receptor subunit alpha-3 isoform X1 [Homo sapiens];XP_007452192.1//PREDICTED: gamma-aminobutyric acid receptor subunit alpha-3 [Lipotes vexillifer];NP_000799.1//gamma-aminobutyric acid receptor subunit alpha-3 precursor [Homo sapiens]	2556	GABRA3	-2.01193
NP_001263987.1//ERCC6-PGBD3 fusion protein isoform 1 [Homo sapiens]	267004	PGBD3	2.99665		XP_005586866.1//PREDICTED: sialic acid-binding Ig-like lectin 15 [Macaca fascicularis]	284266	SIGLEC15	-2.00999
NP_001946.3//endothelin-1 isoform 1 preproprotein [Homo sapiens];NP_001161791.1//endothelin-1 isoform 2 preproprotein [Homo sapiens]	1906	EDN1	2.99287		NP_057158.1//bolA-like protein 1 precursor [Homo sapiens]	51027	BOLA1	-2.00946
NP_001274749.1//potassium channel subfamily T member 2 isoform 3 [Homo sapiens];NP_001274748.1//potassium channel subfamily T member 2 isoform 2 [Homo sapiens];NP_940905.2//potassium channel subfamily T member 2 isoform 1 [Homo sapiens]	343450	KCNT2	2.9884		NP_001188.1//bcl-2-interacting killer [Homo sapiens]	638	BIK	-2.00615
XP_006150577.2//PREDICTED: tubulin polyglutamylase TTLL11 [Tupaia chinensis];XP_003911334.2//tubulin polyglutamylase TTLL11 [Papio anubis];XP_012313631.1//tubulin polyglutamylase TTLL11 [Aotus nancymaae];XP_001089618.2//PREDICTED: tubulin polyglutamylase TTLL11 isoform X3 [Macaca mulatta];NP_001132914.1//tubulin polyglutamylase TTLL11 isoform a [Homo sapiens]	158135	TTLL11	2.98084		XP_007989159.1//PREDICTED: steryl-sulfatase isoform X2 [Chlorocebus sabaeus]	412	STS	-2.00606
XP_018875001.1//PREDICTED: TSC22 domain family protein 3 isoform X1 [Gorilla gorilla gorilla];NP_004080.2//TSC22 domain family protein 3 isoform 2 [Homo sapiens];EAX02707.1//TSC22 domain family, member 3, isoform CRA_b, partial [Homo sapiens];XP_008271076.1//PREDICTED: TSC22 domain family protein 3 isoform X4 [Oryctolagus cuniculus];XP_007990698.1//PREDICTED: TSC22 domain family protein 3 isoform…	1831	TSC22D3	2.97922		NP_000433.4//platelet endothelial cell adhesion molecule precursor [Homo sapiens];Q8N2A0.1//RecName: Full=Putative uncharacterized protein encoded by LINC00269	5175	PECAM1	-2.00566
NP_003773.1//beta-1,3-galactosyltransferase 4 [Homo sapiens]	8705	B3GALT4	2.97235		NP_001243578.1//zinc finger protein 43 isoform 1 [Homo sapiens];NP_001243582.1//zinc finger protein 43 isoform 3 [Homo sapiens]	7594	ZNF43	-2.00556
NP_004493.3//homeobox protein Hox-B7 [Homo sapiens]	3217	HOXB7	2.97017		NP_068547.2//disintegrin and metalloproteinase domain-containing protein 28 isoform 3 preproprotein [Homo sapiens];NP_001291280.1//disintegrin and metalloproteinase domain-containing protein 28 isoform 4 preproprotein [Homo sapiens];NP_055080.2//disintegrin and metalloproteinase domain-containing protein 28 isoform 1 preproprotein [Homo sapiens]	10863	ADAM28	-2.00523
XP_019275696.1//PREDICTED: Down syndrome cell adhesion molecule, partial [Panthera pardus]	1826	DSCAM	2.96667		NP_001284579.1//scavenger receptor cysteine-rich type 1 protein M160 isoform 1 precursor [Homo sapiens];Q9NR16.2//RecName: Full=Scavenger receptor cysteine-rich type 1 protein M160; AltName: Full=CD163 antigen-like 1; AltName: CD_antigen=CD163b; Flags: Precursor;NP_777601.2//scavenger receptor cysteine-rich type 1 protein M160 isoform 2 precursor [Homo sapiens]	283316	CD163L1	-1.99827
NP_061137.1//sphingomyelin phosphodiesterase 3 [Homo sapiens]	55512	SMPD3	2.95908		NP_001013649.2//NHS-like protein 2 [Homo sapiens]	340527	NHSL2	-1.99819
XP_014203040.1//PREDICTED: pleckstrin homology domain-containing family G member 5 isoform X5 [Pan paniscus];NP_941374.2//pleckstrin homology domain-containing family G member 5 isoform b [Homo sapiens];XP_011836664.1//PREDICTED: pleckstrin homology domain-containing family G member 5 isoform X1 [Mandrillus leucophaeus];BAH13058.1//unnamed protein product [Homo sapiens];NP_001252521.1//pleckstrin…	57449	PLEKHG5	2.95205		XP_004046576.2//PREDICTED: DNA repair protein XRCC2 [Gorilla gorilla gorilla];NP_005422.1//DNA repair protein XRCC2 [Homo sapiens]	7516	XRCC2	-1.99494
NP_001258615.1//guanine nucleotide exchange factor for Rab-3A isoform 2 [Homo sapiens];XP_006718710.1//PREDICTED: guanine nucleotide exchange factor for Rab-3A isoform X5 [Homo sapiens];NP_037533.2//guanine nucleotide exchange factor for Rab-3A isoform 1 [Homo sapiens]	5866	RAB3IL1	2.95089		NP_079406.3//putative hexokinase HKDC1 [Homo sapiens]	80201	HKDC1	-1.99489
XP_012364243.1//PREDICTED: doublecortin domain-containing protein 2 isoform X1 [Nomascus leucogenys]	51473	DCDC2	2.9488		NP_003724.1//2'-5'-oligoadenylate synthase-like protein isoform a [Homo sapiens];NP_937856.1//2'-5'-oligoadenylate synthase-like protein isoform b [Homo sapiens];NP_001248754.1//2'-5'-oligoadenylate synthase-like protein isoform c [Homo sapiens]	8638	OASL	-1.99471
XP_005584855.1//PREDICTED: ATP-binding cassette sub-family A member 6 [Macaca fascicularis]	23460	ABCA6	2.94756		XP_011794818.1//PREDICTED: paired box protein Pax-5 isoform X5 [Colobus angolensis palliatus];NP_001267483.1//paired box protein Pax-5 isoform 9 [Homo sapiens];XP_012417599.1//PREDICTED: paired box protein Pax-5 isoform X7 [Odobenus rosmarus divergens];XP_012417603.1//PREDICTED: paired box protein Pax-5 isoform X9 [Odobenus rosmarus divergens];NP_001267482.1//paired box protein Pax-5 isoform 8 [H…	5079	PAX5	-1.99198
NP_001171469.1//sodium-dependent phosphate transport protein 2B isoform b [Homo sapiens];NP_006415.2//sodium-dependent phosphate transport protein 2B isoform a [Homo sapiens]	10568	SLC34A2	2.94455		NP_001007254.2//endogenous retrovirus group 3 member 1 Env polyprotein precursor [Homo sapiens]	2086	ERV3-1	-1.99135
NP_001274679.1//squalene synthase isoform 3 [Homo sapiens];NP_004453.3//squalene synthase isoform 1 [Homo sapiens];AAH09251.1//Farnesyl-diphosphate farnesyltransferase 1 [Homo sapiens];NP_001274685.1//squalene synthase isoform 5 [Homo sapiens];XP_004088003.1//PREDICTED: squalene synthase isoform X3 [Nomascus leucogenys];XP_009438499.1//PREDICTED: squalene synthase isoform X3 [Pan troglodytes]	2222	FDFT1	2.94111		XP_002808376.2//PREDICTED: TPR and ankyrin repeat-containing protein 1 [Macaca mulatta];NP_055646.2//TPR and ankyrin repeat-containing protein 1 isoform 2 [Homo sapiens]	9881	TRANK1	-1.98946
NP_002919.3//regulator of G-protein signaling 16 [Homo sapiens]	6004	RGS16	2.93986		NP_001005746.1//voltage-dependent L-type calcium channel subunit beta-4 isoform c [Homo sapiens];NP_001139270.1//voltage-dependent L-type calcium channel subunit beta-4 isoform d [Homo sapiens];NP_000717.2//voltage-dependent L-type calcium channel subunit beta-4 isoform b [Homo sapiens];NP_001317044.1//voltage-dependent L-type calcium channel subunit beta-4 isoform h [Homo sapiens];NP_001317042.1…	785	CACNB4	-1.98945
NP_073152.2//sperm protein associated with the nucleus on the X chromosome C [Homo sapiens]	64663	SPANXC	2.93949		NP_001996.1//tyrosine-protein kinase Fes/Fps isoform 1 [Homo sapiens];NP_001137256.1//tyrosine-protein kinase Fes/Fps isoform 3 [Homo sapiens];NP_001137255.1//tyrosine-protein kinase Fes/Fps isoform 2 [Homo sapiens];NP_001137257.1//tyrosine-protein kinase Fes/Fps isoform 4 [Homo sapiens]	2242	FES	-1.98799
NP_065817.2//protocadherin-19 isoform b precursor [Homo sapiens];NP_001171809.1//protocadherin-19 isoform c precursor [Homo sapiens];NP_001098713.1//protocadherin-19 isoform a precursor [Homo sapiens]	57526	PCDH19	2.93907		XP_003777044.1//PREDICTED: LOW QUALITY PROTEIN: metallo-beta-lactamase domain-containing protein 1 [Pongo abelii]	255374	MBLAC1	-1.98573
NP_004009.1//dystrophin Dp71ab isoform [Homo sapiens];NP_000100.2//dystrophin Dp427c isoform [Homo sapiens];NP_001012408.1//dystrophin [Sus scrofa];XP_010968470.1//PREDICTED: dystrophin isoform X4 [Camelus bactrianus];XP_003420227.1//PREDICTED: dystrophin isoform X4 [Loxodonta africana];NP_004003.1//dystrophin Dp260-2 isoform [Homo sapiens];XP_006724533.1//PREDICTED: dystrophin isoform X3 [Homo s…	1756	DMD	2.93863		XP_015295933.1//PREDICTED: LOW QUALITY PROTEIN: zinc finger protein 726 [Macaca fascicularis];XP_018870378.1//PREDICTED: LOW QUALITY PROTEIN: zinc finger protein 85 [Gorilla gorilla gorilla];A6NNF4.4//RecName: Full=Zinc finger protein 726	168374	ZNF92	-1.9853
NP_001073865.1//transmembrane protein FAM155A [Homo sapiens]	728215	FAM155A	2.9368		NP_004973.1//ATP-sensitive inward rectifier potassium channel 8 [Homo sapiens]	3764	KCNJ8	-1.98463
NP_001648.1//amphiregulin preproprotein [Homo sapiens]	374	AREG	2.93209		NP_001307554.1//BOLA2-SMG1P6 protein isoform d [Homo sapiens];NP_001307551.1//BOLA2-SMG1P6 protein isoform a [Homo sapiens];NP_001307552.1//BOLA2-SMG1P6 protein isoform b [Homo sapiens];XP_011506905.1//PREDICTED: structure-specific endonuclease subunit SLX1 isoform X1 [Homo sapiens];NP_001307553.1//BOLA2-SMG1P6 protein isoform c [Homo sapiens]	107282092	BOLA2-SMG1P6	-1.98428
XP_020142171.1//LOW QUALITY PROTEIN: tubby protein homolog [Microcebus murinus];NP_813977.1//tubby protein homolog isoform b [Homo sapiens]	7275	TUB	2.92822		NP_001137485.1//ranBP2-like and GRIP domain-containing protein 3 [Homo sapiens]	653489	RGPD3	-1.97886
AAI41844.1//Gamma-glutamyltransferase 7 [Homo sapiens];NP_001338631.1//gamma-glutamyltransferase 7 isoform 2 [Homo sapiens];NP_821158.2//gamma-glutamyltransferase 7 isoform 1 [Homo sapiens]	2686	GGT7	2.92716		NP_004798.3//heparan-sulfate 6-O-sulfotransferase 1 [Homo sapiens]	9394	HS6ST1	-1.97747
XP_016814698.1//PREDICTED: PDZ and LIM domain protein 2 isoform X3 [Pan troglodytes];NP_932159.1//PDZ and LIM domain protein 2 isoform 3 [Homo sapiens];NP_789847.1//PDZ and LIM domain protein 2 isoform 1 [Homo sapiens];NP_067643.3//PDZ and LIM domain protein 2 isoform 2 [Homo sapiens]	64236	PDLIM2	2.9265		XP_542772.3//inactive phospholipase C-like protein 2 isoform X1 [Canis lupus familiaris];XP_003781775.1//PREDICTED: inactive phospholipase C-like protein 2 [Otolemur garnettii]	23228	PLCL2	-1.97563
XP_012513977.1//PREDICTED: LOW QUALITY PROTEIN: uncharacterized protein LOC105821768 [Propithecus coquereli]	723790	HIST2H2AA4	2.92503		NP_079062.1//probable palmitoyltransferase ZDHHC11 [Homo sapiens];XP_017707396.1//PREDICTED: filaggrin-2-like [Rhinopithecus bieti]	79844	ZDHHC11	-1.97414
XP_012513977.1//PREDICTED: LOW QUALITY PROTEIN: uncharacterized protein LOC105821768 [Propithecus coquereli]	8337	HIST2H2AA3	2.92503		NP_001003845.1//transcription factor Sp5 [Homo sapiens]	389058	SP5	-1.97381
NP_001269573.1//protein kinase C theta type isoform 3 [Homo sapiens];XP_004379765.1//PREDICTED: protein kinase C theta type isoform X2 [Trichechus manatus latirostris];NP_001229342.1//protein kinase C theta type isoform 2 [Homo sapiens];XP_005252553.1//PREDICTED: protein kinase C theta type isoform X1 [Homo sapiens];EAW86393.1//protein kinase C, theta, isoform CRA_b [Homo sapiens];XP_005252554.1/…	5588	PRKCQ	2.91618		XP_016798658.1//PREDICTED: OTU domain-containing protein 5 isoform X4 [Pan troglodytes];XP_006256800.1//PREDICTED: OTU domain-containing protein 5 isoform X2 [Rattus norvegicus];EAW50723.1//OTU domain containing 5, isoform CRA_b [Homo sapiens]	55593	OTUD5	-1.97152
NP_004898.2//immediate early response gene 2 protein [Homo sapiens]	9592	IER2	2.90583		XP_005324955.1//protein Wnt-10b [Ictidomys tridecemlineatus]	7480	WNT10B	-1.97098
NP_689893.1//transmembrane protein 154 precursor [Homo sapiens]	201799	TMEM154	2.90574		NP_056259.2//transmembrane protein 158 precursor [Homo sapiens]	25907	TMEM158	-1.96296
NP_001116859.1//keratin-associated protein 2-1 [Homo sapiens]	81872	KRTAP2-1	2.90013		XP_006984202.1//PREDICTED: proto-oncogene tyrosine-protein kinase Src isoform X3 [Peromyscus maniculatus bairdii];XP_005569021.2//PREDICTED: proto-oncogene tyrosine-protein kinase Src isoform X3 [Macaca fascicularis]	6714	SRC	-1.96289
NP_066277.1//left-right determination factor 1 preproprotein [Homo sapiens]	10637	LEFTY1	2.89024		XP_014387048.1//PREDICTED: insulin-degrading enzyme isoform X1 [Myotis brandtii];XP_016774359.1//PREDICTED: insulin-degrading enzyme isoform X4 [Pan troglodytes];XP_003922440.2//PREDICTED: insulin-degrading enzyme isoform X1 [Saimiri boliviensis boliviensis];NP_001309723.1//insulin-degrading enzyme isoform 4 [Homo sapiens];NP_004960.2//insulin-degrading enzyme isoform 1 [Homo sapiens];XP_01687167…	3416	IDE	-1.96261
XP_011884977.1//PREDICTED: PDZK1-interacting protein 1 isoform X1 [Cercocebus atys];XP_003921637.2//PREDICTED: PDZK1-interacting protein 1 [Saimiri boliviensis boliviensis]	10158	PDZK1IP1	2.88329		BAG60212.1//unnamed protein product [Homo sapiens]	100170229	SRRM5	-1.96166
XP_008953385.1//PREDICTED: advanced glycosylation end product-specific receptor isoform X4 [Pan paniscus];XP_003829814.1//PREDICTED: advanced glycosylation end product-specific receptor isoform X1 [Pan paniscus];XP_004043792.1//PREDICTED: advanced glycosylation end product-specific receptor isoform X3 [Gorilla gorilla gorilla];BAG60385.1//unnamed protein product [Homo sapiens];XP_009449255.1//PRE…	177	AGER	2.87851		NP_001191827.1//transmembrane 4 L6 family member 19 isoform 3 [Homo sapiens];NP_612470.2//transmembrane 4 L6 family member 19 isoform 1 [Homo sapiens];NP_001191826.1//transmembrane 4 L6 family member 19 isoform 2 [Homo sapiens]	116211	TM4SF19	-1.96152
NP_001177396.1//proline-rich protein 36 [Homo sapiens]	80164	PRR36	2.87817		XP_519300.3//PREDICTED: cadherin-related family member 3 isoform X1 [Pan troglodytes];NP_689963.2//cadherin-related family member 3 isoform 1 precursor [Homo sapiens]	222256	CDHR3	-1.96086
XP_019275661.1//PREDICTED: transmembrane protein 170B [Panthera pardus]	100113407	TMEM170B	2.87434		NP_001161412.1//calcium-dependent secretion activator 2 isoform c [Homo sapiens];NP_001009571.2//calcium-dependent secretion activator 2 isoform b [Homo sapiens];NP_060424.9//calcium-dependent secretion activator 2 isoform a [Homo sapiens];XP_005250765.1//PREDICTED: calcium-dependent secretion activator 2 isoform X19 [Homo sapiens]	93664	CADPS2	-1.95955
NP_001333519.1//insulin-induced gene 1 protein isoform 4 [Homo sapiens];NP_938151.1//insulin-induced gene 1 protein isoform 3 [Homo sapiens];NP_938150.2//insulin-induced gene 1 protein isoform 2 [Homo sapiens];NP_001333523.1//insulin-induced gene 1 protein isoform 5 [Homo sapiens];NP_005533.2//insulin-induced gene 1 protein isoform 1 [Homo sapiens]	3638	INSIG1	2.8717		XP_018892989.1//PREDICTED: synaptotagmin-like protein 2 isoform X12 [Gorilla gorilla gorilla];NP_116561.1//synaptotagmin-like protein 2 isoform a [Homo sapiens];XP_016873429.1//PREDICTED: synaptotagmin-like protein 2 isoform X21 [Homo sapiens];XP_012360328.1//PREDICTED: synaptotagmin-like protein 2 isoform X10 [Nomascus leucogenys];NP_996813.1//synaptotagmin-like protein 2 isoform f [Homo sapiens…	54843	SYTL2	-1.95573
XP_012364882.1//PREDICTED: LOW QUALITY PROTEIN: zinc finger protein 726 [Nomascus leucogenys]	148198	ZNF98	2.86812		XP_014638878.1//PREDICTED: quinone oxidoreductase-like protein 2 isoform X2 [Ceratotherium simum simum];NP_149118.2//protein transport protein Sec16B [Homo sapiens];XP_014197140.1//PREDICTED: LOW QUALITY PROTEIN: quinone oxidoreductase-like protein 2 [Pan paniscus]	111240474	CRYZL2P-SEC16B	-1.9509
XP_006711053.1//PREDICTED: synaptotagmin-like protein 1 isoform X2 [Homo sapiens];XP_005246079.1//PREDICTED: synaptotagmin-like protein 1 isoform X1 [Homo sapiens]	84958	SYTL1	2.86014		NP_683760.1//tumor necrosis factor receptor superfamily member 19 isoform 2 precursor [Homo sapiens];NP_061117.2//tumor necrosis factor receptor superfamily member 19 isoform 1 precursor [Homo sapiens];NP_001341914.1//tumor necrosis factor receptor superfamily member 19 isoform 4 precursor [Homo sapiens]	55504	TNFRSF19	-1.9497
OBS69098.1//hypothetical protein A6R68_02380 [Neotoma lepida];XP_007986692.1//PREDICTED: cyclic AMP-dependent transcription factor ATF-3 [Chlorocebus sabaeus];NP_001035709.1//cyclic AMP-dependent transcription factor ATF-3 isoform 2 [Homo sapiens];NP_001193415.1//cyclic AMP-dependent transcription factor ATF-3 isoform 5 [Homo sapiens]	467	ATF3	2.85583		XP_017364422.1//PREDICTED: protein phosphatase 1 regulatory subunit 29 [Cebus capucinus imitator]	114794	ELFN2	-1.9492
NP_001135945.1//fas apoptotic inhibitory molecule 3 isoform b [Homo sapiens];NP_001180267.1//fas apoptotic inhibitory molecule 3 isoform c precursor [Homo sapiens];NP_005440.1//fas apoptotic inhibitory molecule 3 isoform a precursor [Homo sapiens]	9214	FCMR	2.84714		NP_001336044.1//transmembrane and coiled-coil domain-containing protein 4 isoform 2 [Homo sapiens];XP_016856405.1//PREDICTED: transmembrane and coiled-coil domain-containing protein 4 isoform X4 [Homo sapiens];XP_016856406.1//PREDICTED: transmembrane and coiled-coil domain-containing protein 4 isoform X5 [Homo sapiens]	255104	TMCO4	-1.94907
NP_775915.1//uncharacterized protein C20orf197 isoform a [Homo sapiens];NP_001289744.1//uncharacterized protein C20orf197 isoform b [Homo sapiens]	284756	C20orf197	2.84586		XP_015311607.1//PREDICTED: zinc finger MIZ domain-containing protein 1 isoform X1 [Macaca fascicularis];XP_015311608.1//PREDICTED: zinc finger MIZ domain-containing protein 1 isoform X2 [Macaca fascicularis];XP_015311609.1//PREDICTED: zinc finger MIZ domain-containing protein 1 isoform X3 [Macaca fascicularis]	57178	ZMIZ1	-1.94744
NP_002176.2//interleukin-7 receptor subunit alpha precursor [Homo sapiens];XP_005248356.1//PREDICTED: interleukin-7 receptor subunit alpha isoform X1 [Homo sapiens]	3575	IL7R	2.83817		NP_003491.1//peroxisomal acyl-coenzyme A oxidase 2 [Homo sapiens]	8309	ACOX2	-1.94637
NP_001180242.1//succinate--hydroxymethylglutarate CoA-transferase isoform 3 [Homo sapiens];NP_001180240.1//succinate--hydroxymethylglutarate CoA-transferase isoform 1 [Homo sapiens];NP_001180241.1//succinate--hydroxymethylglutarate CoA-transferase isoform 2 [Homo sapiens];NP_079004.1//succinate--hydroxymethylglutarate CoA-transferase isoform 4 [Homo sapiens]	79783	SUGCT	2.83683		NP_057532.3//denticleless protein homolog isoform 1 [Homo sapiens];BAA91355.1//unnamed protein product [Homo sapiens];NP_001273159.1//denticleless protein homolog isoform 3 [Homo sapiens]	51514	DTL	-1.94571
NP_001334919.1//MAM domain-containing protein 2 isoform 2 precursor [Homo sapiens];NP_694999.3//MAM domain-containing protein 2 isoform 1 precursor [Homo sapiens]	256691	MAMDC2	2.83499		AAZ99026.1//TLR7 [Homo sapiens]	51284	TLR7	-1.94565
NP_001073343.1//guanine nucleotide exchange factor VAV3 isoform 2 [Homo sapiens];XP_002715863.2//PREDICTED: guanine nucleotide exchange factor VAV3 [Oryctolagus cuniculus];NP_006104.4//guanine nucleotide exchange factor VAV3 isoform 1 [Homo sapiens]	10451	VAV3	2.83231		NP_001307956.1//aldo-keto reductase family 1 member C2 isoform 3 [Homo sapiens];NP_001128713.1//aldo-keto reductase family 1 member C2 isoform 2 [Homo sapiens];NP_001345.1//aldo-keto reductase family 1 member C2 isoform 1 [Homo sapiens]	1646	AKR1C2	-1.94285
XP_003918663.1//nuclear RNA export factor 2 isoform X2 [Papio anubis]	56001	NXF2	2.83231		XP_011722266.1//PREDICTED: LOW QUALITY PROTEIN: rab effector Noc2 [Macaca nemestrina];XP_008007953.1//PREDICTED: LOW QUALITY PROTEIN: rab effector Noc2 [Chlorocebus sabaeus]	9501	RPH3AL	-1.9424
NP_000859.1//5-hydroxytryptamine receptor 2C isoform a precursor [Homo sapiens];ANV22050.1//5-hydroxytryptamine receptor 2C isoform 4 [Vulpes vulpes];ANV22052.1//5-hydroxytryptamine receptor 2C isoform 6 [Vulpes vulpes]	3358	HTR2C	2.83231		XP_004091183.1//PREDICTED: pterin-4-alpha-carbinolamine dehydratase isoform X1 [Nomascus leucogenys];XP_003903865.1//pterin-4-alpha-carbinolamine dehydratase isoform X1 [Papio anubis]	5092	PCBD1	-1.94156
NP_001333619.1//protein RIC-3 isoform h [Homo sapiens];NP_001128581.1//protein RIC-3 isoform f precursor [Homo sapiens];NP_001193601.1//protein RIC-3 isoform e precursor [Homo sapiens];NP_078833.3//protein RIC-3 isoform c precursor [Homo sapiens];NP_001333620.1//protein RIC-3 isoform i precursor [Homo sapiens];NP_001193600.1//protein RIC-3 isoform a precursor [Homo sapiens];XP_006718380.1//PREDIC…	79608	RIC3	2.80913		EAW64532.1//xylulokinase homolog (H. influenzae), isoform CRA_b [Homo sapiens];NP_005099.2//xylulose kinase isoform 2 [Homo sapiens];XP_011532627.1//PREDICTED: xylulose kinase isoform X1 [Homo sapiens];NP_001336109.1//xylulose kinase isoform 4 [Homo sapiens]	9942	XYLB	-1.94126
NP_001303258.1//protein kinase C gamma type isoform 1 [Homo sapiens]	5582	PRKCG	2.80332		NP_036344.2//prostaglandin reductase 1 isoform 1 [Homo sapiens];XP_007966618.1//PREDICTED: prostaglandin reductase 1 isoform X1 [Chlorocebus sabaeus];NP_001139581.1//prostaglandin reductase 1 isoform 2 [Homo sapiens]	22949	PTGR1	-1.9399
NP_001292353.1//formin-2 isoform 1 [Homo sapiens];NP_064450.3//formin-2 isoform 2 [Homo sapiens];XP_007988112.1//PREDICTED: formin-2 isoform X2 [Chlorocebus sabaeus];XP_021105230.1//formin-2-like [Heterocephalus glaber]	56776	FMN2	2.80062		NP_076431.1//leucine-rich repeat-containing protein 61 [Homo sapiens];XP_009001101.1//PREDICTED: ZBED6 C-terminal-like protein [Callithrix jacchus]	65999	LRRC61	-1.93801
NP_002640.2//phosphatidylinositol 4,5-bisphosphate 3-kinase catalytic subunit gamma isoform [Homo sapiens]	5294	PIK3CG	2.79762		XP_003315729.2//PREDICTED: proline-rich protein 29 isoform X4 [Pan troglodytes];XP_003315727.2//PREDICTED: proline-rich protein 29 isoform X6 [Pan troglodytes];EAW94220.1//intercellular adhesion molecule 2, isoform CRA_d [Homo sapiens]	92340	PRR29	-1.93573
XP_015006419.1//PREDICTED: prolyl 3-hydroxylase 3 [Macaca mulatta]	10536	P3H3	2.79046		NP_060797.2//serine palmitoyltransferase 3 [Homo sapiens]	55304	SPTLC3	-1.93526
XP_016795096.1//PREDICTED: neuronal pentraxin receptor [Pan troglodytes]	23467	NPTXR	2.78872		KFO32008.1//Calcium/calmodulin-dependent protein kinase type II subunit alpha [Fukomys damarensis];EHB16005.1//Calcium/calmodulin-dependent protein kinase type II alpha chain [Heterocephalus glaber]	815	CAMK2A	-1.9324
NP_001034674.1//prostaglandin F2-alpha receptor isoform b precursor [Homo sapiens];NP_000950.1//prostaglandin F2-alpha receptor isoform a precursor [Homo sapiens]	5737	PTGFR	2.78792		NP_055682.1//kelch repeat and BTB domain-containing protein 11 [Homo sapiens]	9920	KBTBD11	-1.93097
NP_001913.2//L-dopachrome tautomerase isoform 1 precursor [Homo sapiens];NP_001123361.1//L-dopachrome tautomerase isoform 2 precursor [Homo sapiens];NP_001309115.1//L-dopachrome tautomerase isoform 4 [Homo sapiens]	1638	DCT	2.78674		NP_057153.8//mitochondrial import inner membrane translocase subunit TIM16 [Homo sapiens];NP_001188408.1//CORO7-PAM16 protein [Homo sapiens]	100529144	CORO7-PAM16	-1.93095
NP_775807.2//gamma-aminobutyric acid receptor subunit gamma-1 precursor [Homo sapiens]	2565	GABRG1	2.78462		BAD21405.1//mFLJ00205 protein, partial [Mus musculus]	55568	GALNT10	-1.93024
NP_002267.2//keratin, type I cytoskeletal 19 [Homo sapiens]	3880	KRT19	2.78226		XP_002748638.2//PREDICTED: keratin, type I cytoskeletal 23 [Callithrix jacchus];NP_056330.3//keratin, type I cytoskeletal 23 isoform 1 [Homo sapiens]	25984	KRT23	-1.92993
NP_071410.1//solute carrier family 28 member 3 [Homo sapiens];XP_003911917.3//solute carrier family 28 member 3 [Papio anubis]	64078	SLC28A3	2.7812		NP_001158137.1//UPF0606 protein KIAA1549 isoform 2 [Homo sapiens];NP_065961.2//UPF0606 protein KIAA1549 isoform 1 [Homo sapiens]	57670	KIAA1549	-1.92822
NP_001176.1//zinc-alpha-2-glycoprotein precursor [Homo sapiens]	563	AZGP1	2.77745		NP_036247.1//CASP8-associated protein 2 [Homo sapiens]	9994	CASP8AP2	-1.92695
NP_002336.1//lumican precursor [Homo sapiens]	4060	LUM	2.77547		XP_529007.3//PREDICTED: zinc finger X-linked protein ZXDA [Pan troglodytes]	7789	ZXDA	-1.92669
XP_012361594.1//PREDICTED: tumor necrosis factor alpha-induced protein 3 isoform X1 [Nomascus leucogenys];XP_004087703.1//PREDICTED: tumor necrosis factor alpha-induced protein 3 isoform X2 [Nomascus leucogenys];XP_003255830.1//PREDICTED: tumor necrosis factor alpha-induced protein 3 isoform X3 [Nomascus leucogenys];NP_006281.1//tumor necrosis factor alpha-induced protein 3 [Homo sapiens]	7128	TNFAIP3	2.76809		NP_115663.2//retrotransposon Gag-like protein 6 [Homo sapiens]	84247	RTL6	-1.92575
APG38212.1//Schlafen 11 [Pan paniscus];NP_001098057.1//schlafen family member 11 [Homo sapiens]	91607	SLFN11	2.75672		NP_001010844.1//interleukin-1 receptor-associated kinase 1-binding protein 1 [Homo sapiens]	134728	IRAK1BP1	-1.92539
NP_777571.1//protein FAM84B [Homo sapiens]	157638	FAM84B	2.75606		XP_008253982.1//PREDICTED: G1/S-specific cyclin-E2 isoform X1 [Oryctolagus cuniculus];NP_477097.1//G1/S-specific cyclin-E2 [Homo sapiens]	9134	CCNE2	-1.92459
XP_006864973.1//PREDICTED: Wilms tumor protein 1-interacting protein-like [Chrysochloris asiatica];XP_011722342.1//PREDICTED: rhombotin-2 isoform X1 [Macaca nemestrina];XP_008000602.1//PREDICTED: rhombotin-2 isoform X1 [Chlorocebus sabaeus]	4005	LMO2	2.74742		NP_149093.1//solute carrier family 45 member 3 [Homo sapiens];XP_005245617.1//PREDICTED: solute carrier family 45 member 3 isoform X2 [Homo sapiens]	85414	SLC45A3	-1.92396
XP_008012755.1//PREDICTED: early growth response protein 1 [Chlorocebus sabaeus]	1958	EGR1	2.74589		XP_009241639.1//PREDICTED: protein FAM115C isoform X1 [Pongo abelii];EHH61538.1//hypothetical protein EGM_19442 [Macaca fascicularis];NP_001123498.2//TRPM8 channel-associated factor 2 isoform B [Homo sapiens];XP_012302973.1//TRPM8 channel-associated factor 2 isoform X1 [Aotus nancymaae];XP_006715990.1//PREDICTED: TRPM8 channel-associated factor 2 isoform X1 [Homo sapiens];BAG59629.1//unnamed prot…	285966	TCAF2	-1.92329
NP_003831.2//tumor necrosis factor receptor superfamily member 10D precursor [Homo sapiens]	8793	TNFRSF10D	2.74312		NP_002326.2//low-density lipoprotein receptor-related protein 5 isoform 1 precursor [Homo sapiens]	4041	LRP5	-1.92144
XP_006246659.1//PREDICTED: sarcoplasmic/endoplasmic reticulum calcium ATPase 3 isoform X1 [Rattus norvegicus];XP_006167662.2//PREDICTED: sarcoplasmic/endoplasmic reticulum calcium ATPase 3 isoform X2 [Tupaia chinensis];XP_009249414.1//PREDICTED: sarcoplasmic/endoplasmic reticulum calcium ATPase 3 isoform X1 [Pongo abelii];XP_009249415.1//PREDICTED: sarcoplasmic/endoplasmic reticulum calcium ATPas…	489	ATP2A3	2.73634		NP_060910.3//phosphoprotein associated with glycosphingolipid-enriched microdomains 1 [Homo sapiens]	55824	PAG1	-1.92101
NP_001011657.2//zinc finger matrin-type protein 1 isoform 1 [Homo sapiens];XP_016885392.1//PREDICTED: zinc finger matrin-type protein 1 isoform X5 [Homo sapiens]	84460	ZMAT1	2.73408		NP_001300957.1//thromboxane-A synthase isoform 5 [Homo sapiens];NP_112246.2//thromboxane-A synthase isoform 2 [Homo sapiens];XP_003929807.1//PREDICTED: thromboxane-A synthase [Saimiri boliviensis boliviensis];NP_001124438.1//thromboxane-A synthase isoform 1 [Homo sapiens];NP_001159725.1//thromboxane-A synthase isoform 3 [Homo sapiens]	6916	TBXAS1	-1.92078
XP_004596100.1//PREDICTED: F-box only protein 2 isoform X2 [Ochotona princeps]	26232	FBXO2	2.73331		XP_012351912.1//PREDICTED: peptidase inhibitor 16 isoform X1 [Nomascus leucogenys]	221476	PI16	-1.92021
XP_002816037.1//PREDICTED: protocadherin beta-5 [Pongo abelii]	26167	PCDHB5	2.73133		NP_001265603.1//uncharacterized protein LOC643365 [Homo sapiens]	643365	LINC00452	-1.91861
NP_689726.3//meiosis inhibitor protein 1 [Homo sapiens]	150365	MEI1	2.72741		XP_011535944.1//PREDICTED: rho guanine nucleotide exchange factor 37 isoform X3 [Homo sapiens]	389337	ARHGEF37	-1.91616
XP_011727646.1//PREDICTED: dynein heavy chain 8, axonemal [Macaca nemestrina]	1769	DNAH8	2.72405		NP_477511.1//pre-rRNA-processing protein TSR2 homolog isoform a [Homo sapiens];NP_001333718.1//pre-rRNA-processing protein TSR2 homolog isoform b [Homo sapiens];XP_019566394.1//PREDICTED: pre-rRNA-processing protein TSR2 homolog isoform X1 [Rhinolophus sinicus]	90121	TSR2	-1.91554
AAA51700.1//alkaline phosphatase precursor (EC 3.1.31.) [Homo sapiens]	251	ALPPL2	2.72405		NP_542395.1//probable D-tyrosyl-tRNA(Tyr) deacylase 2 [Homo sapiens];XP_011850162.1//PREDICTED: probable D-tyrosyl-tRNA(Tyr) deacylase 2 [Mandrillus leucophaeus]	112487	DTD2	-1.91352
NP_999627.2//dapper homolog 2 isoform a [Homo sapiens];NP_001273280.1//dapper homolog 2 isoform c [Homo sapiens];XP_011533809.1//PREDICTED: dapper homolog 2 isoform X1 [Homo sapiens]	168002	DACT2	2.72394		EHA99921.1//Neuronal calcium sensor 1 [Heterocephalus glaber];NP_062655.1//neuronal calcium sensor 1 [Mus musculus]	23413	NCS1	-1.9135
XP_004087192.1//PREDICTED: uncharacterized protein C14orf37 homolog isoform X1 [Nomascus leucogenys];NP_001307102.1//uncharacterized protein C14orf37 isoform 2 precursor [Homo sapiens]	145407	C14orf37	2.71323		NP_001091069.1//solute carrier family 35 member G2 [Homo sapiens]	80723	SLC35G2	-1.91287
XP_021799842.1//DNA dC-;NP_660341.2//DNA dC-	200316	APOBEC3F	2.70768		ELR54289.1//Cellular retinoic acid-binding protein 2, partial [Bos mutus]	1382	CRABP2	-1.91273
XP_019815139.1//PREDICTED: fez family zinc finger protein 1 isoform X2 [Bos indicus];XP_008512644.1//PREDICTED: fez family zinc finger protein 1 isoform X1 [Equus przewalskii]	389549	FEZF1	2.70642		NP_004983.1//methyl-CpG-binding protein 2 isoform 1 [Homo sapiens];XP_011943707.1//PREDICTED: methyl-CpG-binding protein 2 isoform X1 [Cercocebus atys];CAD97991.1//hypothetical protein, partial [Homo sapiens]	4204	MECP2	-1.91116
XP_022375017.1//LOW QUALITY PROTEIN: transcription factor SOX-10 [Enhydra lutris kenyoni]	6663	SOX10	2.70457		NP_963861.1//M-phase inducer phosphatase 1 isoform b [Homo sapiens];NP_001780.2//M-phase inducer phosphatase 1 isoform a [Homo sapiens];XP_006713497.1//PREDICTED: M-phase inducer phosphatase 1 isoform X2 [Homo sapiens]	993	CDC25A	-1.91047
NP_997246.2//nck-associated protein 5 isoform 1 [Homo sapiens];XP_016859468.1//PREDICTED: nck-associated protein 5 isoform X5 [Homo sapiens];XP_003267635.1//PREDICTED: nck-associated protein 5 isoform X2 [Nomascus leucogenys];NP_997364.3//nck-associated protein 5 isoform 2 [Homo sapiens]	344148	NCKAP5	2.6955		NP_009124.2//annexin A10 [Homo sapiens]	11199	ANXA10	-1.91046
XP_005582881.1//PREDICTED: period circadian protein homolog 1 isoform X1 [Macaca fascicularis]	5187	PER1	2.6949		XP_005269578.1//PREDICTED: swi5-dependent recombination DNA repair protein 1 homolog isoform X1 [Homo sapiens];XP_008949127.1//PREDICTED: swi5-dependent recombination DNA repair protein 1 homolog isoform X2 [Pan paniscus];NP_001002759.1//swi5-dependent recombination DNA repair protein 1 homolog isoform a [Homo sapiens]	119392	SFR1	-1.90876
NP_620154.2//lysophospholipid acyltransferase 2 isoform 1 [Homo sapiens];XP_012641174.1//lysophospholipid acyltransferase 2 isoform X2 [Microcebus murinus]	129642	MBOAT2	2.68807		NP_000646.2//L-selectin precursor [Homo sapiens]	6402	SELL	-1.90862
NP_001121363.1//72 kDa type IV collagenase isoform 2 [Homo sapiens];NP_004521.1//72 kDa type IV collagenase isoform 1 preproprotein [Homo sapiens]	4313	MMP2	2.68691		NP_001155128.1//transcriptional activator Myb isoform 4 [Homo sapiens];NP_001155130.1//transcriptional activator Myb isoform 6 [Homo sapiens];NP_001155132.1//transcriptional activator Myb isoform 8 [Homo sapiens];NP_001155129.1//transcriptional activator Myb isoform 5 [Homo sapiens];NP_001123645.1//transcriptional activator Myb isoform 1 [Homo sapiens];CAE82649.1//v-myb myeloblastosis viral oncog…	4602	MYB	-1.90807
XP_017729503.1//PREDICTED: LOW QUALITY PROTEIN: zinc finger protein 396 [Rhinopithecus bieti];XP_003779011.1//PREDICTED: LOW QUALITY PROTEIN: zinc finger protein 396 [Pongo abelii];NP_001309220.1//zinc finger protein 396 isoform 3 [Homo sapiens];XP_004623766.2//PREDICTED: zinc finger protein 345 isoform X1 [Octodon degus]	252884	ZNF396	2.68572		NP_061842.1//probable G-protein coupled receptor 173 [Homo sapiens]	54328	GPR173	-1.906
NP_001197.1//Krueppel-like factor 9 [Homo sapiens]	687	KLF9	2.68291		XP_009241241.1//PREDICTED: isoprenoid synthase domain-containing protein isoform X1 [Pongo abelii];XP_002818232.1//PREDICTED: isoprenoid synthase domain-containing protein isoform X3 [Pongo abelii]	729920	ISPD	-1.90412
NP_001302431.1//solute carrier family 22 member 18 isoform c [Homo sapiens];NP_001302430.1//solute carrier family 22 member 18 isoform a [Homo sapiens]	5002	SLC22A18	2.68058		NP_001341726.1//endothelin-1 receptor isoform d precursor [Homo sapiens];NP_001159527.1//endothelin-1 receptor isoform b precursor [Homo sapiens];NP_001948.1//endothelin-1 receptor isoform a precursor [Homo sapiens]	1909	EDNRA	-1.90309
NP_001306118.1//tissue-type plasminogen activator isoform 4 precursor [Homo sapiens];XP_008975163.2//PREDICTED: tissue-type plasminogen activator isoform X1 [Pan paniscus];XP_008975164.2//PREDICTED: tissue-type plasminogen activator isoform X2 [Pan paniscus]	5327	PLAT	2.67923		XP_005246123.1//PREDICTED: collagen alpha-3(VI) chain isoform X5 [Homo sapiens];NP_476507.3//collagen alpha-3(VI) chain isoform 4 precursor [Homo sapiens];NP_476508.2//collagen alpha-3(VI) chain isoform 5 precursor [Homo sapiens];NP_476506.3//collagen alpha-3(VI) chain isoform 3 precursor [Homo sapiens];NP_476505.3//collagen alpha-3(VI) chain isoform 2 precursor [Homo sapiens];NP_004360.2//collag…	1293	COL6A3	-1.90239
NP_001013027.1//protocadherin beta-6 precursor [Pan troglodytes];XP_008013801.1//PREDICTED: uncharacterized protein LOC103245176 [Chlorocebus sabaeus];XP_012360027.1//PREDICTED: LOW QUALITY PROTEIN: uncharacterized protein LOC100585730 [Nomascus leucogenys];XP_011715028.1//PREDICTED: LOW QUALITY PROTEIN: protocadherin-16-like [Macaca nemestrina]	56130	PCDHB6	2.67816		NP_689856.6//protein very KIND isoform 1 [Homo sapiens];NP_001334793.1//protein very KIND isoform 2 [Homo sapiens];NP_001334795.1//protein very KIND isoform 4 [Homo sapiens];NP_001334794.1//protein very KIND isoform 3 [Homo sapiens]	85442	KNDC1	-1.90236
XP_016776174.1//PREDICTED: V(D)J recombination-activating protein 1 isoform X1 [Pan troglodytes]	5896	RAG1	2.67655		NP_001181934.1//uncharacterized protein C11orf70 isoform 2 [Homo sapiens];XP_018891491.1//PREDICTED: uncharacterized protein C11orf70 homolog isoform X2 [Gorilla gorilla gorilla];NP_116319.2//uncharacterized protein C11orf70 isoform 1 [Homo sapiens]	85016	C11orf70	-1.9018
XP_008161258.1//PREDICTED: uncharacterized protein LOC101937174 [Chrysemys picta bellii];XP_018878337.1//PREDICTED: LOW QUALITY PROTEIN: mitochondrial import receptor subunit TOM40 homolog [Gorilla gorilla gorilla];XP_007974486.1//PREDICTED: LOW QUALITY PROTEIN: uncharacterized protein LOC103223590 [Chlorocebus sabaeus];NP_037442.3//uncharacterized protein C2orf27 isoform 1 [Homo sapiens];NP_9996…	29798	C2orf27A	2.67578		NP_005282.1//uracil nucleotide/cysteinyl leukotriene receptor isoform a [Homo sapiens]	2840	GPR17	-1.90116
NP_001275516.1//protein FAM83A isoform c [Homo sapiens];NP_001308559.1//protein FAM83A isoform d [Homo sapiens];XP_005251144.1//PREDICTED: protein FAM83A isoform X1 [Homo sapiens];NP_116288.2//protein FAM83A isoform a [Homo sapiens];NP_996889.1//protein FAM83A isoform b [Homo sapiens]	84985	FAM83A	2.66893		XP_016798450.1//PREDICTED: E3 ubiquitin-protein ligase HUWE1 isoform X4 [Pan troglodytes];EAW93160.1//HECT, UBA and WWE domain containing 1, isoform CRA_a [Homo sapiens];XP_011529049.1//PREDICTED: E3 ubiquitin-protein ligase HUWE1 isoform X9 [Homo sapiens];NP_113584.3//E3 ubiquitin-protein ligase HUWE1 [Homo sapiens]	10075	HUWE1	-1.90107
NP_006032.1//heparan sulfate glucosamine 3-O-sulfotransferase 3B1 [Homo sapiens]	9953	HS3ST3B1	2.66577		NP_071342.2//C-X-C motif chemokine 16 precursor [Homo sapiens]	58191	CXCL16	-1.90077
XP_003776723.2//PREDICTED: uncharacterized protein LOC100939355 [Pongo abelii]	56133	PCDHB2	2.665		NP_899063.2//voltage-dependent calcium channel gamma-like subunit [Homo sapiens]	140738	TMEM37	-1.89943
NP_005243.1//proto-oncogene c-Fos [Homo sapiens]	2353	FOS	2.6632		NP_002290.2//lactase-phlorizin hydrolase preproprotein [Homo sapiens]	3938	LCT	-1.89943
XP_003265191.1//PREDICTED: tumor-associated calcium signal transducer 2 [Nomascus leucogenys]	4070	TACSTD2	2.66151		NP_001035224.1//paralemmin-1 isoform 2 [Homo sapiens];NP_002570.2//paralemmin-1 isoform 1 [Homo sapiens]	5064	PALM	-1.89527
EAW64864.1//plexin B1, isoform CRA_a [Homo sapiens];CAB57277.1//semaphorin receptor [Homo sapiens]	5364	PLXNB1	2.66099		NP_003889.1//synaptojanin-2 isoform 1 [Homo sapiens]	8871	SYNJ2	-1.895
NP_003905.1//cyclin-A1 isoform a [Homo sapiens];NP_001104515.1//cyclin-A1 isoform b [Homo sapiens];XP_003913816.3//cyclin-A1 isoform X1 [Papio anubis];XP_009190036.2//cyclin-A1 isoform X2 [Papio anubis]	8900	CCNA1	2.65673		NP_001092267.1//TOX high mobility group box family member 2 isoform a [Homo sapiens];NP_001193618.1//TOX high mobility group box family member 2 isoform 2 [Bos taurus];NP_001092268.1//TOX high mobility group box family member 2 isoform b [Homo sapiens]	84969	TOX2	-1.89468
NP_783860.1//synaptotagmin-9 [Homo sapiens]	143425	SYT9	2.65589		NP_612429.2//protein AHNAK2 isoform 1 [Homo sapiens];BAC23115.1//KIAA2019 protein, partial [Homo sapiens];XP_015309749.1//PREDICTED: protein AHNAK2 [Macaca fascicularis]	113146	AHNAK2	-1.89414
KMZ96395.1//hypothetical protein PVNG_06086 [Plasmodium vivax North Korean];NP_001336471.1//GRAM domain-containing protein 2B isoform 7 [Homo sapiens];NP_001336470.1//GRAM domain-containing protein 2B isoform 6 [Homo sapiens];NP_076416.2//GRAM domain-containing protein 2B isoform 2 [Homo sapiens];NP_001139794.1//GRAM domain-containing protein 2B isoform 5 [Homo sapiens];NP_001139793.1//GRAM domai…	65983	GRAMD2B	2.65353		XP_017704478.1//PREDICTED: brefeldin A-inhibited guanine nucleotide-exchange protein 3 isoform X1 [Rhinopithecus bieti]	57221	ARFGEF3	-1.89413
NP_001021100.3//tubulin monoglycylase TTLL3 [Homo sapiens];NP_001185722.1//ARPC4-TTLL3 fusion protein [Homo sapiens]	26140	TTLL3	2.65206		NP_612428.2//mitochondrial fission regulator 2 isoform a [Homo sapiens]	113115	MTFR2	-1.89371
XP_003261735.1//PREDICTED: vitamin K-dependent protein S isoform X3 [Nomascus leucogenys];XP_012356549.1//PREDICTED: vitamin K-dependent protein S isoform X1 [Nomascus leucogenys]	5627	PROS1	2.65178		XP_008970657.1//PREDICTED: gastrotropin isoform X2 [Pan paniscus];NP_001035532.1//gastrotropin isoform 1 [Homo sapiens]	2172	FABP6	-1.89371
NP_001494.2//phosphatidylinositol-glycan-specific phospholipase D precursor [Homo sapiens]	2822	GPLD1	2.64389		XP_004443423.2//PREDICTED: uncharacterized protein LOC101401292 [Ceratotherium simum simum]	550643	NBDY	-1.89275
XP_007976807.1//PREDICTED: delta(24)-sterol reductase [Chlorocebus sabaeus]	1718	DHCR24	2.64356		NP_996879.1//sperm-associated antigen 17 [Homo sapiens]	200162	SPAG17	-1.89136
NP_001129383.1//phosphoinositide-3-kinase-interacting protein 1 isoform 2 precursor [Homo sapiens];NP_443112.2//phosphoinositide-3-kinase-interacting protein 1 isoform 1 precursor [Homo sapiens]	113791	PIK3IP1	2.63664		NP_001171607.1//pseudouridine-5'-phosphatase isoform d [Homo sapiens];NP_001129037.1//pseudouridine-5'-phosphatase isoform a [Homo sapiens];NP_001171606.1//pseudouridine-5'-phosphatase isoform c [Homo sapiens];NP_036212.3//pseudouridine-5'-phosphatase isoform b [Homo sapiens]	8226	PUDP	-1.88742
NP_001010872.1//protein FAM83B [Homo sapiens]	222584	FAM83B	2.63393		NP_000937.1//DNA primase small subunit [Homo sapiens]	5557	PRIM1	-1.88312
AAH32517.2//NGF protein, partial [Homo sapiens]	4803	NGF	2.63209		NP_203699.1//collagen alpha-5(IV) chain isoform 2 precursor [Homo sapiens];NP_000486.1//collagen alpha-5(IV) chain isoform 1 precursor [Homo sapiens]	1287	COL4A5	-1.88264
NP_001123199.1//puratrophin-1 isoform 1 [Homo sapiens];NP_001123203.1//puratrophin-1 isoform 2 [Homo sapiens];AAH82974.1//PLEKHG4 protein [Homo sapiens]	25894	PLEKHG4	2.63128		XP_015210085.1//PREDICTED: polycomb complex protein BMI-1 isoform X1 [Lepisosteus oculatus]	648	BMI1	-1.88195
NP_005931.2//stromelysin-3 preproprotein [Homo sapiens]	4320	MMP11	2.62734		NP_071430.2//receptor-transporting protein 4 [Homo sapiens]	64108	RTP4	-1.88147
XP_011741195.1//PREDICTED: alpha-N-acetylgalactosaminide alpha-2,6-sialyltransferase 5 isoform X3 [Macaca nemestrina];NP_112227.1//alpha-N-acetylgalactosaminide alpha-2,6-sialyltransferase 5 isoform 1 [Homo sapiens];NP_001307203.1//alpha-N-acetylgalactosaminide alpha-2,6-sialyltransferase 5 isoform 3 [Homo sapiens]	81849	ST6GALNAC5	2.62603		NP_001337744.1//growth factor receptor-bound protein 10 isoform d [Homo sapiens];BAA13198.2//KIAA0207, partial [Homo sapiens];NP_001001549.1//growth factor receptor-bound protein 10 isoform b [Homo sapiens];NP_001337743.1//growth factor receptor-bound protein 10 isoform a [Homo sapiens];XP_007979492.1//PREDICTED: growth factor receptor-bound protein 10 isoform X1 [Chlorocebus sabaeus]	2887	GRB10	-1.87953
XP_009441804.2//PREDICTED: coiled-coil domain-containing protein 148 isoform X6 [Pan troglodytes];AAM49716.1//unknown [Homo sapiens];NP_620158.3//coiled-coil domain-containing protein 148 isoform 1 [Homo sapiens]	130940	CCDC148	2.62565		BAC86168.1//unnamed protein product [Homo sapiens];XP_015100165.1//PREDICTED: golgin subfamily A member 7B, partial [Vicugna pacos];XP_006880261.1//PREDICTED: uncharacterized protein LOC102851036 [Elephantulus edwardii]	401647	GOLGA7B	-1.87829
XP_005249365.1//PREDICTED: protein delta homolog 2 isoform X1 [Homo sapiens];XP_011513125.1//PREDICTED: protein delta homolog 2 isoform X2 [Homo sapiens]	65989	DLK2	2.62529		NP_068812.1//solute carrier family 22 member 3 [Homo sapiens]	6581	SLC22A3	-1.87816
AAH51799.1//SREBF2 protein, partial [Homo sapiens]	6721	SREBF2	2.62095		XP_016805324.1//PREDICTED: glycerol-3-phosphate dehydrogenase, mitochondrial isoform X1 [Pan troglodytes]	2820	GPD2	-1.87633
NP_000575.1//interleukin-8 isoform 1 precursor [Homo sapiens];NP_001341769.1//interleukin-8 isoform 2 precursor [Homo sapiens]	3576	CXCL8	2.61889		XP_016874252.1//PREDICTED: serine dehydratase-like isoform X1 [Homo sapiens]	113675	SDSL	-1.87485
XP_523607.3//PREDICTED: schlafen family member 5 [Pan troglodytes]	162394	SLFN5	2.61784		XP_016778110.1//PREDICTED: alpha-N-acetylneuraminide alpha-2,8-sialyltransferase isoform X1 [Pan troglodytes];XP_001099511.1//PREDICTED: alpha-N-acetylneuraminide alpha-2,8-sialyltransferase isoform X1 [Macaca mulatta]	6489	ST8SIA1	-1.87432
NP_005985.3//T-box transcription factor TBX2 [Homo sapiens]	6909	TBX2	2.61767		NP_061891.1//inactive ubiquitin thioesterase FAM105A [Homo sapiens]	54491	FAM105A	-1.87402
NP_000590.1//insulin-like growth factor-binding protein 5 precursor [Homo sapiens]	3488	IGFBP5	2.61537		NP_001291675.1//rhomboid-related protein 2 isoform 1 [Homo sapiens];XP_001170423.2//PREDICTED: rhomboid-related protein 2 isoform X1 [Pan troglodytes]	54933	RHBDL2	-1.87389
XP_001147136.4//PREDICTED: LOW QUALITY PROTEIN: zinc finger protein 676 [Pan troglodytes]	163223	ZNF676	2.61348		NP_001159375.1//syntaxin-1A isoform 2 [Homo sapiens];XP_002743976.1//PREDICTED: syntaxin-1A isoform X1 [Callithrix jacchus];BAC78519.1//syntaxin 1C [Homo sapiens]	6804	STX1A	-1.87365
XP_017801521.1//synaptotagmin-1 isoform X2 [Papio anubis];XP_017374857.1//PREDICTED: synaptotagmin-1 isoform X1 [Cebus capucinus imitator]	6857	SYT1	2.61299		NP_001073998.2//WAS/WASL-interacting protein family member 3 [Homo sapiens]	644150	WIPF3	-1.87261
XP_007959780.1//PREDICTED: myomesin-2 isoform X2 [Chlorocebus sabaeus];CAA48832.1//165kD protein [Homo sapiens]	9172	MYOM2	2.60556		XP_009422894.1//PREDICTED: protein C12orf4 homolog isoform X1 [Pan troglodytes];XP_018894928.1//PREDICTED: protein C12orf4 homolog isoform X1 [Gorilla gorilla gorilla];NP_001333082.1//protein C12orf4 isoform b [Homo sapiens];XP_007965468.1//PREDICTED: uncharacterized protein C12orf4 homolog [Chlorocebus sabaeus];NP_001333085.1//protein C12orf4 isoform c [Homo sapiens]	57102	C12orf4	-1.87244
NP_001034463.4//coiled-coil domain-containing protein 183 [Homo sapiens]	84960	CCDC183	2.60368		EAW54331.1//chromosome 10 open reading frame 35, isoform CRA_b [Homo sapiens];XP_005269663.1//PREDICTED: uncharacterized protein C10orf35 isoform X1 [Homo sapiens]	219738	FAM241B	-1.87187
NP_009224.2//complement C4-A isoform 1 preproprotein [Homo sapiens];NP_001239133.1//complement C4-A isoform 2 preproprotein [Homo sapiens]	720	C4A	2.60328		NP_001316673.1//protein DPCD isoform 4 [Homo sapiens];EAW49754.1//deleted in a mouse model of primary ciliary dyskinesia, isoform CRA_a [Homo sapiens];EAW49755.1//deleted in a mouse model of primary ciliary dyskinesia, isoform CRA_b [Homo sapiens]	25911	DPCD	-1.87175
NP_001157918.1//uncharacterized protein C6orf132 [Homo sapiens];EAX04082.1//hCG1821876, isoform CRA_a, partial [Homo sapiens]	647024	C6orf132	2.60206		XP_005266998.1//PREDICTED: discoidin, CUB and LCCL domain-containing protein 1 isoform X1 [Homo sapiens];XP_011534075.1//PREDICTED: discoidin, CUB and LCCL domain-containing protein 1 isoform X3 [Homo sapiens]	285761	DCBLD1	-1.87153
NP_068373.1//fatty acid desaturase 3 [Homo sapiens];XP_009244554.1//PREDICTED: fatty acid desaturase 3 [Pongo abelii];BAH12081.1//unnamed protein product [Homo sapiens]	3995	FADS3	2.59811		NP_036471.1//tetraspanin-15 isoform 1 [Homo sapiens];NP_001338192.1//tetraspanin-15 isoform 2 [Homo sapiens]	23555	TSPAN15	-1.86999
NP_775924.1//sodium/hydrogen exchanger 9 [Homo sapiens];EFB18269.1//hypothetical protein PANDA_005050 [Ailuropoda melanoleuca];EAW78950.1//solute carrier family 9 (sodium/hydrogen exchanger), member 9, isoform CRA_a [Homo sapiens]	285195	SLC9A9	2.59806		XP_005247295.1//PREDICTED: 1-phosphatidylinositol 4,5-bisphosphate phosphodiesterase eta-1 isoform X1 [Homo sapiens];NP_001336180.1//1-phosphatidylinositol 4,5-bisphosphate phosphodiesterase eta-1 isoform d [Homo sapiens];NP_001124432.1//1-phosphatidylinositol 4,5-bisphosphate phosphodiesterase eta-1 isoform a [Homo sapiens];NP_001124433.1//1-phosphatidylinositol 4,5-bisphosphate phosphodiesteras…	23007	PLCH1	-1.86489
NP_001257863.1//janus kinase and microtubule-interacting protein 2 isoform 2 [Homo sapiens];NP_001269211.1//janus kinase and microtubule-interacting protein 2 isoform 4 [Homo sapiens];XP_012880965.1//PREDICTED: janus kinase and microtubule-interacting protein 2 isoform X1 [Dipodomys ordii];NP_001257870.1//janus kinase and microtubule-interacting protein 2 isoform 1 [Homo sapiens]	9832	JAKMIP2	2.59763		NP_001120680.1//methylcytosine dioxygenase TET2 isoform a [Homo sapiens];NP_060098.3//methylcytosine dioxygenase TET2 isoform b [Homo sapiens]	54790	TET2	-1.86474
XP_001092240.2//PREDICTED: uncharacterized protein LOC702067 [Macaca mulatta]	2919	CXCL1	2.59754		NP_001308468.1//TOG array regulator of axonemal microtubules protein 2 isoform 3 [Homo sapiens];XP_018877121.1//PREDICTED: protein FAM179A [Gorilla gorilla gorilla];NP_001308467.1//TOG array regulator of axonemal microtubules protein 2 isoform 2 [Homo sapiens]	165186	TOGARAM2	-1.86166
BAC98115.1//mKIAA1180 protein, partial [Mus musculus];XP_011756303.1//PREDICTED: protein NDRG4 isoform X2 [Macaca nemestrina];XP_016011468.1//PREDICTED: protein NDRG4 isoform X1 [Rousettus aegyptiacus];XP_016011470.1//PREDICTED: protein NDRG4 isoform X3 [Rousettus aegyptiacus];XP_006721320.1//PREDICTED: protein NDRG4 isoform X12 [Homo sapiens];XP_017734420.1//PREDICTED: protein NDRG4 isoform X2 […	65009	NDRG4	2.59409		XP_011760866.1//PREDICTED: LOW QUALITY PROTEIN: zinc finger protein 254 [Macaca nemestrina];XP_004089302.2//PREDICTED: zinc finger protein 91-like [Nomascus leucogenys];XP_008985905.2//PREDICTED: zinc finger protein 254-like isoform X2 [Callithrix jacchus];EAW84957.1//hCG1804533, isoform CRA_a [Homo sapiens];EAW93800.1//hypothetical protein MGC72075, isoform CRA_c [Homo sapiens];XP_017823389.1//P…	9534	ZNF254	-1.86154
NP_055286.1//serine protease inhibitor Kazal-type 4 precursor [Homo sapiens]	27290	SPINK4	2.5883		NP_006408.3//interferon-induced protein 44 [Homo sapiens];XP_005270437.1//PREDICTED: interferon-induced protein 44 isoform X3 [Homo sapiens]	10561	IFI44	-1.86069
NP_955805.1//coiled-coil domain-containing protein 80 precursor [Homo sapiens]	151887	CCDC80	2.5862		NP_055710.2//centrosomal protein of 162 kDa isoform a [Homo sapiens]	22832	CEP162	-1.85919
XP_011895142.1//PREDICTED: polyadenylate-binding protein-interacting protein 2B isoform X1 [Cercocebus atys]	400961	PAIP2B	2.58591		XP_011721195.1//PREDICTED: beta-1,4-galactosyltransferase 5 [Macaca nemestrina]	9334	B4GALT5	-1.85634
NP_060638.2//uncharacterized protein C14orf105 isoform 2 [Homo sapiens];NP_001269986.1//uncharacterized protein C14orf105 isoform 3 [Homo sapiens];NP_001269987.1//uncharacterized protein C14orf105 isoform 4 [Homo sapiens];NP_001269985.1//uncharacterized protein C14orf105 isoform 1 [Homo sapiens];XP_008955274.1//PREDICTED: uncharacterized protein C14orf105 homolog isoform X4 [Pan paniscus]	55195	CCDC198	2.5849		XP_011533780.1//PREDICTED: NKG2D ligand 4 isoform X3 [Homo sapiens];NP_001230256.1//NKG2D ligand 4 isoform 3 precursor [Homo sapiens];XP_008962157.1//PREDICTED: NKG2D ligand 4 isoform X3 [Pan paniscus];NP_631904.1//NKG2D ligand 4 isoform 1 precursor [Homo sapiens];XP_003811565.1//PREDICTED: NKG2D ligand 4 isoform X4 [Pan paniscus]	135250	RAET1E	-1.85627
XP_011511045.1//PREDICTED: Krueppel-like factor 15 isoform X1 [Homo sapiens]	28999	KLF15	2.58268		EAW96196.1//mago-nashi homolog, isoform CRA_a [Homo sapiens];XP_017373673.1//PREDICTED: protein mago nashi homolog 2 isoform X2 [Cebus capucinus imitator];ELR45829.1//Protein mago nashi-like protein 2, partial [Bos mutus];XP_005378983.1//PREDICTED: protein mago nashi homolog 2 isoform X2 [Chinchilla lanigera]	55110	MAGOHB	-1.85612
NP_006841.1//interleukin-24 isoform 1 precursor [Homo sapiens];NP_001172086.1//interleukin-24 isoform 4 precursor [Homo sapiens];NP_001172085.1//interleukin-24 isoform 3 precursor [Homo sapiens]	11009	IL24	2.5818		NP_001186480.1//cell death activator CIDE-3 isoform 2 [Homo sapiens];NP_001186552.1//cell death activator CIDE-3 isoform 1 [Homo sapiens];XP_021789904.1//cell death activator CIDE-3 isoform X1 [Papio anubis];NP_071377.2//cell death activator CIDE-3 isoform 3 [Homo sapiens]	63924	CIDEC	-1.85596
NP_699181.2//F-box/LRR-repeat protein 16 [Homo sapiens]	146330	FBXL16	2.58014		NP_055058.2//A disintegrin and metalloproteinase with thrombospondin motifs 3 preproprotein [Homo sapiens]	9508	ADAMTS3	-1.85542
NP_942009.1//prostaglandin E2 receptor EP3 subtype isoform 6 [Homo sapiens];AGG38918.1//proastaglandin E2 receptor 3 isoform 7, partial [Macaca fascicularis];AGG38917.1//proastaglandin E2 receptor 3 isoform 5, partial [Macaca fascicularis];XP_017387353.1//PREDICTED: prostaglandin E2 receptor EP3 subtype [Cebus capucinus imitator];XP_011540112.1//PREDICTED: prostaglandin E2 receptor EP3 subtype is…	5733	PTGER3	2.57985		XP_011944937.1//PREDICTED: 3 beta-hydroxysteroid dehydrogenase type 7 isoform X5 [Cercocebus atys];XP_008957866.1//PREDICTED: 3 beta-hydroxysteroid dehydrogenase type 7 isoform X1 [Pan paniscus];XP_011741736.1//PREDICTED: 3 beta-hydroxysteroid dehydrogenase type 7 isoform X1 [Macaca nemestrina];XP_019661010.1//PREDICTED: 3 beta-hydroxysteroid dehydrogenase type 7 isoform X5 [Ailuropoda melanoleuc…	80270	HSD3B7	-1.85263
NP_056008.1//activity-regulated cytoskeleton-associated protein [Homo sapiens]	23237	ARC	2.57886		NP_699192.1//serine/threonine-protein kinase NIM1 [Homo sapiens]	167359	NIM1K	-1.85212
NP_003982.1//endothelin receptor type B isoform 2 precursor [Homo sapiens];XP_014976756.1//PREDICTED: endothelin B receptor isoform X1 [Macaca mulatta];NP_001188326.1//endothelin receptor type B isoform 3 [Homo sapiens];XP_016809897.1//PREDICTED: zinc finger protein 454 isoform X2 [Pan troglodytes]	1910	EDNRB	2.5769		NP_065973.2//serine/threonine-protein kinase WNK3 isoform 1 [Homo sapiens];NP_001002838.1//serine/threonine-protein kinase WNK3 isoform 2 [Homo sapiens]	65267	WNK3	-1.85121
NP_001552.2//tumor necrosis factor receptor superfamily member 9 precursor [Homo sapiens]	3604	TNFRSF9	2.57606		NP_001337924.1//inactive ubiquitin carboxyl-terminal hydrolase 54 isoform 4 [Homo sapiens];XP_005269639.1//PREDICTED: inactive ubiquitin carboxyl-terminal hydrolase 54 isoform X15 [Homo sapiens];NP_001307366.1//inactive ubiquitin carboxyl-terminal hydrolase 54 isoform 2 [Homo sapiens];EAW54503.1//ubiquitin specific peptidase 54, isoform CRA_b [Homo sapiens];NP_689799.3//inactive ubiquitin carboxy…	159195	USP54	-1.84917
NP_004515.2//lethal(2) giant larvae protein homolog 2 isoform a [Homo sapiens];NP_001026973.1//lethal(2) giant larvae protein homolog 2 isoform c [Homo sapiens];XP_016880116.1//PREDICTED: lethal(2) giant larvae protein homolog 2 isoform X4 [Homo sapiens];XP_003279128.2//PREDICTED: lethal(2) giant larvae protein homolog 2 [Nomascus leucogenys]	3993	LLGL2	2.57521		XP_521427.2//PREDICTED: probable G-protein coupled receptor 158 [Pan troglodytes];NP_065803.2//probable G-protein coupled receptor 158 precursor [Homo sapiens]	57512	GPR158	-1.84789
NP_004408.1//dual specificity protein phosphatase 1 [Homo sapiens]	1843	DUSP1	2.57488		XP_021788193.1//nucleoporin-62 C-terminal-like protein isoform X1 [Papio anubis]	54830	NUP62CL	-1.84698
NP_653258.2//highly divergent homeobox isoform 1 [Homo sapiens];XP_017376758.1//PREDICTED: highly divergent homeobox [Cebus capucinus imitator]	139324	HDX	2.57467		NP_001275997.1//lymphoid-specific helicase isoform 3 [Homo sapiens];NP_060533.2//lymphoid-specific helicase isoform 1 [Homo sapiens];NP_001276001.1//lymphoid-specific helicase isoform 7 [Homo sapiens];NP_001276002.1//lymphoid-specific helicase isoform 8 [Homo sapiens];NP_001276004.1//lymphoid-specific helicase isoform 10 [Homo sapiens];NP_001275996.1//lymphoid-specific helicase isoform 2 [Homo sa…	3070	HELLS	-1.84393
XP_010386645.1//PREDICTED: thrombospondin-2 isoform X1 [Rhinopithecus roxellana];XP_012520270.1//PREDICTED: thrombospondin-2 [Propithecus coquereli]	7058	THBS2	2.57423		CAE45954.1//hypothetical protein, partial [Homo sapiens];NP_001164024.1//V-set and immunoglobulin domain-containing protein 1 isoform 1 precursor [Homo sapiens]	340547	VSIG1	-1.84311
XP_004043697.2//PREDICTED: lymphotoxin-beta isoform X1 [Gorilla gorilla gorilla]	4050	LTB	2.57418		XP_016885440.1//PREDICTED: protein FAM104B isoform X1 [Homo sapiens];XP_003807192.1//PREDICTED: protein FAM104B isoform X2 [Pan paniscus];XP_016799524.1//PREDICTED: protein FAM104B isoform X6 [Pan troglodytes];XP_009233176.1//PREDICTED: protein FAM104B isoform X7 [Pongo abelii];XP_004064294.1//PREDICTED: protein FAM104B isoform X4 [Gorilla gorilla gorilla];XP_009233174.1//PREDICTED: protein FAM10…	90736	FAM104B	-1.84291
XP_012497726.1//PREDICTED: protein FAM167B [Propithecus coquereli]	84734	FAM167B	2.57277		NP_001954.2//pro-epidermal growth factor isoform 1 preproprotein [Homo sapiens];XP_003776564.1//PREDICTED: pro-epidermal growth factor isoform X3 [Pongo abelii];NP_001171602.1//pro-epidermal growth factor isoform 3 precursor [Homo sapiens];NP_001171601.1//pro-epidermal growth factor isoform 2 precursor [Homo sapiens];XP_016863341.1//PREDICTED: pro-epidermal growth factor isoform X10 [Homo sapiens…	1950	EGF	-1.84234
NP_066959.1//reticulon-1 isoform A [Homo sapiens];XP_006199779.1//PREDICTED: reticulon-1-A [Vicugna pacos]	6252	RTN1	2.57251		NP_001305426.1//kappa-type opioid receptor isoform 1x [Homo sapiens]	4986	OPRK1	-1.84145
NP_001080.2//ATP-binding cassette sub-family A member 3 [Homo sapiens]	21	ABCA3	2.57008		XP_004429071.1//PREDICTED: disco-interacting protein 2 homolog B isoform X2 [Ceratotherium simum simum]	57609	DIP2B	-1.83996
XP_011791495.1//PREDICTED: contactin-1 isoform X3 [Colobus angolensis palliatus];XP_011791492.1//PREDICTED: contactin-1 isoform X1 [Colobus angolensis palliatus]	1272	CNTN1	2.56874		XP_016871845.1//PREDICTED: cyclin-J isoform X3 [Homo sapiens];XP_016871843.1//PREDICTED: cyclin-J isoform X1 [Homo sapiens];XP_016871844.1//PREDICTED: cyclin-J isoform X2 [Homo sapiens]	54619	CCNJ	-1.83991
NP_066293.2//keratin, type I cuticular Ha4 [Homo sapiens]	3885	KRT34	2.56408		AAD14011.1//chlordecone reductase homolog [Homo sapiens];NP_001240838.1//aldo-keto reductase family 1 member C3 isoform 3 [Homo sapiens]	8644	AKR1C3	-1.83655
NP_003623.1//contactin-associated protein 1 precursor [Homo sapiens]	8506	CNTNAP1	2.56275		NP_001158608.1//probable E3 ubiquitin-protein ligase HERC6 isoform 2 [Homo sapiens];NP_060382.3//probable E3 ubiquitin-protein ligase HERC6 isoform 1 [Homo sapiens]	55008	HERC6	-1.83579
BAD93149.1//thrombospondin 1 precursor variant, partial [Homo sapiens];XP_012504837.1//PREDICTED: thrombospondin-1 [Propithecus coquereli]	7057	THBS1	2.56195		OBS73069.1//hypothetical protein A6R68_12362 [Neotoma lepida];XP_016795002.1//PREDICTED: SH3 and multiple ankyrin repeat domains protein 3 isoform X5 [Pan troglodytes];NP_277052.1//SH3 and multiple ankyrin repeat domains protein 3 [Homo sapiens]	85358	SHANK3	-1.83578
XP_012605070.1//protein CBFA2T1 isoform X4 [Microcebus murinus];XP_011792448.1//PREDICTED: LOW QUALITY PROTEIN: protein CBFA2T1 [Colobus angolensis palliatus];XP_014315183.1//PREDICTED: protein CBFA2T1 isoform X1 [Myotis lucifugus];XP_008253946.1//PREDICTED: LOW QUALITY PROTEIN: protein CBFA2T1 [Oryctolagus cuniculus];XP_012373560.1//PREDICTED: protein CBFA2T1 isoform X1 [Dasypus novemcinctus];XP…	862	RUNX1T1	2.56154		NP_001092907.1//zinc finger protein 30 isoform a [Homo sapiens];NP_919306.2//zinc finger protein 30 isoform b [Homo sapiens]	90075	ZNF30	-1.83572
XP_010358337.1//PREDICTED: rab effector MyRIP isoform X3 [Rhinopithecus roxellana];AAH92512.1//Myosin VIIA and Rab interacting protein [Homo sapiens];NP_056275.2//rab effector MyRIP isoform a [Homo sapiens];NP_001271353.1//rab effector MyRIP isoform b [Homo sapiens]	25924	MYRIP	2.56154		NP_116764.2//caspase-2 isoform 1 preproprotein [Homo sapiens];EAW51864.1//hCG20684, isoform CRA_d [Homo sapiens];EAW51861.1//hCG20684, isoform CRA_b [Homo sapiens]	835	CASP2	-1.83525
CAD97961.1//hypothetical protein, partial [Homo sapiens]	257194	NEGR1	2.55835		NP_001166936.1//kinesin-like protein KIF21A isoform 4 [Homo sapiens];XP_016875097.1//PREDICTED: kinesin-like protein KIF21A isoform X9 [Homo sapiens];XP_006719556.1//PREDICTED: kinesin-like protein KIF21A isoform X7 [Homo sapiens];NP_001166935.1//kinesin-like protein KIF21A isoform 1 [Homo sapiens];NP_060111.2//kinesin-like protein KIF21A isoform 2 [Homo sapiens];XP_016875100.1//PREDICTED: kinesi…	55605	KIF21A	-1.83328
EPQ08921.1//Myelin proteolipid protein [Myotis brandtii];NP_001291933.1//myelin proteolipid protein isoform 3 [Homo sapiens];NP_955772.1//myelin proteolipid protein isoform 2 [Homo sapiens]	5354	PLP1	2.55671		NP_056953.2//peroxisome proliferator-activated receptor gamma isoform 2 [Homo sapiens];AAO66458.1//CREB3L2-PPARgamma [Homo sapiens];XP_011532145.1//PREDICTED: peroxisome proliferator-activated receptor gamma isoform X3 [Homo sapiens];NP_001341598.1//peroxisome proliferator-activated receptor gamma isoform 5 [Homo sapiens];NP_001341597.1//peroxisome proliferator-activated receptor gamma isoform 4 …	5468	PPARG	-1.83275
NP_005319.1//hyaluronan synthase 2 [Homo sapiens]	3037	HAS2	2.55537		XP_017704023.1//PREDICTED: LOW QUALITY PROTEIN: zinc finger protein 430-like [Rhinopithecus bieti];XP_014198066.1//PREDICTED: LOW QUALITY PROTEIN: uncharacterized protein LOC100985752 [Pan paniscus]	148206	ZNF714	-1.83214
EDL02668.1//mCG7620, isoform CRA_b [Mus musculus]	57452	GALNT16	2.55398		XP_004032847.1//PREDICTED: pyruvate dehydrogenase (acetyl-transferring) kinase isozyme 1, mitochondrial isoform X2 [Gorilla gorilla gorilla];XP_004032848.1//PREDICTED: pyruvate dehydrogenase (acetyl-transferring) kinase isozyme 1, mitochondrial isoform X1 [Gorilla gorilla gorilla]	5163	PDK1	-1.83212
NP_060351.1//nicotinamide riboside kinase 1 isoform 1 [Homo sapiens];XP_012356260.1//PREDICTED: nicotinamide riboside kinase 1 isoform X1 [Nomascus leucogenys];NP_001121075.1//nicotinamide riboside kinase 1 isoform 2 [Homo sapiens]	54981	NMRK1	2.54925		EAL23884.1//similar to importin alpha 1b [Homo sapiens]	402569	KPNA7	-1.83204
XP_006715103.3//PREDICTED: disheveled-associated activator of morphogenesis 2 isoform X2 [Homo sapiens]	23500	DAAM2	2.54885		NP_000666.2//adenosine receptor A2a [Homo sapiens]	135	ADORA2A	-1.83186
EAW97281.1//thyrotropin-releasing hormone degrading enzyme [Homo sapiens]	29953	TRHDE	2.54569		XP_007998391.1//PREDICTED: putative glycerol kinase 3 [Chlorocebus sabaeus];XP_011815059.1//PREDICTED: glycerol kinase-like isoform X2 [Colobus angolensis palliatus]	2710	GK	-1.83125
NP_004104.3//fibroblast growth factor 12 isoform 2 [Homo sapiens];NP_066360.1//fibroblast growth factor 12 isoform 1 [Homo sapiens]	2257	FGF12	2.54557		XP_016809435.1//PREDICTED: spermidine synthase [Pan troglodytes]	6723	SRM	-1.82877
NP_149988.1//UNC119-binding protein C5orf30 [Homo sapiens];XP_014321285.1//PREDICTED: UNC119-binding protein C5orf30 homolog isoform X2 [Myotis lucifugus]	90355	C5orf30	2.54406		XP_003816334.2//PREDICTED: uroporphyrinogen-III synthase isoform X1 [Pan paniscus];NP_001310966.1//uroporphyrinogen-III synthase isoform 3 [Homo sapiens];XP_018890620.1//PREDICTED: uroporphyrinogen-III synthase isoform X1 [Gorilla gorilla gorilla];XP_017393401.1//PREDICTED: uroporphyrinogen-III synthase isoform X1 [Cebus capucinus imitator]	7390	UROS	-1.82769
XP_012418540.1//PREDICTED: LOW QUALITY PROTEIN: grainyhead-like protein 2 homolog [Odobenus rosmarus divergens]	79977	GRHL2	2.53557		XP_011543847.1//PREDICTED: CTP synthase 2 isoform X1 [Homo sapiens];XP_002719955.1//PREDICTED: CTP synthase 2 isoform X1 [Oryctolagus cuniculus]	56474	CTPS2	-1.82703
NP_000589.2//insulin-like growth factor-binding protein 3 isoform b precursor [Homo sapiens];NP_001013416.1//insulin-like growth factor-binding protein 3 isoform a precursor [Homo sapiens]	3486	IGFBP3	2.53544		XP_006719084.1//PREDICTED: EF-hand calcium-binding domain-containing protein 4B isoform X1 [Homo sapiens];EAW88859.1//hypothetical protein MGC4266, isoform CRA_b [Homo sapiens];NP_116069.1//EF-hand calcium-binding domain-containing protein 4B isoform c [Homo sapiens];NP_001138430.1//EF-hand calcium-binding domain-containing protein 4B isoform a [Homo sapiens]	84766	CRACR2A	-1.82698
XP_017355463.1//PREDICTED: sphingosine 1-phosphate receptor 5 isoform X2 [Cebus capucinus imitator];XP_016790482.1//PREDICTED: sphingosine 1-phosphate receptor 5 isoform X1 [Pan troglodytes]	53637	S1PR5	2.53533		XP_004842625.1//ADP-ribosylation factor-like protein 5A [Heterocephalus glaber];EDL26907.1//ADP-ribosylation factor-like 5A, partial [Mus musculus];NP_036229.1//ADP-ribosylation factor-like protein 5A isoform 1 [Homo sapiens]	26225	ARL5A	-1.82627
XP_008994854.2//PREDICTED: arf-GAP with coiled-coil, ANK repeat and PH domain-containing protein 1 isoform X1 [Callithrix jacchus]	9744	ACAP1	2.53143		NP_001305098.1//phospholipid phosphatase 4 isoform e [Homo sapiens];NP_001305095.1//phospholipid phosphatase 4 isoform b [Homo sapiens];XP_001496078.4//PREDICTED: phosphatidate phosphatase PPAPDC1A [Equus caballus];XP_010363972.1//PREDICTED: phosphatidate phosphatase PPAPDC1A [Rhinopithecus roxellana];NP_001305096.1//phospholipid phosphatase 4 isoform c [Homo sapiens]	196051	PLPP4	-1.8245
NP_064553.1//serine/threonine-protein kinase PAK 6 isoform 1 [Homo sapiens]	106821730	BUB1B-PAK6	2.52926		NP_647596.1//myc box-dependent-interacting protein 1 isoform 4 [Homo sapiens];NP_001307571.1//myc box-dependent-interacting protein 1 isoform 15 [Homo sapiens];NP_001307570.1//myc box-dependent-interacting protein 1 isoform 12 [Homo sapiens];NP_647600.1//myc box-dependent-interacting protein 1 isoform 9 [Homo sapiens];NP_001307569.1//myc box-dependent-interacting protein 1 isoform 11 [Homo sapien…	274	BIN1	-1.82446
XP_011891551.1//PREDICTED: signal-induced proliferation-associated 1-like protein 2 isoform X3 [Cercocebus atys];NP_065859.3//signal-induced proliferation-associated 1-like protein 2 [Homo sapiens];XP_009230961.1//PREDICTED: signal-induced proliferation-associated 1-like protein 2 [Pongo abelii]	57568	SIPA1L2	2.52779		NP_115521.3//F-box only protein 30 [Homo sapiens]	84085	FBXO30	-1.82364
XP_017725223.1//PREDICTED: protein phosphatase 1J isoform X2 [Rhinopithecus bieti]	333926	PPM1J	2.52759		NP_009230.2//breast cancer type 1 susceptibility protein isoform 5 [Homo sapiens];XP_016785973.1//PREDICTED: breast cancer type 1 susceptibility protein homolog isoform X5 [Pan troglodytes];Q9GKK8.2//RecName: Full=Breast cancer type 1 susceptibility protein homolog; AltName: Full=RING-type E3 ubiquitin transferase BRCA1;ABA29217.1//breast cancer 1 early onset [Homo sapiens];AAC00049.1//Brca1-delt…	672	BRCA1	-1.82267
NP_004807.3//protein FAM189A2 precursor isoform b precursor [Homo sapiens];NP_001334924.1//protein FAM189A2 isoform a [Homo sapiens]	9413	FAM189A2	2.52481		NP_722580.3//adhesion G protein-coupled receptor F4 precursor [Homo sapiens]	221393	ADGRF4	-1.82104
NP_775912.2//ephrin type-A receptor 10 isoform 2 precursor [Homo sapiens];NP_001092909.1//ephrin type-A receptor 10 isoform 3 precursor [Homo sapiens]	284656	EPHA10	2.52139		NP_995580.1//neuromedin-B isoform 2 preproprotein [Homo sapiens];NP_066563.2//neuromedin-B isoform 1 preproprotein [Homo sapiens]	4828	NMB	-1.81811
XP_007181998.1//PREDICTED: LOW QUALITY PROTEIN: transgelin-3 [Balaenoptera acutorostrata scammoni]	29114	TAGLN3	2.5202		NP_001008489.1//pyridoxal phosphate phosphatase PHOSPHO2 [Homo sapiens]	493911	PHOSPHO2	-1.81649
XP_012293896.1//PR domain zinc finger protein 1 isoform X1 [Aotus nancymaae];XP_017399256.1//PREDICTED: PR domain zinc finger protein 1 isoform X3 [Cebus capucinus imitator]	639	PRDM1	2.5154		XP_011857628.1//PREDICTED: three prime repair exonuclease 2 [Mandrillus leucophaeus]	11219	TREX2	-1.816
AAH29530.1//Transmembrane protein 178 [Homo sapiens];EDL38533.1//RIKEN cDNA 2810417M05, partial [Mus musculus]	130733	TMEM178A	2.51314		NP_005092.1//ubiquitin-like protein ISG15 [Homo sapiens]	9636	ISG15	-1.81476
NP_002340.2//lymphocyte antigen 75 precursor [Homo sapiens]	4065	LY75	2.51198		NP_775776.2//ankyrin repeat domain-containing protein 29 isoform 1 [Homo sapiens];NP_001295167.1//ankyrin repeat domain-containing protein 29 isoform 2 [Homo sapiens];XP_011524133.1//PREDICTED: ankyrin repeat domain-containing protein 29 isoform X2 [Homo sapiens]	147463	ANKRD29	-1.81426
XP_003464269.2//PREDICTED: protein yippee-like 4 [Cavia porcellus]	219539	YPEL4	2.50915		XP_004032741.2//PREDICTED: secretory phospholipase A2 receptor isoform X1 [Gorilla gorilla gorilla];NP_001182570.1//secretory phospholipase A2 receptor isoform 3 precursor [Homo sapiens]	22925	PLA2R1	-1.81419
NP_001167023.1//transmembrane protease serine 4 isoform 5 [Homo sapiens];NP_063947.1//transmembrane protease serine 4 isoform 1 [Homo sapiens];NP_001077416.1//transmembrane protease serine 4 isoform 3 [Homo sapiens];NP_001167022.1//transmembrane protease serine 4 isoform 4 [Homo sapiens]	56649	TMPRSS4	2.5055		NP_001105.1//adenylate cyclase type 7 isoform 1 [Homo sapiens];XP_016785303.1//PREDICTED: adenylate cyclase type 7 isoform X3 [Pan troglodytes];NP_001272986.1//adenylate cyclase type 7 isoform 2 [Homo sapiens]	113	ADCY7	-1.81409
XP_006160175.1//PREDICTED: myosin-14 isoform X3 [Tupaia chinensis];XP_014447752.1//PREDICTED: myosin-14 isoform X4 [Tupaia chinensis];XP_017368022.1//PREDICTED: myosin-14 [Cebus capucinus imitator]	79784	MYH14	2.5055		NP_001295063.1//Fanconi anemia group M protein isoform 3 [Homo sapiens];NP_065988.1//Fanconi anemia group M protein isoform 1 [Homo sapiens];NP_001295062.1//Fanconi anemia group M protein isoform 2 [Homo sapiens]	57697	FANCM	-1.81386
XP_012630098.1//glia maturation factor gamma [Microcebus murinus];XP_008580296.1//PREDICTED: glia maturation factor gamma isoform X3 [Galeopterus variegatus]	9535	GMFG	2.50328		NP_001005851.1//zinc finger protein 780B [Homo sapiens]	163131	ZNF780B	-1.811
NP_001172024.1//allograft inflammatory factor 1-like isoform 3 [Homo sapiens];NP_001172025.1//allograft inflammatory factor 1-like isoform 4 [Homo sapiens];NP_113614.1//allograft inflammatory factor 1-like isoform 1 [Homo sapiens]	83543	AIF1L	2.50257		XP_001139916.2//PREDICTED: E3 ubiquitin-protein ligase UHRF1 isoform X1 [Pan troglodytes];NP_037414.3//E3 ubiquitin-protein ligase UHRF1 isoform 2 [Homo sapiens]	29128	UHRF1	-1.81066
XP_011796679.1//PREDICTED: DENN domain-containing protein 2A [Colobus angolensis palliatus]	27147	DENND2A	2.49715		NP_001164110.1//cyclin-dependent kinase 20 isoform 4 [Homo sapiens];NP_001034892.1//cyclin-dependent kinase 20 isoform 3 [Homo sapiens];XP_017827580.1//PREDICTED: cyclin-dependent kinase 20 isoform X2 [Callithrix jacchus];XP_017383984.1//PREDICTED: cyclin-dependent kinase 20 isoform X11 [Cebus capucinus imitator];NP_848519.1//cyclin-dependent kinase 20 isoform 1 [Homo sapiens];NP_036251.2//cyclin…	23552	CDK20	-1.80922
XP_017568744.1//PREDICTED: 85/88 kDa calcium-independent phospholipase A2 isoform X1 [Pygocentrus nattereri];XP_011528724.1//PREDICTED: 85/88 kDa calcium-independent phospholipase A2 isoform X2 [Homo sapiens];AAD41722.1//Ca2+-independent phospholipase A2 short isoform [Homo sapiens];XP_009436659.1//PREDICTED: 85/88 kDa calcium-independent phospholipase A2 isoform X3 [Pan troglodytes];AAD41723.1//…	8398	PLA2G6	2.49569		XP_005272752.3//PREDICTED: sodium-coupled neutral amino acid transporter 5 isoform X2 [Homo sapiens]	92745	SLC38A5	-1.80685
NP_001287651.1//LARGE xylosyl- and glucuronyltransferase 2 isoform b [Homo sapiens];NP_689525.3//LARGE xylosyl- and glucuronyltransferase 2 isoform a precursor [Homo sapiens]	120071	LARGE2	2.49492		NP_002629.1//elafin preproprotein [Homo sapiens]	5266	PI3	-1.80675
NP_997647.1//fibronectin isoform 1 precursor [Homo sapiens];NP_001293058.1//fibronectin isoform 8 precursor [Homo sapiens];CAD97984.1//hypothetical protein [Homo sapiens];XP_016859181.1//PREDICTED: fibronectin isoform X13 [Homo sapiens];BAD93077.1//Fibronectin 1 variant, partial [Homo sapiens];NP_001293059.1//fibronectin isoform 9 precursor [Homo sapiens];CAE45847.1//hypothetical protein, partial…	2335	FN1	2.49098		NP_852136.1//replication factor C subunit 2 isoform 1 [Homo sapiens];NP_001265721.1//replication factor C subunit 2 isoform 4 [Homo sapiens];NP_002905.2//replication factor C subunit 2 isoform 2 [Homo sapiens]	5982	RFC2	-1.80669
XP_004427271.1//PREDICTED: membrane frizzled-related protein isoform X1 [Ceratotherium simum simum];XP_007897862.1//PREDICTED: collagen alpha-1(X) chain-like [Callorhinchus milii]	114902	C1QTNF5	2.49079		NP_002305.1//LIM domain kinase 1 isoform 1 [Homo sapiens];XP_005595553.1//PREDICTED: LIM domain kinase 1 isoform X2 [Macaca fascicularis]	3984	LIMK1	-1.80566
NP_001034221.1//intercellular adhesion molecule 4 isoform 3 precursor [Homo sapiens];NP_001535.1//intercellular adhesion molecule 4 isoform 1 precursor [Homo sapiens]	3386	ICAM4	2.48385		XP_006512767.1//PREDICTED: tumor protein D53 isoform X3 [Mus musculus];XP_017388857.1//PREDICTED: tumor protein D53 isoform X18 [Cebus capucinus imitator];NP_003278.1//tumor protein D53 isoform 1 [Homo sapiens];NP_001305832.1//tumor protein D53 isoform 7 [Homo sapiens];AAC98475.1//tumor protein D53, partial [Homo sapiens];XP_017388843.1//PREDICTED: tumor protein D53 isoform X6 [Cebus capucinus im…	7164	TPD52L1	-1.8056
NP_001127877.1//RUN domain-containing protein 3B isoform b [Homo sapiens];XP_009451771.1//PREDICTED: RUN domain-containing protein 3B isoform X5 [Pan troglodytes];NP_001127878.1//RUN domain-containing protein 3B isoform c [Homo sapiens];NP_612147.1//RUN domain-containing protein 3B isoform a [Homo sapiens]	154661	RUNDC3B	2.48252		XP_011846432.1//PREDICTED: apoptosis-inducing factor 2 isoform X1 [Mandrillus leucophaeus]	84883	AIFM2	-1.80549
NP_997244.4//FRAS1-related extracellular matrix protein 2 precursor [Homo sapiens]	341640	FREM2	2.47661		AAA61336.1//ZP3 protein [Homo sapiens];NP_001103824.1//zona pellucida sperm-binding protein 3 isoform 1 precursor [Homo sapiens]	7784	ZP3	-1.80484
NP_001135815.1//chemokine-like receptor 1 isoform a [Homo sapiens]	1240	CMKLR1	2.47529		BAH12248.1//unnamed protein product [Homo sapiens];XP_008984266.1//PREDICTED: carboxylesterase 4A isoform X2 [Callithrix jacchus];XP_011521331.1//PREDICTED: carboxylesterase 4A isoform X14 [Homo sapiens];Q5XG92.2//RecName: Full=Carboxylesterase 4A; Flags: Precursor	283848	CES4A	-1.80268
NP_954869.1//putative tyrosine-protein phosphatase TPTE isoform gamma [Homo sapiens];AAH28719.1//Transmembrane phosphatase with tensin homology [Homo sapiens];NP_954870.2//putative tyrosine-protein phosphatase TPTE isoform alpha [Homo sapiens]	7179	TPTE	2.47277		NP_001124396.2//transmembrane protein 201 isoform 1 [Homo sapiens];NP_001010866.1//transmembrane protein 201 isoform 2 [Homo sapiens]	199953	TMEM201	-1.80212
NP_005310.1//histone H1.2 [Homo sapiens]	3006	HIST1H1C	2.47171		NP_001193873.1//chondroitin sulfate proteoglycan 5 isoform 4 precursor [Homo sapiens];NP_006565.2//chondroitin sulfate proteoglycan 5 isoform 1 precursor [Homo sapiens];NP_001193872.1//chondroitin sulfate proteoglycan 5 isoform 3 precursor [Homo sapiens]	10675	CSPG5	-1.80097
NP_001094385.1//BTB/POZ domain-containing protein KCTD19 [Homo sapiens]	146212	KCTD19	2.46841		NP_002044.2//guanylate-binding protein 1 [Homo sapiens]	2633	GBP1	-1.80068
NP_570141.3//phosphatidylinositol 3,4,5-trisphosphate 3-phosphatase TPTE2 isoform alpha [Homo sapiens];CAD13144.1//TPIP alpha lipid phosphatase [Homo sapiens];NP_001885.1//casein kinase I isoform epsilon [Homo sapiens]	102800317	LOC400927-CSNK1E	2.4655		XP_017383295.1//PREDICTED: nuclear receptor subfamily 4 group A member 3 isoform X1 [Cebus capucinus imitator];XP_011738484.1//PREDICTED: nuclear receptor subfamily 4 group A member 3 isoform X3 [Macaca nemestrina];AAB36006.1//steroid/thyroid orphan receptor homolog gene, partial [Homo sapiens]	8013	NR4A3	-1.79892
XP_017508865.1//PREDICTED: leucine-rich repeat LGI family member 2 [Manis javanica]	55203	LGI2	2.46428		NP_036233.2//tripartite motif-containing protein 29 isoform 1 [Homo sapiens];NP_001317311.1//tripartite motif-containing protein 29 isoform 2 [Homo sapiens]	23650	TRIM29	-1.79845
NP_001191.1//bone morphogenetic protein 2 preproprotein [Homo sapiens]	650	BMP2	2.46141		NP_002603.1//pyruvate dehydrogenase kinase, isozyme 4 [Homo sapiens]	5166	PDK4	-1.79779
NP_110429.1//protein FAM117A [Homo sapiens]	81558	FAM117A	2.4592		EAW90480.1//integrin, alpha E (antigen CD103, human mucosal lymphocyte antigen 1; alpha polypeptide) [Homo sapiens];XP_011522127.1//PREDICTED: integrin alpha-E isoform X3 [Homo sapiens]	3682	ITGAE	-1.79679
XP_003308526.1//PREDICTED: keratinocyte proline-rich protein [Pan troglodytes]	448834	KPRP	2.45712		NP_150279.1//brother of CDO isoform 2 precursor [Homo sapiens];NP_001288790.1//brother of CDO isoform 1 precursor [Homo sapiens];NP_001288796.1//brother of CDO isoform 3 precursor [Homo sapiens]	91653	BOC	-1.79669
NP_057069.1//angiopoietin-4 isoform 1 precursor [Homo sapiens];NP_001309738.1//angiopoietin-4 isoform 2 precursor [Homo sapiens]	51378	ANGPT4	2.45462		XP_012789520.1//PREDICTED: zinc finger protein 197 isoform X2 [Sorex araneus]	285349	ZNF660	-1.79494
NP_001956.3//early growth response protein 4 [Homo sapiens]	1961	EGR4	2.45462		CAD62614.1//unnamed protein product, partial [Homo sapiens];XP_007986184.1//PREDICTED: adenylosuccinate synthetase isozyme 1 isoform X2 [Chlorocebus sabaeus];XP_007942776.1//PREDICTED: adenylosuccinate synthetase isozyme 1 isoform X1 [Orycteropus afer afer]	122622	ADSSL1	-1.79484
NP_001695.1//adhesion G protein-coupled receptor B3 [Homo sapiens]	577	ADGRB3	2.45319		XP_018870410.1//PREDICTED: putative zinc finger protein 724 [Gorilla gorilla gorilla];XP_015155917.1//PREDICTED: LOW QUALITY PROTEIN: endogenous retrovirus group FC1 Env polyprotein-like [Gallus gallus]	339500	ZNF678	-1.79215
XP_011539975.1//PREDICTED: absent in melanoma 1-like protein isoform X3 [Homo sapiens]	55057	CRYBG2	2.4473		XP_016817230.1//PREDICTED: protein FAM102A isoform X2 [Pan troglodytes];XP_014719110.1//PREDICTED: protein FAM102A isoform X1 [Equus asinus]	399665	FAM102A	-1.79189
NP_004518.1//homeobox protein MOX-1 isoform 1 [Homo sapiens];XP_014975307.1//PREDICTED: homeobox protein MOX-1 isoform X2 [Macaca mulatta]	4222	MEOX1	2.44628		XP_015091703.1//PREDICTED: LOW QUALITY PROTEIN: uncharacterized protein LOC102544301 [Vicugna pacos];XP_006195790.2//PREDICTED: LOW QUALITY PROTEIN: zinc finger protein 850 [Camelus ferus]	389114	ZNF662	-1.79163
NP_001243182.1//adhesion G protein-coupled receptor E1 isoform 3 precursor [Homo sapiens];NP_001965.3//adhesion G protein-coupled receptor E1 isoform 1 precursor [Homo sapiens];NP_001243184.1//adhesion G protein-coupled receptor E1 isoform 5 precursor [Homo sapiens];NP_001243181.1//adhesion G protein-coupled receptor E1 isoform 2 precursor [Homo sapiens];NP_001243183.1//adhesion G protein-coupled…	2015	ADGRE1	2.44157		NP_653303.2//leucine-rich repeat-containing protein 71 [Homo sapiens];XP_005244984.1//PREDICTED: leucine-rich repeat-containing protein 71 isoform X5 [Homo sapiens]	149499	LRRC71	-1.79147
NP_001291654.1//PDZ domain-containing protein GIPC2 isoform 2 [Homo sapiens];NP_060125.4//PDZ domain-containing protein GIPC2 isoform 1 [Homo sapiens]	54810	GIPC2	2.43749		XP_018891147.1//PREDICTED: mitogen-activated protein kinase kinase kinase 8 isoform X1 [Gorilla gorilla gorilla];XP_019509950.1//PREDICTED: mitogen-activated protein kinase kinase kinase 8 isoform X1 [Hipposideros armiger]	1326	MAP3K8	-1.79087
XP_009230959.1//PREDICTED: pregnancy-specific beta-1-glycoprotein 5 isoform X4 [Pongo abelii];XP_011525434.1//PREDICTED: pregnancy-specific beta-1-glycoprotein 5 isoform X2 [Homo sapiens]	5673	PSG5	2.4349		NP_001306153.1//exonuclease 1 isoform c [Homo sapiens];NP_006018.4//exonuclease 1 isoform b [Homo sapiens];NP_003677.4//exonuclease 1 isoform a [Homo sapiens]	9156	EXO1	-1.79018
NP_001115.1//ADM precursor [Homo sapiens]	133	ADM	2.42509		NP_079345.1//zinc finger protein 703 [Homo sapiens]	80139	ZNF703	-1.78716
NP_690863.1//L-amino-acid oxidase isoform 1 precursor [Homo sapiens];NP_758962.1//L-amino-acid oxidase isoform 2 precursor [Homo sapiens];CAI54292.1//interleukin 4 induced protein 1 [Homo sapiens]	259307	IL4I1	2.42442		XP_016870014.1//PREDICTED: KN motif and ankyrin repeat domain-containing protein 1 isoform X8 [Homo sapiens];NP_001341261.1//KN motif and ankyrin repeat domain-containing protein 1 isoform d [Homo sapiens];NP_055973.2//KN motif and ankyrin repeat domain-containing protein 1 isoform L [Homo sapiens];NP_001341260.1//KN motif and ankyrin repeat domain-containing protein 1 isoform c [Homo sapiens];BA…	23189	KANK1	-1.78637
NP_002089.4//guanylyl cyclase-activating protein 2 [Homo sapiens]	2979	GUCA1B	2.42284		XP_010385706.1//PREDICTED: intraflagellar transport protein 22 homolog isoform X2 [Rhinopithecus roxellana];XP_010385705.1//PREDICTED: intraflagellar transport protein 22 homolog isoform X1 [Rhinopithecus roxellana];NP_073614.1//intraflagellar transport protein 22 homolog isoform a [Homo sapiens]	64792	IFT22	-1.78597
NP_001158255.1//2-oxoisovalerate dehydrogenase subunit alpha, mitochondrial isoform 2 precursor [Homo sapiens];NP_000700.1//2-oxoisovalerate dehydrogenase subunit alpha, mitochondrial isoform 1 precursor [Homo sapiens]	593	BCKDHA	2.41664		XP_008017149.1//PREDICTED: brain-specific angiogenesis inhibitor 1-associated protein 2-like protein 1 [Chlorocebus sabaeus]	55971	BAIAP2L1	-1.78536
XP_011529365.1//PREDICTED: acidic repeat-containing protein isoform X1 [Homo sapiens]	93953	GCNA	2.41507		NP_006298.1//sushi repeat-containing protein SRPX isoform 1 precursor [Homo sapiens];XP_011797440.1//PREDICTED: sushi repeat-containing protein SRPX isoform X3 [Colobus angolensis palliatus];NP_001164223.1//sushi repeat-containing protein SRPX isoform 4 precursor [Homo sapiens];NP_001164221.1//sushi repeat-containing protein SRPX isoform 2 precursor [Homo sapiens];NP_001164222.1//sushi repeat-con…	8406	SRPX	-1.78457
NP_036449.1//protein LDOC1 [Homo sapiens]	23641	LDOC1	2.41361		EAW93237.1//spindlin family, member 3, isoform CRA_b, partial [Homo sapiens];XP_019294787.1//PREDICTED: uncharacterized protein LOC109260792 isoform X1 [Panthera pardus];XP_012495378.1//PREDICTED: spindlin-3 [Propithecus coquereli]	169981	SPIN3	-1.78423
XP_003891371.2//tissue alpha-L-fucosidase [Papio anubis]	2517	FUCA1	2.41038		XP_004378617.1//PREDICTED: zinc finger protein 560 [Trichechus manatus latirostris];XP_017171168.1//PREDICTED: zinc finger protein 431-like isoform X1 [Mus musculus]	100529215	ZNF559-ZNF177	-1.78372
NP_001171670.1//fibrinogen beta chain isoform 2 preproprotein [Homo sapiens];NP_005132.2//fibrinogen beta chain isoform 1 preproprotein [Homo sapiens]	2244	FGB	2.41009		XP_019694695.1//PREDICTED: 10 kDa heat shock protein, mitochondrial [Felis catus]	3336	HSPE1	-1.78329
NP_001122107.1//RIMS-binding protein 3B [Homo sapiens]	440804	RIMBP3B	2.4069		NP_859531.1//origin recognition complex subunit 5 isoform 2 [Homo sapiens];NP_002544.1//origin recognition complex subunit 5 isoform 1 [Homo sapiens]	5001	ORC5	-1.78293
XP_017532818.1//PREDICTED: fatty acid desaturase 2 isoform X1 [Manis javanica];NP_001268431.1//fatty acid desaturase 2 isoform 3 [Homo sapiens];NP_001268430.1//fatty acid desaturase 2 isoform 2 precursor [Homo sapiens]	9415	FADS2	2.40495		NP_114409.2//plasma alpha-L-fucosidase precursor [Homo sapiens]	2519	FUCA2	-1.78272
NP_054786.2//O-acetyl-ADP-ribose deacetylase MACROD1 [Homo sapiens];XP_007992662.1//PREDICTED: O-acetyl-ADP-ribose deacetylase MACROD1 isoform X4 [Chlorocebus sabaeus];XP_006718584.1//PREDICTED: O-acetyl-ADP-ribose deacetylase MACROD1 isoform X3 [Homo sapiens]	28992	MACROD1	2.40478		XP_006723905.1//PREDICTED: retinoblastoma-like protein 1 isoform X3 [Homo sapiens];XP_021776761.1//retinoblastoma-like protein 1 isoform X4 [Papio anubis];NP_002886.2//retinoblastoma-like protein 1 isoform a [Homo sapiens]	5933	RBL1	-1.78197
XP_009242020.1//PREDICTED: small integral membrane protein 19 isoform X2 [Pongo abelii];EAW63210.1//chromosome 8 open reading frame 40, isoform CRA_b [Homo sapiens];XP_005273455.1//PREDICTED: small integral membrane protein 19 isoform X1 [Homo sapiens]	114926	SMIM19	2.40463		XP_016798752.1//PREDICTED: histone lysine demethylase PHF8 isoform X8 [Pan troglodytes];XP_005262053.1//PREDICTED: histone lysine demethylase PHF8 isoform X1 [Homo sapiens];XP_005262057.1//PREDICTED: histone lysine demethylase PHF8 isoform X4 [Homo sapiens]	23133	PHF8	-1.78013
XP_019296632.1//PREDICTED: E3 ubiquitin-protein ligase MARCH1 isoform X8 [Panthera pardus];XP_019296631.1//PREDICTED: E3 ubiquitin-protein ligase MARCH1 isoform X7 [Panthera pardus]	55016	2019-03-01	2.40398		NP_683513.1//C-C motif chemokine 28 isoform a precursor [Homo sapiens];XP_007959700.1//PREDICTED: C-C motif chemokine 28 [Chlorocebus sabaeus]	56477	CCL28	-1.77913
NP_001137281.1//brain-derived neurotrophic factor isoform d [Homo sapiens];XP_006980880.1//PREDICTED: LOW QUALITY PROTEIN: brain-derived neurotrophic factor [Peromyscus maniculatus bairdii];NP_733930.1//brain-derived neurotrophic factor isoform c [Homo sapiens];XP_017804026.1//brain-derived neurotrophic factor isoform X1 [Papio anubis];XP_019830081.1//PREDICTED: brain-derived neurotrophic factor …	627	BDNF	2.39959		NP_055990.1//neurobeachin-like protein 2 [Homo sapiens];XP_018878912.1//PREDICTED: neurobeachin-like protein 2 isoform X2 [Gorilla gorilla gorilla]	23218	NBEAL2	-1.77843
NP_002144.1//estradiol 17-beta-dehydrogenase 2 [Homo sapiens]	3294	HSD17B2	2.39555		NP_114072.1//frizzled-8 precursor [Homo sapiens]	8325	FZD8	-1.77777
AAP20058.1//HSD24 [Homo sapiens]	201229	LYRM9	2.3876		NP_001308669.1//intraflagellar transport protein 56 isoform 7 [Homo sapiens];NP_079202.2//intraflagellar transport protein 56 isoform 1 [Homo sapiens];NP_001138395.1//intraflagellar transport protein 56 isoform 3 [Homo sapiens];NP_001274442.1//intraflagellar transport protein 56 isoform 5 [Homo sapiens];XP_003318877.2//PREDICTED: intraflagellar transport protein 56 isoform X4 [Pan troglodytes];XP…	79989	TTC26	-1.77703
XP_016880451.1//PREDICTED: serine/threonine-protein kinase WNK4 isoform X1 [Homo sapiens];XP_016880455.1//PREDICTED: serine/threonine-protein kinase WNK4 isoform X6 [Homo sapiens]	65266	WNK4	2.38663		XP_017801313.1//amphoterin-induced protein 2 isoform X1 [Papio anubis]	347902	AMIGO2	-1.77653
NP_001477.2//glucokinase regulatory protein [Homo sapiens]	2646	GCKR	2.38425		EAW61630.1//chromosome 5 open reading frame 4, isoform CRA_b [Homo sapiens]	10826	FAXDC2	-1.77606
NP_001351.2//7-dehydrocholesterol reductase [Homo sapiens]	1717	DHCR7	2.38152		NP_476503.1//kelch-like protein 4 isoform 2 [Homo sapiens];NP_061990.2//kelch-like protein 4 isoform 1 [Homo sapiens]	56062	KLHL4	-1.77508
NP_001189399.1//RPS10-NUDT3 protein [Homo sapiens];NP_006694.1//diphosphoinositol polyphosphate phosphohydrolase 1 [Homo sapiens]	100529239	RPS10-NUDT3	2.3767		NP_065820.1//retrotransposon Gag-like protein 9 [Homo sapiens]	57529	RTL9	-1.77425
BAD92219.1//stearoyl-CoA desaturase variant, partial [Homo sapiens]	6319	SCD	2.3729		NP_115980.1//sodium/hydrogen exchanger 7 isoform 2 precursor [Homo sapiens];NP_001244220.1//sodium/hydrogen exchanger 7 isoform 1 precursor [Homo sapiens]	84679	SLC9A7	-1.77309
XP_004375836.1//PREDICTED: netrin-G2 [Trichechus manatus latirostris]	84628	NTNG2	2.37287		NP_001129737.1//intermediate filament family orphan 2 [Homo sapiens]	126917	IFFO2	-1.77294
NP_001007564.1//insulin-like growth factor-binding protein-like 1 precursor [Homo sapiens]	347252	IGFBPL1	2.37163		XP_004059883.2//PREDICTED: proline-rich protein 22 [Gorilla gorilla gorilla]	163154	PRR22	-1.77253
NP_002965.1//serpin B4 isoform 1 [Homo sapiens];NP_778206.1//serpin B4 isoform 2 [Homo sapiens]	6318	SERPINB4	2.36921		NP_078918.3//polypeptide N-acetylgalactosaminyltransferase 12 [Homo sapiens]	79695	GALNT12	-1.77238
XP_008143961.1//PREDICTED: collagen alpha-1(XII) chain-like [Eptesicus fuscus]	147372	CCBE1	2.36837		XP_011751968.1//PREDICTED: regulator of G-protein signaling 17 isoform X3 [Macaca nemestrina];XP_011751966.1//PREDICTED: regulator of G-protein signaling 17 isoform X1 [Macaca nemestrina]	26575	RGS17	-1.77165
NP_000731.1//muscarinic acetylcholine receptor M3 [Homo sapiens]	1131	CHRM3	2.36118		NP_001025483.1//ceramide kinase-like protein isoform 3 [Homo sapiens];NP_001025484.1//ceramide kinase-like protein isoform 4 [Homo sapiens];NP_001153749.1//ceramide kinase-like protein isoform 7 [Homo sapiens];NP_963842.1//ceramide kinase-like protein isoform 1 [Homo sapiens];NP_001025482.1//ceramide kinase-like protein isoform 2 [Homo sapiens]	375298	CERKL	-1.77095
XP_003464056.2//PREDICTED: protein Wnt-10a [Cavia porcellus]	80326	WNT10A	2.36007		NP_001155038.1//TRAF2 and NCK-interacting protein kinase isoform 8 [Homo sapiens];XP_013000968.1//PREDICTED: TRAF2 and NCK-interacting protein kinase isoform X5 [Cavia porcellus];XP_003463571.3//PREDICTED: TRAF2 and NCK-interacting protein kinase isoform X3 [Cavia porcellus];NP_001155036.1//TRAF2 and NCK-interacting protein kinase isoform 6 [Homo sapiens];NP_001155035.1//TRAF2 and NCK-interacting…	23043	TNIK	-1.76975
NP_060452.3//sushi domain-containing protein 4 isoform a precursor [Homo sapiens];NP_001032252.1//sushi domain-containing protein 4 isoform b precursor [Homo sapiens]	55061	SUSD4	2.35991		NP_001338232.1//probable palmitoyltransferase ZDHHC11B [Homo sapiens]	653082	ZDHHC11B	-1.76773
NP_001073996.1//unconventional myosin-VIIb [Homo sapiens]	4648	MYO7B	2.35902		NP_000205.1//protein jagged-1 precursor [Homo sapiens]	182	JAG1	-1.76733
NP_001284639.1//microfibrillar-associated protein 5 isoform c precursor [Homo sapiens];NP_001284641.1//microfibrillar-associated protein 5 isoform e precursor [Homo sapiens];NP_001284640.1//microfibrillar-associated protein 5 isoform d precursor [Homo sapiens];NP_001284638.1//microfibrillar-associated protein 5 isoform b precursor [Homo sapiens];NP_003471.1//microfibrillar-associated protein 5 is…	8076	MFAP5	2.3587		NP_001243070.1//fibrinogen silencer-binding protein [Homo sapiens];NP_036547.1//DNA repair and recombination protein RAD54B isoform 1 [Homo sapiens]	25788	RAD54B	-1.76536
XP_003807177.2//PREDICTED: melanoma-associated antigen B1 isoform X1 [Pan paniscus]	4112	MAGEB1	2.35584		XP_011829054.1//PREDICTED: zinc finger X-linked protein ZXDB [Mandrillus leucophaeus]	158586	ZXDB	-1.76498
NP_036597.1//tolloid-like protein 2 precursor [Homo sapiens]	7093	TLL2	2.35448		XP_021778096.1//retinoic acid receptor gamma isoform X1 [Papio anubis];XP_004406288.2//PREDICTED: LOW QUALITY PROTEIN: retinoic acid receptor gamma [Odobenus rosmarus divergens];NP_001230661.1//retinoic acid receptor gamma isoform 3 [Homo sapiens];XP_011903502.1//PREDICTED: retinoic acid receptor gamma isoform X5 [Cercocebus atys]	5916	RARG	-1.76454
NP_005186.2//CCAAT/enhancer-binding protein delta [Homo sapiens]	1052	CEBPD	2.35363		NP_065915.1//neuronal tyrosine-phosphorylated phosphoinositide-3-kinase adapter 2 [Homo sapiens]	57624	NYAP2	-1.76274
NP_940982.1//long-chain fatty acid transport protein 1 [Homo sapiens]	376497	SLC27A1	2.35185		NP_443117.3//proton myo-inositol cotransporter [Homo sapiens];XP_016802023.1//PREDICTED: proton myo-inositol cotransporter-like isoform X1 [Pan troglodytes]	114134	SLC2A13	-1.76258
XP_005657879.1//cbp/p300-interacting transactivator 1 isoform X1 [Sus scrofa];XP_003917925.2//cbp/p300-interacting transactivator 1 isoform X1 [Papio anubis];NP_001138357.1//cbp/p300-interacting transactivator 1 isoform 2 [Homo sapiens]	4435	CITED1	2.35121		XP_018893547.1//PREDICTED: tyrosine-protein kinase STYK1 isoform X1 [Gorilla gorilla gorilla]	55359	STYK1	-1.76223
NP_079174.2//DENN domain-containing protein 1C isoform 1 [Homo sapiens]	79958	DENND1C	2.35111		XP_016801689.1//PREDICTED: uncharacterized protein C7orf61 isoform X1 [Pan troglodytes]	402573	C7orf61	-1.76111
NP_001034219.1//arachidonate 15-lipoxygenase B isoform a [Homo sapiens];NP_001034220.1//arachidonate 15-lipoxygenase B isoform b [Homo sapiens];NP_001132.2//arachidonate 15-lipoxygenase B isoform d [Homo sapiens]	247	ALOX15B	2.35035		XP_002759912.2//PREDICTED: circadian-associated transcriptional repressor isoform X1 [Callithrix jacchus];NP_653298.1//circadian-associated transcriptional repressor isoform a [Homo sapiens];AAH17397.1//C1orf51 protein, partial [Homo sapiens]	148523	CIART	-1.75894
NP_001026863.1//HERV-H LTR-associating protein 3 isoform 1 [Homo sapiens];XP_016804779.1//PREDICTED: HERV-H LTR-associating protein 3, partial [Pan troglodytes]	11147	HHLA3	2.34588		XP_008952541.1//PREDICTED: serine/threonine-protein kinase 38-like [Pan paniscus]	23012	STK38L	-1.75839
NP_001306145.1//cytochrome P450 1A1 isoform 2 [Homo sapiens];NP_000490.1//cytochrome P450 1A1 isoform 1 [Homo sapiens]	1543	CYP1A1	2.34206		NP_006652.1//cAMP and cAMP-inhibited cGMP 3',5'-cyclic phosphodiesterase 10A isoform 2 [Homo sapiens];AAD32596.1//3',5'-cyclic nucleotide phosphodiesterase 10A2, partial [Homo sapiens];XP_011533689.2//PREDICTED: cAMP and cAMP-inhibited cGMP 3',5'-cyclic phosphodiesterase 10A isoform X1 [Homo sapiens]	10846	PDE10A	-1.75826
NP_001317492.1//metallophosphoesterase 1 isoform 3 [Homo sapiens];XP_006722403.1//PREDICTED: metallophosphoesterase 1 isoform X1 [Homo sapiens];NP_001229833.1//metallophosphoesterase 1 isoform 2 [Homo sapiens];NP_075563.3//metallophosphoesterase 1 isoform 1 [Homo sapiens]	65258	MPPE1	2.33977		XP_011891405.1//PREDICTED: arylsulfatase E isoform X5 [Cercocebus atys];XP_010381794.1//PREDICTED: arylsulfatase E isoform X3 [Rhinopithecus roxellana];XP_010381793.1//PREDICTED: arylsulfatase E isoform X2 [Rhinopithecus roxellana];XP_005274575.1//PREDICTED: arylsulfatase E isoform X2 [Homo sapiens]	415	ARSE	-1.75579
NP_037394.2//E3 ubiquitin-protein ligase MYLIP [Homo sapiens];XP_005249089.1//PREDICTED: E3 ubiquitin-protein ligase MYLIP isoform X2 [Homo sapiens];XP_016866278.1//PREDICTED: E3 ubiquitin-protein ligase MYLIP isoform X1 [Homo sapiens]	29116	MYLIP	2.3317		NP_061991.3//transmembrane protein 234 precursor [Homo sapiens]	56063	TMEM234	-1.75485
AAH02961.1//WAS protein, partial [Homo sapiens]	7454	WAS	2.33104		XP_007460816.1//PREDICTED: unconventional myosin-If [Lipotes vexillifer]	4542	MYO1F	-1.75444
NP_079356.3//isoaspartyl peptidase/L-asparaginase [Homo sapiens]	80150	ASRGL1	2.32887		NP_001154912.2//receptor-type tyrosine-protein phosphatase H isoform 2 precursor [Homo sapiens];XP_011525485.1//PREDICTED: receptor-type tyrosine-protein phosphatase H isoform X4 [Homo sapiens];XP_016882545.1//PREDICTED: receptor-type tyrosine-protein phosphatase H isoform X1 [Homo sapiens];NP_002833.4//receptor-type tyrosine-protein phosphatase H isoform 1 precursor [Homo sapiens];XP_016882547.1…	5794	PTPRH	-1.75429
NP_001159576.1//mineralocorticoid receptor isoform 2 [Homo sapiens];NP_000892.2//mineralocorticoid receptor isoform 1 [Homo sapiens]	4306	NR3C2	2.32813		XP_003265689.1//PREDICTED: rab15 effector protein [Nomascus leucogenys]	387849	REP15	-1.75302
NP_001127289.1//protocadherin gamma-A9 precursor [Pongo abelii]	56107	PCDHGA9	2.32773		NP_612450.2//cyclic GMP-AMP synthase [Homo sapiens]	115004	CGAS	-1.75158
NP_778226.1//zona pellucida-like domain-containing protein 1 isoform 1 precursor [Homo sapiens];XP_007984141.1//PREDICTED: zona pellucida-like domain-containing protein 1 isoform X1 [Chlorocebus sabaeus]	131368	ZPLD1	2.32455		XP_007466779.1//PREDICTED: meiotic nuclear division protein 1 homolog isoform X2 [Lipotes vexillifer];NP_115493.1//meiotic nuclear division protein 1 homolog isoform 1 [Homo sapiens]	84057	MND1	-1.75064
NP_001020366.1//liver carboxylesterase 1 isoform a precursor [Homo sapiens];NP_001257.4//liver carboxylesterase 1 isoform c precursor [Homo sapiens];NP_001020365.1//liver carboxylesterase 1 isoform b precursor [Homo sapiens]	1066	CES1	2.32022		XP_008953502.1//PREDICTED: calicin isoform X1 [Pan paniscus]	881	CCIN	-1.74969
NP_001012419.1//ankyrin repeat domain-containing protein 20A3 [Homo sapiens]	441425	ANKRD20A3	2.31968		XP_014403128.1//PREDICTED: protein FAM133B isoform X3 [Myotis brandtii];XP_015303236.1//PREDICTED: protein FAM133B isoform X1 [Macaca fascicularis];XP_015413798.1//PREDICTED: protein FAM133B isoform X2 [Myotis davidii];XP_010344955.1//PREDICTED: protein FAM133B [Saimiri boliviensis boliviensis]	257415	FAM133B	-1.74898
XP_017704709.1//PREDICTED: insulin-like growth factor-binding protein 7 [Rhinopithecus bieti]	3490	IGFBP7	2.31859		XP_012354320.1//PREDICTED: polyglutamine-binding protein 1 isoform X1 [Nomascus leucogenys];XP_017379387.1//PREDICTED: polyglutamine-binding protein 1 isoform X3 [Cebus capucinus imitator];XP_008957541.1//PREDICTED: polyglutamine-binding protein 1 isoform X1 [Pan paniscus];XP_008957542.1//PREDICTED: polyglutamine-binding protein 1 isoform X2 [Pan paniscus];NP_001161464.1//polyglutamine-binding pr…	10084	PQBP1	-1.74862
NP_053586.1//pro-neuregulin-2, membrane-bound isoform isoform 4 [Homo sapiens];NP_053584.1//pro-neuregulin-2, membrane-bound isoform isoform 2 [Homo sapiens];NP_053585.1//pro-neuregulin-2, membrane-bound isoform isoform 3 [Homo sapiens];NP_001171864.1//pro-neuregulin-2, membrane-bound isoform isoform 7 [Homo sapiens];NP_004874.1//pro-neuregulin-2, membrane-bound isoform isoform 1 [Homo sapiens]	9542	NRG2	2.31794		NP_079184.2//WD repeat-containing protein 76 isoform 1 [Homo sapiens]	79968	WDR76	-1.74752
XP_016814193.1//PREDICTED: nuclear pore complex-interacting protein family member A7-like isoform X4 [Pan troglodytes];XP_011521050.1//PREDICTED: nuclear pore complex-interacting protein family member A1 isoform X1 [Homo sapiens]	642778	NPIPA3	2.31693		BAC05302.1//unnamed protein product [Homo sapiens]	140809	SRXN1	-1.74709
NP_008864.4//sodium/myo-inositol cotransporter [Homo sapiens]	6526	SLC5A3	2.3154		NP_001307686.1//serine/threonine-protein kinase greatwall isoform 5 [Homo sapiens];NP_116233.2//serine/threonine-protein kinase greatwall isoform 2 [Homo sapiens];XP_006717582.1//PREDICTED: serine/threonine-protein kinase greatwall isoform X1 [Homo sapiens];NP_001165775.1//serine/threonine-protein kinase greatwall isoform 3 [Homo sapiens];NP_001307685.1//serine/threonine-protein kinase greatwall …	84930	MASTL	-1.74683
XP_010358399.1//PREDICTED: EH domain-containing protein 3 [Rhinopithecus roxellana]	30845	EHD3	2.31392		AAA36451.1//plasminogen [Homo sapiens];NP_000292.1//plasminogen isoform 1 precursor [Homo sapiens]	5340	PLG	-1.74525
XP_016796597.1//PREDICTED: hepatocyte growth factor-like protein isoform X1 [Pan troglodytes]	4485	MST1	2.3136		NP_001310839.1//GA-binding protein subunit beta-2 isoform h [Homo sapiens];NP_001310841.1//GA-binding protein subunit beta-2 isoform f [Homo sapiens];NP_001310835.1//GA-binding protein subunit beta-2 isoform b [Homo sapiens];NP_001310836.1//GA-binding protein subunit beta-2 isoform c [Homo sapiens];NP_001310840.1//GA-binding protein subunit beta-2 isoform e [Homo sapiens];XP_016855740.1//PREDICTE…	126626	GABPB2	-1.74469
NP_001278220.1//uncharacterized protein MISP3 [Homo sapiens]	113230	MISP3	2.31149		XP_014199566.1//PREDICTED: tensin-1 isoform X1 [Pan paniscus];AAI26911.2//TNS1 protein, partial [Homo sapiens];XP_014199568.1//PREDICTED: tensin-1 isoform X3 [Pan paniscus];XP_016860296.1//PREDICTED: tensin-1 isoform X10 [Homo sapiens];XP_018877754.1//PREDICTED: tensin-1 isoform X4 [Gorilla gorilla gorilla]	7145	TNS1	-1.74415
XP_011884245.1//PREDICTED: DNA damage-inducible transcript 4-like protein [Cercocebus atys]	115265	DDIT4L	2.3098		NP_996563.1//ras-like protein family member 11A isoform 1 [Homo sapiens];XP_011753914.1//PREDICTED: ras-like protein family member 11A [Macaca nemestrina]	387496	RASL11A	-1.74203
XP_020859616.1//histone H2B type 2-E-like isoform X1 [Phascolarctos cinereus];EDL84564.1//histone 1, H2bn (predicted) [Rattus norvegicus]	8347	HIST1H2BC	2.30939		NP_001254527.1//microsomal glutathione S-transferase 1 isoform c [Homo sapiens];EAW96364.1//microsomal glutathione S-transferase 1, isoform CRA_c [Homo sapiens];XP_009001524.1//PREDICTED: microsomal glutathione S-transferase 1 isoform X1 [Callithrix jacchus]	4257	MGST1	-1.74076
NP_005468.1//potassium/sodium hyperpolarization-activated cyclic nucleotide-gated channel 4 [Homo sapiens]	10021	HCN4	2.30411		NP_001073379.1//leucine-rich repeat and IQ domain-containing protein 1 [Homo sapiens]	84125	LRRIQ1	-1.73911
NP_443155.1//SCAN domain-containing protein 3 isoform 1 [Homo sapiens]	114821	ZBED9	2.29698		CAE11868.1//hypothetical protein [Homo sapiens]	56829	ZC3HAV1	-1.73824
NP_001273758.1//nicotinate phosphoribosyltransferase isoform 2 [Homo sapiens];NP_660202.3//nicotinate phosphoribosyltransferase isoform 1 [Homo sapiens]	93100	NAPRT	2.29509		NP_057666.1//solute carrier family 15 member 3 [Homo sapiens];EAW73915.1//solute carrier family 15, member 3, isoform CRA_a [Homo sapiens]	51296	SLC15A3	-1.73736
XP_006905544.1//PREDICTED: limbic system-associated membrane protein isoform X1 [Pteropus alecto];XP_008841101.1//PREDICTED: limbic system-associated membrane protein isoform X4 [Nannospalax galili]	4045	LSAMP	2.29276		NP_734464.1//interferon lambda receptor 1 isoform 1 precursor [Homo sapiens];NP_775087.1//interferon lambda receptor 1 isoform 2 [Homo sapiens]	163702	IFNLR1	-1.73729
NP_001071.1//succinate-semialdehyde dehydrogenase, mitochondrial isoform 2 precursor [Homo sapiens];NP_733936.1//succinate-semialdehyde dehydrogenase, mitochondrial isoform 1 precursor [Homo sapiens]	7915	ALDH5A1	2.29226		NP_001273453.1//centromere protein W isoform a [Homo sapiens];NP_001273454.1//centromere protein W isoform c [Homo sapiens];NP_001012525.1//centromere protein W isoform b [Homo sapiens]	387103	CENPW	-1.73634
NP_001180511.1//neuronal cell adhesion molecule isoform D precursor [Homo sapiens];NP_001032209.1//neuronal cell adhesion molecule isoform A precursor [Homo sapiens];XP_003921136.1//PREDICTED: neuronal cell adhesion molecule isoform X14 [Saimiri boliviensis boliviensis];XP_003921135.1//PREDICTED: neuronal cell adhesion molecule isoform X15 [Saimiri boliviensis boliviensis];XP_003921137.1//PREDICT…	4897	NRCAM	2.29127		XP_007979986.1//PREDICTED: homeobox protein Hox-A13 [Chlorocebus sabaeus]	3209	HOXA13	-1.73613
XP_018874764.1//PREDICTED: melanoma-associated antigen 12 [Gorilla gorilla gorilla]	4111	MAGEA12	2.28448		AAL91075.1//Williams-Beuren syndrome critical region protein 24, partial [Homo sapiens]	155382	VPS37D	-1.73524
XP_011790593.1//PREDICTED: sphingosine 1-phosphate receptor 1 isoform X1 [Colobus angolensis palliatus]	1901	S1PR1	2.28245		EAW61350.1//hCG2040575, partial [Homo sapiens]	503542	SPRN	-1.73417
XP_011722056.1//PREDICTED: pleiotrophin isoform X1 [Macaca nemestrina];XP_008148717.1//PREDICTED: pleiotrophin [Eptesicus fuscus];XP_011722057.1//PREDICTED: pleiotrophin isoform X2 [Macaca nemestrina]	5764	PTN	2.28178		XP_004774825.2//PREDICTED: zinc finger protein 33B [Mustela putorius furo];NP_001311183.1//zinc finger protein 37A isoform b [Homo sapiens];XP_010339149.1//PREDICTED: zinc finger protein 33B [Saimiri boliviensis boliviensis];EAW85884.1//zinc finger protein 37a (KOX 21), isoform CRA_a [Homo sapiens];NP_001311187.1//zinc finger protein 37A isoform c [Homo sapiens]	7587	ZNF37A	-1.73406
XP_005261397.1//PREDICTED: cytokine receptor common subunit beta isoform X3 [Homo sapiens]	1439	CSF2RB	2.27999		BAD97335.1//Transcription initiation factor TFIID subunit 5 variant, partial [Homo sapiens];NP_620640.1//transcription initiation factor TFIID subunit 5 isoform 2 [Homo sapiens]	6877	TAF5	-1.73266
NP_004130.2//lipopolysaccharide-binding protein precursor [Homo sapiens]	3929	LBP	2.2771		BAD93059.1//ADP,ATP carrier protein, liver isoform T2 variant, partial [Homo sapiens]	293	SLC25A6	-1.73067
NP_004488.2//hepatocyte nuclear factor 3-gamma [Homo sapiens]	3171	FOXA3	2.27638		NP_207646.2//zinc finger homeobox protein 2 [Homo sapiens]	85446	ZFHX2	-1.73054
XP_012302172.1//intermediate conductance calcium-activated potassium channel protein 4 isoform X1 [Aotus nancymaae]	3783	KCNN4	2.27462		NP_001217.2//caspase-6 isoform alpha precursor [Homo sapiens];NP_116787.1//caspase-6 isoform beta [Homo sapiens]	839	CASP6	-1.73042
NP_001216.1//caspase-4 isoform alpha precursor [Homo sapiens]	837	CASP4	2.27441		BAD92748.1//ras homolog gene family, member U variant, partial [Homo sapiens]	58480	RHOU	-1.72997
AAA35817.1//fructose-1,6-bisphosphatase [Homo sapiens];XP_004440867.1//PREDICTED: fructose-1,6-bisphosphatase 1 [Ceratotherium simum simum]	2203	FBP1	2.27281		NP_001269579.1//UDP-galactose translocator isoform g [Homo sapiens];NP_001269578.1//UDP-galactose translocator isoform f [Homo sapiens];NP_001269576.1//UDP-galactose translocator isoform d [Homo sapiens];NP_001269580.1//UDP-galactose translocator isoform h [Homo sapiens];XP_009233103.1//PREDICTED: UDP-galactose translocator isoform X2 [Pongo abelii];NP_001035963.1//UDP-galactose translocator isof…	7355	SLC35A2	-1.72905
XP_004045322.1//PREDICTED: coiled-coil domain-containing protein 129 isoform X2 [Gorilla gorilla gorilla];NP_001244896.1//coiled-coil domain-containing protein 129 isoform 1 [Homo sapiens];XP_004045323.2//PREDICTED: coiled-coil domain-containing protein 129 isoform X1 [Gorilla gorilla gorilla];NP_001244897.1//coiled-coil domain-containing protein 129 isoform 3 [Homo sapiens]	223075	CCDC129	2.27		NP_060492.1//transmembrane protein 51 isoform 1 [Homo sapiens]	55092	TMEM51	-1.72865
NP_001288039.1//ADAMTS-like protein 3 isoform b precursor [Homo sapiens];NP_997400.2//ADAMTS-like protein 3 isoform a precursor [Homo sapiens]	57188	ADAMTSL3	2.26382		NP_057407.2//E3 ISG15--protein ligase HERC5 [Homo sapiens];XP_017400590.1//PREDICTED: E3 ISG15--protein ligase HERC5 isoform X2 [Cebus capucinus imitator]	51191	HERC5	-1.72833
NP_955631.1//nanos homolog 1 [Homo sapiens]	340719	NANOS1	2.26159		NP_631916.2//zinc transporter ZIP11 isoform 2 [Homo sapiens];NP_001153242.1//zinc transporter ZIP11 isoform 1 [Homo sapiens];XP_004432764.1//PREDICTED: zinc transporter ZIP11 isoform X2 [Ceratotherium simum simum];EAW89108.1//solute carrier family 39 (metal ion transporter), member 11, isoform CRA_b [Homo sapiens]	201266	SLC39A11	-1.72673
NP_001026.2//ryanodine receptor 2 [Homo sapiens]	6262	RYR2	2.2603		XP_005250265.1//PREDICTED: F-box/LRR-repeat protein 13 isoform X8 [Homo sapiens];XP_017812510.1//F-box/LRR-repeat protein 13 isoform X9 [Papio anubis];XP_006715961.1//PREDICTED: F-box/LRR-repeat protein 13 isoform X11 [Homo sapiens];XP_011514230.1//PREDICTED: F-box/LRR-repeat protein 13 isoform X4 [Homo sapiens];XP_016867339.1//PREDICTED: F-box/LRR-repeat protein 13 isoform X2 [Homo sapiens];EAW8…	222235	FBXL13	-1.72666
XP_021533511.1//cadherin-4 [Neomonachus schauinslandi];XP_604152.5//PREDICTED: cadherin-4 [Bos taurus]	1002	CDH4	2.25855		NP_001186794.1//kinesin-like protein KIF16B isoform 3 [Homo sapiens];NP_001186795.1//kinesin-like protein KIF16B isoform 1 [Homo sapiens];NP_078980.3//kinesin-like protein KIF16B isoform 2 [Homo sapiens]	55614	KIF16B	-1.72593
NP_000228.1//lipoprotein lipase precursor [Homo sapiens]	4023	LPL	2.25751		XP_017405041.1//PREDICTED: small lysine-rich protein 1 [Cebus capucinus imitator]	100287482	SMKR1	-1.72482
AAF98238.1//unknown [Homo sapiens]	57111	RAB25	2.25654		NP_001269076.1//spermatogenesis- and oogenesis-specific basic helix-loop-helix-containing protein 2 isoform 2 [Homo sapiens];NP_060296.2//spermatogenesis- and oogenesis-specific basic helix-loop-helix-containing protein 2 isoform 1 [Homo sapiens]	54937	SOHLH2	-1.72451
NP_001317603.1//LIM and calponin homology domains-containing protein 1 isoform i [Homo sapiens];NP_001276051.1//LIM and calponin homology domains-containing protein 1 isoform f [Homo sapiens];NP_001106188.1//LIM and calponin homology domains-containing protein 1 isoform b [Homo sapiens];NP_001317720.1//LIM and calponin homology domains-containing protein 1 isoform p [Homo sapiens];NP_055803.2//LI…	22998	LIMCH1	2.25597		NP_057740.2//ras-related GTP-binding protein B long isoform [Homo sapiens];XP_012891202.1//PREDICTED: ras-related GTP-binding protein B isoform X2 [Dipodomys ordii];NP_006055.3//ras-related GTP-binding protein B short isoform [Homo sapiens];XP_019524808.1//PREDICTED: ras-related GTP-binding protein B isoform X2 [Hipposideros armiger]	10325	RRAGB	-1.72382
NP_057675.1//beta-1,3-galactosyl-O-glycosyl-glycoprotein beta-1,6-N-acetylglucosaminyltransferase 4 [Homo sapiens]	51301	GCNT4	2.25567		XP_008007216.1//PREDICTED: cytoplasmic protein NCK1 isoform X2 [Chlorocebus sabaeus];XP_014408530.1//PREDICTED: cytoplasmic protein NCK1 isoform X2 [Camelus ferus]	4690	NCK1	-1.72319
BAD93162.1//Melanoma cell adhesion molecule variant, partial [Homo sapiens]	4162	MCAM	2.25497		NP_078781.3//NADPH oxidase 5 isoform 1 [Homo sapiens];NP_001171708.1//NADPH oxidase 5 isoform 2 [Homo sapiens];NP_001171709.1//NADPH oxidase 5 isoform 3 [Homo sapiens];BAB15319.1//unnamed protein product [Homo sapiens]	79400	NOX5	-1.72294
NP_660347.1//uncharacterized protein C7orf33 [Homo sapiens]	202865	C7orf33	2.2498		XP_006722671.2//PREDICTED: adenomatous polyposis coli protein 2 isoform X1 [Homo sapiens];XP_006722673.2//PREDICTED: adenomatous polyposis coli protein 2 isoform X2 [Homo sapiens]	10297	APC2	-1.72161
XP_003502246.1//PREDICTED: histone H2B type 1 isoform X1 [Cricetulus griseus]	8341	HIST1H2BN	2.24793		NP_001341954.1//calcyphosin-2 isoform 7 [Homo sapiens];XP_011537190.1//PREDICTED: calcyphosin-2 isoform X7 [Homo sapiens];NP_001341953.1//calcyphosin-2 isoform 6 [Homo sapiens];NP_115995.2//calcyphosin-2 isoform 1 [Homo sapiens];XP_015286709.1//PREDICTED: calcyphosin-2 isoform X5 [Macaca fascicularis];XP_011537188.1//PREDICTED: calcyphosin-2 isoform X4 [Homo sapiens];XP_006719712.2//PREDICTED: ca…	84698	CAPS2	-1.72083
NP_689978.2//uncharacterized protein C8orf46 [Homo sapiens];NP_001126701.1//uncharacterized protein C8orf46 homolog [Pongo abelii]	254778	C8orf46	2.24499		XP_014940572.1//PREDICTED: protein canopy homolog 2 isoform X1 [Acinonyx jubatus];NP_001177920.1//protein canopy homolog 2 isoform 2 precursor [Homo sapiens]	10330	CNPY2	-1.72033
NP_001341805.1//uncharacterized protein LOC401478 precursor [Homo sapiens]	401478	LOC401478	2.24188		DAA19297.1//TPA: zinc finger protein 551-like [Bos taurus]	400720	ZNF772	-1.71975
XP_017728209.1//PREDICTED: gamma-glutamyltransferase 5 [Rhinopithecus bieti];XP_016884257.1//PREDICTED: gamma-glutamyltransferase 5 isoform X6 [Homo sapiens];NP_001289393.1//gamma-glutamyltransferase 5 isoform 4 [Homo sapiens];XP_005595458.1//PREDICTED: gamma-glutamyltransferase 5 isoform X7 [Macaca fascicularis];NP_001289394.1//gamma-glutamyltransferase 5 isoform 5 [Homo sapiens];NP_004112.2//ga…	2687	GGT5	2.23831		XP_010186983.1//PREDICTED: alpha-actinin-2 [Mesitornis unicolor];XP_019383011.1//PREDICTED: alpha-actinin-2 isoform X1 [Gavialis gangeticus];XP_009931594.1//PREDICTED: alpha-actinin-2 isoform X3 [Opisthocomus hoazin];XP_009991015.1//PREDICTED: alpha-actinin-2 isoform X2 [Tauraco erythrolophus]	88	ACTN2	-1.71974
NP_775099.2//ATP-binding cassette sub-family A member 12 isoform a [Homo sapiens];NP_056472.2//ATP-binding cassette sub-family A member 12 isoform b [Homo sapiens]	26154	ABCA12	2.23786		NP_001308890.1//protein tilB homolog isoform b [Homo sapiens];NP_036604.2//protein tilB homolog isoform a [Homo sapiens];XP_012362185.1//PREDICTED: protein tilB homolog isoform X1 [Nomascus leucogenys];XP_016868785.1//PREDICTED: protein tilB homolog isoform X3 [Homo sapiens];XP_006716601.2//PREDICTED: protein tilB homolog isoform X1 [Homo sapiens];NP_001308891.1//protein tilB homolog isoform c [H…	23639	LRRC6	-1.71904
NP_001805.3//dipeptidyl peptidase 1 isoform a preproprotein [Homo sapiens];AAC51263.1//putative p150 [Homo sapiens]	1075	CTSC	2.2377		NP_001078855.1//transcription factor NF-E4 [Homo sapiens]	58160	NFE4	-1.71812
NP_001106946.1//NADP-dependent oxidoreductase domain-containing protein 1 [Homo sapiens]	122945	NOXRED1	2.23555		XP_002820128.1//PREDICTED: uncharacterized protein C9orf152 homolog [Pongo abelii]	401546	C9orf152	-1.71726
XP_011513993.1//PREDICTED: transmembrane protein 225-like isoform X1 [Homo sapiens]	100289187	TMEM225B	2.23492		NP_003037.4//cationic amino acid transporter 2 isoform 1 [Homo sapiens];NP_001158243.1//cationic amino acid transporter 2 isoform 3 [Homo sapiens]	6542	SLC7A2	-1.71683
EDL29169.1//transmembrane protein 47, isoform CRA_a, partial [Mus musculus]	83604	TMEM47	2.23384		NP_001193579.1//putative pregnancy-specific beta-1-glycoprotein 7 isoform 2 [Homo sapiens];XP_016789756.1//PREDICTED: putative pregnancy-specific beta-1-glycoprotein 7 [Pan troglodytes]	5676	PSG7	-1.7166
NP_001099133.1//peroxisomal coenzyme A diphosphatase NUDT7 isoform 1 [Homo sapiens];NP_001230589.1//peroxisomal coenzyme A diphosphatase NUDT7 isoform 4 [Homo sapiens];NP_001230586.1//peroxisomal coenzyme A diphosphatase NUDT7 isoform 3 [Homo sapiens];NP_001230590.1//peroxisomal coenzyme A diphosphatase NUDT7 isoform 2 [Homo sapiens]	283927	NUDT7	2.23036		XP_016814327.1//PREDICTED: serine/threonine/tyrosine-interacting-like protein 1 isoform X7 [Pan troglodytes];NP_057170.1//serine/threonine/tyrosine-interacting-like protein 1 isoform a [Homo sapiens];NP_001304716.1//serine/threonine/tyrosine-interacting-like protein 1 isoform b [Homo sapiens];XP_011514594.1//PREDICTED: serine/threonine/tyrosine-interacting-like protein 1 isoform X2 [Homo sapiens]…	51657	STYXL1	-1.71468
XP_010623761.1//PREDICTED: copine-4 [Fukomys damarensis]	131034	CPNE4	2.22609		XP_016801557.1//PREDICTED: LOW QUALITY PROTEIN: zinc finger protein 85-like [Pan troglodytes];XP_009241030.1//PREDICTED: LOW QUALITY PROTEIN: zinc finger protein 117-like [Pongo abelii];EAW93800.1//hypothetical protein MGC72075, isoform CRA_c [Homo sapiens];XP_018886342.1//PREDICTED: zinc finger protein 107 isoform X3 [Gorilla gorilla gorilla];XP_018886339.1//PREDICTED: zinc finger protein 107 is…	7697	ZNF138	-1.71307
BAD92646.1//low density lipoprotein receptor precursor variant, partial [Homo sapiens];NP_001182732.1//low-density lipoprotein receptor isoform 6 precursor [Homo sapiens];NP_001182729.1//low-density lipoprotein receptor isoform 4 precursor [Homo sapiens];NP_001182728.1//low-density lipoprotein receptor isoform 3 precursor [Homo sapiens]	3949	LDLR	2.22554		ALI87357.1//OR2A1 [Homo sapiens];AAI46819.1//Similar to CTAGE6 [Homo sapiens]	100142659	CTAGE8	-1.71247
NP_006754.1//protein BTG2 [Homo sapiens]	7832	BTG2	2.22528		EFB22841.1//hypothetical protein PANDA_020002 [Ailuropoda melanoleuca];XP_007086695.1//PREDICTED: zinc finger protein 229 [Panthera tigris altaica]	8187	ZNF239	-1.71143
NP_001186670.1//growth arrest and DNA damage-inducible protein GADD45 alpha isoform 2 [Homo sapiens];NP_001915.1//growth arrest and DNA damage-inducible protein GADD45 alpha isoform 1 [Homo sapiens];NP_001186671.1//growth arrest and DNA damage-inducible protein GADD45 alpha isoform 3 [Homo sapiens]	1647	GADD45A	2.22507		NP_002020.1//fMet-Leu-Phe receptor [Homo sapiens]	2357	FPR1	-1.71094
NP_001263642.1//ankyrin repeat and death domain-containing protein 1B [Homo sapiens]	728780	ANKDD1B	2.22468		NP_115693.2//dnaJ homolog subfamily C member 30 precursor [Homo sapiens]	84277	DNAJC30	-1.71057
NP_000081.1//collagen alpha-1(III) chain preproprotein [Homo sapiens]	1281	COL3A1	2.2214		NP_775804.2//tudor domain-containing protein 5 isoform 2 [Homo sapiens];NP_001186014.1//tudor domain-containing protein 5 isoform 1 [Homo sapiens]	163589	TDRD5	-1.71024
Q9NX53.2//RecName: Full=Exonuclease mut-7 homolog, isoform 5;NP_001273752.1//exonuclease mut-7 homolog isoform b [Homo sapiens];NP_060290.3//exonuclease mut-7 homolog isoform a [Homo sapiens]	54932	EXD3	2.22094		NP_055844.2//ribonucleases P/MRP protein subunit POP1 [Homo sapiens]	10940	POP1	-1.71012
EAX04883.1//cathepsin O [Homo sapiens]	1519	CTSO	2.22023		XP_507657.4//PREDICTED: protein transport protein Sec61 subunit alpha isoform X1 [Pan troglodytes];OWK02917.1//hypothetical protein Celaphus_00007437 [Cervus elaphus hippelaphus];XP_016818124.1//PREDICTED: protein transport protein Sec61 subunit alpha isoform X2 [Pan troglodytes]	55176	SEC61A2	-1.71006
NP_073143.2//dual specificity protein phosphatase 6 isoform b [Homo sapiens];XP_004845044.2//dual specificity protein phosphatase 6 isoform X1 [Heterocephalus glaber]	1848	DUSP6	2.21908		XP_021526273.1//glycogen phosphorylase, liver form [Aotus nancymaae]	5836	PYGL	-1.70997
NP_004548.3//neurogenic locus notch homolog protein 4 preproprotein [Homo sapiens]	4855	NOTCH4	2.21811		NP_071590.1//probable G-protein coupled receptor 85 [Rattus norvegicus]	54329	GPR85	-1.70948
NP_055676.3//calcium-transporting ATPase type 2C member 2 isoform 2 [Homo sapiens];NP_001278383.1//calcium-transporting ATPase type 2C member 2 isoform 3 [Homo sapiens];NP_001273456.2//calcium-transporting ATPase type 2C member 2 isoform 1 [Homo sapiens]	9914	ATP2C2	2.21698		NP_003089.1//alpha-1-syntrophin [Homo sapiens]	6640	SNTA1	-1.70938
NP_976038.1//tripartite motif-containing protein 7 isoform 1 [Homo sapiens];XP_012306954.1//tripartite motif-containing protein 7 isoform X1 [Aotus nancymaae];NP_976042.1//tripartite motif-containing protein 7 isoform 2 [Homo sapiens];NP_203128.1//tripartite motif-containing protein 7 isoform 4 [Homo sapiens]	81786	TRIM7	2.21507		NP_005760.1//carbohydrate sulfotransferase 4 [Homo sapiens]	10164	CHST4	-1.70879
NP_000061.1//calpain-3 isoform a [Homo sapiens];XP_018866171.1//PREDICTED: calpain-3 isoform X6 [Gorilla gorilla gorilla];XP_016783506.1//PREDICTED: neutral alpha-glucosidase C isoform X6 [Pan troglodytes];XP_008989175.1//PREDICTED: calpain-3 isoform X1 [Callithrix jacchus];NP_775110.1//calpain-3 isoform c [Homo sapiens];XP_018866167.1//PREDICTED: neutral alpha-glucosidase C isoform X3 [Gorilla g…	825	CAPN3	2.21231		NP_001304310.1//heat shock 70 kDa protein 4L isoform 2 [Homo sapiens];XP_008974938.1//PREDICTED: heat shock 70 kDa protein 4L [Pan paniscus]	22824	HSPA4L	-1.7085
BAE21051.1//unnamed protein product, partial [Mus musculus];NP_061182.3//ELMO domain-containing protein 1 isoform 1 [Homo sapiens]	55531	ELMOD1	2.21193		XP_012368210.1//PREDICTED: LOW QUALITY PROTEIN: uncharacterized protein LOC101585574 [Octodon degus];NP_001274143.1//S-adenosylmethionine decarboxylase proenzyme isoform 3 [Homo sapiens];XP_010364328.1//PREDICTED: S-adenosylmethionine decarboxylase proenzyme isoform X1 [Rhinopithecus roxellana];NP_001625.2//S-adenosylmethionine decarboxylase proenzyme isoform 1 [Homo sapiens]	262	AMD1	-1.70715
NP_036469.2//cilia- and flagella-associated protein 45 [Homo sapiens]	25790	CFAP45	2.21171		NP_620143.1//transmembrane protein 45B [Homo sapiens]	120224	TMEM45B	-1.70677
NP_001185839.1//CCDC169-SOHLH2 protein [Homo sapiens]	100526761	CCDC169-SOHLH2	2.21026		NP_001295088.1//protransforming growth factor alpha isoform 4 precursor [Homo sapiens];XP_007938333.1//PREDICTED: protransforming growth factor alpha [Orycteropus afer afer];NP_001295087.1//protransforming growth factor alpha isoform 3 precursor [Homo sapiens]	7039	TGFA	-1.70628
NP_116173.2//R-spondin-3 precursor [Homo sapiens]	84870	RSPO3	2.21002		NP_001268450.1//DNA helicase MCM8 isoform 3 [Homo sapiens];NP_877954.1//DNA helicase MCM8 isoform 2 [Homo sapiens];NP_001268451.1//DNA helicase MCM8 isoform 4 [Homo sapiens];NP_115874.3//DNA helicase MCM8 isoform 1 [Homo sapiens]	84515	MCM8	-1.70606
Q7Z7L8.3//RecName: Full=Uncharacterized protein C11orf96; AltName: Full=Protein Ag2 homolog	387763	C11orf96	2.20947		NP_733772.1//ras guanyl-releasing protein 3 isoform 1 [Homo sapiens];NP_056191.1//ras guanyl-releasing protein 3 isoform 2 [Homo sapiens]	25780	RASGRP3	-1.70579
EAW91978.1//tumor necrosis factor receptor superfamily, member 11b (osteoprotegerin) [Homo sapiens]	4982	TNFRSF11B	2.20945		NP_009151.1//carbonic anhydrase 5B, mitochondrial precursor [Homo sapiens]	11238	CA5B	-1.7053
NP_061971.3//cyclic nucleotide-gated cation channel beta-3 [Homo sapiens]	54714	CNGB3	2.20847		NP_001338490.1//coiled-coil domain-containing protein 138 isoform 14 [Homo sapiens];NP_001338480.1//coiled-coil domain-containing protein 138 isoform 8 [Homo sapiens];NP_001338486.1//coiled-coil domain-containing protein 138 isoform 12 [Homo sapiens];NP_001338473.1//coiled-coil domain-containing protein 138 isoform 4 [Homo sapiens];NP_001338482.1//coiled-coil domain-containing protein 138 isoform…	165055	CCDC138	-1.70527
NP_001207.2//carbonic anhydrase 9 precursor [Homo sapiens]	768	CA9	2.20842		XP_014951399.1//PREDICTED: LOW QUALITY PROTEIN: thimet oligopeptidase [Ovis aries]	7064	THOP1	-1.70414
NP_001138466.1//uncharacterized protein C2orf72 [Homo sapiens]	257407	C2orf72	2.2083		NP_001124385.1//putative protein ZNF720 [Homo sapiens];XP_012364875.1//PREDICTED: putative zinc finger protein 724 isoform X1 [Nomascus leucogenys]	124411	ZNF720	-1.70337
NP_653234.2//potassium voltage-gated channel subfamily H member 8 [Homo sapiens]	131096	KCNH8	2.20768		EAW92823.1//superoxide dismutase 3, extracellular [Homo sapiens]	6649	SOD3	-1.70333
NP_001254490.1//tight junction protein ZO-3 isoform 2 [Homo sapiens]	27134	TJP3	2.20655		NP_005389.1//protein phosphatase 1 regulatory subunit 3C [Homo sapiens]	5507	PPP1R3C	-1.70295
NP_036414.1//potassium voltage-gated channel subfamily E regulatory beta subunit 5 [Homo sapiens]	23630	KCNE5	2.20532		NP_005805.1//cell surface A33 antigen precursor [Homo sapiens]	10223	GPA33	-1.70273
AAL77571.1//major histocompatibility complex, partial [Gorilla gorilla]	3109	HLA-DMB	2.20399		NP_001035878.1//zinc finger protein GLIS3 isoform a [Homo sapiens]	169792	GLIS3	-1.70133
NP_005506.3//motor neuron and pancreas homeobox protein 1 isoform 1 [Homo sapiens];XP_004093116.2//PREDICTED: LOW QUALITY PROTEIN: motor neuron and pancreas homeobox protein 1 [Nomascus leucogenys]	3110	MNX1	2.20289		NP_008928.1//transforming acidic coiled-coil-containing protein 2 isoform d [Homo sapiens];XP_006717616.1//PREDICTED: transforming acidic coiled-coil-containing protein 2 isoform X17 [Homo sapiens];XP_005269456.1//PREDICTED: transforming acidic coiled-coil-containing protein 2 isoform X21 [Homo sapiens];XP_008949247.1//PREDICTED: transforming acidic coiled-coil-containing protein 2 isoform X1 [Pa…	10579	TACC2	-1.70012
EAX03588.1//proline-rich transmembrane protein 1, isoform CRA_a, partial [Homo sapiens]	80863	PRRT1	2.20096		NP_115789.1//normal mucosa of esophagus-specific gene 1 protein [Homo sapiens]	84419	C15orf48	-1.70007
NP_059995.2//serine/threonine-protein kinase MRCK gamma [Homo sapiens]	55561	CDC42BPG	2.19733		EAW79510.1//polymerase (DNA directed), theta, isoform CRA_a [Homo sapiens];NP_955452.3//DNA polymerase theta [Homo sapiens]	10721	POLQ	-1.69928
XP_006716231.1//PREDICTED: maltase-glucoamylase, intestinal isoform X1 [Homo sapiens];NP_004659.2//maltase-glucoamylase, intestinal [Homo sapiens]	8972	MGAM	2.1968		BAA82978.1//KIAA1026 protein, partial [Homo sapiens];NP_001018000.1//kazrin isoform B [Homo sapiens];XP_020137237.1//kazrin isoform X4 [Microcebus murinus];XP_007175004.1//PREDICTED: kazrin isoform X1 [Balaenoptera acutorostrata scammoni];XP_005245852.1//PREDICTED: kazrin isoform X3 [Homo sapiens]	23254	KAZN	-1.69808
NP_002110.1//HLA class II histocompatibility antigen, DO alpha chain precursor [Homo sapiens]	3111	HLA-DOA	2.19561		NP_001269422.1//golgin subfamily A member 8K [Homo sapiens]	653125	GOLGA8K	-1.69799
NP_006106.1//melanoma antigen preferentially expressed in tumors isoform a [Homo sapiens];XP_011811748.1//PREDICTED: melanoma antigen preferentially expressed in tumors isoform X1 [Colobus angolensis palliatus]	23532	PRAME	2.19407		NP_689892.1//sodium/bile acid cotransporter 4 [Homo sapiens]	201780	SLC10A4	-1.69782
NP_003728.1//protocadherin-16 precursor [Homo sapiens]	8642	DCHS1	2.19292		NP_001310442.1//ADP-ribosylation factor-like protein 6 isoform BB3SL [Homo sapiens];ELK02907.1//Ephrin type-A receptor 6, partial [Pteropus alecto]	84100	ARL6	-1.69769
NP_002988.3//syndecan-1 precursor [Homo sapiens]	6382	SDC1	2.19129		NP_001337997.1//actin filament-associated protein 1-like 2 isoform 8 [Homo sapiens];NP_001338007.1//actin filament-associated protein 1-like 2 isoform 18 [Homo sapiens];NP_001337994.1//actin filament-associated protein 1-like 2 isoform 5 [Homo sapiens];NP_001338008.1//actin filament-associated protein 1-like 2 isoform 19 [Homo sapiens];NP_001338004.1//actin filament-associated protein 1-like 2 is…	84632	AFAP1L2	-1.69764
XP_002757787.2//PREDICTED: EGF-containing fibulin-like extracellular matrix protein 1 [Callithrix jacchus];XP_016804049.1//PREDICTED: EGF-containing fibulin-like extracellular matrix protein 1 isoform X1 [Pan troglodytes]	2202	EFEMP1	2.19113		NP_001540.2//interferon-induced protein with tetratricopeptide repeats 3 isoform a [Homo sapiens]	3437	IFIT3	-1.69741
XP_011515282.2//PREDICTED: protein FAM83H isoform X1 [Homo sapiens]	286077	FAM83H	2.18962		NP_059986.1//ras-related protein Rab-39A [Homo sapiens]	54734	RAB39A	-1.69734
EAW75250.1//stathmin-like 3, isoform CRA_b, partial [Homo sapiens];XP_016793836.1//PREDICTED: stathmin-3 isoform X1 [Pan troglodytes];XP_004090093.1//PREDICTED: stathmin-3 isoform X2 [Nomascus leucogenys];XP_012367216.1//PREDICTED: stathmin-3 isoform X1 [Nomascus leucogenys]	50861	STMN3	2.18796		XP_007959159.1//PREDICTED: protein PET117 homolog, mitochondrial [Chlorocebus sabaeus]	100303755	PET117	-1.6972
XP_018868659.1//PREDICTED: protein INCA1 isoform X2 [Gorilla gorilla gorilla];XP_018868658.1//PREDICTED: protein INCA1 isoform X1 [Gorilla gorilla gorilla]	388324	INCA1	2.18625		NP_115919.1//zinc finger protein 594 [Homo sapiens]	84622	ZNF594	-1.69716
NP_001307212.1//choline transporter-like protein 5 isoform C [Homo sapiens];NP_001123530.1//choline transporter-like protein 5 isoform B [Homo sapiens];AAH28743.1//Solute carrier family 44, member 5 [Homo sapiens];XP_003921451.1//PREDICTED: choline transporter-like protein 5 isoform X2 [Saimiri boliviensis boliviensis]	204962	SLC44A5	2.186		XP_011884609.1//PREDICTED: protein NDNF isoform X1 [Cercocebus atys]	79625	NDNF	-1.69557
NP_001701.2//complement factor B preproprotein [Homo sapiens]	629	CFB	2.18245		NP_710156.3//UPF0565 protein C2orf69 precursor [Homo sapiens]	205327	C2orf69	-1.69545
NP_001300901.1//thioredoxin-interacting protein isoform 2 [Homo sapiens];NP_006463.3//thioredoxin-interacting protein isoform 1 [Homo sapiens]	10628	TXNIP	2.18167		NP_004392.1//DNA fragmentation factor subunit alpha isoform 1 [Homo sapiens];NP_998731.1//DNA fragmentation factor subunit alpha isoform 2 [Homo sapiens]	1676	DFFA	-1.69521
XP_016857460.1//PREDICTED: rap1 GTPase-activating protein 1 isoform X6 [Homo sapiens];XP_018867754.1//PREDICTED: rap1 GTPase-activating protein 1 isoform X1 [Gorilla gorilla gorilla];NP_001139130.1//rap1 GTPase-activating protein 1 isoform a [Homo sapiens];XP_007978334.1//PREDICTED: rap1 GTPase-activating protein 1 isoform X6 [Chlorocebus sabaeus];XP_018867785.1//PREDICTED: rap1 GTPase-activating…	5909	RAP1GAP	2.18129		XP_021532083.1//LOW QUALITY PROTEIN: beta-mannosidase [Aotus nancymaae];NP_005899.3//beta-mannosidase precursor [Homo sapiens]	4126	MANBA	-1.69503
NP_065139.2//CD177 antigen precursor [Homo sapiens]	57126	CD177	2.1737		NP_005326.2//hematopoietic lineage cell-specific protein isoform 1 [Homo sapiens];NP_001278970.1//hematopoietic lineage cell-specific protein isoform 2 [Homo sapiens]	3059	HCLS1	-1.69491
XP_012975277.1//visinin-like protein 1 isoform X1 [Mesocricetus auratus]	7447	VSNL1	2.17346		NP_116185.2//synapse-associated protein 1 [Homo sapiens]	94056	SYAP1	-1.69402
XP_008063873.2//tripartite motif-containing protein 60 [Carlito syrichta];NP_001012414.1//putative tripartite motif-containing protein 61 [Homo sapiens]	391712	TRIM61	2.17326		NP_079105.4//phospholipase B-like 1 precursor [Homo sapiens]	79887	PLBD1	-1.69397
NP_001273281.1//olfactomedin-like protein 3 isoform 2 [Homo sapiens];XP_012633882.1//olfactomedin-like protein 3 [Microcebus murinus];XP_010629543.1//PREDICTED: olfactomedin-like protein 3 [Fukomys damarensis]	56944	OLFML3	2.16974		XP_017394830.1//PREDICTED: NAD(P)H dehydrogenase [quinone] 1 isoform X2 [Cebus capucinus imitator];XP_012292781.1//NAD(P)H dehydrogenase [quinone] 1 [Aotus nancymaae];XP_017394829.1//PREDICTED: NAD(P)H dehydrogenase [quinone] 1 isoform X1 [Cebus capucinus imitator];XP_017394831.1//PREDICTED: NAD(P)H dehydrogenase [quinone] 1 isoform X3 [Cebus capucinus imitator]	1728	NQO1	-1.69022
EAW84389.1//interleukin 27 receptor, alpha, isoform CRA_a [Homo sapiens]	9466	IL27RA	2.16773		NP_689771.3//IQ domain-containing protein E isoform 1 [Homo sapiens];NP_001274428.1//IQ domain-containing protein E isoform 3 [Homo sapiens];NP_001274429.1//IQ domain-containing protein E isoform 4 [Homo sapiens]	23288	IQCE	-1.68976
XP_003253948.3//PREDICTED: inactive phospholipase C-like protein 1 [Nomascus leucogenys]	5334	PLCL1	2.16536		XP_016861461.1//PREDICTED: CLIP-associating protein 2 isoform X35 [Homo sapiens];XP_016861475.1//PREDICTED: CLIP-associating protein 2 isoform X49 [Homo sapiens];NP_001193973.1//CLIP-associating protein 2 isoform 2 [Homo sapiens];XP_016861456.1//PREDICTED: CLIP-associating protein 2 isoform X30 [Homo sapiens];XP_016861455.1//PREDICTED: CLIP-associating protein 2 isoform X29 [Homo sapiens];NP_0559…	23122	CLASP2	-1.68915
EAW77955.1//hCG32758 [Homo sapiens]	442319	ZNF727	2.16357		XP_007963457.1//PREDICTED: kinetochore protein Spc25 isoform X1 [Chlorocebus sabaeus]	57405	SPC25	-1.68866
XP_011513190.1//PREDICTED: epithelial discoidin domain-containing receptor 1 isoform X3 [Homo sapiens];NP_001189452.1//epithelial discoidin domain-containing receptor 1 isoform 6 precursor [Homo sapiens];NP_001189451.1//epithelial discoidin domain-containing receptor 1 isoform 5 precursor [Homo sapiens];XP_003807392.1//PREDICTED: epithelial discoidin domain-containing receptor 1 isoform X3 [Pan p…	780	DDR1	2.16309		BAA20761.2//KIAA0301, partial [Homo sapiens];NP_055426.1//midasin [Homo sapiens]	23195	MDN1	-1.68843
NP_064510.1//SLAM family member 8 isoform 1 precursor [Homo sapiens];NP_001317670.1//SLAM family member 8 isoform 2 [Homo sapiens]	56833	SLAMF8	2.16242		XP_016806464.1//PREDICTED: eukaryotic translation initiation factor 4E isoform X1 [Pan troglodytes];NP_001124151.1//eukaryotic translation initiation factor 4E isoform 2 [Homo sapiens];NP_001317946.1//eukaryotic translation initiation factor 4E isoform 4 [Homo sapiens];XP_005964407.1//PREDICTED: eukaryotic translation initiation factor 4E [Pantholops hodgsonii];NP_001124150.1//eukaryotic translat…	1977	EIF4E	-1.68784
NP_008849.2//lathosterol oxidase [Homo sapiens]	6309	SC5D	2.16121		NP_001257817.1//mitochondrial dicarboxylate carrier isoform 1 [Homo sapiens];NP_001257882.1//mitochondrial dicarboxylate carrier isoform 3 [Homo sapiens];NP_036272.2//mitochondrial dicarboxylate carrier isoform 2 [Homo sapiens]	1468	SLC25A10	-1.68782
XP_011712024.1//PREDICTED: protein eva-1 homolog A isoform X2 [Macaca nemestrina];XP_009235420.1//PREDICTED: protein eva-1 homolog A isoform X1 [Pongo abelii];XP_007968279.1//PREDICTED: protein eva-1 homolog A isoform X3 [Chlorocebus sabaeus];XP_002811901.2//PREDICTED: protein eva-1 homolog A isoform X2 [Pongo abelii];XP_008960910.1//PREDICTED: protein eva-1 homolog A isoform X1 [Pan paniscus]	84141	EVA1A	2.16013		NP_003911.2//protein timeless homolog isoform 1 [Homo sapiens];NP_001317224.1//protein timeless homolog isoform 2 [Homo sapiens]	8914	TIMELESS	-1.68725
NP_068370.1//nuclear receptor subfamily 1 group D member 1 [Homo sapiens]	9572	NR1D1	2.15977		NP_113643.1//coiled-coil domain-containing protein 3 isoform 1 precursor [Homo sapiens]	83643	CCDC3	-1.68723
XP_011813883.1//PREDICTED: claudin-7 isoform X1 [Colobus angolensis palliatus];XP_012581942.1//PREDICTED: claudin-7 isoform X1 [Condylura cristata]	1366	CLDN7	2.15916		NP_001180462.1//serine/threonine-protein kinase Nek4 isoform 2 [Homo sapiens];NP_001335341.1//serine/threonine-protein kinase Nek4 isoform 3 [Homo sapiens];NP_003148.2//serine/threonine-protein kinase Nek4 isoform 1 [Homo sapiens];XP_007982729.1//PREDICTED: serine/threonine-protein kinase Nek4 isoform X2 [Chlorocebus sabaeus]	6787	NEK4	-1.68681
EAW62048.1//amyloid beta (A4) precursor protein-binding, family B, member 3, isoform CRA_e [Homo sapiens];XP_517974.4//PREDICTED: amyloid beta A4 precursor protein-binding family B member 3 isoform X4 [Pan troglodytes];XP_008952799.2//PREDICTED: steroid receptor RNA activator 1, partial [Pan paniscus];XP_016809434.1//PREDICTED: amyloid beta A4 precursor protein-binding family B member 3 isoform X…	10307	APBB3	2.15898		XP_018874431.1//PREDICTED: LOW QUALITY PROTEIN: ran-specific GTPase-activating protein-like [Gorilla gorilla gorilla];NP_001265568.1//ran-specific GTPase-activating protein isoform 1 [Homo sapiens];XP_009215085.1//ran-specific GTPase-activating protein isoform X2 [Papio anubis];NP_001247793.1//ran-specific GTPase-activating protein [Macaca mulatta]	5902	RANBP1	-1.68653
Q719I0.2//RecName: Full=Activator of 90 kDa heat shock protein ATPase homolog 2;XP_016858867.1//PREDICTED: activator of 90 kDa heat shock protein ATPase homolog 2 isoform X4 [Homo sapiens];NP_001308231.1//activator of 90 kDa heat shock protein ATPase homolog 2 isoform 2 [Homo sapiens];AAI07762.1//USP34 protein [Homo sapiens];NP_001308233.1//activator of 90 kDa heat shock protein ATPase homolog 2 …	130872	AHSA2P	2.15241		AGV22437.1//WWC family member 3 [Homo sapiens]	55841	WWC3	-1.68577
NP_065871.2//phosphatidylinositol 3,4,5-trisphosphate-dependent Rac exchanger 1 protein [Homo sapiens]	57580	PREX1	2.14864		NP_001092084.1//pseudouridylate synthase 7 homolog-like protein isoform a [Homo sapiens];XP_003825789.1//PREDICTED: pseudouridylate synthase 7 homolog-like protein isoform X1 [Pan paniscus];XP_016875485.1//PREDICTED: pseudouridylate synthase 7 homolog-like protein isoform X1 [Homo sapiens];XP_011537092.1//PREDICTED: pseudouridylate synthase 7 homolog-like protein isoform X2 [Homo sapiens]	83448	PUS7L	-1.68508
NP_631903.1//stAR-related lipid transfer protein 4 isoform a [Homo sapiens];NP_001294986.1//stAR-related lipid transfer protein 4 isoform b [Homo sapiens];XP_017382704.1//PREDICTED: stAR-related lipid transfer protein 4 isoform X2 [Cebus capucinus imitator]	134429	STARD4	2.14749		XP_012360448.1//PREDICTED: platelet-derived growth factor receptor beta isoform X2 [Nomascus leucogenys];NP_002600.1//platelet-derived growth factor receptor beta isoform 1 precursor [Homo sapiens]	5159	PDGFRB	-1.68484
XP_003810968.2//PREDICTED: lymphocyte cytosolic protein 2 [Pan paniscus]	3937	LCP2	2.14661		XP_008970744.2//PREDICTED: transmembrane protein 177 isoform X1 [Pan paniscus];NP_001098668.1//transmembrane protein 177 [Homo sapiens]	80775	TMEM177	-1.68476
NP_055215.2//ly6/PLAUR domain-containing protein 3 precursor [Homo sapiens]	27076	LYPD3	2.14616		NP_066272.1//PDZ and LIM domain protein 1 [Homo sapiens]	9124	PDLIM1	-1.68345
NP_037413.1//leucine-rich repeat transmembrane protein FLRT3 precursor [Homo sapiens]	23767	FLRT3	2.14539		BAD93023.1//arrestin beta 2 isoform 1 variant, partial [Homo sapiens];NP_001244257.1//beta-arrestin-2 isoform 3 [Homo sapiens];NP_004304.1//beta-arrestin-2 isoform 1 [Homo sapiens];NP_945355.1//beta-arrestin-2 isoform 2 [Homo sapiens];NP_001244260.1//beta-arrestin-2 isoform 6 [Homo sapiens];NP_001244259.1//beta-arrestin-2 isoform 5 [Homo sapiens];NP_001244258.1//beta-arrestin-2 isoform 4 [Homo sa…	409	ARRB2	-1.68323
NP_076419.2//BTB/POZ domain-containing protein KCTD14 isoform 1 [Homo sapiens]	65987	KCTD14	2.14309		AAH51913.1//SCML2 protein, partial [Homo sapiens]	10389	SCML2	-1.68273
XP_007961849.1//PREDICTED: sorbin and SH3 domain-containing protein 1 isoform X12 [Chlorocebus sabaeus];NP_001030126.1//sorbin and SH3 domain-containing protein 1 isoform 3 [Homo sapiens];XP_007961853.1//PREDICTED: sorbin and SH3 domain-containing protein 1 isoform X16 [Chlorocebus sabaeus];NP_001030128.1//sorbin and SH3 domain-containing protein 1 isoform 5 [Homo sapiens];XP_016871013.1//PREDICT…	10580	SORBS1	2.14152		NP_055684.3//IQ motif and SEC7 domain-containing protein 1 isoform b [Homo sapiens];NP_001127854.1//IQ motif and SEC7 domain-containing protein 1 isoform a [Homo sapiens];EAW64148.1//IQ motif and Sec7 domain 1, isoform CRA_b [Homo sapiens];XP_011532610.1//PREDICTED: IQ motif and SEC7 domain-containing protein 1 isoform X7 [Homo sapiens]	9922	IQSEC1	-1.6813
NP_001295107.1//E3 ubiquitin-protein ligase NEURL1B isoform hNEUR2-deltaNHR2 [Homo sapiens];NP_001136123.1//E3 ubiquitin-protein ligase NEURL1B isoform hNEUR2 [Homo sapiens];NP_001295106.1//E3 ubiquitin-protein ligase NEURL1B isoform hNEUR2-deltaNHR1 [Homo sapiens]	54492	NEURL1B	2.13805		NP_001035233.1//sodium channel protein type 2 subunit alpha isoform 2 [Homo sapiens];NP_066287.2//sodium channel protein type 2 subunit alpha isoform 1 [Homo sapiens]	6326	SCN2A	-1.6812
NP_808878.1//synaptotagmin-12 isoform a [Homo sapiens];XP_011543648.1//PREDICTED: synaptotagmin-12 isoform X1 [Homo sapiens]	91683	SYT12	2.13545		NP_001311062.1//xaa-Pro aminopeptidase 1 isoform 6 [Homo sapiens];NP_001311064.1//xaa-Pro aminopeptidase 1 isoform 8 [Homo sapiens];CAD38640.1//hypothetical protein, partial [Homo sapiens];NP_001311065.1//xaa-Pro aminopeptidase 1 isoform 9 [Homo sapiens];XP_022267360.1//xaa-Pro aminopeptidase 1 isoform X3 [Canis lupus familiaris];XP_012361218.1//PREDICTED: xaa-Pro aminopeptidase 1 isoform X1 [Nom…	7511	XPNPEP1	-1.68111
NP_060840.2//DNA damage-regulated autophagy modulator protein 1 [Homo sapiens]	55332	DRAM1	2.13465		XP_017704798.1//PREDICTED: serum paraoxonase/lactonase 3 [Rhinopithecus bieti]	5446	PON3	-1.68094
NP_001136438.1//GREB1-like protein [Homo sapiens]	80000	GREB1L	2.13375		BAG65422.1//unnamed protein product [Homo sapiens]	222236	NAPEPLD	-1.68049
APP91560.1//PR domain 9 protein, partial [Tarsius sp.]	56979	PRDM9	2.13349		NP_001125866.1//guanylate-binding protein 6 [Pongo abelii]	163351	GBP6	-1.68007
XP_008515626.1//PREDICTED: ubiquitin-like protein 3 [Equus przewalskii]	5412	UBL3	2.13293		BAD92584.1//G protein-coupled receptor 63 variant, partial [Homo sapiens]	81491	GPR63	-1.67916
NP_036214.2//zinc finger protein ZFPM2 [Homo sapiens]	23414	ZFPM2	2.13266		NP_001273900.1//centromere protein P isoform c [Homo sapiens];CAD97859.1//hypothetical protein, partial [Homo sapiens];NP_001012267.1//centromere protein P isoform a [Homo sapiens]	401541	CENPP	-1.67886
EDL13922.1//neurexophilin 1, isoform CRA_a, partial [Mus musculus]	30010	NXPH1	2.13058		NP_775872.1//glucoside xylosyltransferase 1 isoform 1 [Homo sapiens];NP_001093120.1//glucoside xylosyltransferase 1 isoform 2 [Homo sapiens]	283464	GXYLT1	-1.67783
NP_005223.4//ephrin type-A receptor 1 precursor [Homo sapiens]	2041	EPHA1	2.13058		NP_003269.2//tetranectin isoform 1precursor [Homo sapiens];XP_016862606.1//PREDICTED: tetranectin isoform X2 [Homo sapiens]	7123	CLEC3B	-1.67752
AGE91788.1//Vgamma9ChainTCRMOP [Homo sapiens]	445347	TARP	2.13058		NP_005906.2//DNA replication licensing factor MCM6 [Homo sapiens]	4175	MCM6	-1.67718
NP_055264.1//probable G-protein coupled receptor 162 isoform 1 [Homo sapiens];NP_062832.1//probable G-protein coupled receptor 162 isoform 2 [Homo sapiens]	27239	GPR162	2.12962		XP_004057489.2//PREDICTED: transmembrane protein C16orf54 homolog [Gorilla gorilla gorilla]	283897	C16orf54	-1.67675
NP_004361.3//collagen alpha-1(XII) chain long isoform precursor [Homo sapiens];NP_542376.2//collagen alpha-1(XII) chain short isoform precursor [Homo sapiens];XP_011533737.1//PREDICTED: collagen alpha-1(XII) chain isoform X3 [Homo sapiens]	1303	COL12A1	2.1275		NP_001241655.1//AP-4 complex subunit sigma-1 isoform 3 [Homo sapiens];NP_009008.2//AP-4 complex subunit sigma-1 isoform 1 [Homo sapiens];XP_002718171.2//PREDICTED: AP-4 complex subunit sigma-1 isoform X2 [Oryctolagus cuniculus];NP_001241656.1//AP-4 complex subunit sigma-1 isoform 4 [Homo sapiens]	11154	AP4S1	-1.6764
NP_060405.4//B-cell scaffold protein with ankyrin repeats isoform 1 [Homo sapiens];NP_001120979.2//B-cell scaffold protein with ankyrin repeats isoform 3 [Homo sapiens]	55024	BANK1	2.12713		NP_001278966.1//prostatic acid phosphatase isoform 3 [Homo sapiens];NP_001127666.1//prostatic acid phosphatase isoform TM-PAP precursor [Homo sapiens];XP_009237595.1//PREDICTED: prostatic acid phosphatase isoform X1 [Pongo abelii]	55	ACPP	-1.67635
NP_001308858.1//creatine kinase U-type, mitochondrial isoform 3 [Homo sapiens];NP_001308856.1//creatine kinase U-type, mitochondrial isoform 2 [Homo sapiens];XP_014997561.1//PREDICTED: creatine kinase U-type, mitochondrial [Macaca mulatta];NP_066270.1//creatine kinase U-type, mitochondrial precursor [Homo sapiens]	548596	CKMT1A	2.12363		NP_001294923.1//WD repeat, SAM and U-box domain-containing protein 1 isoform 2 [Homo sapiens];NP_689741.2//WD repeat, SAM and U-box domain-containing protein 1 isoform 1 [Homo sapiens];XP_007963262.1//PREDICTED: WD repeat, SAM and U-box domain-containing protein 1 isoform X2 [Chlorocebus sabaeus];XP_008972694.1//PREDICTED: WD repeat, SAM and U-box domain-containing protein 1 isoform X4 [Pan panis…	151525	WDSUB1	-1.67627
NP_001310503.1//cytosolic carboxypeptidase 6 isoform 3 [Homo sapiens];NP_001310504.1//cytosolic carboxypeptidase 6 isoform 4 [Homo sapiens];BAG52938.1//unnamed protein product [Homo sapiens];NP_001310502.1//cytosolic carboxypeptidase 6 isoform 2 [Homo sapiens]	84871	AGBL4	2.12111		NP_036309.1//F-box only protein 5 isoform a [Homo sapiens]	26271	FBXO5	-1.67522
NP_001295347.1//gastric inhibitory polypeptide receptor isoform 2 precursor [Homo sapiens];NP_000155.1//gastric inhibitory polypeptide receptor isoform 1 precursor [Homo sapiens]	2696	GIPR	2.12054		NP_060762.3//glutamyl-tRNA(Gln) amidotransferase subunit A, mitochondrial [Homo sapiens]	55278	QRSL1	-1.67363
EAW69377.1//growth arrest and DNA-damage-inducible, beta, isoform CRA_b, partial [Homo sapiens]	4616	GADD45B	2.11955		XP_011888751.1//PREDICTED: C-C chemokine receptor-like 2 isoform X1 [Cercocebus atys];NP_001124382.1//C-C chemokine receptor-like 2 isoform 2 [Homo sapiens]	9034	CCRL2	-1.67336
NP_001180276.1//myocyte-specific enhancer factor 2C isoform 3 [Homo sapiens];NP_001180278.1//myocyte-specific enhancer factor 2C isoform 5 [Homo sapiens];NP_001180277.1//myocyte-specific enhancer factor 2C isoform 4 [Homo sapiens];EAW95965.1//MADS box transcription enhancer factor 2, polypeptide C (myocyte enhancer factor 2C), isoform CRA_d [Homo sapiens];EAW95967.1//MADS box transcription enhanc…	4208	MEF2C	2.11926		NP_079034.3//agmatinase, mitochondrial precursor [Homo sapiens]	79814	AGMAT	-1.67317
XP_011797726.1//PREDICTED: aldehyde dehydrogenase family 3 member B2 isoform X1 [Colobus angolensis palliatus];XP_010350241.1//PREDICTED: aldehyde dehydrogenase family 3 member B2 isoform X1 [Saimiri boliviensis boliviensis]	222	ALDH3B2	2.11645		NP_057267.2//mRNA turnover protein 4 homolog [Homo sapiens]	51154	MRTO4	-1.67282
XP_009185538.1//testis-expressed protein 12 isoform X1 [Papio anubis]	56158	TEX12	2.11629		NP_004156.1//GTP-binding protein RAD [Homo sapiens]	6236	RRAD	-1.67217
NP_001012779.2//RGM domain family member B [Homo sapiens];XP_009239196.1//PREDICTED: RGM domain family member B isoform X1 [Pongo abelii]	285704	RGMB	2.11555		XP_012364684.1//PREDICTED: LOW QUALITY PROTEIN: putative zinc finger protein 724 [Nomascus leucogenys]	163227	ZNF100	-1.67156
NP_002412.1//interstitial collagenase isoform 1 preproprotein [Homo sapiens]	4312	MMP1	2.11551		NP_001335078.1//nuclear receptor coactivator 5 isoform 3 [Homo sapiens];XP_012367474.1//PREDICTED: nuclear receptor coactivator 5 [Nomascus leucogenys];NP_001335079.1//nuclear receptor coactivator 5 isoform 4 [Homo sapiens];AAG36793.1//nuclear receptor coactivator CIA, partial [Homo sapiens]	57727	NCOA5	-1.67113
NP_066956.1//2-5A-dependent ribonuclease [Homo sapiens]	6041	RNASEL	2.11461		NP_002884.1//histone-binding protein RBBP7 isoform 2 [Homo sapiens];NP_001185648.1//histone-binding protein RBBP7 isoform 1 [Homo sapiens]	5931	RBBP7	-1.67063
NP_004406.2//desmoplakin isoform I [Homo sapiens];NP_001008844.1//desmoplakin isoform II [Homo sapiens];NP_001305963.1//desmoplakin isoform Ia [Homo sapiens]	1832	DSP	2.11418		NP_116215.1//UDP-xylose and UDP-N-acetylglucosamine transporter [Homo sapiens];XP_011885396.1//PREDICTED: UDP-xylose and UDP-N-acetylglucosamine transporter isoform X1 [Cercocebus atys]	84912	SLC35B4	-1.67023
XP_004415708.2//PREDICTED: LOW QUALITY PROTEIN: lysoplasmalogenase-like protein TMEM86A [Odobenus rosmarus divergens]	144110	TMEM86A	2.11405		NP_003934.1//starch-binding domain-containing protein 1 [Homo sapiens]	8987	STBD1	-1.6702
NP_001317588.1//four and a half LIM domains protein 1 isoform 6 [Homo sapiens];XP_016072033.1//PREDICTED: four and a half LIM domains protein 1 isoform X5 [Miniopterus natalensis];NP_001153171.1//four and a half LIM domains protein 1 isoform 5 [Homo sapiens];XP_005594741.1//PREDICTED: four and a half LIM domains protein 1 isoform X1 [Macaca fascicularis];XP_001102451.2//PREDICTED: four and a half…	2273	FHL1	2.11344		XP_006846667.1//PREDICTED: cohesin subunit SA-1-like isoform X2 [Chrysochloris asiatica]	10274	STAG1	-1.67009
XP_012403504.1//PREDICTED: protein yippee-like 2 isoform X1 [Sarcophilus harrisii]	388403	YPEL2	2.1134		NP_001315575.1//transforming growth factor-beta receptor-associated protein 1 isoform 2 [Homo sapiens];NP_004248.2//transforming growth factor-beta receptor-associated protein 1 isoform 1 [Homo sapiens]	9392	TGFBRAP1	-1.67009
XP_017399747.1//PREDICTED: P2X purinoceptor 4 [Cebus capucinus imitator]	5025	P2RX4	2.11158		XP_012298822.2//ankyrin repeat domain-containing protein 16 isoform X1 [Aotus nancymaae];XP_012298823.1//ankyrin repeat domain-containing protein 16 isoform X2 [Aotus nancymaae]	54522	ANKRD16	-1.6689
NP_001164402.1//forkhead box protein O4 isoform 2 [Homo sapiens];NP_005929.2//forkhead box protein O4 isoform 1 [Homo sapiens]	4303	FOXO4	2.11064		NP_653249.1//leucine-rich repeat and guanylate kinase domain-containing protein [Homo sapiens]	136332	LRGUK	-1.66888
NP_003727.1//protocadherin gamma-B4 isoform 1 precursor [Homo sapiens];NP_115269.1//protocadherin gamma-B4 isoform 2 precursor [Homo sapiens]	8641	PCDHGB4	2.10658		NP_937816.1//grainyhead-like protein 3 homolog isoform 2 [Homo sapiens];NP_937817.3//grainyhead-like protein 3 homolog isoform 3 [Homo sapiens];NP_067003.2//grainyhead-like protein 3 homolog isoform 1 [Homo sapiens]	57822	GRHL3	-1.66821
NP_001207403.1//liprin-alpha-2 isoform c [Homo sapiens];NP_001207407.1//liprin-alpha-2 isoform g [Homo sapiens];NP_001207402.1//liprin-alpha-2 isoform b [Homo sapiens];NP_003616.2//liprin-alpha-2 isoform a [Homo sapiens];XP_016779412.1//PREDICTED: liprin-alpha-2 isoform X28 [Pan troglodytes];NP_001207404.1//liprin-alpha-2 isoform d [Homo sapiens];XP_016875590.1//PREDICTED: liprin-alpha-2 isoform …	8499	PPFIA2	2.10442		NP_112185.1//transmembrane protein 163 [Homo sapiens];XP_014948932.1//PREDICTED: transmembrane protein 163 isoform X2 [Ovis aries]	81615	TMEM163	-1.66747
NP_002219.1//transcription factor AP-1 [Homo sapiens]	3725	JUN	2.10264		NP_002632.1//phosphatidylinositol N-acetylglucosaminyltransferase subunit A isoform 1 [Homo sapiens];NP_065206.3//phosphatidylinositol N-acetylglucosaminyltransferase subunit A isoform 3 [Homo sapiens]	5277	PIGA	-1.66695
NP_940883.2//V-set and transmembrane domain-containing protein 1 isoform 1 precursor [Homo sapiens];NP_001275721.1//V-set and transmembrane domain-containing protein 1 isoform 3 precursor [Homo sapiens];XP_007996730.1//PREDICTED: V-set and transmembrane domain-containing protein 1 [Chlorocebus sabaeus];NP_001275720.1//V-set and transmembrane domain-containing protein 1 isoform 2 [Homo sapiens]	284415	VSTM1	2.1021		XP_019483289.1//PREDICTED: gamma-enolase isoform X1 [Hipposideros armiger];OBS76311.1//hypothetical protein A6R68_17240, partial [Neotoma lepida]	2026	ENO2	-1.66658
NP_001243514.1//monoglyceride lipase isoform 3 [Homo sapiens];NP_009214.1//monoglyceride lipase isoform 1 [Homo sapiens];XP_016795658.1//PREDICTED: monoglyceride lipase isoform X7 [Pan troglodytes]	11343	MGLL	2.10164		NP_683710.1//protein ABHD11 isoform 1 [Homo sapiens];NP_683711.1//protein ABHD11 isoform 2 [Homo sapiens];NP_001308312.1//protein ABHD11 isoform 10 [Homo sapiens];NP_001138836.1//protein ABHD11 isoform 8 [Homo sapiens];NP_001287987.1//protein ABHD11 isoform 9 [Homo sapiens];XP_011514892.1//PREDICTED: protein ABHD11 isoform X1 [Homo sapiens];XP_004045612.1//PREDICTED: protein ABHD11 isoform X1 [Go…	83451	ABHD11	-1.66643
NP_065847.1//semaphorin-6A isoform 2 precursor [Homo sapiens];NP_001287709.1//semaphorin-6A isoform 1 precursor [Homo sapiens]	57556	SEMA6A	2.10054		XP_013217963.1//ubiquitin recognition factor in ER-associated degradation protein 1 isoform X1 [Ictidomys tridecemlineatus]	7353	UFD1	-1.66508
NP_699197.3//sushi, von Willebrand factor type A, EGF and pentraxin domain-containing protein 1 precursor [Homo sapiens]	79987	SVEP1	2.09884		NP_005324.3//cytochrome c-type heme lyase [Homo sapiens]	3052	HCCS	-1.6647
NP_776823.1//neurocalcin-delta [Bos taurus]	83988	NCALD	2.09621		NP_001293070.1//putative speedy protein E5 [Homo sapiens]	442590	SPDYE5	-1.66456
NP_000177.2//complement factor H isoform a precursor [Homo sapiens];NP_001014975.1//complement factor H isoform b precursor [Homo sapiens]	3075	CFH	2.09295		EAW60849.1//PSMC3 interacting protein, isoform CRA_c [Homo sapiens];XP_015293990.1//PREDICTED: homologous-pairing protein 2 homolog isoform X1 [Macaca fascicularis];EAW60846.1//PSMC3 interacting protein, isoform CRA_a [Homo sapiens]	29893	PSMC3IP	-1.66403
NP_653267.2//dynein heavy chain domain-containing protein 1 isoform 1 [Homo sapiens];XP_017362714.1//PREDICTED: LOW QUALITY PROTEIN: dynein heavy chain domain-containing protein 1 [Cebus capucinus imitator]	144132	DNHD1	2.09011		XP_018878047.1//PREDICTED: zinc transporter ZIP10 isoform X1 [Gorilla gorilla gorilla];XP_016805737.1//PREDICTED: zinc transporter ZIP10 isoform X2 [Pan troglodytes]	57181	SLC39A10	-1.66373
XP_003827259.2//PREDICTED: cilia- and flagella-associated protein 53 [Pan paniscus]	220136	CFAP53	2.08689		AEA29623.1//CNK3/IPCEF1 fusion protein long isoform [Homo sapiens]	26034	IPCEF1	-1.66312
XP_003984890.1//PREDICTED: protein FAM167A [Felis catus];XP_017739197.1//PREDICTED: protein FAM167A isoform X2 [Rhinopithecus bieti]	83648	FAM167A	2.08555		NP_001157651.1//ectonucleoside triphosphate diphosphohydrolase 1 isoform 4 [Homo sapiens];XP_011806626.1//PREDICTED: ectonucleoside triphosphate diphosphohydrolase 1 isoform X1 [Colobus angolensis palliatus];NP_001307845.1//ectonucleoside triphosphate diphosphohydrolase 1 isoform 7 [Homo sapiens];XP_011538672.2//PREDICTED: ectonucleoside triphosphate diphosphohydrolase 1 isoform X1 [Homo sapiens]…	953	ENTPD1	-1.66159
NP_653287.2//transmembrane channel-like protein 4 isoform 2 [Homo sapiens];NP_001138775.2//transmembrane channel-like protein 4 isoform 1 [Homo sapiens]	147798	TMC4	2.08384		NP_001306978.1//ribosomal RNA small subunit methyltransferase NEP1 isoform 2 [Homo sapiens];NP_006322.4//ribosomal RNA small subunit methyltransferase NEP1 isoform 1 [Homo sapiens]	10436	EMG1	-1.66113
XP_008975683.1//PREDICTED: homocysteine-responsive endoplasmic reticulum-resident ubiquitin-like domain member 1 protein isoform X3 [Pan paniscus];EAW82893.1//homocysteine-inducible, endoplasmic reticulum stress-inducible, ubiquitin-like domain member 1, isoform CRA_b [Homo sapiens]	9709	HERPUD1	2.08344		NP_037489.1//purine-rich element-binding protein gamma isoform A [Homo sapiens];XP_002819023.1//PREDICTED: purine-rich element-binding protein gamma [Pongo abelii];XP_006884184.1//PREDICTED: purine-rich element-binding protein gamma-like isoform X2 [Elephantulus edwardii]	29942	PURG	-1.6603
NP_005224.2//ephrin type-A receptor 3 isoform a precursor [Homo sapiens];NP_872585.1//ephrin type-A receptor 3 isoform b precursor [Homo sapiens]	2042	EPHA3	2.08291		NP_055403.2//visual system homeobox 1 isoform a [Homo sapiens];NP_955457.1//visual system homeobox 1 isoform b [Homo sapiens];NP_001243200.1//visual system homeobox 1 isoform c [Homo sapiens];NP_001243201.1//visual system homeobox 1 isoform d [Homo sapiens]	30813	VSX1	-1.6603
NP_001290348.1//probable E3 ubiquitin-protein ligase TRIML2 isoform 1 [Homo sapiens];NP_775824.2//probable E3 ubiquitin-protein ligase TRIML2 isoform 2 [Homo sapiens];AAI43710.1//TRIML2 protein [Homo sapiens]	205860	TRIML2	2.08215		XP_011798343.1//PREDICTED: LOW QUALITY PROTEIN: gap junction alpha-1 protein [Colobus angolensis palliatus]	2697	GJA1	-1.66024
NP_689522.2//phosphoinositide 3-kinase adapter protein 1 [Homo sapiens]	118788	PIK3AP1	2.08137		XP_008949992.1//PREDICTED: regulatory solute carrier protein family 1 member 1 isoform X1 [Pan paniscus]	6248	RSC1A1	-1.65988
NP_075463.2//protein furry homolog [Homo sapiens]	10129	FRY	2.0809		AAQ88762.1//PRSS22, partial [Homo sapiens]	64063	PRSS22	-1.65966
AAH05043.1//MGC31957 protein [Homo sapiens];AAB71413.1//cytotoxic TRAIL receptor-3 [Homo sapiens]	8794	TNFRSF10C	2.07892		NP_808881.3//2',5'-phosphodiesterase 12 isoform 1 precursor [Homo sapiens];NP_001309105.1//2',5'-phosphodiesterase 12 isoform 2 [Homo sapiens];NP_001309106.1//2',5'-phosphodiesterase 12 isoform 3 precursor [Homo sapiens]	201626	PDE12	-1.65767
NP_064713.3//arginine/serine-rich protein 1 [Homo sapiens];XP_004025238.2//PREDICTED: arginine/serine-rich protein 1 [Gorilla gorilla gorilla];BAX25201.1//arginine/serine-rich protein 1 [Pan troglodytes];Q5R840.1//RecName: Full=Arginine/serine-rich protein 1	57035	RSRP1	2.07856		XP_019516155.1//PREDICTED: platelet-derived growth factor subunit B isoform X1 [Hipposideros armiger];NP_148937.1//platelet-derived growth factor subunit B isoform 2 [Homo sapiens]	5155	PDGFB	-1.65741
NP_835260.2//PDZ domain-containing protein 2 [Homo sapiens]	23037	PDZD2	2.07757		NP_005568.2//apolipoprotein(a) precursor [Homo sapiens]	4018	LPA	-1.65725
NP_057703.1//placenta-specific gene 8 protein [Homo sapiens];XP_012502604.1//PREDICTED: placenta-specific gene 8 protein [Propithecus coquereli]	51316	PLAC8	2.07755		XP_017357361.1//PREDICTED: chromobox protein homolog 5 isoform X1 [Cebus capucinus imitator];XP_008837276.1//PREDICTED: chromobox protein homolog 5 isoform X1 [Nannospalax galili];ELK18952.1//Chromobox protein like protein 5 [Pteropus alecto];XP_008001696.1//PREDICTED: chromobox protein homolog 5 isoform X1 [Chlorocebus sabaeus]	23468	CBX5	-1.657
XP_016815969.1//PREDICTED: erythroid membrane-associated protein isoform X1 [Pan troglodytes]	114625	ERMAP	2.07685		NP_001263343.1//putative E3 ubiquitin-protein ligase UNKL isoform 5 [Homo sapiens];XP_011520913.1//PREDICTED: putative E3 ubiquitin-protein ligase UNKL isoform X3 [Homo sapiens];XP_005255562.1//PREDICTED: putative E3 ubiquitin-protein ligase UNKL isoform X2 [Homo sapiens];XP_016784629.1//PREDICTED: putative E3 ubiquitin-protein ligase UNKL isoform X9 [Pan troglodytes];XP_011520912.1//PREDICTED: p…	64718	UNKL	-1.65674
XP_002743919.2//PREDICTED: mitogen-activated protein kinase 11 [Callithrix jacchus]	5600	MAPK11	2.07617		NP_001265407.1//runt-related transcription factor 2 isoform d [Homo sapiens];XP_006715295.1//PREDICTED: runt-related transcription factor 2 isoform X8 [Homo sapiens];XP_011513264.1//PREDICTED: runt-related transcription factor 2 isoform X4 [Homo sapiens];XP_002816996.1//PREDICTED: runt-related transcription factor 2 isoform X2 [Pongo abelii];XP_011513263.1//PREDICTED: runt-related transcription f…	860	RUNX2	-1.65601
XP_008966702.1//PREDICTED: succinyl-CoA:3-ketoacid coenzyme A transferase 2, mitochondrial [Pan paniscus]	64064	OXCT2	2.07549		AAF86240.1//mitochondrial ceramidase [Homo sapiens];XP_016871925.1//PREDICTED: neutral ceramidase isoform X6 [Homo sapiens]	653308	ASAH2B	-1.65586
AAF04514.1//F-box protein Fbl7, partial [Homo sapiens];BAC98037.1//mKIAA0840 protein, partial [Mus musculus]	23194	FBXL7	2.07469		XP_011723066.1//PREDICTED: caspase recruitment domain-containing protein 9 isoform X1 [Macaca nemestrina]	64170	CARD9	-1.65577
NP_001185808.1//ATP5J2-PTCD1 fusion protein [Homo sapiens]	100526740	ATP5MF-PTCD1	2.07422		AAH32839.2//Interferon-induced protein with tetratricopeptide repeats 2 [Homo sapiens]	3433	IFIT2	-1.65508
NP_064586.1//5'(3')-deoxyribonucleotidase, mitochondrial precursor [Homo sapiens];XP_005256789.1//PREDICTED: 5'(3')-deoxyribonucleotidase, mitochondrial isoform X3 [Homo sapiens]	56953	NT5M	2.07366		NP_065076.2//ral GTPase-activating protein subunit alpha-2 [Homo sapiens]	57186	RALGAPA2	-1.6535
ERE92285.1//small conductance calcium-activated potassium channel protein 3 [Cricetulus griseus];NP_740752.1//small conductance calcium-activated potassium channel protein 3 isoform b [Homo sapiens];XP_011932120.1//PREDICTED: small conductance calcium-activated potassium channel protein 3 isoform X1 [Cercocebus atys];XP_017723200.1//PREDICTED: small conductance calcium-activated potassium channel…	3782	KCNN3	2.07249		NP_006521.1//YEATS domain-containing protein 4 isoform 1 [Homo sapiens];NP_001287879.1//YEATS domain-containing protein 4 isoform 2 [Homo sapiens]	8089	YEATS4	-1.65085
NP_002935.2//proto-oncogene tyrosine-protein kinase ROS precursor [Homo sapiens]	6098	ROS1	2.06928		XP_018867598.1//PREDICTED: IQ domain-containing protein K isoform X1 [Gorilla gorilla gorilla];NP_001292051.1//IQ domain-containing protein K isoform 3 [Homo sapiens];XP_017705268.1//PREDICTED: IQ domain-containing protein K [Rhinopithecus bieti]	124152	IQCK	-1.65052
XP_010386599.1//PREDICTED: protocadherin gamma-B7 [Rhinopithecus roxellana];XP_020137851.1//protocadherin gamma-A10 isoform X14 [Microcebus murinus]	56106	PCDHGA10	2.06878		NP_001177925.1//actin-related protein 2/3 complex subunit 1A isoform 2 [Homo sapiens];BAD92296.1//actin related protein 2/3 complex subunit 1A variant, partial [Homo sapiens]	10552	ARPC1A	-1.65032
NP_954856.1//voltage-dependent L-type calcium channel subunit beta-1 isoform 3 [Homo sapiens];XP_014646235.1//PREDICTED: voltage-dependent L-type calcium channel subunit beta-1 isoform X5 [Ceratotherium simum simum];XP_004012884.1//PREDICTED: voltage-dependent L-type calcium channel subunit beta-1 isoform X4 [Ovis aries];XP_004012883.1//PREDICTED: voltage-dependent L-type calcium channel subunit …	782	CACNB1	2.06782		EDL01658.1//zinc finger, DHHC domain containing 14, isoform CRA_b, partial [Mus musculus]	79683	ZDHHC14	-1.64984
XP_018885026.1//PREDICTED: copine-5 isoform X3 [Gorilla gorilla gorilla];XP_016008139.1//PREDICTED: copine-5 isoform X13 [Rousettus aegyptiacus];NP_065990.1//copine-5 isoform a [Homo sapiens]	57699	CPNE5	2.06778		NP_659455.3//DNA damage-induced apoptosis suppressor protein [Homo sapiens]	220042	DDIAS	-1.64981
NP_001338906.1//triokinase/FMN cyclase isoform a [Homo sapiens];NP_001338907.1//triokinase/FMN cyclase isoform c [Homo sapiens];XP_016873009.1//PREDICTED: triokinase/FMN cyclase isoform X5 [Homo sapiens];XP_007994464.1//PREDICTED: bifunctional ATP-dependent dihydroxyacetone kinase/FAD-AMP lyase (cyclizing) isoform X1 [Chlorocebus sabaeus]	26007	TKFC	2.06735		XP_010370878.1//PREDICTED: pygopus homolog 1 [Rhinopithecus roxellana];NP_001317255.1//pygopus homolog 1 isoform 2 [Homo sapiens];NP_056432.1//pygopus homolog 1 isoform 1 [Homo sapiens]	26108	PYGO1	-1.64962
EAW82885.1//metallothionein 1X, isoform CRA_a, partial [Homo sapiens]	4501	MT1X	2.0664		EHH54662.1//hypothetical protein EGM_15545 [Macaca fascicularis]	1436	CSF1R	-1.64898
NP_085046.5//inter-alpha-trypsin inhibitor heavy chain H5 isoform 1 precursor [Homo sapiens];NP_001001851.1//inter-alpha-trypsin inhibitor heavy chain H5 isoform 3 precursor [Homo sapiens];EAW86381.1//inter-alpha (globulin) inhibitor H5, isoform CRA_c, partial [Homo sapiens];XP_011760984.1//PREDICTED: inter-alpha-trypsin inhibitor heavy chain H5 [Macaca nemestrina]	80760	ITIH5	2.0649		NP_076411.1//taste receptor type 2 member 14 [Homo sapiens]	50840	TAS2R14	-1.64817
XP_017709519.1//PREDICTED: homeobox protein Hox-B8 isoform X1 [Rhinopithecus bieti]	3218	HOXB8	2.06483		NP_612460.1//IQ domain-containing protein D isoform 2 [Homo sapiens];NP_001317381.1//IQ domain-containing protein D isoform 1 [Homo sapiens]	115811	IQCD	-1.64815
XP_004396009.1//PREDICTED: zinc finger protein 641 isoform X1 [Odobenus rosmarus divergens];XP_006729336.1//PREDICTED: zinc finger protein 641 [Leptonychotes weddellii];XP_004384592.1//PREDICTED: zinc finger protein 641 isoform X2 [Trichechus manatus latirostris]	121274	ZNF641	2.06428		NP_116119.2//reticulon-4-interacting protein 1, mitochondrial isoform 1 precursor [Homo sapiens];XP_011534494.1//PREDICTED: reticulon-4-interacting protein 1, mitochondrial isoform X2 [Homo sapiens]	84816	RTN4IP1	-1.64815
NP_001263987.1//ERCC6-PGBD3 fusion protein isoform 1 [Homo sapiens];NP_000115.1//DNA excision repair protein ERCC-6 isoform 2 [Homo sapiens]	2074	ERCC6	2.061		NP_001158187.1//zinc finger protein 605 isoform 2 [Homo sapiens];XP_004276661.1//PREDICTED: zinc finger protein 605 isoform X2 [Orcinus orca];NP_899061.1//zinc finger protein 605 isoform 1 [Homo sapiens]	100289635	ZNF605	-1.64738
NP_077306.2//long-chain fatty acid transport protein 3 isoform 1 [Homo sapiens];NP_001304858.2//long-chain fatty acid transport protein 3 isoform 2 [Homo sapiens]	11000	SLC27A3	2.05856		XP_005572994.2//PREDICTED: tyrosine-protein phosphatase non-receptor type 4 isoform X2 [Macaca fascicularis]	5775	PTPN4	-1.64648
BAC04217.1//unnamed protein product [Homo sapiens];NP_113617.1//retbindin isoform 2 [Homo sapiens];XP_016882833.1//PREDICTED: retbindin isoform X6 [Homo sapiens];NP_001257371.1//retbindin isoform 5 precursor [Homo sapiens];NP_001257370.1//retbindin isoform 4 [Homo sapiens]	83546	RTBDN	2.05739		XP_017716958.1//PREDICTED: small cell adhesion glycoprotein [Rhinopithecus bieti];XP_015007129.1//PREDICTED: small cell adhesion glycoprotein [Macaca mulatta];XP_016780267.1//PREDICTED: translation initiation factor IF-2-like [Pan troglodytes]	57228	SMAGP	-1.64536
XP_012331803.2//complement C1q tumor necrosis factor-related protein 6 isoform X1 [Aotus nancymaae]	114904	C1QTNF6	2.05687		NP_612417.1//general transcription factor 3C polypeptide 6 [Homo sapiens]	112495	GTF3C6	-1.64504
XP_012632595.1//advillin isoform X7 [Microcebus murinus]	10677	AVIL	2.05681		XP_002753271.2//PREDICTED: PCNA-associated factor isoform X1 [Callithrix jacchus];XP_009003303.1//PREDICTED: PCNA-associated factor isoform X2 [Callithrix jacchus]	9768	PCLAF	-1.64434
NP_000178.2//homogentisate 1,2-dioxygenase [Homo sapiens]	3081	HGD	2.0548		XP_021788906.1//zinc finger protein 273-like [Papio anubis];XP_012292666.1//zinc finger protein 737-like isoform X2 [Aotus nancymaae];EAW77955.1//hCG32758 [Homo sapiens]	728927	ZNF736	-1.64433
NP_849156.1//layilin isoform 2 precursor [Homo sapiens];NP_001245320.1//layilin isoform 3 [Homo sapiens];NP_001245319.1//layilin isoform 1 precursor [Homo sapiens]	143903	LAYN	2.05202		AAY84773.1//AGR2 [Homo sapiens]	10551	AGR2	-1.64376
NP_001336137.1//phosphatidate phosphatase LPIN1 isoform 9 [Homo sapiens];NP_001336136.1//phosphatidate phosphatase LPIN1 isoform 8 [Homo sapiens];XP_009440285.1//PREDICTED: phosphatidate phosphatase LPIN1 isoform X6 [Pan troglodytes];NP_001248356.1//phosphatidate phosphatase LPIN1 isoform 2 [Homo sapiens];NP_001248357.1//phosphatidate phosphatase LPIN1 isoform 3 [Homo sapiens];XP_011508635.1//PRE…	23175	LPIN1	2.05046		NP_001269.3//inhibitor of nuclear factor kappa-B kinase subunit alpha isoform 1 [Homo sapiens];NP_001307857.1//inhibitor of nuclear factor kappa-B kinase subunit alpha isoform 2 [Homo sapiens]	1147	CHUK	-1.64261
NP_001159393.1//alpha-2-antiplasmin isoform b precursor [Homo sapiens];XP_005256758.2//PREDICTED: alpha-2-antiplasmin isoform X1 [Homo sapiens];XP_016880254.1//PREDICTED: alpha-2-antiplasmin isoform X2 [Homo sapiens]	5345	SERPINF2	2.04977		XP_012508237.1//PREDICTED: interferon-related developmental regulator 1 isoform X1 [Propithecus coquereli];XP_012591605.1//interferon-related developmental regulator 1 isoform X2 [Microcebus murinus];AAV38693.1//interferon-related developmental regulator 1 [Homo sapiens]	3475	IFRD1	-1.64256
NP_001238814.1//vasoactive intestinal polypeptide receptor 1 isoform 5 [Homo sapiens];NP_004615.2//vasoactive intestinal polypeptide receptor 1 isoform 1 precursor [Homo sapiens];NP_001238812.1//vasoactive intestinal polypeptide receptor 1 isoform 3 [Homo sapiens];NP_001238813.1//vasoactive intestinal polypeptide receptor 1 isoform 4 [Homo sapiens]	7433	VIPR1	2.04918		XP_011944395.1//PREDICTED: ankyrin repeat domain-containing protein 32 isoform X1 [Cercocebus atys];NP_115666.2//SMC5-SMC6 complex localization factor protein 1 [Homo sapiens]	84250	SLF1	-1.64182
XP_012312354.2//P2Y purinoceptor 6 isoform X1 [Aotus nancymaae];XP_017833296.1//PREDICTED: P2Y purinoceptor 6 isoform X1 [Callithrix jacchus];NP_001264137.1//P2Y purinoceptor 6 isoform 2 [Homo sapiens]	5031	P2RY6	2.04683		NP_055575.3//putative deoxyribonuclease TATDN2 [Homo sapiens]	9797	TATDN2	-1.64051
NP_653251.2//hydroxyacid-oxoacid transhydrogenase, mitochondrial [Homo sapiens]	137872	ADHFE1	2.0466		NP_055535.2//STE20-like serine/threonine-protein kinase isoform 1 [Homo sapiens];NP_001291672.1//STE20-like serine/threonine-protein kinase isoform 2 [Homo sapiens]	9748	SLK	-1.64005
NP_001337229.1//WRB-SH3BGR readthrough isoform 2 [Homo sapiens];XP_020498551.1//SH3 domain-binding glutamic acid-rich protein-like isoform X4 [Labrus bergylta]	106865373	WRB-SH3BGR	2.04554		XP_014705529.1//PREDICTED: sentrin-specific protease 1 isoform X2 [Equus asinus];XP_012493906.1//PREDICTED: sentrin-specific protease 1 [Propithecus coquereli];XP_006719424.1//PREDICTED: sentrin-specific protease 1 isoform X3 [Homo sapiens]	29843	SENP1	-1.64
NP_002764.1//prostasin preproprotein [Homo sapiens]	5652	PRSS8	2.04554		NP_037404.2//solute carrier organic anion transporter family member 3A1 isoform 1 [Homo sapiens];NP_001138516.1//solute carrier organic anion transporter family member 3A1 isoform 2 [Homo sapiens]	28232	SLCO3A1	-1.63937
NP_115804.1//FERM and PDZ domain-containing protein 3 [Homo sapiens]	84443	FRMPD3	2.04499		XP_014060583.1//PREDICTED: HD domain-containing protein 2 [Salmo salar];XP_015855229.1//PREDICTED: HD domain-containing protein 2 isoform X4 [Peromyscus maniculatus bairdii];XP_018013337.1//PREDICTED: HIV Tat-specific factor 1 homolog [Hyalella azteca];XP_006626512.1//PREDICTED: HD domain-containing protein 2 [Lepisosteus oculatus]	51020	HDDC2	-1.63898
NP_001192136.1//folate transporter 1 isoform 3 [Homo sapiens];CAB90483.1//human reduced folate carrier (RFC), partial [Homo sapiens];XP_011527998.1//PREDICTED: folate transporter 1 isoform X1 [Homo sapiens];XP_016883934.1//PREDICTED: folate transporter 1 isoform X7 [Homo sapiens];XP_016883933.1//PREDICTED: folate transporter 1 isoform X5 [Homo sapiens];XP_016883932.1//PREDICTED: folate transporte…	6573	SLC19A1	2.04456		NP_690852.1//leucine-rich repeat and WD repeat-containing protein 1 isoform 1 [Homo sapiens]	222229	LRWD1	-1.63896
EAW58110.1//aquaporin 5 [Homo sapiens]	362	AQP5	2.04358		XP_015302988.1//PREDICTED: charged multivesicular body protein 4a [Macaca fascicularis];NP_001186752.1//NEDD8-MDP1 protein [Homo sapiens]	100528064	NEDD8-MDP1	-1.63885
XP_011846124.1//PREDICTED: osteopontin isoform X4 [Mandrillus leucophaeus];XP_011846125.1//PREDICTED: osteopontin isoform X5 [Mandrillus leucophaeus];XP_011846123.1//PREDICTED: osteopontin isoform X3 [Mandrillus leucophaeus];XP_011895519.1//PREDICTED: osteopontin isoform X1 [Cercocebus atys];XP_011895520.1//PREDICTED: osteopontin isoform X2 [Cercocebus atys]	6696	SPP1	2.0398		XP_011733703.1//PREDICTED: thymosin beta-4 [Macaca nemestrina]	7114	TMSB4X	-1.63792
XP_020008934.1//histone H2A type 1-C-like [Castor canadensis];XP_011818239.1//PREDICTED: histone H2A type 1-J isoform X1 [Colobus angolensis palliatus]	8334	HIST1H2AC	2.03896		NP_036585.1//transducin beta-like protein 2 precursor [Homo sapiens]	26608	TBL2	-1.63774
XP_515060.3//PREDICTED: protein NipSnap homolog 1 [Pan troglodytes]	8508	NIPSNAP1	2.03839		NP_056005.1//dnaJ homolog subfamily C member 9 [Homo sapiens];XP_011940836.1//PREDICTED: dnaJ homolog subfamily C member 9 isoform X1 [Cercocebus atys];XP_011940838.1//PREDICTED: dnaJ homolog subfamily C member 9 isoform X3 [Cercocebus atys]	23234	DNAJC9	-1.63765
NP_037444.2//protein Hook homolog 2 isoform 1 [Homo sapiens];NP_001093646.1//protein Hook homolog 2 isoform 2 [Homo sapiens];XP_005259931.1//PREDICTED: protein Hook homolog 2 isoform X2 [Homo sapiens];AAH12443.1//Hook homolog 2 (Drosophila) [Homo sapiens]	29911	HOOK2	2.0355		BAD93029.1//phosphoribosyl transferase domain containing 1 variant, partial [Homo sapiens];NP_001269715.1//phosphoribosyltransferase domain-containing protein 1 isoform 2 [Homo sapiens]	56952	PRTFDC1	-1.63748
XP_019815028.1//PREDICTED: tetraspanin-33 [Bos indicus]	340348	TSPAN33	2.03294		XP_018891090.1//PREDICTED: ZW10 interactor isoform X1 [Gorilla gorilla gorilla];NP_001005413.1//ZW10 interactor isoform b [Homo sapiens];EAW54156.1//ZW10 interactor, isoform CRA_b [Homo sapiens]	11130	ZWINT	-1.63741
NP_003887.3//lactosylceramide alpha-2,3-sialyltransferase isoform 1 [Homo sapiens];NP_001035902.1//lactosylceramide alpha-2,3-sialyltransferase isoform 2 [Homo sapiens];EAW99474.1//ST3 beta-galactoside alpha-2,3-sialyltransferase 5, isoform CRA_a [Homo sapiens];AAF66146.1//GM3 synthase [Homo sapiens];EAW99478.1//ST3 beta-galactoside alpha-2,3-sialyltransferase 5, isoform CRA_e, partial [Homo sapi…	8869	ST3GAL5	2.03207		NP_004656.2//vascular non-inflammatory molecule 2 isoform 1 precursor [Homo sapiens];NP_001229279.1//vascular non-inflammatory molecule 2 isoform 3 precursor [Homo sapiens];XP_016811800.1//PREDICTED: vascular non-inflammatory molecule 2 isoform X1 [Pan troglodytes]	8875	VNN2	-1.63675
NP_001002814.2//rab11 family-interacting protein 1 isoform 3 [Homo sapiens];EAW98653.1//hCG1818626 [Homo sapiens];NP_079427.4//rab11 family-interacting protein 1 isoform 1 [Homo sapiens]	80223	RAB11FIP1	2.03125		NP_862820.1//origin recognition complex subunit 3 isoform 1 [Homo sapiens];XP_016866125.1//PREDICTED: origin recognition complex subunit 3 isoform X8 [Homo sapiens];NP_036513.2//origin recognition complex subunit 3 isoform 2 [Homo sapiens]	23595	ORC3	-1.63665
XP_001165276.1//PREDICTED: WD repeat domain phosphoinositide-interacting protein 1 isoform X1 [Pan troglodytes];XP_011717904.1//PREDICTED: WD repeat domain phosphoinositide-interacting protein 1 isoform X1 [Macaca nemestrina]	55062	WIPI1	2.03058		XP_017705255.1//PREDICTED: ras-related protein Rab-9A [Rhinopithecus bieti];XP_002831436.1//PREDICTED: LOW QUALITY PROTEIN: ras-related protein Rab-9A [Pongo abelii]	9367	RAB9A	-1.63611
XP_012353995.1//PREDICTED: interferon alpha-inducible protein 6 isoform X3 [Nomascus leucogenys];XP_012353994.1//PREDICTED: interferon alpha-inducible protein 6 isoform X2 [Nomascus leucogenys];XP_012353996.1//PREDICTED: interferon alpha-inducible protein 6 isoform X4 [Nomascus leucogenys]	2537	IFI6	2.02833		NP_001297066.1//nuclear pore complex-interacting protein family member B11 [Homo sapiens]	728888	NPIPB11	-1.63594
NP_001138526.1//uncharacterized protein C2orf81 isoform 4 [Homo sapiens];NP_001303693.1//uncharacterized protein C2orf81 isoform 1 [Homo sapiens];NP_001303694.1//uncharacterized protein C2orf81 isoform 2 [Homo sapiens]	388963	C2orf81	2.02764		NP_001276040.1//ribosome production factor 2 homolog isoform 2 [Homo sapiens];NP_115570.1//ribosome production factor 2 homolog isoform 1 [Homo sapiens]	84154	RPF2	-1.63564
XP_020559369.1//collagen alpha-1(I) chain-like [Oryzias latipes]	10584	COLEC10	2.0254		NP_001291261.1//liprin-alpha-4 isoform 2 [Homo sapiens];XP_016858095.1//PREDICTED: liprin-alpha-4 isoform X2 [Homo sapiens];NP_001291260.1//liprin-alpha-4 isoform 1 [Homo sapiens];XP_016858097.1//PREDICTED: liprin-alpha-4 isoform X4 [Homo sapiens]	8497	PPFIA4	-1.63557
NP_065188.4//adhesion G-protein coupled receptor G6 isoform alpha 1 precursor [Homo sapiens];NP_940971.1//adhesion G-protein coupled receptor G6 isoform beta 1 precursor [Homo sapiens];NP_001027567.1//adhesion G-protein coupled receptor G6 isoform beta 2 precursor [Homo sapiens];CAE45930.1//hypothetical protein, partial [Homo sapiens]	57211	ADGRG6	2.02469		NP_055132.2//decaprenyl-diphosphate synthase subunit 1 isoform 1 [Homo sapiens];XP_019604687.1//PREDICTED: decaprenyl-diphosphate synthase subunit 1 isoform X2 [Rhinolophus sinicus];NP_001308907.1//decaprenyl-diphosphate synthase subunit 1 isoform 2 [Homo sapiens]	23590	PDSS1	-1.63555
NP_002956.1//protein S100-A9 [Homo sapiens]	6280	S100A9	2.02427		XP_008838680.1//PREDICTED: collagen alpha-2(VI) chain isoform X1 [Nannospalax galili];XP_010196734.1//PREDICTED: collagen alpha-2(VI) chain isoform X1 [Colius striatus];XP_017907828.1//PREDICTED: collagen alpha-2(VI) chain isoform X2 [Capra hircus]	1292	COL6A2	-1.63388
NP_002117.1//hepatic leukemia factor isoform 1 [Homo sapiens];EDL15886.1//hepatic leukemia factor, isoform CRA_c, partial [Mus musculus]	3131	HLF	2.01952		XP_011789497.1//PREDICTED: parathyroid hormone-related protein [Colobus angolensis palliatus];AAA60359.1//parathyroid hormone-like protein C [Homo sapiens]	5744	PTHLH	-1.63373
NP_001307531.1//splicing regulator RBM11 isoform 2 [Homo sapiens];NP_658983.3//splicing regulator RBM11 isoform 1 [Homo sapiens]	54033	RBM11	2.0178		NP_689416.1//inositol polyphosphate multikinase [Homo sapiens]	253430	IPMK	-1.63353
NP_003120.2//squalene monooxygenase [Homo sapiens]	6713	SQLE	2.01616		XP_012355092.1//PREDICTED: 60 kDa heat shock protein, mitochondrial isoform X1 [Nomascus leucogenys];NP_002147.2//60 kDa heat shock protein, mitochondrial [Homo sapiens]	3329	HSPD1	-1.63326
XP_011378143.1//PREDICTED: serine palmitoyltransferase small subunit B isoform X1 [Pteropus vampyrus];XP_016861282.1//PREDICTED: serine palmitoyltransferase small subunit B isoform X1 [Homo sapiens]	165679	SPTSSB	2.01401		NP_004473.2//polypeptide N-acetylgalactosaminyltransferase 3 [Homo sapiens]	2591	GALNT3	-1.63259
XP_011507946.1//PREDICTED: ADAMTS-like protein 4 isoform X1 [Homo sapiens];XP_011507947.1//PREDICTED: ADAMTS-like protein 4 isoform X2 [Homo sapiens];NP_001275536.1//ADAMTS-like protein 4 isoform 3 precursor [Homo sapiens]	54507	ADAMTSL4	2.01211		NP_001119806.1//forkhead box protein D4-like 5 [Homo sapiens]	653427	FOXD4L5	-1.63231
EAX09300.1//lanosterol synthase (2,3-oxidosqualene-lanosterol cyclase), isoform CRA_b [Homo sapiens];NP_002331.3//lanosterol synthase isoform 1 [Homo sapiens];NP_001138908.1//lanosterol synthase isoform 2 [Homo sapiens]	4047	LSS	2.01163		NP_003487.1//transformation/transcription domain-associated protein isoform 2 [Homo sapiens];NP_001231509.1//transformation/transcription domain-associated protein isoform 1 [Homo sapiens];XP_008966934.1//PREDICTED: transformation/transcription domain-associated protein isoform X2 [Pan paniscus];XP_008966937.1//PREDICTED: transformation/transcription domain-associated protein isoform X5 [Pan pani…	8295	TRRAP	-1.6308
Q7RTZ1.2//RecName: Full=Ovochymase-2; AltName: Full=Oviductin; Flags: Precursor;XP_016873148.1//PREDICTED: ovochymase-2 isoform X1 [Homo sapiens]	341277	OVCH2	2.01128		NP_054747.2//osteopetrosis-associated transmembrane protein 1 [Homo sapiens]	28962	OSTM1	-1.63045
NP_002381.2//disintegrin and metalloproteinase domain-containing protein 11 isoform 1 preproprotein [Homo sapiens];XP_017169714.1//PREDICTED: disintegrin and metalloproteinase domain-containing protein 11 isoform X7 [Mus musculus]	4185	ADAM11	2.01087		XP_009237570.1//PREDICTED: ETS-related transcription factor Elf-3 isoform X2 [Pongo abelii]	1999	ELF3	-1.63029
NP_001005217.1//protein FRG2 isoform 2 [Homo sapiens];NP_001273749.1//protein FRG2 isoform 1 [Homo sapiens]	448831	FRG2	2.01083		NP_001098719.1//transmembrane channel-like protein 5 isoform b [Homo sapiens];NP_001295090.1//transmembrane channel-like protein 5 isoform d [Homo sapiens];NP_001098718.1//transmembrane channel-like protein 5 isoform a [Homo sapiens];XP_003266132.1//PREDICTED: transmembrane channel-like protein 5 isoform X2 [Nomascus leucogenys];NP_079056.2//transmembrane channel-like protein 5 isoform c [Homo sa…	79838	TMC5	-1.62978
XP_004048716.1//PREDICTED: phosphatidylinositol 4-phosphate 5-kinase-like protein 1 [Gorilla gorilla gorilla];XP_520281.3//PREDICTED: phosphatidylinositol 4-phosphate 5-kinase-like protein 1 isoform X1 [Pan troglodytes]	138429	PIP5KL1	2.00547		NP_060374.2//tetratricopeptide repeat protein 22 isoform 2 [Homo sapiens];NP_001107580.1//tetratricopeptide repeat protein 22 isoform 1 [Homo sapiens]	55001	TTC22	-1.62829
NP_006033.1//heparan sulfate glucosamine 3-O-sulfotransferase 3A1 [Homo sapiens]	9955	HS3ST3A1	2.00394		XP_003993996.2//PREDICTED: CDGSH iron-sulfur domain-containing protein 1 isoform X2 [Felis catus]	55847	CISD1	-1.62815
XP_011518813.1//PREDICTED: tripartite motif-containing protein 66 isoform X5 [Homo sapiens]	9866	TRIM66	2.00316		XP_011514879.1//PREDICTED: cilia- and flagella-associated protein 69 isoform X1 [Homo sapiens];XP_016868113.1//PREDICTED: cilia- and flagella-associated protein 69 isoform X3 [Homo sapiens]	79846	CFAP69	-1.6275
XP_006722962.1//PREDICTED: occludin/ELL domain-containing protein 1 isoform X1 [Homo sapiens];XP_014198046.1//PREDICTED: occludin/ELL domain-containing protein 1 isoform X1 [Pan paniscus];XP_016882795.1//PREDICTED: occludin/ELL domain-containing protein 1 isoform X3 [Homo sapiens];NP_078854.1//occludin/ELL domain-containing protein 1 [Homo sapiens];AAQ13501.1//FWP009 [Homo sapiens];XP_014198047.1…	79629	OCEL1	2.00242		XP_516010.3//PREDICTED: methionine--tRNA ligase, mitochondrial [Pan troglodytes]	92935	MARS2	-1.62739
NP_000080.2//collagen alpha-2(I) chain precursor [Homo sapiens]	1278	COL1A2	2.0015		NP_076404.3//G-protein coupled receptor 87 [Homo sapiens]	53836	GPR87	-1.62733
XP_014963578.1//PREDICTED: SRC kinase signaling inhibitor 1 isoform X3 [Ovis aries musimon];NP_079524.2//SRC kinase signaling inhibitor 1 [Homo sapiens];XP_016880663.1//PREDICTED: SRC kinase signaling inhibitor 1 isoform X6 [Homo sapiens]	80725	SRCIN1	1.99975		XP_005252533.1//PREDICTED: protein FAM208B isoform X13 [Homo sapiens];XP_016871851.1//PREDICTED: protein FAM208B isoform X10 [Homo sapiens];XP_011517817.1//PREDICTED: protein FAM208B isoform X1 [Homo sapiens];XP_016871853.1//PREDICTED: protein FAM208B isoform X12 [Homo sapiens];XP_011517821.1//PREDICTED: protein FAM208B isoform X6 [Homo sapiens];XP_005252531.1//PREDICTED: protein FAM208B isoform …	54906	FAM208B	-1.62724
NP_000776.1//25-hydroxyvitamin D-1 alpha hydroxylase, mitochondrial [Homo sapiens]	1594	CYP27B1	1.99832		AAD19597.1//thioredoxin reductase [Homo sapiens];NP_001269441.1//thioredoxin reductase 2, mitochondrial isoform 5 precursor [Homo sapiens];NP_006431.2//thioredoxin reductase 2, mitochondrial isoform 1 precursor [Homo sapiens];NP_001339229.1//thioredoxin reductase 2, mitochondrial isoform 2 precursor [Homo sapiens];XP_012510439.1//PREDICTED: thioredoxin reductase 2, mitochondrial isoform X1 [Propi…	10587	TXNRD2	-1.62717
XP_008006459.1//PREDICTED: sodium/hydrogen exchanger 2 [Chlorocebus sabaeus]	6549	SLC9A2	1.99802		XP_018880133.1//PREDICTED: histone deacetylase 11 isoform X1 [Gorilla gorilla gorilla];XP_017820599.1//PREDICTED: histone deacetylase 11 isoform X2 [Callithrix jacchus];XP_009236662.1//PREDICTED: histone deacetylase 11 isoform X1 [Pongo abelii]	79885	HDAC11	-1.62589
NP_001092108.1//E3 ubiquitin-protein ligase RNF169 [Homo sapiens]	254225	RNF169	1.99555		NP_001157569.1//versican core protein isoform 3 precursor [Homo sapiens];NP_001157570.1//versican core protein isoform 4 precursor [Homo sapiens];NP_001119808.1//versican core protein isoform 2 precursor [Homo sapiens];BAD92728.1//chondroitin sulfate proteoglycan 2 (versican) variant, partial [Homo sapiens]	1462	VCAN	-1.62585
NP_001177188.1//germinal center-associated signaling and motility protein isoform 3 [Homo sapiens];NP_001177189.1//germinal center-associated signaling and motility protein isoform 4 [Homo sapiens];NP_689998.1//germinal center-associated signaling and motility protein isoform 1 [Homo sapiens]	257144	GCSAM	1.99428		XP_014599120.1//PREDICTED: AP-1 complex subunit sigma-2 isoform X2 [Polistes canadensis]	130340	AP1S3	-1.62585
NP_001161861.2//cbp/p300-interacting transactivator 2 isoform 2 [Homo sapiens];XP_008993415.1//PREDICTED: cbp/p300-interacting transactivator 2 [Callithrix jacchus]	10370	CITED2	1.99365		NP_631908.1//probable tRNA pseudouridine synthase 1 [Homo sapiens]	142940	TRUB1	-1.62516
NP_006394.1//enhancer of filamentation 1 isoform 1 [Homo sapiens];NP_892011.2//enhancer of filamentation 1 isoform 2 [Homo sapiens];NP_001257962.1//enhancer of filamentation 1 isoform 4 [Homo sapiens];NP_001135865.1//enhancer of filamentation 1 isoform 3 [Homo sapiens]	4739	NEDD9	1.9907		XP_012364875.1//PREDICTED: putative zinc finger protein 724 isoform X1 [Nomascus leucogenys]	440519	ZNF724	-1.62486
NP_001239029.1//kinesin-like protein KIF21B isoform 1 [Homo sapiens];NP_060066.2//kinesin-like protein KIF21B isoform 2 [Homo sapiens];NP_001239031.1//kinesin-like protein KIF21B isoform 3 [Homo sapiens];NP_001239032.1//kinesin-like protein KIF21B isoform 4 [Homo sapiens]	23046	KIF21B	1.99004		EAX11098.1//KIAA1715, isoform CRA_a [Homo sapiens];NP_001291938.1//protein lunapark isoform 2 [Homo sapiens];NP_001291937.1//protein lunapark isoform 1 precursor [Homo sapiens];CAH56306.1//hypothetical protein, partial [Homo sapiens];NP_001291939.1//protein lunapark isoform 3 precursor [Homo sapiens];NP_085153.1//protein lunapark isoform 4 [Homo sapiens]	80856	LNPK	-1.62477
XP_017398879.1//PREDICTED: nucleosome assembly protein 1-like 3 isoform X2 [Cebus capucinus imitator]	4675	NAP1L3	1.98815		NP_919248.1//RNA-binding protein with multiple splicing 2 [Homo sapiens]	348093	RBPMS2	-1.62468
NP_739575.2//RING finger protein 39 isoform 2 [Homo sapiens];NP_079512.2//RING finger protein 39 isoform 1 [Homo sapiens]	80352	RNF39	1.98571		XP_018873905.1//PREDICTED: protein HIRA isoform X1 [Gorilla gorilla gorilla];NP_003316.3//protein HIRA [Homo sapiens]	7290	HIRA	-1.6243
XP_001381229.1//PREDICTED: regulating synaptic membrane exocytosis protein 3 isoform X1 [Monodelphis domestica]	9783	RIMS3	1.98531		XP_020144038.1//signal transducing adapter molecule 2 [Microcebus murinus]	10254	STAM2	-1.62424
XP_020652011.1//myosin-10 isoform X3 [Pogona vitticeps];XP_004712995.1//PREDICTED: myosin-10 [Echinops telfairi];XP_016010174.1//PREDICTED: myosin-10 isoform X1 [Rousettus aegyptiacus];XP_019836984.1//PREDICTED: myosin-10 isoform X2 [Bos indicus]	4628	MYH10	1.98373		XP_012500334.1//PREDICTED: CXADR-like membrane protein [Propithecus coquereli]	79827	CLMP	-1.62424
NP_001264162.1//delta(14)-sterol reductase isoform 2 [Homo sapiens];NP_003264.2//delta(14)-sterol reductase isoform 1 [Homo sapiens]	7108	TM7SF2	1.98148		NP_009121.1//SEC23-interacting protein [Homo sapiens]	11196	SEC23IP	-1.62374
NP_004095.4//fatty acid synthase [Homo sapiens];EAW89745.1//fatty acid synthase [Homo sapiens]	2194	FASN	1.98116		XP_016884509.1//PREDICTED: kelch-like protein 22 isoform X3 [Homo sapiens]	84861	KLHL22	-1.6237
NP_006094.3//WAP four-disulfide core domain protein 2 precursor [Homo sapiens]	10406	WFDC2	1.98051		NP_001317279.1//ubiA prenyltransferase domain-containing protein 1 isoform 3 [Homo sapiens];NP_001317278.1//ubiA prenyltransferase domain-containing protein 1 isoform 2 [Homo sapiens];NP_037451.1//ubiA prenyltransferase domain-containing protein 1 isoform 1 [Homo sapiens]	29914	UBIAD1	-1.62357
XP_011941483.1//PREDICTED: Krueppel-like factor 12 isoform X3 [Cercocebus atys]	11278	KLF12	1.98007		BAG65329.1//unnamed protein product [Homo sapiens]	4239	MFAP4	-1.62341
XP_010382927.1//PREDICTED: V-set and immunoglobulin domain-containing protein 2 [Rhinopithecus roxellana]	23584	VSIG2	1.97987		XP_004063137.2//PREDICTED: hypermethylated in cancer 2 protein [Gorilla gorilla gorilla]	23119	HIC2	-1.62186
NP_958839.1//growth arrest-specific protein 7 isoform c [Homo sapiens];NP_958836.1//growth arrest-specific protein 7 isoform b [Homo sapiens];NP_003635.2//growth arrest-specific protein 7 isoform a [Homo sapiens];XP_003274726.2//PREDICTED: growth arrest-specific protein 7 isoform X2 [Nomascus leucogenys]	8522	GAS7	1.9773		XP_007959018.1//PREDICTED: testis-expressed sequence 30 protein isoform X1 [Chlorocebus sabaeus]	93081	TEX30	-1.62109
XP_012520785.1//PREDICTED: equilibrative nucleoside transporter 2 isoform X1 [Propithecus coquereli];XP_017712818.1//PREDICTED: equilibrative nucleoside transporter 2 isoform X3 [Rhinopithecus bieti];NP_001523.2//equilibrative nucleoside transporter 2 isoform a [Homo sapiens];XP_008952361.1//PREDICTED: equilibrative nucleoside transporter 2 isoform X4 [Pan paniscus]	3177	SLC29A2	1.97693		XP_016866253.1//PREDICTED: centrosomal protein CEP57L1 isoform X5 [Homo sapiens];NP_001258782.1//centrosomal protein CEP57L1 isoform 2 [Homo sapiens];XP_005266994.3//PREDICTED: centrosomal protein CEP57L1 isoform X3 [Homo sapiens];XP_016866258.1//PREDICTED: centrosomal protein CEP57L1 isoform X8 [Homo sapiens];NP_001337594.1//centrosomal protein CEP57L1 isoform 7 [Homo sapiens];XP_005266993.3//PR…	285753	CEP57L1	-1.62099
NP_001334992.1//androgen receptor isoform 4 [Homo sapiens];NP_001334990.1//androgen receptor isoform 3 [Homo sapiens];NP_000035.2//androgen receptor isoform 1 [Homo sapiens];NP_001334993.1//androgen receptor isoform 5 [Homo sapiens]	367	AR	1.97571		XP_015298356.1//PREDICTED: beta-catenin-interacting protein 1 isoform X1 [Macaca fascicularis];XP_020950956.1//beta-catenin-interacting protein 1 isoform X1 [Sus scrofa];XP_012353905.1//PREDICTED: beta-catenin-interacting protein 1 isoform X1 [Nomascus leucogenys]	56998	CTNNBIP1	-1.6204
XP_008018650.1//PREDICTED: metabotropic glutamate receptor 5 isoform X1 [Chlorocebus sabaeus];XP_008018654.1//PREDICTED: metabotropic glutamate receptor 5 isoform X2 [Chlorocebus sabaeus]	2915	GRM5	1.97543		XP_009441437.2//PREDICTED: nuclear envelope pore membrane protein POM 121C isoform X1 [Pan troglodytes]	100101267	POM121C	-1.62031
NP_001265536.1//filensin isoform 4 [Homo sapiens];NP_001186.1//filensin isoform 1 [Homo sapiens]	631	BFSP1	1.97398		XP_008005210.1//PREDICTED: DBH-like monooxygenase protein 1 isoform X1 [Chlorocebus sabaeus]	26002	MOXD1	-1.61963
Q9Y2I9.2//RecName: Full=TBC1 domain family member 30;NP_001317115.1//TBC1 domain family member 30 isoform 2 [Homo sapiens];NP_056094.1//TBC1 domain family member 30 isoform 1 [Homo sapiens];BAA76828.1//KIAA0984 protein, partial [Homo sapiens]	23329	TBC1D30	1.97378		XP_016858941.1//PREDICTED: shugoshin-like 2 isoform X1 [Homo sapiens];XP_016858943.1//PREDICTED: shugoshin-like 2 isoform X2 [Homo sapiens];NP_001153505.1//shugoshin 2 isoform 2 [Homo sapiens]	151246	SGO2	-1.61918
XP_004057067.1//PREDICTED: serine protease 27 isoform X1 [Gorilla gorilla gorilla]	83886	PRSS27	1.97373		XP_006721269.1//PREDICTED: hydrocephalus-inducing protein homolog isoform X6 [Homo sapiens];NP_001185471.1//hydrocephalus-inducing protein homolog isoform c [Homo sapiens];NP_001185472.1//hydrocephalus-inducing protein homolog isoform d [Homo sapiens]	54768	HYDIN	-1.61818
NP_001035364.2//synaptonemal complex protein 2-like [Homo sapiens]	221711	SYCP2L	1.9724		NP_001129595.1//SMC5-SMC6 complex localization factor protein 2 isoform 2 [Homo sapiens];XP_017834740.1//PREDICTED: SMC5-SMC6 complex localization factor protein 2 isoform X9 [Callithrix jacchus];XP_005270022.1//PREDICTED: SMC5-SMC6 complex localization factor protein 2 isoform X1 [Homo sapiens];NP_060591.3//SMC5-SMC6 complex localization factor protein 2 isoform 1 [Homo sapiens]	55719	SLF2	-1.61748
NP_055937.1//F-BAR domain only protein 1 isoform b [Homo sapiens];XP_007993929.1//PREDICTED: FCH domain only protein 1 isoform X1 [Chlorocebus sabaeus];NP_001154829.1//F-BAR domain only protein 1 isoform a [Homo sapiens]	23149	FCHO1	1.97195		XP_006831025.1//PREDICTED: protein FAM69A isoform X2 [Chrysochloris asiatica];NP_001006606.2//protein FAM69A isoform 1 [Homo sapiens];XP_011825606.1//PREDICTED: protein FAM69A isoform X4 [Mandrillus leucophaeus];NP_001239199.1//protein FAM69A isoform 3 [Homo sapiens];XP_012355890.1//PREDICTED: protein FAM69A isoform X1 [Nomascus leucogenys]	388650	FAM69A	-1.6165
NP_001280572.1//placenta growth factor isoform 3 precursor [Homo sapiens];NP_002623.2//placenta growth factor isoform 1 precursor [Homo sapiens];CAD62617.1//unnamed protein product, partial [Homo sapiens]	5228	PGF	1.97069		NP_055592.2//unhealthy ribosome biogenesis protein 2 homolog [Homo sapiens]	9816	URB2	-1.61619
NP_001153101.1//very long-chain acyl-CoA synthetase isoform 2 [Homo sapiens];NP_003636.2//very long-chain acyl-CoA synthetase isoform 1 [Homo sapiens]	11001	SLC27A2	1.97015		XP_015316384.1//PREDICTED: NF-kappa-B inhibitor-interacting Ras-like protein 1 isoform X1 [Bos taurus];EAW64335.1//NFKB inhibitor interacting Ras-like 1, isoform CRA_a [Homo sapiens]	28512	NKIRAS1	-1.61598
NP_004088.2//homeobox protein EMX1 [Homo sapiens]	2016	EMX1	1.96982		XP_015416540.1//PREDICTED: eukaryotic translation initiation factor 1A, X-chromosomal isoform X1 [Myotis davidii]	1964	EIF1AX	-1.61577
XP_018881269.1//PREDICTED: electrogenic sodium bicarbonate cotransporter 1 isoform X1 [Gorilla gorilla gorilla];XP_008578036.1//PREDICTED: electrogenic sodium bicarbonate cotransporter 1 isoform X1 [Galeopterus variegatus];NP_003750.1//electrogenic sodium bicarbonate cotransporter 1 isoform 2 [Homo sapiens];NP_001128214.1//electrogenic sodium bicarbonate cotransporter 1 isoform 3 [Homo sapiens]	8671	SLC4A4	1.96825		NP_001295026.1//G2/M phase-specific E3 ubiquitin-protein ligase isoform 2 [Homo sapiens];NP_060239.2//G2/M phase-specific E3 ubiquitin-protein ligase isoform 1 [Homo sapiens]	55632	G2E3	-1.61469
XP_019518209.1//PREDICTED: protocadherin alpha-1 isoform X5 [Hipposideros armiger];XP_011715029.1//PREDICTED: protocadherin alpha-2 [Macaca nemestrina];XP_018882539.1//PREDICTED: protocadherin alpha-10 isoform X13 [Gorilla gorilla gorilla]	56147	PCDHA1	1.96592		NP_060410.2//neuroblastoma breakpoint family member 1 [Homo sapiens];XP_010343896.1//PREDICTED: rootletin [Saimiri boliviensis boliviensis];Q3BBW0.1//RecName: Full=Neuroblastoma breakpoint family member 9;XP_009232961.1//PREDICTED: LOW QUALITY PROTEIN: rootletin-like [Pongo abelii];EMC86450.1//Immunoglobulin G-binding protein A, partial [Columba livia]	55672	NBPF1	-1.61469
NP_056487.1//RIMS-binding protein 3A [Homo sapiens]	85376	RIMBP3	1.96576		XP_017831116.1//PREDICTED: aldose reductase isoform X1 [Callithrix jacchus];XP_007981166.1//PREDICTED: aldose reductase [Chlorocebus sabaeus]	231	AKR1B1	-1.61407
NP_036374.1//dickkopf-related protein 1 precursor [Homo sapiens]	22943	DKK1	1.96556		NP_078810.1//endogenous retrovirus group MER34 member 1 Env polyprotein precursor [Homo sapiens]	100288413	ERVMER34-1	-1.61393
XP_019960364.1//PREDICTED: collagen alpha-5(IV) chain-like [Paralichthys olivaceus]	115908	CTHRC1	1.96521		XP_011516163.1//PREDICTED: kinesin-like protein KIF24 isoform X1 [Homo sapiens]	347240	KIF24	-1.61331
NP_056019.1//thrombospondin type-1 domain-containing protein 7A precursor [Homo sapiens]	221981	THSD7A	1.96294		NP_055958.2//methionine aminopeptidase 1 [Homo sapiens]	23173	METAP1	-1.61259
NP_001306127.1//protein S100-A8 isoform c [Homo sapiens];NP_001306125.1//protein S100-A8 isoform a [Homo sapiens];XP_004026775.1//PREDICTED: protein S100-A8 isoform X1 [Gorilla gorilla gorilla];NP_001306126.1//protein S100-A8 isoform b [Homo sapiens]	6279	S100A8	1.96222		NP_006222.2//DNA polymerase epsilon catalytic subunit A [Homo sapiens]	5426	POLE	-1.61233
NP_659465.2//armadillo repeat-containing protein 12 isoform a [Homo sapiens];NP_001273505.1//armadillo repeat-containing protein 12 isoform c [Homo sapiens];NP_001273503.1//armadillo repeat-containing protein 12 isoform b [Homo sapiens]	221481	ARMC12	1.96119		NP_115691.1//solute carrier family 25 member 33 [Homo sapiens]	84275	SLC25A33	-1.61089
NP_077013.1//trafficking protein particle complex subunit 6A isoform 1 [Homo sapiens];NP_001257820.1//trafficking protein particle complex subunit 6A isoform 2 [Homo sapiens];XP_012352306.1//PREDICTED: trafficking protein particle complex subunit 6A isoform X4 [Nomascus leucogenys];XP_012352305.1//PREDICTED: trafficking protein particle complex subunit 6A isoform X3 [Nomascus leucogenys]	79090	TRAPPC6A	1.96095		ABI49143.1//MLF1 interacting protein isoform 2 [Homo sapiens];NP_078905.2//centromere protein U [Homo sapiens]	79682	CENPU	-1.61035
NP_000869.1//interleukin-2 receptor subunit beta precursor [Homo sapiens]	3560	IL2RB	1.96071		NP_116249.2//protein LTV1 homolog isoform 1 [Homo sapiens];NP_001316882.1//protein LTV1 homolog isoform 2 [Homo sapiens]	84946	LTV1	-1.60954
XP_011916514.1//PREDICTED: DDB1- and CUL4-associated factor 12-like protein 1 [Cercocebus atys]	139170	DCAF12L1	1.96071		NP_060334.2//integrator complex subunit 8 [Homo sapiens]	55656	INTS8	-1.6094
NP_001121900.1//follistatin-related protein 5 isoform c precursor [Homo sapiens];XP_011530428.1//PREDICTED: follistatin-related protein 5 isoform X1 [Homo sapiens];NP_001121899.1//follistatin-related protein 5 isoform b precursor [Homo sapiens];NP_064501.2//follistatin-related protein 5 isoform a precursor [Homo sapiens]	56884	FSTL5	1.96071		NP_055476.3//protein FAM53B [Homo sapiens];XP_007100444.1//PREDICTED: methyltransferase-like protein 10 [Physeter catodon];NP_001291396.1//EEF1A lysine methyltransferase 2 isoform 2 [Homo sapiens];NP_001291397.1//EEF1A lysine methyltransferase 2 isoform 3 [Homo sapiens];NP_997719.2//EEF1A lysine methyltransferase 2 isoform 1 [Homo sapiens]	399818	EEF1AKMT2	-1.60828
CAA68756.1//put. tyrosinase preprotein, partial [Homo sapiens]	7299	TYR	1.96003		NP_001242982.1//ankyrin repeat domain-containing protein 26 isoform 2 [Homo sapiens];NP_055730.2//ankyrin repeat domain-containing protein 26 isoform 1 [Homo sapiens];XP_008000802.1//PREDICTED: ankyrin repeat domain-containing protein 26 isoform X13 [Chlorocebus sabaeus]	22852	ANKRD26	-1.60825
EAW55468.1//chromosome 6 open reading frame 32, isoform CRA_b [Homo sapiens];NP_001273374.1//rho family-interacting cell polarization regulator 2 isoform 3 [Homo sapiens];NP_001273375.1//rho family-interacting cell polarization regulator 2 isoform 4 [Homo sapiens];XP_016867013.1//PREDICTED: protein FAM65B isoform X4 [Homo sapiens];XP_006715344.1//PREDICTED: protein FAM65B isoform X5 [Homo sapiens]	9750	RIPOR2	1.95913		XP_003265586.2//PREDICTED: uncharacterized protein C12orf60 homolog [Nomascus leucogenys]	144608	C12orf60	-1.6079
XP_003812551.1//PREDICTED: receptor tyrosine-protein kinase erbB-4 isoform X3 [Pan paniscus];XP_003812552.1//PREDICTED: receptor tyrosine-protein kinase erbB-4 isoform X1 [Pan paniscus]	2066	ERBB4	1.95896		NP_001094062.1//V-type proton ATPase subunit e 2 isoform 2 [Homo sapiens];EAW80023.1//ATPase, H+ transporting V0 subunit E2-like (rat), isoform CRA_d [Homo sapiens];NP_001276919.1//V-type proton ATPase subunit e 2 isoform 3 [Homo sapiens]	155066	ATP6V0E2	-1.60614
NP_001339615.1//pro-interleukin-16 isoform 6 [Homo sapiens];XP_016877632.1//PREDICTED: pro-interleukin-16 isoform X6 [Homo sapiens];NP_001339613.1//pro-interleukin-16 isoform 4 [Homo sapiens];XP_005254399.1//PREDICTED: pro-interleukin-16 isoform X1 [Homo sapiens];NP_001339614.1//pro-interleukin-16 isoform 5 [Homo sapiens];XP_008686100.1//PREDICTED: pro-interleukin-16 [Ursus maritimus]	3603	IL16	1.9581		XP_018867112.1//PREDICTED: msx2-interacting protein isoform X3 [Gorilla gorilla gorilla];NP_055816.2//msx2-interacting protein [Homo sapiens]	23013	SPEN	-1.60611
NP_722576.3//adhesion G-protein coupled receptor G4 [Homo sapiens]	139378	ADGRG4	1.95806		NP_001129429.1//short transient receptor potential channel 4 isoform delta [Homo sapiens];NP_001129430.1//short transient receptor potential channel 4 isoform zeta [Homo sapiens];NP_057263.1//short transient receptor potential channel 4 isoform alpha [Homo sapiens];NP_001129428.1//short transient receptor potential channel 4 isoform gamma [Homo sapiens];NP_001129427.1//short transient receptor po…	7223	TRPC4	-1.60586
XP_016780635.1//PREDICTED: NEDD4-binding protein 2-like 1 isoform X5 [Pan troglodytes];NP_001340558.1//NEDD4-binding protein 2-like 1 isoform 7 [Homo sapiens];XP_016780634.1//PREDICTED: NEDD4-binding protein 2-like 1 isoform X4 [Pan troglodytes];XP_016780631.1//PREDICTED: NEDD4-binding protein 2-like 1 isoform X2 [Pan troglodytes];XP_016780636.1//PREDICTED: NEDD4-binding protein 2-like 1 isoform …	90634	N4BP2L1	1.95763		NP_955533.2//PR domain zinc finger protein 16 isoform 2 [Homo sapiens];NP_071397.3//PR domain zinc finger protein 16 isoform 1 [Homo sapiens]	63976	PRDM16	-1.60586
NP_001304960.1//sal-like protein 4 isoform 2 [Homo sapiens];NP_065169.1//sal-like protein 4 isoform 1 [Homo sapiens]	57167	SALL4	1.95552		NP_057460.3//rabankyrin-5 isoform 1 [Homo sapiens];NP_001244928.1//rabankyrin-5 isoform 3 [Homo sapiens];NP_001316992.1//rabankyrin-5 isoform 4 [Homo sapiens]	51479	ANKFY1	-1.6051
NP_006447.2//alpha-N-acetylgalactosaminide alpha-2,6-sialyltransferase 2 precursor [Homo sapiens]	10610	ST6GALNAC2	1.95338		NP_115784.1//tyrosine-protein kinase BAZ1B [Homo sapiens]	9031	BAZ1B	-1.60483
XP_002824781.1//PREDICTED: E3 ubiquitin-protein ligase TRIM9 [Pongo abelii]	114088	TRIM9	1.9521		XP_003783831.1//PREDICTED: hematopoietically-expressed homeobox protein HHEX [Otolemur garnettii]	3087	HHEX	-1.60472
XP_017383808.1//PREDICTED: alpha-ketoglutarate-dependent dioxygenase alkB homolog 7, mitochondrial [Cebus capucinus imitator];XP_016882844.1//PREDICTED: alpha-ketoglutarate-dependent dioxygenase alkB homolog 7, mitochondrial isoform X1 [Homo sapiens]	84266	ALKBH7	1.95084		NP_277050.2//rho GTPase-activating protein 18 [Homo sapiens]	93663	ARHGAP18	-1.60448
NP_008969.2//A disintegrin and metalloproteinase with thrombospondin motifs 5 preproprotein [Homo sapiens]	11096	ADAMTS5	1.94942		NP_006141.2//prickle-like protein 3 isoform 1 [Homo sapiens]	4007	PRICKLE3	-1.60406
NP_060909.1//protein IMPACT [Homo sapiens]	55364	IMPACT	1.94873		NP_055901.2//dendrin [Homo sapiens]	23109	DDN	-1.60387
NP_009054.5//usherin isoform A [Homo sapiens];NP_996816.2//usherin isoform B precursor [Homo sapiens]	7399	USH2A	1.94709		NP_056289.2//deoxynucleoside triphosphate triphosphohydrolase SAMHD1 [Homo sapiens]	25939	SAMHD1	-1.60373
EAW88834.1//potassium voltage-gated channel, shaker-related subfamily, member 6, partial [Homo sapiens]	3742	KCNA6	1.94709		NP_001443.1//forkhead box protein F2 [Homo sapiens]	2295	FOXF2	-1.60364
NP_001750.1//G1/S-specific cyclin-D2 [Homo sapiens]	894	CCND2	1.94673		XP_019798416.1//PREDICTED: 5-hydroxytryptamine receptor 7 isoform X2 [Tursiops truncatus];XP_003825400.1//PREDICTED: 5-hydroxytryptamine receptor 7 isoform X1 [Pan paniscus]	3363	HTR7	-1.60326
XP_003316431.1//PREDICTED: hormone-sensitive lipase isoform X1 [Pan troglodytes];XP_005258995.1//PREDICTED: hormone-sensitive lipase isoform X3 [Homo sapiens]	3991	LIPE	1.94598		XP_003806351.1//PREDICTED: D-3-phosphoglycerate dehydrogenase [Pan paniscus]	26227	PHGDH	-1.60279
XP_021552938.1//V-type proton ATPase subunit G 2 [Neomonachus schauinslandi];XP_022366453.1//V-type proton ATPase subunit G 2 isoform X2 [Enhydra lutris kenyoni];AAH68023.1//ATP6V1G2 protein, partial [Homo sapiens]	534	ATP6V1G2	1.94585		NP_001263247.1//protein phosphatase 1 regulatory subunit 3E [Homo sapiens]	90673	PPP1R3E	-1.60161
NP_001161842.1//cullin-7 isoform 1 [Homo sapiens];XP_005249560.1//PREDICTED: cullin-7 isoform X6 [Homo sapiens]	9820	CUL7	1.94502		NP_001336431.1//PX domain-containing protein kinase-like protein isoform q [Homo sapiens];NP_001336421.1//PX domain-containing protein kinase-like protein isoform h [Homo sapiens];NP_060241.2//PX domain-containing protein kinase-like protein isoform a [Homo sapiens];NP_001336429.1//PX domain-containing protein kinase-like protein isoform o [Homo sapiens];NP_001336422.1//PX domain-containing prote…	54899	PXK	-1.60142
EDL11106.1//guanine nucleotide binding protein, alpha o, isoform CRA_a, partial [Mus musculus];XP_004286416.1//PREDICTED: guanine nucleotide-binding protein G(o) subunit alpha isoform X2 [Orcinus orca]	2775	GNAO1	1.9448		XP_005267627.1//PREDICTED: striatin-3 isoform X2 [Homo sapiens];NP_001077362.1//striatin-3 isoform 1 [Homo sapiens];NP_055389.3//striatin-3 isoform 2 [Homo sapiens]	29966	STRN3	-1.60086
XP_012589199.1//PREDICTED: echinoderm microtubule-associated protein-like 2 isoform X1 [Condylura cristata];XP_004673011.1//PREDICTED: echinoderm microtubule-associated protein-like 2 isoform X3 [Jaculus jaculus];XP_004673010.1//PREDICTED: echinoderm microtubule-associated protein-like 2 isoform X2 [Jaculus jaculus];XP_021497819.1//echinoderm microtubule-associated protein-like 2 isoform X1 [Meri…	24139	EML2	1.94367		NP_000628.2//glutathione reductase, mitochondrial isoform 1 precursor [Homo sapiens];NP_001182031.1//glutathione reductase, mitochondrial isoform 2 [Homo sapiens];NP_001182033.1//glutathione reductase, mitochondrial isoform 4 [Homo sapiens];NP_001182032.1//glutathione reductase, mitochondrial isoform 3 [Homo sapiens]	2936	GSR	-1.60064
NP_714925.2//uncharacterized protein C10orf67, mitochondrial isoform 1 [Homo sapiens];NP_001338235.1//uncharacterized protein C10orf67, mitochondrial isoform 2 [Homo sapiens]	256815	C10orf67	1.94286		XP_016882133.1//PREDICTED: MEF2-activating motif and SAP domain-containing transcriptional regulator isoform X8 [Homo sapiens];XP_016882130.1//PREDICTED: MEF2-activating motif and SAP domain-containing transcriptional regulator isoform X3 [Homo sapiens];XP_009434272.2//PREDICTED: MEF2-activating motif and SAP domain-containing transcriptional regulator isoform X5 [Pan troglodytes];XP_008964945.1/…	284358	MAMSTR	-1.60018
XP_006744969.1//PREDICTED: sestrin-3 isoform X2 [Leptonychotes weddellii];NP_653266.2//sestrin-3 isoform 1 [Homo sapiens]	143686	SESN3	1.94277		NP_004742.1//beta-1,3-galactosyl-O-glycosyl-glycoprotein beta-1,6-N-acetylglucosaminyltransferase 3 [Homo sapiens]	9245	GCNT3	-1.59985
XP_004446793.1//PREDICTED: suppressor of cytokine signaling 2 isoform X1 [Dasypus novemcinctus];XP_012417778.1//PREDICTED: LOW QUALITY PROTEIN: suppressor of cytokine signaling 2 [Odobenus rosmarus divergens]	8835	SOCS2	1.94257		XP_011815516.1//PREDICTED: DNA-binding protein inhibitor ID-1 [Colobus angolensis palliatus];NP_851998.1//DNA-binding protein inhibitor ID-1 isoform b [Homo sapiens]	3397	ID1	-1.59983
NP_940876.2//olfactomedin-like protein 1 precursor [Homo sapiens]	283298	OLFML1	1.94244		XP_016866059.1//PREDICTED: protein dopey-1 isoform X7 [Homo sapiens];XP_016866048.1//PREDICTED: protein dopey-1 isoform X1 [Homo sapiens];NP_001186871.1//protein dopey-1 isoform b [Homo sapiens];NP_055833.2//protein dopey-1 isoform a [Homo sapiens]	23033	DOPEY1	-1.59916
XP_008004873.1//PREDICTED: polypeptide N-acetylgalactosaminyltransferase 18 isoform X2 [Chlorocebus sabaeus];XP_008004895.1//PREDICTED: polypeptide N-acetylgalactosaminyltransferase 18 isoform X5 [Chlorocebus sabaeus]	374378	GALNT18	1.94169		NP_542193.3//BRI3-binding protein precursor [Homo sapiens]	140707	BRI3BP	-1.59911
NP_008859.1//melanocyte protein PMEL isoform 3 preproprotein [Homo sapiens];NP_001307051.1//melanocyte protein PMEL isoform 5 preproprotein [Homo sapiens];NP_001186982.1//melanocyte protein PMEL isoform 2 precursor [Homo sapiens];NP_001186983.1//melanocyte protein PMEL isoform 1 preproprotein [Homo sapiens];NP_001307050.1//melanocyte protein PMEL isoform 4 preproprotein [Homo sapiens]	6490	PMEL	1.94124		XP_008590507.1//PREDICTED: zinc finger C4H2 domain-containing protein isoform X4 [Galeopterus variegatus];XP_019511637.1//PREDICTED: zinc finger C4H2 domain-containing protein isoform X2 [Hipposideros armiger];XP_019511636.1//PREDICTED: zinc finger C4H2 domain-containing protein isoform X1 [Hipposideros armiger];XP_013051578.1//PREDICTED: zinc finger C4H2 domain-containing protein isoform X1 [Ans…	55906	ZC4H2	-1.59903
XP_014202621.1//PREDICTED: beta-1,4 N-acetylgalactosaminyltransferase 1 isoform X4 [Pan paniscus];NP_001263398.1//beta-1,4 N-acetylgalactosaminyltransferase 1 isoform 3 precursor [Homo sapiens];BAX90094.1//beta-1,4-N-acetyl-galactosaminyl transferase 1 [Homo sapiens]	2583	B4GALNT1	1.94108		NP_079411.2//FH1/FH2 domain-containing protein 3 isoform 1 [Homo sapiens];XP_005258412.1//PREDICTED: FH1/FH2 domain-containing protein 3 isoform X13 [Homo sapiens];NP_001268668.1//FH1/FH2 domain-containing protein 3 isoform 2 [Homo sapiens];NP_001268669.1//FH1/FH2 domain-containing protein 3 isoform 3 [Homo sapiens]	80206	FHOD3	-1.59872
EAW94160.1//HECT, C2 and WW domain containing E3 ubiquitin protein ligase 1, isoform CRA_c, partial [Homo sapiens];NP_001273988.1//E3 ubiquitin-protein ligase HECW1 isoform b [Homo sapiens]	23072	HECW1	1.94045		XP_009248457.1//PREDICTED: excitatory amino acid transporter 5 isoform X3 [Pongo abelii];XP_003775734.1//PREDICTED: excitatory amino acid transporter 5 isoform X1 [Pongo abelii];XP_002810854.1//PREDICTED: excitatory amino acid transporter 5 isoform X2 [Pongo abelii];XP_009248467.1//PREDICTED: excitatory amino acid transporter 5 isoform X4 [Pongo abelii]	6512	SLC1A7	-1.59869
NP_001153597.1//Krueppel-like factor 6 isoform C [Homo sapiens];NP_001153596.1//Krueppel-like factor 6 isoform B [Homo sapiens];AAC23699.1//DNA-binding protein CPBP, partial [Homo sapiens]	1316	KLF6	1.94044		NP_055731.2//serine/threonine-protein kinase LMTK2 precursor [Homo sapiens];XP_009451939.1//PREDICTED: serine/threonine-protein kinase LMTK2 isoform X2 [Pan troglodytes]	22853	LMTK2	-1.59858
NP_775755.3//Krueppel-like factor 17 [Homo sapiens]	128209	KLF17	1.94005		NP_060621.3//telomere-associated protein RIF1 isoform 1 [Homo sapiens];NP_001171134.1//telomere-associated protein RIF1 isoform 2 [Homo sapiens]	55183	RIF1	-1.59855
NP_003098.1//transcription factor SOX-4 [Homo sapiens]	6659	SOX4	1.93985		XP_011810461.1//PREDICTED: tissue factor pathway inhibitor 2 isoform X1 [Colobus angolensis palliatus];XP_011810462.1//PREDICTED: tissue factor pathway inhibitor 2 isoform X2 [Colobus angolensis palliatus]	7980	TFPI2	-1.59843
XP_011843577.1//PREDICTED: oxysterol-binding protein-related protein 5 [Mandrillus leucophaeus];NP_065947.1//oxysterol-binding protein-related protein 5 isoform a [Homo sapiens];NP_663613.1//oxysterol-binding protein-related protein 5 isoform b [Homo sapiens]	114879	OSBPL5	1.93932		BAD92223.1//Myelin basic protein variant, partial [Homo sapiens];NP_001020272.1//Golli-MBP isoform 1 [Homo sapiens];EAW66598.1//myelin basic protein, isoform CRA_g [Homo sapiens];XP_016788700.1//PREDICTED: myelin basic protein isoform X4 [Pan troglodytes];EAW66595.1//myelin basic protein, isoform CRA_d [Homo sapiens];EAW66596.1//myelin basic protein, isoform CRA_e [Homo sapiens]	4155	MBP	-1.59843
NP_002566.1//plasminogen activator inhibitor 2 [Homo sapiens]	5055	SERPINB2	1.93817		XP_005267119.1//PREDICTED: NHS-like protein 1 isoform X2 [Homo sapiens];XP_015304205.1//PREDICTED: NHS-like protein 1 isoform X3 [Macaca fascicularis];XP_005552028.2//PREDICTED: NHS-like protein 1 isoform X1 [Macaca fascicularis];NP_001137532.1//NHS-like protein 1 isoform 2 [Homo sapiens];NP_065197.1//NHS-like protein 1 isoform 1 [Homo sapiens]	57224	NHSL1	-1.59838
NP_001257327.1//inactive tyrosine-protein kinase 7 isoform e [Homo sapiens];NP_690619.1//inactive tyrosine-protein kinase 7 isoform b precursor [Homo sapiens];XP_011927673.1//PREDICTED: inactive tyrosine-protein kinase 7 isoform X2 [Cercocebus atys];NP_690621.1//inactive tyrosine-protein kinase 7 isoform d precursor [Homo sapiens];NP_690620.1//inactive tyrosine-protein kinase 7 isoform c precurso…	5754	PTK7	1.93737		CAE11873.1//hypothetical protein, partial [Homo sapiens]	2512	FTL	-1.59838
XP_012605477.1//chordin-like protein 1 isoform X1 [Microcebus murinus];XP_008064999.1//chordin-like protein 1 isoform X4 [Carlito syrichta];NP_660277.2//chordin-like protein 1 isoform 3 precursor [Homo sapiens];XP_012605485.1//chordin-like protein 1 isoform X2 [Microcebus murinus]	91851	CHRDL1	1.93729		NP_001165907.1//phosphorylase b kinase regulatory subunit alpha, skeletal muscle isoform isoform 3 [Homo sapiens];XP_003944502.1//PREDICTED: phosphorylase b kinase regulatory subunit alpha, skeletal muscle isoform isoform X1 [Saimiri boliviensis boliviensis];XP_003944500.1//PREDICTED: phosphorylase b kinase regulatory subunit alpha, skeletal muscle isoform isoform X2 [Saimiri boliviensis bolivien…	5255	PHKA1	-1.59835
NP_862826.1//nucleoside diphosphate-linked moiety X motif 8 isoform 2 [Homo sapiens];NP_001230679.1//nucleoside diphosphate-linked moiety X motif 8 isoform 1 [Homo sapiens]	254552	NUDT8	1.93705		NP_775866.2//serine/threonine-protein phosphatase 6 regulatory ankyrin repeat subunit C [Homo sapiens]	283373	ANKRD52	-1.59835
NP_001013754.3//patched domain-containing protein 4 isoform 1 [Homo sapiens];NP_997382.2//patched domain-containing protein 4 isoform 2 [Homo sapiens]	442213	PTCHD4	1.93483		XP_003805610.1//PREDICTED: serpin B9 [Pan paniscus]	5272	SERPINB9	-1.59797
NP_001230262.1//seizure 6-like protein 2 isoform 6 precursor [Homo sapiens];NP_001107571.1//seizure 6-like protein 2 isoform 3 precursor [Homo sapiens];NP_963869.2//seizure 6-like protein 2 isoform 2 precursor [Homo sapiens];NP_001230261.1//seizure 6-like protein 2 isoform 5 precursor [Homo sapiens];NP_001107572.1//seizure 6-like protein 2 isoform 4 precursor [Homo sapiens];NP_036542.1//seizure 6…	26470	SEZ6L2	1.93462		XP_006753058.2//PREDICTED: membrane-bound transcription factor site-2 protease [Myotis davidii]	51360	MBTPS2	-1.59731
AAH26325.1//Nucleosome assembly protein 1-like 2 [Homo sapiens]	4674	NAP1L2	1.93393		XP_001145055.3//PREDICTED: ankyrin repeat and SOCS box protein 13 isoform X1 [Pan troglodytes]	79754	ASB13	-1.59729
EAW92466.1//delta-like 4 (Drosophila) [Homo sapiens]	54567	DLL4	1.93386		XP_011888676.1//PREDICTED: zinc finger protein with KRAB and SCAN domains 7 isoform X3 [Cercocebus atys];XP_004034009.2//PREDICTED: LOW QUALITY PROTEIN: zinc finger protein with KRAB and SCAN domains 7 [Gorilla gorilla gorilla];NP_079445.1//zinc finger protein with KRAB and SCAN domains 7 isoform 2 [Homo sapiens]	55888	ZKSCAN7	-1.5966
NP_828848.3//cytosolic phospholipase A2 delta [Homo sapiens]	283748	PLA2G4D	1.9334		NP_872586.1//transcription cofactor vestigial-like protein 2 isoform 1 [Homo sapiens];NP_703154.1//transcription cofactor vestigial-like protein 2 isoform 2 [Homo sapiens]	245806	VGLL2	-1.59635
XP_020137847.1//protocadherin gamma-A3 isoform X10 [Microcebus murinus];XP_009239403.1//PREDICTED: LOW QUALITY PROTEIN: uncharacterized protein LOC103890738 [Pongo abelii]	56112	PCDHGA3	1.92968		NP_004114.1//gastric inhibitory polypeptide preproprotein [Homo sapiens]	2695	GIP	-1.59635
BAD32146.1//mKIAA0003 protein, partial [Mus musculus];XP_012867865.1//PREDICTED: angiopoietin-1 isoform X1 [Dipodomys ordii]	284	ANGPT1	1.9281		NP_001012677.1//arginine-fifty homeobox [Homo sapiens]	503582	ARGFX	-1.59635
XP_001169263.3//PREDICTED: protein-cysteine N-palmitoyltransferase HHAT isoform X1 [Pan troglodytes];NP_001164035.1//protein-cysteine N-palmitoyltransferase HHAT isoform 2 [Homo sapiens];XP_016857216.1//PREDICTED: protein-cysteine N-palmitoyltransferase HHAT isoform X2 [Homo sapiens];XP_006711504.1//PREDICTED: protein-cysteine N-palmitoyltransferase HHAT isoform X5 [Homo sapiens];NP_001164059.1//…	55733	HHAT	1.92794		NP_001164212.1//NUT family member 2G isoform 2 [Homo sapiens];NP_001038942.1//NUT family member 2G isoform 1 [Homo sapiens]	441457	NUTM2G	-1.59588
NP_001269793.1//solute carrier family 2, facilitated glucose transporter member 11 isoform d [Homo sapiens];NP_001020109.1//solute carrier family 2, facilitated glucose transporter member 11 isoform c [Homo sapiens];XP_016795283.1//PREDICTED: solute carrier family 2, facilitated glucose transporter member 11 isoform X4 [Pan troglodytes];XP_003281780.1//PREDICTED: solute carrier family 2, facilita…	66035	SLC2A11	1.92627		NP_722578.1//protein CREG2 precursor [Homo sapiens]	200407	CREG2	-1.59541
NP_689847.2//transcription elongation factor A N-terminal and central domain-containing protein isoform 1 [Homo sapiens]	170082	TCEANC	1.92588		NP_001287857.1//sorting nexin-3 isoform c [Homo sapiens];XP_014446547.1//PREDICTED: sorting nexin-3 [Tupaia chinensis]	8724	SNX3	-1.59515
EAW50202.1//FLJ39237 protein [Homo sapiens]	375607	NAT16	1.92474		XP_011831306.1//PREDICTED: solute carrier family 22 member 1 isoform X1 [Mandrillus leucophaeus];NP_694857.1//solute carrier family 22 member 1 isoform b [Homo sapiens]	6580	SLC22A1	-1.59469
NP_055544.1//thymocyte selection-associated high mobility group box protein TOX [Homo sapiens]	9760	TOX	1.92364		NP_065983.1//melanoma-associated antigen E1 [Homo sapiens]	57692	MAGEE1	-1.59446
NP_001087198.1//coiled-coil domain-containing protein 102B [Homo sapiens]	79839	CCDC102B	1.92341		XP_005265446.1//PREDICTED: kinesin-like protein KIF9 isoform X4 [Homo sapiens];NP_071737.1//kinesin-like protein KIF9 isoform 1 [Homo sapiens];XP_005265445.1//PREDICTED: kinesin-like protein KIF9 isoform X1 [Homo sapiens]	64147	KIF9	-1.59354
XP_016785621.1//PREDICTED: MARVEL domain-containing protein 3 isoform X1 [Pan troglodytes];XP_016785622.1//PREDICTED: MARVEL domain-containing protein 3 isoform X2 [Pan troglodytes];NP_001017967.2//MARVEL domain-containing protein 3 isoform 1 [Homo sapiens]	91862	MARVELD3	1.92268		NP_001139280.1//integrin alpha-M isoform 1 precursor [Homo sapiens];XP_008957894.1//PREDICTED: integrin alpha-M isoform X2 [Pan paniscus]	3684	ITGAM	-1.59343
XP_508897.2//PREDICTED: tripartite motif-containing protein 48 isoform X2 [Pan troglodytes]	79097	TRIM48	1.92268		NP_775750.3//WD repeat-containing protein 88 [Homo sapiens]	126248	WDR88	-1.59343
XP_016865748.1//PREDICTED: collagen alpha-1(XIX) chain isoform X8 [Homo sapiens];XP_016865746.1//PREDICTED: collagen alpha-1(XIX) chain isoform X6 [Homo sapiens];XP_011533739.1//PREDICTED: collagen alpha-1(XIX) chain isoform X1 [Homo sapiens];XP_016865743.1//PREDICTED: collagen alpha-1(XIX) chain isoform X3 [Homo sapiens]	1310	COL19A1	1.92109		NP_002185.1//inositol polyphosphate 1-phosphatase [Homo sapiens]	3628	INPP1	-1.5929
NP_828847.1//cytochrome P450 4X1 isoform 1 [Homo sapiens];NP_001307218.1//cytochrome P450 4X1 isoform 2 [Homo sapiens]	260293	CYP4X1	1.92022		AAH40878.1//KIF7 protein, partial [Homo sapiens];XP_011519833.1//PREDICTED: kinesin-like protein KIF7 isoform X1 [Homo sapiens]	374654	KIF7	-1.59264
EAW52373.1//D site of albumin promoter (albumin D-box) binding protein, isoform CRA_b [Homo sapiens];NP_001343.2//D site-binding protein [Homo sapiens];XP_016061447.1//PREDICTED: D site-binding protein [Miniopterus natalensis]	1628	DBP	1.92014		XP_017708824.1//PREDICTED: potassium voltage-gated channel subfamily F member 1 [Rhinopithecus bieti]	3754	KCNF1	-1.59263
NP_001888.2//chondroitin sulfate proteoglycan 4 precursor [Homo sapiens]	1464	CSPG4	1.91972		NP_078857.5//protein FAM184A isoform 1 [Homo sapiens];XP_008951171.1//PREDICTED: protein FAM184A isoform X2 [Pan paniscus];XP_009450182.2//PREDICTED: protein FAM184A isoform X4 [Pan troglodytes];XP_009450183.2//PREDICTED: protein FAM184A isoform X5 [Pan troglodytes]	79632	FAM184A	-1.5922
XP_014983858.1//PREDICTED: AF4/FMR2 family member 2 isoform X1 [Macaca mulatta];XP_004065028.2//PREDICTED: AF4/FMR2 family member 2 [Gorilla gorilla gorilla]	2334	AFF2	1.91897		NP_055994.2//RRP12-like protein isoform 1 [Homo sapiens];NP_001138586.1//RRP12-like protein isoform 2 [Homo sapiens];NP_001271266.1//RRP12-like protein isoform 3 [Homo sapiens]	23223	RRP12	-1.59201
XP_008569277.1//PREDICTED: CUGBP Elav-like family member 6 [Galeopterus variegatus];NP_001166155.1//CUGBP Elav-like family member 6 isoform 2 [Homo sapiens];NP_443072.3//CUGBP Elav-like family member 6 isoform 1 [Homo sapiens]	60677	CELF6	1.91618		NP_612431.2//probable inactive tRNA-specific adenosine deaminase-like protein 3 isoform 1 [Homo sapiens]	113179	ADAT3	-1.59169
NP_000615.3//plasma serine protease inhibitor preproprotein [Homo sapiens]	5104	SERPINA5	1.91597		NP_055398.1//LIM and cysteine-rich domains protein 1 isoform 1 [Homo sapiens];XP_007983282.1//PREDICTED: LIM and cysteine-rich domains protein 1 [Chlorocebus sabaeus];NP_001265164.1//LIM and cysteine-rich domains protein 1 isoform 4 [Homo sapiens];NP_001265163.1//LIM and cysteine-rich domains protein 1 isoform 3 [Homo sapiens]	29995	LMCD1	-1.59145
NP_775844.2//lamin tail domain-containing protein 2 [Homo sapiens]	256329	LMNTD2	1.91466		NP_004717.2//ralBP1-associated Eps domain-containing protein 2 isoform 1 [Homo sapiens];NP_001074444.1//ralBP1-associated Eps domain-containing protein 2 isoform 2 [Homo sapiens];XP_005274683.1//PREDICTED: ralBP1-associated Eps domain-containing protein 2 isoform X9 [Homo sapiens]	9185	REPS2	-1.59145
XP_002828021.2//PREDICTED: leucine-rich repeat-containing protein 45 [Pongo abelii];XP_021522025.1//ras-related C3 botulinum toxin substrate 3 isoform X2 [Aotus nancymaae]	5881	RAC3	1.91311		NP_775919.3//coiled-coil domain-containing protein 141 isoform 1 [Homo sapiens];NP_001303674.1//coiled-coil domain-containing protein 141 isoform 2 [Homo sapiens]	285025	CCDC141	-1.59093
NP_001139120.1//ras-specific guanine nucleotide-releasing factor 1 isoform 3 [Homo sapiens];XP_007950016.1//PREDICTED: ras-specific guanine nucleotide-releasing factor 1 isoform X1 [Orycteropus afer afer];AAA58417.1//CDC25 [Homo sapiens];NP_002882.3//ras-specific guanine nucleotide-releasing factor 1 isoform 1 [Homo sapiens]	5923	RASGRF1	1.9129		NP_001294916.1//alpha-2,8-sialyltransferase 8E isoform 3 [Homo sapiens];NP_037437.2//alpha-2,8-sialyltransferase 8E isoform 2 [Homo sapiens];NP_001294915.1//alpha-2,8-sialyltransferase 8E isoform 1 [Homo sapiens]	29906	ST8SIA5	-1.59067
NP_001288111.1//mevalonate kinase isoform b [Homo sapiens];BAD92959.1//mevalonate kinase variant, partial [Homo sapiens];NP_000422.1//mevalonate kinase isoform a [Homo sapiens]	4598	MVK	1.9119		NP_001333809.1//major facilitator superfamily domain-containing protein 2B [Homo sapiens]	388931	MFSD2B	-1.59013
NP_001276093.1//lysyl oxidase homolog 3 isoform 2 precursor [Homo sapiens];XP_003268750.1//PREDICTED: lysyl oxidase homolog 3 isoform X1 [Nomascus leucogenys];NP_115992.1//lysyl oxidase homolog 3 isoform 1 precursor [Homo sapiens]	84695	LOXL3	1.91066		XP_012667533.1//PREDICTED: homeobox protein DLX-1 [Otolemur garnettii];XP_009236104.1//PREDICTED: homeobox protein DLX-1 isoform X3 [Pongo abelii]	1745	DLX1	-1.58997
NP_060303.2//dnaJ homolog subfamily C member 28 [Homo sapiens]	54943	DNAJC28	1.91054		NP_002022.1//tyrosine-protein kinase FRK [Homo sapiens]	2444	FRK	-1.58954
NP_001305880.1//zinc transporter 3 isoform c [Homo sapiens];XP_525721.4//PREDICTED: zinc transporter 3 isoform X1 [Pan troglodytes];NP_001305878.1//zinc transporter 3 isoform b [Homo sapiens]	7781	SLC30A3	1.91035		NP_115697.2//small membrane A-kinase anchor protein [Homo sapiens]	84281	C2orf88	-1.58923
XP_017380312.1//PREDICTED: ethanolamine-phosphate cytidylyltransferase isoform X6 [Cebus capucinus imitator];XP_017380309.1//PREDICTED: ethanolamine-phosphate cytidylyltransferase isoform X3 [Cebus capucinus imitator];XP_017380310.1//PREDICTED: ethanolamine-phosphate cytidylyltransferase isoform X4 [Cebus capucinus imitator];NP_002852.1//ethanolamine-phosphate cytidylyltransferase isoform 2 [Homo…	5833	PCYT2	1.90964		NP_001124334.1//RAD51-associated protein 1 isoform a [Homo sapiens];NP_006470.1//RAD51-associated protein 1 isoform b [Homo sapiens]	10635	RAD51AP1	-1.58922
NP_001010980.1//noncompact myelin-associated protein [Homo sapiens]	400746	NCMAP	1.90951		XP_006887744.1//PREDICTED: PAX-interacting protein 1-like [Elephantulus edwardii];XP_010588394.1//PREDICTED: PAX-interacting protein 1 isoform X1 [Loxodonta africana];XP_012367813.1//PREDICTED: LOW QUALITY PROTEIN: PAX-interacting protein 1 [Nomascus leucogenys]	22976	PAXIP1	-1.58914
XP_005259470.1//PREDICTED: coiled-coil domain-containing protein 114 isoform X1 [Homo sapiens]	93233	CCDC114	1.90946		NP_001317041.1//protein FAM35A isoform 1 [Homo sapiens];NP_001125252.1//protein FAM35A [Pongo abelii];NP_061927.2//protein FAM35A isoform 2 [Homo sapiens]	54537	FAM35A	-1.58873
NP_075252.2//fibroblast growth factor receptor 4 isoform 2 precursor [Homo sapiens];XP_011532766.1//PREDICTED: fibroblast growth factor receptor 4 isoform X1 [Homo sapiens];XP_016809805.1//PREDICTED: fibroblast growth factor receptor 4 isoform X3 [Pan troglodytes];AAF27432.1//fibroblast growth factor receptor 4, soluble-form splice variant [Homo sapiens]	2264	FGFR4	1.90935		EAW69370.1//solute carrier family 39 (zinc transporter), member 3, isoform CRA_b [Homo sapiens];EAW69369.1//solute carrier family 39 (zinc transporter), member 3, isoform CRA_a [Homo sapiens]	29985	SLC39A3	-1.58816
NP_001003702.2//rho guanine nucleotide exchange factor 35 [Homo sapiens]	445328	ARHGEF35	1.90825		NP_835488.1//CUB domain-containing protein 1 isoform 2 precursor [Homo sapiens];NP_073753.3//CUB domain-containing protein 1 isoform 1 precursor [Homo sapiens]	64866	CDCP1	-1.58807
NP_066924.1//claudin-1 [Homo sapiens]	9076	CLDN1	1.90773		NP_001243404.1//testicular haploid expressed gene protein-like [Homo sapiens]	100506564	THEGL	-1.58782
NP_597996.2//solute carrier family 26 member 10 [Homo sapiens]	65012	SLC26A10	1.90771		CAB43305.1//hypothetical protein, partial [Homo sapiens]	5047	PAEP	-1.58782
NP_000101.2//dihydropyrimidine dehydrogenase [NADP(+)] isoform 1 [Homo sapiens];NP_001153773.1//dihydropyrimidine dehydrogenase [NADP(+)] isoform 2 [Homo sapiens];XP_021781150.1//dihydropyrimidine dehydrogenase [NADP(+)] isoform X1 [Papio anubis]	1806	DPYD	1.90745		NP_001273572.1//transcription termination factor 3, mitochondrial isoform 2 precursor [Homo sapiens];NP_057026.3//transcription termination factor 3, mitochondrial isoform 1 precursor [Homo sapiens]	51001	MTERF3	-1.5878
NP_001288667.1//stimulator of interferon genes protein isoform 2 [Homo sapiens];NP_938023.1//stimulator of interferon genes protein isoform 1 [Homo sapiens]	340061	TMEM173	1.90661		AAH06526.2//SCNN1A protein, partial [Homo sapiens];NP_001153048.1//amiloride-sensitive sodium channel subunit alpha isoform 2 [Homo sapiens];NP_001153047.1//amiloride-sensitive sodium channel subunit alpha isoform 3 [Homo sapiens]	6337	SCNN1A	-1.58745
NP_055541.1//TANK-binding kinase 1-binding protein 1 [Homo sapiens]	9755	TBKBP1	1.90618		NP_689834.1//phosphatidylcholine:ceramide cholinephosphotransferase 2 [Homo sapiens]	166929	SGMS2	-1.58678
EAW74718.1//metallothionein-like 5, testis-specific (tesmin), isoform CRA_a [Homo sapiens]	9633	TESMIN	1.90394		NP_114171.2//serine/threonine-protein kinase haspin [Homo sapiens]	83903	HASPIN	-1.58666
NP_001229518.1//triggering receptor expressed on myeloid cells 1 isoform 2 precursor [Homo sapiens];NP_061113.1//triggering receptor expressed on myeloid cells 1 isoform 1 precursor [Homo sapiens];NP_001229519.1//triggering receptor expressed on myeloid cells 1 isoform 3 precursor [Homo sapiens]	54210	TREM1	1.90226		ACA61804.1//Bid precursor, partial [Homo sapiens];NP_932070.1//BH3-interacting domain death agonist isoform 1 [Homo sapiens];AAH22072.2//BID protein, partial [Homo sapiens];XP_011840009.1//PREDICTED: BH3-interacting domain death agonist isoform X2 [Mandrillus leucophaeus]	637	BID	-1.5863
EAW85801.1//hypothetical protein FLJ36208, partial [Homo sapiens]	283948	NHLRC4	1.90203		XP_001504307.3//PREDICTED: active breakpoint cluster region-related protein isoform X1 [Equus caballus];XP_004404139.1//PREDICTED: active breakpoint cluster region-related protein isoform X2 [Odobenus rosmarus divergens];XP_004404140.1//PREDICTED: active breakpoint cluster region-related protein isoform X3 [Odobenus rosmarus divergens];NP_001243776.1//active breakpoint cluster region-related prot…	29	ABR	-1.58604
NP_001290457.1//tubulin beta-6 chain isoform 5 [Homo sapiens];NP_001290455.1//tubulin beta-6 chain isoform 3 [Homo sapiens];XP_011840912.1//PREDICTED: tubulin beta-6 chain isoform X1 [Mandrillus leucophaeus];XP_020034565.1//tubulin beta-6 chain [Castor canadensis];NP_001290454.1//tubulin beta-6 chain isoform 2 [Homo sapiens]	84617	TUBB6	1.90194		NP_001189784.1//cytochrome P450 3A4 isoform 2 [Homo sapiens];XP_002817781.1//PREDICTED: cytochrome P450 3A8 isoform X1 [Pongo abelii]	1576	CYP3A4	-1.58505
NP_001017995.1//SH3 and PX domain-containing protein 2B isoform a [Homo sapiens];NP_001295104.1//SH3 and PX domain-containing protein 2B isoform b [Homo sapiens]	285590	SH3PXD2B	1.90188		XP_016780789.1//PREDICTED: protein FAM124A isoform X2 [Pan troglodytes];NP_659456.3//protein FAM124A isoform 1 [Homo sapiens];NP_001317451.1//protein FAM124A isoform 3 [Homo sapiens];NP_001229241.1//protein FAM124A isoform 2 [Homo sapiens]	220108	FAM124A	-1.58459
XP_016780982.1//PREDICTED: citrate lyase subunit beta-like protein, mitochondrial isoform X2 [Pan troglodytes]	171425	CLYBL	1.90139		AAH30019.2//PRPS2 protein, partial [Homo sapiens]	5634	PRPS2	-1.58385
AAG01181.1//rhotekin, partial [Homo sapiens];NP_149035.1//rhotekin isoform b [Homo sapiens];NP_001015055.1//rhotekin isoform a [Homo sapiens]	6242	RTKN	1.90074		NP_076942.1//aurora kinase A and ninein-interacting protein isoform 2 [Homo sapiens];NP_001274419.1//aurora kinase A and ninein-interacting protein isoform 1 [Homo sapiens]	79000	AUNIP	-1.58376
XP_014595129.1//PREDICTED: vasohibin-2 isoform X2 [Equus caballus];XP_019284256.1//PREDICTED: vasohibin-2 isoform X2 [Panthera pardus];XP_014595128.1//PREDICTED: vasohibin-2 isoform X1 [Equus caballus]	79805	VASH2	1.90072		NP_116045.2//probable ATP-dependent RNA helicase DHX37 [Homo sapiens]	57647	DHX37	-1.58375
NP_002205.1//integrin beta-8 precursor [Homo sapiens]	3696	ITGB8	1.90063		NP_001191892.1//pre-B-cell leukemia transcription factor 1 isoform 3 [Homo sapiens];NP_001340059.1//pre-B-cell leukemia transcription factor 1 isoform 4 [Homo sapiens];NP_002576.1//pre-B-cell leukemia transcription factor 1 isoform 1 [Homo sapiens];NP_032809.1//pre-B-cell leukemia transcription factor 1 isoform b [Mus musculus]	5087	PBX1	-1.58362
XP_003467541.3//PREDICTED: homeobox protein OTX1 isoform X1 [Cavia porcellus]	5013	OTX1	1.9003		NP_065939.2//uncharacterized protein KIAA1522 isoform 1 [Homo sapiens];NP_001185901.1//uncharacterized protein KIAA1522 isoform 2 [Homo sapiens];NP_001185902.1//uncharacterized protein KIAA1522 isoform 3 [Homo sapiens];XP_021794748.1//uncharacterized protein KIAA1522 homolog isoform X1 [Papio anubis]	57648	KIAA1522	-1.58335
XP_008959180.1//PREDICTED: coiled-coil domain-containing protein 78 isoform X4 [Pan paniscus];EAW85734.1//coiled-coil domain containing 78, isoform CRA_a [Homo sapiens];NP_001026907.2//coiled-coil domain-containing protein 78 [Homo sapiens]	124093	CCDC78	1.89884		NP_001069.1//vascular cell adhesion protein 1 isoform a precursor [Homo sapiens];NP_001186763.1//vascular cell adhesion protein 1 isoform c precursor [Homo sapiens];NP_542413.1//vascular cell adhesion protein 1 isoform b precursor [Homo sapiens]	7412	VCAM1	-1.58301
XP_011708762.1//PREDICTED: hedgehog-interacting protein isoform X1 [Macaca nemestrina]	64399	HHIP	1.89878		NP_002449.2//mucin-5B precursor [Homo sapiens]	727897	MUC5B	-1.58296
XP_011539585.1//PREDICTED: synaptophysin-like protein 2 isoform X1 [Homo sapiens]	284612	SYPL2	1.89834		NP_001335643.1//hydroxyacyl-thioester dehydratase type 2, mitochondrial [Homo sapiens]	11102	RPP14	-1.58287
NP_149440.1//keratin-associated protein 2-4 [Homo sapiens]	730755	KRTAP2-3	1.89545		EAW83369.1//hCG1779729, isoform CRA_b [Homo sapiens];XP_008999291.2//PREDICTED: LOW QUALITY PROTEIN: nuclease-sensitive element-binding protein 1 [Callithrix jacchus];XP_003268199.1//PREDICTED: RAD50-interacting protein 1 [Nomascus leucogenys];XP_007980695.1//PREDICTED: EF-hand calcium-binding domain-containing protein 10 [Chlorocebus sabaeus];NP_001342459.1//eF-hand calcium-binding domain-contai…	100130771	EFCAB10	-1.58264
XP_021588824.1//A disintegrin and metalloproteinase with thrombospondin motifs 16 [Ictidomys tridecemlineatus];NP_620687.2//A disintegrin and metalloproteinase with thrombospondin motifs 16 preproprotein [Homo sapiens];ABB70405.1//ADAMTS16s alternative splice form [Homo sapiens];XP_005556624.1//PREDICTED: A disintegrin and metalloproteinase with thrombospondin motifs 16 [Macaca fascicularis]	170690	ADAMTS16	1.89541		BAC04938.1//unnamed protein product [Homo sapiens];AAH54500.1//Sema domain, immunoglobulin domain (Ig), transmembrane domain (TM) and short cytoplasmic domain, (semaphorin) 4D [Homo sapiens];NP_001135759.1//semaphorin-4D isoform 2 precursor [Homo sapiens]	10507	SEMA4D	-1.58174
NP_001303826.1//sperm acrosome-associated protein 9 isoform a [Homo sapiens];NP_001303829.1//sperm acrosome-associated protein 9 isoform c [Homo sapiens];NP_061829.3//sperm acrosome-associated protein 9 isoform b [Homo sapiens]	11092	SPACA9	1.89494		NP_001269569.1//sushi domain-containing protein 1 isoform 1 precursor [Homo sapiens];NP_071931.2//sushi domain-containing protein 1 isoform 2 precursor [Homo sapiens];NP_001269572.1//sushi domain-containing protein 1 isoform 3 precursor [Homo sapiens]	64420	SUSD1	-1.58167
NP_004831.1//rho guanine nucleotide exchange factor 6 isoform 1 [Homo sapiens]	9459	ARHGEF6	1.89285		XP_011823416.1//PREDICTED: DNA-directed RNA polymerase I subunit RPA2 isoform X2 [Mandrillus leucophaeus];NP_001131076.1//DNA-directed RNA polymerase I subunit RPA2 isoform 2 [Homo sapiens];XP_003277727.1//PREDICTED: DNA-directed RNA polymerase I subunit RPA2 isoform X3 [Nomascus leucogenys];NP_001269701.1//DNA-directed RNA polymerase I subunit RPA2 isoform 3 [Homo sapiens];NP_001269706.1//DNA-di…	84172	POLR1B	-1.58062
XP_013820585.2//PREDICTED: ventricular zone-expressed PH domain-containing protein homolog 1 [Capra hircus];NP_078897.2//ventricular zone-expressed PH domain-containing protein homolog 1 isoform 1 [Homo sapiens];NP_001161383.1//ventricular zone-expressed PH domain-containing protein homolog 1 isoform 2 [Homo sapiens];XP_003256392.1//PREDICTED: ventricular zone-expressed PH domain-containing prote…	79674	VEPH1	1.89278		NP_073587.1//poly [ADP-ribose] polymerase 12 [Homo sapiens]	64761	PARP12	-1.57949
XP_007990504.1//PREDICTED: LOW QUALITY PROTEIN: armadillo repeat-containing X-linked protein 2 [Chlorocebus sabaeus]	9823	ARMCX2	1.89258		XP_005267234.1//PREDICTED: ralBP1-associated Eps domain-containing protein 1 isoform X1 [Homo sapiens];NP_001273540.1//ralBP1-associated Eps domain-containing protein 1 isoform c [Homo sapiens];NP_114128.3//ralBP1-associated Eps domain-containing protein 1 isoform a [Homo sapiens];NP_001273541.1//ralBP1-associated Eps domain-containing protein 1 isoform d [Homo sapiens];XP_005267236.1//PREDICTED:…	85021	REPS1	-1.57932
NP_001123380.2//protein FAM198A precursor [Homo sapiens]	729085	FAM198A	1.89135		AAM73657.1//solute carrier family 12 member 8, partial [Homo sapiens];EAW79400.1//solute carrier family 12 (potassium/chloride transporters), member 8, isoform CRA_b, partial [Homo sapiens];NP_078904.3//solute carrier family 12 member 8 [Homo sapiens]	84561	SLC12A8	-1.57913
NP_001124456.1//dysferlin isoform 5 [Homo sapiens];NP_001124453.1//dysferlin isoform 14 [Homo sapiens];NP_001124452.1//dysferlin isoform 13 [Homo sapiens];NP_001124457.1//dysferlin isoform 4 [Homo sapiens];XP_003808225.1//PREDICTED: dysferlin isoform X7 [Pan paniscus];XP_003808226.1//PREDICTED: dysferlin isoform X5 [Pan paniscus];NP_003485.1//dysferlin isoform 8 [Homo sapiens];NP_001123927.1//dys…	8291	DYSF	1.89067		NP_001139745.1//transmembrane protein 64 isoform 2 [Homo sapiens];NP_001008495.2//transmembrane protein 64 isoform 1 [Homo sapiens]	169200	TMEM64	-1.57893
NP_079076.3//serine/threonine-protein kinase Nek11 isoform 1 [Homo sapiens];NP_001308151.1//serine/threonine-protein kinase Nek11 isoform 5 [Homo sapiens];NP_001339962.1//serine/threonine-protein kinase Nek11 isoform 12 [Homo sapiens];NP_001339966.1//serine/threonine-protein kinase Nek11 isoform 14 [Homo sapiens];NP_001339973.1//serine/threonine-protein kinase Nek11 isoform 16 [Homo sapiens];NP_0…	79858	NEK11	1.88984		NP_001313.1//cystatin-SA precursor [Homo sapiens];XP_016793042.1//PREDICTED: cystatin-SN [Pan troglodytes]	1469	CST1	-1.57835
NP_077004.2//LBH domain-containing protein 1 [Homo sapiens]	79081	LBHD1	1.88943		XP_016799267.1//PREDICTED: leucine-rich repeat and calponin homology domain-containing protein 2 isoform X2 [Pan troglodytes];XP_016799266.1//PREDICTED: leucine-rich repeat and calponin homology domain-containing protein 2 isoform X1 [Pan troglodytes]	57631	LRCH2	-1.57802
NP_085133.1//protein HID1 [Homo sapiens];XP_005257283.1//PREDICTED: protein HID1 isoform X1 [Homo sapiens]	283987	HID1	1.88935		NP_001287786.1//fos-related antigen 1 isoform 5 [Homo sapiens];NP_001287785.1//fos-related antigen 1 isoform 4 [Homo sapiens];NP_005429.1//fos-related antigen 1 isoform 1 [Homo sapiens];XP_021569600.1//fos-related antigen 1 isoform X3 [Carlito syrichta];NP_001287773.1//fos-related antigen 1 isoform 2 [Homo sapiens]	8061	FOSL1	-1.57787
NP_001073921.1//protein GPR108 precursor [Homo sapiens]	56927	GPR108	1.8892		NP_004043.3//BCL2/adenovirus E1B 19 kDa protein-interacting protein 3 [Homo sapiens]	664	BNIP3	-1.5773
NP_001019245.1//histamine N-methyltransferase isoform 2 [Homo sapiens];NP_001019246.1//histamine N-methyltransferase isoform 3 [Homo sapiens];NP_008826.1//histamine N-methyltransferase isoform 1 [Homo sapiens]	3176	HNMT	1.889		XP_008011435.1//PREDICTED: fascin-2 isoform X2 [Chlorocebus sabaeus];XP_008011434.1//PREDICTED: fascin-2 isoform X1 [Chlorocebus sabaeus]	25794	FSCN2	-1.5771
XP_005542946.1//PREDICTED: sterile alpha motif domain-containing protein 13 isoform X3 [Macaca fascicularis];XP_005542945.1//PREDICTED: sterile alpha motif domain-containing protein 13 isoform X2 [Macaca fascicularis];XP_019269720.1//PREDICTED: sterile alpha motif domain-containing protein 13 [Panthera pardus]	148418	SAMD13	1.88842		NP_004514.2//kinesin-like protein KIF11 [Homo sapiens]	3832	KIF11	-1.57692
NP_612352.1//kinesin light chain 4 isoform c [Homo sapiens];NP_001275964.1//kinesin light chain 4 isoform d [Homo sapiens];NP_958931.1//kinesin light chain 4 isoform b [Homo sapiens]	89953	KLC4	1.88788		NP_116256.2//MICAL C-terminal-like protein [Homo sapiens]	84953	MICALCL	-1.57527
XP_016867709.1//PREDICTED: acetylcholinesterase isoform X4 [Homo sapiens];XP_018886475.1//PREDICTED: acetylcholinesterase isoform X2 [Gorilla gorilla gorilla];XP_009200999.1//acetylcholinesterase isoform X1 [Papio anubis];XP_016813400.1//PREDICTED: acetylcholinesterase isoform X4 [Pan troglodytes]	43	ACHE	1.88687		NP_775811.2//alpha-(1,3)-fucosyltransferase 11 isoform 1 precursor [Homo sapiens];XP_008963769.1//PREDICTED: alpha-(1,3)-fucosyltransferase 11 isoform X1 [Pan paniscus];NP_001271123.1//alpha-(1,3)-fucosyltransferase 11 isoform 2 precursor [Homo sapiens]	170384	FUT11	-1.57508
XP_018895496.1//PREDICTED: Krueppel-like factor 5 isoform X2 [Gorilla gorilla gorilla];NP_001721.2//Krueppel-like factor 5 isoform 1 [Homo sapiens]	688	KLF5	1.88488		NP_057279.2//kinesin-like protein KIF20B isoform 2 [Homo sapiens];NP_001271188.1//kinesin-like protein KIF20B isoform 1 [Homo sapiens]	9585	KIF20B	-1.5746
NP_001303.1//cysteine-rich protein 2 isoform 1 [Homo sapiens];NP_001257770.1//cysteine-rich protein 2 isoform 3 [Homo sapiens];NP_001257766.1//cysteine-rich protein 2 isoform 2 [Homo sapiens]	1397	CRIP2	1.88451		NP_004576.2//retinoic acid receptor responder protein 3 [Homo sapiens]	5920	RARRES3	-1.57458
NP_002417.2//macrophage metalloelastase preproprotein [Homo sapiens]	4321	MMP12	1.88385		NP_115709.3//redox-regulatory protein FAM213A isoform 1 precursor [Homo sapiens];NP_001230711.1//redox-regulatory protein FAM213A isoform 3 precursor [Homo sapiens];XP_010385606.1//PREDICTED: redox-regulatory protein FAM213A isoform X1 [Rhinopithecus roxellana]	84293	FAM213A	-1.57399
XP_012662385.1//PREDICTED: beta-galactoside alpha-2,6-sialyltransferase 1 isoform X3 [Otolemur garnettii];NP_003023.1//beta-galactoside alpha-2,6-sialyltransferase 1 isoform a [Homo sapiens]	6480	ST6GAL1	1.88342		NP_001296.1//claudin-4 [Homo sapiens]	1364	CLDN4	-1.57328
NP_005413.2//alpha-tectorin precursor [Homo sapiens]	7007	TECTA	1.88242		XP_527770.3//PREDICTED: vitamin K epoxide reductase complex subunit 1-like protein 1 isoform X2 [Pan troglodytes];XP_009451458.1//PREDICTED: vitamin K epoxide reductase complex subunit 1-like protein 1 isoform X1 [Pan troglodytes]	154807	VKORC1L1	-1.57236
NP_005502.1//melanoma antigen recognized by T-cells 1 [Homo sapiens]	2315	MLANA	1.88004		XP_003804646.1//PREDICTED: protein spinster homolog 1 isoform X1 [Pan paniscus];XP_006721159.1//PREDICTED: protein spinster homolog 1 isoform X4 [Homo sapiens];NP_114427.1//protein spinster homolog 1 isoform 1 [Homo sapiens];NP_001135923.1//protein spinster homolog 1 isoform 3 [Homo sapiens]	83985	SPNS1	-1.57223
XP_007975635.1//PREDICTED: solute carrier family 22 member 15 isoform X1 [Chlorocebus sabaeus];XP_007975636.1//PREDICTED: solute carrier family 22 member 15 isoform X2 [Chlorocebus sabaeus]	55356	SLC22A15	1.88		NP_060685.2//paraneoplastic antigen-like protein 8A isoform a [Homo sapiens];NP_001096619.1//paraneoplastic antigen-like protein 8A isoform b [Homo sapiens]	55228	PNMA8A	-1.5716
NP_612564.1//toll-like receptor 4 isoform A precursor [Homo sapiens];EAW87450.1//hCG27399, isoform CRA_c [Homo sapiens]	7099	TLR4	1.87817		NP_071766.2//torsin-3A precursor [Homo sapiens]	64222	TOR3A	-1.57149
NP_542158.1//prostaglandin G/H synthase 1 isoform 2 precursor [Homo sapiens];XP_016817087.1//PREDICTED: prostaglandin G/H synthase 1 [Pan troglodytes];NP_001258093.1//prostaglandin G/H synthase 1 isoform 3 precursor [Homo sapiens];XP_007966350.1//PREDICTED: prostaglandin G/H synthase 1 isoform X1 [Chlorocebus sabaeus];NP_001258297.1//prostaglandin G/H synthase 1 isoform 6 [Homo sapiens];XP_007966…	5742	PTGS1	1.87807		NP_116221.3//low-density lipoprotein receptor-related protein 11 precursor [Homo sapiens]	84918	LRP11	-1.57133
NP_060147.2//myotubularin-related protein 8 [Homo sapiens]	55613	MTMR8	1.87805		NP_570970.2//retinoic acid early transcript 1L protein precursor [Homo sapiens]	154064	RAET1L	-1.57119
XP_004060298.1//PREDICTED: vesicle transport protein USE1 [Gorilla gorilla gorilla];XP_016882464.1//PREDICTED: vesicle transport protein USE1 isoform X1 [Homo sapiens]	55850	USE1	1.87752		XP_012294969.1//sideroflexin-2 isoform X1 [Aotus nancymaae]	118980	SFXN2	-1.571
XP_016878722.1//PREDICTED: transcription factor Maf isoform X1 [Homo sapiens];NP_005351.2//transcription factor Maf isoform a [Homo sapiens]	4094	MAF	1.87658		NP_001308207.1//tRNA-splicing endonuclease subunit Sen2 isoform 5 [Homo sapiens];NP_001138866.1//tRNA-splicing endonuclease subunit Sen2 isoform 3 [Homo sapiens];NP_001138865.1//tRNA-splicing endonuclease subunit Sen2 isoform 2 [Homo sapiens];NP_079541.1//tRNA-splicing endonuclease subunit Sen2 isoform 1 [Homo sapiens]	80746	TSEN2	-1.57095
NP_714964.2//cystathionine gamma-lyase isoform 2 [Homo sapiens];NP_001177392.1//cystathionine gamma-lyase isoform 3 [Homo sapiens];NP_001893.2//cystathionine gamma-lyase isoform 1 [Homo sapiens]	1491	CTH	1.87613		NP_079428.2//iron-sulfur protein NUBPL isoform 1 precursor [Homo sapiens];XP_019839453.1//PREDICTED: iron-sulfur protein NUBPL [Bos indicus];NP_001188502.1//iron-sulfur protein NUBPL isoform 2 [Homo sapiens]	80224	NUBPL	-1.57075
XP_016855093.1//PREDICTED: leukosialin isoform X1 [Homo sapiens]	6693	SPN	1.87558		NP_056072.2//nuclear envelope integral membrane protein 1 isoform b [Homo sapiens];AAH71597.1//TMEM194A protein, partial [Homo sapiens]	23306	NEMP1	-1.57053
NP_001157243.1//collagen alpha-2(XI) chain isoform 4 precursor [Homo sapiens];NP_542411.2//collagen alpha-2(XI) chain isoform 1 preproprotein [Homo sapiens];NP_542412.2//collagen alpha-2(XI) chain isoform 2 preproprotein [Homo sapiens];NP_542410.2//collagen alpha-2(XI) chain isoform 3 preproprotein [Homo sapiens]	1302	COL11A2	1.87558		XP_004465191.1//PREDICTED: calcium-binding tyrosine phosphorylation-regulated protein isoform X1 [Dasypus novemcinctus];XP_003262042.1//PREDICTED: calcium-binding tyrosine phosphorylation-regulated protein isoform X2 [Nomascus leucogenys];XP_005258304.1//PREDICTED: calcium-binding tyrosine phosphorylation-regulated protein isoform X2 [Homo sapiens];NP_619585.1//calcium-binding tyrosine phosphoryl…	26256	CABYR	-1.57045
EHH62159.1//hypothetical protein EGM_20369 [Macaca fascicularis];XP_011512727.1//PREDICTED: cullin-9 isoform X3 [Homo sapiens];XP_005552994.1//PREDICTED: cullin-9 isoform X3 [Macaca fascicularis];NP_055904.1//cullin-9 [Homo sapiens]	23113	CUL9	1.87438		NP_066013.1//immunoglobulin superfamily DCC subclass member 4 precursor [Homo sapiens];EAW77724.1//likely ortholog of mouse neighbor of Punc E11, isoform CRA_b [Homo sapiens]	57722	IGDCC4	-1.57043
XP_019590010.1//PREDICTED: thyrotroph embryonic factor isoform X1 [Rhinolophus sinicus];XP_004845581.2//thyrotroph embryonic factor isoform X1 [Heterocephalus glaber]	7008	TEF	1.87273		EAW71780.1//P450 (cytochrome) oxidoreductase, isoform CRA_d [Homo sapiens]	5447	POR	-1.57041
XP_004396931.1//PREDICTED: nicotinamide/nicotinic acid mononucleotide adenylyltransferase 2 [Odobenus rosmarus divergens];XP_020919463.1//nicotinamide/nicotinic acid mononucleotide adenylyltransferase 2 isoform X1 [Sus scrofa]	23057	NMNAT2	1.87266		NP_001317449.1//trinucleotide repeat-containing gene 6A protein isoform 2 [Homo sapiens];NP_055309.2//trinucleotide repeat-containing gene 6A protein isoform 1 [Homo sapiens];NP_001338779.1//trinucleotide repeat-containing gene 6A protein isoform 3 [Homo sapiens];XP_016878640.1//PREDICTED: trinucleotide repeat-containing gene 6A protein isoform X10 [Homo sapiens]	27327	TNRC6A	-1.56962
NP_006017.1//histone H1x [Homo sapiens]	8971	H1FX	1.87183		NP_073557.3//microprocessor complex subunit DGCR8 isoform 1 [Homo sapiens];NP_001177255.1//microprocessor complex subunit DGCR8 isoform 2 [Homo sapiens]	54487	DGCR8	-1.5694
XP_009244766.1//PREDICTED: DEP domain-containing protein 7 isoform X1 [Pongo abelii];NP_001070710.1//DEP domain-containing protein 7 isoform 1 [Homo sapiens]	91614	DEPDC7	1.87057		NP_055950.1//nuclear pore complex protein Nup205 isoform 1 [Homo sapiens]	23165	NUP205	-1.56936
NP_001108207.1//bcl-2-related protein A1 isoform 2 [Homo sapiens];NP_004040.1//bcl-2-related protein A1 isoform 1 [Homo sapiens]	597	BCL2A1	1.87022		XP_003257613.1//PREDICTED: CDGSH iron-sulfur domain-containing protein 2 [Nomascus leucogenys]	493856	CISD2	-1.56932
AAB34682.2//laminin beta 2 chain [Homo sapiens];XP_016796574.1//PREDICTED: laminin subunit beta-2 [Pan troglodytes]	3913	LAMB2	1.86988		NP_002809.2//proteasome activator complex subunit 2 [Homo sapiens]	5721	PSME2	-1.56913
NP_008965.2//dnaJ homolog subfamily B member 4 isoform a [Homo sapiens];BAD93159.1//DnaJ (Hsp40) homolog, subfamily B, member 4 variant, partial [Homo sapiens];NP_001304029.1//dnaJ homolog subfamily B member 4 isoform b [Homo sapiens]	11080	DNAJB4	1.8698		NP_660207.2//vesicle transport through interaction with t-SNAREs homolog 1A isoform b [Homo sapiens];XP_016871235.1//PREDICTED: vesicle transport through interaction with t-SNAREs homolog 1A isoform X2 [Homo sapiens];NP_001305132.1//vesicle transport through interaction with t-SNAREs homolog 1A isoform a [Homo sapiens];XP_015350292.1//PREDICTED: vesicle transport through interaction with t-SNAREs…	143187	VTI1A	-1.56901
BAD92376.1//cysteine-rich motor neuron 1 variant, partial [Homo sapiens]	51232	CRIM1	1.86966		CAG30459.1//SERPIND1 [Homo sapiens]	3053	SERPIND1	-1.56838
NP_001295226.1//tyrosine-protein phosphatase non-receptor type 22 isoform 4 [Homo sapiens];NP_057051.3//tyrosine-protein phosphatase non-receptor type 22 isoform 1 [Homo sapiens];NP_001180360.1//tyrosine-protein phosphatase non-receptor type 22 isoform 3 [Homo sapiens];NP_036543.4//tyrosine-protein phosphatase non-receptor type 22 isoform 2 [Homo sapiens]	26191	PTPN22	1.86955		NP_765978.1//nuclear factor of activated T-cells, cytoplasmic 1 isoform A [Homo sapiens];NP_006153.2//nuclear factor of activated T-cells, cytoplasmic 1 isoform B [Homo sapiens];NP_001265604.1//nuclear factor of activated T-cells, cytoplasmic 1 isoform I [Homo sapiens];NP_765975.1//nuclear factor of activated T-cells, cytoplasmic 1 isoform C [Homo sapiens];NP_001265601.1//nuclear factor of activa…	4772	NFATC1	-1.56819
NP_000854.1//5-hydroxytryptamine receptor 1B [Homo sapiens]	3351	HTR1B	1.86887		NP_004320.2//bone morphogenetic protein receptor type-1A precursor [Homo sapiens]	657	BMPR1A	-1.56807
CAA45118.1//fibrillin, partial [Homo sapiens]	2200	FBN1	1.86886		NP_115813.2//EF-hand calcium-binding domain-containing protein 7 [Homo sapiens];XP_006711039.1//PREDICTED: EF-hand calcium-binding domain-containing protein 7 isoform X1 [Homo sapiens]	84455	EFCAB7	-1.56742
NP_060427.2//epsin-3 [Homo sapiens]	55040	EPN3	1.86877		NP_001496.1//G-protein coupled estrogen receptor 1 [Homo sapiens]	2852	GPER1	-1.56728
NP_001177.1//transcription regulator protein BACH1 [Homo sapiens]	571	BACH1	1.86782		NP_002387.1//NAD-dependent malic enzyme, mitochondrial isoform 1 precursor [Homo sapiens];NP_001161807.1//NAD-dependent malic enzyme, mitochondrial isoform 2 precursor [Homo sapiens]	4200	ME2	-1.56675
NP_001075424.1//regulator of G-protein signaling 9 isoform 2 [Homo sapiens];NP_003826.2//regulator of G-protein signaling 9 isoform 1 [Homo sapiens];NP_001159405.1//regulator of G-protein signaling 9 isoform 3 [Homo sapiens]	8787	RGS9	1.86778		NP_005907.3//DNA replication licensing factor MCM7 isoform 1 [Homo sapiens]	4176	MCM7	-1.56631
NP_000772.2//cholesterol side-chain cleavage enzyme, mitochondrial isoform a precursor [Homo sapiens]	1583	CYP11A1	1.86706		NP_114122.2//ropporin-1-like protein [Homo sapiens]	83853	ROPN1L	-1.56617
NP_002372.1//matrilin-3 precursor [Homo sapiens]	4148	MATN3	1.86605		XP_007101178.1//PREDICTED: cyclin-C isoform X1 [Physeter catodon];XP_001506806.1//PREDICTED: cyclin-C [Ornithorhynchus anatinus]	892	CCNC	-1.56584
NP_002419.1//matrix metalloproteinase-15 preproprotein [Homo sapiens]	4324	MMP15	1.86578		NP_149106.2//TBC domain-containing protein kinase-like protein isoform c [Homo sapiens];NP_001156909.1//TBC domain-containing protein kinase-like protein isoform b [Homo sapiens];XP_003257490.1//PREDICTED: LOW QUALITY PROTEIN: TBC domain-containing protein kinase-like protein [Nomascus leucogenys]	93627	TBCK	-1.56562
NP_000432.1//pendrin [Homo sapiens];BAH13312.1//unnamed protein product [Homo sapiens];BAH12811.1//unnamed protein product [Homo sapiens];AAB88773.2//unknown, partial [Homo sapiens]	5172	SLC26A4	1.86571		EAX11131.1//Wiskott-Aldrich syndrome protein interacting protein, isoform CRA_c [Homo sapiens];NP_003378.3//WAS/WASL-interacting protein family member 1 [Homo sapiens]	7456	WIPF1	-1.56529
XP_016885209.1//PREDICTED: diamine acetyltransferase 1 isoform X1 [Homo sapiens];XP_014198881.1//PREDICTED: diamine acetyltransferase 1 isoform X1 [Pan paniscus];AAP92609.1//Ab2-402 [Rattus norvegicus]	6303	SAT1	1.865		EAW63538.1//establishment of cohesion 1 homolog 2 (S. cerevisiae) [Homo sapiens]	157570	ESCO2	-1.56515
XP_017906590.1//PREDICTED: ras-related protein Rab-6B [Capra hircus]	51560	RAB6B	1.86491		AAH53645.1//UBE2CBP protein, partial [Homo sapiens];NP_001291366.1//E3 ubiquitin-protein ligase E3D isoform 2 [Homo sapiens]	90025	UBE3D	-1.56485
NP_002901.2//N-acylglucosamine 2-epimerase [Homo sapiens]	5973	RENBP	1.86482		XP_016864110.1//PREDICTED: TNFAIP3-interacting protein 3 isoform X4 [Homo sapiens];NP_001231693.1//TNFAIP3-interacting protein 3 isoform 3 [Homo sapiens];XP_011530558.1//PREDICTED: TNFAIP3-interacting protein 3 isoform X3 [Homo sapiens]	79931	TNIP3	-1.56469
NP_036284.1//lysophosphatidic acid receptor 3 [Homo sapiens]	23566	LPAR3	1.8637		AAH13757.1//LRRC58 protein, partial [Homo sapiens]	116064	LRRC58	-1.5641
NP_061160.3//apolipoprotein B receptor [Homo sapiens]	55911	APOBR	1.86281		NP_037484.1//dermatan-sulfate epimerase isoform a precursor [Homo sapiens];NP_001309868.1//dermatan-sulfate epimerase isoform b [Homo sapiens];NP_001309870.1//dermatan-sulfate epimerase isoform c [Homo sapiens]	29940	DSE	-1.5638
XP_005322323.3//histone H1.0 [Ictidomys tridecemlineatus]	3005	H1F0	1.86262		NP_055696.3//DNA cross-link repair 1A protein [Homo sapiens]	9937	DCLRE1A	-1.56363
XP_014202369.1//PREDICTED: protein phosphatase 1 regulatory subunit 32 isoform X1 [Pan paniscus];EAW73946.1//hCG2017012, isoform CRA_a [Homo sapiens]	220004	PPP1R32	1.86251		XP_005257846.2//PREDICTED: monocarboxylate transporter 7 isoform X1 [Homo sapiens]	9120	SLC16A6	-1.56318
NP_001278210.2//forkhead box protein O6 [Homo sapiens]	100132074	FOXO6	1.86184		XP_014974558.1//PREDICTED: DNA repair protein RAD51 homolog 4 isoform X1 [Macaca mulatta];XP_008570833.1//PREDICTED: DNA repair protein RAD51 homolog 4 [Galeopterus variegatus];NP_598332.1//DNA repair protein RAD51 homolog 4 isoform 4 [Homo sapiens];NP_001136043.1//DNA repair protein RAD51 homolog 4 isoform 6 [Homo sapiens]	5892	RAD51D	-1.56308
XP_017392450.1//PREDICTED: aldehyde dehydrogenase family 3 member B1 isoform X1 [Cebus capucinus imitator];NP_000685.1//aldehyde dehydrogenase family 3 member B1 isoform a [Homo sapiens];NP_001276988.1//aldehyde dehydrogenase family 3 member B1 isoform d [Homo sapiens];NP_001276987.1//aldehyde dehydrogenase family 3 member B1 isoform c [Homo sapiens];XP_016776875.1//PREDICTED: aldehyde dehydrogen…	221	ALDH3B1	1.86016		XP_007965427.1//PREDICTED: forkhead box protein M1 isoform X1 [Chlorocebus sabaeus];XP_007965431.1//PREDICTED: forkhead box protein M1 isoform X5 [Chlorocebus sabaeus];XP_007965428.1//PREDICTED: forkhead box protein M1 isoform X2 [Chlorocebus sabaeus];NP_973731.1//forkhead box protein M1 isoform 1 [Homo sapiens];NP_973732.1//forkhead box protein M1 isoform 3 [Homo sapiens];NP_001230017.1//forkhea…	2305	FOXM1	-1.56273
NP_653307.1//uncharacterized protein C2orf15 [Homo sapiens];XP_010385086.1//PREDICTED: uncharacterized protein C2orf15 homolog [Rhinopithecus roxellana]	150590	C2orf15	1.85938		NP_065972.3//ninein isoform 2 [Homo sapiens];XP_011535119.1//PREDICTED: ninein isoform X1 [Homo sapiens];NP_057434.4//ninein isoform 6 [Homo sapiens];NP_891989.2//ninein isoform 1 [Homo sapiens];NP_891991.1//ninein isoform 5 [Homo sapiens];XP_011535124.1//PREDICTED: ninein isoform X3 [Homo sapiens]	51199	NIN	-1.56258
NP_005520.4//basement membrane-specific heparan sulfate proteoglycan core protein isoform b precursor [Homo sapiens];NP_001278789.1//basement membrane-specific heparan sulfate proteoglycan core protein isoform a precursor [Homo sapiens]	3339	HSPG2	1.85832		XP_012418380.1//PREDICTED: cytosolic purine 5'-nucleotidase isoform X3 [Odobenus rosmarus divergens];XP_021587509.1//cytosolic purine 5'-nucleotidase isoform X4 [Ictidomys tridecemlineatus];XP_003255465.2//PREDICTED: cytosolic purine 5'-nucleotidase isoform X2 [Nomascus leucogenys];XP_011245700.1//PREDICTED: cytosolic purine 5'-nucleotidase isoform X2 [Mus musculus];XP_009244022.1//PREDICTED: cyt…	22978	NT5C2	-1.56169
NP_001127909.1//pleckstrin homology-like domain family B member 2 isoform b [Homo sapiens];XP_016797119.1//PREDICTED: pleckstrin homology-like domain family B member 2 isoform X7 [Pan troglodytes];XP_001153603.3//PREDICTED: pleckstrin homology-like domain family B member 2 isoform X9 [Pan troglodytes];BAD93140.1//LL5 beta protein variant, partial [Homo sapiens]	90102	PHLDB2	1.85731		NP_000452.2//thyroid hormone receptor beta isoform a [Homo sapiens]	7068	THRB	-1.5601
XP_012860422.1//PREDICTED: guanine nucleotide-binding protein G(olf) subunit alpha [Echinops telfairi]	57132	CHMP1B	1.85523		XP_011912862.1//PREDICTED: LOW QUALITY PROTEIN: zinc finger protein 594 [Cercocebus atys]	7775	ZNF232	-1.55984
NP_002195.1//integrin alpha-3 preproprotein [Homo sapiens]	3675	ITGA3	1.85301		NP_001317170.1//motile sperm domain-containing protein 2 isoform 3 [Homo sapiens];NP_689794.1//motile sperm domain-containing protein 2 isoform 1 [Homo sapiens]	158747	MOSPD2	-1.55855
XP_004441617.2//PREDICTED: melanoma-derived growth regulatory protein [Ceratotherium simum simum];NP_006524.1//melanoma-derived growth regulatory protein precursor [Homo sapiens]	8190	MIA	1.85221		XP_012327085.1//histone-lysine N-methyltransferase SUV39H1 isoform X2 [Aotus nancymaae];NP_001125697.1//histone-lysine N-methyltransferase SUV39H1 [Pongo abelii]	6839	SUV39H1	-1.55727
NP_001273485.1//protein eva-1 homolog C isoform 2 precursor [Homo sapiens];NP_001307673.1//protein eva-1 homolog C isoform 3 [Homo sapiens];NP_478067.2//protein eva-1 homolog C isoform 1 precursor [Homo sapiens]	59271	EVA1C	1.85199		XP_007984658.1//PREDICTED: LOW QUALITY PROTEIN: bromodomain adjacent to zinc finger domain protein 1A [Chlorocebus sabaeus];BAA89209.1//bromodomain adjacent to zinc finger domain 1A [Homo sapiens]	11177	BAZ1A	-1.55725
XP_011536493.1//PREDICTED: otogelin-like protein isoform X2 [Homo sapiens]	283310	OTOGL	1.85029		NP_061867.1//F-box only protein 42 [Homo sapiens];XP_011849336.1//PREDICTED: F-box only protein 42 isoform X1 [Mandrillus leucophaeus]	54455	FBXO42	-1.55691
NP_000707.1//C4b-binding protein beta chain isoform 1 precursor [Homo sapiens];NP_001017364.1//C4b-binding protein beta chain isoform 2 precursor [Homo sapiens]	725	C4BPB	1.84916		NP_997284.1//putative uncharacterized protein C1orf229 [Homo sapiens]	388759	C1orf229	-1.55628
NP_006571.1//claudin-16 [Homo sapiens]	10686	CLDN16	1.84911		NP_005475.2//poly [ADP-ribose] polymerase 2 isoform 1 [Homo sapiens];NP_001036083.1//poly [ADP-ribose] polymerase 2 isoform 2 [Homo sapiens]	10038	PARP2	-1.55628
NP_001027898.2//ras-related protein Rab-41 [Homo sapiens]	347517	RAB41	1.84901		XP_019312363.1//PREDICTED: SAM pointed domain-containing Ets transcription factor [Panthera pardus]	25803	SPDEF	-1.55598
NP_000472.2//aminomethyltransferase, mitochondrial isoform 1 precursor [Homo sapiens];NP_001158183.1//aminomethyltransferase, mitochondrial isoform 3 precursor [Homo sapiens];NP_001158184.1//aminomethyltransferase, mitochondrial isoform 4 precursor [Homo sapiens];NP_001158182.1//aminomethyltransferase, mitochondrial isoform 2 precursor [Homo sapiens]	275	AMT	1.84741		NP_001167589.1//RNA-binding protein MEX3D isoform 2 [Homo sapiens];NP_976049.3//RNA-binding protein MEX3D isoform 1 [Homo sapiens]	399664	MEX3D	-1.5559
NP_001316905.1//LON peptidase N-terminal domain and RING finger protein 1 isoform 2 [Homo sapiens];NP_689484.3//LON peptidase N-terminal domain and RING finger protein 1 isoform 1 [Homo sapiens]	91694	LONRF1	1.84704		XP_001143277.3//PREDICTED: cartilage intermediate layer protein 2 [Pan troglodytes]	148113	CILP2	-1.55566
NP_001290468.1//transmembrane protein 143 isoform c [Homo sapiens];NP_001290469.1//transmembrane protein 143 isoform d [Homo sapiens];NP_001290467.1//transmembrane protein 143 isoform b [Homo sapiens];NP_060743.2//transmembrane protein 143 isoform a [Homo sapiens]	55260	TMEM143	1.84644		NP_001340427.1//asparagine synthetase domain-containing protein 1 [Homo sapiens]	54529	ASNSD1	-1.55546
XP_001092240.2//PREDICTED: uncharacterized protein LOC702067 [Macaca mulatta]	2920	CXCL2	1.84528		NP_001231875.1//metalloreductase STEAP2 isoform c [Homo sapiens];XP_011811598.1//PREDICTED: metalloreductase STEAP2 isoform X1 [Colobus angolensis palliatus];XP_012306280.2//metalloreductase STEAP2 [Aotus nancymaae]	261729	STEAP2	-1.55531
NP_005418.1//tumor protein p73 isoform a [Homo sapiens];NP_001191115.1//tumor protein p73 isoform j [Homo sapiens];NP_001191117.1//tumor protein p73 isoform l [Homo sapiens];NP_001119713.1//tumor protein p73 isoform c [Homo sapiens];NP_001191113.1//tumor protein p73 isoform h [Homo sapiens];XP_008572777.1//PREDICTED: tumor protein p73 isoform X1 [Galeopterus variegatus];NP_001191120.1//tumor prot…	7161	TP73	1.84283		NP_001804.2//centromere-associated protein E isoform 1 precursor [Homo sapiens];XP_011529850.1//PREDICTED: centromere-associated protein E isoform X5 [Homo sapiens];NP_001273663.1//centromere-associated protein E isoform 2 [Homo sapiens];XP_011529849.1//PREDICTED: centromere-associated protein E isoform X4 [Homo sapiens];XP_021532090.1//centromere-associated protein E isoform X6 [Aotus nancymaae]…	1062	CENPE	-1.55525
NP_439893.2//tripartite motif-containing protein 10 isoform 2 [Homo sapiens];NP_006769.2//tripartite motif-containing protein 10 isoform 1 [Homo sapiens]	10107	TRIM10	1.84259		NP_005080.1//U2 small nuclear ribonucleoprotein auxiliary factor 35 kDa subunit-related protein 2 [Homo sapiens]	8233	ZRSR2	-1.55502
XP_003317231.2//PREDICTED: GATS-like protein 3 isoform X2 [Pan troglodytes]	652968	CASTOR1	1.84217		XP_021790992.1//protein DBF4 homolog A isoform X5 [Papio anubis];NP_006707.1//protein DBF4 homolog A isoform 1 [Homo sapiens];AAS07418.1//unknown, partial [Homo sapiens];NP_001304989.1//protein DBF4 homolog A isoform 2 [Homo sapiens]	10926	DBF4	-1.5547
NP_001193947.1//smoothelin isoform e [Homo sapiens];EAW59932.1//smoothelin, isoform CRA_h [Homo sapiens];XP_016884403.1//PREDICTED: smoothelin isoform X3 [Homo sapiens];NP_001193946.1//smoothelin isoform d [Homo sapiens]	6525	SMTN	1.84185		NP_000193.1//iduronate 2-sulfatase isoform a preproprotein [Homo sapiens];NP_006114.1//iduronate 2-sulfatase isoform b precursor [Homo sapiens];NP_001160022.1//iduronate 2-sulfatase isoform c [Homo sapiens]	3423	IDS	-1.55455
XP_005266478.1//PREDICTED: interleukin-17D isoform X1 [Homo sapiens];XP_017403677.1//PREDICTED: interleukin-17D isoform X1 [Cebus capucinus imitator]	53342	IL17D	1.84007		XP_008962147.2//PREDICTED: LOW QUALITY PROTEIN: myoD family inhibitor domain-containing protein [Pan paniscus]	29969	MDFIC	-1.55444
NP_001172035.1//PI-PLC X domain-containing protein 2 isoform a [Homo sapiens];EHH61416.1//hypothetical protein EGM_19812 [Macaca fascicularis];XP_009196981.1//PI-PLC X domain-containing protein 2 isoform X1 [Papio anubis]	257068	PLCXD2	1.83984		BAC98035.1//mKIAA0829 protein, partial [Mus musculus];XP_004006537.1//PREDICTED: cullin-associated NEDD8-dissociated protein 1 [Ovis aries]	55832	CAND1	-1.55437
XP_011918103.1//PREDICTED: secretogranin-2 [Cercocebus atys]	7857	SCG2	1.83946		XP_014197927.1//PREDICTED: uncharacterized protein C19orf71 homolog isoform X3 [Pan paniscus];NP_001129052.1//uncharacterized protein C19orf71 [Homo sapiens]	100128569	C19orf71	-1.55426
NP_006440.2//cdc42 effector protein 3 [Homo sapiens]	10602	CDC42EP3	1.83885		NP_057394.3//DNA-directed RNA polymerase III subunit RPC10 [Homo sapiens]	51728	POLR3K	-1.55396
NP_001165161.1//2-amino-3-ketobutyrate coenzyme A ligase, mitochondrial isoform 1 precursor [Homo sapiens];NP_055106.1//2-amino-3-ketobutyrate coenzyme A ligase, mitochondrial isoform 2 precursor [Homo sapiens]	23464	GCAT	1.83867		NP_001018065.1//lys-63-specific deubiquitinase BRCC36 isoform 2 [Homo sapiens];NP_001229569.1//lys-63-specific deubiquitinase BRCC36 isoform 3 [Homo sapiens];AAB29005.2//c6.1A [Homo sapiens];XP_005274808.1//PREDICTED: lys-63-specific deubiquitinase BRCC36 isoform X2 [Homo sapiens]	79184	BRCC3	-1.55384
BAG65446.1//unnamed protein product [Homo sapiens];NP_002501.1//transmembrane glycoprotein NMB isoform b precursor [Homo sapiens]	10457	GPNMB	1.838		XP_007995694.1//PREDICTED: potassium voltage-gated channel subfamily A member 7 [Chlorocebus sabaeus]	3743	KCNA7	-1.55336
NP_055104.2//calpain-6 [Homo sapiens]	827	CAPN6	1.83739		XP_011794960.1//PREDICTED: V-type proton ATPase subunit F isoform X2 [Colobus angolensis palliatus];XP_011794959.1//PREDICTED: V-type proton ATPase subunit F isoform X1 [Colobus angolensis palliatus]	9296	ATP6V1F	-1.55326
NP_001638.1//apolipoprotein D precursor [Homo sapiens]	347	APOD	1.83739		NP_001121898.1//AP-1 complex-associated regulatory protein isoform 2 [Homo sapiens];NP_061039.3//AP-1 complex-associated regulatory protein isoform 1 [Homo sapiens]	55435	AP1AR	-1.5531
XP_016881738.1//PREDICTED: Purkinje cell protein 2 homolog isoform X1 [Homo sapiens];XP_008504814.1//PREDICTED: Purkinje cell protein 2 homolog isoform X2 [Equus przewalskii]	126006	PCP2	1.83739		NP_079133.3//ATPase family AAA domain-containing protein 5 [Homo sapiens];XP_011523571.1//PREDICTED: ATPase family AAA domain-containing protein 5 isoform X1 [Homo sapiens]	79915	ATAD5	-1.55296
NP_001130002.1//glia-derived nexin isoform c precursor [Homo sapiens];XP_005246698.1//PREDICTED: glia-derived nexin isoform X1 [Homo sapiens]	5270	SERPINE2	1.83719		AAY88742.1//vanin 1 [Homo sapiens];NP_004657.2//pantetheinase precursor [Homo sapiens]	8876	VNN1	-1.55114
NP_001155088.2//ral guanine nucleotide dissociation stimulator-like 3 isoform 1 [Homo sapiens];XP_010334997.1//PREDICTED: LOW QUALITY PROTEIN: uncharacterized protein LOC101029017 [Saimiri boliviensis boliviensis];NP_001030300.3//ral guanine nucleotide dissociation stimulator-like 3 isoform 2 [Homo sapiens]	57139	RGL3	1.83606		XP_007966706.1//PREDICTED: trimeric intracellular cation channel type B [Chlorocebus sabaeus]	55151	TMEM38B	-1.55056
NP_001273751.1//pituitary tumor-transforming gene 1 protein-interacting protein isoform 2 precursor [Homo sapiens];NP_004330.1//pituitary tumor-transforming gene 1 protein-interacting protein isoform 1 precursor [Homo sapiens]	754	PTTG1IP	1.83606		AAF00095.1//histone acetyltransferase MORF [Homo sapiens];AAI50619.1//MYST histone acetyltransferase (monocytic leukemia) 4 [Homo sapiens];NP_036462.2//histone acetyltransferase KAT6B isoform 1 [Homo sapiens];AAF00099.1//histone acetyltransferase MORF alpha [Homo sapiens]	23522	KAT6B	-1.55017
NP_004056.2//cerebellar degeneration-related antigen 1 [Homo sapiens]	1038	CDR1	1.83583		NP_004144.2//origin recognition complex subunit 1 isoform 1 [Homo sapiens];NP_001177748.1//origin recognition complex subunit 1 isoform 2 [Homo sapiens]	4998	ORC1	-1.55006
NP_689493.3//synaptotagmin-11 [Homo sapiens]	23208	SYT11	1.83446		NP_085142.1//protein BHLHb9 [Homo sapiens]	80823	BHLHB9	-1.54997
XP_018869430.1//PREDICTED: tyrosine-protein kinase Yes [Gorilla gorilla gorilla];XP_007972691.1//PREDICTED: tyrosine-protein kinase Yes isoform X1 [Chlorocebus sabaeus]	7525	YES1	1.83437		NP_001269559.1//6-phosphofructo-2-kinase/fructose-2,6-bisphosphatase 3 isoform 3 [Homo sapiens];NP_004557.1//6-phosphofructo-2-kinase/fructose-2,6-bisphosphatase 3 isoform 1 [Homo sapiens];XP_008000388.1//PREDICTED: 6-phosphofructo-2-kinase/fructose-2,6-bisphosphatase 3 isoform X2 [Chlorocebus sabaeus];XP_008000389.1//PREDICTED: 6-phosphofructo-2-kinase/fructose-2,6-bisphosphatase 3 isoform X3 [C…	5209	PFKFB3	-1.54961
NP_001034663.1//potassium voltage-gated channel subfamily C member 4 isoform c [Homo sapiens];NP_004969.2//potassium voltage-gated channel subfamily C member 4 isoform a [Homo sapiens];XP_009244880.1//PREDICTED: potassium voltage-gated channel subfamily C member 4 isoform X1 [Pongo abelii]	3749	KCNC4	1.83366		NP_001234917.1//cTAGE family member 5 isoform 5 [Homo sapiens];XP_012359476.1//PREDICTED: cTAGE family member 15 isoform X2 [Nomascus leucogenys];XP_022277665.1//cTAGE family member 5 isoform X11 [Canis lupus familiaris];XP_019688520.1//PREDICTED: cTAGE family member 5 isoform X9 [Felis catus];XP_020141374.1//melanoma inhibitory activity protein 2 isoform X4 [Microcebus murinus];XP_020141388.1//c…	4253	MIA2	-1.54899
XP_004700428.1//PREDICTED: ankyrin repeat and sterile alpha motif domain-containing protein 1B isoform X5 [Echinops telfairi];XP_021531253.1//ankyrin repeat and sterile alpha motif domain-containing protein 1B isoform X18 [Aotus nancymaae];NP_001190998.1//ankyrin repeat and sterile alpha motif domain-containing protein 1B isoform h [Homo sapiens];NP_001339129.1//ankyrin repeat and sterile alpha m…	56899	ANKS1B	1.83107		NP_001333178.1//ral GTPase-activating protein subunit alpha-1 isoform 8 [Homo sapiens];NP_001333175.1//ral GTPase-activating protein subunit alpha-1 isoform 6 [Homo sapiens];XP_003792013.1//PREDICTED: ral GTPase-activating protein subunit alpha-1 isoform X5 [Otolemur garnettii];NP_001269973.1//ral GTPase-activating protein subunit alpha-1 isoform 4 [Homo sapiens];NP_001269972.1//ral GTPase-activa…	253959	RALGAPA1	-1.54874
NP_060876.5//mucin-4 isoform a precursor [Homo sapiens];NP_004523.3//mucin-4 isoform d precursor [Homo sapiens];NP_001309397.1//mucin-4 isoform f precursor [Homo sapiens];NP_612154.2//mucin-4 isoform e precursor [Homo sapiens]	4585	MUC4	1.83099		NP_061178.1//protein fem-1 homolog A [Homo sapiens]	55527	FEM1A	-1.54869
NP_001186502.1//E3 ubiquitin-protein ligase TRIM22 isoform 2 [Homo sapiens];NP_006065.2//E3 ubiquitin-protein ligase TRIM22 isoform 1 [Homo sapiens]	10346	TRIM22	1.83044		NP_002630.2//serpin B5 [Homo sapiens]	5268	SERPINB5	-1.54697
XP_002757164.1//PREDICTED: serine/threonine-protein kinase RIO3 [Callithrix jacchus]	8780	RIOK3	1.83044		NP_775847.2//homeobox protein Mohawk [Homo sapiens]	283078	MKX	-1.54584
[truncated: 2,742 more rows]
