# Supplementary material for: Divergent organ-specific isogenic metastatic cell lines identified using multi-omics exhibit differential drug sensitivity
Source: PLoS One. 2020 Nov 16;15(11):e0242384. doi: 10.1371/journal.pone.0242384 (PMC7668614; doi:10.1371/journal.pone.0242384)
Supplement: S13 Spreadsheet — (XLSX) [file pone.0242384.s070.xlsx]

## Sheet: S13-Br-435-to-1oT-435 Up&DN
Accession	Biological Process	Molecular Function	Entrez Gene ID	Ensembl Gene ID	Gene Symbol	WikiPathways	KEGG Pathways	FC Brain-435 / 1o Tumor-435)		Accession	Biological Process	Molecular Function	Entrez Gene ID	Ensembl Gene ID	Gene Symbol	WikiPathways	KEGG Pathways	FC Brain-435 / 1o Tumor-435)
NP_852478.1	cell organization and biogenesis;cellular component movement;regulation of biological process;response to stimulus	metal ion binding;protein binding	3672	ENSG00000213949.8	ITGA1	Signaling of Hepatocyte Growth Factor Receptor; Regulation of Actin Cytoskeleton; miRNA targets in ECM and membrane receptors; Arrhythmogenic Right Ventricular Cardiomyopathy; Integrin-mediated Cell Adhesion; NOTCH1 regulation of human endothelial cell calcification	Focal adhesion; PI3K-Akt signaling pathway; Dilated cardiomyopathy; Regulation of actin cytoskeleton; Hematopoietic cell lineage; Arrhythmogenic right ventricular cardiomyopathy (ARVC); Hypertrophic cardiomyopathy (HCM); ECM-receptor interaction	100		NP_001131024.1	metabolic process;regulation of biological process	DNA binding;protein binding;RNA binding	9208	ENSG00000124831.18	LRRFIP1			-100
NP_005572.2	regulation of biological process;response to stimulus	protein binding;receptor activity;signal transducer activity	4059	ENSG00000187244.10	BCAM			100		NP_060382.3	cell differentiation;metabolic process	catalytic activity	55008	ENSG00000138642.14	HERC6			-16.3934
NP_002766.1	cell differentiation;cell organization and biogenesis;metabolic process;regulation of biological process	catalytic activity;protein binding	5654	ENSG00000166033.11	HTRA1			4.703		XP_006716104.1	cell organization and biogenesis;cellular component movement;transport	catalytic activity;motor activity;protein binding	55112		WDR60			-5.37634
XP_016870749.1	metabolic process	catalytic activity;protein binding	883		CCBL1			3.739		NP_004022.2	defense response;metabolic process;regulation of biological process;response to stimulus	DNA binding;protein binding	3665	ENSG00000276561.4; ENSG00000185507.19	IRF7	Apoptosis; RIG-I-like Receptor Signaling; TLR4 Signaling and Tolerance; Senescence and Autophagy in Cancer; Toll-like receptor signaling pathway; Toll-like Receptor Signaling; Structural Pathway of Interleukin 1 (IL-1); Regulation of toll-like receptor signaling pathway		-5.02513
XP_011512598.1	cell differentiation;cell proliferation;metabolic process;regulation of biological process	protein binding	129685	ENSG00000137413.15	TAF8			3.581		NP_115752.1	regulation of biological process;response to stimulus	signal transducer activity	84336	ENSG00000091947.9	TMEM101			-4.90196
NP_005233.3	cell differentiation;cell organization and biogenesis;cell proliferation;cellular component movement;cellular homeostasis;coagulation;defense response;metabolic process;regulation of biological process;response to stimulus;transport	catalytic activity;metal ion binding;protein binding;receptor activity;signal transducer activity	2150		F2RL1	GPCRs, Class A Rhodopsin-like	Inflammatory mediator regulation of TRP channels; African trypanosomiasis; Neuroactive ligand-receptor interaction	3.425		NP_036553.2	cell organization and biogenesis;metabolic process;regulation of biological process	DNA binding;metal ion binding;protein binding	6018	ENSG00000117000.8	RLF			-4.5045
NP_001273432.1	metabolic process;regulation of biological process;response to stimulus;transport	enzyme regulator activity;nucleotide binding;protein binding	10808	ENSG00000120694.19	HSPH1			3.368		NP_006734.1	metabolic process;regulation of biological process	protein binding;RNA binding	5935	ENSG00000102317.17	RBM3			-3.87597
NP_660310.2	cell organization and biogenesis;defense response;metabolic process;response to stimulus	catalytic activity	135154	ENSG00000154079.5	SDHAF4			3.322		NP_055551.1	cell organization and biogenesis;metabolic process;regulation of biological process;response to stimulus	protein binding	9768	ENSG00000259316.10; ENSG00000166803.11	PCLAF			-3.57143
NP_001243661.1	metabolic process;regulation of biological process	DNA binding;protein binding	23635	ENSG00000145687.16	SSBP2			2.796		NP_071393.2	regulation of biological process;response to stimulus	protein binding	63943	ENSG00000223666.2; ENSG00000204315.3; ENSG00000230907.2	FKBPL			-3.40136
NP_076983.1	metabolic process	protein binding;RNA binding	79050	ENSG00000184967.6	NOC4L			2.743		NP_001171517.1	cell death;cell organization and biogenesis;defense response;regulation of biological process;response to stimulus	catalytic activity;nucleotide binding;protein binding	4599	ENSG00000157601.13	MX1		Measles; Influenza A	-3.23625
NP_660339.1		protein binding;receptor activity	199731	ENSG00000105767.2	CADM4			2.718		NP_066273.1	regulation of biological process	protein binding	605	ENSG00000282873.1; ENSG00000110987.8	BCL7A			-3.20513
XP_011535188.1	regulation of biological process		55051		NRDE2			2.711		NP_001020402.1		protein binding	448834	ENSG00000203786.6	KPRP			-3.14465
NP_001289546.1	metabolic process	catalytic activity	97	ENSG00000119640.8	ACYP1			2.658		NP_001186621.1	cellular homeostasis;transport	protein binding;transporter activity	6522	ENSG00000164889.13	SLC4A2		Gastric acid secretion; Bile secretion; Salivary secretion; Pancreatic secretion	-3.06748
XP_005260286.1	metabolic process;regulation of biological process	DNA binding;metal ion binding;protein binding	6919		TCEA2			2.419		NP_001073883.2	cell organization and biogenesis;metabolic process;regulation of biological process;response to stimulus;transport	catalytic activity;motor activity;protein binding	440193	ENSG00000015133.18	CCDC88C	Ectoderm Differentiation		-2.95858
NP_002129.2	metabolic process;regulation of biological process;response to stimulus	DNA binding;protein binding;RNA binding	3184	ENSG00000138668.18	HNRNPD	mRNA Processing		2.265		NP_000777.1	metabolic process;regulation of biological process	catalytic activity;metal ion binding	1595	ENSG00000001630.15	CYP51A1	Metapathway biotransformation; Cholesterol Biosynthesis; Sterol Regulatory Element-Binding Proteins (SREBP) signalling; Oxidation by Cytochrome P450	Steroid biosynthesis; Metabolic pathways	-2.94118
NP_001276737.1	cell death;cell organization and biogenesis;metabolic process;regulation of biological process;response to stimulus	metal ion binding;protein binding;structural molecule activity	1410	ENSG00000109846.7	CRYAB		Longevity regulating pathway - multiple species; Protein processing in endoplasmic reticulum	2.193		NP_001268862.1	cell division;cell organization and biogenesis;cell proliferation;metabolic process	protein binding	54892	ENSG00000146918.19	NCAPG2	Mesodermal Commitment Pathway		-2.85714
NP_061984.2	cell organization and biogenesis;regulation of biological process;response to stimulus	protein binding;receptor activity;signal transducer activity	3122	ENSG00000204287.13; ENSG00000227993.9; ENSG00000277263.1	HLA-DRA	Cytokines and Inflammatory Response; Allograft Rejection	Systemic lupus erythematosus; HTLV-I infection; Epstein-Barr virus infection; Antigen processing and presentation; Inflammatory bowel disease (IBD); Staphylococcus aureus infection; Phagosome; Cell adhesion molecules (CAMs); Hematopoietic cell lineage; Influenza A; Herpes simplex infection; Leishmaniasis; Rheumatoid arthritis; Autoimmune thyroid disease; Allograft rejection; Intestinal immune net…	2.169		NP_000044.2	cellular homeostasis;response to stimulus;transport	catalytic activity;metal ion binding;nucleotide binding;protein binding;transporter activity	540	ENSG00000123191.14	ATP7B	Copper homeostasis	Platinum drug resistance	-2.7933
NP_001181876.1	cell organization and biogenesis;defense response;metabolic process;regulation of biological process;response to stimulus	nucleotide binding;protein binding;RNA binding;structural molecule activity	1981		EIF4G1	Translation Factors		2.161		NP_001033796.1	regulation of biological process;response to stimulus;transport	enzyme regulator activity;structural molecule activity	56882	ENSG00000197622.12	CDC42SE1			-2.73224
NP_006315.1	development;regulation of biological process		10428	ENSG00000153774.8	CFDP1			2.125		NP_001032221.1	cell organization and biogenesis	protein binding	116840	ENSG00000170037.13	CNTROB			-2.71003
NP_064632.2	metabolic process	catalytic activity;nucleotide binding;protein binding	56997	ENSG00000163050.16	ADCK3			2.121		NP_001159403.1	metabolic process;regulation of biological process	catalytic activity;metal ion binding;protein binding	6241	ENSG00000171848.13	RRM2	Fluoropyrimidine Activity; Retinoblastoma (RB) in Cancer; Nucleotide Metabolism; Hepatitis C and Hepatocellular Carcinoma		-2.63158
XP_011541130.1			4013		VWA5A			2.108		XP_011530104.1	cell differentiation;cellular component movement;response to stimulus;transport	protein binding;transporter activity	23657		SLC7A11			-2.58398
NP_113640.1	cell organization and biogenesis;metabolic process	catalytic activity;protein binding;RNA binding	83640	ENSG00000169612.3	FAM103A1			2.096		NP_056203.2	cell differentiation	protein binding	25844	ENSG00000137207.11	YIPF3			-2.5641
XP_011512864.1	regulation of biological process;response to stimulus		3127		HLA-DRB5	Allograft Rejection		2.093		NP_001269389.1		protein binding	220416	ENSG00000173988.12	LRRC63			-2.54453
NP_002003.1	cell death;metabolic process;regulation of biological process;response to stimulus	catalytic activity;nucleotide binding;protein binding	2272	ENSG00000189283.9	FHIT		Purine metabolism; Small cell lung cancer; Non-small cell lung cancer	2.08		NP_003269.2	regulation of biological process;response to stimulus;transport	metal ion binding;protein binding	7123	ENSG00000163815.5	CLEC3B			-2.51889
NP_001308128.1	cell organization and biogenesis;metabolic process	RNA binding;structural molecule activity	55744	ENSG00000106603.18	COA1			2.059		NP_945185.1	metabolic process	catalytic activity;nucleotide binding;protein binding;RNA binding	374393	ENSG00000189057.10	FAM111B			-2.50627
XP_016857278.1	cell growth;cell organization and biogenesis;cellular component movement;defense response;metabolic process;regulation of biological process;response to stimulus;transport	catalytic activity;metal ion binding;nucleotide binding;protein binding	5590		PRKCZ	miRs in Muscle Cell Differentiation; Insulin Signaling; Wnt Signaling Pathway; MAPK Signaling Pathway; TNF alpha Signaling Pathway; G Protein Signaling Pathways; AGE/RAGE pathway; Calcium Regulation in the Cardiac Cell; EGF/EGFR Signaling Pathway; Wnt Signaling Pathway and Pluripotency; Myometrial Relaxation and Contraction Pathways; IL-1 signaling pathway; VEGFA-VEGFR2 Signaling Pathway		2.035		NP_001341936.1	cell growth;cell organization and biogenesis;cellular homeostasis;metabolic process;regulation of biological process;response to stimulus;transport	DNA binding;enzyme regulator activity;protein binding;RNA binding	4869		NPM1			-2.5
NP_006017.1	cell organization and biogenesis	DNA binding;protein binding;RNA binding	8971	ENSG00000184897.5	H1FX			2.009		NP_001257624.1	cell organization and biogenesis;regulation of biological process;response to stimulus	enzyme regulator activity;protein binding	94134	ENSG00000165322.17	ARHGAP12			-2.46914
NP_056506.2	regulation of biological process	protein binding;structural molecule activity	55841	ENSG00000047644.18	WWC3			2.001		NP_001062.1	metabolic process;regulation of biological process;response to stimulus	catalytic activity;nucleotide binding;protein binding;RNA binding;translation regulator activity	7298	ENSG00000176890.15	TYMS	One carbon metabolism and related pathways; Retinoblastoma (RB) in Cancer; One Carbon Metabolism; Trans-sulfuration and one carbon metabolism; Fluoropyrimidine Activity	One carbon pool by folate; Metabolic pathways; Pyrimidine metabolism; Antifolate resistance	-2.39234
NP_001288268.1	cell organization and biogenesis;metabolic process;regulation of biological process		400916	ENSG00000273607.3; ENSG00000250479.8	CHCHD10			2		NP_058197.2	defense response;metabolic process;regulation of biological process;response to stimulus	catalytic activity;metal ion binding;nucleotide binding;protein binding;RNA binding	4939	ENSG00000111335.12	OAS2		Measles; Influenza A; Herpes simplex infection; NOD-like receptor signaling pathway; Hepatitis C	-2.36407
NP_115677.2	metabolic process	catalytic activity;protein binding	84261	ENSG00000132004.12	FBXW9			1.999		XP_016872584.1	regulation of biological process;response to stimulus;transport	nucleotide binding;protein binding	10525		HYOU1			-2.35294
NP_065073.3	regulation of biological process;transport	transporter activity	57221	ENSG00000112379.8	ARFGEF3			1.99		NP_005545.1	cell death;cell differentiation;cell organization and biogenesis;defense response;metabolic process;regulation of biological process;response to stimulus	protein binding;structural molecule activity	3853	ENSG00000205420.10	KRT6A	Ectoderm Differentiation		-2.33645
NP_001122305.1	metabolic process;regulation of biological process;response to stimulus	DNA binding;metal ion binding;nucleotide binding;protein binding	57659	ENSG00000174282.11; ENSG00000283868.1	ZBTB4			1.988		NP_036422.3	cell organization and biogenesis;metabolic process;regulation of biological process;response to stimulus;transport	catalytic activity;nucleotide binding;protein binding	9874	ENSG00000198586.13	TLK1	miRNA Regulation of DNA Damage Response; Pathways Affected in Adenoid Cystic Carcinoma; DNA Damage Response		-2.30415
NP_005699.1	cellular component movement;metabolic process;regulation of biological process;response to stimulus	protein binding	10082	ENSG00000183098.10	GPC6	miR-509-3p alteration of YAP1/ECM axis		1.973		NP_002956.1	cell communication;cell death;cellular component movement;defense response;metabolic process;regulation of biological process;response to stimulus;transport	antioxidant activity;catalytic activity;metal ion binding;protein binding;signal transducer activity	6280	ENSG00000163220.10	S100A9	IL1 and megakaryocytes in obesity		-2.29885
NP_037519.2	cell organization and biogenesis;metabolic process;transport	catalytic activity;transporter activity	29796	ENSG00000184076.13	UQCR10	Electron Transport Chain	Metabolic pathways; Huntington's disease; Oxidative phosphorylation; Parkinson's disease; Cardiac muscle contraction; Non-alcoholic fatty liver disease (NAFLD); Alzheimer's disease	1.963		NP_006014.2	cell division;regulation of biological process		8872	ENSG00000151465.13	CDC123			-2.28833
NP_057269.1			51155	ENSG00000189159.15	HN1			1.941		NP_066274.2		protein binding	30848	ENSG00000126890.13	CTAG2			-2.28311
XP_011527403.1	cell differentiation;metabolic process;regulation of biological process	metal ion binding;protein binding	9139	ENSG00000078699.21	CBFA2T2			1.94		NP_060423.3	cell organization and biogenesis	metal ion binding;protein binding	54680	ENSG00000117174.10	ZNHIT6			-2.2779
NP_006087.2	cell organization and biogenesis;regulation of biological process;response to stimulus	protein binding	10397	ENSG00000104419.14	NDRG1	VEGFA-VEGFR2 Signaling Pathway		1.899		NP_001160165.1	regulation of biological process	protein binding	4299	ENSG00000172493.20	AFF1			-2.2779
NP_443117.3	transport	transporter activity	114134	ENSG00000151229.12	SLC2A13	NRF2 pathway		1.897		NP_001949.1	metabolic process;regulation of biological process;response to stimulus	catalytic activity;nucleotide binding;protein binding;RNA binding	1917	ENSG00000101210.10	EEF1A2	Translation Factors	RNA transport; Legionellosis	-2.26757
XP_006718329.1	cell organization and biogenesis;metabolic process;regulation of biological process	catalytic activity	57104		PNPLA2	Fatty Acid Beta Oxidation; Triacylglyceride Synthesis		1.896		NP_065941.2	cell differentiation;cell organization and biogenesis;metabolic process;regulation of biological process	catalytic activity;motor activity;protein binding	57650	ENSG00000163507.13	CIP2A			-2.25734
NP_006262.1	regulation of biological process;response to stimulus	metal ion binding;protein binding	6271	ENSG00000160678.11	S100A1			1.884		XP_005253566.1	cell organization and biogenesis;metabolic process	protein binding	8496		PPFIBP1			-2.25734
XP_011540770.1	cell organization and biogenesis;regulation of biological process	protein binding;structural molecule activity	9696		CROCC			1.877		NP_059993.2	cell death;regulation of biological process;response to stimulus	metal ion binding	54739	ENSG00000132530.16	XAF1	Copper homeostasis		-2.25225
NP_055439.1	cell organization and biogenesis;regulation of biological process;response to stimulus;transport	metal ion binding;protein binding;transporter activity	6277	ENSG00000197956.9	S100A6	Prostaglandin Synthesis and Regulation; Gastric cancer network 2		1.863		NP_116161.2	cell proliferation;metabolic process;regulation of biological process	metal ion binding	84858	ENSG00000165655.16	ZNF503			-2.22717
NP_001934.2	cell death;cell organization and biogenesis;regulation of biological process;response to stimulus	metal ion binding;protein binding	1829	ENSG00000046604.12	DSG2	Arrhythmogenic Right Ventricular Cardiomyopathy	Arrhythmogenic right ventricular cardiomyopathy (ARVC)	1.86		NP_112494.3	cell organization and biogenesis;cellular component movement;regulation of biological process;response to stimulus;transport	catalytic activity;motor activity;nucleotide binding;protein binding	81930	ENSG00000121621.6	KIF18A			-2.21239
NP_000775.1	metabolic process	catalytic activity;metal ion binding	1593	ENSG00000135929.8	CYP27A1	PPAR signaling pathway; Oxidation by Cytochrome P450; Metapathway biotransformation; Vitamin D Metabolism	PPAR signaling pathway; Metabolic pathways; Primary bile acid biosynthesis	1.846		NP_000782.1	cell organization and biogenesis;metabolic process;regulation of biological process;response to stimulus	catalytic activity;nucleotide binding;protein binding;RNA binding;translation regulator activity	1719; 573971	ENSG00000228716.6	DHFR	Trans-sulfuration and one carbon metabolism; Fluoropyrimidine Activity; One Carbon Metabolism; Retinoblastoma (RB) in Cancer; Nucleotide Metabolism; Folate Metabolism	Antifolate resistance; One carbon pool by folate; Metabolic pathways; Folate biosynthesis	-2.20264
NP_006344.1		DNA binding;protein binding	10473	ENSG00000182952.4	HMGN4			1.846		NP_005702.3	development;regulation of biological process	metal ion binding;protein binding	10085	ENSG00000164176.12	EDIL3			-2.19298
XP_011529087.1			389860		PAGE2B			1.84		XP_011516649.1	cell death;cellular homeostasis;metabolic process;regulation of biological process;response to stimulus	catalytic activity;metal ion binding;protein binding	2021		ENDOG			-2.19298
NP_996925.1	cell division;regulation of biological process;response to stimulus;transport	enzyme regulator activity;protein binding	2029	ENSG00000143420.18	ENSA			1.828		NP_001306125.1	cell death;cellular component movement;defense response;metabolic process;regulation of biological process;response to stimulus;transport	metal ion binding;protein binding	6279		S100A8			-2.15054
NP_068556.2	cell communication;cell differentiation;cell organization and biogenesis;metabolic process;regulation of biological process;response to stimulus	DNA binding;protein binding	3170	ENSG00000125798.14	FOXA2	Mesodermal Commitment Pathway; Endoderm Differentiation; Ectoderm Differentiation; Dopaminergic Neurogenesis; Cardiac Progenitor Differentiation; Heart Development		1.825		NP_001091111.1	cell communication;cell organization and biogenesis;transport	protein binding;transporter activity	2705	ENSG00000169562.9	GJB1	Neural Crest Differentiation; Common Pathways Underlying Drug Addiction; Calcium Regulation in the Cardiac Cell		-2.14592
NP_079321.3	cell organization and biogenesis;regulation of biological process;response to stimulus	protein binding	80115	ENSG00000128298.16	BAIAP2L2			1.824		NP_001317592.1	metabolic process;regulation of biological process;response to stimulus	catalytic activity;protein binding	3157	ENSG00000112972.14	HMGCS1	SREBF and miR33 in cholesterol and lipid homeostasis; Endochondral Ossification; Sterol Regulatory Element-Binding Proteins (SREBP) signalling; Cholesterol Biosynthesis	Valine, leucine and isoleucine degradation; Synthesis and degradation of ketone bodies; Metabolic pathways; Butanoate metabolism; Terpenoid backbone biosynthesis	-2.14133
XP_011507381.1	metabolic process;regulation of biological process;response to stimulus	protein binding	10625		IVNS1ABP			1.822		NP_000549.1	cell organization and biogenesis;metabolic process;regulation of biological process;response to stimulus;transport	antioxidant activity;catalytic activity;metal ion binding;protein binding;transporter activity	3040; 3039	ENSG00000206172.8; ENSG00000188536.12	HBA2	Vitamin B12 Metabolism; Selenium Micronutrient Network; Effects of Nitric Oxide; Folate Metabolism	African trypanosomiasis; Malaria	-2.13675
XP_016868173.1	regulation of biological process		83787		ARMC10			1.807		NP_037414.3	cell organization and biogenesis;cell proliferation;metabolic process;regulation of biological process;response to stimulus	catalytic activity;DNA binding;metal ion binding;nucleotide binding;protein binding	29128	ENSG00000276043.4	UHRF1	Pathways Affected in Adenoid Cystic Carcinoma		-2.1322
NP_001028216.1	cell communication;cell organization and biogenesis;cell proliferation;metabolic process;regulation of biological process;response to stimulus;transport	catalytic activity;metal ion binding;nucleotide binding;protein binding	2752	ENSG00000135821.17	GLUL	Amino Acid metabolism; TNF alpha Signaling Pathway	GABAergic synapse; Glutamatergic synapse; Metabolic pathways; Biosynthesis of amino acids; Arginine biosynthesis; Nitrogen metabolism; Alanine, aspartate and glutamate metabolism; Glyoxylate and dicarboxylate metabolism	1.798		NP_055608.2	metabolic process	catalytic activity;protein binding	9836	ENSG00000168806.7	LCMT2			-2.1322
NP_444281.1	cell organization and biogenesis;metabolic process;regulation of biological process	catalytic activity	117143	ENSG00000152382.5	TADA1			1.782		NP_002843.2	defense response;regulation of biological process;response to stimulus;transport	protein binding	5806	ENSG00000163661.3	PTX3	Lung fibrosis		-2.12766
NP_001073153.1	metabolic process	catalytic activity;protein binding	57179	ENSG00000122203.14	KIAA1191			1.767		NP_002505.1	cell communication;cell differentiation;cell proliferation;cellular component movement;regulation of biological process;response to stimulus	protein binding	4856	ENSG00000136999.4	NOV			-2.11864
NP_663768.1	cell differentiation;cell organization and biogenesis;metabolic process;regulation of biological process	DNA binding;protein binding	23648	ENSG00000157216.15	SSBP3			1.761		NP_001171481.1	cell organization and biogenesis;metabolic process;regulation of biological process;response to stimulus	catalytic activity;DNA binding;protein binding	8318	ENSG00000093009.9	CDC45	DNA Replication; G1 to S cell cycle control; Retinoblastoma (RB) in Cancer; Cell Cycle		-2.11416
NP_000273.2	metabolic process	catalytic activity;metal ion binding;nucleotide binding;protein binding	5095	ENSG00000175198.15	PCCA		Valine, leucine and isoleucine degradation; Propanoate metabolism; Metabolic pathways; Glyoxylate and dicarboxylate metabolism; Carbon metabolism	1.758		NP_058132.2	cell organization and biogenesis;defense response;metabolic process;regulation of biological process;response to stimulus	catalytic activity;metal ion binding;nucleotide binding;protein binding;RNA binding	4938	ENSG00000089127.12	OAS1	Type II interferon signaling (IFNG)	Influenza A; NOD-like receptor signaling pathway; Herpes simplex infection; Hepatitis C; Measles	-2.1097
NP_001307256.1	cell organization and biogenesis;metabolic process;regulation of biological process	DNA binding;protein binding	51142		CHCHD2			1.755		XP_011518702.1	metabolic process	catalytic activity	84188		FAR1			-2.09644
NP_001093096.1	cell organization and biogenesis;metabolic process	protein binding	56181	ENSG00000117640.17	MTFR1L			1.744		NP_000217.2	cell death;cell organization and biogenesis	structural molecule activity	3857	ENSG00000171403.9	KRT9			-2.08333
NP_055271.2	cell death;cell organization and biogenesis;regulation of biological process;response to stimulus	protein binding;RNA binding	27250	ENSG00000150593.17	PDCD4	Interferon type I signaling pathways	MicroRNAs in cancer; Proteoglycans in cancer	1.743		XP_011507500.1	cell organization and biogenesis;metabolic process;regulation of biological process;response to stimulus	protein binding	128239		IQGAP3			-2.079
NP_005944.1	cellular homeostasis;regulation of biological process;response to stimulus	metal ion binding;protein binding	4502	ENSG00000125148.6	MT2A	Copper homeostasis; Lung fibrosis; Zinc homeostasis	Mineral absorption	1.743		NP_001338588.1	cellular homeostasis;transport	transporter activity	23516		SLC39A14	Zinc homeostasis		-2.079
NP_005899.3	metabolic process;transport	catalytic activity	4126	ENSG00000109323.8	MANBA		Lysosome; Other glycan degradation	1.739		NP_060813.2	metabolic process;regulation of biological process	catalytic activity;metal ion binding;nucleotide binding	55781	ENSG00000058729.10	RIOK2		Ribosome biogenesis in eukaryotes	-2.079
XP_005260446.1	cell organization and biogenesis;metabolic process;regulation of biological process	protein binding	26039		SS18L1			1.738		NP_001188412.1	metabolic process;regulation of biological process;response to stimulus	catalytic activity;DNA binding;metal ion binding;protein binding;RNA binding	2023		ENO1	Glycolysis and Gluconeogenesis		-2.07469
NP_005309.1	cell organization and biogenesis;metabolic process	DNA binding;protein binding;RNA binding	3005	ENSG00000189060.5	H1F0			1.733		NP_001275996.1	cell division;cell organization and biogenesis;cell proliferation;development;metabolic process;regulation of biological process	catalytic activity;nucleotide binding;protein binding	3070	ENSG00000119969.14	HELLS	Apoptosis-related network due to altered Notch3 in ovarian cancer; Apoptosis		-2.07039
NP_036580.2	cell differentiation;cellular component movement;metabolic process;regulation of biological process;response to stimulus;transport	catalytic activity;DNA binding;protein binding;signal transducer activity	6777	ENSG00000173757.9	STAT5B	Kit receptor signaling pathway; Adipogenesis; IL-5 Signaling Pathway; Chemokine signaling pathway; IL-9 Signaling Pathway; Brain-Derived Neurotrophic Factor (BDNF) signaling pathway; AGE/RAGE pathway; Leptin signaling pathway; Endochondral Ossification; IL-4 Signaling Pathway; IL-3 Signaling Pathway; IL-7 Signaling Pathway; White fat cell differentiation; IL-2 Signaling Pathway; Rac1/Pak1/p38/MMP…	Pathways in cancer; Prolactin signaling pathway; Jak-STAT signaling pathway; Acute myeloid leukemia; Th1 and Th2 cell differentiation; Chemokine signaling pathway; AGE-RAGE signaling pathway in diabetic complications; ErbB signaling pathway; Chronic myeloid leukemia; Measles; Hepatitis B; HTLV-I infection; Viral carcinogenesis	1.728		NP_001054.1	cell organization and biogenesis;cellular homeostasis;metabolic process;regulation of biological process;response to stimulus;transport	metal ion binding;protein binding;transporter activity	7018		TF			-2.05761
NP_001076.2	defense response;regulation of biological process;response to stimulus;transport	DNA binding;enzyme regulator activity;protein binding	12	ENSG00000196136.17	SERPINA3	Folate Metabolism; Vitamin B12 Metabolism; Selenium Micronutrient Network		1.725		NP_001273677.1	cell organization and biogenesis;cell proliferation;metabolic process;regulation of biological process	protein binding;RNA binding	23107	ENSG00000113048.16	MRPS27			-2.05761
XP_016884301.1	metabolic process;response to stimulus	catalytic activity;metal ion binding	50		ACO2	TCA Cycle		1.711		NP_073587.1		catalytic activity;metal ion binding;RNA binding	64761	ENSG00000059378.12	PARP12			-2.05339
NP_001180197.1	regulation of biological process	protein binding	24139	ENSG00000125746.16	EML2			1.707		NP_060823.3	cell division;cell organization and biogenesis	DNA binding;protein binding	55320	ENSG00000129534.13	MIS18BP1			-2.05339
NP_001305771.1	defense response;regulation of biological process;response to stimulus	protein binding	10695		CNPY3			1.706		NP_001125.1	metabolic process;regulation of biological process;reproduction;response to stimulus;transport	metal ion binding;protein binding	174	ENSG00000081051.7	AFP		Hippo signaling pathway	-2.03252
XP_016878950.1			56942		CMC2			1.705		NP_002334.2	cellular homeostasis;defense response;metabolic process;regulation of biological process;response to stimulus;transport	catalytic activity;DNA binding;enzyme regulator activity;metal ion binding;protein binding	4057	ENSG00000012223.12	LTF			-2.01613
NP_858057.1	regulation of biological process;response to stimulus;transport	protein binding;transporter activity	26207	ENSG00000154217.14	PITPNC1			1.702		NP_000176.2	coagulation;metabolic process;regulation of biological process;response to stimulus	enzyme regulator activity	3053	ENSG00000099937.10	SERPIND1	Complement and Coagulation Cascades	Complement and coagulation cascades	-2.01613
NP_001275897.1	metabolic process	catalytic activity;nucleotide binding;protein binding	80221	ENSG00000167107.12	ACSF2	Mitochondrial LC-Fatty Acid Beta-Oxidation		1.698		NP_000375.2	cell organization and biogenesis;cellular component movement;metabolic process;regulation of biological process;response to stimulus;transport	protein binding;transporter activity	338		APOB	Statin Pathway; Selenium Micronutrient Network; Vitamin B12 Metabolism; Folate Metabolism	Fat digestion and absorption; Vitamin digestion and absorption	-2.00803
NP_001159711.1	regulation of biological process;response to stimulus	metal ion binding	10669	ENSG00000138028.15	CGREF1			1.694		NP_477521.1	metabolic process;regulation of biological process;response to stimulus		118430	ENSG00000172551.10	MUCL1			-2.00803
XP_005245324.2	metabolic process;regulation of biological process;response to stimulus;transport	catalytic activity;metal ion binding;protein binding	5321		PLA2G4A	p38 MAPK Signaling Pathway; AGE/RAGE pathway; Prostaglandin Synthesis and Regulation; VEGFA-VEGFR2 Signaling Pathway		1.693		NP_872434.2	cell organization and biogenesis;cellular component movement;regulation of biological process	protein binding	348807	ENSG00000163885.11	CCDC37			-1.99203
XP_016880561.1		protein binding	79415		C17orf62			1.692		NP_036274.3	regulation of biological process	protein binding	23582	ENSG00000166946.13	CCNDBP1			-1.99203
NP_006263.1	cell differentiation;cell organization and biogenesis;cell proliferation;defense response;regulation of biological process;response to stimulus	metal ion binding;protein binding	6285	ENSG00000160307.9	S100B			1.692		NP_659498.4	cell division;regulation of biological process	protein binding	221150	ENSG00000165480.15	SKA3			-1.98807
NP_001106962.1	cell differentiation;cell organization and biogenesis;cellular component movement;regulation of biological process;response to stimulus	protein binding;receptor activity	154796	ENSG00000126016.15	AMOT	VEGFA-VEGFR2 Signaling Pathway	Hippo signaling pathway	1.687		NP_065394.1	cell organization and biogenesis;cellular homeostasis;regulation of biological process;response to stimulus;transport	protein binding;transporter activity	57192	ENSG00000090674.15	MCOLN1	Iron metabolism in placenta	Lysosome	-1.98413
XP_005263919.1	regulation of biological process;transport	enzyme regulator activity;protein binding	11138		TBC1D8	Cell Cycle		1.684		NP_056449.1	cell differentiation;development;transport	protein binding	26128	ENSG00000198954.7	KIF1BP			-1.97239
NP_057026.3	cell communication;cell organization and biogenesis;metabolic process;regulation of biological process;response to stimulus	DNA binding;protein binding;RNA binding	51001	ENSG00000156469.8	MTERFD1	Mitochondrial Gene Expression		1.683		NP_877437.2	metabolic process	catalytic activity;metal ion binding;protein binding	285362	ENSG00000144455.13	SUMF1		Lysosome	-1.9685
NP_006635.2	metabolic process;regulation of biological process;response to stimulus;transport	enzyme regulator activity;nucleotide binding;protein binding	10808	ENSG00000120694.19	HSPH1		Protein processing in endoplasmic reticulum	1.678		XP_011516163.1	cell organization and biogenesis;cellular component movement	catalytic activity;motor activity;nucleotide binding;protein binding	347240		KIF24			-1.96464
XP_006719166.1	transport	protein binding	55297		CCDC91			1.673		NP_001121070.1	development;metabolic process;regulation of biological process;response to stimulus;transport	enzyme regulator activity;protein binding	3481	ENSG00000167244.18	IGF2	Cardiac Progenitor Differentiation; Apoptosis; Mecp2 and Associated Rett Syndrome; Endochondral Ossification		-1.95695
NP_005528.4	cell organization and biogenesis;regulation of biological process	metal ion binding;protein binding	3621	ENSG00000153487.12	ING1	Senescence and Autophagy in Cancer		1.673		NP_004827.4	cell communication;cell organization and biogenesis;metabolic process;regulation of biological process;response to stimulus;transport	catalytic activity;nucleotide binding;protein binding	9451	ENSG00000172071.11	EIF2AK3	Photodynamic therapy-induced unfolded protein response; VEGFA-VEGFR2 Signaling Pathway; Translation Factors; Alzheimers Disease	Measles; Protein processing in endoplasmic reticulum; Influenza A; Alzheimer's disease; Herpes simplex infection; Non-alcoholic fatty liver disease (NAFLD); Apoptosis; Epstein-Barr virus infection; Hepatitis C	-1.94932
NP_733746.1	metabolic process;regulation of biological process	catalytic activity	54414	ENSG00000110013.12	SIAE			1.67		NP_061849.2	cell communication;response to stimulus;transport	protein binding;transporter activity	54407	ENSG00000134294.13	SLC38A2	Endochondral Ossification	Glutamatergic synapse; GABAergic synapse; Protein digestion and absorption	-1.93798
NP_055398.1	metabolic process;regulation of biological process	metal ion binding	29995	ENSG00000071282.11	LMCD1			1.669		NP_005546.2	cell death;cell organization and biogenesis;metabolic process	catalytic activity;motor activity;protein binding;structural molecule activity	3854	ENSG00000185479.5	KRT6B			-1.93798
NP_005337.2	cell organization and biogenesis;metabolic process;regulation of biological process;response to stimulus;transport	catalytic activity;nucleotide binding;protein binding;receptor activity;RNA binding	3303; 3304	ENSG00000232804.5; ENSG00000234475.5; ENSG00000231555.4; ENSG00000235941.5; ENSG00000204389.9; ENSG00000204388.6; ENSG00000212866.6; ENSG00000237724.5; ENSG00000224501.5	HSPA1A	VEGFA-VEGFR2 Signaling Pathway; Apoptosis Modulation and Signaling; MAPK Signaling Pathway; NRF2 pathway; Parkin-Ubiquitin Proteasomal System pathway; Apoptosis Modulation by HSP70	Longevity regulating pathway - multiple species; MAPK signaling pathway; Influenza A; Endocytosis; Spliceosome; Measles; Antigen processing and presentation; Epstein-Barr virus infection; Toxoplasmosis; Legionellosis; Prion diseases; Protein processing in endoplasmic reticulum; Estrogen signaling pathway	1.668		NP_001265135.1	transport		29015	ENSG00000134802.17	SLC43A3			-1.93424
XP_005246274.1	cell organization and biogenesis;cellular component movement;metabolic process;regulation of biological process;response to stimulus	DNA binding;protein binding	10152		ABI2	Regulation of Actin Cytoskeleton		1.665		NP_004321.2	cell death;cell differentiation;cell organization and biogenesis;regulation of biological process	enzyme regulator activity;metal ion binding;protein binding	663	ENSG00000140299.11	BNIP2			-1.93424
NP_001132929.1	cellular homeostasis;regulation of biological process;response to stimulus;transport	protein binding	10134	ENSG00000185825.15	BCAP31			1.662		XP_005249869.1	metabolic process	catalytic activity;metal ion binding;protein binding	56913		C1GALT1			-1.92678
NP_001226.2	cell organization and biogenesis;metabolic process;regulation of biological process;response to stimulus	enzyme regulator activity;protein binding;RNA binding	871	ENSG00000149257.13	SERPINH1	Endochondral Ossification		1.656		NP_000413.1	cell death;cell organization and biogenesis;regulation of biological process;response to stimulus	protein binding;receptor activity;signal transducer activity;structural molecule activity	3872	ENSG00000128422.15	KRT17			-1.92308
XP_006716248.1	cellular homeostasis;metabolic process;regulation of biological process;response to stimulus;transport	catalytic activity;metal ion binding;protein binding;RNA binding	9601		PDIA4			1.649		NP_000499.1	cell organization and biogenesis;coagulation;defense response;metabolic process;regulation of biological process;response to stimulus;transport	metal ion binding;protein binding;structural molecule activity	2243	ENSG00000171560.14	FGA	Blood Clotting Cascade; VEGFA-VEGFR2 Signaling Pathway	Complement and coagulation cascades; Platelet activation	-1.92308
XP_016882213.1	cell organization and biogenesis;regulation of biological process;response to stimulus;transport	protein binding	29924		EPN1	EGF/EGFR Signaling Pathway; VEGFA-VEGFR2 Signaling Pathway		1.642		NP_055129.2	defense response;metabolic process;regulation of biological process;response to stimulus	catalytic activity;DNA binding;metal ion binding;nucleotide binding;protein binding;RNA binding	23586	ENSG00000107201.9	DDX58	RIG-I-like Receptor Signaling	Measles; Hepatitis B; RIG-I-like receptor signaling pathway; NF-kappa B signaling pathway; Herpes simplex infection; Cytosolic DNA-sensing pathway; Epstein-Barr virus infection; Influenza A; Hepatitis C	-1.91939
NP_056377.1	metabolic process	protein binding	26043	ENSG00000163960.11	UBXN7			1.641		NP_002261.3	cellular component movement;regulation of biological process;transport	protein binding;RNA binding;transporter activity	3842	ENSG00000083312.17	TNPO1			-1.91571
NP_689613.1			132720		C4orf32			1.641		XP_011527998.1	metabolic process;transport	transporter activity	6573		SLC19A1	Folate Metabolism		-1.91205
NP_061820.1	cell death;cell organization and biogenesis;metabolic process;regulation of biological process;response to stimulus;transport	catalytic activity;metal ion binding;protein binding	54205	ENSG00000172115.8	CYCS	Nanomaterial induced apoptosis; miRNA Regulation of DNA Damage Response; Parkinsons Disease Pathway; Apoptosis Modulation by HSP70; Apoptosis; Oxidative Damage; Alzheimers Disease; DNA Damage Response; AGE/RAGE pathway; Fas Ligand (FasL) pathway and Stress induction of Heat Shock Proteins (HSP) regulation	Pathways in cancer; Herpes simplex infection; Hepatitis B; p53 signaling pathway; Apoptosis; Influenza A; Apoptosis - multiple species; Sulfur metabolism; Huntington's disease; Small cell lung cancer; Alzheimer's disease; Platinum drug resistance; Toxoplasmosis; Metabolic pathways; Amyotrophic lateral sclerosis (ALS); Non-alcoholic fatty liver disease (NAFLD); Parkinson's disease; Tuberculosis; C…	1.637		NP_001107018.1	cell organization and biogenesis;regulation of biological process	metal ion binding;protein binding	51474	ENSG00000050405.13	LIMA1			-1.91205
NP_001271426.1			83986	ENSG00000167930.15	ITFG3			1.637		NP_075067.2	cell differentiation;cell organization and biogenesis;cellular homeostasis;metabolic process;regulation of biological process;transport	protein binding	65082	ENSG00000139719.9	VPS33A			-1.91205
XP_005270330.1	cell organization and biogenesis;metabolic process;regulation of biological process	nucleotide binding;protein binding;RNA binding	9221		NOLC1			1.635		NP_000937.1	cell organization and biogenesis;cellular homeostasis;metabolic process	catalytic activity;DNA binding;metal ion binding	5557	ENSG00000198056.13	PRIM1	DNA Replication; Retinoblastoma (RB) in Cancer; G1 to S cell cycle control	Metabolic pathways; DNA replication; Pyrimidine metabolism; Purine metabolism	-1.90114
NP_055779.2	cell organization and biogenesis;transport	protein binding	22905	ENSG00000072134.15	EPN2		Endocytosis	1.634		NP_000517.2	cell death;cell organization and biogenesis;response to stimulus	protein binding;structural molecule activity	3861		KRT14	Corticotropin-releasing hormone signaling pathway		-1.89753
NP_002815.3	metabolic process		5763	ENSG00000159335.15	PTMS			1.626		NP_055020.1	cell differentiation	metal ion binding	741	ENSG00000174276.6	ZNHIT2			-1.89753
NP_001153173.1	cell differentiation;regulation of biological process	metal ion binding;protein binding	2273	ENSG00000022267.16	FHL1	Notch Signaling Pathway		1.626		NP_002721.1	cell communication;cell organization and biogenesis;cellular homeostasis;coagulation;metabolic process;regulation of biological process;response to stimulus	catalytic activity;metal ion binding;nucleotide binding;protein binding	5566	ENSG00000072062.13	PRKACA	IL-3 Signaling Pathway; Common Pathways Underlying Drug Addiction; Sterol Regulatory Element-Binding Proteins (SREBP) signalling; Follicle Stimulating Hormone (FSH) signaling pathway; Nicotine Activity on Dopaminergic Neurons; Sudden Infant Death Syndrome (SIDS) Susceptibility Pathways; Endochondral Ossification; Myometrial Relaxation and Contraction Pathways; G Protein Signaling Pathways; Mesode…	Longevity regulating pathway - multiple species; Epstein-Barr virus infection; Insulin secretion; Proteoglycans in cancer; Vibrio cholerae infection; Longevity regulating pathway; Viral carcinogenesis; Bile secretion; Pathways in cancer; Melanogenesis; GABAergic synapse; Regulation of lipolysis in adipocytes; Insulin signaling pathway; Circadian entrainment; Glucagon signaling pathway; Vasopressi…	-1.89394
NP_078908.1	cell organization and biogenesis;metabolic process;regulation of biological process	catalytic activity;DNA binding;metal ion binding;protein binding	79685	ENSG00000164576.11	SAP30L			1.622		NP_006382.1	defense response;regulation of biological process;response to stimulus;transport	enzyme regulator activity;protein binding;transporter activity	10527	ENSG00000205339.9	IPO7			-1.89036
NP_001171488.1	metabolic process;transport	protein binding	1622	ENSG00000155368.16	DBI	PPAR signaling pathway; Sterol Regulatory Element-Binding Proteins (SREBP) signalling; PPAR Alpha Pathway		1.621		XP_005248950.1	cell differentiation;metabolic process;regulation of biological process;response to stimulus	receptor activity;signal transducer activity	221395		GPR116	GPCRs, Other		-1.88679
NP_001309342.1		RNA binding	25957		PNISR			1.62		XP_016858810.1	cell differentiation	protein binding;RNA binding	129831		RBM45			-1.8797
XP_016863397.1	cell communication;development;metabolic process;response to stimulus	catalytic activity;metal ion binding;protein binding	23001		WDFY3			1.619		NP_061167.1	regulation of biological process	nucleotide binding;protein binding	55915	ENSG00000132434.9	LANCL2			-1.8797
XP_005253658.1		RNA binding	65117		RSRC2			1.615		NP_001026853.1	defense response;regulation of biological process;response to stimulus	protein binding	3437	ENSG00000119917.13	IFIT3			-1.87266
XP_011538523.1	cell organization and biogenesis;metabolic process;regulation of biological process;transport	protein binding	81619		TSPAN14			1.615		NP_004715.1	cell division;cell organization and biogenesis;regulation of biological process;transport	DNA binding;protein binding	9183	ENSG00000086827.8	ZW10			-1.86916
NP_443164.2	cell organization and biogenesis	protein binding;receptor activity	114908	ENSG00000152558.14	TMEM123			1.613		NP_001139438.1	cell proliferation;metabolic process;regulation of biological process;response to stimulus	DNA binding;nucleotide binding;protein binding;RNA binding	4288	ENSG00000148773.13	MKI67	Primary Focal Segmental Glomerulosclerosis FSGS		-1.86916
NP_003724.1	defense response;regulation of biological process;response to stimulus	catalytic activity;DNA binding;nucleotide binding;protein binding;RNA binding	8638	ENSG00000135114.12	OASL			1.61		NP_001009894.2	cell differentiation		91298	ENSG00000133641.17	C12orf29			-1.86916
NP_000894.1	cell communication;metabolic process;regulation of biological process;response to stimulus	antioxidant activity;catalytic activity;protein binding;RNA binding	1728	ENSG00000181019.12	NQO1	Estrogen metabolism; Apoptosis-related network due to altered Notch3 in ovarian cancer; Dopamine metabolism; Transcriptional activation by NRF2; Simplified Interaction Map Between LOXL4 and Oxidative Stress Pathway; Aryl Hydrocarbon Receptor Pathway; Photodynamic therapy-induced NFE2L2 (NRF2) survival signaling; Aryl Hydrocarbon Receptor; Oxidative Stress; Benzene metabolism; NRF2 pathway	Ubiquinone and other terpenoid-quinone biosynthesis	1.609		NP_006234.1	regulation of biological process;response to stimulus	enzyme regulator activity;protein binding	5525	ENSG00000066027.11	PPP2R5A	Focal Adhesion-PI3K-Akt-mTOR-signaling pathway; Glycogen Metabolism	Oocyte meiosis; Dopaminergic synapse; AMPK signaling pathway; Sphingolipid signaling pathway; mRNA surveillance pathway; Adrenergic signaling in cardiomyocytes; PI3K-Akt signaling pathway	-1.86916
NP_001005518.1	regulation of biological process;response to stimulus	receptor activity;signal transducer activity	403282	ENSG00000205328.2	OR6C65		Olfactory transduction	1.607		NP_005620.1	metabolic process;transport	transporter activity	6535	ENSG00000130821.15	SLC6A8	NRF2 pathway		-1.8622
NP_937863.1	metabolic process	protein binding;RNA binding	6629	ENSG00000125870.10	SNRPB2	mRNA Processing	Spliceosome	1.605		30794280	cell communication;regulation of biological process;response to stimulus;transport	DNA binding;metal ion binding;protein binding	280717	ENSBTAG00000017121.5	ALB	Vitamin B12 Metabolism; Selenium Micronutrient Network; Folate Metabolism	Thyroid hormone synthesis	-1.85874
NP_055986.1	transport	protein binding;transporter activity	23214	ENSG00000169180.11	XPO6			1.605		NP_219499.1		catalytic activity;motor activity;protein binding	83992	ENSG00000077063.10	CTTNBP2			-1.85874
NP_001272979.1		protein binding	23201	ENSG00000054965.10	FAM168A			1.604		NP_061921.2	metabolic process	catalytic activity;protein binding	54529; 110599588	ENSG00000138381.9	ASNSD1			-1.85529
XP_011521056.1	metabolic process;regulation of biological process;response to stimulus	DNA binding;metal ion binding;protein binding;signal transducer activity	9516		LITAF			1.602		NP_065777.1	metabolic process;regulation of biological process	catalytic activity;metal ion binding	57486	ENSG00000123213.22	NLN		Renin-angiotensin system	-1.85185
NP_055764.2	cell organization and biogenesis;metabolic process	protein binding;RNA binding	22889	ENSG00000132680.10	KHDC4			1.599		NP_002901.2	metabolic process;regulation of biological process	catalytic activity;enzyme regulator activity;nucleotide binding;protein binding	5973	ENSG00000102032.12	RENBP		Amino sugar and nucleotide sugar metabolism	-1.84502
NP_004076.1	transport	metal ion binding;protein binding	1678	ENSG00000126953.5	TIMM8A			1.599		NP_055296.2	metabolic process;response to stimulus	catalytic activity;DNA binding;metal ion binding	27301	ENSG00000169188.4	APEX2		Base excision repair	-1.84162
XP_011510330.1	cell growth;cell organization and biogenesis;development;metabolic process;regulation of biological process;response to stimulus;transport	catalytic activity;metal ion binding;nucleotide binding;protein binding	8527		DGKD			1.598		NP_000415.2	cell death;cell organization and biogenesis;metabolic process	catalytic activity;motor activity;protein binding;structural molecule activity	3852	ENSG00000186081.11	KRT5			-1.83824
NP_663695.1		protein binding	728712; 30014	ENSG00000203926.4; ENSG00000198021.7	SPANXA2			1.596		NP_680545.1		protein binding;RNA binding	138716	ENSG00000164967.9	RPP25L		RNA transport; Ribosome biogenesis in eukaryotes	-1.8315
NP_065914.2	cell differentiation;metabolic process;regulation of biological process	DNA binding;metal ion binding	57623	ENSG00000066827.15	ZFAT			1.594		XP_016865070.1	cell communication;cell differentiation;metabolic process;regulation of biological process;response to stimulus	catalytic activity;metal ion binding;protein binding	51752		ERAP1			-1.82815
NP_001307539.1	cell organization and biogenesis;response to stimulus	protein binding	84303		CHCHD6			1.591		NP_061865.1	cell organization and biogenesis;metabolic process	protein binding	54442	ENSG00000167977.8	KCTD5			-1.82482
NP_060164.3	transport		54842	ENSG00000151690.14	MFSD6			1.591		NP_001138427.1			56986	ENSG00000104047.14	DTWD1			-1.82482
NP_001244957.1	metabolic process;regulation of biological process	catalytic activity;metal ion binding;protein binding	7086	ENSG00000163931.15	TKT	Pentose Phosphate Pathway		1.582		NP_065189.1		protein binding	57213	ENSG00000123178.14	SPRYD7			-1.82482
NP_001139627.1	metabolic process	catalytic activity;metal ion binding	145482	ENSG00000140043.11	PTGR2			1.581		XP_011537169.1	cell organization and biogenesis;metabolic process;regulation of biological process	catalytic activity;DNA binding;metal ion binding;protein binding;RNA binding	84678		KDM2B			-1.82149
NP_065385.2	cell differentiation;development;regulation of biological process	protein binding	57326	ENSG00000163346.16	PBXIP1			1.577		NP_001191236.1	metabolic process;transport	protein binding;transporter activity	2638	ENSG00000145321.12	GC	Vitamin D Metabolism		-1.81818
NP_006261.1	cell differentiation;regulation of biological process;response to stimulus	catalytic activity;nucleotide binding;protein binding	6237	ENSG00000126458.3	RRAS	T-Cell antigen Receptor (TCR) pathway during Staphylococcus aureus infection; Canonical and Non-canonical Notch signaling; Regulation of Actin Cytoskeleton; MAPK and NFkB Signalling Pathways Inhibited by Yersinia YopJ; MAPK Cascade; G Protein Signaling Pathways	Tight junction; Axon guidance; Proteoglycans in cancer; Rap1 signaling pathway; cAMP signaling pathway; Regulation of actin cytoskeleton; MAPK signaling pathway; Ras signaling pathway; HTLV-I infection; Phospholipase D signaling pathway	1.576		NP_775746.1	metabolic process;regulation of biological process;response to stimulus	protein binding	123879	ENSG00000188215.9	DCUN1D3			-1.81818
NP_001291415.1	cell organization and biogenesis;transport	metal ion binding;protein binding;transporter activity	26520	ENSG00000100575.13	TIMM9			1.575		XP_011536999.1	defense response;metabolic process;regulation of biological process;response to stimulus	DNA binding;protein binding;signal transducer activity	6773		STAT2	Type II interferon signaling (IFNG); Adipogenesis; Type III interferon signaling; Interferon type I signaling pathways		-1.81488
XP_005259974.1	metabolic process;regulation of biological process	DNA binding;protein binding	4784		NFIX	Oxidative Stress		1.574		NP_001186125.1	cell differentiation	protein binding	93436	ENSG00000105676.13	ARMC6			-1.81159
XP_006716651.1	cell organization and biogenesis	protein binding;RNA binding;structural molecule activity	5339		PLEC			1.574		NP_036548.1	transport	protein binding;transporter activity	26953	ENSG00000137040.9	RANBP6			-1.81159
NP_006395.2	cellular component movement;coagulation;regulation of biological process	protein binding;receptor activity	10544	ENSG00000101000.5	PROCR		Complement and coagulation cascades	1.571		XP_006714694.1	metabolic process;response to stimulus	antioxidant activity;catalytic activity	493869		GPX8			-1.80832
NP_000396.2	metabolic process;regulation of biological process;response to stimulus;transport	catalytic activity;enzyme regulator activity;transporter activity	2760	ENSG00000196743.8	GM2A		Lysosome	1.57		NP_001257383.1	metabolic process;regulation of biological process;transport	catalytic activity;protein binding	11060	ENSG00000198373.12	WWP2		Ubiquitin mediated proteolysis	-1.80832
XP_011523731.1	metabolic process;regulation of biological process;response to stimulus	catalytic activity;metal ion binding;nucleotide binding;protein binding;signal transducer activity;structural molecule activity	8844		KSR1	TNF alpha Signaling Pathway; Brain-Derived Neurotrophic Factor (BDNF) signaling pathway	Tuberculosis; Ras signaling pathway	1.569		XP_011515572.1			727957		HEATR7A			-1.80832
XP_011536082.1	metabolic process	RNA binding	11066		SNRNP35			1.569		NP_057452.1	metabolic process	catalytic activity;protein binding	51477	ENSG00000105655.18	ISYNA1		Metabolic pathways; Inositol phosphate metabolism	-1.80832
NP_705841.2	metabolic process	catalytic activity	254531	ENSG00000176454.13	LPCAT4		Metabolic pathways; Ether lipid metabolism; Glycerophospholipid metabolism	1.566		NP_055454.1	metabolic process	protein binding	9652	ENSG00000198677.10	TTC37		RNA degradation	-1.8018
NP_036364.2	metabolic process;regulation of biological process	protein binding;RNA binding	284119	ENSG00000177469.12	PTRF			1.563		NP_001933.2	cell death;cell organization and biogenesis;regulation of biological process;response to stimulus;transport	metal ion binding;protein binding	1828	ENSG00000134760.5	DSG1		Staphylococcus aureus infection	-1.79856
NP_006323.2	metabolic process;regulation of biological process;response to stimulus	catalytic activity;protein binding	10437	ENSG00000216490.3	IFI30		Antigen processing and presentation	1.561		NP_078975.2		metal ion binding	79752	ENSG00000104231.10	ZFAND1			-1.79856
XP_011524311.1	cell communication;cell organization and biogenesis;metabolic process;regulation of biological process;response to stimulus	protein binding;structural molecule activity	4155		MBP	MAPK Cascade		1.561		NP_000497.1	cellular component movement;cellular homeostasis;coagulation;defense response;development;metabolic process;regulation of biological process;response to stimulus;transport	catalytic activity;metal ion binding;protein binding;receptor activity;signal transducer activity	2147	ENSG00000180210.14	F2	Blood Clotting Cascade; Vitamin B12 Metabolism; Folate Metabolism; Selenium Micronutrient Network; IL1 and megakaryocytes in obesity; Complement and Coagulation Cascades; Regulation of Actin Cytoskeleton	Regulation of actin cytoskeleton; Neuroactive ligand-receptor interaction; Complement and coagulation cascades	-1.79211
XP_006720617.1	cell organization and biogenesis;cell proliferation;regulation of biological process	protein binding	50810		HDGFRP3			1.56		NP_619580.1	cell death;regulation of biological process	protein binding	83596	ENSG00000126453.9	BCL2L12	Regulation of Apoptosis by Parathyroid Hormone-related Protein		-1.79211
NP_001171485.1	metabolic process	catalytic activity;nucleotide binding;protein binding	5096	ENSG00000114054.13	PCCB			1.559		NP_001129497.1	cell organization and biogenesis	metal ion binding;protein binding	5358	ENSG00000102024.17	PLS3			-1.78891
XP_016881922.1	metabolic process;regulation of biological process	DNA binding;protein binding	170463		SSBP4			1.554		NP_055534.1	regulation of biological process;transport	protein binding	9747		TCAF1			-1.78571
NP_001341968.1	cell organization and biogenesis;metabolic process;regulation of biological process;response to stimulus	catalytic activity;protein binding	8841		HDAC3	Cell Cycle		1.552		NP_004979.3	metabolic process;regulation of biological process	protein binding	4100	ENSG00000198681.6	MAGEA1	Notch Signaling Pathway		-1.78571
NP_060182.1	metabolic process	catalytic activity	54858	ENSG00000130517.13	PGPEP1			1.55		XP_011512643.1	cellular homeostasis;metabolic process;response to stimulus;transport	transporter activity	2030		SLC29A1	Fluoropyrimidine Activity		-1.78253
NP_116023.2	metabolic process	catalytic activity	84720	ENSG00000165282.13	PIGO		Glycosylphosphatidylinositol (GPI)-anchor biosynthesis; Metabolic pathways	1.548		NP_006112.3	cell death;defense response;metabolic process;regulation of biological process;response to stimulus;transport	catalytic activity;motor activity;protein binding;receptor activity;structural molecule activity	3848	ENSG00000167768.4	KRT1	Corticotropin-releasing hormone signaling pathway		-1.77936
NP_001006109.1	metabolic process	catalytic activity;DNA binding	56941	ENSG00000183624.13	HMCES			1.547		NP_004572.3	cell organization and biogenesis;metabolic process;regulation of biological process	catalytic activity;metal ion binding;protein binding	5875	ENSG00000100949.14	RABGGTA			-1.77936
NP_001288704.1		protein binding	57146	ENSG00000011638.10; ENSG00000283997.1	TMEM159			1.545		NP_003633.1	cell organization and biogenesis;metabolic process;regulation of biological process;response to stimulus	catalytic activity;protein binding	8520		HAT1		Alcoholism	-1.77936
NP_055720.3	cell communication;cell organization and biogenesis;metabolic process;regulation of biological process;response to stimulus;transport	catalytic activity;protein binding	2744	ENSG00000115419.12	GLS	Amino Acid metabolism	MicroRNAs in cancer; Alanine, aspartate and glutamate metabolism; Glutamatergic synapse; D-Glutamine and D-glutamate metabolism; GABAergic synapse; Proximal tubule bicarbonate reclamation; Central carbon metabolism in cancer; Arginine biosynthesis; Metabolic pathways	1.544		XP_005253946.1	defense response;metabolic process;regulation of biological process;response to stimulus	catalytic activity;metal ion binding;nucleotide binding;protein binding;RNA binding	4940		OAS3			-1.77305
NP_065904.1			57613	ENSG00000084444.13	FAM234B			1.543		NP_116764.2	cell death;metabolic process;regulation of biological process;response to stimulus	catalytic activity;protein binding	835	ENSG00000106144.19	CASP2	Apoptosis Modulation and Signaling; MAPK Signaling Pathway; Parkinsons Disease Pathway; Apoptosis Modulation by HSP70; Apoptosis	Apoptosis	-1.77305
NP_001083060.1	metabolic process;transport	catalytic activity;transporter activity	440567	ENSG00000233954.6	UQCRHL		Non-alcoholic fatty liver disease (NAFLD); Cardiac muscle contraction; Alzheimer's disease; Huntington's disease; Metabolic pathways; Oxidative phosphorylation; Parkinson's disease	1.541		NP_004314.5	cell death;metabolic process;regulation of biological process;response to stimulus	enzyme regulator activity;nucleotide binding;protein binding;signal transducer activity	573		BAG1	Androgen receptor signaling pathway	Protein processing in endoplasmic reticulum	-1.76991
NP_001156730.1	metabolic process	catalytic activity;protein binding	55793		MINDY1			1.537		NP_940888.3	metabolic process	RNA binding;structural molecule activity	285855	ENSG00000146223.14	RPL7L1			-1.76678
NP_055214.1	regulation of biological process;response to stimulus		27075	ENSG00000106537.7	TSPAN13			1.537		XP_006719119.1	cell differentiation;cell organization and biogenesis;metabolic process;regulation of biological process;response to stimulus;transport	enzyme regulator activity;protein binding	2		A2M	Complement and Coagulation Cascades		-1.76678
NP_001076438.1		protein binding	55216	ENSG00000150776.17	NKAPD1			1.535		NP_001310548.1	cell differentiation;development;metabolic process	protein binding	55898	ENSG00000140553.17	UNC45A			-1.76678
XP_011517730.1	metabolic process	catalytic activity	22982		DIP2C			1.534		NP_071496.1	cell organization and biogenesis;metabolic process;regulation of biological process;reproduction	catalytic activity;protein binding;RNA binding	7458	ENSG00000106682.14	EIF4H	Translation Factors		-1.76678
NP_004485.1	cell proliferation;metabolic process;regulation of biological process;response to stimulus	DNA binding;nucleotide binding;protein binding;RNA binding	3068	ENSG00000143321.18	HDGF			1.532		XP_005257400.1	cell death;cell differentiation;metabolic process	structural molecule activity	3858		KRT10			-1.76367
XP_016879874.1	metabolic process;regulation of biological process;transport	protein binding	23163		GGA3			1.53		NP_001278963.1	metabolic process;regulation of biological process;response to stimulus	metal ion binding;protein binding	23118	ENSG00000055208.18	TAB2	Exercise-induced Circadian Regulation; TNF alpha Signaling Pathway; Toll-like receptor signaling pathway; Structural Pathway of Interleukin 1 (IL-1); RANKL/RANK (Receptor activator of NFKB (ligand)) Signaling Pathway; MAPK Signaling Pathway; IL-1 signaling pathway; TLR4 Signaling and Tolerance; Regulation of toll-like receptor signaling pathway	NF-kappa B signaling pathway; Osteoclast differentiation; Toll-like receptor signaling pathway; Leishmaniasis; TNF signaling pathway; Toxoplasmosis; MAPK signaling pathway; Epstein-Barr virus infection; Herpes simplex infection; NOD-like receptor signaling pathway; Measles	-1.76367
NP_001124161.1	cell organization and biogenesis;cellular component movement;defense response;metabolic process;regulation of biological process;response to stimulus	DNA binding;protein binding;RNA binding	3148	ENSG00000164104.11	HMGB2	Ectoderm Differentiation; Retinoblastoma (RB) in Cancer		1.525		NP_573566.2	cellular component movement;metabolic process;regulation of biological process;transport	catalytic activity;DNA binding;protein binding;RNA binding	10128	ENSG00000138095.18	LRPPRC			-1.76056
NP_001153416.1	cell organization and biogenesis;metabolic process;regulation of biological process;transport	enzyme regulator activity;protein binding	115704	ENSG00000142459.8	EVI5L			1.525		NP_071394.2	metabolic process;regulation of biological process;response to stimulus	DNA binding;protein binding	63967	ENSG00000092853.13	CLSPN			-1.76056
NP_002005.1	cell organization and biogenesis;metabolic process;regulation of biological process;response to stimulus;transport	catalytic activity;nucleotide binding;protein binding;RNA binding	2288	ENSG00000004478.7	FKBP4	Androgen receptor signaling pathway	Estrogen signaling pathway	1.522		XP_011519018.1	metabolic process	protein binding	54477		PLEKHA5			-1.76056
NP_001257905.1	cell division;cell organization and biogenesis;regulation of biological process;transport	protein binding	9798	ENSG00000182149.20	IST1			1.518		NP_000414.2	cell death;cell organization and biogenesis;cell proliferation;cellular component movement;metabolic process	protein binding;structural molecule activity	3849	ENSG00000172867.3	KRT2			-1.75439
NP_036382.2	cell differentiation;regulation of biological process;response to stimulus	catalytic activity;nucleotide binding;protein binding	22800	ENSG00000133818.13	RRAS2	Regulation of Actin Cytoskeleton	Tight junction; cAMP signaling pathway; MAPK signaling pathway; Regulation of actin cytoskeleton; HTLV-I infection; Phospholipase D signaling pathway; Ras signaling pathway; Proteoglycans in cancer	1.516		NP_001788.2	cell organization and biogenesis	metal ion binding	1009	ENSG00000140937.13	CDH11			-1.75439
NP_001335058.1	metabolic process;regulation of biological process	protein binding	550643	ENSG00000204272.12	NBDY			1.516		NP_001107648.1	cell organization and biogenesis;metabolic process;regulation of biological process	DNA binding;metal ion binding;protein binding	121536	ENSG00000139154.14	AEBP2	Interactome of polycomb repressive complex 2 (PRC2); Histone Modifications; Mesodermal Commitment Pathway		-1.75439
NP_001339993.1	cell death;cell organization and biogenesis;metabolic process;regulation of biological process;response to stimulus;transport	metal ion binding;protein binding	2934	ENSG00000148180.19	GSN	Regulation of Actin Cytoskeleton; Senescence and Autophagy in Cancer		1.512		NP_002209.2	defense response;metabolic process;regulation of biological process;response to stimulus;transport	enzyme regulator activity;protein binding	3700	ENSG00000055955.15	ITIH4			-1.75131
NP_001333510.1	metabolic process;regulation of biological process	DNA binding;metal ion binding;protein binding	7586	ENSG00000106261.16	ZKSCAN1			1.511		XP_005247767.1		protein binding	64770		CCDC14			-1.75131
XP_011533731.1	cell organization and biogenesis	metal ion binding;structural molecule activity	1297		COL9A1	Gastric cancer network 2		1.511		NP_001129495.1	cell organization and biogenesis;coagulation;development;metabolic process;regulation of biological process	DNA binding;protein binding	4778	ENSG00000123405.13	NFE2			-1.75131
YP_002124307.1	metabolic process;transport	transporter activity	6775074		ATP6			1.51		NP_060024.2	metabolic process;regulation of biological process	catalytic activity;nucleotide binding;protein binding;RNA binding	54625	ENSG00000173193.13	PARP14			-1.74825
NP_689953.1	metabolic process;transport	catalytic activity;nucleotide binding	11112	ENSG00000106049.8	HIBADH	Amino Acid metabolism	Valine, leucine and isoleucine degradation; Metabolic pathways	1.504		NP_000079.2	cell communication;cell differentiation;cell organization and biogenesis;cellular component movement;coagulation;metabolic process;regulation of biological process;response to stimulus;transport	metal ion binding;protein binding;structural molecule activity	1277	ENSG00000108821.13	COL1A1	Focal Adhesion-PI3K-Akt-mTOR-signaling pathway; Inflammatory Response Pathway; Focal Adhesion; miR-509-3p alteration of YAP1/ECM axis; Senescence and Autophagy in Cancer; Osteoblast Signaling	Protein digestion and absorption; Platelet activation; AGE-RAGE signaling pathway in diabetic complications; Focal adhesion; ECM-receptor interaction; Amoebiasis; PI3K-Akt signaling pathway	-1.74825
NP_001224.1	cell organization and biogenesis;regulation of biological process;response to stimulus;transport	protein binding;structural molecule activity	858	ENSG00000105971.14	CAV2	EGF/EGFR Signaling Pathway; Integrin-mediated Cell Adhesion; Focal Adhesion	Bacterial invasion of epithelial cells; Endocytosis; Focal adhesion; Proteoglycans in cancer	1.503		NP_976072.1	metabolic process;response to stimulus;transport	transporter activity	9962	ENSG00000089057.14	SLC23A2			-1.7452
XP_005245715.1	regulation of biological process	protein binding;RNA binding	9898		UBAP2L			1.501		NP_057190.2	cell organization and biogenesis;regulation of biological process;response to stimulus;transport	protein binding	23256	ENSG00000092108.20	SCFD1			-1.74216
NP_001337049.1	cellular component movement;regulation of biological process;response to stimulus	protein binding	10512		SEMA3C			1.501		NP_002262.3	regulation of biological process;response to stimulus;transport	enzyme regulator activity;protein binding;RNA binding;transporter activity	3843	ENSG00000065150.18	IPO5			-1.73913
NP_001127911.1	cell organization and biogenesis;cellular component movement;metabolic process;regulation of biological process;transport	catalytic activity;motor activity;protein binding	90102	ENSG00000144824.20	PHLDB2	Regulation of Microtubule Cytoskeleton		1.5		XP_011525797.1		protein binding	93099		DMKN			-1.73913
NP_001760.1	cell organization and biogenesis;cellular component movement;metabolic process;regulation of biological process;response to stimulus;transport	protein binding	928	ENSG00000010278.12	CD9		Hematopoietic cell lineage	1.497		NP_006477.2	cell organization and biogenesis;metabolic process;regulation of biological process;response to stimulus	enzyme regulator activity;metal ion binding;protein binding;structural molecule activity	2192		FBLN1			-1.73611
NP_001019384.1	regulation of biological process;response to stimulus;transport	metal ion binding;protein binding	6284	ENSG00000189171.14	S100A13			1.497		XP_011537000.1	defense response;metabolic process;regulation of biological process;response to stimulus	DNA binding;protein binding;signal transducer activity	6773		STAT2	Interferon type I signaling pathways; Type II interferon signaling (IFNG); Adipogenesis; Type III interferon signaling		-1.73611
NP_004598.1	cell organization and biogenesis;metabolic process	protein binding;RNA binding	6902	ENSG00000171530.13	TBCA			1.495		NP_036294.2	metabolic process	catalytic activity;protein binding	26233	ENSG00000182325.10	FBXL6			-1.7331
NP_001070667.1	metabolic process;regulation of biological process	protein binding;RNA binding	140890	ENSG00000153914.15	SREK1	mRNA Processing		1.494		NP_078934.3	cell organization and biogenesis;transport	protein binding;transporter activity	79711	ENSG00000196497.16	IPO4			-1.72712
NP_079108.3	regulation of biological process;response to stimulus;transport	enzyme regulator activity;protein binding	79890	ENSG00000100599.15	RIN3			1.494		NP_001305127.1	cell differentiation;cell organization and biogenesis;transport	protein binding	29887		SNX10			-1.72712
NP_005785.1	cell differentiation;metabolic process;regulation of biological process;response to stimulus	catalytic activity;protein binding	10202	ENSG00000100867.14	DHRS2			1.493		NP_085057.3	metabolic process;regulation of biological process	DNA binding;metal ion binding;protein binding	80778	ENSG00000196378.11	ZNF34			-1.72414
NP_004865.1	cell organization and biogenesis;metabolic process;regulation of biological process;response to stimulus	enzyme regulator activity;nucleotide binding;protein binding;RNA binding;signal transducer activity	9530	ENSG00000156735.10	BAG4	Oxidative Damage	TNF signaling pathway	1.491		NP_002207.2	metabolic process;regulation of biological process	enzyme regulator activity	3698	ENSG00000151655.18	ITIH2			-1.72117
NP_001825.1	cell organization and biogenesis;transport	protein binding;structural molecule activity	1212	ENSG00000175416.12	CLTB			1.489		NP_001014364.1	transport	metal ion binding;structural molecule activity	388698	ENSG00000143520.6	FLG2			-1.72117
NP_001335112.1	regulation of biological process;transport	metal ion binding;protein binding	50618		ITSN2			1.489		NP_001107594.1	cell death;cell organization and biogenesis;metabolic process;regulation of biological process;response to stimulus	catalytic activity;nucleotide binding;protein binding	1111	ENSG00000149554.12	CHEK1	Cell Cycle; ATR Signaling; DNA Damage Response; Retinoblastoma (RB) in Cancer; ATM Signaling Network in Development and Disease; miRNA Regulation of DNA Damage Response	Viral carcinogenesis; p53 signaling pathway; Cell cycle; HTLV-I infection	-1.71527
NP_680093.1	cell differentiation;metabolic process;regulation of biological process;response to stimulus;transport	catalytic activity;protein binding	1508	ENSG00000164733.20	CTSB		Antigen processing and presentation; NOD-like receptor signaling pathway; Apoptosis; Lysosome; Renin secretion	1.488		XP_011525462.1	metabolic process		57664		PLEKHA4			-1.71527
NP_653337.1	cell organization and biogenesis;metabolic process	catalytic activity;protein binding	55471	ENSG00000003509.15	NDUFAF7			1.488		NP_036192.2	cell death;cell organization and biogenesis;regulation of biological process;response to stimulus;transport	catalytic activity;enzyme regulator activity;nucleotide binding;protein binding	10059	ENSG00000087470.17	DNM1L	Synaptic Vesicle Pathway	TNF signaling pathway; NOD-like receptor signaling pathway	-1.71527
NP_064708.1	metabolic process	protein binding	57017	ENSG00000088682.13	COQ9			1.488		NP_003132.2	cell organization and biogenesis;defense response;metabolic process;regulation of biological process;response to stimulus	catalytic activity;DNA binding;metal ion binding;protein binding;RNA binding	6737	ENSG00000132109.9	TRIM21		Systemic lupus erythematosus	-1.71233
NP_054766.1			28974	ENSG00000104979.8	C19orf53			1.486		NP_001129224.1	cell proliferation;metabolic process;regulation of biological process	protein binding	11319	ENSG00000122882.10	ECD			-1.7094
NP_003642.3	metabolic process;regulation of biological process;response to stimulus	DNA binding;protein binding;RNA binding	8531	ENSG00000060138.12	CSDA	RalA downstream regulated genes; Apoptosis-related network due to altered Notch3 in ovarian cancer	Tight junction	1.484		NP_001287939.1	metabolic process;response to stimulus	catalytic activity;metal ion binding;protein binding;RNA binding	91801	ENSG00000137760.14	ALKBH8			-1.7094
NP_001186558.1	cellular component movement	catalytic activity;metal ion binding;motor activity;protein binding;structural molecule activity	140465	ENSG00000196465.10	MYL6B		Vascular smooth muscle contraction; Oxytocin signaling pathway	1.481		XP_016859457.1	metabolic process;regulation of biological process;response to stimulus	DNA binding;metal ion binding;protein binding;signal transducer activity	3431		SP110			-1.70648
NP_037379.1	cell death;cell organization and biogenesis;metabolic process;regulation of biological process;response to stimulus	catalytic activity;protein binding	27429	ENSG00000115317.11	HTRA2	Parkinsons Disease Pathway; Nanomaterial induced apoptosis	Parkinson's disease; Apoptosis - multiple species; Apoptosis	1.479		NP_115948.4	cell division;cell organization and biogenesis;cellular component movement;regulation of biological process;transport	catalytic activity;motor activity;nucleotide binding;protein binding	84643	ENSG00000141200.7	KIF2B			-1.70648
XP_016855405.1			107985544		LOC107985544			1.479		XP_016876863.1	cell organization and biogenesis;cellular homeostasis;metabolic process;response to stimulus	catalytic activity;DNA binding;protein binding	5427		POLE2	Retinoblastoma (RB) in Cancer; G1 to S cell cycle control; DNA Replication		-1.70648
XP_016858582.1	metabolic process;regulation of biological process;response to stimulus	catalytic activity;enzyme regulator activity;metal ion binding;protein binding	10010		TANK	TNF alpha Signaling Pathway		1.479		NP_005092.1	defense response;metabolic process;regulation of biological process;response to stimulus	protein binding	9636	ENSG00000187608.8	ISG15	RIG-I-like Receptor Signaling; Type II interferon signaling (IFNG)	RIG-I-like receptor signaling pathway	-1.70358
NP_003521.2	cell organization and biogenesis;coagulation;metabolic process;regulation of biological process;response to stimulus	catalytic activity;DNA binding;protein binding	8968; 8352; 8351; 8355; 8357; 8358; 8350; 8353; 8354; 8356	ENSG00000197153.4; ENSG00000275379.1; ENSG00000278272.1; ENSG00000277775.1; ENSG00000273983.1; ENSG00000274750.2; ENSG00000274267.1; ENSG00000197409.7; ENSG00000275714.1; ENSG00000278828.1	HIST1H3F	Histone Modifications	Systemic lupus erythematosus; Alcoholism; Transcriptional misregulation in cancer	1.478		NP_005548.2	cell death;cell differentiation;cell organization and biogenesis;cell proliferation;cellular component movement;defense response;regulation of biological process;response to stimulus	protein binding;structural molecule activity	3868	ENSG00000186832.8	KRT16			-1.70068
NP_663780.2	cell organization and biogenesis	protein binding;structural molecule activity	23336	ENSG00000182253.14	SYNM			1.477		NP_000292.1	cell differentiation;cell organization and biogenesis;cellular component movement;cellular homeostasis;coagulation;metabolic process;regulation of biological process;transport	catalytic activity;protein binding	5340	ENSG00000122194.18	PLG	Blood Clotting Cascade; Complement and Coagulation Cascades; Selenium Micronutrient Network; Vitamin B12 Metabolism; Folate Metabolism	Neuroactive ligand-receptor interaction; Staphylococcus aureus infection; Influenza A; Complement and coagulation cascades	-1.70068
NP_004902.1	cellular homeostasis;metabolic process;regulation of biological process;response to stimulus;transport	catalytic activity;metal ion binding;protein binding;RNA binding	9601	ENSG00000155660.10	PDIA4		Protein processing in endoplasmic reticulum; Thyroid hormone synthesis; Vibrio cholerae infection	1.477		XP_011533097.1	cell organization and biogenesis;cellular homeostasis;metabolic process;response to stimulus	catalytic activity;DNA binding;metal ion binding;nucleotide binding;protein binding	5426		POLE	Retinoblastoma (RB) in Cancer; G1 to S cell cycle control; DNA Replication		-1.70068
NP_110390.1	cell organization and biogenesis;metabolic process;regulation of biological process	DNA binding;protein binding;RNA binding	79366	ENSG00000198157.10	HMGN5			1.476		NP_001124334.1	metabolic process;regulation of biological process;response to stimulus	DNA binding;protein binding;RNA binding	10635	ENSG00000111247.14	RAD51AP1			-1.70068
NP_001278433.1	metabolic process;regulation of biological process	enzyme regulator activity;protein binding	5504		PPP1R2			1.474		NP_064571.1	cell organization and biogenesis;metabolic process;regulation of biological process;response to stimulus		57001	ENSG00000196636.7	ACN9			-1.70068
NP_006080.1	metabolic process;regulation of biological process	DNA binding;protein binding	10389	ENSG00000102098.17	SCML2			1.474		XP_011523844.1	cell division;metabolic process;regulation of biological process	nucleotide binding;protein binding	990		CDC6	DNA Replication; Cell Cycle		-1.70068
NP_062427.1	cell organization and biogenesis;regulation of biological process	metal ion binding;protein binding;RNA binding	6275	ENSG00000196154.11	S100A4			1.47		XP_011508972.1	cell organization and biogenesis;cellular component movement	protein binding	150483		TEKT4			-1.69779
NP_001269690.1		protein binding	112942	ENSG00000163001.11	CCDC104			1.47		NP_076915.2	metabolic process;regulation of biological process	catalytic activity;nucleotide binding;protein binding	4552	ENSG00000124275.14	MTRR	One Carbon Metabolism; Vitamin B12 Metabolism; Folate Metabolism		-1.69205
NP_005508.1		DNA binding;protein binding;RNA binding	3151	ENSG00000198830.10	HMGN2			1.468		NP_004767.1	metabolic process	catalytic activity;metal ion binding	9334	ENSG00000158470.5	B4GALT5		Mucin type O-glycan biosynthesis	-1.69205
NP_001033791.1	regulation of biological process;transport	protein binding;structural molecule activity	56990	ENSG00000158985.13	CDC42SE2			1.465		NP_612362.2	metabolic process	protein binding	90379	ENSG00000132017.10	DCAF15			-1.69205
XP_005258334.1	cell organization and biogenesis;metabolic process;regulation of biological process;response to stimulus;transport	protein binding;receptor activity;signal transducer activity;transporter activity	4864		NPC1	Irinotecan Pathway		1.464		NP_068656.2	cell organization and biogenesis;coagulation;metabolic process;regulation of biological process;response to stimulus;transport	catalytic activity;metal ion binding;protein binding;structural molecule activity	2266	ENSG00000171557.16	FGG	VEGFA-VEGFR2 Signaling Pathway; Blood Clotting Cascade	Complement and coagulation cascades; Platelet activation; Staphylococcus aureus infection	-1.68634
NP_000199.2	cell organization and biogenesis;metabolic process;regulation of biological process;response to stimulus	catalytic activity;nucleotide binding;protein binding;receptor activity;signal transducer activity	3643	ENSG00000171105.13	INSR	Vitamin B12 Metabolism; Folate Metabolism; Leptin Insulin Overlap; Transcription factor regulation in adipogenesis; Type II diabetes mellitus; DNA Damage Response (only ATM dependent); AGE/RAGE pathway; Insulin Signaling; Selenium Micronutrient Network; Focal Adhesion-PI3K-Akt-mTOR-signaling pathway; Nanoparticle triggered autophagic cell death; AMP-activated Protein Kinase (AMPK) Signaling; Angi…	mTOR signaling pathway; Phospholipase D signaling pathway; Insulin signaling pathway; Longevity regulating pathway; Adherens junction; Type II diabetes mellitus; Ovarian steroidogenesis; Regulation of lipolysis in adipocytes; cGMP-PKG signaling pathway; Non-alcoholic fatty liver disease (NAFLD); FoxO signaling pathway; Aldosterone-regulated sodium reabsorption; HIF-1 signaling pathway; PI3K-Akt s…	1.463		NP_002906.1	cell organization and biogenesis;cellular homeostasis;metabolic process;regulation of biological process;response to stimulus	catalytic activity;DNA binding;protein binding	5983	ENSG00000133119.12	RFC3	Retinoblastoma (RB) in Cancer; DNA Replication; Gastric cancer network 2	DNA replication; Nucleotide excision repair; Mismatch repair	-1.68634
NP_001302430.1	transport	protein binding;transporter activity	5002		SLC22A18			1.462		NP_000245.2	cell organization and biogenesis;metabolic process;response to stimulus	catalytic activity;metal ion binding;protein binding	4548	ENSG00000116984.12	MTR	One carbon metabolism and related pathways; Trans-sulfuration pathway; One Carbon Metabolism; Selenium Micronutrient Network; Trans-sulfuration and one carbon metabolism; Vitamin B12 Metabolism; Folate Metabolism	Biosynthesis of amino acids; Metabolic pathways; Cysteine and methionine metabolism; One carbon pool by folate; Selenocompound metabolism	-1.6835
XP_011536906.1	cell organization and biogenesis;cellular component movement;metabolic process;regulation of biological process;response to stimulus	catalytic activity;DNA binding;motor activity;protein binding	57658		CALCOCO1			1.461		NP_061956.2	metabolic process	catalytic activity;metal ion binding	54482	ENSG00000122435.9	TRMT13			-1.6835
XP_011540175.1	cell organization and biogenesis;cellular component movement;metabolic process;regulation of biological process;response to stimulus	catalytic activity;protein binding;receptor activity;signal transducer activity	5792		PTPRF	Insulin Signaling; Brain-Derived Neurotrophic Factor (BDNF) signaling pathway		1.459		NP_004322.1	cell death;cell organization and biogenesis;defense response;metabolic process;regulation of biological process;response to stimulus	protein binding	665	ENSG00000104765.15	BNIP3L	Photodynamic therapy-induced HIF-1 survival signaling; Apoptosis		-1.6835
NP_031397.1	cell organization and biogenesis;metabolic process;regulation of biological process	protein binding	8019	ENSG00000169925.16	BRD3			1.459		NP_004194.3	metabolic process;regulation of biological process	catalytic activity;metal ion binding;nucleotide binding;protein binding	9088	ENSG00000127564.16	PKMYT1	Cell Cycle	Oocyte meiosis; Cell cycle; Progesterone-mediated oocyte maturation	-1.68067
NP_064628.1	cell communication;cell organization and biogenesis;metabolic process;response to stimulus;transport	protein binding;transporter activity	56993	ENSG00000100216.5	TOMM22			1.459		NP_001098676.2	cell differentiation;cell organization and biogenesis;regulation of biological process;transport	catalytic activity;motor activity;protein binding;structural molecule activity	3910	ENSG00000112769.18	LAMA4	Focal Adhesion-PI3K-Akt-mTOR-signaling pathway; Focal Adhesion; miRNA targets in ECM and membrane receptors	Focal adhesion; African trypanosomiasis; Pathways in cancer; Small cell lung cancer; Toxoplasmosis; Amoebiasis; PI3K-Akt signaling pathway; ECM-receptor interaction	-1.67785
NP_079104.3	cell death		79886	ENSG00000120159.11	CAAP1			1.459		NP_004228.1	cell differentiation;cell organization and biogenesis;metabolic process;regulation of biological process;response to stimulus	catalytic activity;nucleotide binding;protein binding;RNA binding	9319	ENSG00000071539.13	TRIP13			-1.67785
NP_002857.1	cell communication;cell organization and biogenesis;metabolic process;regulation of biological process;response to stimulus;transport	catalytic activity;enzyme regulator activity;nucleotide binding;protein binding	5864	ENSG00000105649.9	RAB3A	Synaptic Vesicle Pathway; Brain-Derived Neurotrophic Factor (BDNF) signaling pathway	Insulin secretion; Synaptic vesicle cycle	1.458		NP_001280569.1	cell organization and biogenesis;transport		23325	ENSG00000136051.13	WASHC4			-1.67785
NP_057485.2	cell organization and biogenesis;regulation of biological process;response to stimulus;transport	protein binding;transporter activity	51501	ENSG00000149196.15	HIKESHI			1.458		NP_387506.1	cell death;cell organization and biogenesis;metabolic process;regulation of biological process;response to stimulus	nucleotide binding;protein binding;RNA binding;structural molecule activity	7818	ENSG00000132676.15	DAP3			-1.67504
NP_006848.1	metabolic process	protein binding	11017	ENSG00000124380.10	SNRNP27		Spliceosome	1.456		NP_000479.1	coagulation;defense response;metabolic process;regulation of biological process;response to stimulus;transport	enzyme regulator activity;protein binding	462	ENSG00000117601.13	SERPINC1	Complement and Coagulation Cascades	Complement and coagulation cascades	-1.67504
NP_001137251.1	cell organization and biogenesis;cellular component movement;regulation of biological process;transport	protein binding	28981	ENSG00000122970.15	IFT81			1.456		NP_000425.1	metabolic process;transport	catalytic activity;protein binding	4758	ENSG00000234343.6; ENSG00000227129.6; ENSG00000223957.6; ENSG00000234846.7; ENSG00000184494.8; ENSG00000227315.7; ENSG00000204386.10; ENSG00000228691.6	NEU1	Regulation of toll-like receptor signaling pathway	Sphingolipid metabolism; Lysosome; Other glycan degradation	-1.67224
NP_060531.2	metabolic process	RNA binding	55119	ENSG00000134186.11	PRPF38B		Spliceosome	1.455		NP_060610.2	cell organization and biogenesis;regulation of biological process	protein binding	55722	ENSG00000112877.7	CEP72			-1.67224
NP_001073272.1	cell organization and biogenesis;cellular homeostasis;metabolic process;regulation of biological process;response to stimulus;transport	catalytic activity	2548	ENSG00000171298.12	GAA		Metabolic pathways; Galactose metabolism; Starch and sucrose metabolism; Lysosome	1.452		XP_005261752.1	cell organization and biogenesis;metabolic process;regulation of biological process;response to stimulus	enzyme regulator activity;protein binding;RNA binding	5905		RANGAP1			-1.66945
NP_001296373.1	cell organization and biogenesis;regulation of biological process;response to stimulus;transport	metal ion binding;protein binding	6678		SPARC	Senescence and Autophagy in Cancer		1.452		NP_115784.1	cell organization and biogenesis;metabolic process;regulation of biological process;response to stimulus	catalytic activity;metal ion binding;nucleotide binding;protein binding	9031	ENSG00000009954.10	BAZ1B			-1.66945
NP_473368.1	regulation of biological process;response to stimulus;transport	transporter activity	56172	ENSG00000154122.12	ANKH			1.451		NP_060445.3	cell division;cell organization and biogenesis;regulation of biological process	protein binding	55055	ENSG00000174442.11	ZWILCH			-1.66667
NP_001003810.1	metabolic process;regulation of biological process;response to stimulus	DNA binding;protein binding;RNA binding	3184		HNRNPD	mRNA Processing		1.45		NP_006224.1	metabolic process;regulation of biological process;response to stimulus	catalytic activity;metal ion binding	5438	ENSG00000105258.8	POLR2I	Eukaryotic Transcription Initiation	Metabolic pathways; Purine metabolism; Epstein-Barr virus infection; Pyrimidine metabolism; RNA polymerase; Huntington's disease	-1.66667
XP_011543802.1	cell communication;cell death;cell organization and biogenesis;cellular component movement;regulation of biological process;transport	protein binding	30011		SH3KBP1	EGF/EGFR Signaling Pathway		1.45		XP_005259732.1	regulation of biological process;response to stimulus		91304		TMEM259			-1.66667
NP_055291.2	cell organization and biogenesis	metal ion binding;protein binding;structural molecule activity	27295	ENSG00000154553.13	PDLIM3			1.449		NP_055299.1	metabolic process	catalytic activity;metal ion binding;nucleotide binding;protein binding	27304	ENSG00000124217.4	MOCS3		Sulfur relay system	-1.66389
NP_001308037.1	cellular homeostasis;transport	transporter activity	9497		SLC4A7			1.447		NP_891993.1	cell organization and biogenesis;coagulation;metabolic process;regulation of biological process;response to stimulus	catalytic activity;metal ion binding;nucleotide binding;protein binding	5567	ENSG00000142875.19	PRKACB	Common Pathways Underlying Drug Addiction; miRs in Muscle Cell Differentiation; Sudden Infant Death Syndrome (SIDS) Susceptibility Pathways; Myometrial Relaxation and Contraction Pathways; Chemokine signaling pathway; Dopamine metabolism; AMP-activated Protein Kinase (AMPK) Signaling; Calcium Regulation in the Cardiac Cell; G Protein Signaling Pathways		-1.66389
XP_006712709.1	metabolic process;regulation of biological process	catalytic activity;protein binding	57520		HECW2			1.447		NP_060828.2	defense response;response to stimulus	catalytic activity;nucleotide binding;protein binding	55324	ENSG00000161204.11	ABCF3			-1.66113
NP_001306006.1	cell organization and biogenesis;metabolic process;regulation of biological process;response to stimulus;transport	catalytic activity;DNA binding;protein binding	3159	ENSG00000137309.19	HMGA1	Preimplantation Embryo; Adipogenesis; Senescence and Autophagy in Cancer		1.446		NP_001335270.1	cell communication;cell organization and biogenesis;regulation of biological process;response to stimulus;transport	protein binding	6386		SDCBP			-1.65837
NP_001229668.1		DNA binding;metal ion binding	51058	ENSG00000164011.17	ZNF691			1.446		XP_011532311.1	cell differentiation;cell proliferation;regulation of biological process;response to stimulus	protein binding	64343		AZI2			-1.65837
NP_001243211.1	cell death;cell differentiation;cell organization and biogenesis;regulation of biological process;response to stimulus	catalytic activity;motor activity;protein binding;structural molecule activity	3856	ENSG00000170421.12	KRT8	Primary Focal Segmental Glomerulosclerosis FSGS		1.445		NP_071436.1		protein binding	64115	ENSG00000107738.19	VSIR			-1.65563
NP_061945.1	cell organization and biogenesis;transport	protein binding	54557	ENSG00000197860.9	SGTB			1.445		NP_001093.1	cell differentiation;cell organization and biogenesis;regulation of biological process;transport	metal ion binding;protein binding;RNA binding	87	ENSG00000072110.13	ACTN1	Arrhythmogenic Right Ventricular Cardiomyopathy; Regulation of Actin Cytoskeleton; Focal Adhesion	Leukocyte transendothelial migration; Focal adhesion; Amoebiasis; Regulation of actin cytoskeleton; Tight junction; Viral carcinogenesis; Systemic lupus erythematosus; Adherens junction; Arrhythmogenic right ventricular cardiomyopathy (ARVC)	-1.65289
NP_001306010.1	cell organization and biogenesis;metabolic process;regulation of biological process;response to stimulus;transport	catalytic activity;DNA binding;protein binding	3159	ENSG00000137309.19	HMGA1	Senescence and Autophagy in Cancer; Preimplantation Embryo; Adipogenesis		1.444		NP_005989.3	cell organization and biogenesis;metabolic process;regulation of biological process;transport	nucleotide binding;protein binding;RNA binding	7203	ENSG00000163468.14	CCT3			-1.65289
NP_003163.1	cell organization and biogenesis;metabolic process;transport	catalytic activity;protein binding;transporter activity	6834	ENSG00000280627.2; ENSG00000148290.9	SURF1	Electron Transport Chain; Type II diabetes mellitus		1.444		NP_001121123.1	cellular homeostasis;defense response;metabolic process;regulation of biological process;response to stimulus;transport	catalytic activity;enzyme regulator activity;protein binding	4688	ENSG00000116701.14	NCF2	TYROBP Causal Network; VEGFA-VEGFR2 Signaling Pathway; Microglia Pathogen Phagocytosis Pathway; Brain-Derived Neurotrophic Factor (BDNF) signaling pathway	Phagosome; Leishmaniasis; Leukocyte transendothelial migration; Osteoclast differentiation	-1.65289
NP_001310825.1	cell death;cell differentiation;cellular homeostasis	protein binding	55177		RMDN3			1.443		NP_076413.3	cell organization and biogenesis;metabolic process;regulation of biological process	protein binding	65980	ENSG00000028310.17	BRD9			-1.65289
NP_001020424.1	cell differentiation;transport	metal ion binding;protein binding	7163	ENSG00000076554.15	TPD52			1.443		NP_001036146.1	cell organization and biogenesis;cell proliferation;cellular component movement;development;metabolic process;regulation of biological process;transport	DNA binding;metal ion binding;protein binding	473	ENSG00000142599.17	RERE			-1.65289
NP_001161299.2	cell organization and biogenesis;metabolic process;regulation of biological process;response to stimulus	DNA binding;protein binding	7942	ENSG00000112561.17	TFEB	PI3K-AKT-mTOR signaling pathway and therapeutic opportunities		1.442		NP_001613.2	defense response;metabolic process;regulation of biological process;response to stimulus;transport	enzyme regulator activity	197	ENSG00000145192.12	AHSG			-1.65017
NP_003281.1	cell differentiation;cell organization and biogenesis;cellular component movement	metal ion binding;protein binding;structural molecule activity	7171	ENSG00000167460.14	TPM4	Striated Muscle Contraction	Cardiac muscle contraction; Hypertrophic cardiomyopathy (HCM); Dilated cardiomyopathy; Adrenergic signaling in cardiomyocytes	1.441		NP_001120665.1	metabolic process;regulation of biological process	DNA binding;metal ion binding;protein binding;RNA binding	7555	ENSG00000169714.16	CNBP			-1.65017
XP_005265884.1	cell communication;cell organization and biogenesis;cell proliferation;regulation of biological process	protein binding	1627	ENSG00000113758.13	DBN1			1.439		NP_974197.1	cell communication;cellular component movement;regulation of biological process;response to stimulus;transport	protein binding	10755	ENSG00000123159.15	GIPC1	VEGFA-VEGFR2 Signaling Pathway		-1.64745
NP_003090.2	cell organization and biogenesis;metabolic process;regulation of biological process;transport	protein binding	6642	ENSG00000028528.14	SNX1		Endocytosis	1.439		NP_055864.2	cell organization and biogenesis;metabolic process;regulation of biological process;transport	protein binding	66008	ENSG00000115993.12	TRAK2		Metabolic pathways; GABAergic synapse	-1.64745
XP_016866532.1	development;metabolic process;regulation of biological process	DNA binding;metal ion binding;protein binding	55809		TRERF1			1.439		NP_060101.3	defense response;regulation of biological process;response to stimulus	catalytic activity;DNA binding;nucleotide binding;protein binding;RNA binding	55601	ENSG00000137628.16	DDX60			-1.64474
NP_066972.1	defense response;response to stimulus;transport	protein binding	23406	ENSG00000103187.7	COTL1			1.438		XP_011524491.1	cell organization and biogenesis;regulation of biological process	protein binding	80206		FHOD3			-1.64474
NP_001001975.1	cell organization and biogenesis;metabolic process;response to stimulus;transport	catalytic activity;nucleotide binding;transporter activity	513	ENSG00000099624.7	ATP5D	Oxidative phosphorylation; Electron Transport Chain	Alzheimer's disease; Metabolic pathways; Huntington's disease; Oxidative phosphorylation; Parkinson's disease	1.437		NP_002853.2	metabolic process;transport	catalytic activity;protein binding	5834	ENSG00000100994.11	PYGB	Glycogen Metabolism	Insulin resistance; Starch and sucrose metabolism; Insulin signaling pathway; Metabolic pathways; Glucagon signaling pathway	-1.64204
NP_068590.1	cell death;cell differentiation;regulation of biological process;response to stimulus	protein binding;structural molecule activity	60485	ENSG00000151748.14	SAV1		Hippo signaling pathway; Hippo signaling pathway -multiple species	1.436		NP_064581.2	cell organization and biogenesis;metabolic process;response to stimulus	protein binding	56949	ENSG00000076924.11	XAB2		Spliceosome	-1.64204
NP_006109.2	cell organization and biogenesis;regulation of biological process;response to stimulus	protein binding	10456	ENSG00000143575.14	HAX1			1.435		NP_061178.1	metabolic process;regulation of biological process	catalytic activity;protein binding	55527	ENSG00000141965.4	FEM1A			-1.63934
NP_663782.2	regulation of biological process;transport	protein binding;transporter activity	162	ENSG00000100280.16	AP1B1			1.435		NP_001299840.1	defense response;metabolic process;regulation of biological process;response to stimulus	protein binding	63901	ENSG00000166801.15	FAM111A			-1.63666
XP_016858754.1	metabolic process;transport	protein binding;transporter activity	114880		OSBPL6			1.434		NP_055154.3	cellular component movement;defense response;regulation of biological process;response to stimulus	protein binding;receptor activity;signal transducer activity	23765	ENSG00000177663.13	IL17RA	IL17 signaling pathway	Cytokine-cytokine receptor interaction	-1.63399
NP_000117.1	metabolic process;transport	catalytic activity;nucleotide binding;protein binding	2108	ENSG00000140374.15	ETFA			1.433		NP_001407.1	metabolic process;regulation of biological process	catalytic activity;DNA binding;nucleotide binding;protein binding;RNA binding	1973	ENSG00000161960.14	EIF4A1	Translation Factors; Interferon type I signaling pathways	RNA transport	-1.63132
XP_016869290.1	cell differentiation;cell organization and biogenesis;metabolic process;regulation of biological process;transport	DNA binding;metal ion binding;protein binding	7227		TRPS1			1.433		NP_114174.1	metabolic process	catalytic activity;protein binding	26502		NARF			-1.63132
NP_112576.1	cellular homeostasis;metabolic process;regulation of biological process	catalytic activity	83442	ENSG00000142669.14	SH3BGRL3			1.432		XP_016884409.1	transport	transporter activity	6527		SLC5A4			-1.62866
NP_004100.1	metabolic process;response to stimulus;transport	metal ion binding	2230	ENSG00000137714.2	FDX1			1.432		NP_001139647.1	metabolic process;regulation of biological process	DNA binding;metal ion binding;protein binding	84330	ENSG00000133250.13	ZNF414			-1.62866
NP_001164979.1	cell organization and biogenesis;metabolic process;transport	metal ion binding;protein binding	90411	ENSG00000180398.11	MCFD2			1.432		NP_004614.3		protein binding	7268	ENSG00000243725.6	TTC4			-1.62602
NP_001253979.1	regulation of biological process;response to stimulus;transport		151556	ENSG00000163328.13	GPR155			1.432		NP_689786.2	cell differentiation;cell organization and biogenesis;metabolic process;regulation of biological process;response to stimulus;transport	catalytic activity;metal ion binding;nucleotide binding;protein binding	158158	ENSG00000165105.9	RASEF			-1.62602
NP_071387.1	regulation of biological process	protein binding	63935	ENSG00000100982.11	PCIF1			1.431		NP_002886.2	cell organization and biogenesis;metabolic process;regulation of biological process	protein binding	5933	ENSG00000080839.11	RBL1	Adipogenesis; ID signaling pathway; TGF-beta Signaling Pathway; Cell Cycle; G1 to S cell cycle control	Viral carcinogenesis; TGF-beta signaling pathway; Cell cycle	-1.62338
NP_002728.1	cell organization and biogenesis;cellular component movement;metabolic process;regulation of biological process;response to stimulus	catalytic activity;metal ion binding;nucleotide binding;protein binding	5578		PRKCA	Kit receptor signaling pathway; Cardiac Hypertrophic Response; Alpha 6 Beta 4 signaling pathway; Oncostatin M Signaling Pathway; Transcriptional activation by NRF2; AGE/RAGE pathway; Follicle Stimulating Hormone (FSH) signaling pathway; ErbB Signaling Pathway; Insulin Signaling; Wnt Signaling Pathway; Wnt Signaling Pathway Netpath; VEGFA-VEGFR2 Signaling Pathway; Myometrial Relaxation and Contrac…	Circadian entrainment; Fc epsilon RI signaling pathway; HIF-1 signaling pathway; Aldosterone-regulated sodium reabsorption; EGFR tyrosine kinase inhibitor resistance; Pathways in cancer; GnRH signaling pathway; Rap1 signaling pathway; Sphingolipid signaling pathway; Vascular smooth muscle contraction; Focal adhesion; Gap junction; African trypanosomiasis; Endocrine and other factor-regulated calc…	1.43		XP_005258003.1	regulation of biological process		2124		EVI2B			-1.62338
NP_003312.3	metabolic process;response to stimulus	catalytic activity;nucleotide binding;protein binding;RNA binding	7284	ENSG00000178952.10	TUFM			1.43		NP_060506.5	cell organization and biogenesis;metabolic process		55102		ATG2B			-1.62338
NP_006236.1	metabolic process;regulation of biological process;response to stimulus	catalytic activity;enzyme regulator activity;protein binding	5528	ENSG00000112640.14	PPP2R5D	Glycogen Metabolism; Focal Adhesion-PI3K-Akt-mTOR-signaling pathway	PI3K-Akt signaling pathway; mRNA surveillance pathway; Dopaminergic synapse; Oocyte meiosis; Adrenergic signaling in cardiomyocytes; Sphingolipid signaling pathway; AMPK signaling pathway	1.429		NP_001275766.1	metabolic process;regulation of biological process;response to stimulus	catalytic activity;nucleotide binding;protein binding	7444	ENSG00000028116.16	VRK2			-1.62075
NP_076990.4	cell organization and biogenesis;metabolic process;response to stimulus;transport	protein binding	79065	ENSG00000198925.10	ATG9A			1.428		NP_072097.2	cell organization and biogenesis;metabolic process;regulation of biological process;transport	protein binding	64601	ENSG00000215305.9	VPS16			-1.62075
NP_060392.3	cell organization and biogenesis;metabolic process	protein binding;RNA binding	55015	ENSG00000185246.17	PRPF39			1.427		XP_006722643.1	cellular homeostasis;metabolic process;regulation of biological process;response to stimulus	antioxidant activity;catalytic activity	9352		TXNL1			-1.61812
NP_004086.1	metabolic process;regulation of biological process;response to stimulus	protein binding;translation regulator activity	1978	ENSG00000187840.4	EIF4EBP1	Translation Factors; BDNF-TrkB Signaling; Target Of Rapamycin (TOR) Signaling; Brain-Derived Neurotrophic Factor (BDNF) signaling pathway; Follicle Stimulating Hormone (FSH) signaling pathway; AMP-activated Protein Kinase (AMPK) Signaling; Interferon type I signaling pathways; Insulin Signaling; Focal Adhesion-PI3K-Akt-mTOR-signaling pathway; Alpha 6 Beta 4 signaling pathway; PI3K-AKT-mTOR signal…	RNA transport; EGFR tyrosine kinase inhibitor resistance; AMPK signaling pathway; Acute myeloid leukemia; Longevity regulating pathway; Insulin signaling pathway; mTOR signaling pathway; Choline metabolism in cancer; ErbB signaling pathway; PI3K-Akt signaling pathway; HIF-1 signaling pathway	1.426		NP_996749.1	metabolic process;regulation of biological process;response to stimulus	catalytic activity;DNA binding;protein binding	571	ENSG00000156273.15	BACH1	Integrated Cancer pathway		-1.61812
NP_612364.2	metabolic process;transport	catalytic activity;protein binding	90507	ENSG00000141295.13	SCRN2			1.424		NP_877428.1	cell proliferation;metabolic process;response to stimulus	DNA binding;metal ion binding;protein binding	55388	ENSG00000065328.16	MCM10	DNA Replication; Cell Cycle		-1.61812
XP_005273160.1	metabolic process;transport	catalytic activity;nucleotide binding;RNA binding	2987		GUK1			1.423		XP_005265162.1	metabolic process;regulation of biological process;transport	enzyme regulator activity	3699		ITIH3			-1.61551
NP_001035187.1			64598	ENSG00000106330.11	MOSPD3			1.423		NP_003322.3	cell differentiation;cellular component movement;defense response;metabolic process;regulation of biological process;response to stimulus	catalytic activity;nucleotide binding;protein binding	7297	ENSG00000105397.13	TYK2	Interleukin-11 Signaling Pathway; Interferon type I signaling pathways; IL-6 signaling pathway; Oncostatin M Signaling Pathway; Type III interferon signaling; IL-4 Signaling Pathway	Herpes simplex infection; Toxoplasmosis; NOD-like receptor signaling pathway; Influenza A; Measles; Epstein-Barr virus infection; Th1 and Th2 cell differentiation; Hepatitis C; Jak-STAT signaling pathway; Osteoclast differentiation	-1.61551
NP_055177.2	metabolic process	catalytic activity	26275	ENSG00000198130.15	HIBCH	Amino Acid metabolism	Valine, leucine and isoleucine degradation; Carbon metabolism; beta-Alanine metabolism; Metabolic pathways; Propanoate metabolism	1.422		XP_016875485.1	metabolic process	catalytic activity;protein binding;RNA binding	83448		PUS7L			-1.6129
NP_000445.1	cell organization and biogenesis;cellular component movement;cellular homeostasis;metabolic process;regulation of biological process;response to stimulus;transport	antioxidant activity;catalytic activity;metal ion binding;protein binding	6647	ENSG00000142168.14	SOD1	Folate Metabolism; Association Between Physico-Chemical Features and Toxicity Associated Pathways; Amyotrophic lateral sclerosis (ALS); AGE/RAGE pathway; Oxidative Stress; Selenium Micronutrient Network; One carbon metabolism and related pathways; Copper homeostasis; Dopamine metabolism; Vitamin B12 Metabolism	Amyotrophic lateral sclerosis (ALS); Longevity regulating pathway - multiple species; Prion diseases; Huntington's disease; Peroxisome	1.421		NP_079221.2	metabolic process;regulation of biological process	nucleotide binding;protein binding	80010	ENSG00000178966.16	RMI1		Fanconi anemia pathway	-1.6129
XP_016877678.1	cell organization and biogenesis	protein binding;structural molecule activity	4130	ENSG00000166963.12	MAP1A			1.421		NP_003891.1	cell communication;cell death;cell differentiation;cell organization and biogenesis;metabolic process;regulation of biological process;response to stimulus;transport	catalytic activity;metal ion binding;protein binding	8878	ENSG00000161011.19	SQSTM1	RANKL/RANK (Receptor activator of NFKB (ligand)) Signaling Pathway; IL-1 signaling pathway; NRF2 pathway; Brain-Derived Neurotrophic Factor (BDNF) signaling pathway; Senescence and Autophagy in Cancer; Interleukin-1 Induced Activation of NF-kappa-B; Regulation of toll-like receptor signaling pathway; Apoptosis-related network due to altered Notch3 in ovarian cancer	Osteoclast differentiation	-1.61031
NP_057370.1	cell organization and biogenesis;metabolic process	catalytic activity;protein binding	51181	ENSG00000169738.7	DCXR		Pentose and glucuronate interconversions; Metabolic pathways	1.42		NP_055478.2	cell organization and biogenesis;metabolic process;regulation of biological process;response to stimulus	catalytic activity;metal ion binding;protein binding	9682	ENSG00000066135.12	KDM4A			-1.61031
NP_001308043.1			374882	ENSG00000105518.13	TMEM205			1.42		NP_059988.3	cell division;cell organization and biogenesis;regulation of biological process	protein binding	55559	ENSG00000213397.10	HAUS7			-1.61031
NP_001167609.1	cell death;cell organization and biogenesis;cellular component movement;defense response;metabolic process;regulation of biological process;response to stimulus	protein binding	885	ENSG00000187094.11	CCK	Gastric acid production; Cell-type Dependent Selectivity of CCK2R Signaling		1.419		NP_000352.1	cellular component movement;coagulation;metabolic process;regulation of biological process;response to stimulus	catalytic activity;metal ion binding;protein binding;receptor activity;signal transducer activity	7056	ENSG00000178726.6	THBD	Complement and Coagulation Cascades	AGE-RAGE signaling pathway in diabetic complications; Complement and coagulation cascades	-1.61031
NP_001278798.1	regulation of biological process;transport	protein binding;RNA binding;translation regulator activity	10644	ENSG00000073792.15	IGF2BP2			1.416		NP_001307.2	cell death;cell proliferation;transport	protein binding;transporter activity	1434	ENSG00000124207.16	CSE1L			-1.60772
NP_001295087.1	cell organization and biogenesis;cell proliferation;regulation of biological process;response to stimulus;transport	protein binding	7039	ENSG00000163235.15	TGFA	ErbB Signaling Pathway; Association Between Physico-Chemical Features and Toxicity Associated Pathways; NRF2 pathway; Extracellular vesicle-mediated signaling in recipient cells; BMP Signaling Pathway in Eyelid Development; Lung fibrosis; Photodynamic therapy-induced HIF-1 survival signaling		1.416		XP_005246698.1	cell organization and biogenesis;coagulation;regulation of biological process;response to stimulus;transport	enzyme regulator activity;protein binding	5270		SERPINE2			-1.60514
NP_001137457.1	cell organization and biogenesis;metabolic process;regulation of biological process;response to stimulus;transport	DNA binding;protein binding	8815	ENSG00000175334.7	BANF1			1.415		NP_001317378.1	metabolic process	catalytic activity;metal ion binding;protein binding	51005	ENSG00000162066.14	AMDHD2		Amino sugar and nucleotide sugar metabolism	-1.60514
XP_011515550.2	cell death;cell differentiation;cell organization and biogenesis;metabolic process;regulation of biological process;response to stimulus	catalytic activity;enzyme regulator activity;metal ion binding;nucleotide binding;protein binding	6788		STK3	MAPK Signaling Pathway		1.415		XP_005269988.1	cell organization and biogenesis;metabolic process;response to stimulus	protein binding	54788		DNAJB12			-1.60514
NP_001230588.1	cellular homeostasis;metabolic process;regulation of biological process;transport	catalytic activity;protein binding	2745	ENSG00000173221.13	GLRX	One Carbon Metabolism		1.414		NP_001255.3	cell death;cell differentiation;regulation of biological process	protein binding	1041		CDSN			-1.60514
NP_001307570.1	cell differentiation;cell organization and biogenesis;cell proliferation;regulation of biological process;transport	protein binding	274		BIN1	VEGFA-VEGFR2 Signaling Pathway		1.411		NP_001339425.1	cell communication;metabolic process;regulation of biological process;response to stimulus	catalytic activity;nucleotide binding;protein binding	440	ENSG00000070669.16	ASNS	Photodynamic therapy-induced unfolded protein response; Amino Acid metabolism	Alanine, aspartate and glutamate metabolism; Metabolic pathways	-1.60256
NP_001104262.1	cell communication;cell differentiation;cell organization and biogenesis;defense response;metabolic process;regulation of biological process;response to stimulus;transport	DNA binding;nucleotide binding;protein binding;RNA binding	4204	ENSG00000169057.21	MECP2	Mecp2 and Associated Rett Syndrome; Sudden Infant Death Syndrome (SIDS) Susceptibility Pathways; Lung fibrosis; Ectoderm Differentiation		1.41		NP_001124336.1		protein binding	114825	ENSG00000170234.12	PWWP2A			-1.60256
NP_036271.1	regulation of biological process;response to stimulus	protein binding	26297	ENSG00000129158.10	SERGEF			1.41		NP_001071087.1	cell organization and biogenesis;metabolic process;regulation of biological process	enzyme regulator activity;protein binding	137886	ENSG00000215114.8	UBXN2B			-1.60256
XP_016869748.1	regulation of biological process;response to stimulus;transport		123		PLIN2	Adipogenesis		1.409		NP_569055.1	metabolic process;regulation of biological process;response to stimulus	catalytic activity;protein binding	84126	ENSG00000164053.19	ATRIP	DNA Damage Response; miRNA Regulation of DNA Damage Response	Fanconi anemia pathway	-1.6
NP_659477.2	cell organization and biogenesis;regulation of biological process	protein binding	112464	ENSG00000170955.9	PRKCDBP			1.409		XP_006721267.1		protein binding	54758		KLHDC4			-1.59744
NP_001189472.1	cell organization and biogenesis;cellular component movement;development;metabolic process;regulation of biological process;transport	catalytic activity;DNA binding;motor activity;protein binding	1523	ENSG00000257923.9	CUX1			1.408		NP_057736.4	cell organization and biogenesis;metabolic process	catalytic activity;protein binding;RNA binding	51340	ENSG00000101343.14	CRNKL1		Spliceosome	-1.59744
NP_061929.2	cell organization and biogenesis;metabolic process	protein binding	54539	ENSG00000147123.10	NDUFB11			1.408		NP_054895.1	metabolic process;response to stimulus	catalytic activity;nucleotide binding;protein binding	29089	ENSG00000077152.9	UBE2T	Gastric cancer network 2	Fanconi anemia pathway	-1.5949
NP_004873.3	metabolic process;regulation of biological process	protein binding	9541	ENSG00000138433.15	CIR1	Notch Signaling Pathway	Notch signaling pathway	1.408		NP_620134.3		catalytic activity	93081	ENSG00000151287.16	TEX30			-1.5949
NP_055458.1	cell differentiation;development;metabolic process;regulation of biological process;response to stimulus	DNA binding;metal ion binding;protein binding	9658	ENSG00000101493.10	ZNF516			1.407		NP_000201.2	cell communication;cell differentiation;cell organization and biogenesis;cellular component movement;regulation of biological process;response to stimulus	metal ion binding;protein binding	3655	ENSG00000091409.14	ITGA6	Arrhythmogenic Right Ventricular Cardiomyopathy; Alpha 6 Beta 4 signaling pathway; Focal Adhesion-PI3K-Akt-mTOR-signaling pathway; Focal Adhesion; Integrin-mediated Cell Adhesion; Regulation of Apoptosis by Parathyroid Hormone-related Protein		-1.59236
NP_001824.1	cell division;cell organization and biogenesis;cellular component movement;metabolic process;transport	protein binding;structural molecule activity	1211	ENSG00000122705.16	CLTA	Synaptic Vesicle Pathway		1.406		NP_008950.1	cell division;cell organization and biogenesis;metabolic process;regulation of biological process;transport	catalytic activity;nucleotide binding;protein binding	11065	ENSG00000175063.16	UBE2C	Gastric Cancer Network 1; Gastric cancer network 2	Ubiquitin mediated proteolysis	-1.59236
NP_001245286.1		metal ion binding;protein binding	3241	ENSG00000115756.12	HPCAL1			1.405		NP_443160.2	metabolic process	catalytic activity;metal ion binding;protein binding	114826	ENSG00000186532.11	SMYD4	Histone Modifications		-1.59236
NP_001243793.1	cell organization and biogenesis;metabolic process;regulation of biological process;transport	catalytic activity;protein binding	9829	ENSG00000116675.15	DNAJC6			1.405		NP_056286.3	cell division;cell organization and biogenesis	protein binding	25936	ENSG00000117697.14	NSL1			-1.59236
NP_068805.1	metabolic process;regulation of biological process;response to stimulus;transport	enzyme regulator activity;protein binding;structural molecule activity	8649	ENSG00000109270.12	LAMTOR3	MAPK Signaling Pathway	MAPK signaling pathway; mTOR signaling pathway	1.404		XP_011522070.1	cell organization and biogenesis	protein binding;RNA binding	23277		CLUH	Translation Factors		-1.58983
NP_001335.1	cell death;metabolic process;regulation of biological process;response to stimulus	catalytic activity	1603	ENSG00000129562.10	DAD1		Metabolic pathways; N-Glycan biosynthesis; Protein processing in endoplasmic reticulum	1.404		NP_006758.2	regulation of biological process	protein binding	8216	ENSG00000099949.18	LZTR1			-1.58983
NP_057662.3	cell organization and biogenesis;metabolic process;regulation of biological process	catalytic activity;metal ion binding;protein binding	51773	ENSG00000048649.13	RSF1			1.403		NP_003092.4	cell differentiation;cell organization and biogenesis;metabolic process;regulation of biological process;transport	catalytic activity;protein binding	6646	ENSG00000057252.12	SOAT1	Statin Pathway	Steroid biosynthesis	-1.5873
NP_079185.2	cell organization and biogenesis;metabolic process;regulation of biological process	catalytic activity	79969	ENSG00000235658.8; ENSG00000229061.8; ENSG00000231257.8; ENSG00000223752.8; ENSG00000206488.10; ENSG00000137343.17; ENSG00000234549.8	ATAT1			1.403		XP_005273221.1	cellular component movement;regulation of biological process;response to stimulus	protein binding;receptor activity;signal transducer activity	5362		PLXNA2			-1.5873
XP_016864497.1	regulation of biological process;response to stimulus	protein binding	11346		SYNPO			1.403		NP_056151.2	metabolic process;regulation of biological process;response to stimulus;transport	catalytic activity;metal ion binding;protein binding;signal transducer activity;transporter activity	23390	ENSG00000186908.14	ZDHHC17			-1.5873
NP_002406.1	cell organization and biogenesis;cell proliferation;cellular component movement;defense response;metabolic process;regulation of biological process;response to stimulus;transport	catalytic activity;protein binding	4282	ENSG00000276701.2; ENSG00000240972.1	MIF	Spinal Cord Injury; Adipogenesis	Tyrosine metabolism; Phenylalanine metabolism	1.401		NP_060272.3	cell organization and biogenesis;cellular component movement	protein binding	54919	ENSG00000164818.15	HEATR2			-1.5873
NP_001531.1	cellular component movement;metabolic process;regulation of biological process;response to stimulus	enzyme regulator activity;protein binding;RNA binding	3315	ENSG00000106211.8	HSPB1	VEGFA-VEGFR2 Signaling Pathway; p38 MAPK Signaling Pathway; Fas Ligand (FasL) pathway and Stress induction of Heat Shock Proteins (HSP) regulation; ATM Signaling Network in Development and Disease; Apoptosis-related network due to altered Notch3 in ovarian cancer; MAPK Signaling Pathway	Epstein-Barr virus infection; MAPK signaling pathway; Amoebiasis; VEGF signaling pathway	1.401		XP_016858726.1	metabolic process	catalytic activity;metal ion binding	11227		GALNT5			-1.5873
NP_001029249.1	cell organization and biogenesis;metabolic process;regulation of biological process;response to stimulus	DNA binding;protein binding;RNA binding	8359; 8361; 8360; 8363; 8365; 8364; 121504; 554313; 8367; 8294; 8366; 8370; 8362; 8368	ENSG00000197061.4; ENSG00000275126.1; ENSG00000273542.1; ENSG00000197238.4; ENSG00000197837.3; ENSG00000276966.2; ENSG00000158406.4; ENSG00000270882.2; ENSG00000274618.1; ENSG00000278637.1; ENSG00000277157.1; ENSG00000278705.1; ENSG00000270276.2; ENSG00000276180.1	HIST1H4A	Type II interferon signaling (IFNG); Histone Modifications; Gastric Cancer Network 1	Viral carcinogenesis; Systemic lupus erythematosus; Alcoholism	1.401		NP_060915.2	cellular homeostasis;metabolic process;regulation of biological process;response to stimulus;transport	antioxidant activity;catalytic activity;protein binding;receptor activity	55829	ENSG00000131871.14	VIMP	Selenium Micronutrient Network; Selenium Metabolism and Selenoproteins	Protein processing in endoplasmic reticulum	-1.58479
XP_006713470.1	cell death;cell organization and biogenesis;regulation of biological process;response to stimulus	nucleotide binding;protein binding;structural molecule activity	9223		MAGI1			1.401		NP_077275.1	cell differentiation;development		79144	ENSG00000125534.9	PPDPF			-1.58479
XP_005266132.1	metabolic process;transport	catalytic activity	29952		DPP7			1.4		NP_001153239.1	cell differentiation;development	protein binding	28969	ENSG00000136261.14	BZW2			-1.58228
NP_055843.1	cell organization and biogenesis;metabolic process;regulation of biological process;response to stimulus	catalytic activity;nucleotide binding;protein binding;signal transducer activity	23043	ENSG00000154310.16	TNIK			1.4		NP_001026886.1	metabolic process;regulation of biological process;response to stimulus	DNA binding;protein binding;RNA binding	64859	ENSG00000173559.12	NABP1			-1.58228
NP_005617.2	metabolic process;regulation of biological process;response to stimulus;transport	protein binding;RNA binding	6429	ENSG00000116350.16	SRSF4	mRNA Processing	Spliceosome; Herpes simplex infection	1.398		NP_001001410.1	metabolic process	catalytic activity	115939	ENSG00000007520.3	TSR3			-1.58228
NP_058431.2	cell organization and biogenesis;regulation of biological process;response to stimulus	protein binding	1398	ENSG00000167193.7	CRK	Focal Adhesion; Integrin-mediated Cell Adhesion; Regulation of Actin Cytoskeleton; Rac1/Pak1/p38/MMP-2 pathway; VEGFA-VEGFR2 Signaling Pathway; Interferon type I signaling pathways; EGF/EGFR Signaling Pathway; Signaling of Hepatocyte Growth Factor Receptor; Kit receptor signaling pathway; T-Cell antigen Receptor (TCR) Signaling Pathway; B Cell Receptor Signaling Pathway; Chemokine signaling pathw…	Chronic myeloid leukemia; Regulation of actin cytoskeleton; Insulin signaling pathway; Renal cell carcinoma; MAPK signaling pathway; Chemokine signaling pathway; Neurotrophin signaling pathway; Bacterial invasion of epithelial cells; MicroRNAs in cancer; Focal adhesion; Pathways in cancer; Rap1 signaling pathway; Fc gamma R-mediated phagocytosis; ErbB signaling pathway; Shigellosis	1.398		NP_714542.1	metabolic process	antioxidant activity;catalytic activity	195827	ENSG00000158122.11	AAED1			-1.58228
NP_001269581.1	response to stimulus	protein binding;RNA binding	10963	ENSG00000168439.16	STIP1			1.397		NP_001274679.1	metabolic process;regulation of biological process	catalytic activity;protein binding	2222	ENSG00000079459.12	FDFT1	Statin Pathway; Sterol Regulatory Element-Binding Proteins (SREBP) signalling; Cholesterol Biosynthesis		-1.58228
NP_987101.1	cell organization and biogenesis;regulation of biological process;response to stimulus;transport	protein binding;RNA binding;structural molecule activity	9908	ENSG00000138757.14	G3BP2			1.397		NP_001217.2	cell death;cell differentiation;metabolic process;regulation of biological process;response to stimulus	catalytic activity;protein binding	839	ENSG00000138794.9	CASP6	Parkinsons Disease Pathway; MAPK Signaling Pathway; Apoptosis; Apoptosis Modulation by HSP70; Fas Ligand (FasL) pathway and Stress induction of Heat Shock Proteins (HSP) regulation; Nanomaterial induced apoptosis	Apoptosis	-1.57978
NP_001278459.1			102723631; 441521; 541465; 102723680	ENSG00000269586.7	CT45A10			1.397		NP_085148.1	regulation of biological process;response to stimulus	enzyme regulator activity;protein binding	80851	ENSG00000175137.10	SH3BP5L			-1.57978
NP_005535.1	metabolic process;regulation of biological process;response to stimulus	catalytic activity;protein binding;signal transducer activity	3667	ENSG00000169047.5	IRS1	Type II diabetes mellitus; Angiopoietin Like Protein 8 Regulatory Pathway; Oncostatin M Signaling Pathway; Prolactin Signaling Pathway; Interferon type I signaling pathways; Insulin Signaling; Focal Adhesion-PI3K-Akt-mTOR-signaling pathway; Alpha 6 Beta 4 signaling pathway; Transcription factor regulation in adipogenesis; Integrated Breast Cancer Pathway; DNA Damage Response (only ATM dependent);…	Aldosterone-regulated sodium reabsorption; Type II diabetes mellitus; Longevity regulating pathway; MicroRNAs in cancer; Regulation of lipolysis in adipocytes; Longevity regulating pathway - multiple species; mTOR signaling pathway; PI3K-Akt signaling pathway; Neurotrophin signaling pathway; Insulin resistance; FoxO signaling pathway; Adipocytokine signaling pathway; Non-alcoholic fatty liver dis…	1.396		NP_055563.1	metabolic process;regulation of biological process;response to stimulus;transport	protein binding	9784	ENSG00000115234.10	SNX17			-1.57729
NP_001171634.2	metabolic process;regulation of biological process;response to stimulus	catalytic activity;nucleotide binding	3033		HADH	Fatty Acid Biosynthesis; Mitochondrial LC-Fatty Acid Beta-Oxidation; Fatty Acid Beta Oxidation; Tryptophan metabolism		1.396		NP_000055.2	cell organization and biogenesis;defense response;metabolic process;regulation of biological process;response to stimulus;transport	catalytic activity;enzyme regulator activity;protein binding	718	ENSG00000125730.16	C3	TYROBP Causal Network; Complement and Coagulation Cascades; Allograft Rejection; Complement Activation	Complement and coagulation cascades; Tuberculosis; Viral carcinogenesis; Herpes simplex infection; Phagosome; Leishmaniasis; Legionellosis; Systemic lupus erythematosus; Pertussis; Chagas disease (American trypanosomiasis); Staphylococcus aureus infection	-1.5748
XP_016867753.1	regulation of biological process;response to stimulus	catalytic activity;metal ion binding;protein binding	5137		PDE1C	G Protein Signaling Pathways		1.396		XP_011510069.1	transport	protein binding	729540		RGPD6			-1.5748
NP_056541.2	metabolic process	protein binding	50717	ENSG00000132716.18	DCAF8			1.395		NP_001019386.1	cell organization and biogenesis;regulation of biological process	metal ion binding;protein binding	54751	ENSG00000162458.12	FBLIM1			-1.57233
NP_055385.3	regulation of biological process;transport	enzyme regulator activity;metal ion binding;protein binding;transporter activity	26286	ENSG00000242247.10	ARFGAP3		Endocytosis	1.393		NP_653168.2	regulation of biological process	RNA binding	90806	ENSG00000174606.13	ANGEL2			-1.57233
NP_065194.2	cell differentiation;cell organization and biogenesis	protein binding;structural molecule activity	85378		TUBGCP6			1.393		NP_001231892.1	response to stimulus	catalytic activity;nucleotide binding;protein binding	89797	ENSG00000166833.19	NAV2			-1.57233
NP_001257817.1	metabolic process;transport	protein binding;transporter activity	1468	ENSG00000183048.11	SLC25A10			1.393		NP_056289.2	cell organization and biogenesis;defense response;metabolic process;regulation of biological process;response to stimulus	catalytic activity;metal ion binding;nucleotide binding;protein binding;RNA binding	25939	ENSG00000101347.8	SAMHD1			-1.56986
NP_001304028.1	metabolic process;regulation of biological process;response to stimulus	enzyme regulator activity;protein binding	11080	ENSG00000162616.8	DNAJB4			1.391		NP_001229712.1	defense response;regulation of biological process;response to stimulus	catalytic activity;DNA binding;metal ion binding;protein binding	7726	ENSG00000230230.7; ENSG00000231002.7; ENSG00000228881.7; ENSG00000137313.15; ENSG00000231641.9; ENSG00000234127.8; ENSG00000226060.7; ENSG00000234046.7	TRIM26			-1.56986
NP_060757.4	cell organization and biogenesis;regulation of biological process;response to stimulus	enzyme regulator activity;protein binding	94134	ENSG00000165322.17	ARHGAP12			1.391		NP_005132.2	cell organization and biogenesis;coagulation;defense response;metabolic process;regulation of biological process;response to stimulus;transport	protein binding;structural molecule activity	2244	ENSG00000171564.11	FGB	Complement and Coagulation Cascades; VEGFA-VEGFR2 Signaling Pathway; Blood Clotting Cascade	Complement and coagulation cascades; Platelet activation	-1.56986
NP_004159.2	metabolic process;transport	catalytic activity;nucleotide binding;protein binding	6389	ENSG00000073578.16	SDHA	Amino Acid metabolism; Electron Transport Chain; TCA Cycle and Deficiency of Pyruvate Dehydrogenase complex (PDHc); TCA Cycle	Metabolic pathways; Alzheimer's disease; Carbon metabolism; Oxidative phosphorylation; Huntington's disease; Non-alcoholic fatty liver disease (NAFLD); Parkinson's disease; Citrate cycle (TCA cycle)	1.39		NP_110517.2	cell death;metabolic process;regulation of biological process	protein binding	56259	ENSG00000132792.18	CTNNBL1		Spliceosome	-1.56986
NP_775762.1	metabolic process;regulation of biological process	protein binding;RNA binding	134353	ENSG00000155858.5	LSM11			1.39		NP_689531.2			121053	ENSG00000151131.10	C12orf45			-1.56986
NP_001007562.1		nucleotide binding	126298	ENSG00000167378.8	IRGQ			1.388		NP_003911.2	cell division;development;metabolic process;regulation of biological process;response to stimulus	protein binding	8914	ENSG00000111602.11	TIMELESS			-1.56986
XP_011538908.1	regulation of biological process	enzyme regulator activity;metal ion binding;protein binding	116983		ACAP3			1.388		NP_006561.1	cell communication;cell death;metabolic process;regulation of biological process;response to stimulus	catalytic activity;nucleotide binding;protein binding	10670	ENSG00000155876.5	RRAGA	Target Of Rapamycin (TOR) Signaling	mTOR signaling pathway	-1.56986
XP_005257419.1	cell differentiation;cell organization and biogenesis;cellular component movement;metabolic process;regulation of biological process;response to stimulus;transport	DNA binding;protein binding	4137		MAPT	Brain-Derived Neurotrophic Factor (BDNF) signaling pathway; Kit receptor signaling pathway; Notch Signaling Pathway; MAPK Signaling Pathway; IL-5 Signaling Pathway; IL-2 Signaling Pathway		1.386		NP_060600.2	cell organization and biogenesis;regulation of biological process;transport	protein binding	55164	ENSG00000144736.13	SHQ1			-1.56986
NP_003124.1	cell organization and biogenesis;regulation of biological process;transport	protein binding;RNA binding	6726; 653226	ENSG00000143742.12	SRP9		Protein export	1.386		NP_055661.3	cell organization and biogenesis;transport	protein binding	9897	ENSG00000164961.15	WASHC5		Endocytosis	-1.56986
NP_005680.1	cellular homeostasis;metabolic process;transport	catalytic activity;nucleotide binding;transporter activity	10058	ENSG00000115657.12	ABCB6		ABC transporters	1.385		XP_011528279.1	cell organization and biogenesis;metabolic process;response to stimulus	catalytic activity	158		ADSL	Nucleotide Metabolism		-1.5674
NP_001139400.1	metabolic process;regulation of biological process		79595	ENSG00000136715.17	SAP130			1.383		XP_016864962.1	regulation of biological process;response to stimulus	metal ion binding;protein binding;receptor activity	4163		MCC			-1.5674
NP_001338528.1	metabolic process	catalytic activity	57579		FAM135A			1.383		NP_859069.2	metabolic process	catalytic activity	253982	ENSG00000174939.10	ASPHD1			-1.56495
XP_016877626.1	cell organization and biogenesis;metabolic process;regulation of biological process;response to stimulus	catalytic activity;nucleotide binding;protein binding;receptor activity;signal transducer activity	3480		IGF1R	Human Thyroid Stimulating Hormone (TSH) signaling pathway; Senescence and Autophagy in Cancer; Endochondral Ossification; Apoptosis; MicroRNAs in cardiomyocyte hypertrophy; Insulin Signaling; Focal Adhesion		1.382		NP_060220.3	metabolic process	catalytic activity	54884	ENSG00000042445.13	RETSAT	Vitamin A and Carotenoid Metabolism	Retinol metabolism	-1.5625
NP_659489.1	metabolic process;response to stimulus;transport	catalytic activity;nucleotide binding;protein binding	139596	ENSG00000094841.13	UPRT		Metabolic pathways; Pyrimidine metabolism	1.381		XP_016875890.1	cell division;metabolic process;regulation of biological process	catalytic activity;metal ion binding	1638		DCT			-1.5625
NP_055209.2	cell death	protein binding	27069	ENSG00000165678.20	GHITM			1.381		NP_569735.1	metabolic process	catalytic activity	113189	ENSG00000169105.7	CHST14	Metapathway biotransformation	Glycosaminoglycan biosynthesis - chondroitin sulfate / dermatan sulfate	-1.5625
NP_005485.1	cell differentiation;cell organization and biogenesis;metabolic process;regulation of biological process	DNA binding;enzyme regulator activity;protein binding	10049	ENSG00000105993.14	DNAJB6			1.381		NP_116249.2	metabolic process;transport	protein binding	84946	ENSG00000135521.8	LTV1			-1.5625
NP_001287894.1	cell differentiation;development	metal ion binding;protein binding	1466	ENSG00000175183.9	CSRP2	Mesodermal Commitment Pathway; H19 action Rb-E2F1 signaling and CDK-beta-catenin activity		1.38		NP_060124.2	cell organization and biogenesis	nucleotide binding;protein binding	54809	ENSG00000205413.7	SAMD9			-1.56006
NP_002159.2	cell organization and biogenesis;metabolic process;regulation of biological process	catalytic activity;metal ion binding;nucleotide binding	3418	ENSG00000182054.9	IDH2	TCA Cycle	Carbon metabolism; 2-Oxocarboxylic acid metabolism; Peroxisome; Glutathione metabolism; Citrate cycle (TCA cycle); Metabolic pathways; Biosynthesis of amino acids	1.379		NP_001137498.1	cell death;metabolic process;response to stimulus	catalytic activity;nucleotide binding;protein binding	27158	ENSG00000188566.13	NDOR1			-1.56006
NP_036366.3	cell death;cell organization and biogenesis;development;metabolic process;regulation of biological process	DNA binding;metal ion binding;protein binding	23429	ENSG00000281766.2	RYBP			1.379		NP_056307.2			56905		C15orf39			-1.56006
NP_001264900.1	cellular component movement;metabolic process;response to stimulus	catalytic activity;nucleotide binding	84197	ENSG00000185900.9	SGK196			1.379		NP_001337014.1	cell organization and biogenesis	protein binding	219285	ENSG00000177409.11	SAMD9L			-1.56006
NP_705935.1	cell organization and biogenesis;cellular component movement	protein binding;structural molecule activity	7170	ENSG00000143549.19	TPM3	Striated Muscle Contraction		1.378		NP_064550.3	metabolic process;regulation of biological process;response to stimulus	catalytic activity;DNA binding;metal ion binding;protein binding	56852	ENSG00000070950.9	RAD18			-1.55763
NP_001265048.1	metabolic process;regulation of biological process	DNA binding;metal ion binding	7745	ENSG00000198315.10	ZKSCAN8			1.378		NP_001001995.1	cell differentiation;cell organization and biogenesis;regulation of biological process;transport		2824	ENSG00000046653.14	GPM6B			-1.55763
NP_003869.1	metabolic process;response to stimulus;transport	catalytic activity	8836	ENSG00000137563.11	GGH	Fluoropyrimidine Activity	Folate biosynthesis; Antifolate resistance	1.373		NP_067065.1	cell organization and biogenesis;metabolic process;regulation of biological process;transport	protein binding	58526	ENSG00000165175.15	MID1IP1			-1.55763
NP_054861.2	cell organization and biogenesis;metabolic process	catalytic activity;metal ion binding;protein binding;RNA binding	11164	ENSG00000165609.12	NUDT5		Purine metabolism	1.372		NP_004798.3	metabolic process	catalytic activity	9394	ENSG00000136720.6	HS6ST1	Metapathway biotransformation	Glycosaminoglycan biosynthesis - heparan sulfate / heparin	-1.55763
NP_006549.1	cell organization and biogenesis;metabolic process;regulation of biological process	protein binding;RNA binding	10656	ENSG00000131773.13	KHDRBS3			1.372		XP_005245072.1	cell differentiation	protein binding;RNA binding	23215		PRRC2C			-1.55521
XP_005271479.1	cell organization and biogenesis;metabolic process	catalytic activity	1798		DPAGT1			1.372		XP_011513484.1	cell death;cell proliferation;cellular component movement;metabolic process;regulation of biological process;response to stimulus	protein binding	221927		BRAT1			-1.55521
NP_065090.1	metabolic process	protein binding	57092	ENSG00000081154.11	PCNP			1.371		XP_005258164.1	cell organization and biogenesis;regulation of biological process	protein binding	55125		CEP192	Gastric Cancer Network 1		-1.55521
NP_003084.1	cell organization and biogenesis;metabolic process	metal ion binding;protein binding;RNA binding	6631	ENSG00000124562.9	SNRPC		Spliceosome	1.371		NP_006485.2	cell differentiation;metabolic process;regulation of biological process	DNA binding	2077	ENSG00000105722.9	ERF			-1.55521
NP_001262.3	cell differentiation;cell organization and biogenesis;metabolic process;regulation of biological process;response to stimulus	catalytic activity;DNA binding;nucleotide binding;protein binding;RNA binding	1106	ENSG00000173575.20	CHD2			1.371		NP_001804.2	cell division;cell organization and biogenesis;cellular component movement;development;regulation of biological process;transport	catalytic activity;motor activity;nucleotide binding;protein binding;transporter activity	1062	ENSG00000138778.11	CENPE			-1.5528
NP_004587.1	metabolic process;regulation of biological process	protein binding;RNA binding	6626	ENSG00000077312.8	SNRPA	mRNA Processing	Spliceosome	1.37		NP_001161957.1		protein binding	64860	ENSG00000125962.14	ARMCX5			-1.5528
NP_001273166.1	cell differentiation;development;transport	transporter activity	144195	ENSG00000173262.11	SLC2A14	NRF2 pathway		1.37		NP_002341.1	cell communication;cell differentiation;cell organization and biogenesis;cellular component movement;coagulation;defense response;metabolic process;regulation of biological process;response to stimulus;transport	catalytic activity;nucleotide binding;protein binding;signal transducer activity	4067	ENSG00000254087.7	LYN	Microglia Pathogen Phagocytosis Pathway; RANKL/RANK (Receptor activator of NFKB (ligand)) Signaling Pathway; IL-3 Signaling Pathway; B Cell Receptor Signaling Pathway; Chemokine signaling pathway; Kit receptor signaling pathway; IL-5 Signaling Pathway	Chemokine signaling pathway; Long-term depression; Fc gamma R-mediated phagocytosis; B cell receptor signaling pathway; Platelet activation; Viral carcinogenesis; Epithelial cell signaling in Helicobacter pylori infection; Fc epsilon RI signaling pathway; NF-kappa B signaling pathway; Epstein-Barr virus infection	-1.55039
NP_938149.2	metabolic process	catalytic activity;RNA binding	23193	ENSG00000089597.16	GANAB			1.37		XP_016880198.1	cell organization and biogenesis;metabolic process;transport	protein binding	50628		GEMIN4			-1.54799
NP_005475.2	metabolic process;regulation of biological process;response to stimulus	catalytic activity;DNA binding;protein binding	10038	ENSG00000129484.13	PARP2	NAD+ biosynthetic pathways	Base excision repair; Apoptosis	1.37		NP_981942.1		catalytic activity;metal ion binding	255374	ENSG00000214309.4	MBLAC1			-1.5456
NP_001182407.1	cell organization and biogenesis;regulation of biological process;response to stimulus;transport	protein binding;signal transducer activity	10342	ENSG00000114354.13	TFG		Pathways in cancer; Thyroid cancer	1.369		NP_114381.1	cell organization and biogenesis;metabolic process;regulation of biological process;reproduction	catalytic activity;protein binding;RNA binding	7458	ENSG00000106682.14	EIF4H	Translation Factors		-1.5456
NP_006546.1	cell organization and biogenesis;transport	catalytic activity;protein binding	10652	ENSG00000106636.7	YKT6		SNARE interactions in vesicular transport	1.369		NP_001307524.1	cell differentiation;cell growth;cell organization and biogenesis;metabolic process;regulation of biological process;response to stimulus	catalytic activity;nucleotide binding;protein binding;RNA binding	1655	ENSG00000108654.13	DDX5		Transcriptional misregulation in cancer; Spliceosome; Proteoglycans in cancer	-1.54321
XP_016870990.1	cell organization and biogenesis;regulation of biological process;response to stimulus;transport	protein binding	10580		SORBS1	Insulin Signaling; Integrin-mediated Cell Adhesion		1.369		XP_016874408.1	cell organization and biogenesis;development;metabolic process;regulation of biological process;response to stimulus	catalytic activity;DNA binding;metal ion binding;nucleotide binding;protein binding;RNA binding	1663		DDX11			-1.54321
NP_002148.1	cell differentiation;metabolic process;regulation of biological process;response to stimulus	metal ion binding;nucleotide binding;protein binding;RNA binding	3336	ENSG00000115541.10	HSPE1			1.368		NP_005946.2	metabolic process;regulation of biological process;response to stimulus	DNA binding;metal ion binding;protein binding	4520	ENSG00000188786.9	MTF1	Copper homeostasis; Zinc homeostasis		-1.54321
NP_443749.5	regulation of biological process		114299	ENSG00000243444.7	PALM2			1.368		NP_003249.3	cell organization and biogenesis;metabolic process	catalytic activity;metal ion binding;nucleotide binding;protein binding	7083	ENSG00000167900.11	TK1	Fluoropyrimidine Activity	Drug metabolism - other enzymes; Metabolic pathways; Pyrimidine metabolism	-1.54083
XP_016863143.1	cellular homeostasis;metabolic process;regulation of biological process;response to stimulus;transport	protein binding;transporter activity	10463		SLC30A9	Zinc homeostasis		1.367		NP_000230.1	defense response;metabolic process;response to stimulus;transport	catalytic activity;protein binding	4069	ENSG00000090382.6	LYZ		Salivary secretion	-1.54083
NP_003086.1	cell organization and biogenesis;metabolic process;transport	protein binding;RNA binding	6636	ENSG00000139343.10	SNRPF	mRNA Processing	Spliceosome	1.366		NP_079229.2	metabolic process	catalytic activity;protein binding	80018	ENSG00000111300.9	NAA25			-1.54083
NP_079539.2		metal ion binding;protein binding;RNA binding	80742	ENSG00000228186.10; ENSG00000206491.12; ENSG00000233564.10; ENSG00000223887.10; ENSG00000204576.11; ENSG00000223766.10; ENSG00000229202.10	PRR3			1.365		NP_001305645.1	metabolic process;regulation of biological process	protein binding	55709		KBTBD4			-1.54083
NP_001303880.1			55425	ENSG00000133114.17	GPALPP1			1.365		NP_001129419.1	metabolic process	catalytic activity;protein binding	81605	ENSG00000167118.10	URM1			-1.54083
NP_001265484.1	metabolic process;regulation of biological process	catalytic activity;nucleotide binding;protein binding	10477	ENSG00000170035.15	UBE2E3		Ubiquitin mediated proteolysis	1.365		NP_066956.1	cell differentiation;defense response;metabolic process;regulation of biological process;response to stimulus	catalytic activity;metal ion binding;nucleotide binding;protein binding;RNA binding	6041	ENSG00000135828.11	RNASEL	Senescence and Autophagy in Cancer	NOD-like receptor signaling pathway; Influenza A; Herpes simplex infection; Hepatitis C	-1.53846
NP_653171.1			90861	ENSG00000206053.12	HN1L			1.364		NP_001527.3	cell organization and biogenesis;metabolic process;regulation of biological process;response to stimulus	catalytic activity;DNA binding;nucleotide binding;protein binding;RNA binding	3276	ENSG00000126457.21	PRMT1	Energy Metabolism; Tryptophan metabolism; Interferon type I signaling pathways; mRNA Processing		-1.5361
NP_005862.1	cell death;metabolic process	protein binding;RNA binding	10285	ENSG00000119953.12	SMNDC1		Spliceosome	1.363		NP_001035982.1	cell organization and biogenesis	protein binding	81624	ENSG00000139734.17	DIAPH3	Regulation of Actin Cytoskeleton	Regulation of actin cytoskeleton	-1.5361
XP_005271584.1			29087		THYN1			1.363		NP_057427.3	cell differentiation;cell division;cell organization and biogenesis;cell proliferation;metabolic process;regulation of biological process;response to stimulus;transport	catalytic activity;motor activity;protein binding;transporter activity	1063	ENSG00000117724.12	CENPF	Gastric Cancer Network 1		-1.53374
NP_001290549.1	metabolic process;transport	catalytic activity;DNA binding	1774	ENSG00000013563.13	DNASE1L1			1.363		NP_060676.2	cell organization and biogenesis;regulation of biological process;response to stimulus;transport	protein binding;transporter activity	55737	ENSG00000069329.16	VPS35		Endocytosis	-1.53374
NP_001157661.1	transport	protein binding	10226	ENSG00000105355.8	PLIN3			1.363		XP_005244832.1	cell differentiation;cell organization and biogenesis;cell proliferation;cellular component movement;metabolic process;regulation of biological process;response to stimulus	enzyme regulator activity;metal ion binding;protein binding	6497		SKI	TGF-beta Receptor Signaling; TGF-beta Signaling Pathway		-1.53374
NP_001120700.1	regulation of biological process	protein binding	10951	ENSG00000108468.14	CBX1			1.362		XP_011537059.1	cell organization and biogenesis;regulation of biological process;transport	protein binding	80184		CEP290			-1.53374
NP_057308.1	cell division;cell organization and biogenesis;regulation of biological process;transport	protein binding	51429	ENSG00000130340.15	SNX9			1.362		XP_011509159.1	cell organization and biogenesis;metabolic process;regulation of biological process	protein binding;structural molecule activity	23363		OBSL1			-1.52905
NP_004956.5	cell organization and biogenesis;metabolic process;regulation of biological process;response to stimulus	DNA binding;protein binding	3150	ENSG00000205581.10	HMGN1	p38 MAPK Signaling Pathway; ATM Signaling Network in Development and Disease	Herpes simplex infection	1.362		NP_115758.3	transport	protein binding	84342	ENSG00000272617.2	COG8			-1.52905
NP_001271271.1	metabolic process;response to stimulus	catalytic activity	154807	ENSG00000196715.5	VKORC1L1			1.362		NP_005902.1	cell organization and biogenesis;metabolic process	catalytic activity;metal ion binding;nucleotide binding;protein binding	4144	ENSG00000168906.12	MAT2A	Methylation Pathways; One carbon metabolism and related pathways; Trans-sulfuration and one carbon metabolism	Cysteine and methionine metabolism; Metabolic pathways; Biosynthesis of amino acids	-1.52672
NP_000231.1	metabolic process	catalytic activity	4128	ENSG00000189221.9	MAOA	Amino Acid metabolism; Dopamine metabolism; Sudden Infant Death Syndrome (SIDS) Susceptibility Pathways; Oxidative Stress; Melatonin metabolism and effects; Serotonin Transporter Activity; Biogenic Amine Synthesis	Tyrosine metabolism; Metabolic pathways; Phenylalanine metabolism; Amphetamine addiction; Serotonergic synapse; Tryptophan metabolism; Cocaine addiction; Histidine metabolism; Arginine and proline metabolism; Alcoholism; Drug metabolism - cytochrome P450; Glycine, serine and threonine metabolism; Dopaminergic synapse	1.361		NP_114072.1	cell differentiation;development;regulation of biological process;response to stimulus	protein binding;receptor activity;signal transducer activity	8325	ENSG00000177283.7	FZD8	Wnt Signaling Pathway and Pluripotency; ESC Pluripotency Pathways; Regulation of Wnt/B-catenin Signaling by Small Molecule Compounds; Mesodermal Commitment Pathway; Wnt Signaling Pathway; Wnt Signaling in Kidney Disease; Association Between Physico-Chemical Features and Toxicity Associated Pathways; Ectoderm Differentiation	Pathways in cancer; Signaling pathways regulating pluripotency of stem cells; Melanogenesis; Hippo signaling pathway; mTOR signaling pathway; Wnt signaling pathway; HTLV-I infection; Breast cancer; Basal cell carcinoma; Proteoglycans in cancer	-1.52672
XP_011515432.1	cell organization and biogenesis	protein binding;RNA binding;structural molecule activity	5339		PLEC			1.361		NP_003704.3	cellular component movement;metabolic process;regulation of biological process;response to stimulus	catalytic activity;protein binding	8613	ENSG00000162407.8	PPAP2B	Triacylglyceride Synthesis	Glycerophospholipid metabolism; Ether lipid metabolism; Metabolic pathways; Sphingolipid metabolism; Phospholipase D signaling pathway; Fat digestion and absorption; Fc gamma R-mediated phagocytosis; Choline metabolism in cancer; Glycerolipid metabolism	-1.52439
XP_011536860.1	transport	protein binding;transporter activity	55652		SLC48A1			1.36		NP_001288172.1	cellular component movement;regulation of biological process;response to stimulus	enzyme regulator activity;protein binding	396		ARHGDIA			-1.52439
NP_001352.2	metabolic process;regulation of biological process;response to stimulus;transport	catalytic activity;nucleotide binding	1723	ENSG00000102967.11	DHODH		Metabolic pathways; Pyrimidine metabolism	1.359		NP_001035109.1	cell differentiation;cell organization and biogenesis;cell proliferation;development;regulation of biological process;response to stimulus;transport	protein binding	10447; 51384	ENSG00000196937.10	WNT16	DNA Damage Response (only ATM dependent); Wnt Signaling Pathway and Pluripotency; Wnt Signaling Pathway		-1.52207
NP_112420.1	cell communication;metabolic process;regulation of biological process;response to stimulus;transport	DNA binding;protein binding;RNA binding	3178	ENSG00000135486.17	HNRNPA1	mRNA Processing	Spliceosome	1.359		NP_001186803.1	metabolic process	catalytic activity;metal ion binding	8703	ENSG00000158850.14	B4GALT3		Glycosaminoglycan biosynthesis - keratan sulfate; N-Glycan biosynthesis; Other types of O-glycan biosynthesis; Metabolic pathways; Glycosphingolipid biosynthesis - lacto and neolacto series	-1.52207
NP_001298240.1	coagulation;metabolic process	catalytic activity	79001		VKORC1			1.357		XP_011530623.1	regulation of biological process	protein binding	84162		KIAA1109			-1.52207
NP_443131.2	cell organization and biogenesis	protein binding	114787	ENSG00000169258.6	GPRIN1	Mecp2 and Associated Rett Syndrome		1.356		NP_002100.2	cell organization and biogenesis;metabolic process	catalytic activity;nucleotide binding;protein binding	3035	ENSG00000170445.12	HARS	Allograft Rejection	Aminoacyl-tRNA biosynthesis	-1.51976
NP_002096.1	cell organization and biogenesis;metabolic process;regulation of biological process;response to stimulus	DNA binding;protein binding	3014	ENSG00000188486.3	H2AFX	DNA Damage Response; Proteasome Degradation; miRNA Regulation of DNA Damage Response; miRNAs involved in DNA damage response; ATM Signaling Network in Development and Disease	Systemic lupus erythematosus; Alcoholism	1.355		NP_002954.2	cell differentiation;defense response;regulation of biological process;response to stimulus;transport	metal ion binding;protein binding	6278	ENSG00000143556.8	S100A7			-1.51976
NP_003170.1	cell organization and biogenesis;regulation of biological process;response to stimulus;transport	protein binding;transporter activity	6855	ENSG00000102003.10	SYP	Synaptic Vesicle Pathway		1.355		NP_660215.1	defense response;metabolic process;regulation of biological process;response to stimulus	catalytic activity;metal ion binding;protein binding	81559	ENSG00000154370.15	TRIM11			-1.51976
XP_016879389.1	cell organization and biogenesis;metabolic process;regulation of biological process;response to stimulus	RNA binding	9665		MARF1			1.355		NP_036442.3	cell organization and biogenesis;cellular component movement;metabolic process;transport	catalytic activity;DNA binding;metal ion binding;motor activity;nucleotide binding;protein binding	24137	ENSG00000090889.11	KIF4A	Retinoblastoma (RB) in Cancer		-1.51745
NP_077309.1	cell division	protein binding	79187	ENSG00000105255.10	FSD1			1.354		XP_011536130.1	cell organization and biogenesis;metabolic process;regulation of biological process	protein binding;RNA binding	113251		LARP4			-1.51745
XP_011509081.1	metabolic process;regulation of biological process;response to stimulus;transport	catalytic activity;metal ion binding;nucleotide binding;protein binding	200576		PIKFYVE			1.354		NP_000120.2	coagulation;metabolic process;response to stimulus;transport	catalytic activity;metal ion binding	2162	ENSG00000124491.15	F13A1		Complement and coagulation cascades	-1.51745
NP_001271317.1	cell organization and biogenesis;metabolic process;regulation of biological process	nucleotide binding;protein binding;RNA binding	9221	ENSG00000166197.16	NOLC1			1.354		NP_060542.4	metabolic process;regulation of biological process	protein binding;RNA binding	55127	ENSG00000119285.10	HEATR1		Ribosome biogenesis in eukaryotes	-1.51515
NP_057501.2	cellular homeostasis;metabolic process;regulation of biological process	catalytic activity;metal ion binding;protein binding	51218	ENSG00000182512.4	GLRX5			1.353		NP_003391.1	cell organization and biogenesis;regulation of biological process;response to stimulus;transport	protein binding;RNA binding;transporter activity	7514	ENSG00000082898.16	XPO1	eIF5A regulation in response to inhibition of the nuclear export system	HTLV-I infection; Epstein-Barr virus infection; RNA transport; Ribosome biogenesis in eukaryotes; Influenza A	-1.51515
NP_112192.2	defense response;regulation of biological process;response to stimulus;transport	protein binding	81622	ENSG00000110057.7	UNC93B1			1.353		NP_001271.1	cell organization and biogenesis;regulation of biological process;response to stimulus	protein binding;RNA binding;translation regulator activity	1153	ENSG00000099622.13	CIRBP			-1.51515
NP_001230013.1	cell differentiation;cell organization and biogenesis;cellular component movement;cellular homeostasis;metabolic process;regulation of biological process;response to stimulus;transport	DNA binding;protein binding	3091	ENSG00000100644.16	HIF1A	Oncostatin M Signaling Pathway; Photodynamic therapy-induced HIF-1 survival signaling; Angiogenesis; Notch Signaling Pathway; Focal Adhesion-PI3K-Akt-mTOR-signaling pathway; Hepatitis C and Hepatocellular Carcinoma; miR-148a/miR-31/FIH1/HIF1alpha-Notch signaling in glioblastoma; Sudden Infant Death Syndrome (SIDS) Susceptibility Pathways; AGE/RAGE pathway; Adipogenesis; LncRNA-mediated mechanisms…		1.352		XP_016865877.1	metabolic process	catalytic activity;nucleotide binding	221264		AK9			-1.51515
NP_060102.1	regulation of biological process;response to stimulus	protein binding;RNA binding	55602	ENSG00000168564.5	CDKN2AIP			1.351		NP_004273.1	metabolic process;regulation of biological process	enzyme regulator activity;nucleotide binding;protein binding	9532	ENSG00000112208.11	BAG2		Protein processing in endoplasmic reticulum	-1.51515
NP_001265045.1	cell differentiation;cell organization and biogenesis;cellular component movement;development;regulation of biological process;response to stimulus	protein binding	3897	ENSG00000198910.12	L1CAM		Axon guidance; Cell adhesion molecules (CAMs)	1.35		NP_001336363.1	cell organization and biogenesis;regulation of biological process;response to stimulus;transport	metal ion binding;protein binding;transporter activity	9765		ZFYVE16	TGF-beta Signaling Pathway	Endocytosis; TGF-beta signaling pathway	-1.51286
NP_001292553.1	regulation of biological process;response to stimulus	enzyme regulator activity;metal ion binding;protein binding	805		CALM2	Glycogen Metabolism; Calcium Regulation in the Cardiac Cell; Myometrial Relaxation and Contraction Pathways		1.349		NP_808800.1	cell organization and biogenesis;metabolic process;regulation of biological process	protein binding	51280	ENSG00000135052.16	GOLM1			-1.51286
NP_002023.2	cellular homeostasis;metabolic process;regulation of biological process;response to stimulus;transport	catalytic activity;metal ion binding;protein binding	2495	ENSG00000167996.15	FTH1	Iron metabolism in placenta; NRF2 pathway	Mineral absorption	1.349		NP_000066.1	cell division;cell organization and biogenesis;development;metabolic process;regulation of biological process;response to stimulus	catalytic activity;enzyme regulator activity;nucleotide binding;protein binding	1019	ENSG00000135446.16	CDK4	H19 action Rb-E2F1 signaling and CDK-beta-catenin activity; PPAR Alpha Pathway; Signaling Pathways in Glioblastoma; DNA Damage Response; Retinoblastoma (RB) in Cancer; Cell Cycle; Ovarian Infertility Genes; T-Cell antigen Receptor (TCR) pathway during Staphylococcus aureus infection; Spinal Cord Injury; miRNA Regulation of DNA Damage Response; Bladder Cancer; Human Thyroid Stimulating Hormone (TS…	Glioma; Non-small cell lung cancer; Cell cycle; Hepatitis B; Measles; Viral carcinogenesis; Melanoma; Pathways in cancer; PI3K-Akt signaling pathway; Chronic myeloid leukemia; Bladder cancer; Tight junction; p53 signaling pathway; AGE-RAGE signaling pathway in diabetic complications; Breast cancer; Pancreatic cancer; T cell receptor signaling pathway; Endocrine resistance; Small cell lung cancer;…	-1.51286
NP_851939.1	metabolic process	catalytic activity;metal ion binding;protein binding	51661	ENSG00000079150.17	FKBP7			1.349		NP_055606.1	cell death;cell organization and biogenesis;cell proliferation;metabolic process;regulation of biological process;response to stimulus	catalytic activity;metal ion binding;nucleotide binding;protein binding	9833	ENSG00000165304.7	MELK			-1.51057
NP_001108072.1			26099	ENSG00000055070.16	SZRD1			1.349		NP_055111.1	metabolic process;regulation of biological process	catalytic activity;protein binding	23473	ENSG00000131375.9	CAPN7	Integrin-mediated Cell Adhesion		-1.51057
NP_001257655.1	cell death;metabolic process;regulation of biological process	enzyme regulator activity;protein binding	23786	ENSG00000099968.17	BCL2L13	Regulation of Apoptosis by Parathyroid Hormone-related Protein		1.348		NP_061135.2	metabolic process	catalytic activity;nucleotide binding;RNA binding	55510	ENSG00000080007.7	DDX43			-1.51057
NP_821158.2	metabolic process;regulation of biological process	catalytic activity;protein binding	2686	ENSG00000131067.16	GGT7		Taurine and hypotaurine metabolism; Metabolic pathways; Glutathione metabolism	1.348		NP_001776.1	cell organization and biogenesis;metabolic process;regulation of biological process;response to stimulus;transport	catalytic activity;metal ion binding;protein binding	978	ENSG00000158825.5	CDA	Fluoropyrimidine Activity	Pyrimidine metabolism; Drug metabolism - other enzymes; Metabolic pathways	-1.51057
NP_001006934.1	metabolic process;regulation of biological process	protein binding	85012	ENSG00000196507.10	TCEAL3			1.347		NP_001265362.1	cell organization and biogenesis;cell proliferation;coagulation;metabolic process;regulation of biological process;response to stimulus	catalytic activity;enzyme regulator activity;nucleotide binding;protein binding	5573	ENSG00000108946.14	PRKAR1A	Mesodermal Commitment Pathway; Sudden Infant Death Syndrome (SIDS) Susceptibility Pathways; Myometrial Relaxation and Contraction Pathways; miRs in Muscle Cell Differentiation; Calcium Regulation in the Cardiac Cell; G Protein Signaling Pathways	Insulin signaling pathway	-1.5083
NP_005497.1	cell organization and biogenesis;regulation of biological process;transport	protein binding;receptor activity	950	ENSG00000138760.9	SCARB2	Primary Focal Segmental Glomerulosclerosis FSGS	Lysosome	1.347		NP_002680.2	cell organization and biogenesis;cellular homeostasis;metabolic process;transport	catalytic activity;DNA binding;protein binding	23649	ENSG00000014138.8	POLA2	DNA Replication; G1 to S cell cycle control	Pyrimidine metabolism; Purine metabolism; Metabolic pathways; DNA replication	-1.5083
NP_005825.1	transport	protein binding;transporter activity	10245	ENSG00000126768.12	TIMM17B			1.347		NP_001435.1	metabolic process;transport	protein binding;transporter activity	2171	ENSG00000164687.10	FABP5	PPAR signaling pathway	PPAR signaling pathway	-1.5083
XP_016869392.1	metabolic process;regulation of biological process	DNA binding;protein binding	84232		MAF1			1.347		NP_004648.1	cell organization and biogenesis	protein binding	8436	ENSG00000168497.4	SDPR			-1.5083
XP_016856104.1	cell organization and biogenesis;cell proliferation;metabolic process;regulation of biological process;response to stimulus;transport	catalytic activity;DNA binding;metal ion binding;motor activity;protein binding	2060		EPS15	EGF/EGFR Signaling Pathway; VEGFA-VEGFR2 Signaling Pathway		1.346		NP_001265319.1	transport	protein binding;transporter activity	81539	ENSG00000111371.15	SLC38A1	Synaptic Vesicle Pathway		-1.5083
NP_001303.1	regulation of biological process	metal ion binding;protein binding	1397	ENSG00000182809.10	CRIP2			1.346		XP_005247846.1	development;regulation of biological process	DNA binding;metal ion binding;protein binding	80012		PHC3			-1.5083
NP_001152759.1	development;metabolic process	catalytic activity;protein binding	7167	ENSG00000111669.14	TPI1	Glycolysis and Gluconeogenesis; Cori Cycle; Fatty Acid Beta Oxidation	Inositol phosphate metabolism; Biosynthesis of amino acids; Fructose and mannose metabolism; Carbon metabolism; Metabolic pathways; Glycolysis / Gluconeogenesis	1.346		NP_036552.1	defense response;regulation of biological process;response to stimulus	DNA binding;protein binding;RNA binding	24138	ENSG00000152778.8	IFIT5			-1.5083
NP_001075.1	cell organization and biogenesis;metabolic process;response to stimulus	catalytic activity;metal ion binding;protein binding	8985	ENSG00000106397.11	PLOD3		Lysine degradation; Other types of O-glycan biosynthesis	1.345		NP_004406.2	cell death;cell differentiation;cell organization and biogenesis;metabolic process;regulation of biological process;response to stimulus;transport	catalytic activity;motor activity;protein binding;RNA binding;structural molecule activity	1832	ENSG00000096696.13	DSP	Arrhythmogenic Right Ventricular Cardiomyopathy; Lung fibrosis	Arrhythmogenic right ventricular cardiomyopathy (ARVC)	-1.50602
NP_955369.1	transport		374395	ENSG00000185475.10	TMEM179B			1.345		NP_001123995.1	metabolic process;regulation of biological process	DNA binding;protein binding;RNA binding	7812	ENSG00000009307.15	CSDE1			-1.50602
NP_001316712.1	metabolic process	catalytic activity;protein binding	201562		PTPLB			1.345		NP_003575.2	metabolic process	catalytic activity;RNA binding	8446	ENSG00000144048.10	DUSP11			-1.50602
NP_001295126.1	cell organization and biogenesis;transport		6747	ENSG00000114850.6	SSR3			1.345		NP_009035.3	cell organization and biogenesis;metabolic process;response to stimulus;transport	protein binding;RNA binding;structural molecule activity	4736	ENSG00000198755.10	RPL10A	Cytoplasmic Ribosomal Proteins	Ribosome	-1.50376
XP_011539625.1		protein binding	339448		C1orf174			1.345		NP_060205.3		protein binding	55622	ENSG00000018699.11	TTC27			-1.50376
NP_002097.1	regulation of biological process;response to stimulus	DNA binding;protein binding	3015	ENSG00000164032.11	H2AFZ	Proteasome Degradation; Retinoblastoma (RB) in Cancer	Systemic lupus erythematosus; Alcoholism	1.344		NP_001017420.1	cell differentiation;metabolic process;regulation of biological process;response to stimulus	catalytic activity;metal ion binding	157570	ENSG00000171320.14	ESCO2			-1.50376
NP_067041.1	metabolic process;response to stimulus	protein binding	58493	ENSG00000148153.13	INIP			1.344		NP_001138732.1	cellular homeostasis;metabolic process;regulation of biological process;response to stimulus;transport	protein binding	8031	ENSG00000266412.5	NCOA4	Androgen receptor signaling pathway; Exercise-induced Circadian Regulation		-1.50376
NP_001257376.1	cell differentiation;metabolic process;regulation of biological process;response to stimulus	catalytic activity;nucleotide binding	37	ENSG00000072778.19	ACADVL	Mitochondrial LC-Fatty Acid Beta-Oxidation; Fatty Acid Beta Oxidation		1.343		NP_057212.1	cellular component movement;transport	protein binding;structural molecule activity	22820	ENSG00000181789.14	COPG1			-1.5015
XP_011510380.1	metabolic process;transport	catalytic activity;nucleotide binding;transporter activity	8647		ABCB11	Drug Induction of Bile Acid Pathway; Farnesoid X Receptor Pathway; Nuclear Receptors in Lipid Metabolism and Toxicity		1.343		NP_001596.2	metabolic process;regulation of biological process	catalytic activity;metal ion binding;nucleotide binding;RNA binding	16	ENSG00000090861.15	AARS		Aminoacyl-tRNA biosynthesis	-1.5015
NP_001307906.1	metabolic process	catalytic activity;metal ion binding	4122		MAN2A2			1.343		NP_061982.3	metabolic process	catalytic activity	56052	ENSG00000033011.11	ALG1		Metabolic pathways; N-Glycan biosynthesis	-1.5015
XP_016856690.1	cellular component movement;defense response;regulation of biological process;response to stimulus	protein binding;receptor activity;signal transducer activity	3570		IL6R	IL-6 signaling pathway; Senescence and Autophagy in Cancer; Sudden Infant Death Syndrome (SIDS) Susceptibility Pathways		1.342		XP_011541883.1	metabolic process;regulation of biological process;response to stimulus	catalytic activity;nucleotide binding;protein binding;RNA binding	64848		YTHDC2			-1.5015
NP_001186549.1	metabolic process;regulation of biological process	protein binding	135112	ENSG00000111912.19	NCOA7	Aryl Hydrocarbon Receptor		1.342		NP_001289617.1	cell communication;cell organization and biogenesis;cellular homeostasis;metabolic process;regulation of biological process;response to stimulus;transport	antioxidant activity;catalytic activity;enzyme regulator activity;metal ion binding;protein binding;structural molecule activity;transporter activity	348		APOE	Apoptosis-related network due to altered Notch3 in ovarian cancer; Statin Pathway; Vitamin B12 Metabolism		-1.5015
XP_016858358.1	cellular component movement;regulation of biological process;response to stimulus;transport	protein binding	965		CD58			1.341		XP_011543498.1	transport	protein binding	5866		RAB3IL1			-1.5015
XP_016868908.1	metabolic process;regulation of biological process;transport	catalytic activity;metal ion binding;protein binding;structural molecule activity	444		ASPH			1.339		NP_001024.1	metabolic process	catalytic activity;nucleotide binding;protein binding	6240	ENSG00000167325.14	RRM1	Retinoblastoma (RB) in Cancer; Nucleotide Metabolism; Fluoropyrimidine Activity	Purine metabolism; Pyrimidine metabolism; Metabolic pathways; Glutathione metabolism	-1.49925
NP_001278825.1	cell organization and biogenesis;cellular homeostasis;regulation of biological process;response to stimulus;transport	catalytic activity;nucleotide binding;protein binding;transporter activity	5906	ENSG00000116473.14	RAP1A	VEGFA-VEGFR2 Signaling Pathway; Human Thyroid Stimulating Hormone (TSH) signaling pathway; Interferon type I signaling pathways; MAPK Signaling Pathway; Focal Adhesion; Chemokine signaling pathway; Integrated Breast Cancer Pathway; Brain-Derived Neurotrophic Factor (BDNF) signaling pathway; Serotonin Receptor 4/6/7 and NR3C Signaling; EGF/EGFR Signaling Pathway; Signaling of Hepatocyte Growth Fac…	Rap1 signaling pathway; Platelet activation; Ras signaling pathway; Pancreatic secretion; MAPK signaling pathway; cAMP signaling pathway; Leukocyte transendothelial migration; Renal cell carcinoma; Chemokine signaling pathway; Focal adhesion; Long-term potentiation; Neurotrophin signaling pathway	1.339		NP_775487.2	cell death	structural molecule activity	196374	ENSG00000170423.12	KRT78			-1.49925
NP_689449.1	cell organization and biogenesis;regulation of biological process;response to stimulus	enzyme regulator activity;protein binding	11135	ENSG00000128283.6	CDC42EP1			1.339		XP_011526347.1	cell organization and biogenesis;metabolic process	protein binding;RNA binding;structural molecule activity	51073	ENSG00000105364.13	MRPL4			-1.49925
NP_009146.2	cell organization and biogenesis;metabolic process;response to stimulus	catalytic activity;DNA binding;protein binding	11232	ENSG00000256525.6	POLG2		Metabolic pathways	1.338		NP_078991.3	cellular homeostasis;regulation of biological process		79770	ENSG00000113621.14	TXNDC15			-1.49925
NP_001339987.1	cell death;cell organization and biogenesis;metabolic process;regulation of biological process;response to stimulus;transport	metal ion binding;protein binding	2934	ENSG00000148180.19	GSN	Regulation of Actin Cytoskeleton; Senescence and Autophagy in Cancer		1.337		NP_071941.1	cell organization and biogenesis	protein binding	64431	ENSG00000075089.9	ACTR6			-1.49925
NP_055857.1	development;metabolic process;regulation of biological process	metal ion binding	23060	ENSG00000180357.9	ZNF609			1.337		XP_016859681.1	cell division;cell organization and biogenesis;regulation of biological process;response to stimulus	nucleotide binding;protein binding	4735		SEPT2			-1.49701
NP_004789.1	cell organization and biogenesis;cellular component movement;regulation of biological process;transport	catalytic activity;motor activity;nucleotide binding;protein binding	9371	ENSG00000101350.7	KIF3B			1.337		NP_054781.1	metabolic process	catalytic activity;metal ion binding	28987	ENSG00000141101.12	NOB1		Ribosome biogenesis in eukaryotes	-1.49701
XP_016878226.1	metabolic process	catalytic activity;nucleotide binding	9677		PPIP5K1			1.337		NP_001300950.1			9816	ENSG00000135763.9	URB2			-1.49701
NP_612457.1	metabolic process	catalytic activity;protein binding	98	ENSG00000170634.12	ACYP2		Pyruvate metabolism	1.336		NP_005792.1	metabolic process;regulation of biological process;response to stimulus	protein binding;RNA binding	10209	ENSG00000173812.10	EIF1	Translation Factors	RNA transport	-1.49701
NP_003715.3		DNA binding;protein binding;RNA binding	8629	ENSG00000234616.8	JRK			1.336		NP_037451.1	metabolic process	antioxidant activity;catalytic activity;protein binding	29914	ENSG00000120942.13	UBIAD1			-1.49701
NP_001309363.1	cell differentiation;metabolic process	protein binding;RNA binding	3189	ENSG00000096746.17	HNRNPH3			1.335		NP_932765.1	transport	protein binding	51622; 221960	ENSG00000146574.15; ENSG00000122674.11	CCZ1			-1.49701
NP_001188306.1	metabolic process	catalytic activity;protein binding	501		ALDH7A1			1.335		NP_612144.1	cell organization and biogenesis;metabolic process;regulation of biological process;response to stimulus;transport	catalytic activity;enzyme regulator activity;metal ion binding;protein binding;RNA binding	151636	ENSG00000163840.9	DTX3L	Notch Signaling Pathway	Notch signaling pathway	-1.49477
NP_055569.1	metabolic process	catalytic activity	9791	ENSG00000156471.12	PTDSS1	Kennedy pathway	Metabolic pathways; Glycerophospholipid metabolism	1.335		NP_000383.1	cellular homeostasis;metabolic process;response to stimulus;transport	catalytic activity;nucleotide binding;protein binding;transporter activity	1244		ABCC2	Constitutive Androstane Receptor Pathway; Codeine and Morphine Metabolism; Irinotecan Pathway; Photodynamic therapy-induced NFE2L2 (NRF2) survival signaling; Drug Induction of Bile Acid Pathway; Nuclear Receptors in Lipid Metabolism and Toxicity	Antifolate resistance; ABC transporters; Platinum drug resistance; Bile secretion	-1.49477
XP_016879218.1		protein binding	80262		C16orf70			1.335		NP_003225.2	cell differentiation;cell organization and biogenesis;cellular homeostasis;metabolic process;regulation of biological process;response to stimulus;transport	protein binding;receptor activity;RNA binding;transporter activity	7037	ENSG00000072274.12	TFRC	Iron metabolism in placenta	Endocytosis; Hematopoietic cell lineage; Phagosome; HIF-1 signaling pathway	-1.49254
NP_001310284.1	metabolic process;regulation of biological process	catalytic activity;protein binding;receptor activity;signal transducer activity	5791		PTPRE			1.335		NP_055105.2	cell differentiation;regulation of biological process	protein binding;RNA binding	23424	ENSG00000196116.7	TDRD7			-1.49254
NP_001120650.1	metabolic process	catalytic activity;metal ion binding	54872	ENSG00000174227.15	PIGG		Glycosylphosphatidylinositol (GPI)-anchor biosynthesis	1.335		NP_001093143.1	metabolic process;regulation of biological process	catalytic activity;DNA binding	401466	ENSG00000176731.11	C8orf59			-1.49254
XP_005256578.1	metabolic process	catalytic activity;metal ion binding	2027		ENO3	Glycolysis and Gluconeogenesis		1.335		XP_011513018.1	metabolic process	catalytic activity;protein binding	54898		ELOVL2			-1.49254
NP_001121689.1	cell organization and biogenesis;metabolic process;regulation of biological process;response to stimulus;transport	DNA binding;metal ion binding;protein binding;RNA binding	11168	ENSG00000164985.14	PSIP1			1.334		NP_071745.1	cell communication;metabolic process;regulation of biological process;response to stimulus	catalytic activity;metal ion binding	64167	ENSG00000164308.16	ERAP2			-1.49031
NP_036475.3	metabolic process;transport	catalytic activity;nucleotide binding;transporter activity	23530	ENSG00000112992.16	NNT		Nicotinate and nicotinamide metabolism; Metabolic pathways	1.333		XP_016880078.1	cell death;cell organization and biogenesis;cellular component movement;regulation of biological process;response to stimulus;transport	protein binding;signal transducer activity;structural molecule activity	3728		JUP	Arrhythmogenic Right Ventricular Cardiomyopathy; Corticotropin-releasing hormone signaling pathway		-1.4881
NP_001289307.1	cell organization and biogenesis;coagulation;metabolic process;regulation of biological process;transport	metal ion binding;protein binding	64145	ENSG00000131381.12	ZFYVE20		Endocytosis	1.333		NP_006724.2	cell organization and biogenesis	protein binding	2491	ENSG00000102384.13	CENPI			-1.4881
XP_005262075.4	regulation of biological process		54466		SPIN2A			1.333		NP_005041.1	metabolic process;transport	catalytic activity;nucleotide binding;transporter activity	5826	ENSG00000119688.20	ABCD4		Peroxisome; ABC transporters	-1.4881
NP_001123484.1	cell organization and biogenesis	protein binding;structural molecule activity	9351	ENSG00000065054.13	SLC9A3R2		Aldosterone-regulated sodium reabsorption	1.331		NP_006705.1	metabolic process	catalytic activity;metal ion binding;protein binding	10924	ENSG00000172594.12	SMPDL3A			-1.4881
NP_001153865.1	metabolic process;regulation of biological process	catalytic activity	83707		TRPT1			1.33		NP_064576.1	cell organization and biogenesis;metabolic process	structural molecule activity	56945	ENSG00000175110.11	MRPS22			-1.48588
NP_060686.2	metabolic process	catalytic activity;nucleotide binding	55229	ENSG00000157881.13	PANK4		Pantothenate and CoA biosynthesis; Metabolic pathways	1.33		XP_016865096.1		protein binding	55322		C5orf22			-1.48588
NP_004183.2	metabolic process	catalytic activity;protein binding	8623	ENSG00000169093.15	ASMTL			1.33		NP_060904.2	cell death;metabolic process	catalytic activity;metal ion binding;protein binding	55819	ENSG00000113269.13	RNF130			-1.48588
XP_016882845.1	cell organization and biogenesis;metabolic process;regulation of biological process	metal ion binding;protein binding;RNA binding	84337	ENSG00000130165.10	ELOF1			1.33		NP_001035088.2	regulation of biological process;response to stimulus	protein binding	644815	ENSG00000188522.14	FAM83G			-1.48588
NP_065700.1	cell organization and biogenesis;metabolic process;regulation of biological process;response to stimulus	enzyme regulator activity;protein binding;RNA binding	57332	ENSG00000141570.10	CBX8			1.329		NP_055484.3	cell organization and biogenesis;cellular component movement;metabolic process;regulation of biological process;response to stimulus;transport	protein binding;structural molecule activity	9688	ENSG00000102900.12	NUP93		RNA transport	-1.48368
XP_011521470.1	cell organization and biogenesis		54921	ENSG00000168802.12	CHTF8	Gastric cancer network 2		1.329		NP_115751.3	cell organization and biogenesis;regulation of biological process;response to stimulus	protein binding	84335	ENSG00000204673.10	AKT1S1	Target Of Rapamycin (TOR) Signaling; VEGFA-VEGFR2 Signaling Pathway; Focal Adhesion-PI3K-Akt-mTOR-signaling pathway; Senescence and Autophagy in Cancer		-1.48368
NP_000457.1	cell organization and biogenesis;metabolic process;response to stimulus;transport	catalytic activity;nucleotide binding;protein binding;RNA binding	5189	ENSG00000127980.15	PEX1		Peroxisome	1.329		XP_005248653.1		catalytic activity	79668		PARP8			-1.48368
NP_055971.2	cell organization and biogenesis;coagulation;metabolic process;regulation of biological process	catalytic activity;DNA binding;protein binding	23186	ENSG00000089902.9	RCOR1		Huntington's disease	1.328		NP_001304324.1	cell organization and biogenesis;metabolic process	catalytic activity;protein binding	83892		KCTD10			-1.48148
NP_112533.1	metabolic process;regulation of biological process;response to stimulus;transport	DNA binding;protein binding;RNA binding	3181	ENSG00000122566.20	HNRNPA2B1	mRNA Processing		1.328		NP_001334594.1	cell differentiation;cellular component movement;defense response;metabolic process;regulation of biological process;response to stimulus	catalytic activity;metal ion binding;nucleotide binding;protein binding;receptor activity;signal transducer activity	90	ENSG00000115170.13	ACVR1	ESC Pluripotency Pathways; Mesodermal Commitment Pathway	Signaling pathways regulating pluripotency of stem cells; Cytokine-cytokine receptor interaction; TGF-beta signaling pathway	-1.48148
NP_006433.2	metabolic process;regulation of biological process	DNA binding;protein binding	10589	ENSG00000175550.7	DRAP1			1.328		XP_016868163.1	metabolic process;regulation of biological process	metal ion binding;protein binding	83637		ZMIZ2			-1.48148
NP_085151.1	cell organization and biogenesis;metabolic process;regulation of biological process;response to stimulus	catalytic activity;protein binding	80854	ENSG00000145391.13	SETD7	Histone Modifications	FoxO signaling pathway; Lysine degradation	1.328		NP_001008708.1	metabolic process	catalytic activity	494143	ENSG00000143942.4	CHAC2			-1.47929
NP_061119.1	cell organization and biogenesis;regulation of biological process	DNA binding;protein binding	55506	ENSG00000099284.13	H2AFY2	Preimplantation Embryo	Systemic lupus erythematosus; Alcoholism	1.328		XP_006711626.1	cell differentiation;cell organization and biogenesis;cellular component movement;metabolic process;regulation of biological process;response to stimulus;transport	catalytic activity;nucleotide binding;protein binding	8394		PIP5K1A	Regulation of Actin Cytoskeleton; B Cell Receptor Signaling Pathway		-1.47929
NP_689619.1		protein binding	134265	ENSG00000157510.13	AFAP1L1			1.328		NP_001161212.1	cell organization and biogenesis;metabolic process;regulation of biological process;response to stimulus	catalytic activity;DNA binding;metal ion binding;protein binding	64754	ENSG00000185420.18	SMYD3	Histone Modifications		-1.47929
NP_036611.2	cell organization and biogenesis;regulation of biological process;response to stimulus;transport	enzyme regulator activity;protein binding;RNA binding	7532	ENSG00000170027.6	YWHAG	Calcium Regulation in the Cardiac Cell; Cell Cycle; Prolactin Signaling Pathway; Myometrial Relaxation and Contraction Pathways; Sudden Infant Death Syndrome (SIDS) Susceptibility Pathways	Cell cycle; Viral carcinogenesis; Hippo signaling pathway; PI3K-Akt signaling pathway; Oocyte meiosis; Epstein-Barr virus infection	1.327		XP_016870505.1	cell organization and biogenesis;metabolic process;regulation of biological process;transport	DNA binding;enzyme regulator activity;protein binding	6418		SET			-1.47929
NP_001244220.1	cellular homeostasis;transport	protein binding;transporter activity	84679	ENSG00000065923.9	SLC9A7			1.327		NP_079021.3	regulation of biological process;response to stimulus	protein binding	79801		SHCBP1			-1.4771
NP_003333.1	metabolic process	catalytic activity;nucleotide binding;protein binding	7326	ENSG00000132388.12	UBE2G1	Parkin-Ubiquitin Proteasomal System pathway; Parkinsons Disease Pathway	Ubiquitin mediated proteolysis; Parkinson's disease; Protein processing in endoplasmic reticulum	1.326		NP_001307540.1	metabolic process;regulation of biological process;transport	protein binding;RNA binding;transporter activity	3838	ENSG00000182481.8	KPNA2		Influenza A	-1.4771
NP_001093640.1	cell organization and biogenesis;cellular homeostasis	protein binding;RNA binding	10989	ENSG00000132305.20	IMMT			1.326		NP_001290163.1	cell proliferation;defense response;metabolic process;regulation of biological process;response to stimulus	catalytic activity;metal ion binding;RNA binding	3669	ENSG00000172183.14	ISG20			-1.4771
NP_004381.2	cell death;metabolic process;regulation of biological process;response to stimulus;transport	catalytic activity;enzyme regulator activity;protein binding;receptor activity;signal transducer activity	1512	ENSG00000103811.15	CTSH		Lysosome; Apoptosis	1.325		NP_068749.3	regulation of biological process;transport	protein binding	60561	ENSG00000135249.7	RINT1			-1.4771
NP_002473.2	cell organization and biogenesis;cell proliferation;metabolic process;response to stimulus;transport	protein binding	4678	ENSG00000132780.16	NASP			1.324		NP_001317598.1	metabolic process;regulation of biological process	catalytic activity;DNA binding;nucleotide binding;protein binding;RNA binding	6301	ENSG00000031698.12	SARS			-1.47493
NP_000282.1	cell differentiation;metabolic process;regulation of biological process;response to stimulus	catalytic activity;nucleotide binding;protein binding	5230	ENSG00000102144.13	PGK1	Photodynamic therapy-induced HIF-1 survival signaling; Cori Cycle; Glycolysis and Gluconeogenesis	Metabolic pathways; Carbon metabolism; Biosynthesis of amino acids; HIF-1 signaling pathway; Glycolysis / Gluconeogenesis	1.323		XP_016882931.1			90324		CCDC97			-1.47493
XP_005268185.1	cell organization and biogenesis;metabolic process;regulation of biological process	catalytic activity;protein binding	84312		BRMS1L			1.323		NP_001155002.1	metabolic process;regulation of biological process;response to stimulus	catalytic activity;protein binding;receptor activity;signal transducer activity	1438	ENSG00000198223.16	CSF2RA			-1.47493
NP_001231855.1	metabolic process	protein binding;RNA binding	9128	ENSG00000136875.12	PRPF4	mRNA Processing		1.323		NP_001020419.1	metabolic process	catalytic activity;metal ion binding;protein binding;RNA binding	1854	ENSG00000128951.13	DUT		Pyrimidine metabolism; Metabolic pathways	-1.47275
XP_006712803.1	cellular component movement;transport	metal ion binding;protein binding	79083		MLPH			1.323		NP_001153605.1	regulation of biological process;transport	protein binding;transporter activity	56479	ENSG00000185760.15	KCNQ5			-1.47275
NP_001127839.2	metabolic process;transport	transporter activity	6533	ENSG00000131389.16	SLC6A6	NRF2 pathway		1.323		NP_057510.4	metabolic process;regulation of biological process;response to stimulus	protein binding	51512		GTSE1		p53 signaling pathway	-1.47275
NP_006752.1	cell organization and biogenesis;cellular component movement;cellular homeostasis;metabolic process;regulation of biological process;response to stimulus;transport	protein binding;RNA binding	7531	ENSG00000108953.16; ENSG00000274474.3	YWHAE	VEGFA-VEGFR2 Signaling Pathway; Calcium Regulation in the Cardiac Cell; Cell Cycle; Sudden Infant Death Syndrome (SIDS) Susceptibility Pathways; Myometrial Relaxation and Contraction Pathways	Oocyte meiosis; Epstein-Barr virus infection; PI3K-Akt signaling pathway; Hippo signaling pathway; Viral carcinogenesis; Cell cycle; Neurotrophin signaling pathway	1.322		NP_036423.4	cell death;cell organization and biogenesis;metabolic process;regulation of biological process	catalytic activity;protein binding	9700	ENSG00000135476.11	ESPL1	Cell Cycle	Oocyte meiosis; Cell cycle	-1.47275
NP_005909.2	metabolic process	catalytic activity;nucleotide binding;protein binding;RNA binding	4191	ENSG00000146701.11	MDH2	TCA Cycle; Glycolysis and Gluconeogenesis; Amino Acid metabolism	Citrate cycle (TCA cycle); Glyoxylate and dicarboxylate metabolism; Pyruvate metabolism; Metabolic pathways; Cysteine and methionine metabolism; Carbon metabolism	1.32		NP_055316.2	cell division;cell organization and biogenesis;metabolic process	catalytic activity;nucleotide binding;protein binding	27338	ENSG00000108106.13	UBE2S		Ubiquitin mediated proteolysis	-1.47059
NP_001254772.1	cell organization and biogenesis;metabolic process;regulation of biological process;response to stimulus	catalytic activity;DNA binding;protein binding	9575	ENSG00000134852.14	CLOCK	Melatonin metabolism and effects; Exercise-induced Circadian Regulation	Circadian rhythm; Herpes simplex infection; Dopaminergic synapse	1.32		NP_005774.2	cellular homeostasis;metabolic process;regulation of biological process	catalytic activity;protein binding	10190	ENSG00000115514.11	TXNDC9			-1.47059
NP_004519.1	metabolic process;response to stimulus	antioxidant activity;catalytic activity;protein binding	4259	ENSG00000143198.12	MGST3	Metapathway biotransformation; NRF2 pathway	Chemical carcinogenesis; Glutathione metabolism; Drug metabolism - cytochrome P450; Platinum drug resistance; Metabolism of xenobiotics by cytochrome P450	1.319		XP_011509687.1	regulation of biological process	protein binding	55041		PLEKHB2			-1.47059
NP_001290185.1	metabolic process	metal ion binding;protein binding	22880	ENSG00000133422.12	MORC2			1.319		NP_060859.4	metabolic process;regulation of biological process;transport	transporter activity	55343	ENSG00000181830.8	SLC35C1			-1.47059
NP_006747.1	metabolic process;regulation of biological process;response to stimulus	DNA binding;metal ion binding;protein binding	6917	ENSG00000187735.13	TCEA1			1.318		NP_001146.2	cell organization and biogenesis;cellular homeostasis;regulation of biological process;response to stimulus;transport	metal ion binding;nucleotide binding;protein binding;transporter activity	309	ENSG00000197043.13	ANXA6	Calcium Regulation in the Cardiac Cell; Prostaglandin Synthesis and Regulation		-1.47059
XP_011543270.1	regulation of biological process	protein binding	28971	ENSG00000087884.14	AAMDC			1.318		NP_543012.1	response to stimulus	catalytic activity	124641	ENSG00000262664.2	OVCA2			-1.46843
NP_004640.4			8209; 102724023	ENSG00000160221.16	C21orf33	Gastric Cancer Network 1		1.317		NP_001171748.1	regulation of biological process	catalytic activity;nucleotide binding;protein binding;RNA binding	54552	ENSG00000130119.15	GNL3L		Ribosome biogenesis in eukaryotes	-1.46843
NP_057480.2	metabolic process;regulation of biological process	catalytic activity;receptor activity;signal transducer activity	51496	ENSG00000137770.13	CTDSPL2			1.317		NP_004214.1	metabolic process;regulation of biological process;response to stimulus	catalytic activity;protein binding	9246	ENSG00000156587.15	UBE2L6	Parkin-Ubiquitin Proteasomal System pathway; Parkinsons Disease Pathway	Ubiquitin mediated proteolysis; Parkinson's disease	-1.46843
NP_001129101.1		protein binding	129285	ENSG00000162869.15	PPP1R21			1.317		NP_004317.2	cell differentiation;regulation of biological process;response to stimulus	protein binding	607	ENSG00000116128.10	BCL9	Wnt/beta-catenin Signaling Pathway in Leukemia; Wnt Signaling Pathway Netpath		-1.46843
NP_001136270.1	cell organization and biogenesis	DNA binding;protein binding	124944	ENSG00000258315.5	C17orf49			1.317		NP_037470.1	metabolic process	catalytic activity	29880	ENSG00000120697.8	ALG5		N-Glycan biosynthesis; Metabolic pathways	-1.46843
NP_006727.2	metabolic process;regulation of biological process;response to stimulus	enzyme regulator activity;protein binding	3300	ENSG00000135924.15	DNAJB2		Protein processing in endoplasmic reticulum	1.316		NP_995314.1	cell death;cell organization and biogenesis;regulation of biological process;response to stimulus	protein binding	10787	ENSG00000061676.14	NCKAP1	Exercise-induced Circadian Regulation; Regulation of Actin Cytoskeleton		-1.46628
NP_055109.1	cell organization and biogenesis;transport	protein binding;receptor activity	23471	ENSG00000067167.7	TRAM1	TLR4 Signaling and Tolerance	Protein processing in endoplasmic reticulum	1.315		NP_000909.2	cell organization and biogenesis;cellular homeostasis;metabolic process;regulation of biological process;response to stimulus	catalytic activity;metal ion binding;protein binding;RNA binding	5034	ENSG00000185624.14	P4HB		Protein processing in endoplasmic reticulum	-1.46628
NP_004444.2	metabolic process;response to stimulus;transport	catalytic activity;metal ion binding;nucleotide binding	2110	ENSG00000171503.11	ETFDH			1.314		NP_631908.1	metabolic process	catalytic activity;RNA binding	142940	ENSG00000165832.5	TRUB1			-1.46628
XP_011544158.2	cell organization and biogenesis;metabolic process	catalytic activity;metal ion binding;protein binding	4706		NDUFAB1	Electron Transport Chain; Oxidative phosphorylation		1.314		NP_000592.3	cell communication;cell organization and biogenesis;cell proliferation;cellular component movement;metabolic process;regulation of biological process;response to stimulus;transport	catalytic activity;protein binding	3082	ENSG00000019991.15	HGF	NRF2 pathway; Extracellular vesicle-mediated signaling in recipient cells; Focal Adhesion; Lung fibrosis; Differentiation Pathway; Signaling of Hepatocyte Growth Factor Receptor; Focal Adhesion-PI3K-Akt-mTOR-signaling pathway	Proteoglycans in cancer; Melanoma; Focal adhesion; Pathways in cancer; Ras signaling pathway; Cytokine-cytokine receptor interaction; Malaria; EGFR tyrosine kinase inhibitor resistance; Renal cell carcinoma; PI3K-Akt signaling pathway; Rap1 signaling pathway	-1.46628
NP_002727.2	coagulation;metabolic process;regulation of biological process;response to stimulus	catalytic activity;enzyme regulator activity;nucleotide binding;protein binding	5577	ENSG00000005249.12; ENSG00000284096.1	PRKAR2B	Calcium Regulation in the Cardiac Cell; G Protein Signaling Pathways; Sudden Infant Death Syndrome (SIDS) Susceptibility Pathways; Myometrial Relaxation and Contraction Pathways; miRs in Muscle Cell Differentiation	Insulin signaling pathway	1.313		NP_001333493.1	cell differentiation;cell organization and biogenesis;cell proliferation;metabolic process;regulation of biological process;response to stimulus	catalytic activity;metal ion binding;nucleotide binding;protein binding	63979	ENSG00000132436.11	FIGNL1			-1.46628
NP_004379.1	metabolic process	catalytic activity	1486	ENSG00000117151.12	CTBS			1.313		XP_006723869.1	metabolic process	catalytic activity;nucleotide binding;protein binding	54963		UCKL1			-1.46628
NP_001156008.1	metabolic process;regulation of biological process	DNA binding;RNA binding	494115	ENSG00000213516.9	RBMXL1		Spliceosome	1.312		NP_001753.1	metabolic process;regulation of biological process	nucleotide binding;protein binding;RNA binding	908	ENSG00000146731.10	CCT6A			-1.46413
NP_001269220.1	transport	catalytic activity;nucleotide binding;transporter activity	11194	ENSG00000197150.12	ABCB8		ABC transporters	1.312		NP_001227.1	metabolic process	catalytic activity;nucleotide binding;protein binding	874	ENSG00000159231.5	CBR3	NRF2 pathway	Metabolism of xenobiotics by cytochrome P450; Metabolic pathways; Arachidonic acid metabolism	-1.46413
NP_005911.1	cell death;cell differentiation;development;metabolic process;regulation of biological process	DNA binding;protein binding	4209	ENSG00000116604.17	MEF2D	Energy Metabolism; p38 MAPK Signaling Pathway; B Cell Receptor Signaling Pathway; Cell Differentiation - Index; SRF and miRs in Smooth Muscle Differentiation and Proliferation; EGF/EGFR Signaling Pathway; Adipogenesis; miRs in Muscle Cell Differentiation	cGMP-PKG signaling pathway	1.312		NP_060586.2	cell organization and biogenesis	catalytic activity	55154	ENSG00000125459.14	MSTO1			-1.46413
NP_998760.1	cell organization and biogenesis;cellular homeostasis;metabolic process	catalytic activity;metal ion binding;protein binding;structural molecule activity	23479	ENSG00000136003.15	ISCU			1.312		XP_011541792.1	metabolic process;regulation of biological process;response to stimulus	catalytic activity;metal ion binding	5229		PGGT1B			-1.46413
XP_016866419.1	metabolic process	catalytic activity	51557		LGSN			1.312		NP_001243547.1	cell organization and biogenesis	protein binding;structural molecule activity	10844	ENSG00000130640.13	TUBGCP2			-1.46413
NP_009039.1	cell organization and biogenesis;metabolic process;regulation of biological process;response to stimulus	protein binding	6923	ENSG00000103363.14	TCEB2	Dual hijack model of Vif in HIV infection	Renal cell carcinoma; Ubiquitin mediated proteolysis; Pathways in cancer; HIF-1 signaling pathway	1.311		NP_001137291.1	cellular homeostasis;regulation of biological process;transport	protein binding;transporter activity	53373	ENSG00000186815.12	TPCN1			-1.46413
NP_006256.1	cell death;cell division;cell organization and biogenesis;metabolic process;regulation of biological process;response to stimulus	protein binding	5885	ENSG00000164754.14	RAD21		Cell cycle	1.311		NP_061060.3	metabolic process	catalytic activity;metal ion binding;protein binding	55454	ENSG00000169826.7	CSGALNACT2		Metabolic pathways; Glycosaminoglycan biosynthesis - chondroitin sulfate / dermatan sulfate	-1.46413
NP_658985.2	cell organization and biogenesis;metabolic process	catalytic activity;metal ion binding;nucleotide binding;protein binding	128240	ENSG00000163382.11	APOA1BP			1.311		NP_001339580.1	cell organization and biogenesis;cellular component movement;regulation of biological process;response to stimulus;transport	protein binding	5108		PCM1			-1.46413
NP_057604.1		protein binding	51759	ENSG00000136819.15	C9orf78			1.311		XP_011519406.1	defense response;metabolic process;regulation of biological process;response to stimulus;transport	enzyme regulator activity;protein binding	5611		DNAJC3	Photodynamic therapy-induced unfolded protein response		-1.46199
NP_002086.1	metabolic process;regulation of biological process	DNA binding;protein binding;RNA binding	2961	ENSG00000197265.8	GTF2E2	Eukaryotic Transcription Initiation	Viral carcinogenesis; Basal transcription factors; Epstein-Barr virus infection	1.311		NP_000518.1	cell organization and biogenesis;metabolic process;regulation of biological process;response to stimulus;transport	metal ion binding;protein binding;receptor activity	3949	ENSG00000130164.13	LDLR	SREBF and miR33 in cholesterol and lipid homeostasis; Oncostatin M Signaling Pathway; DNA Damage Response (only ATM dependent); Wnt Signaling Pathway; Folate Metabolism; Composition of Lipid Particles; Proprotein convertase subtilisin/kexin type 9 (PCSK9) mediated LDL receptor degradation; Sterol Regulatory Element-Binding Proteins (SREBP) signalling; Vitamin B12 Metabolism; Statin Pathway; Wnt S…	Hepatitis C; Bile secretion; Aldosterone synthesis and secretion; Ovarian steroidogenesis; Toxoplasmosis; Endocytosis	-1.46199
XP_011534301.1			57583		TMEM181			1.311		NP_550433.1	metabolic process;regulation of biological process;response to stimulus	catalytic activity;DNA binding;protein binding	7374	ENSG00000076248.10	UNG		Base excision repair; Primary immunodeficiency	-1.46199
XP_016857247.1	metabolic process;regulation of biological process	DNA binding;protein binding	55758		RCOR3			1.311		NP_006563.2	cell differentiation;cellular component movement;cellular homeostasis;regulation of biological process;response to stimulus	catalytic activity;metal ion binding;nucleotide binding;protein binding;signal transducer activity	10672	ENSG00000120063.9	GNA13	G13 Signaling Pathway; G Protein Signaling Pathways; Human Thyroid Stimulating Hormone (TSH) signaling pathway; Regulation of Actin Cytoskeleton	cGMP-PKG signaling pathway; Sphingolipid signaling pathway; Pathways in cancer; Vascular smooth muscle contraction; Regulation of actin cytoskeleton; Platelet activation; Long-term depression; Phospholipase D signaling pathway	-1.46199
NP_001300927.1	cell communication;cell death;cell division;cell organization and biogenesis;cellular component movement;defense response;metabolic process;regulation of biological process;response to stimulus;transport	protein binding	8678	ENSG00000126581.12	BECN1	Nanoparticle triggered autophagic cell death; Senescence and Autophagy in Cancer	Apoptosis - multiple species; Autophagy	1.31		NP_001000.2	cell organization and biogenesis;metabolic process;regulation of biological process;transport	protein binding;RNA binding;structural molecule activity	6193	ENSG00000083845.8	RPS5	Cytoplasmic Ribosomal Proteins	Ribosome	-1.45985
NP_076950.1	metabolic process	catalytic activity;DNA binding;nucleotide binding;RNA binding	79009	ENSG00000107625.12	DDX50			1.31		NP_004888.2	metabolic process	catalytic activity	9562	ENSG00000107789.15	MINPP1		Metabolic pathways; Inositol phosphate metabolism; Glycolysis / Gluconeogenesis	-1.45985
NP_733821.1	cell organization and biogenesis;regulation of biological process;response to stimulus;transport	protein binding;structural molecule activity	4000	ENSG00000160789.19	LMNA	Arrhythmogenic Right Ventricular Cardiomyopathy; Adipogenesis; Fas Ligand (FasL) pathway and Stress induction of Heat Shock Proteins (HSP) regulation	Arrhythmogenic right ventricular cardiomyopathy (ARVC); Hypertrophic cardiomyopathy (HCM); Dilated cardiomyopathy; Apoptosis	1.31		NP_149014.3	regulation of biological process;response to stimulus	enzyme regulator activity	85360	ENSG00000105137.12	SYDE1			-1.45985
NP_002991.2	metabolic process;transport	catalytic activity;metal ion binding;protein binding	6390	ENSG00000117118.9	SDHB	TCA Cycle; Electron Transport Chain	Carbon metabolism; Parkinson's disease; Non-alcoholic fatty liver disease (NAFLD); Alzheimer's disease; Huntington's disease; Citrate cycle (TCA cycle); Metabolic pathways; Oxidative phosphorylation	1.31		NP_077025.2	cell organization and biogenesis;metabolic process	catalytic activity;protein binding	79133	ENSG00000101247.17	NDUFAF5			-1.45985
NP_620154.2	metabolic process	catalytic activity	129642	ENSG00000143797.11	MBOAT2		Glycerophospholipid metabolism; Metabolic pathways; Glycerolipid metabolism	1.31		NP_001290385.1	defense response;metabolic process;regulation of biological process;response to stimulus	catalytic activity;DNA binding;protein binding	10623		POLR3C			-1.45773
NP_777549.1	cell organization and biogenesis;metabolic process;regulation of biological process	catalytic activity	91942	ENSG00000164182.10	NDUFAF2			1.309		NP_002794.1	cell differentiation;metabolic process;regulation of biological process;response to stimulus;transport	catalytic activity;nucleotide binding;protein binding	5701	ENSG00000161057.11	PSMC2	Proteasome Degradation; Parkin-Ubiquitin Proteasomal System pathway	Epstein-Barr virus infection; Proteasome	-1.4556
NP_001009921.1	cell organization and biogenesis;transport	metal ion binding;protein binding	23355	ENSG00000156931.15	VPS8			1.309		NP_001138769.1	regulation of biological process;transport	protein binding	23265	ENSG00000182473.21	EXOC7	Angiopoietin Like Protein 8 Regulatory Pathway	Insulin signaling pathway	-1.4556
NP_001089.1	metabolic process;response to stimulus	catalytic activity;metal ion binding	50	ENSG00000100412.15	ACO2	Amino Acid metabolism; TCA Cycle	Carbon metabolism; Metabolic pathways; Biosynthesis of amino acids; Citrate cycle (TCA cycle); Glyoxylate and dicarboxylate metabolism; 2-Oxocarboxylic acid metabolism	1.309		NP_001273193.1	metabolic process;transport	transporter activity	57380	ENSG00000124532.14	MRS2			-1.4556
NP_055545.1	metabolic process;transport	protein binding	9761	ENSG00000110917.7	MLEC			1.308		NP_612450.2	cell communication;defense response;metabolic process;regulation of biological process;response to stimulus	catalytic activity;DNA binding;metal ion binding;nucleotide binding;protein binding	115004	ENSG00000164430.15	MB21D1		Cytosolic DNA-sensing pathway	-1.45138
XP_005253401.1	cell communication;cell organization and biogenesis;metabolic process;response to stimulus	protein binding	23710	ENSG00000139112.10	GABARAPL1	Senescence and Autophagy in Cancer		1.308		NP_001129668.1	transport	protein binding;transporter activity	30000	ENSG00000105576.15	TNPO2			-1.45138
NP_031388.2	metabolic process;regulation of biological process;response to stimulus;transport	protein binding;RNA binding	22916	ENSG00000114503.10	NCBP2	mRNA Processing	Spliceosome; RNA transport; mRNA surveillance pathway	1.308		NP_004218.1	regulation of biological process;transport	protein binding	9265	ENSG00000008256.15	CYTH3	Insulin Signaling	Endocytosis; Phospholipase D signaling pathway	-1.45138
NP_064703.1	metabolic process;regulation of biological process	enzyme regulator activity;protein binding	57018	ENSG00000163660.11	CCNL1			1.307		NP_001335078.1	metabolic process;regulation of biological process	protein binding;RNA binding	57727		NCOA5			-1.45138
NP_689764.3	metabolic process	metal ion binding	154007	ENSG00000168566.12	SNRNP48			1.307		NP_115883.2	cell death;metabolic process;regulation of biological process;response to stimulus	DNA binding;metal ion binding;protein binding;RNA binding	84524	ENSG00000144161.12	ZC3H8			-1.45138
NP_001308628.1	metabolic process	RNA binding	10147	ENSG00000064607.16	SUGP2	mRNA Processing		1.306		XP_011536085.1	cell death;cell differentiation;cell organization and biogenesis;metabolic process;regulation of biological process;response to stimulus;transport	catalytic activity;metal ion binding;motor activity;nucleotide binding;protein binding;structural molecule activity;transporter activity	11113		CIT	G13 Signaling Pathway		-1.45138
NP_036524.1	cell organization and biogenesis;metabolic process;regulation of biological process;response to stimulus;transport	catalytic activity;metal ion binding;protein binding;RNA binding	553115	ENSG00000162517.12	PEF1			1.306		NP_004948.4	cell proliferation;metabolic process	catalytic activity;metal ion binding;nucleotide binding	2356	ENSG00000136877.14	FPGS	Fluoropyrimidine Activity	Folate biosynthesis; Antifolate resistance; Metabolic pathways	-1.45138
XP_006714451.1	cell growth;cell organization and biogenesis	protein binding;RNA binding;structural molecule activity	8470		SORBS2			1.306		NP_060193.2	transport	nucleotide binding	54863	ENSG00000198113.2	TOR4A			-1.45138
XP_016865401.1	regulation of biological process	enzyme regulator activity;protein binding;RNA binding	831		CAST			1.306		NP_000050.2	cell organization and biogenesis;cell proliferation;metabolic process;regulation of biological process;response to stimulus	catalytic activity;DNA binding;protein binding	675		BRCA2		Fanconi anemia pathway; Homologous recombination; Pathways in cancer; Breast cancer; Pancreatic cancer	-1.45138
NP_006537.3	cell proliferation;regulation of biological process;transport	protein binding;RNA binding;translation regulator activity	10642	ENSG00000159217.9	IGF2BP1	Brain-Derived Neurotrophic Factor (BDNF) signaling pathway; eIF5A regulation in response to inhibition of the nuclear export system	MicroRNAs in cancer	1.306		XP_016860272.1	cell death;cell differentiation;cell proliferation;cellular component movement;defense response;metabolic process;regulation of biological process;response to stimulus	DNA binding;protein binding;signal transducer activity	6772		STAT1	EGF/EGFR Signaling Pathway; Brain-Derived Neurotrophic Factor (BDNF) signaling pathway; IL-4 Signaling Pathway; Interleukin-11 Signaling Pathway; Kit receptor signaling pathway; Type III interferon signaling; IL-7 Signaling Pathway; Leptin signaling pathway; Toll-like receptor signaling pathway; RANKL/RANK (Receptor activator of NFKB (ligand)) Signaling Pathway; IL-9 Signaling Pathway; Type II in…		-1.44928
NP_001743.1	cell differentiation;cell organization and biogenesis;metabolic process;regulation of biological process;response to stimulus;transport	antioxidant activity;catalytic activity;metal ion binding;nucleotide binding;protein binding	847	ENSG00000121691.4	CAT	DNA Damage Response (only ATM dependent); Tryptophan metabolism; Folate Metabolism; Amyotrophic lateral sclerosis (ALS); Oxidative Stress; Selenium Micronutrient Network	Peroxisome; Longevity regulating pathway; Carbon metabolism; Glyoxylate and dicarboxylate metabolism; FoxO signaling pathway; Longevity regulating pathway - multiple species; Tryptophan metabolism; Amyotrophic lateral sclerosis (ALS)	1.305		NP_036602.1	transport	protein binding;receptor activity;transporter activity	23534	ENSG00000064419.13	TNPO3			-1.44928
NP_055186.3	cell organization and biogenesis;metabolic process;regulation of biological process	DNA binding;metal ion binding;protein binding;RNA binding	26993	ENSG00000011243.17	AKAP8L		Epstein-Barr virus infection	1.305		XP_016862574.1	cell division;metabolic process;regulation of biological process;response to stimulus	catalytic activity;metal ion binding;nucleotide binding	6787		NEK4			-1.44928
NP_001007560.1	cell organization and biogenesis;metabolic process;regulation of biological process;response to stimulus	protein binding	6760	ENSG00000141380.13	SS18		Transcriptional misregulation in cancer	1.305		NP_001037850.1	cell organization and biogenesis;regulation of biological process	protein binding	65062	ENSG00000155755.18	TMEM237			-1.44928
NP_009165.1	cell division;regulation of biological process;transport	protein binding;structural molecule activity	11258	ENSG00000137100.15	DCTN3			1.305		NP_112570.2	cell organization and biogenesis;metabolic process	RNA binding;structural molecule activity	64960	ENSG00000116898.11	MRPS15		Ribosome	-1.44928
NP_001003701.1	cell organization and biogenesis;metabolic process;transport	catalytic activity;transporter activity	522	ENSG00000154723.12	ATP5J	Electron Transport Chain; Oxidative phosphorylation		1.304		NP_775761.4		protein binding	134285	ENSG00000157111.12	TMEM171			-1.44928
XP_005269798.1	response to stimulus;transport	metal ion binding;protein binding;RNA binding	311		ANXA11			1.304		NP_001132982.1	metabolic process	catalytic activity	55862	ENSG00000093144.18	ECHDC1	Fatty Acid Biosynthesis	Propanoate metabolism	-1.44718
NP_001193356.1			84833	ENSG00000173915.14	USMG5			1.304		NP_071413.1	cell organization and biogenesis;cell proliferation;cellular component movement;metabolic process;regulation of biological process;transport	protein binding	64083	ENSG00000113384.13	GOLPH3		Transcriptional misregulation in cancer	-1.44718
NP_000840.2	metabolic process;response to stimulus	catalytic activity;protein binding	2947	ENSG00000134202.10	GSTM3	NRF2 pathway; Exercise-induced Circadian Regulation; Metapathway biotransformation	Platinum drug resistance; Metabolism of xenobiotics by cytochrome P450; Drug metabolism - cytochrome P450; Chemical carcinogenesis; Glutathione metabolism	1.304		NP_071904.4	regulation of biological process;transport	protein binding;transporter activity	64328	ENSG00000132953.16	XPO4	eIF5A regulation in response to inhibition of the nuclear export system		-1.44509
XP_011527806.1	metabolic process;regulation of biological process	catalytic activity	23275		POFUT2			1.303		XP_005246461.1	cell differentiation;cell organization and biogenesis;cellular component movement;defense response;metabolic process;regulation of biological process;response to stimulus;transport	enzyme regulator activity;protein binding	2335		FN1	Senescence and Autophagy in Cancer; TGF-beta Signaling Pathway; Regulation of Actin Cytoskeleton; Inflammatory Response Pathway; Focal Adhesion		-1.443
NP_001958.2	metabolic process;regulation of biological process	catalytic activity;DNA binding;nucleotide binding;protein binding;RNA binding	1974	ENSG00000156976.16	EIF4A2	Translation Factors	RNA transport	1.303		XP_016884213.1	defense response;development;metabolic process;response to stimulus;transport	protein binding	23780	ENSG00000128335.13	APOL2			-1.443
NP_001244942.2	metabolic process	catalytic activity;protein binding	2232	ENSG00000161513.11	FDXR			1.303		NP_037386.1	cell proliferation;defense response;metabolic process;regulation of biological process;response to stimulus	catalytic activity;nucleotide binding;protein binding	29110	ENSG00000183735.9	TBK1	Toll-like receptor signaling pathway; RIG-I-like Receptor Signaling; TLR4 Signaling and Tolerance; TNF alpha Signaling Pathway; Toll-like Receptor Signaling; Regulation of toll-like receptor signaling pathway	Measles; NOD-like receptor signaling pathway; Hepatitis C; Epstein-Barr virus infection; RIG-I-like receptor signaling pathway; Toll-like receptor signaling pathway; Cytosolic DNA-sensing pathway; Influenza A; Hepatitis B; Ras signaling pathway; Herpes simplex infection	-1.443
NP_001317403.1	metabolic process;regulation of biological process	catalytic activity;DNA binding;metal ion binding;protein binding	9921	ENSG00000022840.15	RNF10			1.303		NP_001188294.1	metabolic process;regulation of biological process;response to stimulus	catalytic activity;metal ion binding;protein binding	9604	ENSG00000013561.17	RNF14	Androgen receptor signaling pathway		-1.44092
NP_000911.2	metabolic process;regulation of biological process	catalytic activity;metal ion binding;nucleotide binding;protein binding	5091	ENSG00000173599.13	PC	Glycolysis and Gluconeogenesis; Alanine and aspartate metabolism; TCA Cycle and Deficiency of Pyruvate Dehydrogenase complex (PDHc); Fatty Acid Biosynthesis; Amino Acid metabolism	Metabolic pathways; Carbon metabolism; Biosynthesis of amino acids; Citrate cycle (TCA cycle); Pyruvate metabolism	1.302		XP_016885053.1	metabolic process;regulation of biological process;response to stimulus	catalytic activity	50814		NSDHL	Cholesterol Biosynthesis		-1.44092
NP_004784.2	cell organization and biogenesis;metabolic process;response to stimulus	catalytic activity;DNA binding;nucleotide binding;protein binding;RNA binding	9361	ENSG00000196365.11	LONP1			1.302		NP_003496.1	cell communication;cell differentiation;development;regulation of biological process;response to stimulus	protein binding;receptor activity;signal transducer activity	8321	ENSG00000157240.3	FZD1	ESC Pluripotency Pathways; MicroRNAs in cardiomyocyte hypertrophy; Wnt Signaling Pathway and Pluripotency; Wnt Signaling in Kidney Disease; Association Between Physico-Chemical Features and Toxicity Associated Pathways; Wnt Signaling Pathway; Adipogenesis	Basal cell carcinoma; HTLV-I infection; Proteoglycans in cancer; Breast cancer; Melanogenesis; Pathways in cancer; Signaling pathways regulating pluripotency of stem cells; Hippo signaling pathway; mTOR signaling pathway; Wnt signaling pathway	-1.43885
NP_001073350.1	cell death;metabolic process;regulation of biological process;response to stimulus	catalytic activity;metal ion binding;nucleotide binding;protein binding	25865	ENSG00000105287.12	PRKD2	VEGFA-VEGFR2 Signaling Pathway	Rap1 signaling pathway; Aldosterone synthesis and secretion	1.302		NP_006685.1	cell death;cell division;cell organization and biogenesis;regulation of biological process	protein binding	10899	ENSG00000143543.14	JTB			-1.43678
NP_001679.2	cell organization and biogenesis;metabolic process;transport	catalytic activity;protein binding;transporter activity	515	ENSG00000116459.10	ATP5F1	Electron Transport Chain; Oxidative phosphorylation	Oxidative phosphorylation; Huntington's disease; Alzheimer's disease; Metabolic pathways; Parkinson's disease	1.302		NP_659486.2	metabolic process	catalytic activity;protein binding	134510	ENSG00000164332.7	UBLCP1			-1.43678
NP_065393.1	cell death;cell organization and biogenesis;cellular component movement;regulation of biological process	protein binding;RNA binding	57142	ENSG00000115310.17	RTN4	Spinal Cord Injury	Alzheimer's disease	1.301		NP_689490.2		protein binding	92181	ENSG00000168246.5	UBTD2			-1.43678
XP_006724250.1	cell organization and biogenesis;cellular component movement;metabolic process;regulation of biological process;response to stimulus	protein binding;RNA binding	23543		RBFOX2			1.301		NP_001035112.1	cellular component movement;transport	protein binding	140885	ENSG00000198053.11	SIRPA	Cardiac Progenitor Differentiation; Prolactin Signaling Pathway; Brain-Derived Neurotrophic Factor (BDNF) signaling pathway	Osteoclast differentiation	-1.43472
NP_056535.1	metabolic process	protein binding	50512	ENSG00000114631.10	PODXL2			1.301		NP_055866.1	cellular homeostasis;metabolic process;regulation of biological process;response to stimulus;transport	catalytic activity;metal ion binding;protein binding	23071	ENSG00000023318.7	ERP44			-1.43472
NP_060416.1	metabolic process	catalytic activity;metal ion binding	55033	ENSG00000106080.10	FKBP14			1.3		NP_000353.1	regulation of biological process;response to stimulus;transport	enzyme regulator activity;metal ion binding;protein binding	7078	ENSG00000100234.11	TIMP3	Angiogenesis; Endochondral Ossification; Oncostatin M Signaling Pathway; Matrix Metalloproteinases	MicroRNAs in cancer; Proteoglycans in cancer	-1.43472
NP_004036.1	cellular homeostasis;response to stimulus;transport	metal ion binding;protein binding;transporter activity	475	ENSG00000177556.11	ATOX1	Copper homeostasis	Mineral absorption	1.299		NP_054899.2	cell organization and biogenesis;metabolic process	RNA binding;structural molecule activity	29093	ENSG00000082515.17	MRPL22		Ribosome	-1.43472
NP_003066.2	cell organization and biogenesis;metabolic process;regulation of biological process	DNA binding;protein binding	6601	ENSG00000139613.11	SMARCC2			1.299		NP_001139669.1			643677	ENSG00000175820.3	CCDC168			-1.43472
NP_775781.1		protein binding	150275	ENSG00000159873.9	CCDC117			1.299		XP_016879154.1	metabolic process;regulation of biological process	DNA binding;metal ion binding;RNA binding	79724		ZNF768			-1.43472
XP_011519918.1	cell differentiation;cell organization and biogenesis;regulation of biological process;response to stimulus	catalytic activity;enzyme regulator activity;metal ion binding;motor activity;nucleotide binding;protein binding	4649		MYO9A			1.299		NP_001009931.1	cell organization and biogenesis;development;transport	metal ion binding	388697	ENSG00000197915.5	HRNR			-1.43266
NP_004025.1	cell differentiation;cell organization and biogenesis;cell proliferation;cellular homeostasis;metabolic process;regulation of biological process;response to stimulus	metal ion binding;protein binding;RNA binding	310	ENSG00000138279.15	ANXA7			1.298		XP_011522687.1	cell division;cell organization and biogenesis;cellular component movement;regulation of biological process	catalytic activity;motor activity;nucleotide binding;protein binding	146909		KIF18B			-1.43266
NP_055706.1	cell proliferation;regulation of biological process;response to stimulus;transport	RNA binding	11333	ENSG00000106244.12	PDAP1			1.298		XP_005265912.1	metabolic process;regulation of biological process;response to stimulus	catalytic activity;protein binding	23291		FBXW11	TNF alpha Signaling Pathway; VEGFA-VEGFR2 Signaling Pathway		-1.43266
NP_056143.1	metabolic process;transport	catalytic activity;nucleotide binding;protein binding	23382	ENSG00000158467.16	AHCYL2	One Carbon Metabolism; Trans-sulfuration and one carbon metabolism	Metabolic pathways; Cysteine and methionine metabolism	1.298		NP_002795.2	metabolic process;regulation of biological process;response to stimulus;transport	catalytic activity;enzyme regulator activity;nucleotide binding;protein binding	5702	ENSG00000165916.8	PSMC3	Proteasome Degradation; Parkin-Ubiquitin Proteasomal System pathway	Epstein-Barr virus infection; Proteasome	-1.43062
NP_001074002.1	cell differentiation;cell organization and biogenesis;transport	protein binding	84747	ENSG00000175970.10	UNC119B			1.298		NP_004690.1		RNA binding	9130	ENSG00000071859.14	FAM50A			-1.43062
NP_115984.3	cell differentiation;cell organization and biogenesis;cellular component movement;metabolic process;regulation of biological process;response to stimulus	catalytic activity;enzyme regulator activity;protein binding;structural molecule activity	84687	ENSG00000108819.10	PPP1R9B			1.298		NP_001265210.1	metabolic process	catalytic activity	55830	ENSG00000016864.18	GLT8D1			-1.43062
XP_005255095.1	metabolic process	catalytic activity;metal ion binding;protein binding	10423	ENSG00000103502.13	CDIPT			1.298		NP_055419.1	regulation of biological process;response to stimulus	protein binding	30851	ENSG00000213977.7	TAX1BP3			-1.43062
NP_001001520.1	regulation of biological process	protein binding	84717	ENSG00000167674.14	HDGFRP2			1.297		NP_426359.1	cell communication;cell differentiation;cell division;cell organization and biogenesis;cellular component movement;coagulation;metabolic process;regulation of biological process;response to stimulus;transport	catalytic activity;nucleotide binding;protein binding	998	ENSG00000070831.15	CDC42	Leptin signaling pathway; G13 Signaling Pathway; Oxidative Damage; p38 MAPK Signaling Pathway; Spinal Cord Injury; TGF-beta Signaling Pathway; Regulation of Microtubule Cytoskeleton; Integrin-mediated Cell Adhesion; Target Of Rapamycin (TOR) Signaling; T-Cell antigen Receptor (TCR) Signaling Pathway; VEGFA-VEGFR2 Signaling Pathway; B Cell Receptor Signaling Pathway; AGE/RAGE pathway; Pathogenic E…		-1.43062
NP_937887.1	cell organization and biogenesis;defense response;metabolic process;regulation of biological process;response to stimulus	nucleotide binding;protein binding;RNA binding;structural molecule activity	1981		EIF4G1	Translation Factors		1.297		NP_001553.1	cell communication;cell proliferation;defense response;metabolic process;regulation of biological process;response to stimulus	protein binding	3606	ENSG00000150782.11	IL18	IL1 and megakaryocytes in obesity; Hypertrophy Model; Development and heterogeneity of the ILC family; Corticotropin-releasing hormone signaling pathway; TYROBP Causal Network; Nucleotide-binding Oligomerization Domain (NOD) pathway	Cytosolic DNA-sensing pathway; Salmonella infection; Cytokine-cytokine receptor interaction; African trypanosomiasis; Inflammatory bowel disease (IBD); Influenza A; Malaria; Tuberculosis; Rheumatoid arthritis; NOD-like receptor signaling pathway; Legionellosis	-1.43062
XP_011514965.1	cell organization and biogenesis		8910		SGCE			1.295		NP_006418.2	cell death;regulation of biological process;response to stimulus	metal ion binding;protein binding;receptor activity	10572	ENSG00000184990.12	SIVA1			-1.43062
XP_016874952.1	regulation of biological process;response to stimulus		51768		TM7SF3			1.295		NP_001309123.1	cell death;cell differentiation;cell organization and biogenesis;cellular component movement;cellular homeostasis;coagulation;defense response;metabolic process;regulation of biological process;response to stimulus;transport	catalytic activity;metal ion binding;nucleotide binding;protein binding	3717	ENSG00000096968.13	JAK2	Leptin signaling pathway; Serotonin Receptor 2 and STAT3 Signaling; EPO Receptor Signaling; IL-4 Signaling Pathway; Focal Adhesion-PI3K-Akt-mTOR-signaling pathway; Kit receptor signaling pathway; Mesodermal Commitment Pathway; IL-5 Signaling Pathway; Oncostatin M Signaling Pathway; AGE/RAGE pathway; Prolactin Signaling Pathway; Human Thyroid Stimulating Hormone (TSH) signaling pathway; Type II in…	Cholinergic synapse; Measles; Tuberculosis; PI3K-Akt signaling pathway; Signaling pathways regulating pluripotency of stem cells; Toxoplasmosis; Leishmaniasis; Herpes simplex infection; Th1 and Th2 cell differentiation; Jak-STAT signaling pathway; Adipocytokine signaling pathway; EGFR tyrosine kinase inhibitor resistance; Influenza A; AGE-RAGE signaling pathway in diabetic complications; Chemokin…	-1.43062
NP_004199.1	cell death;cell differentiation;cell organization and biogenesis;cellular homeostasis;metabolic process;regulation of biological process;response to stimulus	catalytic activity;DNA binding;nucleotide binding;protein binding	9131	ENSG00000156709.13	AIFM1	Apoptosis Modulation and Signaling; Nanomaterial induced apoptosis; Apoptosis Modulation by HSP70	Apoptosis	1.294		NP_001952.1	cell differentiation;cell proliferation;metabolic process;regulation of biological process;response to stimulus;transport	catalytic activity;nucleotide binding;protein binding;RNA binding	1938	ENSG00000167658.15	EEF2	Brain-Derived Neurotrophic Factor (BDNF) signaling pathway; Translation Factors; AMP-activated Protein Kinase (AMPK) Signaling	Oxytocin signaling pathway; AMPK signaling pathway	-1.42857
XP_011518601.1	defense response;metabolic process;regulation of biological process;response to stimulus;transport	catalytic activity;protein binding	66005		CHID1			1.293		NP_064528.1	metabolic process	RNA binding	56902	ENSG00000115946.7	PNO1			-1.42857
NP_004243.1	cell differentiation;cell organization and biogenesis;cellular homeostasis;regulation of biological process;response to stimulus;transport	protein binding;structural molecule activity	9368	ENSG00000109062.11	SLC9A3R1			1.293		NP_570602.2	transport	protein binding	1	ENSG00000121410.11	A1BG			-1.42857
NP_004272.2	cell death;metabolic process;regulation of biological process;response to stimulus	enzyme regulator activity;nucleotide binding;protein binding	9531	ENSG00000151929.9	BAG3			1.293		XP_005251037.1	cell organization and biogenesis	protein binding;RNA binding;structural molecule activity	5339		PLEC			-1.42857
XP_011537286.1	cell organization and biogenesis;metabolic process	catalytic activity;metal ion binding;protein binding;RNA binding	9169		SCAF11	Apoptosis		1.293		NP_001258370.1	cell organization and biogenesis;regulation of biological process;response to stimulus	protein binding	755	ENSG00000160226.15	C21orf2			-1.42653
NP_005773.3	cell differentiation;metabolic process;regulation of biological process;response to stimulus;transport	protein binding;RNA binding	10189	ENSG00000183684.7	ALYREF		Spliceosome; Herpes simplex infection; mRNA surveillance pathway; RNA transport	1.292		NP_036205.1	metabolic process;regulation of biological process;response to stimulus;transport	nucleotide binding;protein binding;RNA binding	22948	ENSG00000150753.11	CCT5			-1.4245
NP_057381.3	metabolic process;transport	catalytic activity;transporter activity	51449	ENSG00000116005.11	PCYOX1		Terpenoid backbone biosynthesis	1.292		NP_115612.4	metabolic process	catalytic activity;protein binding	84196	ENSG00000090686.15	USP48			-1.4245
NP_001303969.1	metabolic process;response to stimulus;transport	catalytic activity;protein binding	2720		GLB1			1.292		NP_689419.2	cell organization and biogenesis;regulation of biological process;transport	protein binding	58533	ENSG00000129515.18	SNX6		Endocytosis	-1.4245
NP_851853.1	cell differentiation;cell organization and biogenesis;regulation of biological process	DNA binding;protein binding	221496	ENSG00000161904.11	LEMD2			1.292		NP_112181.3	cell division;cell organization and biogenesis;cell proliferation;cellular component movement;regulation of biological process	protein binding	81610	ENSG00000101447.14	FAM83D			-1.4245
XP_011524338.1	cell organization and biogenesis	protein binding	54808		DYM			1.292		NP_563615.3	regulation of biological process;response to stimulus	protein binding	131566	ENSG00000057019.15	DCBLD2			-1.4245
NP_689759.2	metabolic process;regulation of biological process	RNA binding	153443	ENSG00000151304.5	SRFBP1			1.291		NP_001269804.1	cell differentiation;cell organization and biogenesis;metabolic process;regulation of biological process	catalytic activity;DNA binding;nucleotide binding;protein binding	6594	ENSG00000102038.15	SMARCA1			-1.42248
NP_005317.2	metabolic process	catalytic activity;metal ion binding;protein binding	3029	ENSG00000063854.12	HAGH		Pyruvate metabolism	1.291		NP_004891.4	defense response;regulation of biological process;response to stimulus	catalytic activity;metal ion binding;RNA binding	9582		APOBEC3B			-1.42248
NP_671723.1	metabolic process	catalytic activity;DNA binding	91012	ENSG00000139624.12	CERS5	Sphingolipid Metabolism	Sphingolipid metabolism; Metabolic pathways; Sphingolipid signaling pathway	1.29		NP_071451.2	defense response;metabolic process;regulation of biological process;response to stimulus	catalytic activity;DNA binding;metal ion binding;nucleotide binding;protein binding;RNA binding	64135	ENSG00000115267.5	IFIH1	RIG-I-like Receptor Signaling	Influenza A; Hepatitis B; Herpes simplex infection; RIG-I-like receptor signaling pathway; Measles	-1.42248
NP_001273586.1	metabolic process	catalytic activity	137695	ENSG00000167904.14	TMEM68			1.289		NP_001138778.1	cell differentiation;cell division;metabolic process;regulation of biological process;response to stimulus	catalytic activity;nucleotide binding;protein binding	1021	ENSG00000105810.9	CDK6	Cell Cycle; Signaling Pathways in Glioblastoma; miRNA Regulation of DNA Damage Response; Retinoblastoma (RB) in Cancer; Wnt Signaling Pathway Netpath; G1 to S cell cycle control; Metastatic brain tumor; DNA Damage Response; miRNAs involved in DNA damage response	Chronic myeloid leukemia; Measles; Breast cancer; Pancreatic cancer; Cell cycle; Melanoma; Viral carcinogenesis; Pathways in cancer; PI3K-Akt signaling pathway; Non-small cell lung cancer; Small cell lung cancer; MicroRNAs in cancer; p53 signaling pathway; Hepatitis B; Glioma	-1.42248
XP_011532899.1	transport	protein binding	57222		ERGIC1			1.289		NP_001304947.1	cell organization and biogenesis;cell proliferation;cellular component movement;metabolic process;regulation of biological process;response to stimulus;transport	enzyme regulator activity;protein binding;transporter activity	335	ENSG00000118137.9	APOA1	PPAR signaling pathway; Vitamin B12 Metabolism; Folate Metabolism; PPAR Alpha Pathway; Statin Pathway; Selenium Micronutrient Network	Fat digestion and absorption; Vitamin digestion and absorption; PPAR signaling pathway; African trypanosomiasis	-1.42248
NP_005808.3	transport	protein binding	10226	ENSG00000105355.8	PLIN3			1.289		NP_002654.3	cell organization and biogenesis;cellular component movement;metabolic process;regulation of biological process;response to stimulus;transport	catalytic activity;protein binding	5338	ENSG00000129219.13	PLD2	EGF/EGFR Signaling Pathway	Glycerophospholipid metabolism; Ether lipid metabolism; Fc gamma R-mediated phagocytosis; Choline metabolism in cancer; cAMP signaling pathway; Glutamatergic synapse; GnRH signaling pathway; Endocytosis; Ras signaling pathway; Sphingolipid signaling pathway; Phospholipase D signaling pathway; Metabolic pathways	-1.42248
XP_016884289.1	metabolic process;transport	catalytic activity;metal ion binding;protein binding	410		ARSA			1.289		XP_011534817.1	cell organization and biogenesis;regulation of biological process	protein binding	161176		SYNE3			-1.42248
XP_005245077.1	cell differentiation	protein binding;RNA binding	23215		PRRC2C			1.289		NP_001091949.1	regulation of biological process;response to stimulus	protein binding	3134	ENSG00000204642.13	HLA-F	Allograft Rejection; Proteasome Degradation		-1.42248
XP_005273996.1	metabolic process;response to stimulus	catalytic activity;protein binding	28992		MACROD1			1.289		NP_002631.3	regulation of biological process	enzyme regulator activity;protein binding	5271	ENSG00000166401.14	SERPINB8			-1.42248
NP_004231.1	cell communication;cell organization and biogenesis;regulation of biological process;response to stimulus;transport	enzyme regulator activity;protein binding	9322	ENSG00000125733.17	TRIP10	Angiopoietin Like Protein 8 Regulatory Pathway		1.288		NP_006075.3	defense response;metabolic process;regulation of biological process;response to stimulus	DNA binding;protein binding	10379	ENSG00000213928.8	IRF9	Type II interferon signaling (IFNG); Type III interferon signaling; Interferon type I signaling pathways	Hepatitis C; NOD-like receptor signaling pathway; Measles; Osteoclast differentiation; Viral carcinogenesis; Influenza A; Herpes simplex infection; Jak-STAT signaling pathway	-1.42045
NP_055399.1	cell death;cell differentiation;cell organization and biogenesis;cellular homeostasis;metabolic process;regulation of biological process;response to stimulus;transport	catalytic activity;protein binding	30001	ENSG00000197930.12	ERO1L		Vibrio cholerae infection; Protein processing in endoplasmic reticulum	1.288		NP_002990.2	cell organization and biogenesis;cellular component movement;metabolic process;regulation of biological process;response to stimulus	protein binding;receptor activity;signal transducer activity	6385	ENSG00000124145.6	SDC4		Cell adhesion molecules (CAMs); Proteoglycans in cancer; ECM-receptor interaction	-1.42045
NP_002493.3	cell differentiation;cell organization and biogenesis;defense response;metabolic process;regulation of biological process;response to stimulus	DNA binding;protein binding	4791	ENSG00000077150.18	NFKB2	TNF alpha Signaling Pathway; Toll-like receptor signaling pathway; Toll-like Receptor Signaling; Sudden Infant Death Syndrome (SIDS) Susceptibility Pathways; Photodynamic therapy-induced NF-kB survival signaling; RANKL/RANK (Receptor activator of NFKB (ligand)) Signaling Pathway; Regulation of toll-like receptor signaling pathway; Folate Metabolism; Selenium Micronutrient Network; ApoE and miR-14…		1.288		NP_004275.4	cell organization and biogenesis;metabolic process;regulation of biological process;response to stimulus	catalytic activity;nucleotide binding;protein binding	9557	ENSG00000131778.18	CHD1L			-1.42045
NP_057731.1			51337	ENSG00000130193.7	THEM6			1.288		NP_079047.2	cell organization and biogenesis;metabolic process	catalytic activity;protein binding	79829	ENSG00000110583.12	NAA40	Metapathway biotransformation		-1.42045
XP_016880392.1	metabolic process;regulation of biological process	DNA binding;metal ion binding;protein binding	57649		PHF12			1.288		NP_443087.1		protein binding	91369	ENSG00000154945.6	ANKRD40			-1.42045
NP_115890.2	metabolic process	catalytic activity;nucleotide binding;protein binding	84532	ENSG00000154930.14	ACSS1	Sterol Regulatory Element-Binding Proteins (SREBP) signalling; Amino Acid metabolism; Statin Pathway	Carbon metabolism; Glycolysis / Gluconeogenesis; Metabolic pathways; Pyruvate metabolism; Propanoate metabolism	1.287		NP_060328.2	cell division;metabolic process;regulation of biological process;response to stimulus	DNA binding;protein binding	54962		TIPIN			-1.42045
NP_009143.1	cell death;cell organization and biogenesis;metabolic process;regulation of biological process;response to stimulus	catalytic activity;metal ion binding;nucleotide binding;protein binding	6045	ENSG00000121481.10	RNF2			1.287		NP_001181927.1	cell organization and biogenesis;metabolic process;regulation of biological process	protein binding	22995	ENSG00000103995.13	CEP152			-1.42045
NP_001300822.1	cell differentiation;cell organization and biogenesis;cell proliferation;cellular component movement;cellular homeostasis;defense response;metabolic process;regulation of biological process;response to stimulus;transport	catalytic activity;DNA binding;enzyme regulator activity;protein binding;RNA binding	3146	ENSG00000189403.14	HMGB1	DNA Damage Response (only ATM dependent); Retinoblastoma (RB) in Cancer	Base excision repair	1.286		NP_000932.3	metabolic process;regulation of biological process;response to stimulus	catalytic activity;nucleotide binding;protein binding	5447	ENSG00000127948.15	POR	Oxidation by Cytochrome P450		-1.41844
NP_542786.1	defense response;regulation of biological process;response to stimulus		140823	ENSG00000125995.15	ROMO1			1.286		NP_006298.1	cell organization and biogenesis;metabolic process;regulation of biological process;response to stimulus		8406	ENSG00000101955.14	SRPX			-1.41844
XP_016883225.1	cell differentiation;metabolic process;regulation of biological process	DNA binding;metal ion binding;protein binding	23051		ZHX3			1.286		NP_001165077.1	metabolic process;regulation of biological process	catalytic activity	9581	ENSG00000138078.15	PREPL			-1.41844
XP_005268559.1	cell organization and biogenesis;regulation of biological process;transport	protein binding;RNA binding;transporter activity	6949		TCOF1			1.285		NP_061893.2	regulation of biological process;transport	enzyme regulator activity;protein binding	125058	ENSG00000167291.15	TBC1D16			-1.41844
NP_005044.1	metabolic process;regulation of biological process;response to stimulus	DNA binding;protein binding	5886	ENSG00000179262.9	RAD23A		Nucleotide excision repair; Protein processing in endoplasmic reticulum	1.284		XP_005265227.2	cellular component movement;defense response;metabolic process;regulation of biological process;response to stimulus	catalytic activity;nucleotide binding;protein binding;receptor activity;signal transducer activity	4486		MST1R			-1.41443
NP_001180262.1	cell organization and biogenesis;cellular component movement;defense response;regulation of biological process;response to stimulus;transport	protein binding;RNA binding	11151	ENSG00000102879.15	CORO1A		Tuberculosis; Phagosome	1.284		NP_067075.1	cell organization and biogenesis;development;regulation of biological process;response to stimulus;transport	catalytic activity;nucleotide binding;protein binding	22931	ENSG00000099246.16	RAB18			-1.41443
NP_004699.1	cell death;regulation of biological process;response to stimulus	DNA binding;enzyme regulator activity;protein binding	9141	ENSG00000105185.11	PDCD5			1.284		NP_001230280.1	metabolic process;regulation of biological process;response to stimulus	protein binding	51667	ENSG00000013374.15	NUB1			-1.41443
XP_011509820.1	cell organization and biogenesis;metabolic process	protein binding	5757		PTMA			1.283		NP_689633.1	metabolic process	catalytic activity	138199	ENSG00000156017.12	CARNMT1		Histidine metabolism	-1.41443
XP_016882575.1	cell differentiation;cell organization and biogenesis;cellular component movement;metabolic process;regulation of biological process;response to stimulus;transport	catalytic activity;metal ion binding;motor activity;nucleotide binding;protein binding;structural molecule activity;transporter activity	58513		EPS15L1	EGF/EGFR Signaling Pathway		1.283		NP_001311374.1	metabolic process	catalytic activity;metal ion binding;RNA binding	23536	ENSG00000065457.10	ADAT1			-1.41443
NP_981946.1	cell differentiation;cell organization and biogenesis;development;regulation of biological process;response to stimulus	protein binding;signal transducer activity	3925	ENSG00000117632.22	STMN1	Regulation of Microtubule Cytoskeleton; EGF/EGFR Signaling Pathway; Rac1/Pak1/p38/MMP-2 pathway; Retinoblastoma (RB) in Cancer; MAPK Signaling Pathway	MAPK signaling pathway; MicroRNAs in cancer	1.283		XP_011512612.2	cell death;cell differentiation;cell organization and biogenesis;cellular component movement;metabolic process;regulation of biological process;response to stimulus;transport	catalytic activity;nucleotide binding;protein binding;signal transducer activity	1432		MAPK14	EGF/EGFR Signaling Pathway; TNF related weak inducer of apoptosis (TWEAK) Signaling Pathway; Oxidative Stress; Leptin signaling pathway; IL-4 Signaling Pathway; RANKL/RANK (Receptor activator of NFKB (ligand)) Signaling Pathway; TGF-beta Signaling Pathway; Angiopoietin Like Protein 8 Regulatory Pathway; Energy Metabolism; Alpha 6 Beta 4 signaling pathway; Photodynamic therapy-induced NFE2L2 (NRF2…		-1.41443
NP_004263.1	cell communication;metabolic process;regulation of biological process;response to stimulus	protein binding	9456	ENSG00000152413.14	HOMER1	BDNF-TrkB Signaling	Glutamatergic synapse; FoxO signaling pathway	1.283		NP_001095886.1	cellular homeostasis;coagulation;defense response;metabolic process;regulation of biological process;response to stimulus;transport	enzyme regulator activity;metal ion binding;protein binding	3827	ENSG00000113889.11	KNG1	ACE Inhibitor Pathway; Complement and Coagulation Cascades	Complement and coagulation cascades	-1.41443
NP_056485.2	metabolic process	catalytic activity;protein binding	26168	ENSG00000161956.12	SENP3			1.283		NP_001317289.1	cell organization and biogenesis;cell proliferation;cellular homeostasis;metabolic process;regulation of biological process;response to stimulus	catalytic activity;DNA binding;metal ion binding;nucleotide binding;protein binding	5422	ENSG00000101868.10	POLA1	Nucleotide Metabolism; DNA Replication; Retinoblastoma (RB) in Cancer		-1.41243
NP_057152.2	cell death;cell organization and biogenesis;cellular homeostasis;metabolic process;regulation of biological process;response to stimulus;transport	protein binding	51024	ENSG00000214253.8	FIS1			1.283		NP_872313.2	cell death;regulation of biological process;transport	protein binding;structural molecule activity;transporter activity	144501	ENSG00000167767.13	KRT80			-1.41243
XP_011512570.1	response to stimulus;transport		11118		BTN3A2			1.283		NP_005406.3	metabolic process;regulation of biological process;response to stimulus;transport	receptor activity;signal transducer activity;transporter activity	6574	ENSG00000144136.10	SLC20A1			-1.41243
NP_789845.1	metabolic process	catalytic activity;metal ion binding	27068	ENSG00000138777.19	PPA2		Oxidative phosphorylation	1.282		NP_665857.2	metabolic process	catalytic activity;nucleotide binding	9946	ENSG00000205758.11	CRYZL1			-1.41243
NP_003909.2	metabolic process	catalytic activity	8908	ENSG00000056998.19	GYG2	Glycogen Metabolism	Metabolic pathways; Starch and sucrose metabolism	1.282		NP_001073947.1		protein binding	389257	ENSG00000185028.3	LRRC14B			-1.41243
NP_443085.2	metabolic process	catalytic activity;enzyme regulator activity;nucleotide binding;receptor activity;signal transducer activity	90956	ENSG00000133597.10	ADCK2			1.282		NP_904325.2	cell communication;cell death;cellular component movement;regulation of biological process;response to stimulus;transport	catalytic activity;motor activity;nucleotide binding;protein binding	23095	ENSG00000054523.17	KIF1B			-1.41243
NP_036377.1	cell organization and biogenesis;metabolic process;regulation of biological process;response to stimulus	catalytic activity;protein binding;RNA binding	22938	ENSG00000100603.13	SNW1	RIG-I-like Receptor Signaling; Notch Signaling Pathway; TGF-beta Signaling Pathway	Notch signaling pathway; Epstein-Barr virus infection; Spliceosome; Viral carcinogenesis	1.281		NP_001269734.1	metabolic process;regulation of biological process	catalytic activity;metal ion binding	64844	ENSG00000136536.14	MARCH7			-1.41243
XP_016870382.1	development;response to stimulus	DNA binding;protein binding;RNA binding	55342		STRBP			1.281		XP_005267329.1	transport	protein binding	10640		EXOC5			-1.41044
NP_006545.1	transport	protein binding	10651	ENSG00000128654.13	MTX2			1.281		NP_003293.2	cell organization and biogenesis;metabolic process;regulation of biological process	metal ion binding;protein binding;RNA binding	7205	ENSG00000087077.13	TRIP6		NOD-like receptor signaling pathway	-1.41044
XP_005269131.2	regulation of biological process;response to stimulus		6302		TSPAN31			1.281		YP_002124312.1	metabolic process;transport	catalytic activity	6775066		ND5			-1.41044
NP_001093207.1	metabolic process;regulation of biological process;response to stimulus	protein binding	84292	ENSG00000123154.11	WDR83			1.281		NP_000962.2	cell organization and biogenesis;metabolic process;transport	DNA binding;protein binding;RNA binding;structural molecule activity	6129	ENSG00000147604.13	RPL7	Cytoplasmic Ribosomal Proteins	Ribosome	-1.40845
XP_016867003.1	metabolic process;regulation of biological process	protein binding	9589		WTAP			1.28		NP_006420.1	metabolic process;regulation of biological process;transport	nucleotide binding;protein binding	10574	ENSG00000135624.15	CCT7			-1.40845
NP_003734.3	cell communication;cell organization and biogenesis;metabolic process;regulation of biological process;response to stimulus;transport	catalytic activity;DNA binding;metal ion binding;protein binding;receptor activity;signal transducer activity	8648	ENSG00000084676.15	NCOA1	Constitutive Androstane Receptor Pathway; Energy Metabolism; Adipogenesis; Aryl Hydrocarbon Receptor Pathway; Leptin signaling pathway; IL-6 signaling pathway; Androgen receptor signaling pathway	Breast cancer; Thyroid hormone signaling pathway	1.279		NP_003477.4	cell differentiation;cellular component movement;development;metabolic process;transport	protein binding;transporter activity	8140	ENSG00000103257.8	SLC7A5	Aryl Hydrocarbon Receptor Pathway	mTOR signaling pathway; Central carbon metabolism in cancer	-1.40845
NP_008982.1	cell death;metabolic process;regulation of biological process	enzyme regulator activity;protein binding	11124	ENSG00000185104.19	FAF1	VEGFA-VEGFR2 Signaling Pathway; Fas Ligand (FasL) pathway and Stress induction of Heat Shock Proteins (HSP) regulation; Retinoblastoma (RB) in Cancer		1.279		XP_005256127.1		protein binding	57610	ENSG00000141084.10	RANBP10			-1.40845
NP_004078.2	cell communication;cell organization and biogenesis;cell proliferation;metabolic process;regulation of biological process;response to stimulus;transport	catalytic activity;protein binding;structural molecule activity;transporter activity	1739	ENSG00000075711.20	DLG1	Brain-Derived Neurotrophic Factor (BDNF) signaling pathway; T-Cell antigen Receptor (TCR) pathway during Staphylococcus aureus infection		1.279		XP_005264337.1	cell organization and biogenesis;cellular homeostasis;metabolic process;regulation of biological process;response to stimulus;transport	catalytic activity;nucleotide binding;protein binding	3099		HK2	Glycolysis and Gluconeogenesis		-1.40647
NP_001268374.1	metabolic process;regulation of biological process;response to stimulus	catalytic activity;enzyme regulator activity;protein binding	11142	ENSG00000168734.13	PKIG	Myometrial Relaxation and Contraction Pathways; Calcium Regulation in the Cardiac Cell		1.279		NP_001341706.1	cell death;cell differentiation;metabolic process;regulation of biological process;response to stimulus	catalytic activity;enzyme regulator activity;protein binding	836	ENSG00000164305.18	CASP3	Hepatitis C and Hepatocellular Carcinoma; Apoptosis Modulation by HSP70; Nanomaterial induced apoptosis; Fas Ligand (FasL) pathway and Stress induction of Heat Shock Proteins (HSP) regulation; Allograft Rejection; TNF alpha Signaling Pathway; Integrated Breast Cancer Pathway; DNA Damage Response; Amyotrophic lateral sclerosis (ALS); Oncostatin M Signaling Pathway; Corticotropin-releasing hormone …	Amoebiasis; Proteoglycans in cancer; Tuberculosis; Natural killer cell mediated cytotoxicity; Epithelial cell signaling in Helicobacter pylori infection; Hepatitis B; p53 signaling pathway; Viral carcinogenesis; Apoptosis; Apoptosis - multiple species; Platinum drug resistance; MAPK signaling pathway; Amyotrophic lateral sclerosis (ALS); Pertussis; MicroRNAs in cancer; Non-alcoholic fatty liver d…	-1.40647
NP_055634.3	metabolic process;regulation of biological process;response to stimulus	catalytic activity;metal ion binding;protein binding	9867	ENSG00000198961.9	PJA2			1.279		NP_056386.2	metabolic process;regulation of biological process	catalytic activity;protein binding	26054	ENSG00000112701.17	SENP6			-1.40647
NP_001340926.1	cell organization and biogenesis;metabolic process;regulation of biological process	catalytic activity;metal ion binding;protein binding	23081		KDM4C			1.279		XP_011510254.1			83607		AMMECR1L			-1.40449
NP_002892.1	metabolic process	metal ion binding;protein binding	5954	ENSG00000049449.8	RCN1			1.278		NP_001155879.1	cell proliferation;metabolic process;regulation of biological process	catalytic activity;nucleotide binding;protein binding	1195	ENSG00000013441.15	CLK1	mRNA Processing		-1.40449
NP_005167.2	cell organization and biogenesis;metabolic process;transport	catalytic activity;transporter activity	517	ENSG00000135390.17	ATP5G2	Electron Transport Chain; Oxidative phosphorylation		1.278		XP_011541400.1	metabolic process	RNA binding	10412		NSA2			-1.40252
NP_006816.2	metabolic process;transport	RNA binding	10970	ENSG00000136026.13	CKAP4		Protein processing in endoplasmic reticulum	1.277		NP_057166.4	cell organization and biogenesis;metabolic process;regulation of biological process	catalytic activity;metal ion binding;protein binding	51654		CDK5RAP1			-1.40252
NP_001014433.1	response to stimulus	metal ion binding;protein binding	51596	ENSG00000112514.15; ENSG00000226492.7	CUTA			1.277		NP_001137359.1	cell differentiation;cell organization and biogenesis;cell proliferation;metabolic process;regulation of biological process;response to stimulus	protein binding;signal transducer activity	9318	ENSG00000166200.14	COPS2			-1.40252
NP_001028886.1	cell organization and biogenesis;metabolic process;regulation of biological process	catalytic activity;protein binding;RNA binding	4839	ENSG00000111641.11	NOP2	Imatinib and Chronic Myeloid Leukemia		1.277		NP_055768.3	metabolic process;regulation of biological process	catalytic activity;protein binding;RNA binding	22894	ENSG00000083520.14	DIS3		RNA degradation	-1.40056
NP_775878.2			283635	ENSG00000151327.12	FAM177A1			1.277		NP_001137534.1	transport	protein binding;structural molecule activity	1315	ENSG00000129083.12	COPB1			-1.40056
NP_003379.3	metabolic process;regulation of biological process	catalytic activity;motor activity;protein binding	7461		CLIP2			1.276		NP_060310.1	cell organization and biogenesis;metabolic process	RNA binding;structural molecule activity	54948	ENSG00000166902.4	MRPL16		Ribosome	-1.40056
NP_001254747.1	metabolic process	catalytic activity;protein binding	58505	ENSG00000198856.12	OSTC			1.276		NP_001216.1	cell death;defense response;metabolic process;regulation of biological process;response to stimulus	catalytic activity;protein binding	837	ENSG00000196954.13	CASP4	Apoptosis Modulation and Signaling; Apoptosis	NOD-like receptor signaling pathway	-1.40056
NP_001924.2	metabolic process	catalytic activity	1743	ENSG00000119689.14	DLST	Amino Acid metabolism; TCA Cycle; TCA Cycle and Deficiency of Pyruvate Dehydrogenase complex (PDHc)	Metabolic pathways; Citrate cycle (TCA cycle); Carbon metabolism; Lysine degradation	1.275		NP_001015055.1	cell death;cell organization and biogenesis;regulation of biological process;response to stimulus	enzyme regulator activity;nucleotide binding;protein binding	6242	ENSG00000114993.16	RTKN	G13 Signaling Pathway		-1.3986
NP_005917.2	cell organization and biogenesis	protein binding;RNA binding	4236	ENSG00000140259.6	MFAP1	Canonical and Non-canonical Notch signaling		1.273		NP_001317455.1		catalytic activity;protein binding	81888	ENSG00000178922.16	HYI			-1.3986
XP_011541872.1	metabolic process;transport	protein binding	64374		SIL1			1.273		NP_056156.2	cell division;cell organization and biogenesis;metabolic process;regulation of biological process	enzyme regulator activity;protein binding	23397	ENSG00000121152.9	NCAPH			-1.3986
NP_976226.1	metabolic process;regulation of biological process;response to stimulus	catalytic activity;metal ion binding;nucleotide binding;protein binding;signal transducer activity	4215	ENSG00000198909.7	MAP3K3	Insulin Signaling; MAPK Cascade; IL-1 signaling pathway; Angiopoietin Like Protein 8 Regulatory Pathway; EGF/EGFR Signaling Pathway; TNF alpha Signaling Pathway; EBV LMP1 signaling		1.273		NP_057260.2	cell differentiation;response to stimulus;transport	metal ion binding;protein binding	51150	ENSG00000078808.16	SDF4			-1.39665
NP_000700.1	metabolic process	catalytic activity;metal ion binding;protein binding	593	ENSG00000248098.11	BCKDHA		Propanoate metabolism; Valine, leucine and isoleucine degradation; Metabolic pathways	1.273		NP_066300.1	metabolic process;regulation of biological process	DNA binding;protein binding	11178	ENSG00000061337.15	LZTS1			-1.39665
NP_001305665.1			79780	ENSG00000149231.11	CCDC82			1.273		NP_001338285.1	cell organization and biogenesis;metabolic process;regulation of biological process;response to stimulus	protein binding;structural molecule activity	64210		MMS19			-1.39665
NP_002759.2	cell communication;cell division;cell organization and biogenesis;metabolic process;regulation of biological process;response to stimulus;transport	catalytic activity;metal ion binding;protein binding	5119	ENSG00000131165.14	CHMP1A		Endocytosis	1.273		NP_064590.2	metabolic process;regulation of biological process;response to stimulus	catalytic activity;DNA binding;metal ion binding;protein binding	56957	ENSG00000264522.5	OTUD7B	TNF alpha Signaling Pathway		-1.39665
NP_001120699.1	cell organization and biogenesis;coagulation;regulation of biological process;response to stimulus;transport	protein binding	966	ENSG00000085063.14	CD59		Hematopoietic cell lineage; Complement and coagulation cascades	1.272		NP_065108.1	cell death;metabolic process;regulation of biological process;response to stimulus	catalytic activity;protein binding	57103	ENSG00000078237.6	TIGAR		Fructose and mannose metabolism; Central carbon metabolism in cancer	-1.39665
XP_011507955.1	metabolic process;regulation of biological process	DNA binding;protein binding	5451		POU2F1	Integrated Cancer pathway		1.272		NP_001285.1	cell differentiation;development;regulation of biological process	protein binding	1209	ENSG00000104853.15	CLPTM1			-1.39665
NP_001019636.1	cell differentiation;cell organization and biogenesis;metabolic process;regulation of biological process;response to stimulus	antioxidant activity;catalytic activity;DNA binding;metal ion binding;protein binding	6648	ENSG00000112096.16	SOD2	Selenium Micronutrient Network; DNA Damage Response (only ATM dependent); Vitamin B12 Metabolism; Folate Metabolism; One carbon metabolism and related pathways; VEGFA-VEGFR2 Signaling Pathway; Oxidative Stress	Peroxisome; FoxO signaling pathway; Huntington's disease; Longevity regulating pathway - multiple species; Longevity regulating pathway	1.272		XP_016868179.1	cell division;cell organization and biogenesis;regulation of biological process	protein binding	8379		MAD1L1	Cell Cycle		-1.39665
NP_005860.2	metabolic process	catalytic activity	10283	ENSG00000153015.15	CWC27			1.272		XP_006715268.1	metabolic process;regulation of biological process	protein binding;RNA binding	7936		NELFE	Initiation of transcription and translation elongation at the HIV-1 LTR		-1.39665
NP_001309786.1	transport	protein binding;transporter activity	57185	ENSG00000001461.16	NIPAL3			1.272		NP_001310965.1	metabolic process;response to stimulus	catalytic activity	7390		UROS	Heme Biosynthesis		-1.39665
NP_078886.2		protein binding	79663	ENSG00000169087.10	HSPBAP1			1.272		NP_001005362.1	cell organization and biogenesis;metabolic process;regulation of biological process;response to stimulus;transport	catalytic activity;nucleotide binding;protein binding	1785	ENSG00000079805.16	DNM2	Synaptic Vesicle Pathway		-1.39665
XP_016876628.1	cellular component movement;metabolic process;regulation of biological process;response to stimulus	catalytic activity;protein binding	2530		FUT8			1.271		NP_060292.3	cell organization and biogenesis;metabolic process	catalytic activity;protein binding	54934	ENSG00000139620.12	KANSL2			-1.39665
NP_002190.2	cell proliferation;coagulation;defense response;metabolic process;regulation of biological process;response to stimulus	catalytic activity;DNA binding;protein binding	3660	ENSG00000168310.10	IRF2	Apoptosis; Type II interferon signaling (IFNG)		1.271		NP_056145.4	cell division;metabolic process	protein binding;structural molecule activity	23384		SPECC1L			-1.3947
NP_002613.2	cell organization and biogenesis;metabolic process;regulation of biological process	protein binding	5201	ENSG00000113068.9	PFDN1			1.271		NP_612430.2			113174	ENSG00000166788.9	SAAL1			-1.3947
NP_066011.2	transport	protein binding	57720	ENSG00000148358.19	GPR107			1.271		XP_011544284.1	cell death;cell organization and biogenesis;cellular component movement;metabolic process;regulation of biological process;response to stimulus;transport	catalytic activity;nucleotide binding;protein binding;signal transducer activity	9344		TAOK2	MAPK Signaling Pathway		-1.3947
NP_694988.3		protein binding	254427	ENSG00000148426.12	PROSER2			1.271		NP_001116698.1	cell organization and biogenesis;metabolic process	nucleotide binding;RNA binding	25821	ENSG00000135297.15	MTO1			-1.39276
NP_001135777.1	metabolic process;regulation of biological process	DNA binding;metal ion binding	51333	ENSG00000179965.11	ZNF771			1.269		NP_003887.3	metabolic process	catalytic activity	8869	ENSG00000115525.17	ST3GAL5	Ganglio Sphingolipid Metabolism	Glycosphingolipid biosynthesis - ganglio series; Metabolic pathways	-1.39276
NP_057487.2	metabolic process	protein binding;RNA binding	51503	ENSG00000150316.11	CWC15		Spliceosome	1.268		NP_073742.2	development;regulation of biological process	protein binding	64853	ENSG00000186063.12	AIDA			-1.39276
NP_060085.2	metabolic process;regulation of biological process;response to stimulus	protein binding	54780	ENSG00000107672.14	NSMCE4A			1.268		XP_006720364.1	transport	protein binding;transporter activity	8906		AP1G2			-1.39276
NP_001129120.1	cell organization and biogenesis;cellular component movement;metabolic process;regulation of biological process;response to stimulus	catalytic activity;protein binding;receptor activity;signal transducer activity	5796	ENSG00000273993.4; ENSG00000152894.14	PTPRK			1.268		XP_011519396.1	metabolic process;regulation of biological process;response to stimulus	catalytic activity;protein binding	55757		UGGT2			-1.39276
NP_003250.3	cell organization and biogenesis;regulation of biological process;transport	protein binding	7087	ENSG00000105376.4	ICAM5			1.267		NP_059142.2	cell organization and biogenesis;metabolic process	nucleotide binding;RNA binding	54148		MRPL39			-1.39082
NP_001093639.1	cell organization and biogenesis;cellular homeostasis	protein binding;RNA binding	10989	ENSG00000132305.20	IMMT			1.267		NP_004535.1	cell organization and biogenesis;metabolic process;transport	catalytic activity	4705	ENSG00000281434.2; ENSG00000130414.11	NDUFA10	Oxidative phosphorylation; Electron Transport Chain	Oxidative phosphorylation; Huntington's disease; Non-alcoholic fatty liver disease (NAFLD); Parkinson's disease; Metabolic pathways; Alzheimer's disease	-1.39082
NP_079348.1	cellular homeostasis;metabolic process;regulation of biological process;transport	catalytic activity;DNA binding;protein binding	80142	ENSG00000148334.14	PTGES2	Eicosanoid Synthesis	Metabolic pathways; Arachidonic acid metabolism	1.267		NP_057122.2	cell organization and biogenesis;cell proliferation;cellular component movement;metabolic process;response to stimulus	protein binding;RNA binding	51119	ENSG00000126524.9	SBDS		Ribosome biogenesis in eukaryotes	-1.39082
NP_001287887.1			55108	ENSG00000160058.18	BSDC1			1.267		NP_001273120.1		protein binding	64897	ENSG00000157895.11	C12orf43			-1.39082
XP_016862048.1	metabolic process;transport	catalytic activity;metal ion binding	51304		ZDHHC3			1.266		NP_689862.1	cell death;cell organization and biogenesis;metabolic process;regulation of biological process;response to stimulus	catalytic activity;nucleotide binding;protein binding;signal transducer activity	197259	ENSG00000168404.12	MLKL	DNA Damage Response (only ATM dependent)	TNF signaling pathway	-1.39082
XP_016868442.1	metabolic process	catalytic activity;metal ion binding;protein binding	10404		CPQ			1.264		NP_689483.3	defense response;regulation of biological process;response to stimulus	catalytic activity;DNA binding;nucleotide binding;RNA binding	91607	ENSG00000172716.16	SLFN11			-1.39082
NP_001448.2	cell differentiation;cell organization and biogenesis;development;regulation of biological process;response to stimulus	protein binding;RNA binding	2317	ENSG00000136068.14	FLNB	VEGFA-VEGFR2 Signaling Pathway	Proteoglycans in cancer; MAPK signaling pathway; Salmonella infection; Focal adhesion	1.264		NP_004070.3	cell organization and biogenesis;metabolic process;regulation of biological process;response to stimulus;transport	catalytic activity;protein binding	1520	ENSG00000163131.10	CTSS		Lysosome; Phagosome; Apoptosis; Tuberculosis; Antigen processing and presentation	-1.39082
NP_114152.3	regulation of biological process;response to stimulus	catalytic activity;enzyme regulator activity;metal ion binding;nucleotide binding;protein binding	116988	ENSG00000133612.18	AGAP3		Endocytosis	1.263		NP_001308810.1	cell proliferation;metabolic process;regulation of biological process	catalytic activity;protein binding	60560	ENSG00000135040.15	NAA35			-1.39082
XP_006724401.1	metabolic process	catalytic activity;protein binding	8459		TPST2			1.263		XP_005264629.1	metabolic process	catalytic activity;metal ion binding;protein binding	80204		FBXO11			-1.39082
NP_113641.2			83641	ENSG00000065809.13	FAM107B			1.263		NP_001243731.1	cell death;cell division;cell organization and biogenesis;metabolic process;regulation of biological process;response to stimulus;transport	catalytic activity;DNA binding;protein binding;RNA binding;structural molecule activity	6188	ENSG00000149273.14	RPS3	Cytoplasmic Ribosomal Proteins	Ribosome	-1.38889
NP_150648.2	metabolic process;response to stimulus;transport	protein binding	23230	ENSG00000197969.11	VPS13A			1.262		NP_116558.1	metabolic process;regulation of biological process;response to stimulus	catalytic activity;DNA binding;protein binding	5432	ENSG00000102978.12	POLR2C	Eukaryotic Transcription Initiation	Pyrimidine metabolism; Purine metabolism; Metabolic pathways; Huntington's disease; RNA polymerase; Epstein-Barr virus infection	-1.38889
NP_689618.4	cell organization and biogenesis;cellular component movement;metabolic process;regulation of biological process;response to stimulus	protein binding	133746	ENSG00000152409.8	JMY			1.261		NP_002706.1	cell death;cell organization and biogenesis;metabolic process;regulation of biological process;response to stimulus	catalytic activity;metal ion binding;protein binding	5515	ENSG00000113575.9	PPP2CA	Association Between Physico-Chemical Features and Toxicity Associated Pathways; Dopamine metabolism; Glycogen Metabolism; TNF alpha Signaling Pathway; Focal Adhesion-PI3K-Akt-mTOR-signaling pathway; Mesodermal Commitment Pathway; Brain-Derived Neurotrophic Factor (BDNF) signaling pathway; Wnt Signaling Pathway and Pluripotency	Adrenergic signaling in cardiomyocytes; TGF-beta signaling pathway; Sphingolipid signaling pathway; Long-term depression; Hippo signaling pathway; Chagas disease (American trypanosomiasis); PI3K-Akt signaling pathway; Oocyte meiosis; AMPK signaling pathway; Tight junction; Dopaminergic synapse; Hepatitis C; mRNA surveillance pathway	-1.38889
NP_057654.2	transport	protein binding	51290	ENSG00000087502.17	ERGIC2			1.261		NP_064582.2	cell organization and biogenesis;metabolic process;regulation of biological process	catalytic activity;metal ion binding;protein binding	56950	ENSG00000143499.13	SMYD2	Histone Modifications		-1.38889
XP_005249549.1	metabolic process;regulation of biological process;response to stimulus	protein binding	9656		MDC1			1.261		NP_001308758.1			55088	ENSG00000165813.18	CCDC186			-1.38889
NP_000150.1	metabolic process	catalytic activity;nucleotide binding	2639	ENSG00000105607.12	GCDH	Fatty Acid Beta Oxidation; Tryptophan metabolism	Tryptophan metabolism; Fatty acid degradation; Metabolic pathways; Lysine degradation	1.261		NP_006597.2	regulation of biological process	catalytic activity;protein binding	10741	ENSG00000089050.15	RBBP9			-1.38889
NP_116179.2	regulation of biological process;response to stimulus;transport	protein binding;transporter activity	84876		ORAI1		Platelet activation; Aldosterone synthesis and secretion; Calcium signaling pathway; Renin secretion; cAMP signaling pathway; Primary immunodeficiency	1.261		NP_076417.2	cell differentiation;cellular homeostasis;metabolic process;regulation of biological process;response to stimulus	catalytic activity;nucleotide binding;protein binding	65985	ENSG00000081760.16	AACS		Butanoate metabolism; Valine, leucine and isoleucine degradation	-1.38696
NP_036590.1	cell organization and biogenesis;transport	metal ion binding;transporter activity	26517	ENSG00000099800.7	TIMM13			1.261		NP_071942.1	cell organization and biogenesis;metabolic process	structural molecule activity	64432	ENSG00000131368.7	MRPS25			-1.38696
NP_001164582.1		protein binding	286499	ENSG00000179083.6	FAM133A			1.261		NP_001167596.1	cell organization and biogenesis;cellular homeostasis;metabolic process;response to stimulus;transport	metal ion binding;protein binding;transporter activity	4891	ENSG00000110911.14	SLC11A2	Copper homeostasis; Iron metabolism in placenta		-1.38696
NP_001337261.1	regulation of biological process;response to stimulus;transport	protein binding	146691		TOM1L2			1.26		NP_004493.3	cell differentiation;development;metabolic process;regulation of biological process	DNA binding;protein binding	3217	ENSG00000260027.4	HOXB7			-1.38696
NP_004111.2	regulation of biological process;response to stimulus	catalytic activity;nucleotide binding;protein binding	2634	ENSG00000162645.12	GBP2		NOD-like receptor signaling pathway	1.26		XP_011509759.1	cell organization and biogenesis;metabolic process	catalytic activity	55683		KANSL3			-1.38696
NP_065871.2	cell differentiation;cell organization and biogenesis;cellular component movement;metabolic process;regulation of biological process;response to stimulus	catalytic activity;enzyme regulator activity;protein binding	57580		PREX1		Chemokine signaling pathway	1.26		NP_002797.3	metabolic process;regulation of biological process;response to stimulus;transport	catalytic activity;nucleotide binding;protein binding;RNA binding	5706	ENSG00000100519.11	PSMC6	Parkin-Ubiquitin Proteasomal System pathway; Proteasome Degradation	Proteasome; Epstein-Barr virus infection	-1.38504
NP_005104.3	cell organization and biogenesis;metabolic process;regulation of biological process;transport	catalytic activity;motor activity;protein binding;transporter activity	9950		GOLGA5			1.26		NP_002258.2	cell organization and biogenesis;regulation of biological process;transport	protein binding;transporter activity	3839	ENSG00000102753.9	KPNA3			-1.38504
NP_001333694.1	cell organization and biogenesis;cellular component movement;metabolic process;regulation of biological process;transport	catalytic activity;DNA binding;nucleotide binding;protein binding;RNA binding	399687		MYO18A			1.26		NP_008993.1	cell organization and biogenesis;metabolic process;regulation of biological process	protein binding	11137	ENSG00000136045.11	PWP1			-1.38504
NP_055418.2		protein binding	30850	ENSG00000109089.7	CDR2L			1.26		NP_001029345.2	metabolic process	catalytic activity	160428	ENSG00000136010.13	ALDH1L2		One carbon pool by folate	-1.38313
XP_016877241.1	cell organization and biogenesis;metabolic process;regulation of biological process;response to stimulus	catalytic activity;DNA binding;metal ion binding;protein binding	9112		MTA1			1.259		NP_001307143.1	cell organization and biogenesis;metabolic process;regulation of biological process;response to stimulus;transport	protein binding;RNA binding	6430	ENSG00000100650.15	SRSF5	mRNA Processing	Spliceosome; Herpes simplex infection	-1.38313
NP_055135.1	cell organization and biogenesis;regulation of biological process;transport	protein binding	23593	ENSG00000051620.10	HEBP2			1.259		XP_016858652.1	metabolic process	catalytic activity;metal ion binding;protein binding	10322		SMYD5			-1.38313
NP_063944.3	cell organization and biogenesis;cellular homeostasis;metabolic process;regulation of biological process;transport	catalytic activity;protein binding	56605	ENSG00000086619.13	ERO1LB		Protein processing in endoplasmic reticulum	1.259		NP_037374.1	cell organization and biogenesis;development;metabolic process;regulation of biological process	protein binding;RNA binding	29105	ENSG00000070761.7	CFAP20			-1.38313
NP_001007552.2			101060211; 728911; 441521; 541465; 102723631	ENSG00000278289.4; ENSG00000273696.4; ENSG00000228836.8	CT45A10			1.259		NP_005003.2	metabolic process;regulation of biological process;response to stimulus	catalytic activity;nucleotide binding;protein binding;receptor activity;signal transducer activity	4919	ENSG00000185483.11	ROR1	Wnt Signaling Pathway Netpath; Wnt Signaling Pathway; Nuclear Receptors		-1.38313
NP_004505.2	cell differentiation;metabolic process;regulation of biological process	DNA binding;metal ion binding;protein binding	3607	ENSG00000141568.20	FOXK2			1.259		NP_003240.1	metabolic process	catalytic activity;metal ion binding	7064	ENSG00000172009.14	THOP1		Renin-angiotensin system; African trypanosomiasis	-1.38122
NP_004688.2	metabolic process	protein binding;RNA binding	9128	ENSG00000136875.12	PRPF4	mRNA Processing	Spliceosome	1.259		NP_787064.1		protein binding	4105	ENSG00000197172.10	MAGEA6			-1.38122
NP_653081.1	metabolic process;transport	protein binding;transporter activity	9885	ENSG00000130703.15	OSBPL2			1.259		NP_002699.1	cell division;metabolic process;regulation of biological process;response to stimulus	catalytic activity;metal ion binding;protein binding	5499	ENSG00000172531.14	PPP1CA	Nicotine Activity on Dopaminergic Neurons; Common Pathways Underlying Drug Addiction	Herpes simplex infection; Proteoglycans in cancer; Hippo signaling pathway; Vascular smooth muscle contraction; cAMP signaling pathway; mRNA surveillance pathway; Adrenergic signaling in cardiomyocytes; Amphetamine addiction; Platelet activation; Inflammatory mediator regulation of TRP channels; Oxytocin signaling pathway; Oocyte meiosis; cGMP-PKG signaling pathway; Regulation of actin cytoskelet…	-1.38122
NP_055635.3	cell communication;metabolic process;response to stimulus;transport	protein binding;transporter activity	9868	ENSG00000154174.7	TOMM70A			1.258		NP_005353.1	regulation of biological process	protein binding	4102; 4105	ENSG00000221867.8	MAGEA3			-1.38122
NP_787098.3	metabolic process	catalytic activity;metal ion binding	79701	ENSG00000181396.12	OGFOD3			1.258		XP_005259747.1	metabolic process;regulation of biological process;response to stimulus	catalytic activity;nucleotide binding;protein binding	997		CDC34			-1.38122
XP_011540101.2	regulation of biological process;response to stimulus	protein binding;receptor activity;signal transducer activity	57085		AGTRAP			1.258		NP_001035919.1	cell differentiation;metabolic process;regulation of biological process;response to stimulus	metal ion binding;protein binding	7041	ENSG00000140682.18	TGFB1I1	Serotonin Transporter Activity; TGF-beta Signaling Pathway; Monoamine Transport; Androgen receptor signaling pathway		-1.38122
XP_005270689.1	cell differentiation;metabolic process;regulation of biological process	DNA binding	22887		FOXJ3			1.258		NP_003326.2	metabolic process;regulation of biological process;response to stimulus	catalytic activity;nucleotide binding;protein binding	7318	ENSG00000182179.12	UBA7	Proteasome Degradation; Parkinsons Disease Pathway	Ubiquitin mediated proteolysis; Parkinson's disease	-1.38122
NP_001975.1	metabolic process	catalytic activity;protein binding	2098	ENSG00000139684.13	ESD	Phase I biotransformations, non P450	Carbon metabolism	1.257		NP_001077422.1	cellular homeostasis;regulation of biological process	protein binding	63892	ENSG00000115970.18	THADA			-1.38122
NP_064520.2	metabolic process;regulation of biological process;response to stimulus	catalytic activity;DNA binding;metal ion binding;nucleotide binding;protein binding;RNA binding	56897	ENSG00000124535.15	WRNIP1			1.257		NP_201573.1	metabolic process;regulation of biological process;transport	metal ion binding;protein binding	4241	ENSG00000163975.11	MFI2			-1.38122
NP_665803.2	metabolic process;regulation of biological process;response to stimulus	protein binding	25841	ENSG00000166016.5	ABTB2			1.257		NP_055807.1	cell organization and biogenesis;regulation of biological process;response to stimulus	protein binding	23002	ENSG00000100592.15	DAAM1	Association Between Physico-Chemical Features and Toxicity Associated Pathways	Wnt signaling pathway	-1.38122
NP_001243019.1	cell differentiation;cell organization and biogenesis;metabolic process;regulation of biological process;response to stimulus	catalytic activity;DNA binding;metal ion binding;protein binding	1386	ENSG00000115966.16	ATF2	DNA IR-Double Strand Breaks (DSBs) and cellular response via ATM; ATM Signaling Network in Development and Disease; ATM Signaling Pathway; VEGFA-VEGFR2 Signaling Pathway; Energy Metabolism; IL-4 Signaling Pathway; TGF-beta Signaling Pathway; IL-1 signaling pathway; B Cell Receptor Signaling Pathway; Focal Adhesion-PI3K-Akt-mTOR-signaling pathway; Structural Pathway of Interleukin 1 (IL-1); AGE/RA…	cGMP-PKG signaling pathway; Viral carcinogenesis; Influenza A; Thyroid hormone synthesis; MAPK signaling pathway; Hepatitis B; PI3K-Akt signaling pathway; Cocaine addiction; Glucagon signaling pathway; Dopaminergic synapse; Estrogen signaling pathway; Insulin secretion; Alcoholism; Epstein-Barr virus infection; Aldosterone synthesis and secretion; Amphetamine addiction; HTLV-I infection; TNF sign…	1.257		NP_056240.2	metabolic process;regulation of biological process	catalytic activity;DNA binding;metal ion binding;protein binding	25885	ENSG00000068654.15	POLR1A	Eukaryotic Transcription Initiation	Metabolic pathways; Purine metabolism; Pyrimidine metabolism; RNA polymerase	-1.37931
NP_006393.2	cell organization and biogenesis;regulation of biological process;response to stimulus	protein binding;structural molecule activity	10542	ENSG00000134248.13	LAMTOR5		mTOR signaling pathway; Hepatitis B	1.256		XP_016883294.1	metabolic process;regulation of biological process	catalytic activity;metal ion binding;nucleotide binding	26164		GTPBP5			-1.37931
NP_005611.1	regulation of biological process;response to stimulus;transport	metal ion binding;protein binding	6282	ENSG00000163191.5	S100A11			1.256		NP_036547.1	cell organization and biogenesis;metabolic process;response to stimulus	catalytic activity;DNA binding;nucleotide binding;protein binding	25788	ENSG00000197275.13	RAD54B	Homologous recombination	Homologous recombination	-1.37931
NP_001070867.1	metabolic process;regulation of biological process	catalytic activity;metal ion binding;protein binding	25953	ENSG00000127838.13	PNKD			1.256		NP_001018119.1	cell differentiation;metabolic process;regulation of biological process	catalytic activity;metal ion binding;protein binding	8544	ENSG00000087842.10	PIR			-1.37741
NP_055495.2			9703	ENSG00000007202.14	KIAA0100			1.256		NP_004299.1	regulation of biological process;response to stimulus;transport	enzyme regulator activity;protein binding	392	ENSG00000175220.11	ARHGAP1			-1.37741
NP_932343.1		RNA binding	148423	ENSG00000162642.13	C1orf52			1.256		NP_476510.1	regulation of biological process	enzyme regulator activity;metal ion binding;protein binding	9815	ENSG00000139436.20	GIT2	Integrin-mediated Cell Adhesion	Endocytosis	-1.37741
NP_000193.1	metabolic process	catalytic activity;metal ion binding	3423	ENSG00000010404.17	IDS		Metabolic pathways; Lysosome; Glycosaminoglycan degradation	1.255		NP_002255.3	metabolic process;regulation of biological process;transport	protein binding;transporter activity	3836	ENSG00000114030.12	KPNA1		Influenza A	-1.37741
NP_004615.2	cell communication;regulation of biological process;response to stimulus	protein binding;receptor activity;signal transducer activity	7433	ENSG00000114812.12	VIPR1	Sudden Infant Death Syndrome (SIDS) Susceptibility Pathways; GPCRs, Class B Secretin-like	Neuroactive ligand-receptor interaction	1.255		NP_064560.2	metabolic process	catalytic activity;metal ion binding;nucleotide binding;RNA binding	56931	ENSG00000141994.15	DUS3L			-1.37741
NP_036360.3	cell organization and biogenesis;metabolic process;regulation of biological process;response to stimulus	catalytic activity;metal ion binding;protein binding	22921	ENSG00000148450.12	MSRB2	Sulindac Metabolic Pathway		1.254		NP_006618.1	metabolic process	catalytic activity;protein binding;RNA binding	10775	ENSG00000105171.9	POP4		Ribosome biogenesis in eukaryotes; RNA transport	-1.37741
NP_065701.2		metal ion binding;protein binding	57333	ENSG00000142552.7	RCN3			1.254		NP_060091.1	cell organization and biogenesis;metabolic process;regulation of biological process	catalytic activity;metal ion binding;protein binding	54784	ENSG00000160993.3	ALKBH4			-1.37741
NP_004815.3	metabolic process;regulation of biological process	catalytic activity;protein binding	9425	ENSG00000153046.17	CDYL			1.254		NP_036213.2	metabolic process;regulation of biological process	protein binding	22936	ENSG00000118985.15	ELL2			-1.37741
NP_005580.1	cell differentiation;metabolic process	catalytic activity;RNA binding	4329	ENSG00000119711.12	ALDH6A1		beta-Alanine metabolism; Metabolic pathways; Carbon metabolism; Valine, leucine and isoleucine degradation; Inositol phosphate metabolism; Propanoate metabolism	1.254		NP_872590.1	cell differentiation;cell organization and biogenesis;cell proliferation;cellular homeostasis;metabolic process;regulation of biological process;response to stimulus	catalytic activity;DNA binding;enzyme regulator activity;protein binding	5111	ENSG00000132646.10	PCNA	Primary Focal Segmental Glomerulosclerosis FSGS; Retinoblastoma (RB) in Cancer; DNA Replication; Cell Cycle; Oxidative Damage; Mismatch repair; Senescence and Autophagy in Cancer; EGF/EGFR Signaling Pathway; G1 to S cell cycle control	Cell cycle; DNA replication; HTLV-I infection; Mismatch repair; Hepatitis B; Nucleotide excision repair; Base excision repair	-1.37552
NP_071908.2	cell differentiation;cellular homeostasis;development;metabolic process;regulation of biological process;response to stimulus	antioxidant activity;catalytic activity	64359	ENSG00000167693.16	NXN			1.254		NP_001245321.1	response to stimulus	catalytic activity;nucleotide binding;protein binding	81570	ENSG00000162129.12	CLPB			-1.37552
NP_079472.1	metabolic process;regulation of biological process;transport	enzyme regulator activity;nucleotide binding;protein binding	80273	ENSG00000109519.12	GRPEL1			1.253		NP_004291.1	metabolic process	catalytic activity;protein binding	52	ENSG00000143727.15	ACP1	VEGFA-VEGFR2 Signaling Pathway	Metabolic pathways; Thiamine metabolism; Adherens junction	-1.37552
NP_005106.2	regulation of biological process;response to stimulus;transport	protein binding	9961	ENSG00000013364.18	MVP			1.253		NP_001137464.1	cell organization and biogenesis;metabolic process;regulation of biological process	protein binding;RNA binding	55135	ENSG00000141499.16	WRAP53			-1.37552
NP_055445.2	metabolic process;regulation of biological process	DNA binding;metal ion binding;protein binding	9640	ENSG00000166716.9	ZNF592			1.252		NP_036394.1	metabolic process	catalytic activity	9653	ENSG00000153936.16	HS2ST1	Metapathway biotransformation	Glycosaminoglycan biosynthesis - heparan sulfate / heparin	-1.37552
XP_011543336.1	cell death;cell organization and biogenesis;metabolic process;regulation of biological process;response to stimulus;transport	catalytic activity;DNA binding;enzyme regulator activity;protein binding	408		ARRB1	Calcium Regulation in the Cardiac Cell; Myometrial Relaxation and Contraction Pathways; Corticotropin-releasing hormone signaling pathway; MAPK Signaling Pathway		1.252		NP_001308896.1	metabolic process;regulation of biological process;response to stimulus	catalytic activity;nucleotide binding;RNA binding	84896	ENSG00000283024.1; ENSG00000138138.13	ATAD1			-1.37363
XP_005264309.1	regulation of biological process;response to stimulus;transport	protein binding	26056	ENSG00000135631.16	RAB11FIP5			1.252		NP_004642.2	metabolic process	catalytic activity;protein binding	8237	ENSG00000102226.9	USP11			-1.37174
NP_003906.2	cell growth;metabolic process;regulation of biological process;response to stimulus;transport	catalytic activity;metal ion binding;protein binding;transporter activity	8904	ENSG00000214078.12	CPNE1			1.252		NP_060850.2	cell organization and biogenesis;metabolic process	catalytic activity;nucleotide binding;RNA binding	55794	ENSG00000182810.6	DDX28			-1.37174
NP_055160.2	metabolic process;regulation of biological process	metal ion binding	24149	ENSG00000171467.15	ZNF318	Androgen receptor signaling pathway		1.252		XP_016866792.1		receptor activity	79627		OGFRL1			-1.37174
XP_016866297.1	defense response;regulation of biological process;response to stimulus	protein binding	3133		HLA-E	Proteasome Degradation; Allograft Rejection		1.251		NP_689480.2	metabolic process;response to stimulus;transport	catalytic activity;metal ion binding;protein binding	91445	ENSG00000138942.15	RNF185		Protein processing in endoplasmic reticulum	-1.37174
NP_613258.2	cell organization and biogenesis;regulation of biological process	DNA binding;enzyme regulator activity;protein binding	9555	ENSG00000113648.16	H2AFY	H19 action Rb-E2F1 signaling and CDK-beta-catenin activity	Systemic lupus erythematosus; Alcoholism	1.251		NP_002796.4	metabolic process;regulation of biological process;response to stimulus;transport	catalytic activity;nucleotide binding;protein binding;RNA binding	5705	ENSG00000087191.12	PSMC5	Proteasome Degradation; Parkin-Ubiquitin Proteasomal System pathway	Epstein-Barr virus infection; Proteasome	-1.36986
NP_060357.1			54987	ENSG00000162384.13	C1orf123			1.251		NP_000254.2	cell organization and biogenesis;metabolic process;response to stimulus	catalytic activity	4669	ENSG00000108784.9	NAGLU		Glycosaminoglycan degradation; Metabolic pathways; Lysosome	-1.36986
XP_006722710.1	transport		126321		MFSD12			1.251		NP_073609.2	regulation of biological process;response to stimulus	protein binding	64787	ENSG00000177106.14	EPS8L2			-1.36799
XP_011520054.2	metabolic process;regulation of biological process;response to stimulus	protein binding	55075		UACA			1.25		NP_057725.1	metabolic process	catalytic activity;metal ion binding	51573	ENSG00000006007.11	GDE1			-1.36799
NP_001129737.1		structural molecule activity	126917	ENSG00000169991.10	IFFO2			1.25		NP_006510.1	cell division;cell organization and biogenesis;cellular component movement;regulation of biological process;transport	catalytic activity;motor activity;protein binding	6993	ENSG00000146425.10	DYNLT1			-1.36799
NP_001139197.1		metal ion binding;protein binding;RNA binding	55646	ENSG00000145220.13	LYAR			1.249		XP_011511340.1	metabolic process;regulation of biological process;response to stimulus	catalytic activity;protein binding;receptor activity;signal transducer activity	57337		SENP7			-1.36612
XP_011511369.1	metabolic process	catalytic activity	622		BDH1	Synthesis and Degradation of Ketone Bodies		1.249		NP_060289.2	cell organization and biogenesis;metabolic process;regulation of biological process	catalytic activity;protein binding;RNA binding	54931	ENSG00000174173.6	TRMT10C			-1.36426
NP_001269633.1	cellular homeostasis;metabolic process;regulation of biological process;response to stimulus;transport	catalytic activity;protein binding	10130	ENSG00000143870.12	PDIA6	Photodynamic therapy-induced unfolded protein response		1.248		NP_003644.2	cell organization and biogenesis;metabolic process;regulation of biological process;response to stimulus	protein binding	8533	ENSG00000141030.12	COPS3			-1.36426
NP_997263.2		RNA binding	388115	ENSG00000188549.12	CCDC9B			1.248		NP_079230.1		protein binding	80019	ENSG00000165886.4	UBTD1			-1.36426
NP_005056.3	metabolic process;regulation of biological process;response to stimulus;transport	protein binding	6400	ENSG00000071537.13	SEL1L		Protein processing in endoplasmic reticulum	1.247		XP_016879899.1	cell organization and biogenesis;metabolic process;regulation of biological process;response to stimulus;transport	catalytic activity;protein binding	252983		STXBP4	Insulin Signaling		-1.36426
NP_001138830.1	cell differentiation;cell organization and biogenesis;cellular homeostasis;metabolic process;regulation of biological process;response to stimulus	catalytic activity;DNA binding;protein binding;RNA binding	25942	ENSG00000169375.15	SIN3A	TGF-beta Signaling Pathway; Hedgehog Signaling Pathway; Retinoblastoma (RB) in Cancer; Androgen receptor signaling pathway; Mecp2 and Associated Rett Syndrome	Transcriptional misregulation in cancer; Huntington's disease; Thyroid hormone signaling pathway	1.247		NP_057019.3	metabolic process	catalytic activity;protein binding	51603	ENSG00000010165.19	METTL13			-1.3624
NP_001269210.1	metabolic process;regulation of biological process;response to stimulus	catalytic activity;nucleotide binding;protein binding	5831	ENSG00000183010.16	PYCR1	Amino Acid metabolism; Urea cycle and metabolism of amino groups		1.247		NP_001338457.1	cell organization and biogenesis;metabolic process;regulation of biological process;response to stimulus	catalytic activity;DNA binding;nucleotide binding;protein binding	23064		SETX	Interactome of polycomb repressive complex 2 (PRC2)		-1.3624
NP_061326.1	cell organization and biogenesis;metabolic process;response to stimulus;transport	catalytic activity	55967	ENSG00000184752.12	NDUFA12	Electron Transport Chain	Parkinson's disease; Non-alcoholic fatty liver disease (NAFLD); Alzheimer's disease; Huntington's disease; Metabolic pathways; Oxidative phosphorylation	1.247		NP_653182.1	metabolic process	catalytic activity	112849	ENSG00000126790.11	L3HYPDH		Arginine and proline metabolism	-1.3624
NP_001026895.2	metabolic process	catalytic activity;metal ion binding;nucleotide binding;RNA binding	83479	ENSG00000118197.13	DDX59			1.247		XP_006715579.1	cell differentiation;cell organization and biogenesis;regulation of biological process;response to stimulus	protein binding;receptor activity;signal transducer activity	57211		GPR126			-1.3624
NP_001158213.1	cell organization and biogenesis;regulation of biological process;response to stimulus	enzyme regulator activity;protein binding	393	ENSG00000089820.15	ARHGAP4			1.246		XP_016866098.1	cell differentiation;cell organization and biogenesis	protein binding;RNA binding	23345		SYNE1			-1.3624
NP_075053.2	cellular homeostasis;regulation of biological process;response to stimulus;transport	metal ion binding;transporter activity	64924	ENSG00000145740.18	SLC30A5	Zinc homeostasis		1.246		NP_001017416.1	metabolic process;regulation of biological process;response to stimulus	catalytic activity;protein binding	7398	ENSG00000162607.12	USP1	miR-517 relationship with ARCN1 and USP1	Fanconi anemia pathway	-1.3624
NP_001186508.1	cell organization and biogenesis;cellular component movement;regulation of biological process;transport	protein binding	25777	ENSG00000100242.15	SUN2			1.245		NP_003583.2	cell death;cell organization and biogenesis;cell proliferation;cellular homeostasis;metabolic process;regulation of biological process;response to stimulus	catalytic activity;protein binding	8454	ENSG00000055130.15	CUL1	Parkin-Ubiquitin Proteasomal System pathway; TNF alpha Signaling Pathway; Apoptosis-related network due to altered Notch3 in ovarian cancer; TGF-beta Signaling Pathway; Notch Signaling Pathway	Oocyte meiosis; Ubiquitin mediated proteolysis; Circadian rhythm; Wnt signaling pathway; TGF-beta signaling pathway; Cell cycle; Hedgehog signaling pathway; Protein processing in endoplasmic reticulum; Herpes simplex infection	-1.36054
XP_011527207.1	cell organization and biogenesis;metabolic process	catalytic activity;nucleotide binding	55902		ACSS2	Fatty Acid Biosynthesis; Amino acid conjugation of benzoic acid; Fatty Acid Beta Oxidation		1.245		NP_787072.2	cell organization and biogenesis;regulation of biological process;transport	protein binding	149371	ENSG00000116903.7	EXOC8	RalA downstream regulated genes		-1.36054
NP_064711.1	cell organization and biogenesis;metabolic process;regulation of biological process;response to stimulus	catalytic activity;metal ion binding;protein binding	57026	ENSG00000241360.1	PDXP		Metabolic pathways; Vitamin B6 metabolism	1.245		NP_077001.1	cell communication;cell organization and biogenesis;metabolic process;response to stimulus	catalytic activity;metal ion binding;nucleotide binding;protein binding	79077	ENSG00000179958.8	DCTPP1		Metabolic pathways; Pyrimidine metabolism	-1.36054
										NP_001304824.1	metabolic process;regulation of biological process	catalytic activity;protein binding	84875	ENSG00000178685.13	PARP10			-1.36054
										XP_011510864.1	metabolic process;regulation of biological process;response to stimulus	catalytic activity;metal ion binding;protein binding;signal transducer activity	23007		PLCH1			-1.36054
										XP_006723871.1	metabolic process	catalytic activity;nucleotide binding;protein binding	54963		UCKL1			-1.36054
										NP_003812.1	cell death;cell proliferation;defense response;metabolic process;regulation of biological process;response to stimulus	catalytic activity;nucleotide binding;protein binding;signal transducer activity	8767	ENSG00000104312.7	RIPK2	Fas Ligand (FasL) pathway and Stress induction of Heat Shock Proteins (HSP) regulation; Nucleotide-binding Oligomerization Domain (NOD) pathway; Apoptosis-related network due to altered Notch3 in ovarian cancer; T-Cell antigen Receptor (TCR) Signaling Pathway	Tuberculosis; Shigellosis; NOD-like receptor signaling pathway; Neurotrophin signaling pathway	-1.36054
										NP_775872.1	metabolic process	catalytic activity	283464	ENSG00000151233.10	GXYLT1		Other types of O-glycan biosynthesis	-1.3587
										NP_001240745.1	metabolic process;transport	protein binding;receptor activity;transporter activity	79581	ENSG00000185803.8	SLC52A2			-1.3587
										NP_056076.1	cell division;cell organization and biogenesis;metabolic process	protein binding	23310	ENSG00000151503.12	NCAPD3			-1.35685
										NP_115867.2	cell organization and biogenesis;metabolic process		64978	ENSG00000204316.12	MRPL38			-1.35685
										NP_057154.2	cell organization and biogenesis;metabolic process	protein binding;RNA binding;structural molecule activity	51649	ENSG00000181610.12	MRPS23			-1.35685
										XP_005254779.1	metabolic process;regulation of biological process	catalytic activity;protein binding	84888		SPPL2A			-1.35685
										NP_683685.1	cell organization and biogenesis;metabolic process	protein binding;RNA binding;structural molecule activity	124995	ENSG00000159111.12	MRPL10			-1.35685
										NP_277055.1		DNA binding	64073	ENSG00000167644.11	C19orf33			-1.35685
										NP_001035972.1	cell death		3963; 653499	ENSG00000282902.1; ENSG00000283082.1; ENSG00000205076.4; ENSG00000178934.4	LGALS7			-1.35685
										NP_001129037.1	metabolic process	catalytic activity;metal ion binding	8226	ENSG00000130021.13	HDHD1			-1.35685
										XP_005268405.1	metabolic process	catalytic activity;protein binding	10007		GNPDA1			-1.35501
										NP_000678.1	defense response;metabolic process;response to stimulus;transport	catalytic activity;nucleotide binding;protein binding	191	ENSG00000101444.12	AHCY	Trans-sulfuration and one carbon metabolism; One Carbon Metabolism; Trans-sulfuration pathway; Folate Metabolism	Metabolic pathways; Cysteine and methionine metabolism	-1.35501
										NP_001137407.1	metabolic process;transport	catalytic activity;protein binding	54677	ENSG00000005469.11	CROT			-1.35501
										NP_008894.2	metabolic process;regulation of biological process	DNA binding;metal ion binding	7570	ENSG00000165512.4	ZNF22			-1.35501
										NP_001485.2	metabolic process;regulation of biological process;response to stimulus;transport	catalytic activity;enzyme regulator activity;protein binding;RNA binding	2665	ENSG00000057608.16	GDI2			-1.35318
										NP_001006.1	cell differentiation;cell organization and biogenesis;metabolic process;transport	protein binding;RNA binding;structural molecule activity	6205	ENSG00000142534.6	RPS11	Cytoplasmic Ribosomal Proteins	Ribosome	-1.35318
										NP_031394.2	cellular homeostasis;metabolic process;regulation of biological process;response to stimulus;transport	enzyme regulator activity;metal ion binding;protein binding;transporter activity	22821	ENSG00000280477.1; ENSG00000185989.10	RASA3	MAPK Cascade	Ras signaling pathway	-1.35318
										NP_066363.1	regulation of biological process	catalytic activity;DNA binding;metal ion binding;nucleotide binding;RNA binding	57169	ENSG00000124201.14	ZNFX1			-1.35318
										XP_011518064.1	cell organization and biogenesis;regulation of biological process;transport	enzyme regulator activity;protein binding	9712		USP6NL	EGF/EGFR Signaling Pathway		-1.35318
										NP_001290386.1	regulation of biological process	protein binding	9675	ENSG00000101407.12	TTI1		mTOR signaling pathway	-1.35318
										NP_002589.2	cell death;metabolic process;regulation of biological process	DNA binding;metal ion binding;protein binding	5134	ENSG00000071994.10	PDCD2			-1.35318
										NP_001246.2	cell differentiation;cell division;cell organization and biogenesis;metabolic process;regulation of biological process	enzyme regulator activity;protein binding	991	ENSG00000117399.13	CDC20	Cell Cycle	Viral carcinogenesis; Oocyte meiosis; Ubiquitin mediated proteolysis; Cell cycle; HTLV-I infection	-1.35135
										NP_002305.1	cell organization and biogenesis;metabolic process;regulation of biological process;response to stimulus	catalytic activity;metal ion binding;nucleotide binding;protein binding;signal transducer activity	3984	ENSG00000106683.14	LIMK1	G13 Signaling Pathway; Regulation of Microtubule Cytoskeleton; VEGFA-VEGFR2 Signaling Pathway; Regulation of Actin Cytoskeleton	Axon guidance; Regulation of actin cytoskeleton; Fc gamma R-mediated phagocytosis	-1.35135
										NP_001686.1	cellular homeostasis;regulation of biological process;response to stimulus;transport	catalytic activity;protein binding;transporter activity	528	ENSG00000155097.11	ATP6V1C1		Vibrio cholerae infection; Phagosome; Synaptic vesicle cycle; Metabolic pathways; mTOR signaling pathway; Collecting duct acid secretion; Rheumatoid arthritis; Epithelial cell signaling in Helicobacter pylori infection; Oxidative phosphorylation	-1.35135
										NP_001538.4	cell death;cell organization and biogenesis;defense response;regulation of biological process;response to stimulus	protein binding;RNA binding	3433	ENSG00000119922.9	IFIT2	Type II interferon signaling (IFNG)		-1.35135
										NP_001121093.1	metabolic process	catalytic activity;protein binding	2582	ENSG00000117308.14	GALE		Galactose metabolism; Amino sugar and nucleotide sugar metabolism; Metabolic pathways	-1.34953
										XP_011512737.1	cellular component movement;regulation of biological process;response to stimulus	protein binding	23294		ANKS1A			-1.34953
										XP_016868733.1	transport	protein binding;transporter activity	23039		XPO7			-1.34953
										XP_011511226.1	development;metabolic process;regulation of biological process;response to stimulus	catalytic activity;DNA binding;nucleotide binding;protein binding	545		ATR	Cell Cycle		-1.34953
										XP_005254001.1	metabolic process;regulation of biological process;response to stimulus	catalytic activity;metal ion binding;nucleotide binding;protein binding	8315		BRAP			-1.34953
										XP_016857733.1	cell communication;regulation of biological process;transport	metal ion binding;transporter activity	777		CACNA1E	Calcium Regulation in the Cardiac Cell		-1.34953
										NP_002632.1	metabolic process;regulation of biological process	catalytic activity;protein binding	5277	ENSG00000165195.15	PIGA		Glycosylphosphatidylinositol (GPI)-anchor biosynthesis; Metabolic pathways	-1.34953
										NP_061189.2	cell division;metabolic process;regulation of biological process	protein binding	55536	ENSG00000164649.19	CDCA7L	Sudden Infant Death Syndrome (SIDS) Susceptibility Pathways		-1.34953
										NP_001129580.2			203069		R3HCC1			-1.34953
										XP_011525954.1	metabolic process;regulation of biological process;response to stimulus;transport	catalytic activity;enzyme regulator activity;protein binding	11140		CDC37	Aryl Hydrocarbon Receptor; TNF alpha Signaling Pathway		-1.34771
										NP_001308952.1	defense response;metabolic process;regulation of biological process;response to stimulus	catalytic activity;metal ion binding	54	ENSG00000102575.10	ACP5	Osteoclast Signaling; RANKL/RANK (Receptor activator of NFKB (ligand)) Signaling Pathway	Rheumatoid arthritis; Osteoclast differentiation; Lysosome	-1.34771
										NP_001336024.1	cell organization and biogenesis;regulation of biological process;response to stimulus;transport	enzyme regulator activity;protein binding;signal transducer activity	1894		ECT2	Gastric Cancer Network 1		-1.34771
										NP_074036.1	cell differentiation;metabolic process;regulation of biological process	DNA binding;protein binding	865	ENSG00000067955.13	CBFB	Dual hijack model of Vif in HIV infection		-1.34771
										NP_001273510.1	metabolic process	metal ion binding;protein binding	57661	ENSG00000070047.11	PHRF1			-1.34771
										NP_001248757.1	transport		84689	ENSG00000166928.10	MS4A14			-1.34771
										NP_110379.2	cell organization and biogenesis;metabolic process;regulation of biological process;response to stimulus;transport	nucleotide binding;protein binding;RNA binding	6950	ENSG00000120438.11	TCP1			-1.3459
										NP_001257411.1	cell differentiation;cell organization and biogenesis;metabolic process;regulation of biological process;response to stimulus;transport	catalytic activity;protein binding;structural molecule activity	5717	ENSG00000108671.9	PSMD11	Parkin-Ubiquitin Proteasomal System pathway; Proteasome Degradation	Epstein-Barr virus infection; Proteasome	-1.3459
										NP_061924.1	cell organization and biogenesis;metabolic process		54534	ENSG00000136897.7	MRPL50			-1.3459
										XP_016860508.1			80210		ARMC9			-1.3459
										XP_016874858.1	metabolic process;regulation of biological process	catalytic activity	50515		CHST11	Endochondral Ossification		-1.3459
										NP_005441.1	cell differentiation;cell organization and biogenesis;cellular component movement;development;regulation of biological process;response to stimulus	protein binding	9241	ENSG00000183691.4	NOG	Mesodermal Commitment Pathway; Differentiation Pathway; Bone Morphogenic Protein (BMP) Signalling and Regulation; ESC Pluripotency Pathways; Endoderm Differentiation; Cardiac Progenitor Differentiation; TGF-beta Receptor Signaling	TGF-beta signaling pathway	-1.3459
										NP_001243114.1	cell organization and biogenesis;regulation of biological process;transport	protein binding	29934	ENSG00000147164.11	SNX12			-1.34409
										NP_149098.2	metabolic process	catalytic activity;metal ion binding;nucleotide binding;protein binding;RNA binding	85865	ENSG00000105793.15	GTPBP10			-1.34409
										NP_002487.1	cell organization and biogenesis;metabolic process;response to stimulus;transport	catalytic activity;metal ion binding	4728	ENSG00000110717.12	NDUFS8	Electron Transport Chain; Oxidative phosphorylation	Oxidative phosphorylation; Parkinson's disease; Non-alcoholic fatty liver disease (NAFLD); Alzheimer's disease; Huntington's disease; Metabolic pathways	-1.34409
										NP_068779.1	cell death;cell differentiation;cell organization and biogenesis;cellular component movement;cellular homeostasis;development;regulation of biological process;response to stimulus;transport	protein binding;transporter activity	4170	ENSG00000143384.12	MCL1	Hematopoietic Stem Cell Gene Regulation by GABP alpha/beta Complex; Apoptosis; Photodynamic therapy-induced HIF-1 survival signaling	Jak-STAT signaling pathway; MicroRNAs in cancer; PI3K-Akt signaling pathway; Apoptosis	-1.34409
										NP_075066.1	cell organization and biogenesis;metabolic process	catalytic activity;protein binding;RNA binding	65080	ENSG00000135900.3	MRPL44			-1.34409
										NP_001189342.1	metabolic process	catalytic activity;protein binding	10327	ENSG00000117448.13	AKR1A1	Benzo(a)pyrene metabolism; Metapathway biotransformation	Glycolysis / Gluconeogenesis; Metabolic pathways; Glycerolipid metabolism; Pentose and glucuronate interconversions	-1.34228
										XP_011526430.1	cell death;cell organization and biogenesis;cellular component movement;metabolic process;regulation of biological process;response to stimulus	catalytic activity;nucleotide binding;protein binding	5585		PKN1	Apoptosis-related network due to altered Notch3 in ovarian cancer; G13 Signaling Pathway		-1.34228
										NP_006712.2	metabolic process	catalytic activity;metal ion binding;nucleotide binding;RNA binding	132	ENSG00000156110.13	ADK		Purine metabolism; Metabolic pathways	-1.34228
										NP_002175.2	metabolic process;regulation of biological process;response to stimulus	protein binding;receptor activity;signal transducer activity	3572	ENSG00000134352.19	IL6ST	Oncostatin M Signaling Pathway; MicroRNAs in cardiomyocyte hypertrophy; Senescence and Autophagy in Cancer; Adipogenesis; Interleukin-11 Signaling Pathway; Physiological and Pathological Hypertrophy of the Heart; IL-6 signaling pathway; ESC Pluripotency Pathways	Jak-STAT signaling pathway; Viral carcinogenesis; Signaling pathways regulating pluripotency of stem cells; Cytokine-cytokine receptor interaction	-1.34228
										NP_001139291.1	cell differentiation;cell organization and biogenesis;metabolic process;regulation of biological process;response to stimulus	DNA binding;protein binding	55553		SOX6	Endochondral Ossification		-1.34228
										NP_008826.1	metabolic process;response to stimulus	catalytic activity	3176	ENSG00000150540.13	HNMT	Amino Acid metabolism; Metapathway biotransformation; Methylation Pathways	Histidine metabolism	-1.34228
										NP_001304007.1	metabolic process;regulation of biological process	protein binding	219541	ENSG00000156603.15	MED19			-1.34228
										NP_002516.2	cell organization and biogenesis;cell proliferation;cellular component movement;metabolic process;regulation of biological process	catalytic activity;metal ion binding;protein binding	4898	ENSG00000078618.21	NRD1			-1.34048
										NP_060563.2		protein binding	54663	ENSG00000133316.15	WDR74			-1.34048
										NP_001120654.1	cell organization and biogenesis	protein binding	55165		CEP55			-1.34048
										NP_055496.2	metabolic process;regulation of biological process	catalytic activity;nucleotide binding;RNA binding	9704	ENSG00000134815.18	DHX34			-1.34048
										NP_003675.2	metabolic process;regulation of biological process;response to stimulus	catalytic activity;metal ion binding;nucleotide binding;protein binding	8569	ENSG00000079277.19	MKNK1	BDNF-TrkB Signaling; VEGFA-VEGFR2 Signaling Pathway; MAPK Signaling Pathway; 4-hydroxytamoxifen, Dexamethasone, and Retinoic Acids Regulation of p27 Expression; Structural Pathway of Interleukin 1 (IL-1); p38 MAPK Signaling Pathway	MAPK signaling pathway; Insulin signaling pathway; HIF-1 signaling pathway	-1.34048
										NP_597719.1		protein binding	151613	ENSG00000163728.10	TTC14	Ectoderm Differentiation		-1.34048
										NP_055037.1	cell organization and biogenesis;metabolic process;transport	catalytic activity;protein binding	4702	ENSG00000119421.6	NDUFA8	Oxidative phosphorylation; Electron Transport Chain	Alzheimer's disease; Metabolic pathways; Huntington's disease; Oxidative phosphorylation; Parkinson's disease; Non-alcoholic fatty liver disease (NAFLD)	-1.34048
										NP_036479.1	cell differentiation;defense response;metabolic process;regulation of biological process;response to stimulus	catalytic activity;protein binding	26268	ENSG00000112146.16	FBXO9			-1.34048
										NP_036555.1	cell organization and biogenesis;metabolic process;regulation of biological process;response to stimulus;transport	RNA binding;structural molecule activity	23521	ENSG00000142541.16	RPL13A	Cytoplasmic Ribosomal Proteins	Ribosome	-1.33869
										NP_057111.1	metabolic process	catalytic activity;metal ion binding;protein binding;RNA binding	51110	ENSG00000147592.8	LACTB2			-1.33869
										NP_001129514.2	metabolic process;regulation of biological process	catalytic activity;metal ion binding;nucleotide binding	100885850; 100885848; 80755	ENSG00000108825.17	PTGES3L-AARSD1			-1.33869
										NP_008848.1	cell organization and biogenesis;metabolic process;regulation of biological process;response to stimulus	DNA binding;metal ion binding;protein binding;receptor activity;signal transducer activity	6258	ENSG00000143171.12	RXRG	PPAR signaling pathway; Adipogenesis; Vitamin A and Carotenoid Metabolism; Nuclear Receptors	Adipocytokine signaling pathway; Transcriptional misregulation in cancer; Non-small cell lung cancer; Thyroid cancer; Thyroid hormone signaling pathway; PPAR signaling pathway; Small cell lung cancer; Pathways in cancer	-1.33869
										XP_011522806.1	defense response;regulation of biological process;response to stimulus;transport	protein binding	201294		UNC13D			-1.33869
										NP_644805.1	cell differentiation;cell organization and biogenesis;cell proliferation;cellular component movement;defense response;metabolic process;regulation of biological process;reproduction;response to stimulus;transport	DNA binding;protein binding;signal transducer activity	6774	ENSG00000168610.14	STAT3	Brain-Derived Neurotrophic Factor (BDNF) signaling pathway; Estrogen Receptor Pathway; IL-6 signaling pathway; Interleukin-11 Signaling Pathway; Regulation of Microtubule Cytoskeleton; Kit receptor signaling pathway; IL17 signaling pathway; Adipogenesis; Androgen receptor signaling pathway; Leptin signaling pathway; Notch Signaling Pathway; TFs Regulate miRNAs related to cardiac hypertrophy; IL-9…	Viral carcinogenesis; Measles; EGFR tyrosine kinase inhibitor resistance; MicroRNAs in cancer; HIF-1 signaling pathway; Signaling pathways regulating pluripotency of stem cells; Jak-STAT signaling pathway; Pathways in cancer; FoxO signaling pathway; Adipocytokine signaling pathway; Inflammatory bowel disease (IBD); Hepatitis C; Epstein-Barr virus infection; Proteoglycans in cancer; Prolactin sign…	-1.3369
										NP_004095.4	cell differentiation;metabolic process;regulation of biological process;response to stimulus	catalytic activity;nucleotide binding;protein binding;RNA binding	2194	ENSG00000169710.8	FASN	SREBF and miR33 in cholesterol and lipid homeostasis; Angiopoietin Like Protein 8 Regulatory Pathway; AMP-activated Protein Kinase (AMPK) Signaling; Liver X Receptor Pathway; Fatty Acid Biosynthesis; Sterol Regulatory Element-Binding Proteins (SREBP) signalling	Metabolic pathways; Fatty acid biosynthesis; Fatty acid metabolism; AMPK signaling pathway; Insulin signaling pathway	-1.3369
										XP_006711236.1		protein binding	148362		BROX			-1.3369
										NP_001128251.1	transport	protein binding;transporter activity	51194	ENSG00000086200.16	IPO11			-1.3369
										NP_003469.2	cell proliferation;metabolic process;regulation of biological process;response to stimulus;transport	catalytic activity;protein binding;receptor activity;transporter activity	8065	ENSG00000166266.13	CUL5	Apoptosis-related network due to altered Notch3 in ovarian cancer; Dual hijack model of Vif in HIV infection	Ubiquitin mediated proteolysis	-1.3369
										XP_006723537.1	cell organization and biogenesis;regulation of biological process	protein binding	92799		SHKBP1			-1.3369
										XP_006717251.1		protein binding	56904		SH3GLB2			-1.3369
										NP_068659.1	cell division;cell organization and biogenesis;metabolic process;regulation of biological process	catalytic activity;protein binding	994	ENSG00000101224.17	CDC25B	Retinoblastoma (RB) in Cancer; MAPK Signaling Pathway; Integrated Cancer pathway; Senescence and Autophagy in Cancer; Cell Cycle	Cell cycle; Progesterone-mediated oocyte maturation; MAPK signaling pathway; MicroRNAs in cancer	-1.3369
										XP_005250558.1	defense response;metabolic process;regulation of biological process;response to stimulus	catalytic activity;metal ion binding;nucleotide binding;protein binding;RNA binding	56829	ENSG00000105939.12	ZC3HAV1			-1.3369
										NP_444505.1	cell organization and biogenesis;metabolic process;regulation of biological process;response to stimulus;transport	protein binding;RNA binding;structural molecule activity	6175	ENSG00000089157.15	RPLP0	Cytoplasmic Ribosomal Proteins	Ribosome	-1.33511
										NP_001347.3	cell death;cell organization and biogenesis;defense response;metabolic process;regulation of biological process;response to stimulus;transport	catalytic activity;DNA binding;enzyme regulator activity;nucleotide binding;protein binding;RNA binding	1654	ENSG00000215301.9	DDX3X	RIG-I-like Receptor Signaling	Hepatitis B; RIG-I-like receptor signaling pathway; Viral carcinogenesis	-1.33511
										NP_000042.3	cell death;cell organization and biogenesis;metabolic process;regulation of biological process;response to stimulus;transport	catalytic activity;DNA binding;nucleotide binding;protein binding;transporter activity	472	ENSG00000149311.18	ATM	miRNAs involved in DNA damage response; G1 to S cell cycle control; ATM Signaling Network in Development and Disease; Pathways Affected in Adenoid Cystic Carcinoma; ATM Signaling Pathway; TP53 Network; DNA Damage Response (only ATM dependent); Homologous recombination; Cell Cycle; Ovarian Infertility Genes; DNA IR-Double Strand Breaks (DSBs) and cellular response via ATM; Hematopoietic Stem Cell …	HTLV-I infection; Homologous recombination; Cell cycle; Apoptosis; MicroRNAs in cancer; p53 signaling pathway; Platinum drug resistance; Transcriptional misregulation in cancer; NF-kappa B signaling pathway; FoxO signaling pathway	-1.33511
										NP_001165783.1	cell organization and biogenesis;regulation of biological process;transport	metal ion binding;protein binding;structural molecule activity	5357	ENSG00000120756.12	PLS1			-1.33511
										NP_001010870.1	cell differentiation;development		221400	ENSG00000180113.15	TDRD6			-1.33511
										NP_005021.2	cell division;cell organization and biogenesis;cell proliferation;metabolic process;regulation of biological process;response to stimulus	catalytic activity;metal ion binding;nucleotide binding;protein binding	5347	ENSG00000166851.14	PLK1	Integrated Cancer pathway; TNF alpha Signaling Pathway; Regulation of toll-like receptor signaling pathway; Cell Cycle	FoxO signaling pathway; Oocyte meiosis; Cell cycle; Progesterone-mediated oocyte maturation	-1.33511
										NP_001121077.1	cell organization and biogenesis;cell proliferation;defense response;metabolic process;response to stimulus	catalytic activity	3988	ENSG00000107798.17	LIPA	Phase I biotransformations, non P450	Lysosome; Steroid biosynthesis	-1.33511
										NP_068750.2	metabolic process	catalytic activity;nucleotide binding;RNA binding	60625	ENSG00000101452.14	DHX35			-1.33511
										NP_036315.1	cell differentiation;development;metabolic process;regulation of biological process	DNA binding;protein binding	27022	ENSG00000187140.5	FOXD3	Wnt Signaling Pathway and Pluripotency; Neural Crest Differentiation		-1.33511
										NP_002458.2	cell death;cell organization and biogenesis;cellular homeostasis;metabolic process;regulation of biological process;response to stimulus;transport	DNA binding;protein binding	4609	ENSG00000136997.16	MYC	TP53 Network; G1 to S cell cycle control; Imatinib and Chronic Myeloid Leukemia; miRNA Regulation of DNA Damage Response; PPAR Alpha Pathway; DNA Damage Response; Metastatic brain tumor; Wnt Signaling Pathway; Integrated Cancer pathway; Wnt Signaling Pathway and Pluripotency; Bladder Cancer; TGF-beta Signaling Pathway; Retinoblastoma (RB) in Cancer; Apoptosis; Prolactin Signaling Pathway; IL-5 Si…	ErbB signaling pathway; MicroRNAs in cancer; Jak-STAT signaling pathway; MAPK signaling pathway; Thyroid cancer; Pathways in cancer; Chronic myeloid leukemia; Proteoglycans in cancer; Endometrial cancer; TGF-beta signaling pathway; Cell cycle; Thyroid hormone signaling pathway; Epstein-Barr virus infection; Transcriptional misregulation in cancer; Breast cancer; Hepatitis B; Signaling pathways re…	-1.33511
										NP_068579.3	cell communication;cell organization and biogenesis;regulation of biological process;transport	protein binding	60412	ENSG00000131558.14	EXOC4		Tight junction	-1.33333
										XP_016867306.1	cell organization and biogenesis;metabolic process;regulation of biological process;response to stimulus	catalytic activity;DNA binding;protein binding;RNA binding	2146		EZH2			-1.33333
										NP_963893.1	cell organization and biogenesis;development;regulation of biological process	DNA binding;metal ion binding	9203	ENSG00000147130.14	ZMYM3			-1.33333
										XP_011521078.1	regulation of biological process	protein binding;structural molecule activity	9894		TELO2			-1.33333
										NP_055870.2	cell organization and biogenesis;cellular homeostasis;metabolic process;regulation of biological process	DNA binding;metal ion binding;nucleotide binding;protein binding	23075	ENSG00000133789.14	SWAP70			-1.33156
										NP_569710.2	metabolic process	catalytic activity;metal ion binding;protein binding	10072	ENSG00000254986.7	DPP3			-1.33156
										NP_005882.2	metabolic process	catalytic activity;protein binding	39	ENSG00000120437.8	ACAT2		Fatty acid metabolism; Terpenoid backbone biosynthesis; Carbon metabolism; Tryptophan metabolism; Pyruvate metabolism; Fatty acid degradation; Metabolic pathways; Butanoate metabolism; Synthesis and degradation of ketone bodies; Lysine degradation; Valine, leucine and isoleucine degradation; Propanoate metabolism; Glyoxylate and dicarboxylate metabolism; Fat digestion and absorption	-1.33156
										NP_009200.2	cell organization and biogenesis;regulation of biological process;response to stimulus;transport	protein binding	6814	ENSG00000116266.10	STXBP3	Insulin Signaling		-1.33156
										NP_001265174.1	cellular component movement;regulation of biological process;response to stimulus	DNA binding;metal ion binding;protein binding	7763	ENSG00000107372.12	ZFAND5			-1.33156
										NP_060341.2	metabolic process	catalytic activity;protein binding	54973	ENSG00000127054.20	CPSF3L			-1.33156
										NP_775866.2		protein binding	283373	ENSG00000139645.9	ANKRD52			-1.33156
										XP_016859290.1	metabolic process;regulation of biological process	catalytic activity	2673		GFPT1			-1.32979
										NP_055199.1	metabolic process;regulation of biological process	catalytic activity;nucleotide binding	27034	ENSG00000151498.11	ACAD8		Metabolic pathways; Valine, leucine and isoleucine degradation	-1.32979
										XP_011509935.1	cell division;metabolic process;regulation of biological process		64682		ANAPC1			-1.32979
										NP_588613.2	cell communication;cell differentiation;regulation of biological process;response to stimulus	enzyme regulator activity;protein binding	96459		FNIP1		mTOR signaling pathway	-1.32979
										NP_665802.1	cell differentiation;cell organization and biogenesis;metabolic process;regulation of biological process;response to stimulus	catalytic activity;metal ion binding;motor activity;protein binding	7189	ENSG00000175104.14	TRAF6	IL-1 signaling pathway; T-Cell antigen Receptor (TCR) Signaling Pathway; Simplified Depiction of MYD88 Distinct Input-Output Pathway; Toll-like Receptor Signaling; MAPK and NFkB Signalling Pathways Inhibited by Yersinia YopJ; Photodynamic therapy-induced NF-kB survival signaling; Melatonin metabolism and effects; IL17 signaling pathway; EBV LMP1 signaling; Regulation of toll-like receptor signali…	MAPK signaling pathway; Ubiquitin mediated proteolysis; Small cell lung cancer; Tuberculosis; Neurotrophin signaling pathway; NOD-like receptor signaling pathway; Hepatitis C; Toxoplasmosis; Pathways in cancer; Chagas disease (American trypanosomiasis); Toll-like receptor signaling pathway; Leishmaniasis; Measles; Epstein-Barr virus infection; Pertussis; Osteoclast differentiation; RIG-I-like rec…	-1.32979
										XP_011530324.2	defense response;metabolic process;regulation of biological process;response to stimulus	catalytic activity;protein binding;RNA binding	51191		HERC5			-1.32802
										NP_689592.2		RNA binding	128061	ENSG00000143633.12	C1orf131			-1.32802
										NP_001123201.1	regulation of biological process	protein binding	25894	ENSG00000196155.12	PLEKHG4			-1.32802
										NP_005054.3	metabolic process;regulation of biological process	catalytic activity;metal ion binding	6319	ENSG00000099194.5	SCD	Fatty Acid Biosynthesis; PPAR signaling pathway; Sterol Regulatory Element-Binding Proteins (SREBP) signalling; SREBF and miR33 in cholesterol and lipid homeostasis; Adipogenesis; Angiopoietin Like Protein 8 Regulatory Pathway; Liver X Receptor Pathway	Biosynthesis of unsaturated fatty acids; PPAR signaling pathway; Fatty acid metabolism; AMPK signaling pathway	-1.32802
										NP_001093896.1	cell organization and biogenesis;cellular homeostasis;regulation of biological process;response to stimulus	enzyme regulator activity;protein binding	5910	ENSG00000138698.14	RAP1GDS1			-1.32802
										NP_001258907.1	cell organization and biogenesis;metabolic process;regulation of biological process;response to stimulus	catalytic activity;metal ion binding;nucleotide binding;protein binding;signal transducer activity	10494	ENSG00000115694.14	STK25			-1.32802
										XP_005269076.1	cell communication;metabolic process;regulation of biological process;response to stimulus;transport	catalytic activity;enzyme regulator activity;nucleotide binding;protein binding	5571		PRKAG1	Angiopoietin Like Protein 8 Regulatory Pathway; AMP-activated Protein Kinase (AMPK) Signaling; Energy Metabolism		-1.32802
										NP_000779.1	metabolic process	catalytic activity;nucleotide binding;protein binding	1633	ENSG00000156136.9	DCK	Retinoblastoma (RB) in Cancer	Purine metabolism; Pyrimidine metabolism; Metabolic pathways	-1.32802
										NP_003631.2	cell organization and biogenesis;metabolic process;regulation of biological process;response to stimulus	enzyme regulator activity;protein binding;signal transducer activity	8518	ENSG00000070061.14	IKBKAP			-1.32626
										NP_001245366.1	metabolic process	catalytic activity;nucleotide binding;protein binding;RNA binding	6897	ENSG00000113407.13	TARS		Aminoacyl-tRNA biosynthesis	-1.32626
										NP_001032412.2	metabolic process;regulation of biological process	catalytic activity;DNA binding;metal ion binding;nucleotide binding;protein binding;RNA binding	85441	ENSG00000130589.16	HELZ2			-1.32626
										NP_001037.1	cellular homeostasis;regulation of biological process;response to stimulus;transport	catalytic activity;nucleotide binding;protein binding;transporter activity	6558	ENSG00000064651.13	SLC12A2		Salivary secretion; Pancreatic secretion; Vibrio cholerae infection	-1.32626
										NP_061955.1	metabolic process;regulation of biological process	catalytic activity;DNA binding;nucleotide binding;RNA binding	54606	ENSG00000136271.10	DDX56			-1.32626
										XP_011513235.2	metabolic process;regulation of biological process	catalytic activity;metal ion binding;nucleotide binding;protein binding	83732		RIOK1			-1.32626
										NP_009175.2			11272	ENSG00000111215.11; ENSG00000282269.1; ENSG00000263247.6	PRR4			-1.32626
										NP_001166216.1	transport	metal ion binding;protein binding	10483	ENSG00000101310.14	SEC23B	Sterol Regulatory Element-Binding Proteins (SREBP) signalling	Protein processing in endoplasmic reticulum	-1.3245
										NP_077273.2	cell organization and biogenesis;metabolic process;regulation of biological process	metal ion binding;protein binding	79142	ENSG00000040633.12	PHF23			-1.3245
										NP_705898.1		protein binding	144402	ENSG00000139117.13	CPNE8			-1.3245
										NP_065804.2		protein binding	57513	ENSG00000177303.9	CASKIN2			-1.3245
										XP_005268509.1	cell communication	metal ion binding	5097		PCDH1			-1.3245
										NP_002007.1	cell death;cell differentiation;development;metabolic process	metal ion binding;protein binding;structural molecule activity	2312	ENSG00000143631.10	FLG			-1.3245
										XP_011512026.1	cell organization and biogenesis;cellular component movement;metabolic process;regulation of biological process;response to stimulus;transport		57728		WDR19			-1.3245
										XP_011523571.1	regulation of biological process;response to stimulus	nucleotide binding	79915		ATAD5			-1.3245
										NP_001129666.1	cell organization and biogenesis;metabolic process	catalytic activity;RNA binding	22868	ENSG00000118246.13	FASTKD2			-1.3245
										NP_002068.1	metabolic process;transport	catalytic activity;motor activity;protein binding;transporter activity	2800		GOLGA1			-1.32275
										XP_006717584.1	cell communication;cell growth;cell organization and biogenesis;cellular component movement;regulation of biological process;response to stimulus;transport	catalytic activity;enzyme regulator activity;metal ion binding;protein binding;receptor activity;signal transducer activity	8829		NRP1			-1.32275
										NP_001405.1	metabolic process;response to stimulus	protein binding;RNA binding	1967	ENSG00000111361.12	EIF2B1	Translation Factors	RNA transport	-1.32275
										XP_011542719.1	cell division;regulation of biological process		157313		CDCA2			-1.32275
										NP_036218.1	metabolic process;regulation of biological process	DNA binding;protein binding	9330	ENSG00000119041.10	GTF3C3			-1.32275
										XP_016882605.1	cell organization and biogenesis;metabolic process;regulation of biological process;response to stimulus	DNA binding;protein binding;RNA binding	6294		SAFB			-1.32275
										NP_114403.1	cell organization and biogenesis;metabolic process	RNA binding;structural molecule activity	64951	ENSG00000062582.13	MRPS24			-1.32275
										NP_001292031.1	metabolic process;regulation of biological process;response to stimulus	catalytic activity;metal ion binding;nucleotide binding;protein binding	11329	ENSG00000112079.8	STK38	Interactome of polycomb repressive complex 2 (PRC2)		-1.32275
										NP_699160.2	metabolic process	catalytic activity	126133	ENSG00000161618.9	ALDH16A1			-1.321
										NP_000364.1	metabolic process;response to stimulus;transport	catalytic activity;protein binding	7372	ENSG00000114491.13	UMPS	Fluoropyrimidine Activity	Metabolic pathways; Drug metabolism - other enzymes; Pyrimidine metabolism	-1.321
										NP_001248357.1	cell organization and biogenesis;metabolic process;regulation of biological process;response to stimulus	catalytic activity	23175	ENSG00000134324.11	LPIN1	Transcription factor regulation in adipogenesis; Adipogenesis; Sterol Regulatory Element-Binding Proteins (SREBP) signalling		-1.321
										XP_011530791.1	cellular component movement;metabolic process;regulation of biological process;response to stimulus;transport	catalytic activity;metal ion binding;nucleotide binding;protein binding	109		ADCY3	Calcium Regulation in the Cardiac Cell; G Protein Signaling Pathways; Human Thyroid Stimulating Hormone (TSH) signaling pathway; Myometrial Relaxation and Contraction Pathways		-1.321
										NP_001850.1	cellular homeostasis;response to stimulus;transport	protein binding;transporter activity	1317	ENSG00000136868.10	SLC31A1	Copper homeostasis	Mineral absorption; Platinum drug resistance	-1.321
										NP_001264242.1	cell organization and biogenesis;metabolic process;regulation of biological process	protein binding	342184	ENSG00000282513.1; ENSG00000248905.8	FMN1			-1.31926
										NP_002783.1	metabolic process;regulation of biological process;response to stimulus;transport	catalytic activity;nucleotide binding;protein binding	5688	ENSG00000101182.14	PSMA7	Proteasome Degradation	Proteasome	-1.31926
										NP_149094.3	regulation of biological process;response to stimulus	protein binding	85415	ENSG00000131941.7	RHPN2	G13 Signaling Pathway		-1.31926
										NP_064544.2	cell organization and biogenesis;metabolic process;regulation of biological process;response to stimulus	catalytic activity;DNA binding;nucleotide binding;protein binding	56916	ENSG00000163104.17	SMARCAD1		Signaling pathways regulating pluripotency of stem cells	-1.31752
										XP_011535262.1	cellular component movement;transport	protein binding	55860		ACTR10			-1.31752
										NP_003933.1	cell organization and biogenesis;defense response;metabolic process;regulation of biological process;response to stimulus	catalytic activity;metal ion binding;nucleotide binding;protein binding	8986	ENSG00000162302.12	RPS6KA4	Interferon type I signaling pathways; Angiopoietin Like Protein 8 Regulatory Pathway; Insulin Signaling	MAPK signaling pathway; TNF signaling pathway	-1.31752
										NP_057532.3	metabolic process;regulation of biological process;response to stimulus	catalytic activity;protein binding	51514		DTL			-1.31752
										NP_079514.1	cell differentiation;metabolic process;regulation of biological process	protein binding	53339	ENSG00000064726.9	BTBD1			-1.31752
										NP_653181.1	regulation of biological process;response to stimulus	DNA binding	112770	ENSG00000198715.11	GLMP			-1.31752
										NP_057211.4	regulation of biological process;transport	protein binding	51669	ENSG00000133872.13	TMEM66			-1.31752
										NP_061330.2	cell organization and biogenesis;regulation of biological process;response to stimulus	protein binding	55971	ENSG00000006453.13	BAIAP2L1			-1.31579
										XP_011527896.1	cell organization and biogenesis;regulation of biological process;response to stimulus	catalytic activity;motor activity;protein binding;structural molecule activity	5116		PCNT			-1.31579
										NP_001036053.1	cell organization and biogenesis;transport	protein binding;RNA binding;transporter activity	10073	ENSG00000169371.13	SNUPN		RNA transport	-1.31579
										NP_001138244.1	metabolic process;regulation of biological process;response to stimulus	enzyme regulator activity;protein binding;signal transducer activity	8439	ENSG00000035681.7	NSMAF	TNF alpha Signaling Pathway		-1.31579
										XP_005265978.1	metabolic process	RNA binding;structural molecule activity	51121		RPL26L1			-1.31579
										NP_060555.2	transport	protein binding;transporter activity	55705	ENSG00000198700.9	IPO9			-1.31579
										XP_016857976.1	metabolic process;regulation of biological process	DNA binding;metal ion binding	84146		ZNF644			-1.31579
										NP_055318.2	metabolic process;regulation of biological process	protein binding;RNA binding	27340	ENSG00000120800.4	UTP20			-1.31406
										XP_005267269.2	cell organization and biogenesis;regulation of biological process;response to stimulus	enzyme regulator activity;protein binding	93663		ARHGAP18			-1.31406
										NP_005984.3	cell organization and biogenesis;metabolic process;regulation of biological process	enzyme regulator activity;protein binding	6904	ENSG00000141556.20	TBCD			-1.31406
										XP_016873817.1			79832		QSER1			-1.31406
										NP_060672.2		catalytic activity;motor activity	55219	ENSG00000204178.9	TMEM57			-1.31406
										NP_006512.2	metabolic process;regulation of biological process;response to stimulus	DNA binding;protein binding	7030	ENSG00000068323.16	TFE3	TGF-beta Receptor Signaling	Transcriptional misregulation in cancer	-1.31406
										NP_001375.2	metabolic process	catalytic activity;protein binding	1802	ENSG00000132768.13	DPH2			-1.31234
										NP_001309424.1	metabolic process;response to stimulus	catalytic activity;metal ion binding;nucleotide binding;protein binding	2937	ENSG00000100983.9	GSS	One carbon metabolism and related pathways; Metapathway biotransformation; Glutathione metabolism; Amino Acid metabolism; Trans-sulfuration and one carbon metabolism	Glutathione metabolism; Metabolic pathways; Cysteine and methionine metabolism	-1.31234
										NP_054753.1	cell differentiation;cell organization and biogenesis;metabolic process;regulation of biological process;response to stimulus	protein binding	25842	ENSG00000111875.7	ASF1A			-1.31234
										NP_055051.1	cell organization and biogenesis;metabolic process;response to stimulus	catalytic activity;protein binding	8443	ENSG00000116906.11	GNPAT	Triacylglyceride Synthesis	Glycerophospholipid metabolism; Peroxisome	-1.31234
										NP_054828.2	cell organization and biogenesis;metabolic process;regulation of biological process	catalytic activity;nucleotide binding;protein binding	29028	ENSG00000156802.12	ATAD2	Gastric cancer network 2		-1.31062
										NP_001012.1	cell organization and biogenesis;metabolic process;transport	RNA binding;structural molecule activity	6218	ENSG00000278229.2; ENSG00000182774.10	RPS17	Cytoplasmic Ribosomal Proteins	Ribosome	-1.31062
										NP_003944.1	cell communication;regulation of biological process;response to stimulus	protein binding;structural molecule activity	9019	ENSG00000197965.11	MPZL1		Cell adhesion molecules (CAMs)	-1.31062
										NP_079107.6	cell organization and biogenesis;metabolic process;regulation of biological process;transport	catalytic activity;protein binding	96764	ENSG00000137574.10	TGS1		RNA transport	-1.31062
										XP_016860586.1	cell organization and biogenesis;metabolic process;regulation of biological process	metal ion binding;protein binding	84289		ING5			-1.31062
										NP_061977.1	regulation of biological process	protein binding	55957	ENSG00000267796.7	LIN37			-1.31062
										NP_705833.3		protein binding	131544	ENSG00000080200.9	CRYBG3			-1.3089
										NP_001011.1	cell organization and biogenesis;metabolic process;transport	protein binding;RNA binding;structural molecule activity	6217	ENSG00000105193.8	RPS16	Cytoplasmic Ribosomal Proteins	Ribosome	-1.3089
										NP_057562.3	cell division;metabolic process;regulation of biological process	metal ion binding;protein binding	51530	ENSG00000091732.15	ZC3HC1			-1.3089
										XP_016858339.1	metabolic process;regulation of biological process;response to stimulus	enzyme regulator activity;protein binding	9462		RASAL2			-1.3089
										NP_056271.3	metabolic process;regulation of biological process	protein binding;RNA binding	25920	ENSG00000188986.6	COBRA1			-1.3089
										XP_011535119.1	cell organization and biogenesis;metabolic process	metal ion binding;nucleotide binding;protein binding	51199		NIN			-1.3089
										NP_060903.2	cell differentiation;cell organization and biogenesis;metabolic process;regulation of biological process;response to stimulus	catalytic activity;DNA binding;metal ion binding;protein binding	55818	ENSG00000115548.16	KDM3A			-1.3089
										NP_001269673.1		RNA binding	26010	ENSG00000196141.13	SPATS2L			-1.3089
										XP_016875252.1	regulation of biological process	enzyme regulator activity	5858		PZP			-1.3089
										NP_003875.3	cell organization and biogenesis;metabolic process;regulation of biological process;response to stimulus	catalytic activity;DNA binding;enzyme regulator activity;protein binding	8850	ENSG00000114166.7	KAT2B	Notch Signaling Pathway; Androgen receptor signaling pathway	Viral carcinogenesis; HTLV-I infection; Notch signaling pathway; Thyroid hormone signaling pathway	-1.3089
										XP_011532855.1		protein binding	375484		SIMC1			-1.3089
										XP_011543325.1	metabolic process	catalytic activity	3995		FADS3			-1.3089
										NP_006133.1	cell differentiation;cell organization and biogenesis;regulation of biological process;response to stimulus	enzyme regulator activity;protein binding	2810	ENSG00000175793.11	SFN	miRNA Regulation of DNA Damage Response; Calcium Regulation in the Cardiac Cell; DNA Damage Response; Myometrial Relaxation and Contraction Pathways	Cell cycle; Aldosterone-regulated sodium reabsorption; p53 signaling pathway	-1.3089
										NP_001129293.1	metabolic process;regulation of biological process	catalytic activity;metal ion binding;RNA binding	2224	ENSG00000160752.14	FDPS	Sterol Regulatory Element-Binding Proteins (SREBP) signalling; Cholesterol Biosynthesis	Terpenoid backbone biosynthesis; Influenza A; Metabolic pathways; HTLV-I infection	-1.3089
										NP_001007539.1	development;regulation of biological process		387914	ENSG00000180730.4	SHISA2			-1.3089
										NP_258412.1	cell organization and biogenesis;metabolic process	catalytic activity;metal ion binding;nucleotide binding;protein binding	3704	ENSG00000125877.12	ITPA		Purine metabolism; Metabolic pathways; Drug metabolism - other enzymes	-1.30719
										NP_001106849.1	metabolic process;regulation of biological process;response to stimulus	DNA binding;protein binding	55215	ENSG00000140525.17	FANCI	Gastric cancer network 2	Fanconi anemia pathway	-1.30719
										NP_001002926.1	metabolic process;regulation of biological process	catalytic activity	221830	ENSG00000105849.5	TWISTNB		Purine metabolism; Pyrimidine metabolism; RNA polymerase; Metabolic pathways	-1.30719
										NP_002272.2	cell death;transport	protein binding;structural molecule activity	3887	ENSG00000205426.10	KRT81			-1.30719
										NP_001337882.1			64327		LMBR1			-1.30719
										NP_858058.1	cell death;cell organization and biogenesis;metabolic process;regulation of biological process;response to stimulus	catalytic activity;protein binding	8473	ENSG00000147162.13	OGT	Ectoderm Differentiation	Other types of O-glycan biosynthesis; Insulin resistance	-1.30548
										NP_056005.1	regulation of biological process;response to stimulus	protein binding	23234	ENSG00000213551.4	DNAJC9			-1.30548
										NP_115679.2	metabolic process	catalytic activity	84263	ENSG00000119471.14	HSDL2			-1.30548
										NP_055321.1	cell organization and biogenesis;metabolic process;response to stimulus	catalytic activity;nucleotide binding;protein binding	27348	ENSG00000136816.15	TOR1B			-1.30548
										NP_002028.1	cell differentiation;cell organization and biogenesis;cell proliferation;cellular component movement;coagulation;defense response;development;metabolic process;regulation of biological process;response to stimulus;transport	catalytic activity;metal ion binding;nucleotide binding;protein binding;signal transducer activity	2534	ENSG00000010810.17	FYN	T-Cell Receptor and Co-stimulatory Signaling; Interleukin-11 Signaling Pathway; Prolactin Signaling Pathway; Interferon type I signaling pathways; Kit receptor signaling pathway; IL-7 Signaling Pathway; T-Cell antigen Receptor (TCR) Signaling Pathway; Ectoderm Differentiation; B Cell Receptor Signaling Pathway; VEGFA-VEGFR2 Signaling Pathway; Brain-Derived Neurotrophic Factor (BDNF) signaling pat…	Cholinergic synapse; Measles; Phospholipase D signaling pathway; T cell receptor signaling pathway; Viral myocarditis; Adherens junction; Prion diseases; Platelet activation; Natural killer cell mediated cytotoxicity; Axon guidance; Pathogenic Escherichia coli infection; Fc epsilon RI signaling pathway; Osteoclast differentiation; Sphingolipid signaling pathway; Focal adhesion	-1.30548
										NP_000509.1	cell organization and biogenesis;coagulation;metabolic process;regulation of biological process;response to stimulus;transport	antioxidant activity;catalytic activity;metal ion binding;protein binding;transporter activity	3043	ENSG00000244734.3	HBB	Vitamin B12 Metabolism; Selenium Micronutrient Network; Folate Metabolism	Malaria; African trypanosomiasis	-1.30548
										XP_011537941.1		protein binding	27291		R3HCC1L			-1.30548
										XP_011531155.1	metabolic process;regulation of biological process;response to stimulus	catalytic activity;metal ion binding;protein binding;receptor activity;signal transducer activity	4052		LTBP1	TGF-beta Receptor Signaling; Hypothesized Pathways in Pathogenesis of Cardiovascular Disease		-1.30548
										NP_001243804.1	cell division;cell organization and biogenesis;metabolic process	protein binding	55143	ENSG00000134690.10	CDCA8			-1.30378
										XP_011518252.1	cell differentiation;metabolic process;regulation of biological process;response to stimulus	catalytic activity;metal ion binding;protein binding	2132		EXT2			-1.30378
										NP_001273670.1		protein binding	84993		UBL7			-1.30378
										NP_061126.2			55508	ENSG00000175782.9	SLC35E3			-1.30378
										NP_777565.3			147965	ENSG00000130244.12	FAM98C			-1.30378
										NP_001073941.1	cell organization and biogenesis;cellular homeostasis;metabolic process;regulation of biological process		128486	ENSG00000197296.5	FITM2			-1.30378
										NP_001008.1	cell organization and biogenesis;metabolic process;regulation of biological process;transport	protein binding;RNA binding;structural molecule activity	6207	ENSG00000110700.6	RPS13	Cytoplasmic Ribosomal Proteins	Ribosome	-1.30208
										NP_835361.1	metabolic process;regulation of biological process;response to stimulus;transport	signal transducer activity;transporter activity	347734	ENSG00000157593.18	SLC35B2			-1.30208
										NP_001116827.1	cell organization and biogenesis;metabolic process	catalytic activity;metal ion binding;protein binding	5537	ENSG00000119414.11	PPP6C			-1.30208
										NP_848693.2	metabolic process;regulation of biological process;response to stimulus;transport	enzyme regulator activity;protein binding	9491	ENSG00000125818.17	PSMF1		Proteasome	-1.30208
										NP_008818.3	cell differentiation;cell division;cell proliferation;development;metabolic process;regulation of biological process;response to stimulus	DNA binding;metal ion binding;protein binding;RNA binding	678	ENSG00000152518.7	ZFP36L2	Preimplantation Embryo; TYROBP Causal Network		-1.30208
										NP_037389.4	metabolic process;regulation of biological process;response to stimulus;transport	catalytic activity;nucleotide binding;protein binding	23678; 100533105	ENSG00000270024.5; ENSG00000104205.12	SGK3	Insulin Signaling	FoxO signaling pathway; PI3K-Akt signaling pathway	-1.30208
										NP_001136120.1	cell organization and biogenesis;regulation of biological process;response to stimulus;transport	catalytic activity;nucleotide binding;protein binding;signal transducer activity	56681	ENSG00000079332.14	SAR1A	Sterol Regulatory Element-Binding Proteins (SREBP) signalling	Legionellosis; Protein processing in endoplasmic reticulum	-1.30208
										NP_001617.1	cell death;cell differentiation;cell organization and biogenesis;development;metabolic process;regulation of biological process;response to stimulus;transport	catalytic activity;metal ion binding;nucleotide binding;protein binding	208	ENSG00000105221.16	AKT2	MAPK Signaling Pathway; Integrin-mediated Cell Adhesion; Focal Adhesion-PI3K-Akt-mTOR-signaling pathway; Signal Transduction of S1P Receptor; Chemokine signaling pathway; AMP-activated Protein Kinase (AMPK) Signaling; Cardiac Hypertrophic Response; RANKL/RANK (Receptor activator of NFKB (ligand)) Signaling Pathway; MicroRNAs in cardiomyocyte hypertrophy; Insulin Signaling; Focal Adhesion; Toll-li…	FoxO signaling pathway; Colorectal cancer; Focal adhesion; Endocrine resistance; Hepatitis B; Non-small cell lung cancer; Melanoma; Toll-like receptor signaling pathway; PI3K-Akt signaling pathway; T cell receptor signaling pathway; B cell receptor signaling pathway; AGE-RAGE signaling pathway in diabetic complications; Non-alcoholic fatty liver disease (NAFLD); Insulin resistance; Phospholipase …	-1.30208
										XP_005268570.1	regulation of biological process	protein binding	81545	ENSG00000145868.16	FBXO38			-1.30208
										NP_110438.1	cell organization and biogenesis;metabolic process;response to stimulus	RNA binding	64949	ENSG00000125901.5	MRPS26			-1.30208
										NP_003335.1	metabolic process	catalytic activity;nucleotide binding;protein binding	7328	ENSG00000186591.11	UBE2H		Ubiquitin mediated proteolysis	-1.30039
										NP_056142.2	metabolic process;regulation of biological process;transport	catalytic activity;DNA binding;protein binding;RNA binding	23381	ENSG00000198952.8	SMG5		mRNA surveillance pathway	-1.30039
										NP_001278233.1	cell organization and biogenesis;metabolic process	catalytic activity;protein binding	4698		NDUFA5	Electron Transport Chain; Oxidative phosphorylation		-1.30039
										NP_005677.2	metabolic process;regulation of biological process	DNA binding;protein binding	9580	ENSG00000143842.14	SOX13			-1.30039
										XP_005246910.1	metabolic process;transport	catalytic activity	79634		SCRN3			-1.30039
										NP_005683.2	transport	catalytic activity;nucleotide binding;transporter activity	10061	ENSG00000033050.7	ABCF2			-1.2987
										NP_001009552.1	cell organization and biogenesis;metabolic process;regulation of biological process;response to stimulus	catalytic activity;metal ion binding;protein binding	5516	ENSG00000104695.12	PPP2CB	Wnt Signaling Pathway and Pluripotency; Dopamine metabolism; Monoamine Transport; Exercise-induced Circadian Regulation; Focal Adhesion-PI3K-Akt-mTOR-signaling pathway; Serotonin Transporter Activity; Glycogen Metabolism	Dopaminergic synapse; Sphingolipid signaling pathway; Long-term depression; Hippo signaling pathway; Chagas disease (American trypanosomiasis); PI3K-Akt signaling pathway; Oocyte meiosis; AMPK signaling pathway; Tight junction; Hepatitis C; mRNA surveillance pathway; Adrenergic signaling in cardiomyocytes; TGF-beta signaling pathway	-1.2987
										NP_068708.1		protein binding	7982	ENSG00000004866.20	ST7			-1.2987
										NP_067000.1	metabolic process	protein binding;RNA binding	57819	ENSG00000204392.10; ENSG00000236826.7; ENSG00000231502.6; ENSG00000224979.6; ENSG00000172850.11; ENSG00000225998.6	LSM2	mRNA Processing	Spliceosome; RNA degradation	-1.2987
										NP_002385.3	cell growth;cellular component movement;metabolic process;response to stimulus;transport	catalytic activity;protein binding;RNA binding;transporter activity	6520	ENSG00000168003.16	SLC3A2		mTOR signaling pathway; Protein digestion and absorption	-1.29702
										NP_004628.4	cell organization and biogenesis;cellular homeostasis;metabolic process;regulation of biological process;response to stimulus;transport	catalytic activity;nucleotide binding;protein binding	7879	ENSG00000075785.12	RAB7A		Phagosome; Endocytosis; Tuberculosis; Salmonella infection; Amoebiasis	-1.29702
										NP_001393.1	metabolic process;regulation of biological process;response to stimulus;transport	catalytic activity;nucleotide binding;protein binding;RNA binding	1915	ENSG00000156508.17	EEF1A1	Translation Factors	RNA transport; Legionellosis	-1.29702
										NP_006421.2	metabolic process;regulation of biological process;transport	nucleotide binding;protein binding;RNA binding	10575	ENSG00000115484.14	CCT4			-1.29702
										NP_001340.2	cell organization and biogenesis;metabolic process	catalytic activity;nucleotide binding;protein binding;RNA binding	1615	ENSG00000115866.10	DARS	Alanine and aspartate metabolism	Aminoacyl-tRNA biosynthesis	-1.29702
										NP_056009.1	regulation of biological process;transport	catalytic activity;motor activity;nucleotide binding;protein binding	4642	ENSG00000176658.16	MYO1D			-1.29702
										NP_038476.2	cell organization and biogenesis;metabolic process;regulation of biological process	catalytic activity;metal ion binding;protein binding	11177	ENSG00000198604.10	BAZ1A	Ectoderm Differentiation		-1.29702
										NP_068598.1	cell organization and biogenesis;metabolic process	catalytic activity;protein binding;RNA binding	60493	ENSG00000215251.3	FASTKD5			-1.29702
										XP_005251046.1	cellular component movement;metabolic process		54742		LY6K			-1.29702
										NP_056226.2	metabolic process	metal ion binding	25870		SUMF2			-1.29702
										NP_004542.1	cell organization and biogenesis;metabolic process;regulation of biological process;transport	catalytic activity;protein binding	4722	ENSG00000213619.9	NDUFS3	Electron Transport Chain; Oxidative phosphorylation	Alzheimer's disease; Metabolic pathways; Huntington's disease; Oxidative phosphorylation; Parkinson's disease; Non-alcoholic fatty liver disease (NAFLD)	-1.29702
										NP_057588.1	cell organization and biogenesis;metabolic process	protein binding;RNA binding;structural molecule activity	51264	ENSG00000108826.15	MRPL27		Ribosome	-1.29702
										NP_004327.1	cell death;cell division;cell organization and biogenesis;cell proliferation;metabolic process;regulation of biological process	catalytic activity;nucleotide binding;protein binding	699	ENSG00000169679.14	BUB1	ATM Signaling Network in Development and Disease; Cell Cycle	Cell cycle; Progesterone-mediated oocyte maturation; Oocyte meiosis	-1.29702
										NP_002737.2	cell communication;cell death;cell differentiation;cell organization and biogenesis;cellular component movement;cellular homeostasis;metabolic process;regulation of biological process;response to stimulus;transport	catalytic activity;nucleotide binding;protein binding;signal transducer activity	5595	ENSG00000102882.11	MAPK3	T-Cell antigen Receptor (TCR) Signaling Pathway; Oncostatin M Signaling Pathway; TGF-beta Receptor Signaling; T-Cell antigen Receptor (TCR) pathway during Staphylococcus aureus infection; IL-2 Signaling Pathway; Interleukin-11 Signaling Pathway; MAPK Cascade; Hepatitis C and Hepatocellular Carcinoma; IL-9 Signaling Pathway; IL17 signaling pathway; MAPK Signaling Pathway; Structural Pathway of Int…	TGF-beta signaling pathway; HIF-1 signaling pathway; VEGF signaling pathway; Colorectal cancer; AGE-RAGE signaling pathway in diabetic complications; Proteoglycans in cancer; Sphingolipid signaling pathway; Chemokine signaling pathway; Platinum drug resistance; Chagas disease (American trypanosomiasis); Glutamatergic synapse; Chronic myeloid leukemia; Circadian entrainment; Glioma; Apoptosis; Reg…	-1.29702
										XP_016881942.1			199786		FAM129C			-1.29702
										NP_003079.1	cell organization and biogenesis;cell proliferation;cellular component movement;regulation of biological process	protein binding;RNA binding	6624	ENSG00000075618.17	FSCN1		MicroRNAs in cancer	-1.29534
										NP_116584.2	defense response;metabolic process;regulation of biological process;response to stimulus;transport	catalytic activity;nucleotide binding;protein binding;signal transducer activity	9261	ENSG00000162889.10	MAPKAPK2	VEGFA-VEGFR2 Signaling Pathway; Serotonin Receptor 2 and ELK-SRF/GATA4 signaling; MAPK Signaling Pathway; IL-1 signaling pathway; Regulation of Microtubule Cytoskeleton; Serotonin Receptor 4/6/7 and NR3C Signaling; p38 MAPK Signaling Pathway; Fas Ligand (FasL) pathway and Stress induction of Heat Shock Proteins (HSP) regulation; Structural Pathway of Interleukin 1 (IL-1)	MAPK signaling pathway; Neurotrophin signaling pathway; VEGF signaling pathway; Viral carcinogenesis	-1.29534
										XP_011521262.1	metabolic process;regulation of biological process	DNA binding;protein binding	22980		TCF25			-1.29534
										NP_076424.1	regulation of biological process;response to stimulus	protein binding	65992	ENSG00000198171.12	DDRGK1			-1.29534
										NP_001025180.1	cell organization and biogenesis;metabolic process;regulation of biological process;response to stimulus;transport	protein binding;RNA binding;structural molecule activity	6210	ENSG00000134419.15	RPS15A	Cytoplasmic Ribosomal Proteins	Ribosome	-1.29366
										NP_001335326.1	metabolic process	catalytic activity	6484		ST3GAL4			-1.29366
										XP_016883523.1	cell division;cell growth;cell organization and biogenesis;metabolic process;regulation of biological process;response to stimulus	catalytic activity;nucleotide binding;protein binding	6790		AURKA	EGF/EGFR Signaling Pathway; Gastric Cancer Network 1		-1.29366
										XP_016862373.1	cell proliferation;cellular component movement;metabolic process;transport	catalytic activity;DNA binding;motor activity;nucleotide binding;protein binding;transporter activity	56992		KIF15	Gastric Cancer Network 1		-1.29366
										NP_057149.1	cell organization and biogenesis;metabolic process	protein binding;structural molecule activity	51021	ENSG00000182180.13	MRPS16		Ribosome	-1.29366
										NP_057441.1	cell organization and biogenesis;regulation of biological process	metal ion binding;protein binding	51474	ENSG00000050405.13	LIMA1			-1.29366
										NP_001001481.2	metabolic process;response to stimulus	catalytic activity;nucleotide binding;protein binding	55284	ENSG00000104343.19	UBE2W			-1.29366
										NP_001276914.1	cell organization and biogenesis;metabolic process	catalytic activity;metal ion binding;protein binding	23338		PHF15			-1.29366
										NP_001269701.1	cell organization and biogenesis;metabolic process;regulation of biological process	catalytic activity;DNA binding;metal ion binding;protein binding	84172	ENSG00000125630.15	POLR1B	Eukaryotic Transcription Initiation		-1.29199
										NP_060139.2	cell division;cell organization and biogenesis	catalytic activity;DNA binding;nucleotide binding;protein binding	54821	ENSG00000186871.6	ERCC6L			-1.29199
										NP_060962.2	metabolic process;regulation of biological process;response to stimulus	catalytic activity;nucleotide binding;protein binding	55872	ENSG00000168078.9	PBK	4-hydroxytamoxifen, Dexamethasone, and Retinoic Acids Regulation of p27 Expression; VEGFA-VEGFR2 Signaling Pathway		-1.29199
										NP_006397.1	cell organization and biogenesis;cellular homeostasis;metabolic process;regulation of biological process;transport	antioxidant activity;catalytic activity;protein binding	10549	ENSG00000123131.12	PRDX4	Selenium Micronutrient Network		-1.29199
										NP_079106.3	metabolic process;regulation of biological process;transport	catalytic activity;metal ion binding	79888	ENSG00000153395.9	LPCAT1		Glycerophospholipid metabolism; Metabolic pathways; Ether lipid metabolism	-1.29199
										NP_005724.1	cell organization and biogenesis;cellular component movement;transport	catalytic activity;motor activity;nucleotide binding;protein binding;transporter activity	10112	ENSG00000112984.11	KIF20A			-1.29199
										NP_987096.1	metabolic process;regulation of biological process;response to stimulus	catalytic activity;protein binding	9817	ENSG00000079999.13	KEAP1	NRF2 pathway; Transcriptional activation by NRF2; Quercetin and Nf-kB/ AP-1 Induced Cell Apoptosis; Photodynamic therapy-induced NFE2L2 (NRF2) survival signaling	Ubiquitin mediated proteolysis	-1.29199
										NP_006237.1	regulation of biological process;response to stimulus	enzyme regulator activity;protein binding	5529	ENSG00000154001.13	PPP2R5E	Focal Adhesion-PI3K-Akt-mTOR-signaling pathway; Glycogen Metabolism; Wnt Signaling Pathway and Pluripotency; DNA Damage Response (only ATM dependent); Wnt Signaling Pathway	AMPK signaling pathway; Oocyte meiosis; Dopaminergic synapse; Sphingolipid signaling pathway; mRNA surveillance pathway; Adrenergic signaling in cardiomyocytes; PI3K-Akt signaling pathway	-1.29199
										XP_011523430.1	metabolic process;regulation of biological process;response to stimulus	catalytic activity;protein binding	64750		SMURF2	TGF-beta Signaling Pathway		-1.29199
										NP_056210.1	cell organization and biogenesis;metabolic process	protein binding	25851	ENSG00000205356.9	TECPR1			-1.29199
										NP_597700.1	metabolic process	catalytic activity	84706	ENSG00000166123.13	GPT2	Amino Acid metabolism	Alanine, aspartate and glutamate metabolism; Biosynthesis of amino acids; Arginine biosynthesis; Metabolic pathways; 2-Oxocarboxylic acid metabolism; Carbon metabolism	-1.29199
										NP_001129595.1	metabolic process;regulation of biological process;response to stimulus	protein binding	55719	ENSG00000119906.11	SLF2			-1.29199
										NP_997227.1		protein binding	283377	ENSG00000176422.13	SPRYD4			-1.29199
										NP_000991.1	cell organization and biogenesis;defense response;metabolic process;response to stimulus;transport	RNA binding;structural molecule activity	6170; 285785	ENSG00000198918.7	RPL39	Cytoplasmic Ribosomal Proteins	Ribosome	-1.29199
										XP_006724323.1	metabolic process	protein binding;RNA binding	51386		EIF3L			-1.29032
										NP_003931.2	cell differentiation;cell proliferation;metabolic process;regulation of biological process	catalytic activity;metal ion binding;protein binding	8975	ENSG00000058056.8	USP13			-1.29032
										NP_612432.2			113201	ENSG00000166734.18	CASC4			-1.29032
										XP_016871259.1	metabolic process	catalytic activity;protein binding	159195		USP54			-1.29032
										NP_001193997.1	metabolic process;regulation of biological process	protein binding;RNA binding	9689	ENSG00000082153.17	BZW1			-1.29032
										NP_005501.2	metabolic process;regulation of biological process	catalytic activity;metal ion binding;nucleotide binding;RNA binding	1797	ENSG00000234798.6; ENSG00000225682.6; ENSG00000224313.6; ENSG00000206346.8; ENSG00000204348.9	DOM3Z			-1.29032
										NP_001659.1	cell differentiation;metabolic process;regulation of biological process;response to stimulus	DNA binding;protein binding;receptor activity;signal transducer activity	405	ENSG00000143437.20	ARNT	Aryl Hydrocarbon Receptor Pathway; Angiogenesis; Photodynamic therapy-induced HIF-1 survival signaling; Aryl Hydrocarbon Receptor	Renal cell carcinoma; HIF-1 signaling pathway; Chemical carcinogenesis; Pathways in cancer	-1.29032
										NP_060945.2	cellular homeostasis;metabolic process;transport		55858	ENSG00000134851.12	TMEM165			-1.28866
										NP_009049.2	metabolic process;regulation of biological process;response to stimulus	catalytic activity;nucleotide binding;protein binding	7204	ENSG00000038382.18	TRIO	Regulation of Microtubule Cytoskeleton		-1.28866
										XP_016862457.1	metabolic process;regulation of biological process;response to stimulus	enzyme regulator activity;metal ion binding;protein binding	5922		RASA2	MAPK Signaling Pathway		-1.28866
										NP_001177874.1	cell death;cell organization and biogenesis;regulation of biological process;response to stimulus	metal ion binding;protein binding	7185	ENSG00000056558.10	TRAF1	EBV LMP1 signaling; TNF related weak inducer of apoptosis (TWEAK) Signaling Pathway; Apoptosis; Oxidative Damage; Apoptosis-related network due to altered Notch3 in ovarian cancer; RANKL/RANK (Receptor activator of NFKB (ligand)) Signaling Pathway; TNF alpha Signaling Pathway	Viral carcinogenesis; Small cell lung cancer; Epstein-Barr virus infection; Apoptosis; Pathways in cancer; TNF signaling pathway; Herpes simplex infection; Transcriptional misregulation in cancer; NF-kappa B signaling pathway	-1.28866
										XP_016867969.1	cell organization and biogenesis;metabolic process;regulation of biological process	catalytic activity;DNA binding;metal ion binding;protein binding;RNA binding	58508		KMT2C			-1.28866
										NP_061039.3	regulation of biological process;transport	protein binding	55435	ENSG00000138660.11	AP1AR			-1.28866
										NP_291027.3	metabolic process	catalytic activity;metal ion binding;protein binding;structural molecule activity	90933	ENSG00000146063.19	TRIM41			-1.28866
										NP_115285.1	metabolic process	protein binding;RNA binding	10929	ENSG00000263465.4	SRSF8		Herpes simplex infection; Spliceosome	-1.28866
										NP_000225.1	cell division;metabolic process;response to stimulus	catalytic activity;DNA binding;metal ion binding;nucleotide binding	3978	ENSG00000105486.13	LIG1	Mismatch repair	Nucleotide excision repair; Mismatch repair; Base excision repair; DNA replication	-1.287
										NP_002256.2	cell organization and biogenesis;cellular component movement;metabolic process;regulation of biological process;response to stimulus;transport	metal ion binding;protein binding;RNA binding;transporter activity	3837	ENSG00000108424.9	KPNB1	Sterol Regulatory Element-Binding Proteins (SREBP) signalling	RNA transport	-1.287
										NP_001243692.1	regulation of biological process;transport	protein binding	51571	ENSG00000153310.19	FAM49B			-1.287
										NP_056227.2	development;regulation of biological process		25871	ENSG00000163608.14	NEPRO			-1.287
										NP_001136336.2	regulation of biological process;response to stimulus;transport	transporter activity	9780	ENSG00000103335.21	PIEZO1			-1.287
										NP_002844.1	metabolic process;regulation of biological process;response to stimulus	catalytic activity;DNA binding;protein binding	5810	ENSG00000113456.18	RAD1	miRNA Regulation of DNA Damage Response; ATR Signaling; DNA Damage Response		-1.287
										NP_003329.1	metabolic process;regulation of biological process;response to stimulus	catalytic activity;nucleotide binding;protein binding	7321	ENSG00000072401.14	UBE2D1	Proteasome Degradation	Protein processing in endoplasmic reticulum; Ubiquitin mediated proteolysis	-1.287
										NP_002813.3	cell organization and biogenesis;regulation of biological process	catalytic activity;nucleotide binding;protein binding	5756	ENSG00000151239.13	TWF1			-1.28535
										NP_001309722.1	cell organization and biogenesis;cellular homeostasis;metabolic process;regulation of biological process;response to stimulus	catalytic activity;metal ion binding;nucleotide binding;protein binding;receptor activity	3416		IDE			-1.28535
										NP_057575.2	cell organization and biogenesis;metabolic process	RNA binding;structural molecule activity	51253	ENSG00000116221.15	MRPL37			-1.28535
										NP_478070.1		protein binding	85395	ENSG00000160256.12	FAM207A			-1.28535
										NP_057332.1	regulation of biological process;response to stimulus	protein binding	11215	ENSG00000023516.8	AKAP11	G Protein Signaling Pathways		-1.28535
										NP_005429.1	cell communication;cell organization and biogenesis;defense response;metabolic process;regulation of biological process;response to stimulus	DNA binding;protein binding	8061	ENSG00000175592.8	FOSL1	Wnt Signaling Pathway; Corticotropin-releasing hormone signaling pathway; DNA Damage Response (only ATM dependent); Wnt Signaling Pathway and Pluripotency; Integrated Breast Cancer Pathway	Osteoclast differentiation; Wnt signaling pathway; HTLV-I infection	-1.28535
										XP_005249419.1	metabolic process;regulation of biological process	catalytic activity;nucleotide binding;protein binding	7407		VARS			-1.28535
										NP_116195.2	cellular component movement;metabolic process	catalytic activity;protein binding	84892	ENSG00000144647.5	GTDC2			-1.28535
										XP_011521348.1	metabolic process;regulation of biological process;response to stimulus	DNA binding;protein binding	29117		BRD7			-1.28535
										NP_004439.2	cell differentiation;cell organization and biogenesis;cell proliferation;cellular component movement;metabolic process;regulation of biological process;response to stimulus	catalytic activity;nucleotide binding;protein binding;receptor activity;signal transducer activity	2064	ENSG00000141736.13	ERBB2	Rac1/Pak1/p38/MMP-2 pathway; DNA Damage Response (only ATM dependent); Bladder Cancer; Leptin signaling pathway; EGF/EGFR Signaling Pathway; Pathways Affected in Adenoid Cystic Carcinoma; Signaling Pathways in Glioblastoma; Extracellular vesicle-mediated signaling in recipient cells; Prolactin Signaling Pathway; ErbB Signaling Pathway; Focal Adhesion; Association Between Physico-Chemical Features…	Breast cancer; Platinum drug resistance; MicroRNAs in cancer; Bladder cancer; HIF-1 signaling pathway; Focal adhesion; Pathways in cancer; Endometrial cancer; Calcium signaling pathway; Pancreatic cancer; Adherens junction; EGFR tyrosine kinase inhibitor resistance; ErbB signaling pathway; Non-small cell lung cancer; Central carbon metabolism in cancer; Endocrine resistance; Proteoglycans in canc…	-1.28535
										NP_861449.2	development;regulation of biological process;response to stimulus	enzyme regulator activity;protein binding	200734	ENSG00000198369.9	SPRED2	Imatinib and Chronic Myeloid Leukemia		-1.28535
										NP_057311.3	development;regulation of biological process		51430	ENSG00000094975.13	SUCO			-1.28535
										NP_683877.1	metabolic process;regulation of biological process;response to stimulus;transport	catalytic activity;protein binding;RNA binding	5682	ENSG00000129084.17	PSMA1	Proteasome Degradation		-1.2837
										NP_009215.1	cell organization and biogenesis;regulation of biological process;response to stimulus	nucleotide binding;protein binding;RNA binding	11344	ENSG00000247596.8	TWF2			-1.2837
										XP_011530071.1	cell organization and biogenesis;cellular component movement	protein binding	23022		PALLD			-1.2837
										NP_659412.3	cell differentiation	nucleotide binding	162394	ENSG00000166750.9	SLFN5			-1.2837
										XP_005262892.1	cell communication;cell organization and biogenesis;cellular component movement	metal ion binding;protein binding	2195		FAT1			-1.2837
										NP_001014446.1			132299	ENSG00000145247.11	OCIAD2			-1.2837
										XP_011540002.1	metabolic process;regulation of biological process	catalytic activity;metal ion binding;protein binding	55182		RNF220			-1.2837
										NP_002206.2	metabolic process;regulation of biological process	enzyme regulator activity;metal ion binding	3697	ENSG00000055957.10	ITIH1			-1.2837
										NP_059965.2	cell differentiation;metabolic process;regulation of biological process;response to stimulus	RNA binding	55544	ENSG00000132819.16	RBM38			-1.2837
										NP_001289937.1	metabolic process;regulation of biological process;response to stimulus	catalytic activity;protein binding	23564	ENSG00000233076.6; ENSG00000227317.6; ENSG00000213722.8; ENSG00000228128.6; ENSG00000225635.7; ENSG00000206395.8; ENSG00000226634.6	DDAH2			-1.2837
										NP_057033.2	regulation of biological process;transport	protein binding	51608	ENSG00000239857.6	GET4			-1.2837
										NP_001137467.1	cell organization and biogenesis;metabolic process;regulation of biological process;response to stimulus	metal ion binding;protein binding	9404	ENSG00000110031.12	LPXN			-1.28205
										XP_016880222.1	cell organization and biogenesis;regulation of biological process;transport	metal ion binding;protein binding	51479		ANKFY1			-1.28205
										NP_065916.2	metabolic process;regulation of biological process;response to stimulus	catalytic activity;DNA binding;nucleotide binding;protein binding;RNA binding	170506	ENSG00000174953.13	DHX36		RNA degradation	-1.28205
										NP_000381.1	cell organization and biogenesis;metabolic process;regulation of biological process;response to stimulus;transport	catalytic activity;enzyme regulator activity;protein binding	1121	ENSG00000188419.13	CHM			-1.28205
										NP_219484.1	metabolic process	protein binding;RNA binding	92856	ENSG00000136718.9	IMP4		Ribosome biogenesis in eukaryotes	-1.28205
										NP_001339443.1	cell organization and biogenesis;cell proliferation;metabolic process;response to stimulus	catalytic activity;nucleotide binding;protein binding	3141		HLCS			-1.28205
										NP_003602.1	cell organization and biogenesis;cellular component movement;regulation of biological process	protein binding	8481	ENSG00000046651.14	OFD1			-1.28205
										NP_004332.2	metabolic process	catalytic activity;metal ion binding;nucleotide binding;protein binding	790	ENSG00000084774.13	CAD	Endothelin Pathways; Amino Acid metabolism	Metabolic pathways; Pyrimidine metabolism; Alanine, aspartate and glutamate metabolism	-1.28041
										NP_149977.2	metabolic process	protein binding	91289	ENSG00000100258.17	LMF2			-1.28041
										NP_006491.2	regulation of biological process	protein binding	4162	ENSG00000076706.16	MCAM			-1.28041
										NP_075568.1		protein binding	65265	ENSG00000182307.12	C8orf33			-1.28041
										XP_011511782.1	cell organization and biogenesis;regulation of biological process;transport	protein binding	53407		STX18			-1.28041
										XP_011513849.1	metabolic process;regulation of biological process;response to stimulus	catalytic activity;nucleotide binding;protein binding	816		CAMK2B	Myometrial Relaxation and Contraction Pathways; Calcium Regulation in the Cardiac Cell		-1.28041
										NP_001186181.1	cell division;cell organization and biogenesis	protein binding	151648	ENSG00000129810.14	SGOL1		Oocyte meiosis	-1.28041
										NP_004514.2	cell division;cell organization and biogenesis;cellular component movement;regulation of biological process;transport	catalytic activity;motor activity;nucleotide binding;protein binding	3832	ENSG00000138160.5	KIF11			-1.27877
										NP_001002858.1	cell organization and biogenesis;metabolic process;regulation of biological process;response to stimulus;transport	enzyme regulator activity;metal ion binding;protein binding;RNA binding	302	ENSG00000182718.16	ANXA2	Prostaglandin Synthesis and Regulation		-1.27877
										NP_057030.3	cell division;cell organization and biogenesis;cell proliferation;metabolic process;regulation of biological process	catalytic activity;metal ion binding;protein binding	53918	ENSG00000152684.10	PELO	Focal Adhesion; Focal Adhesion-PI3K-Akt-mTOR-signaling pathway	mRNA surveillance pathway	-1.27877
										NP_001073594.1	cell death;cell differentiation;cell organization and biogenesis;metabolic process;regulation of biological process;response to stimulus	catalytic activity;protein binding	841	ENSG00000064012.21	CASP8	DNA Damage Response; Regulation of toll-like receptor signaling pathway; MAPK Signaling Pathway; Apoptosis; Toll-like receptor signaling pathway; Nanoparticle triggered regulated necrosis; Allograft Rejection; Integrated Breast Cancer Pathway; Parkin-Ubiquitin Proteasomal System pathway; Nucleotide-binding Oligomerization Domain (NOD) pathway; TNF related weak inducer of apoptosis (TWEAK) Signali…		-1.27877
										NP_003245.1	cell organization and biogenesis;metabolic process;regulation of biological process;response to stimulus;transport	enzyme regulator activity;metal ion binding;protein binding	7076	ENSG00000102265.11	TIMP1	IL-6 signaling pathway; Lung fibrosis; IL1 and megakaryocytes in obesity; Matrix Metalloproteinases	HIF-1 signaling pathway	-1.27877
										NP_068713.2	cell communication;cell differentiation;cell organization and biogenesis;cellular component movement;defense response;metabolic process;regulation of biological process;response to stimulus;transport	catalytic activity;nucleotide binding;protein binding;receptor activity;signal transducer activity	558	ENSG00000167601.11	AXL		EGFR tyrosine kinase inhibitor resistance	-1.27877
										NP_001161750.1	cell differentiation;cell division;cell organization and biogenesis;metabolic process;regulation of biological process;response to stimulus	protein binding	25937	ENSG00000018408.14	WWTR1	Adipogenesis	Hippo signaling pathway -multiple species; Hippo signaling pathway	-1.27877
										XP_011518282.1	metabolic process;regulation of biological process	catalytic activity;protein binding	26273		FBXO3			-1.27877
										NP_005912.1	metabolic process;regulation of biological process;response to stimulus	catalytic activity;metal ion binding;nucleotide binding;protein binding;signal transducer activity	4214	ENSG00000095015.5	MAP3K1	TNF alpha Signaling Pathway; Oxidative Damage; RIG-I-like Receptor Signaling; Cardiac Hypertrophic Response; DNA Damage Response (only ATM dependent); Interferon type I signaling pathways; EGF/EGFR Signaling Pathway; p38 MAPK Signaling Pathway; MAPK Signaling Pathway; Apoptosis; IL-1 signaling pathway; BMP Signaling Pathway in Eyelid Development; Angiopoietin Like Protein 8 Regulatory Pathway; St…	Neurotrophin signaling pathway; HTLV-I infection; Hepatitis B; RIG-I-like receptor signaling pathway; MAPK signaling pathway; Ubiquitin mediated proteolysis; GnRH signaling pathway	-1.27877
										NP_006847.1	metabolic process;regulation of biological process	DNA binding;metal ion binding;protein binding	11016	ENSG00000170653.18	ATF7			-1.27877
										NP_006576.2	cell organization and biogenesis;metabolic process;regulation of biological process;transport	catalytic activity;nucleotide binding;protein binding	10694	ENSG00000156261.12	CCT8			-1.27714
										XP_006715990.1	regulation of biological process;transport	protein binding	285966	ENSG00000170379.19	TCAF2			-1.27714
										NP_001122080.1	metabolic process;regulation of biological process	protein binding;RNA binding	23005	ENSG00000137802.13	MAPKBP1			-1.27714
										NP_001180418.1	metabolic process;regulation of biological process	protein binding;RNA binding	9728	ENSG00000138593.8	SECISBP2L			-1.27714
										NP_004146.1	cell death;regulation of biological process;response to stimulus	enzyme regulator activity;protein binding	5272	ENSG00000170542.5	SERPINB9		Amoebiasis	-1.27714
										NP_000867.2	cell organization and biogenesis;regulation of biological process;response to stimulus;transport	catalytic activity;protein binding;receptor activity;signal transducer activity;transporter activity	3482		IGF2R		Lysosome; Endocytosis	-1.27551
										NP_114414.2	cell organization and biogenesis;metabolic process;regulation of biological process;response to stimulus	protein binding;RNA binding	83939	ENSG00000144895.11	EIF2A	VEGFA-VEGFR2 Signaling Pathway; Photodynamic therapy-induced unfolded protein response		-1.27551
										NP_149124.3	cell communication;cell differentiation;cell organization and biogenesis;metabolic process;response to stimulus	catalytic activity;nucleotide binding;RNA binding	1267	ENSG00000173786.16	CNP	Mecp2 and Associated Rett Syndrome; Glial Cell Differentiation		-1.27551
										NP_001020276.1	cell division;cell organization and biogenesis;metabolic process;regulation of biological process;response to stimulus;transport	catalytic activity;nucleotide binding;protein binding	1452	ENSG00000113712.17	CSNK1A1	T-Cell Receptor and Co-stimulatory Signaling; Regulation of Wnt/B-catenin Signaling by Small Molecule Compounds; Wnt Signaling Pathway Netpath; Wnt/beta-catenin Signaling Pathway in Leukemia		-1.27551
										NP_057205.2	cell organization and biogenesis	protein binding	51133	ENSG00000136636.12	KCTD3			-1.27551
										NP_001003652.1	cell organization and biogenesis;metabolic process;regulation of biological process;response to stimulus;transport	DNA binding;metal ion binding;protein binding;RNA binding;signal transducer activity	4087	ENSG00000175387.15	SMAD2	Canonical and Non-Canonical TGF-B signaling; Factors and pathways affecting insulin-like growth factor (IGF1)-Akt signaling; Hypothesized Pathways in Pathogenesis of Cardiovascular Disease; Endoderm Differentiation; AGE/RAGE pathway; TGF-beta Signaling Pathway; TGF-B Signaling in Thyroid Cells for Epithelial-Mesenchymal Transition; Tgif disruption of Shh signaling; Mesodermal Commitment Pathway; …	Hippo signaling pathway; Inflammatory bowel disease (IBD); Signaling pathways regulating pluripotency of stem cells; Chagas disease (American trypanosomiasis); Proteoglycans in cancer; Pathways in cancer; FoxO signaling pathway; TGF-beta signaling pathway; Cell cycle; HTLV-I infection; Colorectal cancer; Pancreatic cancer; Endocytosis; Adherens junction; AGE-RAGE signaling pathway in diabetic com…	-1.27551
										NP_114110.1		protein binding	83786	ENSG00000126391.13	FRMD8			-1.27551
										NP_689579.3		protein binding	126823	ENSG00000162755.13	KLHDC9			-1.27551
										NP_001265867.1	cell death;regulation of biological process	enzyme regulator activity	9166	ENSG00000147654.14	EBAG9			-1.27551
										NP_004823.1	cellular homeostasis;metabolic process;regulation of biological process;response to stimulus	antioxidant activity;catalytic activity;protein binding	9446	ENSG00000148834.12	GSTO1	Metapathway biotransformation; Myometrial Relaxation and Contraction Pathways	Platinum drug resistance; Metabolism of xenobiotics by cytochrome P450; Chemical carcinogenesis; Glutathione metabolism; Drug metabolism - cytochrome P450	-1.27389
										NP_000365.3	metabolic process	catalytic activity;protein binding	7389	ENSG00000126088.13	UROD	Heme Biosynthesis	Metabolic pathways; Porphyrin and chlorophyll metabolism	-1.27389
										XP_011543297.1	cell organization and biogenesis;metabolic process	protein binding	3619		INCENP			-1.27389
										NP_006627.2	metabolic process	catalytic activity;metal ion binding	10797	ENSG00000065911.11	MTHFD2	Trans-sulfuration and one carbon metabolism; One Carbon Metabolism; Nucleotide Metabolism; Folate Metabolism	One carbon pool by folate; Metabolic pathways	-1.27389
										NP_056170.2	cell organization and biogenesis;metabolic process;regulation of biological process	catalytic activity;DNA binding;metal ion binding;protein binding;RNA binding	23512	ENSG00000178691.10	SUZ12	Interactome of polycomb repressive complex 2 (PRC2)		-1.27389
										NP_001271188.1	cell division;cell organization and biogenesis;cellular component movement;regulation of biological process	catalytic activity;motor activity;nucleotide binding;protein binding	9585	ENSG00000138182.14	KIF20B	Gastric Cancer Network 1		-1.27389
										XP_005246356.1	metabolic process;response to stimulus	catalytic activity;metal ion binding	130507		UBR3			-1.27389
										NP_510868.1	cell differentiation;cell organization and biogenesis;metabolic process;regulation of biological process;response to stimulus	enzyme regulator activity;protein binding;RNA binding	56647	ENSG00000107949.16	BCCIP			-1.27389
										NP_067060.2	cell differentiation;cellular homeostasis;metabolic process;regulation of biological process;response to stimulus;transport	protein binding	58515	ENSG00000113811.10	SELK	Selenium Micronutrient Network; Selenium Metabolism and Selenoproteins		-1.27389
										NP_006573.2	metabolic process;regulation of biological process	DNA binding;metal ion binding	10691	ENSG00000162419.12	GMEB1			-1.27389
										NP_001104026.1	cell organization and biogenesis;cellular component movement;metabolic process;regulation of biological process;response to stimulus;transport	protein binding;RNA binding;signal transducer activity	2316	ENSG00000196924.14	FLNA	Focal Adhesion; Prolactin Signaling Pathway; MAPK Signaling Pathway; Androgen receptor signaling pathway; Hypothesized Pathways in Pathogenesis of Cardiovascular Disease; IL-4 Signaling Pathway	Salmonella infection; Focal adhesion; Proteoglycans in cancer; MAPK signaling pathway	-1.27226
										XP_005247422.1	transport		27333		GOLIM4			-1.27226
										NP_113673.3	cell organization and biogenesis;metabolic process	DNA binding;protein binding;RNA binding	83743	ENSG00000105447.12	GRWD1			-1.27226
										NP_008846.2	cell organization and biogenesis;metabolic process;regulation of biological process;transport	catalytic activity;enzyme regulator activity;nucleotide binding;protein binding	6102	ENSG00000102218.5	RP2			-1.27226
										NP_001191330.1	cell death;cell organization and biogenesis;metabolic process;regulation of biological process;response to stimulus	catalytic activity;enzyme regulator activity;metal ion binding;protein binding	331	ENSG00000101966.12	XIAP	Focal Adhesion; Copper homeostasis; Apoptosis Modulation and Signaling; Apoptosis; Nucleotide-binding Oligomerization Domain (NOD) pathway	NF-kappa B signaling pathway; Toxoplasmosis; Pathways in cancer; Small cell lung cancer; NOD-like receptor signaling pathway; Apoptosis; HTLV-I infection; Apoptosis - multiple species; Platinum drug resistance; Ubiquitin mediated proteolysis; Focal adhesion	-1.27226
										NP_055288.1	metabolic process;regulation of biological process	catalytic activity;RNA binding	27292	ENSG00000086189.9	DIMT1			-1.27226
										NP_060295.1	response to stimulus	catalytic activity;metal ion binding	54936	ENSG00000116863.10	ADPRHL2			-1.27226
										NP_056173.1	metabolic process;regulation of biological process	metal ion binding;RNA binding	23515	ENSG00000159256.12	MORC3	Interactome of polycomb repressive complex 2 (PRC2)		-1.27065
										NP_006807.1	regulation of biological process;transport	metal ion binding;protein binding	10960	ENSG00000169223.14	LMAN2		Protein processing in endoplasmic reticulum	-1.27065
										NP_001202.4	cell death;cell division;cell organization and biogenesis;cell proliferation;metabolic process;regulation of biological process	catalytic activity;nucleotide binding;protein binding	701		BUB1B	Cell Cycle	HTLV-I infection; Cell cycle	-1.27065
										NP_001139577.1	cellular component movement;metabolic process;regulation of biological process;response to stimulus	catalytic activity;enzyme regulator activity;nucleotide binding;protein binding	83666	ENSG00000138496.16	PARP9			-1.27065
										NP_060703.3	cell organization and biogenesis;cell proliferation;metabolic process;regulation of biological process	catalytic activity;metal ion binding	55239	ENSG00000087263.16	OGFOD1			-1.27065
										NP_060060.3	metabolic process;regulation of biological process;response to stimulus	metal ion binding;protein binding;RNA binding	23264	ENSG00000100403.11	ZC3H7B			-1.27065
										NP_078849.1	metabolic process;regulation of biological process;response to stimulus	catalytic activity;protein binding	79624	ENSG00000146476.10	ARMT1			-1.27065
										NP_775738.3	metabolic process	catalytic activity;RNA binding	27349	ENSG00000100294.12	MCAT		Metabolic pathways; Fatty acid metabolism; Fatty acid biosynthesis	-1.27065
										NP_001137290.1	regulation of biological process;response to stimulus	enzyme regulator activity	5055	ENSG00000197632.8	SERPINB2	Blood Clotting Cascade; Aryl Hydrocarbon Receptor Pathway; Senescence and Autophagy in Cancer	Complement and coagulation cascades	-1.27065
										NP_938080.1	metabolic process	catalytic activity;metal ion binding	55568	ENSG00000164574.15	GALNT10		Mucin type O-glycan biosynthesis; Metabolic pathways	-1.27065
										NP_003381.1	cell division;cell organization and biogenesis;metabolic process;regulation of biological process	catalytic activity;metal ion binding;nucleotide binding;protein binding	7465	ENSG00000166483.10	WEE1	Retinoblastoma (RB) in Cancer; G1 to S cell cycle control; Cell Cycle	Cell cycle	-1.27065
										NP_056044.3	cell organization and biogenesis	protein binding;RNA binding	23277	ENSG00000132361.16	CLUH	Translation Factors		-1.27065
										NP_001305422.1	cell organization and biogenesis;cellular component movement;regulation of biological process;transport	protein binding	8100	ENSG00000032742.17	IFT88	Endochondral Ossification		-1.27065
										XP_016877111.1	cell division;cell organization and biogenesis;metabolic process;regulation of biological process	catalytic activity;nucleotide binding;protein binding	7443		VRK1			-1.26904
										XP_016862117.1	cell death;cell organization and biogenesis;defense response;metabolic process;regulation of biological process;response to stimulus	DNA binding;metal ion binding;protein binding;transporter activity	5359		PLSCR1	EGF/EGFR Signaling Pathway		-1.26904
										NP_001258803.1	cell organization and biogenesis;metabolic process		25980	ENSG00000131043.11	AAR2			-1.26904
										NP_149075.2	cell organization and biogenesis;metabolic process;regulation of biological process;response to stimulus	protein binding	2177	ENSG00000144554.10	FANCD2	DNA Damage Response; miRNA Regulation of DNA Damage Response		-1.26904
										NP_002052.1	cell organization and biogenesis;cellular homeostasis;metabolic process;regulation of biological process;response to stimulus	catalytic activity;enzyme regulator activity;protein binding	2730	ENSG00000023909.9	GCLM	One carbon metabolism and related pathways; NRF2 pathway; Trans-sulfuration and one carbon metabolism; Glutathione metabolism; Amino Acid metabolism; Photodynamic therapy-induced NFE2L2 (NRF2) survival signaling; Trans-sulfuration pathway; Transcriptional activation by NRF2	Metabolic pathways; Cysteine and methionine metabolism; Glutathione metabolism	-1.26904
										NP_005505.2	regulation of biological process;response to stimulus;transport	protein binding	3106	ENSG00000234745.10	HLA-B	Proteasome Degradation; Type II interferon signaling (IFNG); Allograft Rejection	Type I diabetes mellitus; Endocytosis; Graft-versus-host disease; Autoimmune thyroid disease; Natural killer cell mediated cytotoxicity; Epstein-Barr virus infection; Viral carcinogenesis; Viral myocarditis; Phagosome; Cell adhesion molecules (CAMs); Allograft rejection; Antigen processing and presentation; Herpes simplex infection; HTLV-I infection	-1.26904
										NP_054797.2	cell organization and biogenesis;metabolic process	protein binding;RNA binding;structural molecule activity	28998	ENSG00000172172.7	MRPL13		Ribosome	-1.26904
										NP_004709.2	metabolic process;transport	catalytic activity;transporter activity	9167	ENSG00000115944.14	COX7A2L	Electron Transport Chain	Oxidative phosphorylation; Huntington's disease; Cardiac muscle contraction; Alzheimer's disease; Non-alcoholic fatty liver disease (NAFLD); Parkinson's disease	-1.26904
										NP_077739.1	cell death;transport	metal ion binding	1823	ENSG00000134765.9	DSC1			-1.26904
										XP_016856867.1	metabolic process;regulation of biological process;response to stimulus	catalytic activity;DNA binding;nucleotide binding;protein binding;RNA binding	4931		NVL			-1.26904
										NP_037368.1	cell organization and biogenesis	protein binding	25814	ENSG00000130638.16	ATXN10			-1.26904
										NP_060327.3	cell organization and biogenesis;metabolic process;regulation of biological process	catalytic activity;DNA binding;protein binding	54961	ENSG00000172830.12	SSH3	Regulation of Actin Cytoskeleton	Axon guidance; Regulation of actin cytoskeleton	-1.26904
										NP_001273644.1	cell differentiation;cell organization and biogenesis;metabolic process;response to stimulus	catalytic activity;metal ion binding;protein binding	23287	ENSG00000135049.15	AGTPBP1			-1.26904
										NP_005990.1	cell differentiation;development;metabolic process;response to stimulus;transport	DNA binding;metal ion binding;protein binding;RNA binding;transporter activity	7257	ENSG00000116918.13	TSNAX			-1.26743
										NP_061967.3	metabolic process;regulation of biological process;response to stimulus;transport	catalytic activity;metal ion binding;protein binding;RNA binding	11163	ENSG00000173598.13	NUDT4			-1.26743
										NP_036323.2		catalytic activity	24142	ENSG00000243477.5	NAT6			-1.26743
										NP_001278891.1	metabolic process	catalytic activity	9	ENSG00000171428.13	NAT1	Metapathway biotransformation; Arylamine metabolism		-1.26743
										NP_004256.1	metabolic process;transport	catalytic activity	9415	ENSG00000134824.13	FADS2	PPAR signaling pathway	alpha-Linolenic acid metabolism; PPAR signaling pathway; Fatty acid metabolism; Biosynthesis of unsaturated fatty acids	-1.26743
										XP_005274415.1	transport	transporter activity	8501		SLC43A1			-1.26743
										XP_005263479.1	cell organization and biogenesis;metabolic process;regulation of biological process;response to stimulus	catalytic activity;nucleotide binding;protein binding	10277		UBE4B			-1.26582
										NP_001107564.1	metabolic process	catalytic activity;RNA binding	25917	ENSG00000134077.15	THUMPD3			-1.26582
										NP_055523.1	cell division;cell organization and biogenesis;regulation of biological process	protein binding	9735	ENSG00000184445.11	KNTC1			-1.26582
										NP_006458.2	cell proliferation;defense response;metabolic process;regulation of biological process;response to stimulus	catalytic activity;protein binding	10622	ENSG00000113356.11	POLR3G		Purine metabolism; RNA polymerase; Epstein-Barr virus infection; Pyrimidine metabolism; Cytosolic DNA-sensing pathway; Metabolic pathways	-1.26582
										XP_016878349.1	cell division;regulation of biological process;transport	catalytic activity;protein binding	10300		KATNB1			-1.26582
										NP_003789.1	regulation of biological process;response to stimulus	protein binding	8727	ENSG00000119326.14	CTNNAL1	Regulation of toll-like receptor signaling pathway		-1.26582
										NP_075069.3	cell organization and biogenesis;regulation of biological process;response to stimulus		65084	ENSG00000166575.16	TMEM135			-1.26582
										NP_001254711.1	cell communication;cell differentiation;cell organization and biogenesis;metabolic process;regulation of biological process;response to stimulus	protein binding	55626		AMBRA1	Senescence and Autophagy in Cancer		-1.26582
										NP_067017.2	cellular homeostasis;regulation of biological process;response to stimulus;transport	protein binding;transporter activity	7779	ENSG00000170385.9	SLC30A1	Zinc homeostasis	Mineral absorption	-1.26422
										NP_008958.2	metabolic process;regulation of biological process;response to stimulus	DNA binding;protein binding	11073	ENSG00000163781.12	TOPBP1	ATR Signaling	Homologous recombination	-1.26422
										NP_071898.2	metabolic process;regulation of biological process	catalytic activity;metal ion binding;protein binding	64320	ENSG00000163481.7	RNF25	Tryptophan metabolism		-1.26422
										NP_005224.2	cellular component movement;metabolic process;regulation of biological process;response to stimulus	catalytic activity;nucleotide binding;protein binding;receptor activity;signal transducer activity	2042	ENSG00000044524.10	EPHA3	NRF2 pathway	Axon guidance	-1.26422
										NP_057444.2	regulation of biological process	protein binding	51204	ENSG00000136463.7	TACO1			-1.26422
										NP_001191379.1	regulation of biological process	protein binding	9236	ENSG00000260916.7	CCPG1			-1.26422
										NP_056997.1	cell differentiation;cellular homeostasis;metabolic process;regulation of biological process	catalytic activity;protein binding	51060	ENSG00000117862.11	TXNDC12		Glutathione metabolism	-1.26422
										NP_071344.1	cell organization and biogenesis;metabolic process	protein binding;structural molecule activity	63875	ENSG00000158042.8	MRPL17		Ribosome	-1.26422
										XP_011519930.1	cellular component movement;regulation of biological process	protein binding;receptor activity	4756		NEO1			-1.26422
										NP_001336850.1								-1.26263
										NP_003968.3	metabolic process;regulation of biological process;response to stimulus;transport	catalytic activity;protein binding;signal transducer activity	9049	ENSG00000110711.9	AIP	Aryl Hydrocarbon Receptor; Aryl Hydrocarbon Receptor Pathway		-1.26263
										NP_001098016.1	metabolic process	catalytic activity;protein binding;RNA binding	10556	ENSG00000148688.13	RPP30			-1.26263
										NP_778253.2	cell death;cell organization and biogenesis	structural molecule activity	374454	ENSG00000189182.9	KRT77			-1.26263
										XP_005270768.1	regulation of biological process;transport	protein binding;transporter activity	23633		KPNA6			-1.26263
										NP_001014795.1	cell organization and biogenesis;cell proliferation;cellular component movement;development;metabolic process;regulation of biological process;response to stimulus	catalytic activity;nucleotide binding;protein binding;signal transducer activity	3611	ENSG00000166333.13	ILK	Eukaryotic Transcription Initiation; Integrin-mediated Cell Adhesion; PPAR signaling pathway; Primary Focal Segmental Glomerulosclerosis FSGS; Focal Adhesion; Factors and pathways affecting insulin-like growth factor (IGF1)-Akt signaling	Axon guidance; Endometrial cancer; Bacterial invasion of epithelial cells; PPAR signaling pathway; Focal adhesion	-1.26103
										NP_006640.2	metabolic process	protein binding;RNA binding	10813	ENSG00000156697.12	UTP14A		Ribosome biogenesis in eukaryotes	-1.26103
										NP_065098.1	metabolic process;regulation of biological process;response to stimulus	catalytic activity;protein binding;RNA binding	8891	ENSG00000070785.16	EIF2B3	Translation Factors	RNA transport	-1.26103
										NP_705902.2	cell organization and biogenesis;metabolic process;regulation of biological process	catalytic activity;nucleotide binding	80025	ENSG00000125779.21	PANK2		Metabolic pathways; Pantothenate and CoA biosynthesis	-1.26103
										NP_003194.3	cell organization and biogenesis;metabolic process;regulation of biological process	DNA binding;protein binding	6936	ENSG00000005436.13	GCFC2			-1.26103
										NP_620714.2	cell organization and biogenesis;cellular homeostasis;regulation of biological process;response to stimulus;transport	protein binding;transporter activity	219931	ENSG00000162341.16	TPCN2	VEGFA-VEGFR2 Signaling Pathway	Pancreatic secretion	-1.26103
										NP_078881.3	cell organization and biogenesis;regulation of biological process;response to stimulus	enzyme regulator activity;protein binding	79658	ENSG00000071205.11	ARHGAP10	Ectoderm Differentiation	Bacterial invasion of epithelial cells	-1.26103
										XP_011518047.1	metabolic process;regulation of biological process;response to stimulus	catalytic activity;protein binding	8453		CUL2			-1.25945
										NP_001139333.1	metabolic process	catalytic activity;protein binding;RNA binding	10940	ENSG00000104356.10	POP1		Ribosome biogenesis in eukaryotes; RNA transport	-1.25945
										NP_690601.1	cell organization and biogenesis;cellular component movement;regulation of biological process;response to stimulus	protein binding;structural molecule activity	10109	ENSG00000163466.15	ARPC2	Pathogenic Escherichia coli infection	Regulation of actin cytoskeleton; Endocytosis; Fc gamma R-mediated phagocytosis; Salmonella infection; Bacterial invasion of epithelial cells; Pathogenic Escherichia coli infection; Shigellosis	-1.25945
										NP_001305825.1	cell differentiation;metabolic process;regulation of biological process;response to stimulus	metal ion binding;protein binding	2274	ENSG00000115641.18	FHL2	VEGFA-VEGFR2 Signaling Pathway; RANKL/RANK (Receptor activator of NFKB (ligand)) Signaling Pathway; Ectoderm Differentiation; Androgen receptor signaling pathway	Osteoclast differentiation	-1.25945
										XP_005251697.1	transport	protein binding	10244		RABEPK			-1.25945
										NP_689413.1	cell organization and biogenesis;regulation of biological process;transport	protein binding	27131	ENSG00000089006.16	SNX5		Endocytosis	-1.25945
										NP_001035830.1	metabolic process;regulation of biological process	catalytic activity;metal ion binding	283871	ENSG00000184207.8	PGP		Metabolic pathways; Glyoxylate and dicarboxylate metabolism; Carbon metabolism	-1.25945
										NP_877496.1	cell death;cell organization and biogenesis;cellular component movement;regulation of biological process;response to stimulus;transport	protein binding	63916	ENSG00000062598.17	ELMO2		Bacterial invasion of epithelial cells; Shigellosis	-1.25945
										NP_060476.2	cell organization and biogenesis;metabolic process	catalytic activity;nucleotide binding;RNA binding	55687	ENSG00000100416.12	TRMU		Sulfur relay system	-1.25945
										XP_011514444.1	regulation of biological process		3475		IFRD1	Hypertrophy Model		-1.25945
										NP_001123577.1	cell organization and biogenesis;cell proliferation;metabolic process;regulation of biological process;response to stimulus;transport	catalytic activity;protein binding	10087	ENSG00000113163.15	COL4A3BP			-1.25786
										NP_258411.2		metal ion binding;protein binding	91107	ENSG00000132481.6	TRIM47			-1.25786
										XP_005264105.1	cell organization and biogenesis;metabolic process;regulation of biological process;response to stimulus	catalytic activity;nucleotide binding;protein binding;signal transducer activity	9448		MAP4K4	Insulin Signaling; Angiopoietin Like Protein 8 Regulatory Pathway; MAPK Signaling Pathway		-1.25786
										NP_060244.2	metabolic process	catalytic activity;metal ion binding;protein binding	54901	ENSG00000145996.11	CDKAL1			-1.25786
										NP_000138.2	metabolic process;transport	catalytic activity	2517	ENSG00000179163.11	FUCA1		Lysosome; Other glycan degradation	-1.25786
										NP_891988.1	metabolic process;response to stimulus	catalytic activity;metal ion binding	5352	ENSG00000152952.11	PLOD2			-1.25786
										NP_055323.2	defense response;metabolic process;regulation of biological process;response to stimulus	catalytic activity;metal ion binding;protein binding;RNA binding	27350	ENSG00000244509.3	APOBEC3C			-1.25786
										NP_842565.2	cell organization and biogenesis;cellular component movement;metabolic process;regulation of biological process;response to stimulus;transport	protein binding;RNA binding;structural molecule activity	6711	ENSG00000115306.15	SPTBN1	Sudden Infant Death Syndrome (SIDS) Susceptibility Pathways; TGF-beta Signaling Pathway		-1.25786
										NP_001335658.1	cell organization and biogenesis;regulation of biological process;response to stimulus	enzyme regulator activity;protein binding	57498		KIDINS220	Brain-Derived Neurotrophic Factor (BDNF) signaling pathway		-1.25786
										NP_996759.1	cell division;metabolic process;regulation of biological process;response to stimulus	catalytic activity;metal ion binding;protein binding	5500	ENSG00000213639.9	PPP1CB	Common Pathways Underlying Drug Addiction; G13 Signaling Pathway	Proteoglycans in cancer; Long-term potentiation; Insulin resistance; cGMP-PKG signaling pathway; Inflammatory mediator regulation of TRP channels; Vascular smooth muscle contraction; mRNA surveillance pathway; Focal adhesion; Platelet activation; Oxytocin signaling pathway; Alcoholism; Amphetamine addiction; Oocyte meiosis; Dopaminergic synapse; cAMP signaling pathway; Herpes simplex infection; R…	-1.25628
										NP_112486.1	metabolic process	catalytic activity;metal ion binding;protein binding	81890	ENSG00000213339.8	QTRT1			-1.25628
										NP_001308784.1	cell differentiation;cellular component movement;defense response;metabolic process;regulation of biological process;response to stimulus	catalytic activity;metal ion binding;nucleotide binding;protein binding	3716	ENSG00000162434.11	JAK1	Prolactin Signaling Pathway; Human Thyroid Stimulating Hormone (TSH) signaling pathway; Interferon type I signaling pathways; EGF/EGFR Signaling Pathway; IL-6 signaling pathway; ESC Pluripotency Pathways; IL-7 Signaling Pathway; TCA Cycle Nutrient Utilization and Invasiveness of Ovarian Cancer; IL-2 Signaling Pathway; Interleukin-11 Signaling Pathway; IL17 signaling pathway; Leptin signaling path…	HTLV-I infection; Epstein-Barr virus infection; NOD-like receptor signaling pathway; Influenza A; Jak-STAT signaling pathway; Tuberculosis; Hepatitis B; Viral carcinogenesis; Hepatitis C; Leishmaniasis; Measles; Pancreatic cancer; Toxoplasmosis; Osteoclast differentiation; PI3K-Akt signaling pathway; EGFR tyrosine kinase inhibitor resistance; Th1 and Th2 cell differentiation; Signaling pathways r…	-1.25628
										NP_008868.3	metabolic process;regulation of biological process;response to stimulus	catalytic activity;protein binding;RNA binding	6613	ENSG00000188612.11	SUMO2		RNA transport	-1.25628
										NP_061944.2	cell organization and biogenesis;metabolic process;regulation of biological process	catalytic activity;metal ion binding;protein binding	54556	ENSG00000071243.15	ING3			-1.25628
										NP_001265234.1	metabolic process	catalytic activity;nucleotide binding;protein binding	140739	ENSG00000184182.18	UBE2F	Cell Cycle	Ubiquitin mediated proteolysis	-1.25628
										XP_011508487.1	cell organization and biogenesis;cellular component movement;regulation of biological process;response to stimulus	enzyme regulator activity;protein binding	9826		ARHGEF11			-1.25628
										NP_001095868.1	metabolic process;regulation of biological process	protein binding;RNA binding	10236	ENSG00000282958.1; ENSG00000125944.18	HNRNPR	mRNA Processing		-1.25628
										NP_001310552.1		catalytic activity;nucleotide binding;RNA binding	29889		GNL2			-1.25471
										XP_006714220.1	metabolic process;regulation of biological process	catalytic activity;metal ion binding;protein binding	23321		TRIM2			-1.25471
										NP_002289.2	cell organization and biogenesis;cellular component movement;regulation of biological process;response to stimulus	metal ion binding;protein binding	3936	ENSG00000136167.13	LCP1			-1.25471
										NP_005073.2	defense response;metabolic process;regulation of biological process;response to stimulus	catalytic activity;metal ion binding;motor activity;protein binding;RNA binding	7706	ENSG00000121060.16	TRIM25	RIG-I-like Receptor Signaling	NF-kappa B signaling pathway; RIG-I-like receptor signaling pathway; Influenza A	-1.25471
										NP_004044.3	cell differentiation;cell proliferation;metabolic process	protein binding;RNA binding	705	ENSG00000112578.9	BYSL			-1.25471
										NP_001008895.1	cell organization and biogenesis;metabolic process;regulation of biological process;response to stimulus	catalytic activity;protein binding	8451	ENSG00000139842.14	CUL4A		Ubiquitin mediated proteolysis; Nucleotide excision repair	-1.25471
										NP_002476.2	cell organization and biogenesis;cell proliferation;metabolic process;regulation of biological process;response to stimulus	catalytic activity;DNA binding;protein binding	4683	ENSG00000104320.13	NBN	ATM Signaling Network in Development and Disease; Homologous recombination; DNA Damage Response; DDX1 as a regulatory component of the Drosha microprocessor; miRNA Regulation of DNA Damage Response	Homologous recombination	-1.25471
										NP_036561.1	metabolic process;regulation of biological process;transport	transporter activity	23541	ENSG00000100003.17	SEC14L2			-1.25471
										XP_006717199.1	cell organization and biogenesis;metabolic process	structural molecule activity	51116		MRPS2			-1.25471
										NP_059118.2	regulation of biological process;response to stimulus;transport	metal ion binding;protein binding	51806	ENSG00000178372.7	CALML5	Alzheimers Disease	Renin secretion; Oocyte meiosis; Vascular smooth muscle contraction; Pertussis; Glioma; cAMP signaling pathway; Oxytocin signaling pathway; Inflammatory mediator regulation of TRP channels; Amphetamine addiction; Alzheimer's disease; Dopaminergic synapse; Tuberculosis; Circadian entrainment; Ras signaling pathway; Neurotrophin signaling pathway; Gastric acid secretion; Phosphatidylinositol signal…	-1.25471
										NP_612423.1	cell organization and biogenesis;metabolic process;regulation of biological process	protein binding	112869	ENSG00000176476.8	CCDC101			-1.25471
										NP_659480.1	metabolic process;response to stimulus	catalytic activity;DNA binding;metal ion binding;protein binding	252969	ENSG00000154328.15	NEIL2		Base excision repair	-1.25471
										NP_714924.1	cell organization and biogenesis		128077	ENSG00000271601.3	LIX1L			-1.25471
										XP_016868887.1	metabolic process;regulation of biological process	protein binding;RNA binding	3646		EIF3E	Translation Factors		-1.25471
										NP_031375.3	cell differentiation;cell organization and biogenesis;cellular component movement;metabolic process;regulation of biological process;response to stimulus	protein binding	22976	ENSG00000157212.18	PAXIP1			-1.25471
										NP_612213.2	metabolic process	catalytic activity	171586	ENSG00000158201.9	ABHD3			-1.25471
										NP_060802.1	metabolic process;regulation of biological process;transport	catalytic activity;nucleotide binding;protein binding;RNA binding	55308	ENSG00000168872.16	DDX19A			-1.25313
										NP_510966.1	cell communication;cellular component movement;defense response;regulation of biological process;response to stimulus;transport	metal ion binding;protein binding;receptor activity;signal transducer activity	976	ENSG00000123146.19	CD97	GPCRs, Class B Secretin-like		-1.25313
										NP_478059.1	metabolic process	catalytic activity	29968	ENSG00000135069.13	PSAT1	Trans-sulfuration and one carbon metabolism	Biosynthesis of amino acids; Vitamin B6 metabolism; Glycine, serine and threonine metabolism; Metabolic pathways; Carbon metabolism	-1.25313
										XP_011511100.1			389161		ANKUB1			-1.25313
										NP_001035787.1	metabolic process;transport	catalytic activity	55293	ENSG00000151116.16	UEVLD			-1.25313
										NP_036250.2	cell organization and biogenesis;metabolic process;regulation of biological process;response to stimulus	catalytic activity;metal ion binding;RNA binding	25819	ENSG00000151014.5	CCRN4L			-1.25313
										XP_011514713.1	cell organization and biogenesis;metabolic process	catalytic activity;metal ion binding	5644		PRSS1			-1.25313
										NP_001258074.1	metabolic process;response to stimulus	catalytic activity	10402	ENSG00000064225.12	ST3GAL6			-1.25313
										NP_004473.2	metabolic process;regulation of biological process;response to stimulus	catalytic activity;metal ion binding;protein binding	2591	ENSG00000115339.13	GALNT3		Mucin type O-glycan biosynthesis; Metabolic pathways	-1.25313
										NP_001240781.1	transport	protein binding;transporter activity	10717	ENSG00000134262.12	AP4B1		Lysosome	-1.25313
										NP_689876.2	regulation of biological process;response to stimulus		55103	ENSG00000116191.17	RALGPS2			-1.25313
										NP_714916.3	metabolic process	catalytic activity;protein binding	143888	ENSG00000178202.12	KDELC2			-1.25156
										NP_009201.2	metabolic process	catalytic activity;metal ion binding	11328	ENSG00000122642.10	FKBP9			-1.25156
										NP_006092.1	cell division;cell organization and biogenesis;metabolic process;regulation of biological process;transport	protein binding;structural molecule activity;transporter activity	10403	ENSG00000080986.12	NDC80			-1.25156
										NP_000875.2	cell organization and biogenesis;cell proliferation;metabolic process;response to stimulus;transport	catalytic activity;DNA binding;metal ion binding;nucleotide binding;protein binding;RNA binding	3615	ENSG00000178035.11	IMPDH2		Metabolic pathways; Drug metabolism - other enzymes; Purine metabolism	-1.25156
										NP_001245383.1	cellular component movement;defense response;metabolic process;regulation of biological process;response to stimulus	catalytic activity;motor activity;nucleotide binding;protein binding;structural molecule activity	10318	ENSG00000145901.14	TNIP1	Rac1/Pak1/p38/MMP-2 pathway		-1.25156
										XP_016869492.1	cell organization and biogenesis;regulation of biological process	protein binding	9639	ENSG00000274726.4; ENSG00000104728.15	ARHGEF10			-1.25156
										NP_001035889.1	cell organization and biogenesis;metabolic process;regulation of biological process;response to stimulus	catalytic activity;DNA binding;metal ion binding;protein binding	7468	ENSG00000109685.17	WHSC1		Transcriptional misregulation in cancer; Lysine degradation	-1.25156
										NP_006547.1	metabolic process;regulation of biological process;response to stimulus	catalytic activity;nucleotide binding	10654	ENSG00000163344.5	PMVK	Cholesterol Biosynthesis	Metabolic pathways; Peroxisome; Terpenoid backbone biosynthesis	-1.25156
										NP_006432.1	metabolic process	catalytic activity;metal ion binding;nucleotide binding	10588	ENSG00000136371.10	MTHFS	One Carbon Metabolism; Folate Metabolism	One carbon pool by folate; Metabolic pathways	-1.25156
										NP_001875.1	cell organization and biogenesis	structural molecule activity	1404	ENSG00000145681.10	HAPLN1			-1.25156
										NP_001311015.1	metabolic process	catalytic activity;RNA binding	113000		RPUSD1			-1.25156
										NP_057056.1	metabolic process;regulation of biological process	catalytic activity;DNA binding;protein binding	51082	ENSG00000186184.16	POLR1D	Eukaryotic Transcription Initiation	Cytosolic DNA-sensing pathway; Pyrimidine metabolism; Epstein-Barr virus infection; RNA polymerase; Purine metabolism; Metabolic pathways	-1.25156
										NP_005619.1	transport	protein binding;receptor activity;transporter activity	6510	ENSG00000105281.12	SLC1A5	TYROBP Causal Network	Central carbon metabolism in cancer; Protein digestion and absorption	-1.25
										NP_001289474.1	cell differentiation;cellular component movement;regulation of biological process	protein binding	14	ENSG00000127837.9	AAMP	Nucleotide-binding Oligomerization Domain (NOD) pathway		-1.25
										XP_005256484.1	cell organization and biogenesis;metabolic process;regulation of biological process	catalytic activity;DNA binding;metal ion binding;nucleotide binding;protein binding;RNA binding	1107		CHD3			-1.25
[truncated: 5 more rows]
