# Supplementary material for: Divergent organ-specific isogenic metastatic cell lines identified using multi-omics exhibit differential drug sensitivity
Source: PLoS One. 2020 Nov 16;15(11):e0242384. doi: 10.1371/journal.pone.0242384 (PMC7668614; doi:10.1371/journal.pone.0242384)
Supplement: S14 Spreadsheet — (XLSX) [file pone.0242384.s071.xlsx]

## Sheet: S14-Li-435-to-1oT-435 Up&DN
Accession	Biological Process	Molecular Function	Entrez Gene ID	Ensembl Gene ID	Gene Symbol	WikiPathways	KEGG Pathways	FC Liver-435 / 1o Tumor-435		Accession	Biological Process	Molecular Function	Entrez Gene ID	Ensembl Gene ID	Gene Symbol	WikiPathways	KEGG Pathways	FC Liver-435 / 1o Tumor-435
NP_852478.1	cell organization and biogenesis;cellular component movement;regulation of biological process;response to stimulus	metal ion binding;protein binding	3672	ENSG00000213949.8	ITGA1	Signaling of Hepatocyte Growth Factor Receptor; Regulation of Actin Cytoskeleton; miRNA targets in ECM and membrane receptors; Arrhythmogenic Right Ventricular Cardiomyopathy; Integrin-mediated Cell Adhesion; NOTCH1 regulation of human endothelial cell calcification	Focal adhesion; PI3K-Akt signaling pathway; Dilated cardiomyopathy; Regulation of actin cytoskeleton; Hematopoietic cell lineage; Arrhythmogenic right ventricular cardiomyopathy (ARVC); Hypertrophic cardiomyopathy (HCM); ECM-receptor interaction	100		NP_689866.1	metabolic process;regulation of biological process;response to stimulus	catalytic activity;nucleotide binding;protein binding	7325	ENSG00000182247.9	UBE2E2		Ubiquitin mediated proteolysis	-100
NP_005572.2	regulation of biological process;response to stimulus	protein binding;receptor activity;signal transducer activity	4059	ENSG00000187244.10	BCAM			100		NP_066273.1	regulation of biological process	protein binding	605	ENSG00000282873.1; ENSG00000110987.8	BCL7A			-100
XP_011512598.1	cell differentiation;cell proliferation;metabolic process;regulation of biological process	protein binding	129685	ENSG00000137413.15	TAF8			3.768		NP_005233.3	cell differentiation;cell organization and biogenesis;cell proliferation;cellular component movement;cellular homeostasis;coagulation;defense response;metabolic process;regulation of biological process;response to stimulus;transport	catalytic activity;metal ion binding;protein binding;receptor activity;signal transducer activity	2150		F2RL1	GPCRs, Class A Rhodopsin-like	Inflammatory mediator regulation of TRP channels; African trypanosomiasis; Neuroactive ligand-receptor interaction	-100
NP_002766.1	cell differentiation;cell organization and biogenesis;metabolic process;regulation of biological process	catalytic activity;protein binding	5654	ENSG00000166033.11	HTRA1			3.285		XP_016857278.1	cell growth;cell organization and biogenesis;cellular component movement;defense response;metabolic process;regulation of biological process;response to stimulus;transport	catalytic activity;metal ion binding;nucleotide binding;protein binding	5590		PRKCZ	miRs in Muscle Cell Differentiation; Insulin Signaling; Wnt Signaling Pathway; MAPK Signaling Pathway; TNF alpha Signaling Pathway; G Protein Signaling Pathways; AGE/RAGE pathway; Calcium Regulation in the Cardiac Cell; EGF/EGFR Signaling Pathway; Wnt Signaling Pathway and Pluripotency; Myometrial Relaxation and Contraction Pathways; IL-1 signaling pathway; VEGFA-VEGFR2 Signaling Pathway		-100
NP_076983.1	metabolic process	protein binding;RNA binding	79050	ENSG00000184967.6	NOC4L			3.181		XP_016878863.1	cell death;cell organization and biogenesis;metabolic process;response to stimulus	protein binding;structural molecule activity	5493		PPL			-100
XP_016870749.1	metabolic process	catalytic activity;protein binding	883		CCBL1			3.05		XP_005248950.1	cell differentiation;metabolic process;regulation of biological process;response to stimulus	receptor activity;signal transducer activity	221395		GPR116	GPCRs, Other		-100
NP_079321.3	cell organization and biogenesis;regulation of biological process;response to stimulus	protein binding	80115	ENSG00000128298.16	BAIAP2L2			2.799		NP_071436.1		protein binding	64115	ENSG00000107738.19	VSIR			-100
NP_001934.2	cell death;cell organization and biogenesis;regulation of biological process;response to stimulus	metal ion binding;protein binding	1829	ENSG00000046604.12	DSG2	Arrhythmogenic Right Ventricular Cardiomyopathy	Arrhythmogenic right ventricular cardiomyopathy (ARVC)	2.613		NP_937790.2	metabolic process	catalytic activity	116236	ENSG00000168792.4	ABHD15			-100
XP_011535188.1	regulation of biological process		55051		NRDE2			2.249		NP_783316.2	regulation of biological process;response to stimulus	metal ion binding	4493	ENSG00000169715.14	MT1E	Copper homeostasis; Zinc homeostasis	Mineral absorption	-10.3093
NP_001181876.1	cell organization and biogenesis;defense response;metabolic process;regulation of biological process;response to stimulus	nucleotide binding;protein binding;RNA binding;structural molecule activity	1981		EIF4G1	Translation Factors		2.223		XP_016858726.1	metabolic process	catalytic activity;metal ion binding	11227		GALNT5			-6.75676
NP_001289546.1	metabolic process	catalytic activity	97	ENSG00000119640.8	ACYP1			2.211		NP_115752.1	regulation of biological process;response to stimulus	signal transducer activity	84336	ENSG00000091947.9	TMEM101			-4.87805
NP_113640.1	cell organization and biogenesis;metabolic process	catalytic activity;protein binding;RNA binding	83640	ENSG00000169612.3	FAM103A1			2.119		XP_016861165.1	metabolic process;regulation of biological process	protein binding	116931		MED12L			-4.78469
NP_065073.3	regulation of biological process;transport	transporter activity	57221	ENSG00000112379.8	ARFGEF3			2.018		NP_001020402.1		protein binding	448834	ENSG00000203786.6	KPRP			-4.14938
NP_001121123.1	cellular homeostasis;defense response;metabolic process;regulation of biological process;response to stimulus;transport	catalytic activity;enzyme regulator activity;protein binding	4688	ENSG00000116701.14	NCF2	TYROBP Causal Network; VEGFA-VEGFR2 Signaling Pathway; Microglia Pathogen Phagocytosis Pathway; Brain-Derived Neurotrophic Factor (BDNF) signaling pathway	Phagosome; Leishmaniasis; Leukocyte transendothelial migration; Osteoclast differentiation	1.96		XP_016875395.1	metabolic process	catalytic activity;metal ion binding;protein binding	6821		SUOX			-4.11523
NP_057269.1			51155	ENSG00000189159.15	HN1			1.957		XP_006716104.1	cell organization and biogenesis;cellular component movement;transport	catalytic activity;motor activity;protein binding	55112		WDR60			-3.83142
NP_001243661.1	metabolic process;regulation of biological process	DNA binding;protein binding	23635	ENSG00000145687.16	SSBP2			1.915		NP_036553.2	cell organization and biogenesis;metabolic process;regulation of biological process	DNA binding;metal ion binding;protein binding	6018	ENSG00000117000.8	RLF			-3.61011
XP_016883889.1	cell division;cell organization and biogenesis;regulation of biological process	metal ion binding;protein binding	54069		MIS18A			1.858		NP_001032221.1	cell organization and biogenesis	protein binding	116840	ENSG00000170037.13	CNTROB			-3.47222
NP_067041.1	metabolic process;response to stimulus	protein binding	58493	ENSG00000148153.13	INIP			1.837		NP_005944.1	cellular homeostasis;regulation of biological process;response to stimulus	metal ion binding;protein binding	4502	ENSG00000125148.6	MT2A	Copper homeostasis; Lung fibrosis; Zinc homeostasis	Mineral absorption	-3.16456
XP_011529087.1			389860		PAGE2B			1.835		XP_016860933.1			101060017; 101930047		LOC101060017			-2.86533
NP_003507.1	regulation of biological process	DNA binding;protein binding	723790; 8337	ENSG00000203812.2; ENSG00000272196.2	HIST2H2AA4		Alcoholism; Systemic lupus erythematosus	1.778		NP_001341936.1	cell growth;cell organization and biogenesis;cellular homeostasis;metabolic process;regulation of biological process;response to stimulus;transport	DNA binding;enzyme regulator activity;protein binding;RNA binding	4869		NPM1			-2.77008
NP_001035147.1	cell differentiation;cell organization and biogenesis;defense response;metabolic process;regulation of biological process;response to stimulus	protein binding	6696	ENSG00000118785.13	SPP1	Toll-like receptor signaling pathway; TYROBP Causal Network; Lung fibrosis; Regulation of toll-like receptor signaling pathway; TGF-beta Receptor Signaling; Focal Adhesion; Osteoclast Signaling; Focal Adhesion-PI3K-Akt-mTOR-signaling pathway; Brain-Derived Neurotrophic Factor (BDNF) signaling pathway; Osteopontin Signaling; Endochondral Ossification	ECM-receptor interaction; PI3K-Akt signaling pathway; Focal adhesion; Toll-like receptor signaling pathway	1.773		NP_071393.2	regulation of biological process;response to stimulus	protein binding	63943	ENSG00000223666.2; ENSG00000204315.3; ENSG00000230907.2	FKBPL			-2.71739
XP_011509081.1	metabolic process;regulation of biological process;response to stimulus;transport	catalytic activity;metal ion binding;nucleotide binding;protein binding	200576		PIKFYVE			1.76		NP_056449.1	cell differentiation;development;transport	protein binding	26128	ENSG00000198954.7	KIF1BP			-2.6455
XP_011541130.1			4013		VWA5A			1.749		NP_056203.2	cell differentiation	protein binding	25844	ENSG00000137207.11	YIPF3			-2.55102
NP_001033791.1	regulation of biological process;transport	protein binding;structural molecule activity	56990	ENSG00000158985.13	CDC42SE2			1.734		NP_060141.3	cell organization and biogenesis;cell proliferation;cellular component movement;regulation of biological process		55612	ENSG00000101311.15	FERMT1			-2.51256
NP_005785.1	cell differentiation;metabolic process;regulation of biological process;response to stimulus	catalytic activity;protein binding	10202	ENSG00000100867.14	DHRS2			1.732		NP_002956.1	cell communication;cell death;cellular component movement;defense response;metabolic process;regulation of biological process;response to stimulus;transport	antioxidant activity;catalytic activity;metal ion binding;protein binding;signal transducer activity	6280	ENSG00000163220.10	S100A9	IL1 and megakaryocytes in obesity		-2.48756
NP_001007539.1	development;regulation of biological process		387914	ENSG00000180730.4	SHISA2			1.717		NP_005702.3	development;regulation of biological process	metal ion binding;protein binding	10085	ENSG00000164176.12	EDIL3			-2.47525
NP_001243211.1	cell death;cell differentiation;cell organization and biogenesis;regulation of biological process;response to stimulus	catalytic activity;motor activity;protein binding;structural molecule activity	3856	ENSG00000170421.12	KRT8	Primary Focal Segmental Glomerulosclerosis FSGS		1.708		XP_005254703.1	cell organization and biogenesis;cellular component movement;regulation of biological process;response to stimulus	protein binding;structural molecule activity	7168	ENSG00000140416.19	TPM1	Striated Muscle Contraction		-2.43902
NP_002989.2	cell differentiation;cell organization and biogenesis;cellular component movement;metabolic process;regulation of biological process;response to stimulus	protein binding	6383	ENSG00000169439.11	SDC2	miRNA targets in ECM and membrane receptors	Cell adhesion molecules (CAMs); Proteoglycans in cancer; Malaria	1.703		NP_005547.3	cell death	protein binding;structural molecule activity	3855	ENSG00000135480.15	KRT7			-2.41546
NP_996925.1	cell division;regulation of biological process;response to stimulus;transport	enzyme regulator activity;protein binding	2029	ENSG00000143420.18	ENSA			1.702		NP_000413.1	cell death;cell organization and biogenesis;regulation of biological process;response to stimulus	protein binding;receptor activity;signal transducer activity;structural molecule activity	3872	ENSG00000128422.15	KRT17			-2.34742
NP_078838.1			79613	ENSG00000103047.7	TANGO6			1.679		NP_001167609.1	cell death;cell organization and biogenesis;cellular component movement;defense response;metabolic process;regulation of biological process;response to stimulus	protein binding	885	ENSG00000187094.11	CCK	Gastric acid production; Cell-type Dependent Selectivity of CCK2R Signaling		-2.33645
NP_061984.2	cell organization and biogenesis;regulation of biological process;response to stimulus	protein binding;receptor activity;signal transducer activity	3122	ENSG00000204287.13; ENSG00000227993.9; ENSG00000277263.1	HLA-DRA	Cytokines and Inflammatory Response; Allograft Rejection	Systemic lupus erythematosus; HTLV-I infection; Epstein-Barr virus infection; Antigen processing and presentation; Inflammatory bowel disease (IBD); Staphylococcus aureus infection; Phagosome; Cell adhesion molecules (CAMs); Hematopoietic cell lineage; Influenza A; Herpes simplex infection; Leishmaniasis; Rheumatoid arthritis; Autoimmune thyroid disease; Allograft rejection; Intestinal immune net…	1.677		NP_001273677.1	cell organization and biogenesis;cell proliferation;metabolic process;regulation of biological process	protein binding;RNA binding	23107	ENSG00000113048.16	MRPS27			-2.33645
XP_011512864.1	regulation of biological process;response to stimulus		3127		HLA-DRB5	Allograft Rejection		1.669		NP_001788.2	cell organization and biogenesis	metal ion binding	1009	ENSG00000140937.13	CDH11			-2.32019
NP_001276737.1	cell death;cell organization and biogenesis;metabolic process;regulation of biological process;response to stimulus	metal ion binding;protein binding;structural molecule activity	1410	ENSG00000109846.7	CRYAB		Longevity regulating pathway - multiple species; Protein processing in endoplasmic reticulum	1.659		NP_065941.2	cell differentiation;cell organization and biogenesis;metabolic process;regulation of biological process	catalytic activity;motor activity;protein binding	57650	ENSG00000163507.13	CIP2A			-2.31481
XP_016868944.1	cell differentiation;cell organization and biogenesis;metabolic process;regulation of biological process	DNA binding	4603		MYBL1			1.645		NP_036588.1	cell organization and biogenesis;transport	metal ion binding;protein binding;transporter activity	26519	ENSG00000134809.8	TIMM10			-2.25225
XP_005245324.2	metabolic process;regulation of biological process;response to stimulus;transport	catalytic activity;metal ion binding;protein binding	5321		PLA2G4A	p38 MAPK Signaling Pathway; AGE/RAGE pathway; Prostaglandin Synthesis and Regulation; VEGFA-VEGFR2 Signaling Pathway		1.619		NP_005545.1	cell death;cell differentiation;cell organization and biogenesis;defense response;metabolic process;regulation of biological process;response to stimulus	protein binding;structural molecule activity	3853	ENSG00000205420.10	KRT6A	Ectoderm Differentiation		-2.24719
NP_660339.1		protein binding;receptor activity	199731	ENSG00000105767.2	CADM4			1.619		NP_075067.2	cell differentiation;cell organization and biogenesis;cellular homeostasis;metabolic process;regulation of biological process;transport	protein binding	65082	ENSG00000139719.9	VPS33A			-2.21239
NP_002003.1	cell death;metabolic process;regulation of biological process;response to stimulus	catalytic activity;nucleotide binding;protein binding	2272	ENSG00000189283.9	FHIT		Purine metabolism; Small cell lung cancer; Non-small cell lung cancer	1.614		NP_071904.4	regulation of biological process;transport	protein binding;transporter activity	64328	ENSG00000132953.16	XPO4	eIF5A regulation in response to inhibition of the nuclear export system		-2.14133
NP_001316169.1	coagulation;metabolic process;regulation of biological process;response to stimulus	enzyme regulator activity	7035	ENSG00000003436.15	TFPI	Complement and Coagulation Cascades; Integrated Breast Cancer Pathway	Complement and coagulation cascades	1.603		NP_705694.2	cell death;cell organization and biogenesis;response to stimulus	protein binding;structural molecule activity	3860		KRT13			-2.10526
XP_005265227.2	cellular component movement;defense response;metabolic process;regulation of biological process;response to stimulus	catalytic activity;nucleotide binding;protein binding;receptor activity;signal transducer activity	4486		MST1R			1.591		XP_005251037.1	cell organization and biogenesis	protein binding;RNA binding;structural molecule activity	5339		PLEC			-2.10526
XP_016861716.1	regulation of biological process;response to stimulus	catalytic activity;nucleotide binding	285282		RABL3			1.578		NP_006563.2	cell differentiation;cellular component movement;cellular homeostasis;regulation of biological process;response to stimulus	catalytic activity;metal ion binding;nucleotide binding;protein binding;signal transducer activity	10672	ENSG00000120063.9	GNA13	G13 Signaling Pathway; G Protein Signaling Pathways; Human Thyroid Stimulating Hormone (TSH) signaling pathway; Regulation of Actin Cytoskeleton	cGMP-PKG signaling pathway; Sphingolipid signaling pathway; Pathways in cancer; Vascular smooth muscle contraction; Regulation of actin cytoskeleton; Platelet activation; Long-term depression; Phospholipase D signaling pathway	-2.07469
XP_006722710.1	transport		126321		MFSD12			1.575		XP_011537169.1	cell organization and biogenesis;metabolic process;regulation of biological process	catalytic activity;DNA binding;metal ion binding;protein binding;RNA binding	84678		KDM2B			-2.06612
NP_001139627.1	metabolic process	catalytic activity;metal ion binding	145482	ENSG00000140043.11	PTGR2			1.566		NP_277055.1		DNA binding	64073	ENSG00000167644.11	C19orf33			-2.06186
NP_061820.1	cell death;cell organization and biogenesis;metabolic process;regulation of biological process;response to stimulus;transport	catalytic activity;metal ion binding;protein binding	54205	ENSG00000172115.8	CYCS	Nanomaterial induced apoptosis; miRNA Regulation of DNA Damage Response; Parkinsons Disease Pathway; Apoptosis Modulation by HSP70; Apoptosis; Oxidative Damage; Alzheimers Disease; DNA Damage Response; AGE/RAGE pathway; Fas Ligand (FasL) pathway and Stress induction of Heat Shock Proteins (HSP) regulation	Pathways in cancer; Herpes simplex infection; Hepatitis B; p53 signaling pathway; Apoptosis; Influenza A; Apoptosis - multiple species; Sulfur metabolism; Huntington's disease; Small cell lung cancer; Alzheimer's disease; Platinum drug resistance; Toxoplasmosis; Metabolic pathways; Amyotrophic lateral sclerosis (ALS); Non-alcoholic fatty liver disease (NAFLD); Parkinson's disease; Tuberculosis; C…	1.565		NP_001160165.1	regulation of biological process	protein binding	4299	ENSG00000172493.20	AFF1			-2.05761
XP_016881992.1	cell organization and biogenesis;metabolic process;regulation of biological process	catalytic activity;metal ion binding;protein binding	23030	ENSG00000127663.14	KDM4B			1.565		NP_002843.2	defense response;regulation of biological process;response to stimulus;transport	protein binding	5806	ENSG00000163661.3	PTX3	Lung fibrosis		-2.05339
NP_001191236.1	metabolic process;transport	protein binding;transporter activity	2638	ENSG00000145321.12	GC	Vitamin D Metabolism		1.552		NP_006382.1	defense response;regulation of biological process;response to stimulus;transport	enzyme regulator activity;protein binding;transporter activity	10527	ENSG00000205339.9	IPO7			-2.04499
NP_006323.2	metabolic process;regulation of biological process;response to stimulus	catalytic activity;protein binding	10437	ENSG00000216490.3	IFI30		Antigen processing and presentation	1.55		NP_859067.2	cell division;cell organization and biogenesis;cellular component movement;metabolic process;regulation of biological process	catalytic activity	201161	ENSG00000166582.9	CENPV			-2.04499
NP_036364.2	metabolic process;regulation of biological process	protein binding;RNA binding	284119	ENSG00000177469.12	PTRF			1.543		NP_001093896.1	cell organization and biogenesis;cellular homeostasis;regulation of biological process;response to stimulus	enzyme regulator activity;protein binding	5910	ENSG00000138698.14	RAP1GDS1			-2.0202
NP_001448.2	cell differentiation;cell organization and biogenesis;development;regulation of biological process;response to stimulus	protein binding;RNA binding	2317	ENSG00000136068.14	FLNB	VEGFA-VEGFR2 Signaling Pathway	Proteoglycans in cancer; MAPK signaling pathway; Salmonella infection; Focal adhesion	1.543		NP_877437.2	metabolic process	catalytic activity;metal ion binding;protein binding	285362	ENSG00000144455.13	SUMF1		Lysosome	-2.0202
NP_001153416.1	cell organization and biogenesis;metabolic process;regulation of biological process;transport	enzyme regulator activity;protein binding	115704	ENSG00000142459.8	EVI5L			1.532		NP_000937.1	cell organization and biogenesis;cellular homeostasis;metabolic process	catalytic activity;DNA binding;metal ion binding	5557	ENSG00000198056.13	PRIM1	DNA Replication; Retinoblastoma (RB) in Cancer; G1 to S cell cycle control	Metabolic pathways; DNA replication; Pyrimidine metabolism; Purine metabolism	-2.01613
NP_663695.1		protein binding	728712; 30014	ENSG00000203926.4; ENSG00000198021.7	SPANXA2			1.528		NP_004827.4	cell communication;cell organization and biogenesis;metabolic process;regulation of biological process;response to stimulus;transport	catalytic activity;nucleotide binding;protein binding	9451	ENSG00000172071.11	EIF2AK3	Photodynamic therapy-induced unfolded protein response; VEGFA-VEGFR2 Signaling Pathway; Translation Factors; Alzheimers Disease	Measles; Protein processing in endoplasmic reticulum; Influenza A; Alzheimer's disease; Herpes simplex infection; Non-alcoholic fatty liver disease (NAFLD); Apoptosis; Epstein-Barr virus infection; Hepatitis C	-1.99203
XP_011535119.1	cell organization and biogenesis;metabolic process	metal ion binding;nucleotide binding;protein binding	51199		NIN			1.526		NP_001278233.1	cell organization and biogenesis;metabolic process	catalytic activity;protein binding	4698		NDUFA5	Electron Transport Chain; Oxidative phosphorylation		-1.9802
NP_116267.3	metabolic process	catalytic activity;metal ion binding;protein binding	84964	ENSG00000239382.10	ALKBH6			1.526		NP_060292.3	cell organization and biogenesis;metabolic process	catalytic activity;protein binding	54934	ENSG00000139620.12	KANSL2			-1.9802
NP_000396.2	metabolic process;regulation of biological process;response to stimulus;transport	catalytic activity;enzyme regulator activity;transporter activity	2760	ENSG00000196743.8	GM2A		Lysosome	1.524		NP_001310548.1	cell differentiation;development;metabolic process	protein binding	55898	ENSG00000140553.17	UNC45A			-1.97239
NP_001272979.1		protein binding	23201	ENSG00000054965.10	FAM168A			1.523		NP_001268862.1	cell division;cell organization and biogenesis;cell proliferation;metabolic process	protein binding	54892	ENSG00000146918.19	NCAPG2	Mesodermal Commitment Pathway		-1.97239
NP_776257.1	regulation of biological process;response to stimulus	receptor activity;signal transducer activity	317705		VN1R5			1.495		NP_004273.1	metabolic process;regulation of biological process	enzyme regulator activity;nucleotide binding;protein binding	9532	ENSG00000112208.11	BAG2		Protein processing in endoplasmic reticulum	-1.93798
NP_001229668.1		DNA binding;metal ion binding	51058	ENSG00000164011.17	ZNF691			1.493		NP_005546.2	cell death;cell organization and biogenesis;metabolic process	catalytic activity;motor activity;protein binding;structural molecule activity	3854	ENSG00000185479.5	KRT6B			-1.93798
NP_001132929.1	cellular homeostasis;regulation of biological process;response to stimulus;transport	protein binding	10134	ENSG00000185825.15	BCAP31			1.487		NP_004614.3		protein binding	7268	ENSG00000243725.6	TTC4			-1.93798
NP_003369.2	defense response;metabolic process;regulation of biological process;reproduction;response to stimulus;transport	protein binding	7425	ENSG00000128564.6	VGF			1.487		NP_000777.1	metabolic process;regulation of biological process	catalytic activity;metal ion binding	1595	ENSG00000001630.15	CYP51A1	Metapathway biotransformation; Cholesterol Biosynthesis; Sterol Regulatory Element-Binding Proteins (SREBP) signalling; Oxidation by Cytochrome P450	Steroid biosynthesis; Metabolic pathways	-1.9305
NP_055720.3	cell communication;cell organization and biogenesis;metabolic process;regulation of biological process;response to stimulus;transport	catalytic activity;protein binding	2744	ENSG00000115419.12	GLS	Amino Acid metabolism	MicroRNAs in cancer; Alanine, aspartate and glutamate metabolism; Glutamatergic synapse; D-Glutamine and D-glutamate metabolism; GABAergic synapse; Proximal tubule bicarbonate reclamation; Central carbon metabolism in cancer; Arginine biosynthesis; Metabolic pathways	1.485		NP_001136120.1	cell organization and biogenesis;regulation of biological process;response to stimulus;transport	catalytic activity;nucleotide binding;protein binding;signal transducer activity	56681	ENSG00000079332.14	SAR1A	Sterol Regulatory Element-Binding Proteins (SREBP) signalling	Legionellosis; Protein processing in endoplasmic reticulum	-1.9305
XP_011517730.1	metabolic process	catalytic activity	22982		DIP2C			1.478		NP_001229780.1	metabolic process;regulation of biological process;response to stimulus	catalytic activity;metal ion binding;protein binding	81847	ENSG00000118518.15	RNF146			-1.92308
XP_011527126.1	cellular component movement;metabolic process;regulation of biological process;response to stimulus	DNA binding;protein binding	4773		NFATC2	Cardiac Hypertrophic Response; Heart Development; T-Cell antigen Receptor (TCR) Signaling Pathway; VEGFA-VEGFR2 Signaling Pathway; T-Cell Receptor and Co-stimulatory Signaling; Wnt Signaling Pathway Netpath; B Cell Receptor Signaling Pathway		1.471		NP_004715.1	cell division;cell organization and biogenesis;regulation of biological process;transport	DNA binding;protein binding	9183	ENSG00000086827.8	ZW10			-1.91571
NP_659477.2	cell organization and biogenesis;regulation of biological process	protein binding	112464	ENSG00000170955.9	PRKCDBP			1.47		NP_001252524.1	cell organization and biogenesis;metabolic process	catalytic activity;protein binding	10471	ENSG00000204220.11; ENSG00000237335.8; ENSG00000224782.8; ENSG00000235692.8; ENSG00000206283.10	PFDN6			-1.91571
XP_005247646.1	cell proliferation		55573		CDV3			1.47		NP_036552.1	defense response;regulation of biological process;response to stimulus	DNA binding;protein binding;RNA binding	24138	ENSG00000152778.8	IFIT5			-1.90476
NP_004615.2	cell communication;regulation of biological process;response to stimulus	protein binding;receptor activity;signal transducer activity	7433	ENSG00000114812.12	VIPR1	Sudden Infant Death Syndrome (SIDS) Susceptibility Pathways; GPCRs, Class B Secretin-like	Neuroactive ligand-receptor interaction	1.469		NP_056338.2	metabolic process	catalytic activity	25996	ENSG00000076043.9	REXO2		Ribosome biogenesis in eukaryotes	-1.89036
NP_001265045.1	cell differentiation;cell organization and biogenesis;cellular component movement;development;regulation of biological process;response to stimulus	protein binding	3897	ENSG00000198910.12	L1CAM		Axon guidance; Cell adhesion molecules (CAMs)	1.464		NP_003818.2	cell communication;cell differentiation;cell organization and biogenesis;regulation of biological process;transport	protein binding	8775	ENSG00000105402.7	NAPA	Synaptic Vesicle Pathway	Synaptic vesicle cycle	-1.89036
XP_005270330.1	cell organization and biogenesis;metabolic process;regulation of biological process	nucleotide binding;protein binding;RNA binding	9221		NOLC1			1.463		NP_006234.1	regulation of biological process;response to stimulus	enzyme regulator activity;protein binding	5525	ENSG00000066027.11	PPP2R5A	Focal Adhesion-PI3K-Akt-mTOR-signaling pathway; Glycogen Metabolism	Oocyte meiosis; Dopaminergic synapse; AMPK signaling pathway; Sphingolipid signaling pathway; mRNA surveillance pathway; Adrenergic signaling in cardiomyocytes; PI3K-Akt signaling pathway	-1.8797
NP_001074002.1	cell differentiation;cell organization and biogenesis;transport	protein binding	84747	ENSG00000175970.10	UNC119B			1.457		NP_001129419.1	metabolic process	catalytic activity;protein binding	81605	ENSG00000167118.10	URM1			-1.87266
NP_006635.2	metabolic process;regulation of biological process;response to stimulus;transport	enzyme regulator activity;nucleotide binding;protein binding	10808	ENSG00000120694.19	HSPH1		Protein processing in endoplasmic reticulum	1.457		NP_057452.1	metabolic process	catalytic activity;protein binding	51477	ENSG00000105655.18	ISYNA1		Metabolic pathways; Inositol phosphate metabolism	-1.8622
NP_002023.2	cellular homeostasis;metabolic process;regulation of biological process;response to stimulus;transport	catalytic activity;metal ion binding;protein binding	2495	ENSG00000167996.15	FTH1	Iron metabolism in placenta; NRF2 pathway	Mineral absorption	1.452		NP_000549.1	cell organization and biogenesis;metabolic process;regulation of biological process;response to stimulus;transport	antioxidant activity;catalytic activity;metal ion binding;protein binding;transporter activity	3040; 3039	ENSG00000206172.8; ENSG00000188536.12	HBA2	Vitamin B12 Metabolism; Selenium Micronutrient Network; Effects of Nitric Oxide; Folate Metabolism	African trypanosomiasis; Malaria	-1.85874
XP_016867165.1	cell communication;cell differentiation;regulation of biological process;response to stimulus	protein binding	10457		GPNMB			1.452		XP_005244832.1	cell differentiation;cell organization and biogenesis;cell proliferation;cellular component movement;metabolic process;regulation of biological process;response to stimulus	enzyme regulator activity;metal ion binding;protein binding	6497		SKI	TGF-beta Receptor Signaling; TGF-beta Signaling Pathway		-1.85874
XP_011534892.1		RNA binding	23351		KHNYN			1.451		NP_002333.1	cell death;cell differentiation;defense response;development;regulation of biological process;response to stimulus	protein binding;receptor activity;signal transducer activity	4055	ENSG00000111321.10	LTBR		NF-kappa B signaling pathway; Intestinal immune network for IgA production; HIF-1 signaling pathway; HTLV-I infection; Cytokine-cytokine receptor interaction; Viral carcinogenesis	-1.85529
NP_006087.2	cell organization and biogenesis;regulation of biological process;response to stimulus	protein binding	10397	ENSG00000104419.14	NDRG1	VEGFA-VEGFR2 Signaling Pathway		1.45		NP_004607.1	regulation of biological process;response to stimulus	protein binding	7103	ENSG00000127324.8	TSPAN8	Extracellular vesicle-mediated signaling in recipient cells		-1.85529
NP_002129.2	metabolic process;regulation of biological process;response to stimulus	DNA binding;protein binding;RNA binding	3184	ENSG00000138668.18	HNRNPD	mRNA Processing		1.45		XP_011522170.1	development;metabolic process;regulation of biological process	DNA binding;protein binding	4335		MNT			-1.85529
XP_011535542.1	cell differentiation;cell organization and biogenesis;regulation of biological process;transport	protein binding	85439		STON2			1.449		NP_000217.2	cell death;cell organization and biogenesis	structural molecule activity	3857	ENSG00000171403.9	KRT9			-1.85185
XP_006718329.1	cell organization and biogenesis;metabolic process;regulation of biological process	catalytic activity	57104		PNPLA2	Fatty Acid Beta Oxidation; Triacylglyceride Synthesis		1.443		NP_003391.1	cell organization and biogenesis;regulation of biological process;response to stimulus;transport	protein binding;RNA binding;transporter activity	7514	ENSG00000082898.16	XPO1	eIF5A regulation in response to inhibition of the nuclear export system	HTLV-I infection; Epstein-Barr virus infection; RNA transport; Ribosome biogenesis in eukaryotes; Influenza A	-1.84162
NP_002209.2	defense response;metabolic process;regulation of biological process;response to stimulus;transport	enzyme regulator activity;protein binding	3700	ENSG00000055955.15	ITIH4			1.441		XP_016858810.1	cell differentiation	protein binding;RNA binding	129831		RBM45			-1.84162
NP_001308043.1			374882	ENSG00000105518.13	TMEM205			1.436		NP_001146.2	cell organization and biogenesis;cellular homeostasis;regulation of biological process;response to stimulus;transport	metal ion binding;nucleotide binding;protein binding;transporter activity	309	ENSG00000197043.13	ANXA6	Calcium Regulation in the Cardiac Cell; Prostaglandin Synthesis and Regulation		-1.84162
NP_060392.3	cell organization and biogenesis;metabolic process	protein binding;RNA binding	55015	ENSG00000185246.17	PRPF39			1.434		NP_110517.2	cell death;metabolic process;regulation of biological process	protein binding	56259	ENSG00000132792.18	CTNNBL1		Spliceosome	-1.82815
NP_004346.1	cell organization and biogenesis;cell proliferation;cellular component movement;defense response;metabolic process;regulation of biological process;response to stimulus;transport	protein binding;receptor activity;signal transducer activity	972	ENSG00000019582.14	CD74			1.43		NP_057736.4	cell organization and biogenesis;metabolic process	catalytic activity;protein binding;RNA binding	51340	ENSG00000101343.14	CRNKL1		Spliceosome	-1.82815
NP_001337049.1	cellular component movement;regulation of biological process;response to stimulus	protein binding	10512		SEMA3C			1.43		NP_001290385.1	defense response;metabolic process;regulation of biological process;response to stimulus	catalytic activity;DNA binding;protein binding	10623		POLR3C			-1.82482
NP_001273494.1			9764	ENSG00000135709.12	KIAA0513			1.428		NP_004228.1	cell differentiation;cell organization and biogenesis;metabolic process;regulation of biological process;response to stimulus	catalytic activity;nucleotide binding;protein binding;RNA binding	9319	ENSG00000071539.13	TRIP13			-1.82149
NP_065803.2	cell organization and biogenesis;regulation of biological process;response to stimulus	receptor activity;signal transducer activity	57512	ENSG00000151025.9	GPR158			1.427		NP_055454.1	metabolic process	protein binding	9652	ENSG00000198677.10	TTC37		RNA degradation	-1.80832
NP_065914.2	cell differentiation;metabolic process;regulation of biological process	DNA binding;metal ion binding	57623	ENSG00000066827.15	ZFAT			1.426		NP_000044.2	cellular homeostasis;response to stimulus;transport	catalytic activity;metal ion binding;nucleotide binding;protein binding;transporter activity	540	ENSG00000123191.14	ATP7B	Copper homeostasis	Platinum drug resistance	-1.80832
NP_001054.1	cell organization and biogenesis;cellular homeostasis;metabolic process;regulation of biological process;response to stimulus;transport	metal ion binding;protein binding;transporter activity	7018		TF			1.422		NP_001153239.1	cell differentiation;development	protein binding	28969	ENSG00000136261.14	BZW2			-1.80505
NP_001230013.1	cell differentiation;cell organization and biogenesis;cellular component movement;cellular homeostasis;metabolic process;regulation of biological process;response to stimulus;transport	DNA binding;protein binding	3091	ENSG00000100644.16	HIF1A	Oncostatin M Signaling Pathway; Photodynamic therapy-induced HIF-1 survival signaling; Angiogenesis; Notch Signaling Pathway; Focal Adhesion-PI3K-Akt-mTOR-signaling pathway; Hepatitis C and Hepatocellular Carcinoma; miR-148a/miR-31/FIH1/HIF1alpha-Notch signaling in glioblastoma; Sudden Infant Death Syndrome (SIDS) Susceptibility Pathways; AGE/RAGE pathway; Adipogenesis; LncRNA-mediated mechanisms…		1.42		NP_064571.1	cell organization and biogenesis;metabolic process;regulation of biological process;response to stimulus		57001	ENSG00000196636.7	ACN9			-1.79856
NP_001125.1	metabolic process;regulation of biological process;reproduction;response to stimulus;transport	metal ion binding;protein binding	174	ENSG00000081051.7	AFP		Hippo signaling pathway	1.419		NP_057190.2	cell organization and biogenesis;regulation of biological process;response to stimulus;transport	protein binding	23256	ENSG00000092108.20	SCFD1			-1.7762
NP_001080.2	metabolic process;response to stimulus;transport	catalytic activity;nucleotide binding;transporter activity	21	ENSG00000167972.13	ABCA3		ABC transporters	1.417		NP_001033796.1	regulation of biological process;response to stimulus;transport	enzyme regulator activity;structural molecule activity	56882	ENSG00000197622.12	CDC42SE1			-1.7762
NP_004043.3	cell death;cell differentiation;cell organization and biogenesis;cellular homeostasis;defense response;metabolic process;regulation of biological process;response to stimulus;transport	protein binding	664	ENSG00000176171.11	BNIP3	Photodynamic therapy-induced HIF-1 survival signaling	Legionellosis; FoxO signaling pathway	1.417		NP_001002858.1	cell organization and biogenesis;metabolic process;regulation of biological process;response to stimulus;transport	enzyme regulator activity;metal ion binding;protein binding;RNA binding	302	ENSG00000182718.16	ANXA2	Prostaglandin Synthesis and Regulation		-1.76678
NP_000292.1	cell differentiation;cell organization and biogenesis;cellular component movement;cellular homeostasis;coagulation;metabolic process;regulation of biological process;transport	catalytic activity;protein binding	5340	ENSG00000122194.18	PLG	Blood Clotting Cascade; Complement and Coagulation Cascades; Selenium Micronutrient Network; Vitamin B12 Metabolism; Folate Metabolism	Neuroactive ligand-receptor interaction; Staphylococcus aureus infection; Influenza A; Complement and coagulation cascades	1.415		NP_001317455.1		catalytic activity;protein binding	81888	ENSG00000178922.16	HYI			-1.76678
NP_079285.2	cell organization and biogenesis;metabolic process;regulation of biological process;transport	protein binding;transporter activity	9662	ENSG00000174799.10	CEP135			1.415		NP_002906.1	cell organization and biogenesis;cellular homeostasis;metabolic process;regulation of biological process;response to stimulus	catalytic activity;DNA binding;protein binding	5983	ENSG00000133119.12	RFC3	Retinoblastoma (RB) in Cancer; DNA Replication; Gastric cancer network 2	DNA replication; Nucleotide excision repair; Mismatch repair	-1.76678
NP_733746.1	metabolic process;regulation of biological process	catalytic activity	54414	ENSG00000110013.12	SIAE			1.412		NP_036591.2	transport	metal ion binding;transporter activity	26521	ENSG00000150779.11	TIMM8B			-1.76678
NP_060495.2	metabolic process		55094	ENSG00000076650.6	GPATCH1			1.41		XP_016868887.1	metabolic process;regulation of biological process	protein binding;RNA binding	3646		EIF3E	Translation Factors		-1.76367
30794280	cell communication;regulation of biological process;response to stimulus;transport	DNA binding;metal ion binding;protein binding	280717	ENSBTAG00000017121.5	ALB	Vitamin B12 Metabolism; Selenium Micronutrient Network; Folate Metabolism	Thyroid hormone synthesis	1.408		NP_064581.2	cell organization and biogenesis;metabolic process;response to stimulus	protein binding	56949	ENSG00000076924.11	XAB2		Spliceosome	-1.76056
XP_011510864.1	metabolic process;regulation of biological process;response to stimulus	catalytic activity;metal ion binding;protein binding;signal transducer activity	23007		PLCH1			1.407		NP_057123.1	metabolic process;regulation of biological process;transport	protein binding;RNA binding	51637	ENSG00000087302.8	RTRAF			-1.76056
NP_001257905.1	cell division;cell organization and biogenesis;regulation of biological process;transport	protein binding	9798	ENSG00000182149.20	IST1			1.404		NP_689968.1	regulation of biological process	protein binding	245812	ENSG00000166997.7	CNPY4			-1.76056
XP_016873894.1	cell organization and biogenesis;cell proliferation;regulation of biological process		84280		BTBD10			1.398		NP_001036146.1	cell organization and biogenesis;cell proliferation;cellular component movement;development;metabolic process;regulation of biological process;transport	DNA binding;metal ion binding;protein binding	473	ENSG00000142599.17	RERE			-1.75747
NP_000193.1	metabolic process	catalytic activity;metal ion binding	3423	ENSG00000010404.17	IDS		Metabolic pathways; Lysosome; Glycosaminoglycan degradation	1.393		NP_036205.1	metabolic process;regulation of biological process;response to stimulus;transport	nucleotide binding;protein binding;RNA binding	22948	ENSG00000150753.11	CCT5			-1.75439
XP_005256484.1	cell organization and biogenesis;metabolic process;regulation of biological process	catalytic activity;DNA binding;metal ion binding;nucleotide binding;protein binding;RNA binding	1107		CHD3			1.386		NP_036548.1	transport	protein binding;transporter activity	26953	ENSG00000137040.9	RANBP6			-1.75131
NP_689613.1			132720		C4orf32			1.385		NP_002262.3	regulation of biological process;response to stimulus;transport	enzyme regulator activity;protein binding;RNA binding;transporter activity	3843	ENSG00000065150.18	IPO5			-1.7452
NP_001273432.1	metabolic process;regulation of biological process;response to stimulus;transport	enzyme regulator activity;nucleotide binding;protein binding	10808	ENSG00000120694.19	HSPH1			1.381		XP_011537594.1	cell differentiation;cell organization and biogenesis;metabolic process	protein binding	1305		COL13A1			-1.74216
NP_001028216.1	cell communication;cell organization and biogenesis;cell proliferation;metabolic process;regulation of biological process;response to stimulus;transport	catalytic activity;metal ion binding;nucleotide binding;protein binding	2752	ENSG00000135821.17	GLUL	Amino Acid metabolism; TNF alpha Signaling Pathway	GABAergic synapse; Glutamatergic synapse; Metabolic pathways; Biosynthesis of amino acids; Arginine biosynthesis; Nitrogen metabolism; Alanine, aspartate and glutamate metabolism; Glyoxylate and dicarboxylate metabolism	1.377		NP_037368.1	cell organization and biogenesis	protein binding	25814	ENSG00000130638.16	ATXN10			-1.73913
NP_001941.2	cell differentiation;cell organization and biogenesis;cellular homeostasis;metabolic process;regulation of biological process;response to stimulus	DNA binding;protein binding	1874	ENSG00000205250.8	E2F4	Cell Cycle; Adipogenesis; G1 to S cell cycle control; TGF-beta Signaling Pathway	TGF-beta signaling pathway; Cell cycle	1.373		NP_001005362.1	cell organization and biogenesis;metabolic process;regulation of biological process;response to stimulus;transport	catalytic activity;nucleotide binding;protein binding	1785	ENSG00000079805.16	DNM2	Synaptic Vesicle Pathway		-1.73913
NP_064703.1	metabolic process;regulation of biological process	enzyme regulator activity;protein binding	57018	ENSG00000163660.11	CCNL1			1.369		NP_733779.1	cell organization and biogenesis;cellular homeostasis;metabolic process;regulation of biological process;response to stimulus	catalytic activity;protein binding	6500	ENSG00000113558.18	SKP1	Notch Signaling Pathway; TNF alpha Signaling Pathway; TGF-beta Signaling Pathway	Herpes simplex infection; Protein processing in endoplasmic reticulum; Oocyte meiosis; TGF-beta signaling pathway; Cell cycle; Circadian rhythm; Wnt signaling pathway; Ubiquitin mediated proteolysis	-1.73611
XP_005260446.1	cell organization and biogenesis;metabolic process;regulation of biological process	protein binding	26039		SS18L1			1.368		XP_011512267.2	metabolic process	DNA binding;metal ion binding;protein binding;RNA binding	134218		DNAJC21			-1.73611
NP_680093.1	cell differentiation;metabolic process;regulation of biological process;response to stimulus;transport	catalytic activity;protein binding	1508	ENSG00000164733.20	CTSB		Antigen processing and presentation; NOD-like receptor signaling pathway; Apoptosis; Lysosome; Renin secretion	1.367		NP_006133.1	cell differentiation;cell organization and biogenesis;regulation of biological process;response to stimulus	enzyme regulator activity;protein binding	2810	ENSG00000175793.11	SFN	miRNA Regulation of DNA Damage Response; Calcium Regulation in the Cardiac Cell; DNA Damage Response; Myometrial Relaxation and Contraction Pathways	Cell cycle; Aldosterone-regulated sodium reabsorption; p53 signaling pathway	-1.73611
NP_001298240.1	coagulation;metabolic process	catalytic activity	79001		VKORC1			1.367		NP_001243547.1	cell organization and biogenesis	protein binding;structural molecule activity	10844	ENSG00000130640.13	TUBGCP2			-1.72712
XP_005255915.2		metal ion binding;protein binding	23174		ZCCHC14			1.367		XP_005262075.4	regulation of biological process		54466		SPIN2A			-1.72712
XP_016880561.1		protein binding	79415		C17orf62			1.367		XP_016882605.1	cell organization and biogenesis;metabolic process;regulation of biological process;response to stimulus	DNA binding;protein binding;RNA binding	6294		SAFB			-1.72414
NP_001335058.1	metabolic process;regulation of biological process	protein binding	550643	ENSG00000204272.12	NBDY			1.365		NP_004879.1	cellular homeostasis;regulation of biological process;response to stimulus;transport	catalytic activity;protein binding;transporter activity	9550	ENSG00000136888.6	ATP6V1G1	Osteoclast Signaling	Synaptic vesicle cycle; Metabolic pathways; mTOR signaling pathway; Rheumatoid arthritis; Epithelial cell signaling in Helicobacter pylori infection; Oxidative phosphorylation; Collecting duct acid secretion; Vibrio cholerae infection; Phagosome	-1.72414
NP_955777.1			55969	ENSG00000101084.17	C20orf24			1.363		NP_060272.3	cell organization and biogenesis;cellular component movement	protein binding	54919	ENSG00000164818.15	HEATR2			-1.72414
NP_005528.4	cell organization and biogenesis;regulation of biological process	metal ion binding;protein binding	3621	ENSG00000153487.12	ING1	Senescence and Autophagy in Cancer		1.363		NP_001273193.1	metabolic process;transport	transporter activity	57380	ENSG00000124532.14	MRS2			-1.72414
NP_001095886.1	cellular homeostasis;coagulation;defense response;metabolic process;regulation of biological process;response to stimulus;transport	enzyme regulator activity;metal ion binding;protein binding	3827	ENSG00000113889.11	KNG1	ACE Inhibitor Pathway; Complement and Coagulation Cascades	Complement and coagulation cascades	1.363		NP_001258708.1	metabolic process;regulation of biological process;response to stimulus;transport	catalytic activity;enzyme regulator activity;protein binding	9861	ENSG00000163636.10	PSMD6	Proteasome Degradation; Parkin-Ubiquitin Proteasomal System pathway		-1.72117
NP_036524.1	cell organization and biogenesis;metabolic process;regulation of biological process;response to stimulus;transport	catalytic activity;metal ion binding;protein binding;RNA binding	553115	ENSG00000162517.12	PEF1			1.36		NP_004690.1		RNA binding	9130	ENSG00000071859.14	FAM50A			-1.71821
XP_016855293.1	cell organization and biogenesis	metal ion binding;structural molecule activity	388560; 107985332		ERVFRD-2			1.359		NP_001145.1	coagulation;regulation of biological process;response to stimulus;transport	enzyme regulator activity;metal ion binding;protein binding	308	ENSG00000164111.14	ANXA5	Simplified Interaction Map Between LOXL4 and Oxidative Stress Pathway; Prostaglandin Synthesis and Regulation; Apoptosis-related network due to altered Notch3 in ovarian cancer		-1.71527
NP_001276019.1	regulation of biological process	DNA binding;metal ion binding;protein binding	79830	ENSG00000197056.9	ZMYM1			1.358		NP_060193.2	transport	nucleotide binding	54863	ENSG00000198113.2	TOR4A			-1.71527
NP_057026.3	cell communication;cell organization and biogenesis;metabolic process;regulation of biological process;response to stimulus	DNA binding;protein binding;RNA binding	51001	ENSG00000156469.8	MTERFD1	Mitochondrial Gene Expression		1.357		NP_945185.1	metabolic process	catalytic activity;nucleotide binding;protein binding;RNA binding	374393	ENSG00000189057.10	FAM111B			-1.71233
NP_001073272.1	cell organization and biogenesis;cellular homeostasis;metabolic process;regulation of biological process;response to stimulus;transport	catalytic activity	2548	ENSG00000171298.12	GAA		Metabolic pathways; Galactose metabolism; Starch and sucrose metabolism; Lysosome	1.355		NP_071413.1	cell organization and biogenesis;cell proliferation;cellular component movement;metabolic process;regulation of biological process;transport	protein binding	64083	ENSG00000113384.13	GOLPH3		Transcriptional misregulation in cancer	-1.7094
XP_011508972.1	cell organization and biogenesis;cellular component movement	protein binding	150483		TEKT4			1.355		NP_787128.2	cell organization and biogenesis;metabolic process;regulation of biological process;response to stimulus;transport	protein binding;structural molecule activity	5719	ENSG00000185627.17	PSMD13	Parkin-Ubiquitin Proteasomal System pathway; Proteasome Degradation		-1.70648
XP_016869748.1	regulation of biological process;response to stimulus;transport		123		PLIN2	Adipogenesis		1.354		NP_006487.1	cell division;cell organization and biogenesis;metabolic process;regulation of biological process;response to stimulus;transport	catalytic activity;metal ion binding;nucleotide binding;protein binding;signal transducer activity	2773	ENSG00000065135.10	GNAI3	Chemokine signaling pathway; Calcium Regulation in the Cardiac Cell; Signal Transduction of S1P Receptor; Human Thyroid Stimulating Hormone (TSH) signaling pathway; G Protein Signaling Pathways	Oxytocin signaling pathway; GABAergic synapse; Glutamatergic synapse; Retrograde endocannabinoid signaling; Dopaminergic synapse; Toxoplasmosis; Cholinergic synapse; Morphine addiction; Chemokine signaling pathway; Rap1 signaling pathway; Sphingolipid signaling pathway; Serotonergic synapse; Parkinson's disease; Adrenergic signaling in cardiomyocytes; Estrogen signaling pathway; cGMP-PKG signalin…	-1.70648
NP_001124317.1	cell differentiation;cell organization and biogenesis;defense response;metabolic process;regulation of biological process;response to stimulus;transport	DNA binding;metal ion binding;protein binding	604	ENSG00000113916.17	BCL6	DNA Damage Response (only ATM dependent); Mecp2 and Associated Rett Syndrome; B Cell Receptor Signaling Pathway	Transcriptional misregulation in cancer; FoxO signaling pathway	1.354		NP_002860.2	cellular component movement;metabolic process;regulation of biological process;response to stimulus;transport	catalytic activity;nucleotide binding;protein binding	5870	ENSG00000175582.19	RAB6A			-1.70648
NP_872434.2	cell organization and biogenesis;cellular component movement;regulation of biological process	protein binding	348807	ENSG00000163885.11	CCDC37			1.351		NP_036374.1	cell organization and biogenesis;development;regulation of biological process;response to stimulus	protein binding;signal transducer activity	22943	ENSG00000107984.9	DKK1	Wnt/beta-catenin Signaling Pathway in Leukemia; Endoderm Differentiation; Primary Focal Segmental Glomerulosclerosis FSGS; VEGFA-VEGFR2 Signaling Pathway; EDA Signalling in Hair Follicle Development; Mesodermal Commitment Pathway; Differentiation Pathway; Cardiac Progenitor Differentiation; Role of Osx and miRNAs in tooth development	Wnt signaling pathway	-1.70648
NP_663780.2	cell organization and biogenesis	protein binding;structural molecule activity	23336	ENSG00000182253.14	SYNM			1.347		NP_001687.1	cellular homeostasis;regulation of biological process;response to stimulus;transport	catalytic activity;protein binding;transporter activity	529	ENSG00000131100.12	ATP6V1E1		Synaptic vesicle cycle; Metabolic pathways; mTOR signaling pathway; Collecting duct acid secretion; Vibrio cholerae infection; Phagosome; Rheumatoid arthritis; Epithelial cell signaling in Helicobacter pylori infection; Oxidative phosphorylation	-1.70358
NP_003170.1	cell organization and biogenesis;regulation of biological process;response to stimulus;transport	protein binding;transporter activity	6855	ENSG00000102003.10	SYP	Synaptic Vesicle Pathway		1.346		NP_077305.2		metal ion binding;protein binding	79180	ENSG00000142634.12	EFHD2			-1.70358
NP_036382.2	cell differentiation;regulation of biological process;response to stimulus	catalytic activity;nucleotide binding;protein binding	22800	ENSG00000133818.13	RRAS2	Regulation of Actin Cytoskeleton	Tight junction; cAMP signaling pathway; MAPK signaling pathway; Regulation of actin cytoskeleton; HTLV-I infection; Phospholipase D signaling pathway; Ras signaling pathway; Proteoglycans in cancer	1.346		NP_001307.2	cell death;cell proliferation;transport	protein binding;transporter activity	1434	ENSG00000124207.16	CSE1L			-1.70068
NP_006395.2	cellular component movement;coagulation;regulation of biological process	protein binding;receptor activity	10544	ENSG00000101000.5	PROCR		Complement and coagulation cascades	1.346		NP_000230.1	defense response;metabolic process;response to stimulus;transport	catalytic activity;protein binding	4069	ENSG00000090382.6	LYZ		Salivary secretion	-1.70068
XP_016884409.1	transport	transporter activity	6527		SLC5A4			1.346		NP_005498.1	cell organization and biogenesis;cellular component movement;metabolic process;regulation of biological process;response to stimulus	protein binding	1072	ENSG00000172757.12	CFL1	EGF/EGFR Signaling Pathway; VEGFA-VEGFR2 Signaling Pathway; G13 Signaling Pathway; Regulation of Actin Cytoskeleton; Brain-Derived Neurotrophic Factor (BDNF) signaling pathway	Pertussis; Fc gamma R-mediated phagocytosis; Axon guidance; Regulation of actin cytoskeleton	-1.69779
NP_663782.2	regulation of biological process;transport	protein binding;transporter activity	162	ENSG00000100280.16	AP1B1			1.346		NP_001131024.1	metabolic process;regulation of biological process	DNA binding;protein binding;RNA binding	9208	ENSG00000124831.18	LRRFIP1			-1.69779
NP_001191815.1	cell organization and biogenesis;regulation of biological process;response to stimulus;transport	catalytic activity;nucleotide binding;protein binding	339122	ENSG00000172780.16	RAB43			1.343		NP_060676.2	cell organization and biogenesis;regulation of biological process;response to stimulus;transport	protein binding;transporter activity	55737	ENSG00000069329.16	VPS35		Endocytosis	-1.69492
NP_955369.1	transport		374395	ENSG00000185475.10	TMEM179B			1.343		NP_036602.1	transport	protein binding;receptor activity;transporter activity	23534	ENSG00000064419.13	TNPO3			-1.69205
NP_114381.1	cell organization and biogenesis;metabolic process;regulation of biological process;reproduction	catalytic activity;protein binding;RNA binding	7458	ENSG00000106682.14	EIF4H	Translation Factors		1.342		NP_002954.2	cell differentiation;defense response;regulation of biological process;response to stimulus;transport	metal ion binding;protein binding	6278	ENSG00000143556.8	S100A7			-1.69205
XP_016884289.1	metabolic process;transport	catalytic activity;metal ion binding;protein binding	410		ARSA			1.337		NP_066925.1	cell organization and biogenesis;cellular component movement;regulation of biological process;response to stimulus	enzyme regulator activity	10653	ENSG00000167642.12	SPINT2			-1.68919
NP_002334.2	cellular homeostasis;defense response;metabolic process;regulation of biological process;response to stimulus;transport	catalytic activity;DNA binding;enzyme regulator activity;metal ion binding;protein binding	4057	ENSG00000012223.12	LTF			1.333		NP_001188412.1	metabolic process;regulation of biological process;response to stimulus	catalytic activity;DNA binding;metal ion binding;protein binding;RNA binding	2023		ENO1	Glycolysis and Gluconeogenesis		-1.68919
NP_001273586.1	metabolic process	catalytic activity	137695	ENSG00000167904.14	TMEM68			1.332		XP_011534817.1	cell organization and biogenesis;regulation of biological process	protein binding	161176		SYNE3			-1.68919
XP_006716629.1	cell organization and biogenesis;regulation of biological process	enzyme regulator activity;metal ion binding;protein binding	50807		ASAP1	EGF/EGFR Signaling Pathway		1.332		XP_011536806.1	cell differentiation;cell division;cell organization and biogenesis;metabolic process;regulation of biological process;response to stimulus	catalytic activity;metal ion binding;protein binding;RNA binding	5501		PPP1CC			-1.68634
NP_003090.2	cell organization and biogenesis;metabolic process;regulation of biological process;transport	protein binding	6642	ENSG00000028528.14	SNX1		Endocytosis	1.33		XP_011515572.1			727957		HEATR7A			-1.6835
NP_003875.3	cell organization and biogenesis;metabolic process;regulation of biological process;response to stimulus	catalytic activity;DNA binding;enzyme regulator activity;protein binding	8850	ENSG00000114166.7	KAT2B	Notch Signaling Pathway; Androgen receptor signaling pathway	Viral carcinogenesis; HTLV-I infection; Notch signaling pathway; Thyroid hormone signaling pathway	1.326		NP_002592.1	regulation of biological process;response to stimulus	catalytic activity;enzyme regulator activity;protein binding	5147	ENSG00000156973.13	PDE6D		Purine metabolism	-1.6835
NP_006528.2	cell organization and biogenesis;metabolic process;regulation of biological process;response to stimulus	catalytic activity;DNA binding;metal ion binding;protein binding	9960	ENSG00000140455.16	USP3			1.326		NP_001265485.1	cell organization and biogenesis;cellular component movement;regulation of biological process;response to stimulus	protein binding;structural molecule activity	10094	ENSG00000111229.15	ARPC3	Pathogenic Escherichia coli infection	Bacterial invasion of epithelial cells; Endocytosis; Salmonella infection; Fc gamma R-mediated phagocytosis; Regulation of actin cytoskeleton; Pathogenic Escherichia coli infection; Shigellosis	-1.68067
NP_055843.1	cell organization and biogenesis;metabolic process;regulation of biological process;response to stimulus	catalytic activity;nucleotide binding;protein binding;signal transducer activity	23043	ENSG00000154310.16	TNIK			1.326		NP_061329.3	regulation of biological process;response to stimulus	protein binding;signal transducer activity	55970	ENSG00000172380.5	GNG12	Focal Adhesion-PI3K-Akt-mTOR-signaling pathway; Calcium Regulation in the Cardiac Cell; Regulation of Actin Cytoskeleton; Chemokine signaling pathway; Myometrial Relaxation and Contraction Pathways; G Protein Signaling Pathways	Cholinergic synapse; Retrograde endocannabinoid signaling; Circadian entrainment; Ras signaling pathway; Pathways in cancer; Glutamatergic synapse; GABAergic synapse; Dopaminergic synapse; Regulation of actin cytoskeleton; PI3K-Akt signaling pathway; Morphine addiction; Chemokine signaling pathway; MAPK signaling pathway; Alcoholism; Serotonergic synapse	-1.68067
NP_005508.1		DNA binding;protein binding;RNA binding	3151	ENSG00000198830.10	HMGN2			1.325		NP_071344.1	cell organization and biogenesis;metabolic process	protein binding;structural molecule activity	63875	ENSG00000158042.8	MRPL17		Ribosome	-1.68067
XP_011536082.1	metabolic process	RNA binding	11066		SNRNP35			1.325		NP_056284.1		protein binding	25934	ENSG00000136783.9	NIPSNAP3A			-1.67785
NP_570602.2	transport	protein binding	1	ENSG00000121410.11	A1BG			1.323		NP_002261.3	cellular component movement;regulation of biological process;transport	protein binding;RNA binding;transporter activity	3842	ENSG00000083312.17	TNPO1			-1.67504
NP_036213.2	metabolic process;regulation of biological process	protein binding	22936	ENSG00000118985.15	ELL2			1.322		NP_689419.2	cell organization and biogenesis;regulation of biological process;transport	protein binding	58533	ENSG00000129515.18	SNX6		Endocytosis	-1.67504
NP_149015.2	cell organization and biogenesis;regulation of biological process;response to stimulus;transport	metal ion binding;protein binding	27445	ENSG00000186472.19	PCLO		Insulin secretion	1.321		NP_001129293.1	metabolic process;regulation of biological process	catalytic activity;metal ion binding;RNA binding	2224	ENSG00000160752.14	FDPS	Sterol Regulatory Element-Binding Proteins (SREBP) signalling; Cholesterol Biosynthesis	Terpenoid backbone biosynthesis; Influenza A; Metabolic pathways; HTLV-I infection	-1.66945
NP_001008530.1	metabolic process;regulation of biological process;response to stimulus	catalytic activity	5641	ENSG00000100600.14	LGMN		Antigen processing and presentation; Lysosome	1.321		NP_001040625.1	cellular component movement;regulation of biological process;response to stimulus	protein binding	10276	ENSG00000173848.18	NET1	Apoptosis-related network due to altered Notch3 in ovarian cancer		-1.66945
NP_003152.1	cell death;cellular component movement;defense response;metabolic process;regulation of biological process;response to stimulus	catalytic activity;nucleotide binding;protein binding	6198	ENSG00000108443.13	RPS6KB1	Prolactin Signaling Pathway; Leptin signaling pathway; ErbB Signaling Pathway; G13 Signaling Pathway; Factors and pathways affecting insulin-like growth factor (IGF1)-Akt signaling; Cytoplasmic Ribosomal Proteins; Target Of Rapamycin (TOR) Signaling; IL-4 Signaling Pathway; Angiopoietin Like Protein 8 Regulatory Pathway; Kit receptor signaling pathway; Apoptosis-related network due to altered Not…	ErbB signaling pathway; TGF-beta signaling pathway; Endocrine resistance; Proteoglycans in cancer; Acute myeloid leukemia; Longevity regulating pathway; mTOR signaling pathway; Insulin signaling pathway; Choline metabolism in cancer; Longevity regulating pathway - multiple species; PI3K-Akt signaling pathway; EGFR tyrosine kinase inhibitor resistance; Insulin resistance; Breast cancer; Fc gamma R…	1.321		XP_011508781.1	cell differentiation;metabolic process;regulation of biological process	catalytic activity;nucleotide binding;protein binding	10290		SPEG			-1.66667
NP_842565.2	cell organization and biogenesis;cellular component movement;metabolic process;regulation of biological process;response to stimulus;transport	protein binding;RNA binding;structural molecule activity	6711	ENSG00000115306.15	SPTBN1	Sudden Infant Death Syndrome (SIDS) Susceptibility Pathways; TGF-beta Signaling Pathway		1.32		NP_001280569.1	cell organization and biogenesis;transport		23325	ENSG00000136051.13	WASHC4			-1.66389
NP_001257655.1	cell death;metabolic process;regulation of biological process	enzyme regulator activity;protein binding	23786	ENSG00000099968.17	BCL2L13	Regulation of Apoptosis by Parathyroid Hormone-related Protein		1.319		NP_001189342.1	metabolic process	catalytic activity;protein binding	10327	ENSG00000117448.13	AKR1A1	Benzo(a)pyrene metabolism; Metapathway biotransformation	Glycolysis / Gluconeogenesis; Metabolic pathways; Glycerolipid metabolism; Pentose and glucuronate interconversions	-1.65837
NP_001121077.1	cell organization and biogenesis;cell proliferation;defense response;metabolic process;response to stimulus	catalytic activity	3988	ENSG00000107798.17	LIPA	Phase I biotransformations, non P450	Lysosome; Steroid biosynthesis	1.318		NP_061060.3	metabolic process	catalytic activity;metal ion binding;protein binding	55454	ENSG00000169826.7	CSGALNACT2		Metabolic pathways; Glycosaminoglycan biosynthesis - chondroitin sulfate / dermatan sulfate	-1.65837
NP_001124463.1	regulation of biological process;response to stimulus;transport	nucleotide binding;protein binding	10525	ENSG00000280682.2; ENSG00000149428.18	HYOU1		Protein processing in endoplasmic reticulum	1.318		NP_062427.1	cell organization and biogenesis;regulation of biological process	metal ion binding;protein binding;RNA binding	6275	ENSG00000196154.11	S100A4			-1.65563
XP_011540770.1	cell organization and biogenesis;regulation of biological process	protein binding;structural molecule activity	9696		CROCC			1.318		NP_778253.2	cell death;cell organization and biogenesis	structural molecule activity	374454	ENSG00000189182.9	KRT77			-1.65563
NP_000497.1	cellular component movement;cellular homeostasis;coagulation;defense response;development;metabolic process;regulation of biological process;response to stimulus;transport	catalytic activity;metal ion binding;protein binding;receptor activity;signal transducer activity	2147	ENSG00000180210.14	F2	Blood Clotting Cascade; Vitamin B12 Metabolism; Folate Metabolism; Selenium Micronutrient Network; IL1 and megakaryocytes in obesity; Complement and Coagulation Cascades; Regulation of Actin Cytoskeleton	Regulation of actin cytoskeleton; Neuroactive ligand-receptor interaction; Complement and coagulation cascades	1.317		NP_001290386.1	regulation of biological process	protein binding	9675	ENSG00000101407.12	TTI1		mTOR signaling pathway	-1.65563
NP_001268231.1	cell organization and biogenesis;metabolic process	catalytic activity;nucleotide binding;protein binding;RNA binding	84340		GFM2			1.314		NP_775761.4		protein binding	134285	ENSG00000157111.12	TMEM171			-1.64745
NP_115948.4	cell division;cell organization and biogenesis;cellular component movement;regulation of biological process;transport	catalytic activity;motor activity;nucleotide binding;protein binding	84643	ENSG00000141200.7	KIF2B			1.314		NP_002100.2	cell organization and biogenesis;metabolic process	catalytic activity;nucleotide binding;protein binding	3035	ENSG00000170445.12	HARS	Allograft Rejection	Aminoacyl-tRNA biosynthesis	-1.64474
NP_937863.1	metabolic process	protein binding;RNA binding	6629	ENSG00000125870.10	SNRPB2	mRNA Processing	Spliceosome	1.309		NP_073609.2	regulation of biological process;response to stimulus	protein binding	64787	ENSG00000177106.14	EPS8L2			-1.64474
XP_011531546.1	metabolic process;regulation of biological process	DNA binding;metal ion binding	100131827		ZNF717			1.309		NP_004530.1	metabolic process	catalytic activity;nucleotide binding	4677	ENSG00000134440.11	NARS	Photodynamic therapy-induced unfolded protein response	Aminoacyl-tRNA biosynthesis	-1.64474
XP_011538066.1	cell communication;cell death;cell organization and biogenesis;defense response;development;metabolic process;regulation of biological process;response to stimulus	protein binding;receptor activity;signal transducer activity	355		FAS	Adipogenesis; Allograft Rejection; MAPK Signaling Pathway; Apoptosis; T-Cell antigen Receptor (TCR) Signaling Pathway; VEGFA-VEGFR2 Signaling Pathway; Apoptosis Modulation by HSP70; Fas Ligand (FasL) pathway and Stress induction of Heat Shock Proteins (HSP) regulation		1.309		NP_057122.2	cell organization and biogenesis;cell proliferation;cellular component movement;metabolic process;response to stimulus	protein binding;RNA binding	51119	ENSG00000126524.9	SBDS		Ribosome biogenesis in eukaryotes	-1.64204
NP_001131025.1	metabolic process;regulation of biological process	DNA binding;protein binding;RNA binding	9208	ENSG00000124831.18	LRRFIP1			1.308		NP_055040.2	cell death;cell organization and biogenesis;metabolic process;regulation of biological process;response to stimulus	catalytic activity;enzyme regulator activity;protein binding	5518	ENSG00000105568.17	PPP2R1A	Glycogen Metabolism; Focal Adhesion-PI3K-Akt-mTOR-signaling pathway; Wnt Signaling Pathway and Pluripotency	Long-term depression; Hippo signaling pathway; Chagas disease (American trypanosomiasis); PI3K-Akt signaling pathway; Oocyte meiosis; AMPK signaling pathway; Tight junction; Dopaminergic synapse; Sphingolipid signaling pathway; Hepatitis C; mRNA surveillance pathway; Adrenergic signaling in cardiomyocytes; TGF-beta signaling pathway	-1.63934
XP_005266132.1	metabolic process;transport	catalytic activity	29952		DPP7			1.307		NP_002721.1	cell communication;cell organization and biogenesis;cellular homeostasis;coagulation;metabolic process;regulation of biological process;response to stimulus	catalytic activity;metal ion binding;nucleotide binding;protein binding	5566	ENSG00000072062.13	PRKACA	IL-3 Signaling Pathway; Common Pathways Underlying Drug Addiction; Sterol Regulatory Element-Binding Proteins (SREBP) signalling; Follicle Stimulating Hormone (FSH) signaling pathway; Nicotine Activity on Dopaminergic Neurons; Sudden Infant Death Syndrome (SIDS) Susceptibility Pathways; Endochondral Ossification; Myometrial Relaxation and Contraction Pathways; G Protein Signaling Pathways; Mesode…	Longevity regulating pathway - multiple species; Epstein-Barr virus infection; Insulin secretion; Proteoglycans in cancer; Vibrio cholerae infection; Longevity regulating pathway; Viral carcinogenesis; Bile secretion; Pathways in cancer; Melanogenesis; GABAergic synapse; Regulation of lipolysis in adipocytes; Insulin signaling pathway; Circadian entrainment; Glucagon signaling pathway; Vasopressi…	-1.63666
NP_006344.1		DNA binding;protein binding	10473	ENSG00000182952.4	HMGN4			1.305		NP_002487.1	cell organization and biogenesis;metabolic process;response to stimulus;transport	catalytic activity;metal ion binding	4728	ENSG00000110717.12	NDUFS8	Electron Transport Chain; Oxidative phosphorylation	Oxidative phosphorylation; Parkinson's disease; Non-alcoholic fatty liver disease (NAFLD); Alzheimer's disease; Huntington's disease; Metabolic pathways	-1.63666
NP_006083.1	cell death;cell organization and biogenesis;defense response;metabolic process;regulation of biological process;response to stimulus	enzyme regulator activity;nucleotide binding;protein binding	10392	ENSG00000106100.10	NOD1	Nucleotide-binding Oligomerization Domain (NOD) pathway	Pertussis; Epithelial cell signaling in Helicobacter pylori infection; Shigellosis; NOD-like receptor signaling pathway	1.305		NP_000779.1	metabolic process	catalytic activity;nucleotide binding;protein binding	1633	ENSG00000156136.9	DCK	Retinoblastoma (RB) in Cancer	Purine metabolism; Pyrimidine metabolism; Metabolic pathways	-1.63666
NP_001337882.1			64327		LMBR1			1.305		NP_001306125.1	cell death;cellular component movement;defense response;metabolic process;regulation of biological process;response to stimulus;transport	metal ion binding;protein binding	6279		S100A8			-1.63399
XP_006715990.1	regulation of biological process;transport	protein binding	285966	ENSG00000170379.19	TCAF2			1.304		XP_016869290.1	cell differentiation;cell organization and biogenesis;metabolic process;regulation of biological process;transport	DNA binding;metal ion binding;protein binding	7227		TRPS1			-1.63399
NP_057046.1	metabolic process	RNA binding	51077	ENSG00000119616.11	FCF1		Ribosome biogenesis in eukaryotes	1.303		XP_016859681.1	cell division;cell organization and biogenesis;regulation of biological process;response to stimulus	nucleotide binding;protein binding	4735		SEPT2			-1.63132
NP_001288268.1	cell organization and biogenesis;metabolic process;regulation of biological process		400916	ENSG00000273607.3; ENSG00000250479.8	CHCHD10			1.302		NP_002785.1	metabolic process;regulation of biological process;response to stimulus;transport	catalytic activity;enzyme regulator activity;protein binding	5690	ENSG00000126067.11	PSMB2	Proteasome Degradation	Proteasome	-1.63132
NP_002990.2	cell organization and biogenesis;cellular component movement;metabolic process;regulation of biological process;response to stimulus	protein binding;receptor activity;signal transducer activity	6385	ENSG00000124145.6	SDC4		Cell adhesion molecules (CAMs); Proteoglycans in cancer; ECM-receptor interaction	1.301		XP_016864497.1	regulation of biological process;response to stimulus	protein binding	11346		SYNPO			-1.63132
NP_003916.1	metabolic process;response to stimulus	catalytic activity;DNA binding;protein binding	8930	ENSG00000129071.9	MBD4		Base excision repair	1.301		NP_006422.1	cell organization and biogenesis;metabolic process;regulation of biological process;transport	nucleotide binding;protein binding	10576	ENSG00000166226.12	CCT2			-1.62866
NP_065871.2	cell differentiation;cell organization and biogenesis;cellular component movement;metabolic process;regulation of biological process;response to stimulus	catalytic activity;enzyme regulator activity;protein binding	57580		PREX1		Chemokine signaling pathway	1.3		NP_002272.2	cell death;transport	protein binding;structural molecule activity	3887	ENSG00000205426.10	KRT81			-1.62866
NP_003869.1	metabolic process;response to stimulus;transport	catalytic activity	8836	ENSG00000137563.11	GGH	Fluoropyrimidine Activity	Folate biosynthesis; Antifolate resistance	1.3		NP_006746.1	metabolic process;regulation of biological process;response to stimulus	catalytic activity;protein binding	6888	ENSG00000177156.10	TALDO1	Pentose Phosphate Pathway; Cori Cycle	Pentose phosphate pathway; Biosynthesis of amino acids; Metabolic pathways; Carbon metabolism	-1.62602
NP_006849.1	cell communication;regulation of biological process;response to stimulus;transport	protein binding	11018	ENSG00000099203.6	TMED1			1.299		NP_001258665.1	transport		22818	ENSG00000111481.9	COPZ1			-1.62602
XP_016881922.1	metabolic process;regulation of biological process	DNA binding;protein binding	170463		SSBP4			1.298		NP_002797.3	metabolic process;regulation of biological process;response to stimulus;transport	catalytic activity;nucleotide binding;protein binding;RNA binding	5706	ENSG00000100519.11	PSMC6	Parkin-Ubiquitin Proteasomal System pathway; Proteasome Degradation	Proteasome; Epstein-Barr virus infection	-1.62075
NP_001340926.1	cell organization and biogenesis;metabolic process;regulation of biological process	catalytic activity;metal ion binding;protein binding	23081		KDM4C			1.298		NP_001553.1	cell communication;cell proliferation;defense response;metabolic process;regulation of biological process;response to stimulus	protein binding	3606	ENSG00000150782.11	IL18	IL1 and megakaryocytes in obesity; Hypertrophy Model; Development and heterogeneity of the ILC family; Corticotropin-releasing hormone signaling pathway; TYROBP Causal Network; Nucleotide-binding Oligomerization Domain (NOD) pathway	Cytosolic DNA-sensing pathway; Salmonella infection; Cytokine-cytokine receptor interaction; African trypanosomiasis; Inflammatory bowel disease (IBD); Influenza A; Malaria; Tuberculosis; Rheumatoid arthritis; NOD-like receptor signaling pathway; Legionellosis	-1.62075
NP_001181927.1	cell organization and biogenesis;metabolic process;regulation of biological process	protein binding	22995	ENSG00000103995.13	CEP152			1.298		NP_005989.3	cell organization and biogenesis;metabolic process;regulation of biological process;transport	nucleotide binding;protein binding;RNA binding	7203	ENSG00000163468.14	CCT3			-1.61812
NP_078908.1	cell organization and biogenesis;metabolic process;regulation of biological process	catalytic activity;DNA binding;metal ion binding;protein binding	79685	ENSG00000164576.11	SAP30L			1.297		NP_002757.2	metabolic process;regulation of biological process	catalytic activity;enzyme regulator activity;metal ion binding;protein binding	5635	ENSG00000161542.16	PRPSAP1			-1.61812
NP_001182407.1	cell organization and biogenesis;regulation of biological process;response to stimulus;transport	protein binding;signal transducer activity	10342	ENSG00000114354.13	TFG		Pathways in cancer; Thyroid cancer	1.296		NP_060684.4	regulation of biological process;response to stimulus	protein binding	55227	ENSG00000137269.14	LRRC1			-1.61812
NP_001613.2	defense response;metabolic process;regulation of biological process;response to stimulus;transport	enzyme regulator activity	197	ENSG00000145192.12	AHSG			1.296		NP_003789.1	regulation of biological process;response to stimulus	protein binding	8727	ENSG00000119326.14	CTNNAL1	Regulation of toll-like receptor signaling pathway		-1.61812
NP_001271317.1	cell organization and biogenesis;metabolic process;regulation of biological process	nucleotide binding;protein binding;RNA binding	9221	ENSG00000166197.16	NOLC1			1.296		NP_000844.2	metabolic process	antioxidant activity;catalytic activity;protein binding	2952	ENSG00000277656.3	GSTT1	NRF2 pathway; Aflatoxin B1 metabolism; Metapathway biotransformation; Glutathione metabolism	Platinum drug resistance; Drug metabolism - cytochrome P450; Glutathione metabolism; Chemical carcinogenesis; Metabolism of xenobiotics by cytochrome P450	-1.61812
NP_005031.1	defense response;metabolic process;regulation of biological process;response to stimulus;transport	catalytic activity;protein binding	5547	ENSG00000137509.10	PRCP		Protein digestion and absorption; Renin-angiotensin system	1.296		NP_001041706.1	metabolic process	protein binding	59286	ENSG00000198258.10	UBL5			-1.61031
NP_001001330.1	cell division;cell organization and biogenesis		221035	ENSG00000165476.13	REEP3			1.295		NP_055986.1	transport	protein binding;transporter activity	23214	ENSG00000169180.11	XPO6			-1.61031
XP_006716248.1	cellular homeostasis;metabolic process;regulation of biological process;response to stimulus;transport	catalytic activity;metal ion binding;protein binding;RNA binding	9601		PDIA4			1.295		NP_002061.1	cell division;cell proliferation;metabolic process;regulation of biological process;response to stimulus	catalytic activity;metal ion binding;nucleotide binding;protein binding;signal transducer activity	2771	ENSG00000114353.16	GNAI2	Corticotropin-releasing hormone signaling pathway; Calcium Regulation in the Cardiac Cell; Signal Transduction of S1P Receptor; Chemokine signaling pathway; Human Thyroid Stimulating Hormone (TSH) signaling pathway; G Protein Signaling Pathways	Dopaminergic synapse; Toxoplasmosis; Cholinergic synapse; Morphine addiction; Chemokine signaling pathway; Rap1 signaling pathway; Sphingolipid signaling pathway; Serotonergic synapse; Parkinson's disease; Adrenergic signaling in cardiomyocytes; Estrogen signaling pathway; Oxytocin signaling pathway; GABAergic synapse; cGMP-PKG signaling pathway; Leukocyte transendothelial migration; Pathways in …	-1.60772
NP_115584.1	cell organization and biogenesis;regulation of biological process;response to stimulus	metal ion binding;protein binding;receptor activity;signal transducer activity	84168	ENSG00000169604.19	ANTXR1		NOD-like receptor signaling pathway	1.293		NP_201573.1	metabolic process;regulation of biological process;transport	metal ion binding;protein binding	4241	ENSG00000163975.11	MFI2; MELTF			-1.60772
NP_001366.1	cell death;cell differentiation;development;metabolic process	catalytic activity;DNA binding	1777	ENSG00000105612.8	DNASE2		Lysosome	1.292		NP_001308758.1			55088	ENSG00000165813.18	CCDC186			-1.60514
XP_005247645.1	cell proliferation		55573		CDV3			1.292		NP_064543.3	defense response;metabolic process;regulation of biological process;response to stimulus	catalytic activity;protein binding;RNA binding	56915	ENSG00000077348.8	EXOSC5		RNA degradation	-1.60514
NP_001029288.1	metabolic process;regulation of biological process;response to stimulus	protein binding;RNA binding	8890	ENSG00000115211.15	EIF2B4	Translation Factors	RNA transport	1.292		NP_004406.2	cell death;cell differentiation;cell organization and biogenesis;metabolic process;regulation of biological process;response to stimulus;transport	catalytic activity;motor activity;protein binding;RNA binding;structural molecule activity	1832	ENSG00000096696.13	DSP	Arrhythmogenic Right Ventricular Cardiomyopathy; Lung fibrosis	Arrhythmogenic right ventricular cardiomyopathy (ARVC)	-1.60256
XP_016879874.1	metabolic process;regulation of biological process;transport	protein binding	23163		GGA3			1.291		NP_004699.1	cell death;regulation of biological process;response to stimulus	DNA binding;enzyme regulator activity;protein binding	9141	ENSG00000105185.11	PDCD5			-1.60256
NP_663768.1	cell differentiation;cell organization and biogenesis;metabolic process;regulation of biological process	DNA binding;protein binding	23648	ENSG00000157216.15	SSBP3			1.291		NP_056386.2	metabolic process;regulation of biological process	catalytic activity;protein binding	26054	ENSG00000112701.17	SENP6			-1.6
NP_001264900.1	cellular component movement;metabolic process;response to stimulus	catalytic activity;nucleotide binding	84197	ENSG00000185900.9	SGK196			1.291		XP_011543498.1	transport	protein binding	5866		RAB3IL1			-1.6
XP_016877626.1	cell organization and biogenesis;metabolic process;regulation of biological process;response to stimulus	catalytic activity;nucleotide binding;protein binding;receptor activity;signal transducer activity	3480		IGF1R	Human Thyroid Stimulating Hormone (TSH) signaling pathway; Senescence and Autophagy in Cancer; Endochondral Ossification; Apoptosis; MicroRNAs in cardiomyocyte hypertrophy; Insulin Signaling; Focal Adhesion		1.289		NP_001528.1	cell differentiation;regulation of biological process	protein binding	3281	ENSG00000230989.6	HSBP1			-1.6
NP_003503.1	regulation of biological process	DNA binding;protein binding	8334	ENSG00000180573.9	HIST1H2AC		Alcoholism; Systemic lupus erythematosus	1.289		NP_065189.1		protein binding	57213	ENSG00000123178.14	SPRYD7			-1.6
NP_065695.1	regulation of biological process;response to stimulus	signal transducer activity	56674	ENSG00000175348.10	TMEM9B			1.287		XP_006714694.1	metabolic process;response to stimulus	antioxidant activity;catalytic activity	493869		GPX8			-1.59744
NP_000363.1	cell proliferation;metabolic process;response to stimulus	catalytic activity;metal ion binding;protein binding	7299	ENSG00000077498.8	TYR	Dopamine metabolism	Metabolic pathways; Tyrosine metabolism; Melanogenesis; Riboflavin metabolism	1.287		XP_005249869.1	metabolic process	catalytic activity;metal ion binding;protein binding	56913		C1GALT1			-1.59744
NP_001127911.1	cell organization and biogenesis;cellular component movement;metabolic process;regulation of biological process;transport	catalytic activity;motor activity;protein binding	90102	ENSG00000144824.20	PHLDB2	Regulation of Microtubule Cytoskeleton		1.284		NP_001193881.1	cellular component movement;metabolic process;transport	protein binding;RNA binding;transporter activity	9123	ENSG00000141526.16	SLC16A3		Central carbon metabolism in cancer	-1.5949
XP_016882213.1	cell organization and biogenesis;regulation of biological process;response to stimulus;transport	protein binding	29924		EPN1	EGF/EGFR Signaling Pathway; VEGFA-VEGFR2 Signaling Pathway		1.283		NP_001198.2	metabolic process;regulation of biological process;transport	protein binding;RNA binding	689	ENSG00000145741.15	BTF3			-1.5949
NP_001292204.1	cell organization and biogenesis;metabolic process;regulation of biological process;response to stimulus	metal ion binding;protein binding;structural molecule activity	375790		AGRN			1.282		NP_002807.1	metabolic process;regulation of biological process;response to stimulus;transport	catalytic activity;protein binding	5718	ENSG00000197170.9	PSMD12	Parkin-Ubiquitin Proteasomal System pathway; Proteasome Degradation	Proteasome; Epstein-Barr virus infection	-1.59236
NP_001120699.1	cell organization and biogenesis;coagulation;regulation of biological process;response to stimulus;transport	protein binding	966	ENSG00000085063.14	CD59		Hematopoietic cell lineage; Complement and coagulation cascades	1.28		NP_001686.1	cellular homeostasis;regulation of biological process;response to stimulus;transport	catalytic activity;protein binding;transporter activity	528	ENSG00000155097.11	ATP6V1C1		Vibrio cholerae infection; Phagosome; Synaptic vesicle cycle; Metabolic pathways; mTOR signaling pathway; Collecting duct acid secretion; Rheumatoid arthritis; Epithelial cell signaling in Helicobacter pylori infection; Oxidative phosphorylation	-1.58983
XP_016864230.1	cell growth;cell organization and biogenesis	protein binding;RNA binding;structural molecule activity	8470		SORBS2			1.279		NP_068713.2	cell communication;cell differentiation;cell organization and biogenesis;cellular component movement;defense response;metabolic process;regulation of biological process;response to stimulus;transport	catalytic activity;nucleotide binding;protein binding;receptor activity;signal transducer activity	558	ENSG00000167601.11	AXL		EGFR tyrosine kinase inhibitor resistance	-1.58983
NP_068556.2	cell communication;cell differentiation;cell organization and biogenesis;metabolic process;regulation of biological process;response to stimulus	DNA binding;protein binding	3170	ENSG00000125798.14	FOXA2	Mesodermal Commitment Pathway; Endoderm Differentiation; Ectoderm Differentiation; Dopaminergic Neurogenesis; Cardiac Progenitor Differentiation; Heart Development		1.279		NP_006263.1	cell differentiation;cell organization and biogenesis;cell proliferation;defense response;regulation of biological process;response to stimulus	metal ion binding;protein binding	6285	ENSG00000160307.9	S100B			-1.58983
XP_006717309.1	cell organization and biogenesis;cellular component movement;metabolic process;regulation of biological process;response to stimulus;transport	metal ion binding;protein binding;structural molecule activity	6709		SPTAN1	Fas Ligand (FasL) pathway and Stress induction of Heat Shock Proteins (HSP) regulation		1.277		NP_001244030.1	cell organization and biogenesis;metabolic process;regulation of biological process	metal ion binding;protein binding	84333	ENSG00000180628.14	PCGF5		Signaling pathways regulating pluripotency of stem cells	-1.58983
NP_001296373.1	cell organization and biogenesis;regulation of biological process;response to stimulus;transport	metal ion binding;protein binding	6678		SPARC	Senescence and Autophagy in Cancer		1.277		XP_016870146.1	cell differentiation;cell organization and biogenesis;cellular component movement;defense response;metabolic process;regulation of biological process;response to stimulus;transport	catalytic activity;DNA binding;enzyme regulator activity;metal ion binding;protein binding;RNA binding;structural molecule activity	301		ANXA1	Prostaglandin Synthesis and Regulation; VEGFA-VEGFR2 Signaling Pathway		-1.5873
NP_057381.3	metabolic process;transport	catalytic activity;transporter activity	51449	ENSG00000116005.11	PCYOX1		Terpenoid backbone biosynthesis	1.275		NP_000079.2	cell communication;cell differentiation;cell organization and biogenesis;cellular component movement;coagulation;metabolic process;regulation of biological process;response to stimulus;transport	metal ion binding;protein binding;structural molecule activity	1277	ENSG00000108821.13	COL1A1	Focal Adhesion-PI3K-Akt-mTOR-signaling pathway; Inflammatory Response Pathway; Focal Adhesion; miR-509-3p alteration of YAP1/ECM axis; Senescence and Autophagy in Cancer; Osteoblast Signaling	Protein digestion and absorption; Platelet activation; AGE-RAGE signaling pathway in diabetic complications; Focal adhesion; ECM-receptor interaction; Amoebiasis; PI3K-Akt signaling pathway	-1.5873
NP_001531.1	cellular component movement;metabolic process;regulation of biological process;response to stimulus	enzyme regulator activity;protein binding;RNA binding	3315	ENSG00000106211.8	HSPB1	VEGFA-VEGFR2 Signaling Pathway; p38 MAPK Signaling Pathway; Fas Ligand (FasL) pathway and Stress induction of Heat Shock Proteins (HSP) regulation; ATM Signaling Network in Development and Disease; Apoptosis-related network due to altered Notch3 in ovarian cancer; MAPK Signaling Pathway	Epstein-Barr virus infection; MAPK signaling pathway; Amoebiasis; VEGF signaling pathway	1.275		XP_011528279.1	cell organization and biogenesis;metabolic process;response to stimulus	catalytic activity	158		ADSL	Nucleotide Metabolism		-1.5873
NP_055399.1	cell death;cell differentiation;cell organization and biogenesis;cellular homeostasis;metabolic process;regulation of biological process;response to stimulus;transport	catalytic activity;protein binding	30001	ENSG00000197930.12	ERO1L		Vibrio cholerae infection; Protein processing in endoplasmic reticulum	1.274		NP_542193.3			140707	ENSG00000184992.10	BRI3BP			-1.58479
NP_653171.1			90861	ENSG00000206053.12	HN1L			1.274		NP_055296.2	metabolic process;response to stimulus	catalytic activity;DNA binding;metal ion binding	27301	ENSG00000169188.4	APEX2		Base excision repair	-1.58228
NP_057951.1	metabolic process;regulation of biological process	protein binding;RNA binding	22913	ENSG00000125970.11	RALY			1.274		NP_001257411.1	cell differentiation;cell organization and biogenesis;metabolic process;regulation of biological process;response to stimulus;transport	catalytic activity;protein binding;structural molecule activity	5717	ENSG00000108671.9	PSMD11	Parkin-Ubiquitin Proteasomal System pathway; Proteasome Degradation	Epstein-Barr virus infection; Proteasome	-1.57978
XP_011512137.1	metabolic process	catalytic activity;metal ion binding	29063		ZCCHC4			1.273		NP_002613.2	cell organization and biogenesis;metabolic process;regulation of biological process	protein binding	5201	ENSG00000113068.9	PFDN1			-1.57978
XP_005263919.1	regulation of biological process;transport	enzyme regulator activity;protein binding	11138		TBC1D8	Cell Cycle		1.272		NP_001000.2	cell organization and biogenesis;metabolic process;regulation of biological process;transport	protein binding;RNA binding;structural molecule activity	6193	ENSG00000083845.8	RPS5	Cytoplasmic Ribosomal Proteins	Ribosome	-1.5748
XP_011532404.1	cell organization and biogenesis;metabolic process;regulation of biological process	catalytic activity;DNA binding;metal ion binding;protein binding	7862		BRPF1			1.271		NP_001307627.1	cell differentiation;regulation of biological process;response to stimulus	enzyme regulator activity;metal ion binding;protein binding	307	ENSG00000196975.15	ANXA4	Prostaglandin Synthesis and Regulation		-1.57233
NP_001824.1	cell division;cell organization and biogenesis;cellular component movement;metabolic process;transport	protein binding;structural molecule activity	1211	ENSG00000122705.16	CLTA	Synaptic Vesicle Pathway		1.27		NP_055661.3	cell organization and biogenesis;transport	protein binding	9897	ENSG00000164961.15	WASHC5		Endocytosis	-1.57233
XP_006714451.1	cell growth;cell organization and biogenesis	protein binding;RNA binding;structural molecule activity	8470		SORBS2			1.269		XP_011519018.1	metabolic process	protein binding	54477		PLEKHA5			-1.56986
NP_444281.1	cell organization and biogenesis;metabolic process;regulation of biological process	catalytic activity	117143	ENSG00000152382.5	TADA1			1.269		NP_001093.1	cell differentiation;cell organization and biogenesis;regulation of biological process;transport	metal ion binding;protein binding;RNA binding	87	ENSG00000072110.13	ACTN1	Arrhythmogenic Right Ventricular Cardiomyopathy; Regulation of Actin Cytoskeleton; Focal Adhesion	Leukocyte transendothelial migration; Focal adhesion; Amoebiasis; Regulation of actin cytoskeleton; Tight junction; Viral carcinogenesis; Systemic lupus erythematosus; Adherens junction; Arrhythmogenic right ventricular cardiomyopathy (ARVC)	-1.5674
NP_659489.1	metabolic process;response to stimulus;transport	catalytic activity;nucleotide binding;protein binding	139596	ENSG00000094841.13	UPRT		Metabolic pathways; Pyrimidine metabolism	1.268		NP_001245321.1	response to stimulus	catalytic activity;nucleotide binding;protein binding	81570	ENSG00000162129.12	CLPB			-1.5674
NP_612457.1	metabolic process	catalytic activity;protein binding	98	ENSG00000170634.12	ACYP2		Pyruvate metabolism	1.268		NP_001238968.1	regulation of biological process;response to stimulus;transport	catalytic activity;nucleotide binding;protein binding	5878	ENSG00000108774.14	RAB5C			-1.5674
XP_016870050.1	cell division;development;metabolic process	catalytic activity;enzyme regulator activity;nucleotide binding;protein binding	23552		CDK20			1.268		NP_002853.2	metabolic process;transport	catalytic activity;protein binding	5834	ENSG00000100994.11	PYGB	Glycogen Metabolism	Insulin resistance; Starch and sucrose metabolism; Insulin signaling pathway; Metabolic pathways; Glucagon signaling pathway	-1.56495
XP_016858358.1	cellular component movement;regulation of biological process;response to stimulus;transport	protein binding	965		CD58			1.268		NP_000909.2	cell organization and biogenesis;cellular homeostasis;metabolic process;regulation of biological process;response to stimulus	catalytic activity;metal ion binding;protein binding;RNA binding	5034	ENSG00000185624.14	P4HB		Protein processing in endoplasmic reticulum	-1.5625
NP_075053.2	cellular homeostasis;regulation of biological process;response to stimulus;transport	metal ion binding;transporter activity	64924	ENSG00000145740.18	SLC30A5	Zinc homeostasis		1.268		XP_016879154.1	metabolic process;regulation of biological process	DNA binding;metal ion binding;RNA binding	79724		ZNF768			-1.5625
NP_001332810.1	metabolic process	protein binding	54876	ENSG00000163257.10	DCAF16			1.268		NP_110379.2	cell organization and biogenesis;metabolic process;regulation of biological process;response to stimulus;transport	nucleotide binding;protein binding;RNA binding	6950	ENSG00000120438.11	TCP1			-1.56006
XP_005274415.1	transport	transporter activity	8501		SLC43A1			1.268		NP_004613.1	metabolic process;response to stimulus	catalytic activity;DNA binding;protein binding;RNA binding	7247	ENSG00000211460.11	TSN			-1.56006
NP_671723.1	metabolic process	catalytic activity;DNA binding	91012	ENSG00000139624.12	CERS5	Sphingolipid Metabolism	Sphingolipid metabolism; Metabolic pathways; Sphingolipid signaling pathway	1.268		NP_001248763.1	metabolic process;regulation of biological process	catalytic activity;protein binding;RNA binding	9238		TBRG4			-1.56006
NP_001174.2	cellular homeostasis;regulation of biological process;response to stimulus;transport	catalytic activity;nucleotide binding;protein binding;transporter activity	537	ENSG00000071553.16	ATP6AP1	Oxidative phosphorylation	Rheumatoid arthritis; Oxidative phosphorylation; Metabolic pathways; Tuberculosis; Lysosome; Epithelial cell signaling in Helicobacter pylori infection; Vibrio cholerae infection; Phagosome; Hepatitis B	1.267		XP_011542259.1	cell differentiation;cell organization and biogenesis;metabolic process;regulation of biological process;response to stimulus	catalytic activity;DNA binding;metal ion binding;protein binding	7403		KDM6A			-1.55521
XP_011527403.1	cell differentiation;metabolic process;regulation of biological process	metal ion binding;protein binding	9139	ENSG00000078699.21	CBFA2T2			1.267		NP_004209.2	metabolic process;regulation of biological process;response to stimulus;transport	catalytic activity;nucleotide binding;protein binding	9230	ENSG00000185236.11	RAB11B	Focal Adhesion-PI3K-Akt-mTOR-signaling pathway	Endocytosis; Vasopressin-regulated water reabsorption; AMPK signaling pathway	-1.5528
NP_004025.1	cell differentiation;cell organization and biogenesis;cell proliferation;cellular homeostasis;metabolic process;regulation of biological process;response to stimulus	metal ion binding;protein binding;RNA binding	310	ENSG00000138279.15	ANXA7			1.266		NP_932765.1	transport	protein binding	51622; 221960	ENSG00000146574.15; ENSG00000122674.11	CCZ1			-1.5528
NP_055109.1	cell organization and biogenesis;transport	protein binding;receptor activity	23471	ENSG00000067167.7	TRAM1	TLR4 Signaling and Tolerance	Protein processing in endoplasmic reticulum	1.266		NP_001278963.1	metabolic process;regulation of biological process;response to stimulus	metal ion binding;protein binding	23118	ENSG00000055208.18	TAB2	Exercise-induced Circadian Regulation; TNF alpha Signaling Pathway; Toll-like receptor signaling pathway; Structural Pathway of Interleukin 1 (IL-1); RANKL/RANK (Receptor activator of NFKB (ligand)) Signaling Pathway; MAPK Signaling Pathway; IL-1 signaling pathway; TLR4 Signaling and Tolerance; Regulation of toll-like receptor signaling pathway	NF-kappa B signaling pathway; Osteoclast differentiation; Toll-like receptor signaling pathway; Leishmaniasis; TNF signaling pathway; Toxoplasmosis; MAPK signaling pathway; Epstein-Barr virus infection; Herpes simplex infection; NOD-like receptor signaling pathway; Measles	-1.55039
NP_001007562.1		nucleotide binding	126298	ENSG00000167378.8	IRGQ			1.265		XP_011519930.1	cellular component movement;regulation of biological process	protein binding;receptor activity	4756		NEO1			-1.54799
NP_733821.1	cell organization and biogenesis;regulation of biological process;response to stimulus;transport	protein binding;structural molecule activity	4000	ENSG00000160789.19	LMNA	Arrhythmogenic Right Ventricular Cardiomyopathy; Adipogenesis; Fas Ligand (FasL) pathway and Stress induction of Heat Shock Proteins (HSP) regulation	Arrhythmogenic right ventricular cardiomyopathy (ARVC); Hypertrophic cardiomyopathy (HCM); Dilated cardiomyopathy; Apoptosis	1.265		NP_056271.3	metabolic process;regulation of biological process	protein binding;RNA binding	25920	ENSG00000188986.6	COBRA1			-1.5456
NP_005899.3	metabolic process;transport	catalytic activity	4126	ENSG00000109323.8	MANBA		Lysosome; Other glycan degradation	1.265		NP_001191819.1	cell organization and biogenesis;metabolic process;response to stimulus;transport	catalytic activity;nucleotide binding;protein binding;RNA binding	100534599; 339122; 57461	ENSG00000261796.1	ISY1-RAB43		Spliceosome	-1.5456
NP_001164582.1		protein binding	286499	ENSG00000179083.6	FAM133A			1.265		NP_005501.2	metabolic process;regulation of biological process	catalytic activity;metal ion binding;nucleotide binding;RNA binding	1797	ENSG00000234798.6; ENSG00000225682.6; ENSG00000224313.6; ENSG00000206346.8; ENSG00000204348.9	DOM3Z			-1.5456
NP_733752.1	metabolic process;regulation of biological process	DNA binding;protein binding	6945	ENSG00000108788.11	MLX		Insulin resistance; Non-alcoholic fatty liver disease (NAFLD)	1.265		NP_003281.1	cell differentiation;cell organization and biogenesis;cellular component movement	metal ion binding;protein binding;structural molecule activity	7171	ENSG00000167460.14	TPM4	Striated Muscle Contraction	Cardiac muscle contraction; Hypertrophic cardiomyopathy (HCM); Dilated cardiomyopathy; Adrenergic signaling in cardiomyocytes	-1.54321
NP_001310825.1	cell death;cell differentiation;cellular homeostasis	protein binding	55177		RMDN3			1.264		NP_003644.2	cell organization and biogenesis;metabolic process;regulation of biological process;response to stimulus	protein binding	8533	ENSG00000141030.12	COPS3			-1.54321
NP_005808.3	transport	protein binding	10226	ENSG00000105355.8	PLIN3			1.264		NP_001171481.1	cell organization and biogenesis;metabolic process;regulation of biological process;response to stimulus	catalytic activity;DNA binding;protein binding	8318	ENSG00000093009.9	CDC45	DNA Replication; G1 to S cell cycle control; Retinoblastoma (RB) in Cancer; Cell Cycle		-1.54321
NP_060357.1			54987	ENSG00000162384.13	C1orf123			1.264		NP_004682.2	cell organization and biogenesis;cellular homeostasis;regulation of biological process;response to stimulus;transport	catalytic activity;protein binding;transporter activity	9114	ENSG00000159720.11	ATP6V0D1		Lysosome; Collecting duct acid secretion; Phagosome; Rheumatoid arthritis; Metabolic pathways; Oxidative phosphorylation; Tuberculosis; Synaptic vesicle cycle; Viral carcinogenesis; Epithelial cell signaling in Helicobacter pylori infection; Vibrio cholerae infection	-1.53846
NP_079108.3	regulation of biological process;response to stimulus;transport	enzyme regulator activity;protein binding	79890	ENSG00000100599.15	RIN3			1.264		NP_001435.1	metabolic process;transport	protein binding;transporter activity	2171	ENSG00000164687.10	FABP5	PPAR signaling pathway	PPAR signaling pathway	-1.5361
XP_011535061.2	cell differentiation;cellular component movement;defense response;metabolic process;regulation of biological process;response to stimulus;transport	protein binding;RNA binding	3958		LGALS3	AGE/RAGE pathway		1.262		NP_001030335.1	cell organization and biogenesis;metabolic process;regulation of biological process;transport	RNA binding;structural molecule activity	6169	ENSG00000172809.12	RPL38	Cytoplasmic Ribosomal Proteins; Mesodermal Commitment Pathway	Ribosome	-1.5361
NP_005056.3	metabolic process;regulation of biological process;response to stimulus;transport	protein binding	6400	ENSG00000071537.13	SEL1L		Protein processing in endoplasmic reticulum	1.262		NP_006296.1	cell organization and biogenesis;metabolic process;regulation of biological process;response to stimulus;transport	protein binding;RNA binding	8125	ENSG00000140350.15	ANP32A			-1.53374
NP_036332.2	metabolic process;regulation of biological process	catalytic activity;enzyme regulator activity;metal ion binding;protein binding	26229	ENSG00000149541.9	B3GAT3		Glycosaminoglycan biosynthesis - chondroitin sulfate / dermatan sulfate; Glycosaminoglycan biosynthesis - heparan sulfate / heparin; Metabolic pathways	1.262		NP_037374.1	cell organization and biogenesis;development;metabolic process;regulation of biological process	protein binding;RNA binding	29105	ENSG00000070761.7	CFAP20			-1.53374
NP_001825.1	cell organization and biogenesis;transport	protein binding;structural molecule activity	1212	ENSG00000175416.12	CLTB			1.261		NP_079229.2	metabolic process	catalytic activity;protein binding	80018	ENSG00000111300.9	NAA25			-1.53374
YP_002124307.1	metabolic process;transport	transporter activity	6775074		ATP6			1.26		NP_001137359.1	cell differentiation;cell organization and biogenesis;cell proliferation;metabolic process;regulation of biological process;response to stimulus	protein binding;signal transducer activity	9318	ENSG00000166200.14	COPS2			-1.53139
NP_000894.1	cell communication;metabolic process;regulation of biological process;response to stimulus	antioxidant activity;catalytic activity;protein binding;RNA binding	1728	ENSG00000181019.12	NQO1	Estrogen metabolism; Apoptosis-related network due to altered Notch3 in ovarian cancer; Dopamine metabolism; Transcriptional activation by NRF2; Simplified Interaction Map Between LOXL4 and Oxidative Stress Pathway; Aryl Hydrocarbon Receptor Pathway; Photodynamic therapy-induced NFE2L2 (NRF2) survival signaling; Aryl Hydrocarbon Receptor; Oxidative Stress; Benzene metabolism; NRF2 pathway	Ubiquinone and other terpenoid-quinone biosynthesis	1.259		XP_011530104.1	cell differentiation;cellular component movement;response to stimulus;transport	protein binding;transporter activity	23657		SLC7A11			-1.53139
NP_001108072.1			26099	ENSG00000055070.16	SZRD1			1.259		NP_115758.3	transport	protein binding	84342	ENSG00000272617.2	COG8			-1.53139
NP_987101.1	cell organization and biogenesis;regulation of biological process;response to stimulus;transport	protein binding;RNA binding;structural molecule activity	9908	ENSG00000138757.14	G3BP2			1.259		NP_000375.2	cell organization and biogenesis;cellular component movement;metabolic process;regulation of biological process;response to stimulus;transport	protein binding;transporter activity	338		APOB	Statin Pathway; Selenium Micronutrient Network; Vitamin B12 Metabolism; Folate Metabolism	Fat digestion and absorption; Vitamin digestion and absorption	-1.52905
NP_001257376.1	cell differentiation;metabolic process;regulation of biological process;response to stimulus	catalytic activity;nucleotide binding	37	ENSG00000072778.19	ACADVL	Mitochondrial LC-Fatty Acid Beta-Oxidation; Fatty Acid Beta Oxidation		1.258		NP_001018114.1	metabolic process	catalytic activity;metal ion binding	81889	ENSG00000180185.11	FAHD1			-1.52905
NP_004379.1	metabolic process	catalytic activity	1486	ENSG00000117151.12	CTBS			1.258		NP_004608.1		protein binding	7104	ENSG00000169903.6	TM4SF4			-1.52672
NP_001254772.1	cell organization and biogenesis;metabolic process;regulation of biological process;response to stimulus	catalytic activity;DNA binding;protein binding	9575	ENSG00000134852.14	CLOCK	Melatonin metabolism and effects; Exercise-induced Circadian Regulation	Circadian rhythm; Herpes simplex infection; Dopaminergic synapse	1.258		NP_009035.3	cell organization and biogenesis;metabolic process;response to stimulus;transport	protein binding;RNA binding;structural molecule activity	4736	ENSG00000198755.10	RPL10A	Cytoplasmic Ribosomal Proteins	Ribosome	-1.52439
NP_005497.1	cell organization and biogenesis;regulation of biological process;transport	protein binding;receptor activity	950	ENSG00000138760.9	SCARB2	Primary Focal Segmental Glomerulosclerosis FSGS	Lysosome	1.257		NP_078934.3	cell organization and biogenesis;transport	protein binding;transporter activity	79711	ENSG00000196497.16	IPO4			-1.52439
NP_002067.1	metabolic process;transport	catalytic activity;metal ion binding;protein binding	2799	ENSG00000135677.10	GNS		Lysosome; Metabolic pathways; Glycosaminoglycan degradation	1.256		NP_057152.2	cell death;cell organization and biogenesis;cellular homeostasis;metabolic process;regulation of biological process;response to stimulus;transport	protein binding	51024	ENSG00000214253.8	FIS1			-1.52439
NP_858057.1	regulation of biological process;response to stimulus;transport	protein binding;transporter activity	26207	ENSG00000154217.14	PITPNC1			1.256		XP_005245570.1	cell organization and biogenesis;regulation of biological process;transport	enzyme regulator activity;protein binding	81611		ANP32E			-1.52439
NP_112192.2	defense response;regulation of biological process;response to stimulus;transport	protein binding	81622	ENSG00000110057.7	UNC93B1			1.256		NP_000840.2	metabolic process;response to stimulus	catalytic activity;protein binding	2947	ENSG00000134202.10	GSTM3	NRF2 pathway; Exercise-induced Circadian Regulation; Metapathway biotransformation	Platinum drug resistance; Metabolism of xenobiotics by cytochrome P450; Drug metabolism - cytochrome P450; Chemical carcinogenesis; Glutathione metabolism	-1.52439
XP_011520428.1	cell differentiation;cell organization and biogenesis;metabolic process;regulation of biological process;response to stimulus	catalytic activity;DNA binding;metal ion binding;protein binding	8554		PIAS1	Interferon type I signaling pathways; Androgen receptor signaling pathway; Interleukin-11 Signaling Pathway; TGF-beta Signaling Pathway		1.256		NP_002058.2	regulation of biological process;response to stimulus	catalytic activity;metal ion binding;nucleotide binding;protein binding;signal transducer activity	2767	ENSG00000088256.8	GNA11	Corticotropin-releasing hormone signaling pathway; G Protein Signaling Pathways; GPR40 PATHWAY; Calcium Regulation in the Cardiac Cell	GnRH signaling pathway; Insulin secretion; Chagas disease (American trypanosomiasis); Long-term depression; cGMP-PKG signaling pathway; Cholinergic synapse; Amoebiasis; Aldosterone synthesis and secretion; Gap junction; Pathways in cancer; Calcium signaling pathway; Vascular smooth muscle contraction	-1.52439
NP_001339993.1	cell death;cell organization and biogenesis;metabolic process;regulation of biological process;response to stimulus;transport	metal ion binding;protein binding	2934	ENSG00000148180.19	GSN	Regulation of Actin Cytoskeleton; Senescence and Autophagy in Cancer		1.255		NP_001185709.1	cell organization and biogenesis;regulation of biological process;response to stimulus	protein binding;structural molecule activity	10093	ENSG00000241553.12	ARPC4	Pathogenic Escherichia coli infection		-1.52207
NP_055214.1	regulation of biological process;response to stimulus		27075	ENSG00000106537.7	TSPAN13			1.255		NP_036269.1	metabolic process;regulation of biological process;response to stimulus	catalytic activity;metal ion binding	23576	ENSG00000153904.18	DDAH1	Mesodermal Commitment Pathway		-1.52207
XP_005246698.1	cell organization and biogenesis;coagulation;regulation of biological process;response to stimulus;transport	enzyme regulator activity;protein binding	5270		SERPINE2			1.254		NP_660095.1	metabolic process	catalytic activity;metal ion binding;protein binding	64219	ENSG00000181191.11	PJA1	TGF-beta Signaling Pathway		-1.52207
NP_001638.1	cell organization and biogenesis;metabolic process;regulation of biological process;response to stimulus;transport	protein binding;transporter activity	347	ENSG00000189058.8	APOD			1.254		XP_016868179.1	cell division;cell organization and biogenesis;regulation of biological process	protein binding	8379		MAD1L1	Cell Cycle		-1.51976
NP_001120817.2		protein binding	2579; 100008586; 26748; 645073; 729428	ENSG00000236362.8; ENSG00000215269.5	GAGE7			1.254		NP_573566.2	cellular component movement;metabolic process;regulation of biological process;transport	catalytic activity;DNA binding;protein binding;RNA binding	10128	ENSG00000138095.18	LRPPRC			-1.51745
NP_003521.2	cell organization and biogenesis;coagulation;metabolic process;regulation of biological process;response to stimulus	catalytic activity;DNA binding;protein binding	8968; 8352; 8351; 8355; 8357; 8358; 8350; 8353; 8354; 8356	ENSG00000197153.4; ENSG00000275379.1; ENSG00000278272.1; ENSG00000277775.1; ENSG00000273983.1; ENSG00000274750.2; ENSG00000274267.1; ENSG00000197409.7; ENSG00000275714.1; ENSG00000278828.1	HIST1H3F	Histone Modifications	Systemic lupus erythematosus; Alcoholism; Transcriptional misregulation in cancer	1.254		NP_001121113.1	cell differentiation;cell organization and biogenesis	protein binding;structural molecule activity	3914	ENSG00000196878.14	LAMB3	Alpha 6 Beta 4 signaling pathway; Focal Adhesion; Focal Adhesion-PI3K-Akt-mTOR-signaling pathway	Small cell lung cancer; Pathways in cancer; PI3K-Akt signaling pathway; Focal adhesion; Amoebiasis; ECM-receptor interaction; Toxoplasmosis	-1.51745
NP_006537.3	cell proliferation;regulation of biological process;transport	protein binding;RNA binding;translation regulator activity	10642	ENSG00000159217.9	IGF2BP1	Brain-Derived Neurotrophic Factor (BDNF) signaling pathway; eIF5A regulation in response to inhibition of the nuclear export system	MicroRNAs in cancer	1.252		NP_057131.1	metabolic process	protein binding;RNA binding	51639	ENSG00000115128.6	SF3B14		Spliceosome	-1.51745
XP_011514990.1		metal ion binding	92092		ZC3HAV1L			1.252		NP_004322.1	cell death;cell organization and biogenesis;defense response;metabolic process;regulation of biological process;response to stimulus	protein binding	665	ENSG00000104765.15	BNIP3L	Photodynamic therapy-induced HIF-1 survival signaling; Apoptosis		-1.51745
NP_001106962.1	cell differentiation;cell organization and biogenesis;cellular component movement;regulation of biological process;response to stimulus	protein binding;receptor activity	154796	ENSG00000126016.15	AMOT	VEGFA-VEGFR2 Signaling Pathway	Hippo signaling pathway	1.251		NP_059965.2	cell differentiation;metabolic process;regulation of biological process;response to stimulus	RNA binding	55544	ENSG00000132819.16	RBM38			-1.51515
										NP_004321.2	cell death;cell differentiation;cell organization and biogenesis;regulation of biological process	enzyme regulator activity;metal ion binding;protein binding	663	ENSG00000140299.11	BNIP2			-1.51286
										NP_072097.2	cell organization and biogenesis;metabolic process;regulation of biological process;transport	protein binding	64601	ENSG00000215305.9	VPS16			-1.51286
										NP_000843.1	cell communication;cell proliferation;metabolic process;regulation of biological process;response to stimulus;transport	antioxidant activity;catalytic activity;enzyme regulator activity;protein binding	2950	ENSG00000084207.15	GSTP1	Photodynamic therapy-induced NFE2L2 (NRF2) survival signaling; Exercise-induced Circadian Regulation; Metapathway biotransformation; Arachidonate Epoxygenase / Epoxide Hydrolase; NRF2 pathway	Chemical carcinogenesis; Pathways in cancer; Drug metabolism - cytochrome P450; Metabolism of xenobiotics by cytochrome P450; Platinum drug resistance; Prostate cancer; Glutathione metabolism	-1.51057
										NP_000517.2	cell death;cell organization and biogenesis;response to stimulus	protein binding;structural molecule activity	3861		KRT14	Corticotropin-releasing hormone signaling pathway		-1.51057
										NP_006285.1	cell organization and biogenesis;metabolic process;transport	catalytic activity;protein binding;transporter activity	7381	ENSG00000156467.9	UQCRB	Electron Transport Chain	Metabolic pathways; Huntington's disease; Oxidative phosphorylation; Parkinson's disease; Cardiac muscle contraction; Non-alcoholic fatty liver disease (NAFLD); Alzheimer's disease	-1.51057
										NP_004540.1	cell organization and biogenesis;metabolic process;transport	catalytic activity	4718; 100532726	ENSG00000151366.12	NDUFC2-KCTD14	Electron Transport Chain; Oxidative phosphorylation	Non-alcoholic fatty liver disease (NAFLD); Parkinson's disease; Oxidative phosphorylation; Huntington's disease; Metabolic pathways; Alzheimer's disease	-1.51057
										NP_002458.2	cell death;cell organization and biogenesis;cellular homeostasis;metabolic process;regulation of biological process;response to stimulus;transport	DNA binding;protein binding	4609	ENSG00000136997.16	MYC	TP53 Network; G1 to S cell cycle control; Imatinib and Chronic Myeloid Leukemia; miRNA Regulation of DNA Damage Response; PPAR Alpha Pathway; DNA Damage Response; Metastatic brain tumor; Wnt Signaling Pathway; Integrated Cancer pathway; Wnt Signaling Pathway and Pluripotency; Bladder Cancer; TGF-beta Signaling Pathway; Retinoblastoma (RB) in Cancer; Apoptosis; Prolactin Signaling Pathway; IL-5 Si…	ErbB signaling pathway; MicroRNAs in cancer; Jak-STAT signaling pathway; MAPK signaling pathway; Thyroid cancer; Pathways in cancer; Chronic myeloid leukemia; Proteoglycans in cancer; Endometrial cancer; TGF-beta signaling pathway; Cell cycle; Thyroid hormone signaling pathway; Epstein-Barr virus infection; Transcriptional misregulation in cancer; Breast cancer; Hepatitis B; Signaling pathways re…	-1.51057
										NP_002620.1	metabolic process;regulation of biological process;transport	catalytic activity;protein binding	5223; 643576	ENSG00000171314.8	PGAM1	Glycolysis and Gluconeogenesis; Cori Cycle	Central carbon metabolism in cancer; Biosynthesis of amino acids; Glycine, serine and threonine metabolism; Glycolysis / Gluconeogenesis; Carbon metabolism; Metabolic pathways; Glucagon signaling pathway	-1.5083
										NP_003633.1	cell organization and biogenesis;metabolic process;regulation of biological process;response to stimulus	catalytic activity;protein binding	8520		HAT1		Alcoholism	-1.5083
										NP_003833.4	cell death;cellular component movement;defense response;development;metabolic process;regulation of biological process;response to stimulus	protein binding;receptor activity;signal transducer activity	8795	ENSG00000120889.12	TNFRSF10B	miRNA Regulation of DNA Damage Response; Apoptosis-related network due to altered Notch3 in ovarian cancer; DNA Damage Response; Apoptosis	Influenza A; Natural killer cell mediated cytotoxicity; p53 signaling pathway; Measles; Apoptosis; Cytokine-cytokine receptor interaction	-1.5083
										NP_001129497.1	cell organization and biogenesis	metal ion binding;protein binding	5358	ENSG00000102024.17	PLS3			-1.50602
										NP_009166.2	transport	protein binding;RNA binding	11260	ENSG00000184575.11	XPOT		RNA transport	-1.50376
										NP_057113.1	metabolic process	catalytic activity	51635	ENSG00000100612.13	DHRS7			-1.5015
										NP_001020951.1	metabolic process;regulation of biological process	catalytic activity	51104	ENSG00000107362.13	ABHD17B			-1.5015
										NP_002957.1	cell organization and biogenesis;regulation of biological process;response to stimulus	metal ion binding;protein binding	6281	ENSG00000197747.8	S100A10	Prostaglandin Synthesis and Regulation		-1.49925
										NP_004572.3	cell organization and biogenesis;metabolic process;regulation of biological process	catalytic activity;metal ion binding;protein binding	5875	ENSG00000100949.14	RABGGTA			-1.49925
										NP_001333445.1	metabolic process;regulation of biological process	DNA binding;protein binding	84458		LCOR			-1.49925
										NP_787117.3			285636	ENSG00000205765.8	C5orf51			-1.49925
										NP_000678.1	defense response;metabolic process;response to stimulus;transport	catalytic activity;nucleotide binding;protein binding	191	ENSG00000101444.12	AHCY	Trans-sulfuration and one carbon metabolism; One Carbon Metabolism; Trans-sulfuration pathway; Folate Metabolism	Metabolic pathways; Cysteine and methionine metabolism	-1.49701
										XP_016884231.1	regulation of biological process;transport	enzyme regulator activity;protein binding	25771		TBC1D22A			-1.49701
										NP_001129666.1	cell organization and biogenesis;metabolic process	catalytic activity;RNA binding	22868	ENSG00000118246.13	FASTKD2			-1.49701
										NP_001240781.1	transport	protein binding;transporter activity	10717	ENSG00000134262.12	AP4B1		Lysosome	-1.49701
										XP_016880198.1	cell organization and biogenesis;metabolic process;transport	protein binding	50628		GEMIN4			-1.49477
										NP_078916.3	metabolic process;regulation of biological process	catalytic activity;RNA binding	79693	ENSG00000196449.3	YRDC			-1.49477
										NP_005535.1	metabolic process;regulation of biological process;response to stimulus	catalytic activity;protein binding;signal transducer activity	3667	ENSG00000169047.5	IRS1	Type II diabetes mellitus; Angiopoietin Like Protein 8 Regulatory Pathway; Oncostatin M Signaling Pathway; Prolactin Signaling Pathway; Interferon type I signaling pathways; Insulin Signaling; Focal Adhesion-PI3K-Akt-mTOR-signaling pathway; Alpha 6 Beta 4 signaling pathway; Transcription factor regulation in adipogenesis; Integrated Breast Cancer Pathway; DNA Damage Response (only ATM dependent);…	Aldosterone-regulated sodium reabsorption; Type II diabetes mellitus; Longevity regulating pathway; MicroRNAs in cancer; Regulation of lipolysis in adipocytes; Longevity regulating pathway - multiple species; mTOR signaling pathway; PI3K-Akt signaling pathway; Neurotrophin signaling pathway; Insulin resistance; FoxO signaling pathway; Adipocytokine signaling pathway; Non-alcoholic fatty liver dis…	-1.49477
										NP_006112.3	cell death;defense response;metabolic process;regulation of biological process;response to stimulus;transport	catalytic activity;motor activity;protein binding;receptor activity;structural molecule activity	3848	ENSG00000167768.4	KRT1	Corticotropin-releasing hormone signaling pathway		-1.49254
										NP_006347.1	cell organization and biogenesis;metabolic process;transport	catalytic activity;transporter activity	10476	ENSG00000167863.11	ATP5H	Electron Transport Chain; Oxidative phosphorylation	Alzheimer's disease; Huntington's disease; Oxidative phosphorylation; Parkinson's disease; Metabolic pathways	-1.49254
										NP_775746.1	metabolic process;regulation of biological process;response to stimulus	protein binding	123879	ENSG00000188215.9	DCUN1D3			-1.49254
										NP_002940.2	cell organization and biogenesis;metabolic process;regulation of biological process	protein binding;RNA binding;structural molecule activity	6182	ENSG00000262814.7	MRPL12		Ribosome	-1.49031
										NP_009165.1	cell division;regulation of biological process;transport	protein binding;structural molecule activity	11258	ENSG00000137100.15	DCTN3			-1.49031
										NP_055484.3	cell organization and biogenesis;cellular component movement;metabolic process;regulation of biological process;response to stimulus;transport	protein binding;structural molecule activity	9688	ENSG00000102900.12	NUP93		RNA transport	-1.4881
										NP_006712.2	metabolic process	catalytic activity;metal ion binding;nucleotide binding;RNA binding	132	ENSG00000156110.13	ADK		Purine metabolism; Metabolic pathways	-1.4881
										XP_005246910.1	metabolic process;transport	catalytic activity	79634		SCRN3			-1.4881
										XP_011535921.1	cell organization and biogenesis;metabolic process	catalytic activity;nucleotide binding;protein binding;RNA binding	23438		HARS2			-1.4881
										NP_001094346.1	metabolic process	catalytic activity;metal ion binding;protein binding	254295	ENSG00000175287.18	PHYHD1			-1.4881
										NP_001129174.1	cell organization and biogenesis;metabolic process;regulation of biological process;response to stimulus;transport	catalytic activity;protein binding;RNA binding	7534	ENSG00000164924.17	YWHAZ	Prolactin Signaling Pathway; Calcium Regulation in the Cardiac Cell; Cell Cycle; Pathogenic Escherichia coli infection; Sudden Infant Death Syndrome (SIDS) Susceptibility Pathways; Myometrial Relaxation and Contraction Pathways	PI3K-Akt signaling pathway; Hippo signaling pathway; Pathogenic Escherichia coli infection; Oocyte meiosis; Hepatitis B; Cell cycle; Epstein-Barr virus infection; Viral carcinogenesis	-1.48588
										NP_001062.1	metabolic process;regulation of biological process;response to stimulus	catalytic activity;nucleotide binding;protein binding;RNA binding;translation regulator activity	7298	ENSG00000176890.15	TYMS	One carbon metabolism and related pathways; Retinoblastoma (RB) in Cancer; One Carbon Metabolism; Trans-sulfuration and one carbon metabolism; Fluoropyrimidine Activity	One carbon pool by folate; Metabolic pathways; Pyrimidine metabolism; Antifolate resistance	-1.48588
										NP_001616.1	metabolic process	catalytic activity;nucleotide binding	204	ENSG00000004455.16	AK2		Metabolic pathways; Thiamine metabolism; Purine metabolism	-1.48588
										NP_003079.1	cell organization and biogenesis;cell proliferation;cellular component movement;regulation of biological process	protein binding;RNA binding	6624	ENSG00000075618.17	FSCN1		MicroRNAs in cancer	-1.48588
										NP_074036.1	cell differentiation;metabolic process;regulation of biological process	DNA binding;protein binding	865	ENSG00000067955.13	CBFB	Dual hijack model of Vif in HIV infection		-1.48368
										NP_006817.1	cell organization and biogenesis;regulation of biological process;response to stimulus;transport	protein binding	10971	ENSG00000134308.13	YWHAQ	Pathogenic Escherichia coli infection; Calcium Regulation in the Cardiac Cell; IL-3 Signaling Pathway; Primary Focal Segmental Glomerulosclerosis FSGS; Sudden Infant Death Syndrome (SIDS) Susceptibility Pathways; Myometrial Relaxation and Contraction Pathways; Cell Cycle	Cell cycle; Hepatitis B; Hippo signaling pathway; Viral carcinogenesis; PI3K-Akt signaling pathway; Oocyte meiosis; Epstein-Barr virus infection; Pathogenic Escherichia coli infection	-1.48368
										NP_004563.2	cell communication;cell death;cell organization and biogenesis;regulation of biological process	protein binding;structural molecule activity	5318	ENSG00000057294.14	PKP2	Arrhythmogenic Right Ventricular Cardiomyopathy	Arrhythmogenic right ventricular cardiomyopathy (ARVC)	-1.48368
										XP_011529330.1	metabolic process	catalytic activity;RNA binding	79868		ALG13			-1.48368
										NP_001776.1	cell organization and biogenesis;metabolic process;regulation of biological process;response to stimulus;transport	catalytic activity;metal ion binding;protein binding	978	ENSG00000158825.5	CDA	Fluoropyrimidine Activity	Pyrimidine metabolism; Drug metabolism - other enzymes; Metabolic pathways	-1.48148
										NP_002796.4	metabolic process;regulation of biological process;response to stimulus;transport	catalytic activity;nucleotide binding;protein binding;RNA binding	5705	ENSG00000087191.12	PSMC5	Proteasome Degradation; Parkin-Ubiquitin Proteasomal System pathway	Epstein-Barr virus infection; Proteasome	-1.47929
										NP_001121070.1	development;metabolic process;regulation of biological process;response to stimulus;transport	enzyme regulator activity;protein binding	3481	ENSG00000167244.18	IGF2	Cardiac Progenitor Differentiation; Apoptosis; Mecp2 and Associated Rett Syndrome; Endochondral Ossification		-1.47929
										NP_000415.2	cell death;cell organization and biogenesis;metabolic process	catalytic activity;motor activity;protein binding;structural molecule activity	3852	ENSG00000186081.11	KRT5			-1.4771
										XP_011511214.1	metabolic process;regulation of biological process	protein binding	54165		DCUN1D1			-1.4771
										NP_001018121.1	cellular component movement;regulation of biological process	protein binding	5420	ENSG00000128567.16	PODXL	Ectoderm Differentiation; Hepatitis C and Hepatocellular Carcinoma; Primary Focal Segmental Glomerulosclerosis FSGS		-1.47493
										NP_001243692.1	regulation of biological process;transport	protein binding	51571	ENSG00000153310.19	FAM49B			-1.47493
										XP_011522806.1	defense response;regulation of biological process;response to stimulus;transport	protein binding	201294		UNC13D			-1.47493
										NP_006224.1	metabolic process;regulation of biological process;response to stimulus	catalytic activity;metal ion binding	5438	ENSG00000105258.8	POLR2I	Eukaryotic Transcription Initiation	Metabolic pathways; Purine metabolism; Epstein-Barr virus infection; Pyrimidine metabolism; RNA polymerase; Huntington's disease	-1.47493
										NP_057311.3	development;regulation of biological process		51430	ENSG00000094975.13	SUCO			-1.47493
										XP_011534283.1	regulation of biological process		57480		PLEKHG1			-1.47493
										NP_004598.1	cell organization and biogenesis;metabolic process	protein binding;RNA binding	6902	ENSG00000171530.13	TBCA			-1.47275
										NP_060555.2	transport	protein binding;transporter activity	55705	ENSG00000198700.9	IPO9			-1.47275
										NP_056286.3	cell division;cell organization and biogenesis	protein binding	25936	ENSG00000117697.14	NSL1			-1.47275
										NP_001008.1	cell organization and biogenesis;metabolic process;regulation of biological process;transport	protein binding;RNA binding;structural molecule activity	6207	ENSG00000110700.6	RPS13	Cytoplasmic Ribosomal Proteins	Ribosome	-1.47059
										NP_008894.2	metabolic process;regulation of biological process	DNA binding;metal ion binding	7570	ENSG00000165512.4	ZNF22			-1.47059
										NP_001138427.1			56986	ENSG00000104047.14	DTWD1			-1.47059
										NP_001132938.1	cell organization and biogenesis;metabolic process;regulation of biological process;response to stimulus	DNA binding;protein binding	6907	ENSG00000101849.15	TBL1X	Ectoderm Differentiation	Wnt signaling pathway	-1.47059
										NP_647539.1	cell organization and biogenesis;metabolic process;regulation of biological process;response to stimulus;transport	protein binding	7529	ENSG00000166913.12	YWHAB	Sudden Infant Death Syndrome (SIDS) Susceptibility Pathways; Myometrial Relaxation and Contraction Pathways; Cell Cycle; Calcium Regulation in the Cardiac Cell; IL-3 Signaling Pathway	Hippo signaling pathway; Viral carcinogenesis; Cell cycle; Epstein-Barr virus infection; PI3K-Akt signaling pathway; Oocyte meiosis; Hepatitis B	-1.46843
										NP_001407.1	metabolic process;regulation of biological process	catalytic activity;DNA binding;nucleotide binding;protein binding;RNA binding	1973	ENSG00000161960.14	EIF4A1	Translation Factors; Interferon type I signaling pathways	RNA transport	-1.46628
										NP_002480.1	metabolic process;transport	catalytic activity;protein binding;transporter activity	4697	ENSG00000189043.9	NDUFA4	Oxidative phosphorylation; Electron Transport Chain	Non-alcoholic fatty liver disease (NAFLD); Parkinson's disease; Metabolic pathways; Alzheimer's disease; Oxidative phosphorylation; Huntington's disease	-1.46628
										NP_002805.1	cell death;cell organization and biogenesis;metabolic process;regulation of biological process;response to stimulus;transport	protein binding	5716	ENSG00000101843.18	PSMD10	Proteasome Degradation; Parkin-Ubiquitin Proteasomal System pathway		-1.46628
										NP_060083.1	development;metabolic process;regulation of biological process;response to stimulus	protein binding	29980	ENSG00000159147.17	DONSON			-1.46628
										NP_005548.2	cell death;cell differentiation;cell organization and biogenesis;cell proliferation;cellular component movement;defense response;regulation of biological process;response to stimulus	protein binding;structural molecule activity	3868	ENSG00000186832.8	KRT16			-1.46413
										NP_001001973.1	cell organization and biogenesis;metabolic process;transport	catalytic activity;RNA binding;transporter activity	509	ENSG00000165629.19	ATP5C1	Electron Transport Chain	Parkinson's disease; Metabolic pathways; Alzheimer's disease; Huntington's disease; Oxidative phosphorylation	-1.46413
										NP_002615.2	metabolic process;regulation of biological process	protein binding	5204	ENSG00000123349.13	PFDN5			-1.46413
										XP_011530623.1	regulation of biological process	protein binding	84162		KIAA1109			-1.46413
										NP_003396.1	cell organization and biogenesis;metabolic process;regulation of biological process;response to stimulus;transport	catalytic activity;protein binding	7533	ENSG00000128245.14	YWHAH	Sudden Infant Death Syndrome (SIDS) Susceptibility Pathways; Myometrial Relaxation and Contraction Pathways; Calcium Regulation in the Cardiac Cell; Cell Cycle	Oocyte meiosis; Viral carcinogenesis; Cell cycle; Epstein-Barr virus infection; PI3K-Akt signaling pathway; Hippo signaling pathway	-1.46199
										NP_001949.1	metabolic process;regulation of biological process;response to stimulus	catalytic activity;nucleotide binding;protein binding;RNA binding	1917	ENSG00000101210.10	EEF1A2	Translation Factors	RNA transport; Legionellosis	-1.46199
										NP_031396.1	cell organization and biogenesis;cellular homeostasis;metabolic process;regulation of biological process;response to stimulus	catalytic activity;DNA binding;nucleotide binding;protein binding	5985	ENSG00000111445.13	RFC5	DNA Replication; Retinoblastoma (RB) in Cancer	Mismatch repair; Nucleotide excision repair; DNA replication	-1.46199
										NP_001186797.1	cell organization and biogenesis;cellular homeostasis;metabolic process;regulation of biological process	catalytic activity;metal ion binding;protein binding;RNA binding	10539	ENSG00000108010.11	GLRX3			-1.45985
										NP_001268644.1	cell differentiation;cell organization and biogenesis;metabolic process;regulation of biological process;response to stimulus;transport	DNA binding;protein binding	5245	ENSG00000167085.11	PHB	Integrated Breast Cancer Pathway		-1.45985
										NP_683685.1	cell organization and biogenesis;metabolic process	protein binding;RNA binding;structural molecule activity	124995	ENSG00000159111.12	MRPL10			-1.45985
										NP_001107648.1	cell organization and biogenesis;metabolic process;regulation of biological process	DNA binding;metal ion binding;protein binding	121536	ENSG00000139154.14	AEBP2	Interactome of polycomb repressive complex 2 (PRC2); Histone Modifications; Mesodermal Commitment Pathway		-1.45985
										NP_065777.1	metabolic process;regulation of biological process	catalytic activity;metal ion binding	57486	ENSG00000123213.22	NLN		Renin-angiotensin system	-1.45773
										NP_387506.1	cell death;cell organization and biogenesis;metabolic process;regulation of biological process;response to stimulus	nucleotide binding;protein binding;RNA binding;structural molecule activity	7818	ENSG00000132676.15	DAP3			-1.45773
										NP_060411.2			55028		C17orf80			-1.45773
										NP_997227.1		protein binding	283377	ENSG00000176422.13	SPRYD4			-1.4556
										NP_110438.1	cell organization and biogenesis;metabolic process;response to stimulus	RNA binding	64949	ENSG00000125901.5	MRPS26			-1.4556
										NP_006561.1	cell communication;cell death;metabolic process;regulation of biological process;response to stimulus	catalytic activity;nucleotide binding;protein binding	10670	ENSG00000155876.5	RRAGA	Target Of Rapamycin (TOR) Signaling	mTOR signaling pathway	-1.4556
										NP_705935.1	cell organization and biogenesis;cellular component movement	protein binding;structural molecule activity	7170	ENSG00000143549.19	TPM3	Striated Muscle Contraction		-1.45349
										NP_653324.1	cell organization and biogenesis;metabolic process	DNA binding;metal ion binding;protein binding;RNA binding	153527	ENSG00000146007.10	ZMAT2		Spliceosome	-1.45349
										NP_612430.2			113174	ENSG00000166788.9	SAAL1			-1.45349
										NP_076424.1	regulation of biological process;response to stimulus	protein binding	65992	ENSG00000198171.12	DDRGK1			-1.45349
										NP_291028.3	metabolic process;regulation of biological process	catalytic activity;nucleotide binding;protein binding	112858	ENSG00000172315.5	TP53RK			-1.45349
										XP_006723869.1	metabolic process	catalytic activity;nucleotide binding;protein binding	54963		UCKL1			-1.45349
										NP_060334.2	metabolic process	protein binding	55656	ENSG00000164941.13	INTS8			-1.45349
										XP_006711023.1	cell differentiation;regulation of biological process;response to stimulus;transport	protein binding;transporter activity	84230		LRRC8C			-1.45349
										NP_068749.3	regulation of biological process;transport	protein binding	60561	ENSG00000135249.7	RINT1			-1.45138
										NP_055866.1	cellular homeostasis;metabolic process;regulation of biological process;response to stimulus;transport	catalytic activity;metal ion binding;protein binding	23071	ENSG00000023318.7	ERP44			-1.44928
										NP_002255.3	metabolic process;regulation of biological process;transport	protein binding;transporter activity	3836	ENSG00000114030.12	KPNA1		Influenza A	-1.44928
										XP_011543325.1	metabolic process	catalytic activity	3995		FADS3			-1.44928
										NP_000498.2	cell organization and biogenesis;metabolic process;regulation of biological process;response to stimulus	catalytic activity;metal ion binding;nucleotide binding;protein binding	2203	ENSG00000165140.9	FBP1	Angiopoietin Like Protein 8 Regulatory Pathway; Glycolysis and Gluconeogenesis	Glycolysis / Gluconeogenesis; Carbon metabolism; Pentose phosphate pathway; Glucagon signaling pathway; Insulin signaling pathway; Metabolic pathways; AMPK signaling pathway; Fructose and mannose metabolism	-1.44928
										NP_001317175.1	metabolic process;regulation of biological process	catalytic activity;metal ion binding;RNA binding	10988	ENSG00000111142.13	METAP2			-1.44928
										NP_690601.1	cell organization and biogenesis;cellular component movement;regulation of biological process;response to stimulus	protein binding;structural molecule activity	10109	ENSG00000163466.15	ARPC2	Pathogenic Escherichia coli infection	Regulation of actin cytoskeleton; Endocytosis; Fc gamma R-mediated phagocytosis; Salmonella infection; Bacterial invasion of epithelial cells; Pathogenic Escherichia coli infection; Shigellosis	-1.44718
										NP_036611.2	cell organization and biogenesis;regulation of biological process;response to stimulus;transport	enzyme regulator activity;protein binding;RNA binding	7532	ENSG00000170027.6	YWHAG	Calcium Regulation in the Cardiac Cell; Cell Cycle; Prolactin Signaling Pathway; Myometrial Relaxation and Contraction Pathways; Sudden Infant Death Syndrome (SIDS) Susceptibility Pathways	Cell cycle; Viral carcinogenesis; Hippo signaling pathway; PI3K-Akt signaling pathway; Oocyte meiosis; Epstein-Barr virus infection	-1.44718
										NP_008826.1	metabolic process;response to stimulus	catalytic activity	3176	ENSG00000150540.13	HNMT	Amino Acid metabolism; Metapathway biotransformation; Methylation Pathways	Histidine metabolism	-1.44718
										XP_011516649.1	cell death;cellular homeostasis;metabolic process;regulation of biological process;response to stimulus	catalytic activity;metal ion binding;protein binding	2021		ENDOG			-1.44718
										NP_001338285.1	cell organization and biogenesis;metabolic process;regulation of biological process;response to stimulus	protein binding;structural molecule activity	64210		MMS19			-1.44509
										NP_037366.1	metabolic process;regulation of biological process	protein binding;RNA binding	27335	ENSG00000282986.1; ENSG00000178982.9	EIF3K			-1.44509
										XP_011507442.1	regulation of biological process;response to stimulus	protein binding	116496		FAM129A			-1.44509
										NP_612378.1	cell division		91272	ENSG00000145919.10	BOD1			-1.44509
										NP_001933.2	cell death;cell organization and biogenesis;regulation of biological process;response to stimulus;transport	metal ion binding;protein binding	1828	ENSG00000134760.5	DSG1		Staphylococcus aureus infection	-1.443
										NP_005946.2	metabolic process;regulation of biological process;response to stimulus	DNA binding;metal ion binding;protein binding	4520	ENSG00000188786.9	MTF1	Copper homeostasis; Zinc homeostasis		-1.443
										NP_056041.1	cell communication;metabolic process;regulation of biological process;response to stimulus		23274	ENSG00000038532.14	CLEC16A			-1.44092
										NP_001001995.1	cell differentiation;cell organization and biogenesis;regulation of biological process;transport		2824	ENSG00000046653.14	GPM6B			-1.44092
										NP_001001481.2	metabolic process;response to stimulus	catalytic activity;nucleotide binding;protein binding	55284	ENSG00000104343.19	UBE2W			-1.44092
										NP_877496.1	cell death;cell organization and biogenesis;cellular component movement;regulation of biological process;response to stimulus;transport	protein binding	63916	ENSG00000062598.17	ELMO2		Bacterial invasion of epithelial cells; Shigellosis	-1.43885
										NP_612362.2	metabolic process	protein binding	90379	ENSG00000132017.10	DCAF15			-1.43885
										NP_006597.2	regulation of biological process	catalytic activity;protein binding	10741	ENSG00000089050.15	RBBP9			-1.43885
										NP_001138732.1	cellular homeostasis;metabolic process;regulation of biological process;response to stimulus;transport	protein binding	8031	ENSG00000266412.5	NCOA4	Androgen receptor signaling pathway; Exercise-induced Circadian Regulation		-1.43885
										NP_002406.1	cell organization and biogenesis;cell proliferation;cellular component movement;defense response;metabolic process;regulation of biological process;response to stimulus;transport	catalytic activity;protein binding	4282	ENSG00000276701.2; ENSG00000240972.1	MIF	Spinal Cord Injury; Adipogenesis	Tyrosine metabolism; Phenylalanine metabolism	-1.43678
										NP_000845.2	metabolic process	catalytic activity;protein binding	2953	ENSG00000277897.2	GSTT2	NRF2 pathway; Oxidative Stress; Metapathway biotransformation; Glutathione metabolism	Metabolism of xenobiotics by cytochrome P450; Platinum drug resistance; Drug metabolism - cytochrome P450; Glutathione metabolism; Chemical carcinogenesis	-1.43678
										XP_005261565.1	cell communication;cellular homeostasis;metabolic process;regulation of biological process;response to stimulus	antioxidant activity;catalytic activity;protein binding	25828		TXN2	Oxidative Stress		-1.43678
										NP_001123537.1	cellular component movement;regulation of biological process;response to stimulus	catalytic activity;enzyme regulator activity;metal ion binding;motor activity;nucleotide binding;protein binding;structural molecule activity	4650	ENSG00000099331.13	MYO9B			-1.43678
										NP_006752.1	cell organization and biogenesis;cellular component movement;cellular homeostasis;metabolic process;regulation of biological process;response to stimulus;transport	protein binding;RNA binding	7531	ENSG00000108953.16; ENSG00000274474.3	YWHAE	VEGFA-VEGFR2 Signaling Pathway; Calcium Regulation in the Cardiac Cell; Cell Cycle; Sudden Infant Death Syndrome (SIDS) Susceptibility Pathways; Myometrial Relaxation and Contraction Pathways	Oocyte meiosis; Epstein-Barr virus infection; PI3K-Akt signaling pathway; Hippo signaling pathway; Viral carcinogenesis; Cell cycle; Neurotrophin signaling pathway	-1.43472
										NP_653190.2	metabolic process	catalytic activity;protein binding	118881	ENSG00000165644.10	COMTD1			-1.43472
										NP_001035972.1	cell death		3963; 653499	ENSG00000282902.1; ENSG00000283082.1; ENSG00000205076.4; ENSG00000178934.4	LGALS7			-1.43266
										NP_001290432.1	metabolic process;regulation of biological process;response to stimulus	catalytic activity;metal ion binding;protein binding;signal transducer activity	5531	ENSG00000149923.13	PPP4C		Glucagon signaling pathway	-1.43266
										NP_001659.1	cell differentiation;metabolic process;regulation of biological process;response to stimulus	DNA binding;protein binding;receptor activity;signal transducer activity	405	ENSG00000143437.20	ARNT	Aryl Hydrocarbon Receptor Pathway; Angiogenesis; Photodynamic therapy-induced HIF-1 survival signaling; Aryl Hydrocarbon Receptor	Renal cell carcinoma; HIF-1 signaling pathway; Chemical carcinogenesis; Pathways in cancer	-1.43266
										NP_079120.1	cell organization and biogenesis;cellular component movement;metabolic process;regulation of biological process;response to stimulus;transport	protein binding;structural molecule activity	79902	ENSG00000125450.10	NUP85	Integrated Breast Cancer Pathway	RNA transport	-1.43266
										NP_443087.1		protein binding	91369	ENSG00000154945.6	ANKRD40			-1.43266
										NP_001029249.1	cell organization and biogenesis;metabolic process;regulation of biological process;response to stimulus	DNA binding;protein binding;RNA binding	8359; 8361; 8360; 8363; 8365; 8364; 121504; 554313; 8367; 8294; 8366; 8370; 8362; 8368	ENSG00000197061.4; ENSG00000275126.1; ENSG00000273542.1; ENSG00000197238.4; ENSG00000197837.3; ENSG00000276966.2; ENSG00000158406.4; ENSG00000270882.2; ENSG00000274618.1; ENSG00000278637.1; ENSG00000277157.1; ENSG00000278705.1; ENSG00000270276.2; ENSG00000276180.1	HIST1H4A	Type II interferon signaling (IFNG); Histone Modifications; Gastric Cancer Network 1	Viral carcinogenesis; Systemic lupus erythematosus; Alcoholism	-1.43062
										NP_004823.1	cellular homeostasis;metabolic process;regulation of biological process;response to stimulus	antioxidant activity;catalytic activity;protein binding	9446	ENSG00000148834.12	GSTO1	Metapathway biotransformation; Myometrial Relaxation and Contraction Pathways	Platinum drug resistance; Metabolism of xenobiotics by cytochrome P450; Chemical carcinogenesis; Glutathione metabolism; Drug metabolism - cytochrome P450	-1.42857
										XP_011538168.1	cellular component movement;coagulation;metabolic process;regulation of biological process;response to stimulus;transport	catalytic activity;protein binding	5328	ENSG00000122861.15	PLAU	Wnt Signaling Pathway and Pluripotency; Lung fibrosis; VEGFA-VEGFR2 Signaling Pathway; DNA Damage Response (only ATM dependent); Complement and Coagulation Cascades; Wnt Signaling Pathway; Blood Clotting Cascade; Osteopontin Signaling; Senescence and Autophagy in Cancer; Endochondral Ossification		-1.42857
										NP_859069.2	metabolic process	catalytic activity	253982	ENSG00000174939.10	ASPHD1			-1.42857
										NP_006808.1	metabolic process;regulation of biological process;transport	catalytic activity;protein binding	10961	ENSG00000089248.6	ERP29		Protein processing in endoplasmic reticulum	-1.42653
										NP_003469.2	cell proliferation;metabolic process;regulation of biological process;response to stimulus;transport	catalytic activity;protein binding;receptor activity;transporter activity	8065	ENSG00000166266.13	CUL5	Apoptosis-related network due to altered Notch3 in ovarian cancer; Dual hijack model of Vif in HIV infection	Ubiquitin mediated proteolysis	-1.42653
										NP_001159403.1	metabolic process;regulation of biological process	catalytic activity;metal ion binding;protein binding	6241	ENSG00000171848.13	RRM2	Fluoropyrimidine Activity; Retinoblastoma (RB) in Cancer; Nucleotide Metabolism; Hepatitis C and Hepatocellular Carcinoma		-1.42653
										NP_055020.1	cell differentiation	metal ion binding	741	ENSG00000174276.6	ZNHIT2			-1.42653
										NP_689413.1	cell organization and biogenesis;regulation of biological process;transport	protein binding	27131	ENSG00000089006.16	SNX5		Endocytosis	-1.4245
										XP_011509875.1	cell communication;cell death;cell division;metabolic process;regulation of biological process;response to stimulus	catalytic activity;nucleotide binding;protein binding	5899		RALB	EGF/EGFR Signaling Pathway		-1.42248
										XP_011518792.1	cell organization and biogenesis;metabolic process;regulation of biological process	catalytic activity;metal ion binding;nucleotide binding;protein binding	9645		MICAL2			-1.42248
										NP_060382.3	cell differentiation;metabolic process	catalytic activity	55008	ENSG00000138642.14	HERC6			-1.42248
										XP_011532606.1	cell organization and biogenesis;regulation of biological process	protein binding	9922		IQSEC1	EGF/EGFR Signaling Pathway		-1.42248
										YP_002124312.1	metabolic process;transport	catalytic activity	6775066		ND5			-1.42045
										NP_001161212.1	cell organization and biogenesis;metabolic process;regulation of biological process;response to stimulus	catalytic activity;DNA binding;metal ion binding;protein binding	64754	ENSG00000185420.18	SMYD3	Histone Modifications		-1.42045
										NP_000092.2	cell organization and biogenesis;cellular homeostasis;defense response;metabolic process;regulation of biological process;response to stimulus;transport	catalytic activity;metal ion binding;protein binding	1535	ENSG00000051523.10	CYBA	TNF alpha Signaling Pathway; Oxidative Stress; Microglia Pathogen Phagocytosis Pathway	Leishmaniasis; Leukocyte transendothelial migration; NOD-like receptor signaling pathway; Phagosome; Osteoclast differentiation	-1.42045
										NP_006724.2	cell organization and biogenesis	protein binding	2491	ENSG00000102384.13	CENPI			-1.41844
										NP_061857.3	cell organization and biogenesis;metabolic process;regulation of biological process;response to stimulus	catalytic activity;DNA binding;protein binding	54434	ENSG00000084112.14	SSH1	Regulation of Actin Cytoskeleton	Regulation of actin cytoskeleton; Axon guidance	-1.41844
										NP_064584.1			56951	ENSG00000113583.7	C5orf15			-1.41844
										NP_001243114.1	cell organization and biogenesis;regulation of biological process;transport	protein binding	29934	ENSG00000147164.11	SNX12			-1.41643
										NP_057376.2	metabolic process;regulation of biological process;response to stimulus	nucleotide binding;protein binding;RNA binding	10131	ENSG00000126602.10	TRAP1	TNF alpha Signaling Pathway; TGF-beta Signaling Pathway		-1.41643
										NP_060506.5	cell organization and biogenesis;metabolic process		55102		ATG2B			-1.41643
										NP_060542.4	metabolic process;regulation of biological process	protein binding;RNA binding	55127	ENSG00000119285.10	HEATR1		Ribosome biogenesis in eukaryotes	-1.41243
										NP_683877.1	metabolic process;regulation of biological process;response to stimulus;transport	catalytic activity;protein binding;RNA binding	5682	ENSG00000129084.17	PSMA1	Proteasome Degradation		-1.41243
										NP_006160.1	metabolic process;response to stimulus	catalytic activity	4837	ENSG00000166741.7	NNMT	Metapathway biotransformation; Methylation Pathways	Nicotinate and nicotinamide metabolism; Metabolic pathways	-1.41243
										NP_060289.2	cell organization and biogenesis;metabolic process;regulation of biological process	catalytic activity;protein binding;RNA binding	54931	ENSG00000174173.6	TRMT10C			-1.41044
										NP_001308896.1	metabolic process;regulation of biological process;response to stimulus	catalytic activity;nucleotide binding;RNA binding	84896	ENSG00000283024.1; ENSG00000138138.13	ATAD1			-1.41044
										XP_005269076.1	cell communication;metabolic process;regulation of biological process;response to stimulus;transport	catalytic activity;enzyme regulator activity;nucleotide binding;protein binding	5571		PRKAG1	Angiopoietin Like Protein 8 Regulatory Pathway; AMP-activated Protein Kinase (AMPK) Signaling; Energy Metabolism		-1.41044
										NP_001309424.1	metabolic process;response to stimulus	catalytic activity;metal ion binding;nucleotide binding;protein binding	2937	ENSG00000100983.9	GSS	One carbon metabolism and related pathways; Metapathway biotransformation; Glutathione metabolism; Amino Acid metabolism; Trans-sulfuration and one carbon metabolism	Glutathione metabolism; Metabolic pathways; Cysteine and methionine metabolism	-1.40845
										XP_016868733.1	transport	protein binding;transporter activity	23039		XPO7			-1.40845
										NP_003086.1	cell organization and biogenesis;metabolic process;transport	protein binding;RNA binding	6636	ENSG00000139343.10	SNRPF	mRNA Processing	Spliceosome	-1.40845
										NP_061167.1	regulation of biological process	nucleotide binding;protein binding	55915	ENSG00000132434.9	LANCL2			-1.40845
										NP_004115.1	metabolic process;regulation of biological process;response to stimulus	enzyme regulator activity;protein binding;signal transducer activity	2764	ENSG00000197045.12	GMFB			-1.40647
										NP_004542.1	cell organization and biogenesis;metabolic process;regulation of biological process;transport	catalytic activity;protein binding	4722	ENSG00000213619.9	NDUFS3	Electron Transport Chain; Oxidative phosphorylation	Alzheimer's disease; Metabolic pathways; Huntington's disease; Oxidative phosphorylation; Parkinson's disease; Non-alcoholic fatty liver disease (NAFLD)	-1.40449
										NP_001193997.1	metabolic process;regulation of biological process	protein binding;RNA binding	9689	ENSG00000082153.17	BZW1			-1.40449
										NP_510868.1	cell differentiation;cell organization and biogenesis;metabolic process;regulation of biological process;response to stimulus	enzyme regulator activity;protein binding;RNA binding	56647	ENSG00000107949.16	BCCIP			-1.40449
										NP_001929.1	cell organization and biogenesis;metabolic process;regulation of biological process	DNA binding;protein binding	1810	ENSG00000117505.12	DR1			-1.40449
										NP_031388.2	metabolic process;regulation of biological process;response to stimulus;transport	protein binding;RNA binding	22916	ENSG00000114503.10	NCBP2	mRNA Processing	Spliceosome; RNA transport; mRNA surveillance pathway	-1.40252
										NP_001128265.1	cell organization and biogenesis	protein binding	219844	ENSG00000198331.10	HYLS1			-1.40252
										NP_001025180.1	cell organization and biogenesis;metabolic process;regulation of biological process;response to stimulus;transport	protein binding;RNA binding;structural molecule activity	6210	ENSG00000134419.15	RPS15A	Cytoplasmic Ribosomal Proteins	Ribosome	-1.40056
										XP_011512612.2	cell death;cell differentiation;cell organization and biogenesis;cellular component movement;metabolic process;regulation of biological process;response to stimulus;transport	catalytic activity;nucleotide binding;protein binding;signal transducer activity	1432		MAPK14	EGF/EGFR Signaling Pathway; TNF related weak inducer of apoptosis (TWEAK) Signaling Pathway; Oxidative Stress; Leptin signaling pathway; IL-4 Signaling Pathway; RANKL/RANK (Receptor activator of NFKB (ligand)) Signaling Pathway; TGF-beta Signaling Pathway; Angiopoietin Like Protein 8 Regulatory Pathway; Energy Metabolism; Alpha 6 Beta 4 signaling pathway; Photodynamic therapy-induced NFE2L2 (NRF2…		-1.3986
										NP_004291.1	metabolic process	catalytic activity;protein binding	52	ENSG00000143727.15	ACP1	VEGFA-VEGFR2 Signaling Pathway	Metabolic pathways; Thiamine metabolism; Adherens junction	-1.39665
										NP_001037850.1	cell organization and biogenesis;regulation of biological process	protein binding	65062	ENSG00000155755.18	TMEM237			-1.39665
										NP_789839.1	cell death;metabolic process;regulation of biological process;response to stimulus;transport	enzyme regulator activity;protein binding	10197	ENSG00000131467.10	PSME3	Proteasome Degradation		-1.3947
										NP_001189414.1	metabolic process	nucleotide binding	100529241	ENSG00000270757.1	HSPE1-MOB4			-1.3947
										NP_075066.1	cell organization and biogenesis;metabolic process	catalytic activity;protein binding;RNA binding	65080	ENSG00000135900.3	MRPL44			-1.3947
										NP_001296122.1	cell organization and biogenesis;cellular component movement;development;metabolic process;regulation of biological process;response to stimulus	catalytic activity;nucleotide binding;protein binding;receptor activity;signal transducer activity	2048	ENSG00000133216.16	EPHB2	Regulation of Microtubule Cytoskeleton; Transcriptional activation by NRF2; NLR Proteins	Axon guidance	-1.3947
										XP_011544158.2	cell organization and biogenesis;metabolic process	catalytic activity;metal ion binding;protein binding	4706		NDUFAB1	Electron Transport Chain; Oxidative phosphorylation		-1.3947
										NP_000932.3	metabolic process;regulation of biological process;response to stimulus	catalytic activity;nucleotide binding;protein binding	5447	ENSG00000127948.15	POR	Oxidation by Cytochrome P450		-1.39276
										NP_001239002.1	cell organization and biogenesis	protein binding;structural molecule activity	9351	ENSG00000065054.13	SLC9A3R2			-1.39276
										NP_612463.1	cellular homeostasis;regulation of biological process	antioxidant activity;catalytic activity	115861	ENSG00000171773.2	NXNL1			-1.39276
										NP_006546.1	cell organization and biogenesis;transport	catalytic activity;protein binding	10652	ENSG00000106636.7	YKT6		SNARE interactions in vesicular transport	-1.39082
										NP_003085.1	cell organization and biogenesis;metabolic process;transport	protein binding;RNA binding	6635	ENSG00000182004.12	SNRPE	mRNA Processing	Spliceosome	-1.39082
										NP_001132982.1	metabolic process	catalytic activity	55862	ENSG00000093144.18	ECHDC1	Fatty Acid Biosynthesis	Propanoate metabolism	-1.39082
										NP_005553.2	cell organization and biogenesis;metabolic process;regulation of biological process	catalytic activity;motor activity	3918	ENSG00000058085.14	LAMC2	Focal Adhesion-PI3K-Akt-mTOR-signaling pathway; Focal Adhesion; Inflammatory Response Pathway; Alpha 6 Beta 4 signaling pathway	Small cell lung cancer; PI3K-Akt signaling pathway; Toxoplasmosis; Amoebiasis; ECM-receptor interaction; Focal adhesion; Pathways in cancer	-1.39082
										NP_079422.1	cell organization and biogenesis;metabolic process	catalytic activity;protein binding	80218	ENSG00000121579.12	NAA50	Metapathway biotransformation		-1.39082
										XP_011533736.1	cell differentiation;cell organization and biogenesis;metabolic process	protein binding;structural molecule activity	1303		COL12A1			-1.39082
										XP_016855583.1	cell division;cell organization and biogenesis;cell proliferation;development;metabolic process	protein binding	10726		NUDC			-1.38889
										NP_060518.1	metabolic process;transport	protein binding;RNA binding	55110	ENSG00000111196.9	MAGOHB		mRNA surveillance pathway; Spliceosome; RNA transport	-1.38889
										NP_775738.3	metabolic process	catalytic activity;RNA binding	27349	ENSG00000100294.12	MCAT		Metabolic pathways; Fatty acid metabolism; Fatty acid biosynthesis	-1.38889
										NP_001129730.1	metabolic process	catalytic activity	166929	ENSG00000164023.14	SGMS2		Metabolic pathways; Sphingolipid metabolism; Sphingolipid signaling pathway	-1.38696
										XP_005274808.1	cell division;cell organization and biogenesis;metabolic process;regulation of biological process;response to stimulus	catalytic activity;enzyme regulator activity;metal ion binding;protein binding	79184		BRCC3			-1.38696
										NP_006494.1	metabolic process;regulation of biological process;response to stimulus;transport	catalytic activity;nucleotide binding;protein binding;RNA binding	5704	ENSG00000281221.2; ENSG00000013275.7	PSMC4	Proteasome Degradation; Parkin-Ubiquitin Proteasomal System pathway	Proteasome; Epstein-Barr virus infection	-1.38504
										NP_073568.2	cell organization and biogenesis;cellular homeostasis;metabolic process;regulation of biological process;response to stimulus	DNA binding;protein binding;RNA binding	64710	ENSG00000069275.12	NUCKS1			-1.38504
										NP_940888.3	metabolic process	RNA binding;structural molecule activity	285855	ENSG00000146223.14	RPL7L1			-1.38504
										NP_004883.3	cell organization and biogenesis;regulation of biological process;transport	protein binding	9554	ENSG00000265808.3	SEC22B		SNARE interactions in vesicular transport; Legionellosis; Phagosome	-1.38504
										NP_001307834.1	cell differentiation;cell proliferation;metabolic process;response to stimulus	catalytic activity;nucleotide binding	1841		DTYMK			-1.38313
										NP_006237.1	regulation of biological process;response to stimulus	enzyme regulator activity;protein binding	5529	ENSG00000154001.13	PPP2R5E	Focal Adhesion-PI3K-Akt-mTOR-signaling pathway; Glycogen Metabolism; Wnt Signaling Pathway and Pluripotency; DNA Damage Response (only ATM dependent); Wnt Signaling Pathway	AMPK signaling pathway; Oocyte meiosis; Dopaminergic synapse; Sphingolipid signaling pathway; mRNA surveillance pathway; Adrenergic signaling in cardiomyocytes; PI3K-Akt signaling pathway	-1.38313
										NP_115688.1		protein binding	84272	ENSG00000119820.10	YIPF4			-1.38313
										XP_006721929.1	cell communication;cell differentiation;cell organization and biogenesis;cellular component movement;metabolic process;regulation of biological process;response to stimulus	protein binding;receptor activity	3691		ITGB4	TGF-beta Signaling Pathway; Alpha 6 Beta 4 signaling pathway; Arrhythmogenic Right Ventricular Cardiomyopathy; Focal Adhesion; Integrin-mediated Cell Adhesion		-1.38122
										XP_016868591.1	metabolic process;response to stimulus;transport	metal ion binding	1537		CYC1			-1.38122
										XP_016885053.1	metabolic process;regulation of biological process;response to stimulus	catalytic activity	50814		NSDHL	Cholesterol Biosynthesis		-1.38122
										NP_055051.1	cell organization and biogenesis;metabolic process;response to stimulus	catalytic activity;protein binding	8443	ENSG00000116906.11	GNPAT	Triacylglyceride Synthesis	Glycerophospholipid metabolism; Peroxisome	-1.38122
										NP_005003.2	metabolic process;regulation of biological process;response to stimulus	catalytic activity;nucleotide binding;protein binding;receptor activity;signal transducer activity	4919	ENSG00000185483.11	ROR1	Wnt Signaling Pathway Netpath; Wnt Signaling Pathway; Nuclear Receptors		-1.38122
										XP_005271379.1	regulation of biological process	protein binding;structural molecule activity	91624		NEXN			-1.38122
										XP_016870505.1	cell organization and biogenesis;metabolic process;regulation of biological process;transport	DNA binding;enzyme regulator activity;protein binding	6418		SET			-1.38122
										XP_006724323.1	metabolic process	protein binding;RNA binding	51386		EIF3L			-1.37931
										NP_006392.1	cell organization and biogenesis;metabolic process;regulation of biological process	protein binding	10541	ENSG00000136938.8	ANP32B			-1.37931
										NP_003087.1	cell organization and biogenesis;metabolic process;transport	protein binding;RNA binding;structural molecule activity	6637	ENSG00000143977.13	SNRPG	mRNA Processing	Spliceosome	-1.37931
										NP_057494.3	cell organization and biogenesis;regulation of biological process;transport	protein binding	51510	ENSG00000086065.13	CHMP5		Endocytosis	-1.37741
										NP_036218.1	metabolic process;regulation of biological process	DNA binding;protein binding	9330	ENSG00000119041.10	GTF3C3			-1.37741
										NP_001265184.1	cell organization and biogenesis;cellular homeostasis;metabolic process	catalytic activity;DNA binding;protein binding	54107	ENSG00000148229.12	POLE3		Nucleotide excision repair; Purine metabolism; Pyrimidine metabolism; HTLV-I infection; DNA replication; Metabolic pathways; Base excision repair	-1.37741
										NP_001177808.1	metabolic process	DNA binding;nucleotide binding;protein binding	5000	ENSG00000115947.13	ORC4	Cell Cycle; DNA Replication; G1 to S cell cycle control	Cell cycle	-1.37741
										NP_057056.1	metabolic process;regulation of biological process	catalytic activity;DNA binding;protein binding	51082	ENSG00000186184.16	POLR1D	Eukaryotic Transcription Initiation	Cytosolic DNA-sensing pathway; Pyrimidine metabolism; Epstein-Barr virus infection; RNA polymerase; Purine metabolism; Metabolic pathways	-1.37741
										NP_001310245.1	cell organization and biogenesis;cellular homeostasis;metabolic process;regulation of biological process;response to stimulus;transport	catalytic activity;metal ion binding;nucleotide binding;protein binding	7052	ENSG00000198959.11	TGM2		Huntington's disease	-1.37552
										XP_011519406.1	defense response;metabolic process;regulation of biological process;response to stimulus;transport	enzyme regulator activity;protein binding	5611		DNAJC3	Photodynamic therapy-induced unfolded protein response		-1.37552
										NP_000352.1	cellular component movement;coagulation;metabolic process;regulation of biological process;response to stimulus	catalytic activity;metal ion binding;protein binding;receptor activity;signal transducer activity	7056	ENSG00000178726.6	THBD	Complement and Coagulation Cascades	AGE-RAGE signaling pathway in diabetic complications; Complement and coagulation cascades	-1.37552
										NP_689633.1	metabolic process	catalytic activity	138199	ENSG00000156017.12	CARNMT1		Histidine metabolism	-1.37363
										NP_061977.1	regulation of biological process	protein binding	55957	ENSG00000267796.7	LIN37			-1.37363
										NP_995314.1	cell death;cell organization and biogenesis;regulation of biological process;response to stimulus	protein binding	10787	ENSG00000061676.14	NCKAP1	Exercise-induced Circadian Regulation; Regulation of Actin Cytoskeleton		-1.37174
										NP_003839.2	metabolic process	catalytic activity;metal ion binding;nucleotide binding;protein binding	8801	ENSG00000172340.14	SUCLG2	TCA Cycle; TCA Cycle and Deficiency of Pyruvate Dehydrogenase complex (PDHc)	Carbon metabolism; Citrate cycle (TCA cycle); Metabolic pathways; Propanoate metabolism	-1.37174
										NP_001189360.1	cell proliferation;cellular homeostasis;defense response;metabolic process;regulation of biological process;response to stimulus	antioxidant activity;catalytic activity;protein binding;RNA binding	5052	ENSG00000117450.13	PRDX1	Selenium Micronutrient Network; Androgen receptor signaling pathway; NRF2 pathway	Peroxisome	-1.37174
										NP_006547.1	metabolic process;regulation of biological process;response to stimulus	catalytic activity;nucleotide binding	10654	ENSG00000163344.5	PMVK	Cholesterol Biosynthesis	Metabolic pathways; Peroxisome; Terpenoid backbone biosynthesis	-1.37174
										NP_066285.1	cell differentiation;cellular component movement;metabolic process;regulation of biological process;response to stimulus	DNA binding;metal ion binding;protein binding;receptor activity;signal transducer activity	7026	ENSG00000185551.14	NR2F2	Ectoderm Differentiation; White fat cell differentiation; Nuclear Receptors		-1.36986
										NP_006001.4	cell differentiation;cell organization and biogenesis;regulation of biological process;response to stimulus;transport	protein binding;RNA binding	7873	ENSG00000145050.15	MANF			-1.36986
										NP_001121132.1	cell communication;cell death;cell organization and biogenesis;coagulation;metabolic process;regulation of biological process;response to stimulus;transport	catalytic activity;nucleotide binding;protein binding	9927	ENSG00000116688.16	MFN2		NOD-like receptor signaling pathway	-1.36986
										NP_002007.1	cell death;cell differentiation;development;metabolic process	metal ion binding;protein binding;structural molecule activity	2312	ENSG00000143631.10	FLG			-1.36986
										XP_011528188.1	cell communication;metabolic process;regulation of biological process;response to stimulus	catalytic activity;metal ion binding;protein binding	1312		COMT	Biogenic Amine Synthesis; Dopamine metabolism		-1.36799
										NP_001034271.1	cell organization and biogenesis;metabolic process;regulation of biological process;response to stimulus	protein binding	552900; 654483; 107984053	ENSG00000183336.8; ENSG00000169627.7	BOLA2			-1.36799
										NP_001817.1	cell division;metabolic process;regulation of biological process	catalytic activity;enzyme regulator activity;protein binding	1163	ENSG00000173207.12	CKS1B		Pathways in cancer; Small cell lung cancer	-1.36799
										NP_001138778.1	cell differentiation;cell division;metabolic process;regulation of biological process;response to stimulus	catalytic activity;nucleotide binding;protein binding	1021	ENSG00000105810.9	CDK6	Cell Cycle; Signaling Pathways in Glioblastoma; miRNA Regulation of DNA Damage Response; Retinoblastoma (RB) in Cancer; Wnt Signaling Pathway Netpath; G1 to S cell cycle control; Metastatic brain tumor; DNA Damage Response; miRNAs involved in DNA damage response	Chronic myeloid leukemia; Measles; Breast cancer; Pancreatic cancer; Cell cycle; Melanoma; Viral carcinogenesis; Pathways in cancer; PI3K-Akt signaling pathway; Non-small cell lung cancer; Small cell lung cancer; MicroRNAs in cancer; p53 signaling pathway; Hepatitis B; Glioma	-1.36799
										NP_001032752.1	metabolic process;response to stimulus	protein binding;RNA binding	1933	ENSG00000283391.1; ENSG00000114942.13	EEF1B2	Translation Factors		-1.36612
										NP_004422.2	cell death;cell differentiation;cell organization and biogenesis;cell proliferation;cellular component movement;defense response;development;metabolic process;regulation of biological process;response to stimulus	catalytic activity;nucleotide binding;protein binding;receptor activity;signal transducer activity	1969	ENSG00000142627.12	EPHA2	Focal Adhesion-PI3K-Akt-mTOR-signaling pathway; NRF2 pathway	Ras signaling pathway; PI3K-Akt signaling pathway; Rap1 signaling pathway; Axon guidance	-1.36612
										NP_612453.1	cell organization and biogenesis;transport	protein binding;RNA binding;transporter activity	115207	ENSG00000178695.5	KCTD12			-1.36612
										NP_067000.1	metabolic process	protein binding;RNA binding	57819	ENSG00000204392.10; ENSG00000236826.7; ENSG00000231502.6; ENSG00000224979.6; ENSG00000172850.11; ENSG00000225998.6	LSM2	mRNA Processing	Spliceosome; RNA degradation	-1.36426
										NP_036526.2	metabolic process;regulation of biological process	protein binding	5202	ENSG00000143256.4	PFDN2			-1.3624
										NP_055555.1	metabolic process;regulation of biological process;response to stimulus;transport	catalytic activity;nucleotide binding;protein binding;RNA binding	9775	ENSG00000141543.9	EIF4A3		Spliceosome; mRNA surveillance pathway; RNA transport	-1.3624
										NP_891993.1	cell organization and biogenesis;coagulation;metabolic process;regulation of biological process;response to stimulus	catalytic activity;metal ion binding;nucleotide binding;protein binding	5567	ENSG00000142875.19	PRKACB	Common Pathways Underlying Drug Addiction; miRs in Muscle Cell Differentiation; Sudden Infant Death Syndrome (SIDS) Susceptibility Pathways; Myometrial Relaxation and Contraction Pathways; Chemokine signaling pathway; Dopamine metabolism; AMP-activated Protein Kinase (AMPK) Signaling; Calcium Regulation in the Cardiac Cell; G Protein Signaling Pathways		-1.3624
										NP_004317.2	cell differentiation;regulation of biological process;response to stimulus	protein binding	607	ENSG00000116128.10	BCL9	Wnt/beta-catenin Signaling Pathway in Leukemia; Wnt Signaling Pathway Netpath		-1.3624
										NP_003602.1	cell organization and biogenesis;cellular component movement;regulation of biological process	protein binding	8481	ENSG00000046651.14	OFD1			-1.3624
										XP_005257400.1	cell death;cell differentiation;metabolic process	structural molecule activity	3858		KRT10			-1.36054
										XP_005272318.1	cell differentiation;metabolic process;regulation of biological process	catalytic activity;nucleotide binding;protein binding	1487		CTBP1	Wnt Signaling Pathway and Pluripotency; Wnt Signaling Pathway Netpath		-1.36054
										NP_002938.1	cell organization and biogenesis;cellular homeostasis;metabolic process;regulation of biological process;response to stimulus	DNA binding;protein binding	6119	ENSG00000106399.11	RPA3	DNA Replication; Retinoblastoma (RB) in Cancer; G1 to S cell cycle control	Mismatch repair; Homologous recombination; Nucleotide excision repair; DNA replication; Fanconi anemia pathway	-1.36054
										NP_001337267.1			110091775		C21orf59-TCP10L			-1.36054
										NP_001289937.1	metabolic process;regulation of biological process;response to stimulus	catalytic activity;protein binding	23564	ENSG00000233076.6; ENSG00000227317.6; ENSG00000213722.8; ENSG00000228128.6; ENSG00000225635.7; ENSG00000206395.8; ENSG00000226634.6	DDAH2			-1.36054
										NP_067075.1	cell organization and biogenesis;development;regulation of biological process;response to stimulus;transport	catalytic activity;nucleotide binding;protein binding	22931	ENSG00000099246.16	RAB18			-1.3587
										NP_001012.1	cell organization and biogenesis;metabolic process;transport	RNA binding;structural molecule activity	6218	ENSG00000278229.2; ENSG00000182774.10	RPS17	Cytoplasmic Ribosomal Proteins	Ribosome	-1.3587
										NP_004266.2	cell differentiation;metabolic process;regulation of biological process	catalytic activity;protein binding	9477	ENSG00000124641.15	MED20			-1.3587
										NP_002759.2	cell communication;cell division;cell organization and biogenesis;metabolic process;regulation of biological process;response to stimulus;transport	catalytic activity;metal ion binding;protein binding	5119	ENSG00000131165.14	CHMP1A		Endocytosis	-1.3587
										NP_003575.2	metabolic process	catalytic activity;RNA binding	8446	ENSG00000144048.10	DUSP11			-1.3587
										NP_005792.1	metabolic process;regulation of biological process;response to stimulus	protein binding;RNA binding	10209	ENSG00000173812.10	EIF1	Translation Factors	RNA transport	-1.35685
										NP_001753.1	metabolic process;regulation of biological process	nucleotide binding;protein binding;RNA binding	908	ENSG00000146731.10	CCT6A			-1.35501
										XP_011512643.1	cellular homeostasis;metabolic process;response to stimulus;transport	transporter activity	2030		SLC29A1	Fluoropyrimidine Activity		-1.35501
										NP_004926.1	cell communication;cell death;cell differentiation;cell division;cell growth;cell organization and biogenesis;cell proliferation;cellular component movement;metabolic process;regulation of biological process;response to stimulus;transport	catalytic activity;nucleotide binding;protein binding	1020	ENSG00000164885.12	CDK5	miRNA Regulation of DNA Damage Response; Brain-Derived Neurotrophic Factor (BDNF) signaling pathway; Alzheimers Disease; DNA Damage Response; Nicotine Activity on Dopaminergic Neurons; ATM Signaling Network in Development and Disease	Alzheimer's disease; Axon guidance; Cocaine addiction	-1.35501
										NP_061138.3	cell organization and biogenesis;metabolic process;regulation of biological process;transport	protein binding	26276	ENSG00000184056.14	VPS33B			-1.35501
										XP_005259732.1	regulation of biological process;response to stimulus		91304		TMEM259			-1.35501
										XP_011533514.1	metabolic process	catalytic activity;protein binding	7347		UCHL3			-1.35501
										NP_001292031.1	metabolic process;regulation of biological process;response to stimulus	catalytic activity;metal ion binding;nucleotide binding;protein binding	11329	ENSG00000112079.8	STK38	Interactome of polycomb repressive complex 2 (PRC2)		-1.35501
										NP_002256.2	cell organization and biogenesis;cellular component movement;metabolic process;regulation of biological process;response to stimulus;transport	metal ion binding;protein binding;RNA binding;transporter activity	3837	ENSG00000108424.9	KPNB1	Sterol Regulatory Element-Binding Proteins (SREBP) signalling	RNA transport	-1.35318
										NP_001527.3	cell organization and biogenesis;metabolic process;regulation of biological process;response to stimulus	catalytic activity;DNA binding;nucleotide binding;protein binding;RNA binding	3276	ENSG00000126457.21	PRMT1	Energy Metabolism; Tryptophan metabolism; Interferon type I signaling pathways; mRNA Processing		-1.35318
										NP_001275996.1	cell division;cell organization and biogenesis;cell proliferation;development;metabolic process;regulation of biological process	catalytic activity;nucleotide binding;protein binding	3070	ENSG00000119969.14	HELLS	Apoptosis-related network due to altered Notch3 in ovarian cancer; Apoptosis		-1.35318
										NP_060590.1	transport	metal ion binding;protein binding	55156	ENSG00000104442.9	ARMC1			-1.35318
										NP_001020787.2	cell differentiation;development;regulation of biological process;response to stimulus	enzyme regulator activity;protein binding	83478	ENSG00000138639.17	ARHGAP24			-1.35318
										NP_057392.1	metabolic process	catalytic activity;nucleotide binding	51727	ENSG00000162368.13	CMPK1			-1.35135
										XP_011507500.1	cell organization and biogenesis;metabolic process;regulation of biological process;response to stimulus	protein binding	128239		IQGAP3			-1.35135
										NP_001268639.1	cell division;cell organization and biogenesis;metabolic process;regulation of biological process	enzyme regulator activity;protein binding	23397		NCAPH			-1.34953
										NP_001292553.1	regulation of biological process;response to stimulus	enzyme regulator activity;metal ion binding;protein binding	805		CALM2	Glycogen Metabolism; Calcium Regulation in the Cardiac Cell; Myometrial Relaxation and Contraction Pathways		-1.34771
										NP_002783.1	metabolic process;regulation of biological process;response to stimulus;transport	catalytic activity;nucleotide binding;protein binding	5688	ENSG00000101182.14	PSMA7	Proteasome Degradation	Proteasome	-1.34771
										NP_001304106.1	cell organization and biogenesis;metabolic process;regulation of biological process	protein binding;structural molecule activity	54927		CHCHD3			-1.34771
										NP_003115.1	metabolic process;regulation of biological process	catalytic activity;nucleotide binding	6697	ENSG00000116096.5	SPR		Folate biosynthesis; Metabolic pathways	-1.34771
										XP_011527998.1	metabolic process;transport	transporter activity	6573		SLC19A1	Folate Metabolism		-1.34771
										NP_056151.2	metabolic process;regulation of biological process;response to stimulus;transport	catalytic activity;metal ion binding;protein binding;signal transducer activity;transporter activity	23390	ENSG00000186908.14	ZDHHC17			-1.34771
										NP_009167.1	cell organization and biogenesis;cellular homeostasis;metabolic process;regulation of biological process;response to stimulus;transport	enzyme regulator activity;metal ion binding;protein binding;transporter activity	11261	ENSG00000187446.11	CHP1	T-Cell antigen Receptor (TCR) pathway during Staphylococcus aureus infection; Alzheimers Disease		-1.34771
										NP_039234.1	cell differentiation;cell organization and biogenesis;cellular homeostasis;metabolic process;regulation of biological process;response to stimulus;transport	catalytic activity;protein binding;transporter activity	25932	ENSG00000169504.14	CLIC4			-1.3459
										NP_001005339.1	regulation of biological process;response to stimulus	enzyme regulator activity;protein binding	6001	ENSG00000148908.14	RGS10	Mesodermal Commitment Pathway; Myometrial Relaxation and Contraction Pathways; Calcium Regulation in the Cardiac Cell		-1.3459
										NP_036422.3	cell organization and biogenesis;metabolic process;regulation of biological process;response to stimulus;transport	catalytic activity;nucleotide binding;protein binding	9874	ENSG00000198586.13	TLK1	miRNA Regulation of DNA Damage Response; Pathways Affected in Adenoid Cystic Carcinoma; DNA Damage Response		-1.3459
										NP_001265392.1	cell death;cell organization and biogenesis;regulation of biological process;transport	catalytic activity;enzyme regulator activity;nucleotide binding;protein binding	10059	ENSG00000087470.17	DNM1L	Synaptic Vesicle Pathway		-1.3459
										NP_006420.1	metabolic process;regulation of biological process;transport	nucleotide binding;protein binding	10574	ENSG00000135624.15	CCT7			-1.34409
										NP_060341.2	metabolic process	catalytic activity;protein binding	54973	ENSG00000127054.20	CPSF3L			-1.34409
										XP_011511944.1	cell organization and biogenesis	metal ion binding;protein binding	22998		LIMCH1			-1.34409
										XP_005247846.1	development;regulation of biological process	DNA binding;metal ion binding;protein binding	80012		PHC3			-1.34409
										NP_005984.3	cell organization and biogenesis;metabolic process;regulation of biological process	enzyme regulator activity;protein binding	6904	ENSG00000141556.20	TBCD			-1.34228
										NP_060140.2	metabolic process;regulation of biological process;response to stimulus	catalytic activity;nucleotide binding;protein binding	55611	ENSG00000167770.11	OTUB1			-1.34228
										NP_001073941.1	cell organization and biogenesis;cellular homeostasis;metabolic process;regulation of biological process		128486	ENSG00000197296.5	FITM2			-1.34228
										NP_003249.3	cell organization and biogenesis;metabolic process	catalytic activity;metal ion binding;nucleotide binding;protein binding	7083	ENSG00000167900.11	TK1	Fluoropyrimidine Activity	Drug metabolism - other enzymes; Metabolic pathways; Pyrimidine metabolism	-1.34048
										NP_055551.1	cell organization and biogenesis;metabolic process;regulation of biological process;response to stimulus	protein binding	9768	ENSG00000259316.10; ENSG00000166803.11	PCLAF			-1.34048
										NP_001238965.1	cell organization and biogenesis;regulation of biological process;response to stimulus;transport	catalytic activity;nucleotide binding;protein binding	5869	ENSG00000111540.15	RAB5B		Amoebiasis; Ras signaling pathway; Tuberculosis; Vasopressin-regulated water reabsorption; Phagosome; Endocytosis	-1.34048
										NP_665857.2	metabolic process	catalytic activity;nucleotide binding	9946	ENSG00000205758.11	CRYZL1			-1.34048
										NP_005475.2	metabolic process;regulation of biological process;response to stimulus	catalytic activity;DNA binding;protein binding	10038	ENSG00000129484.13	PARP2	NAD+ biosynthetic pathways	Base excision repair; Apoptosis	-1.34048
										NP_060774.2	regulation of biological process		55771	ENSG00000068489.12	PRR11			-1.33869
										NP_060864.1	metabolic process	catalytic activity	55347	ENSG00000144827.8	ABHD10			-1.3369
										XP_011521078.1	regulation of biological process	protein binding;structural molecule activity	9894		TELO2			-1.3369
										NP_001289617.1	cell communication;cell organization and biogenesis;cellular homeostasis;metabolic process;regulation of biological process;response to stimulus;transport	antioxidant activity;catalytic activity;enzyme regulator activity;metal ion binding;protein binding;structural molecule activity;transporter activity	348		APOE	Apoptosis-related network due to altered Notch3 in ovarian cancer; Statin Pathway; Vitamin B12 Metabolism		-1.3369
										NP_055527.1	cell organization and biogenesis;metabolic process;regulation of biological process	catalytic activity;protein binding;RNA binding	9739	ENSG00000099381.17	SETD1A	Histone Modifications	Lysine degradation	-1.3369
										NP_001071087.1	cell organization and biogenesis;metabolic process;regulation of biological process	enzyme regulator activity;protein binding	137886	ENSG00000215114.8	UBXN2B			-1.3369
										NP_004085.1	cell communication;metabolic process;regulation of biological process;response to stimulus;transport	protein binding;RNA binding	1965	ENSG00000134001.12	EIF2S1	Translation Factors; Brain-Derived Neurotrophic Factor (BDNF) signaling pathway	RNA transport; Protein processing in endoplasmic reticulum; Herpes simplex infection; Non-alcoholic fatty liver disease (NAFLD); Hepatitis C; Influenza A; Measles; Apoptosis	-1.33511
										NP_005923.2	metabolic process	catalytic activity;metal ion binding	4285		MIPEP			-1.33511
										NP_005774.2	cellular homeostasis;metabolic process;regulation of biological process	catalytic activity;protein binding	10190	ENSG00000115514.11	TXNDC9			-1.33511
										NP_001129668.1	transport	protein binding;transporter activity	30000	ENSG00000105576.15	TNPO2			-1.33511
										NP_060821.3	cell organization and biogenesis;regulation of biological process	metal ion binding;protein binding	55785	ENSG00000180263.13	FGD6			-1.33511
										NP_008919.3	metabolic process;regulation of biological process;response to stimulus	catalytic activity;metal ion binding	9510	ENSG00000154734.14	ADAMTS1	Endochondral Ossification; VEGFA-VEGFR2 Signaling Pathway		-1.33511
										NP_060306.3	transport	protein binding;transporter activity	54946		SLC41A3			-1.33511
										NP_001340.2	cell organization and biogenesis;metabolic process	catalytic activity;nucleotide binding;protein binding;RNA binding	1615	ENSG00000115866.10	DARS	Alanine and aspartate metabolism	Aminoacyl-tRNA biosynthesis	-1.33333
										NP_064576.1	cell organization and biogenesis;metabolic process	structural molecule activity	56945	ENSG00000175110.11	MRPS22			-1.33333
										NP_001009931.1	cell organization and biogenesis;development;transport	metal ion binding	388697	ENSG00000197915.5	HRNR			-1.33333
										NP_005132.2	cell organization and biogenesis;coagulation;defense response;metabolic process;regulation of biological process;response to stimulus;transport	protein binding;structural molecule activity	2244	ENSG00000171564.11	FGB	Complement and Coagulation Cascades; VEGFA-VEGFR2 Signaling Pathway; Blood Clotting Cascade	Complement and coagulation cascades; Platelet activation	-1.33156
										NP_001308810.1	cell proliferation;metabolic process;regulation of biological process	catalytic activity;protein binding	60560	ENSG00000135040.15	NAA35			-1.33156
										XP_016880078.1	cell death;cell organization and biogenesis;cellular component movement;regulation of biological process;response to stimulus;transport	protein binding;signal transducer activity;structural molecule activity	3728		JUP	Arrhythmogenic Right Ventricular Cardiomyopathy; Corticotropin-releasing hormone signaling pathway		-1.32979
										NP_037458.3		protein binding	29919	ENSG00000141452.9	WDR98			-1.32979
										NP_001167630.1	regulation of biological process	protein binding	63898	ENSG00000104611.11	SH2D4A			-1.32979
										NP_001275517.1	metabolic process;regulation of biological process	DNA binding;metal ion binding	54816	ENSG00000137871.19	ZNF280D			-1.32979
										NP_002589.2	cell death;metabolic process;regulation of biological process	DNA binding;metal ion binding;protein binding	5134	ENSG00000071994.10	PDCD2			-1.32979
										NP_060823.3	cell division;cell organization and biogenesis	DNA binding;protein binding	55320	ENSG00000129534.13	MIS18BP1			-1.32979
										NP_036555.1	cell organization and biogenesis;metabolic process;regulation of biological process;response to stimulus;transport	RNA binding;structural molecule activity	23521	ENSG00000142541.16	RPL13A	Cytoplasmic Ribosomal Proteins	Ribosome	-1.32802
										NP_001227.1	metabolic process	catalytic activity;nucleotide binding;protein binding	874	ENSG00000159231.5	CBR3	NRF2 pathway	Metabolism of xenobiotics by cytochrome P450; Metabolic pathways; Arachidonic acid metabolism	-1.32802
										NP_116185.2		protein binding	94056	ENSG00000169895.5	SYAP1			-1.32802
										XP_005256407.1	cell organization and biogenesis;metabolic process;regulation of biological process;response to stimulus	enzyme regulator activity;protein binding	2873		GPS1			-1.32626
										XP_011527338.1	development;metabolic process;regulation of biological process;response to stimulus	DNA binding;metal ion binding;protein binding	7764		ZNF217			-1.32626
										NP_003583.2	cell death;cell organization and biogenesis;cell proliferation;cellular homeostasis;metabolic process;regulation of biological process;response to stimulus	catalytic activity;protein binding	8454	ENSG00000055130.15	CUL1	Parkin-Ubiquitin Proteasomal System pathway; TNF alpha Signaling Pathway; Apoptosis-related network due to altered Notch3 in ovarian cancer; TGF-beta Signaling Pathway; Notch Signaling Pathway	Oocyte meiosis; Ubiquitin mediated proteolysis; Circadian rhythm; Wnt signaling pathway; TGF-beta signaling pathway; Cell cycle; Hedgehog signaling pathway; Protein processing in endoplasmic reticulum; Herpes simplex infection	-1.3245
										NP_004153.2	cell organization and biogenesis;coagulation;metabolic process;regulation of biological process;response to stimulus;transport	catalytic activity;nucleotide binding;protein binding	5868	ENSG00000144566.10	RAB5A	Amyotrophic lateral sclerosis (ALS); VEGFA-VEGFR2 Signaling Pathway; EGF/EGFR Signaling Pathway	Amoebiasis; Ras signaling pathway; Phagosome; Endocytosis; Amyotrophic lateral sclerosis (ALS); Tuberculosis; Vasopressin-regulated water reabsorption	-1.3245
										NP_006545.1	transport	protein binding	10651	ENSG00000128654.13	MTX2			-1.3245
										NP_777565.3			147965	ENSG00000130244.12	FAM98C			-1.3245
										NP_006861.1	cell organization and biogenesis;regulation of biological process	protein binding	11034	ENSG00000125868.15	DSTN	Androgen receptor signaling pathway		-1.32275
										NP_038347.2	metabolic process;regulation of biological process	catalytic activity;protein binding	2678	ENSG00000100031.18	GGT1	NRF2 pathway; Glutathione metabolism; Eicosanoid Synthesis; Selenium Micronutrient Network	Taurine and hypotaurine metabolism; Arachidonic acid metabolism; Metabolic pathways; Glutathione metabolism	-1.32275
										NP_001304007.1	metabolic process;regulation of biological process	protein binding	219541	ENSG00000156603.15	MED19			-1.32275
										NP_001186803.1	metabolic process	catalytic activity;metal ion binding	8703	ENSG00000158850.14	B4GALT3		Glycosaminoglycan biosynthesis - keratan sulfate; N-Glycan biosynthesis; Other types of O-glycan biosynthesis; Metabolic pathways; Glycosphingolipid biosynthesis - lacto and neolacto series	-1.32275
										NP_974197.1	cell communication;cellular component movement;regulation of biological process;response to stimulus;transport	protein binding	10755	ENSG00000123159.15	GIPC1	VEGFA-VEGFR2 Signaling Pathway		-1.321
										XP_005261752.1	cell organization and biogenesis;metabolic process;regulation of biological process;response to stimulus	enzyme regulator activity;protein binding;RNA binding	5905		RANGAP1			-1.321
										NP_006657.1	cell organization and biogenesis;metabolic process;regulation of biological process;response to stimulus	catalytic activity;DNA binding;nucleotide binding;protein binding	10856	ENSG00000183207.13	RUVBL2			-1.321
										NP_001240653.1	cellular component movement;regulation of biological process;response to stimulus	catalytic activity;protein binding	56896	ENSG00000157851.16	DPYSL5		Axon guidance	-1.321
										NP_005006.3	cell organization and biogenesis;metabolic process;regulation of biological process	protein binding	5018	ENSG00000155463.12	OXA1L		Protein export	-1.321
										NP_001679.2	cell organization and biogenesis;metabolic process;transport	catalytic activity;protein binding;transporter activity	515	ENSG00000116459.10	ATP5F1	Electron Transport Chain; Oxidative phosphorylation	Oxidative phosphorylation; Huntington's disease; Alzheimer's disease; Metabolic pathways; Parkinson's disease	-1.321
										XP_016875757.1	cell organization and biogenesis;regulation of biological process;response to stimulus;transport	metal ion binding;protein binding	9847		C2CD5			-1.321
										NP_057086.2	metabolic process;transport	catalytic activity	51097	ENSG00000143653.9	SCCPDH			-1.321
										XP_011518702.1	metabolic process	catalytic activity	84188		FAR1			-1.321
										NP_001619.1	metabolic process;regulation of biological process;response to stimulus	catalytic activity;protein binding	231	ENSG00000085662.13	AKR1B1	Polyol Pathway; Metapathway biotransformation	Pentose and glucuronate interconversions; Galactose metabolism; Fructose and mannose metabolism; Metabolic pathways; Glycerolipid metabolism	-1.31752
										NP_001449.3	cell organization and biogenesis	protein binding	2318	ENSG00000128591.15	FLNC		Proteoglycans in cancer; MAPK signaling pathway; Salmonella infection; Focal adhesion	-1.31752
										NP_001137457.1	cell organization and biogenesis;metabolic process;regulation of biological process;response to stimulus;transport	DNA binding;protein binding	8815	ENSG00000175334.7	BANF1			-1.31752
										NP_787072.2	cell organization and biogenesis;regulation of biological process;transport	protein binding	149371	ENSG00000116903.7	EXOC8	RalA downstream regulated genes		-1.31752
										XP_011537294.1	transport	transporter activity	9194		SLC16A7			-1.31752
										NP_001265319.1	transport	protein binding;transporter activity	81539	ENSG00000111371.15	SLC38A1	Synaptic Vesicle Pathway		-1.31752
										XP_011508487.1	cell organization and biogenesis;cellular component movement;regulation of biological process;response to stimulus	enzyme regulator activity;protein binding	9826		ARHGEF11			-1.31752
										NP_061178.1	metabolic process;regulation of biological process	catalytic activity;protein binding	55527	ENSG00000141965.4	FEM1A			-1.31752
										NP_874369.1	cell organization and biogenesis;metabolic process;regulation of biological process;response to stimulus	catalytic activity;metal ion binding;protein binding	10524	ENSG00000172977.12	KAT5	Androgen receptor signaling pathway; ATM Signaling Network in Development and Disease		-1.31752
										NP_071941.1	cell organization and biogenesis	protein binding	64431	ENSG00000075089.9	ACTR6			-1.31579
										XP_011531155.1	metabolic process;regulation of biological process;response to stimulus	catalytic activity;metal ion binding;protein binding;receptor activity;signal transducer activity	4052		LTBP1	TGF-beta Receptor Signaling; Hypothesized Pathways in Pathogenesis of Cardiovascular Disease		-1.31579
										NP_001265585.1	cell organization and biogenesis;metabolic process;transport	protein binding;RNA binding	6634	ENSG00000100028.11	SNRPD3	mRNA Processing	Spliceosome; Systemic lupus erythematosus	-1.31406
										NP_000364.1	metabolic process;response to stimulus;transport	catalytic activity;protein binding	7372	ENSG00000114491.13	UMPS	Fluoropyrimidine Activity	Metabolic pathways; Drug metabolism - other enzymes; Pyrimidine metabolism	-1.31406
										NP_003329.1	metabolic process;regulation of biological process;response to stimulus	catalytic activity;nucleotide binding;protein binding	7321	ENSG00000072401.14	UBE2D1	Proteasome Degradation	Protein processing in endoplasmic reticulum; Ubiquitin mediated proteolysis	-1.31406
										NP_060205.3		protein binding	55622	ENSG00000018699.11	TTC27			-1.31406
										NP_006421.2	metabolic process;regulation of biological process;transport	nucleotide binding;protein binding;RNA binding	10575	ENSG00000115484.14	CCT4			-1.31234
										NP_005883.2	cell organization and biogenesis;cellular component movement;regulation of biological process	protein binding	752		FMNL1			-1.31234
										NP_004246.2	metabolic process;transport	catalytic activity;metal ion binding;protein binding;transporter activity	9377	ENSG00000178741.11	COX5A	Electron Transport Chain; Arachidonate Epoxygenase / Epoxide Hydrolase	Oxidative phosphorylation; Metabolic pathways; Parkinson's disease; Cardiac muscle contraction; Non-alcoholic fatty liver disease (NAFLD); Alzheimer's disease; Huntington's disease	-1.31234
										NP_758516.1	cell differentiation;regulation of biological process	protein binding	26206	ENSG00000137098.13	SPAG8			-1.31234
										NP_001289979.1	cell division;regulation of biological process	protein binding	22924	ENSG00000084764.10	MAPRE3			-1.31234
										NP_060445.3	cell division;cell organization and biogenesis;regulation of biological process	protein binding	55055	ENSG00000174442.11	ZWILCH			-1.31062
										NP_075447.1	cell organization and biogenesis;metabolic process;regulation of biological process	catalytic activity;metal ion binding;protein binding	54904	ENSG00000147548.16	WHSC1L1		Lysine degradation	-1.31062
										NP_002901.2	metabolic process;regulation of biological process	catalytic activity;enzyme regulator activity;nucleotide binding;protein binding	5973	ENSG00000102032.12	RENBP		Amino sugar and nucleotide sugar metabolism	-1.3089
										NP_001405.1	metabolic process;response to stimulus	protein binding;RNA binding	1967	ENSG00000111361.12	EIF2B1	Translation Factors	RNA transport	-1.3089
										NP_001257624.1	cell organization and biogenesis;regulation of biological process;response to stimulus	enzyme regulator activity;protein binding	94134	ENSG00000165322.17	ARHGAP12			-1.3089
										NP_001290472.1	cell organization and biogenesis;metabolic process	protein binding	7411		VBP1			-1.30719
										NP_001337014.1	cell organization and biogenesis	protein binding	219285	ENSG00000177409.11	SAMD9L			-1.30719
										NP_001020419.1	metabolic process	catalytic activity;metal ion binding;protein binding;RNA binding	1854	ENSG00000128951.13	DUT		Pyrimidine metabolism; Metabolic pathways	-1.30548
										NP_004535.1	cell organization and biogenesis;metabolic process;transport	catalytic activity	4705	ENSG00000281434.2; ENSG00000130414.11	NDUFA10	Oxidative phosphorylation; Electron Transport Chain	Oxidative phosphorylation; Huntington's disease; Non-alcoholic fatty liver disease (NAFLD); Parkinson's disease; Metabolic pathways; Alzheimer's disease	-1.30548
										NP_037386.1	cell proliferation;defense response;metabolic process;regulation of biological process;response to stimulus	catalytic activity;nucleotide binding;protein binding	29110	ENSG00000183735.9	TBK1	Toll-like receptor signaling pathway; RIG-I-like Receptor Signaling; TLR4 Signaling and Tolerance; TNF alpha Signaling Pathway; Toll-like Receptor Signaling; Regulation of toll-like receptor signaling pathway	Measles; NOD-like receptor signaling pathway; Hepatitis C; Epstein-Barr virus infection; RIG-I-like receptor signaling pathway; Toll-like receptor signaling pathway; Cytosolic DNA-sensing pathway; Influenza A; Hepatitis B; Ras signaling pathway; Herpes simplex infection	-1.30548
										NP_037460.2	metabolic process;response to stimulus	catalytic activity;nucleotide binding	29920	ENSG00000143811.18	PYCR2		Metabolic pathways; Biosynthesis of amino acids; Arginine and proline metabolism	-1.30548
										XP_011520984.1	cell death;cell organization and biogenesis;metabolic process;regulation of biological process;response to stimulus	enzyme regulator activity;protein binding;signal transducer activity;structural molecule activity	8312		AXIN1	Wnt Signaling Pathway; TGF-beta Signaling Pathway; Apoptosis-related network due to altered Notch3 in ovarian cancer; DNA Damage Response (only ATM dependent); Wnt Signaling Pathway and Pluripotency; Wnt Signaling Pathway Netpath; Extracellular vesicle-mediated signaling in recipient cells; Neural Crest Differentiation		-1.30548
										NP_775781.1		protein binding	150275	ENSG00000159873.9	CCDC117			-1.30548
										NP_004068.2	metabolic process	catalytic activity;RNA binding	1431	ENSG00000062485.18	CS	TCA Cycle; TCA Cycle and Deficiency of Pyruvate Dehydrogenase complex (PDHc); Amino Acid metabolism	Glyoxylate and dicarboxylate metabolism; Biosynthesis of amino acids; 2-Oxocarboxylic acid metabolism; Citrate cycle (TCA cycle); Metabolic pathways; Carbon metabolism	-1.30378
										NP_004441.1	metabolic process;regulation of biological process	DNA binding;nucleotide binding;protein binding;RNA binding	2079	ENSG00000100632.10	ERH			-1.30378
										NP_872313.2	cell death;regulation of biological process;transport	protein binding;structural molecule activity;transporter activity	144501	ENSG00000167767.13	KRT80			-1.30378
										NP_001474.1	metabolic process;regulation of biological process	protein binding	2631	ENSG00000146729.9	GBAS			-1.30378
										NP_003164.1	cell differentiation;cell organization and biogenesis;metabolic process;regulation of biological process;response to stimulus	catalytic activity;DNA binding;metal ion binding;protein binding	6839	ENSG00000101945.16	SUV39H1	Simplified Interaction Map Between LOXL4 and Oxidative Stress Pathway; Retinoblastoma (RB) in Cancer; Histone Modifications	Lysine degradation	-1.30378
										XP_005253566.1	cell organization and biogenesis;metabolic process	protein binding	8496		PPFIBP1			-1.30378
										NP_003381.1	cell division;cell organization and biogenesis;metabolic process;regulation of biological process	catalytic activity;metal ion binding;nucleotide binding;protein binding	7465	ENSG00000166483.10	WEE1	Retinoblastoma (RB) in Cancer; G1 to S cell cycle control; Cell Cycle	Cell cycle	-1.30378
										XP_005257355.1	cell organization and biogenesis;metabolic process		339287	ENSG00000188895.11	MSL1			-1.30378
										NP_001850.1	cellular homeostasis;response to stimulus;transport	protein binding;transporter activity	1317	ENSG00000136868.10	SLC31A1	Copper homeostasis	Mineral absorption; Platinum drug resistance	-1.30378
										NP_005441.1	cell differentiation;cell organization and biogenesis;cellular component movement;development;regulation of biological process;response to stimulus	protein binding	9241	ENSG00000183691.4	NOG	Mesodermal Commitment Pathway; Differentiation Pathway; Bone Morphogenic Protein (BMP) Signalling and Regulation; ESC Pluripotency Pathways; Endoderm Differentiation; Cardiac Progenitor Differentiation; TGF-beta Receptor Signaling	TGF-beta signaling pathway	-1.30378
										NP_003081.2	metabolic process;regulation of biological process;response to stimulus	protein binding;RNA binding	6627	ENSG00000131876.16	SNRPA1	mRNA Processing	Spliceosome	-1.30208
										NP_001889.2	regulation of biological process;response to stimulus	enzyme regulator activity;protein binding	1469	ENSG00000170373.8	CST1		Salivary secretion	-1.30208
										XP_006719435.1	cell organization and biogenesis;regulation of biological process;transport	protein binding	353116		RILPL1			-1.30208
										NP_001005518.1	regulation of biological process;response to stimulus	receptor activity;signal transducer activity	403282	ENSG00000205328.2	OR6C65		Olfactory transduction	-1.30208
										NP_001121093.1	metabolic process	catalytic activity;protein binding	2582	ENSG00000117308.14	GALE		Galactose metabolism; Amino sugar and nucleotide sugar metabolism; Metabolic pathways	-1.30039
										NP_001856.2	metabolic process;transport	catalytic activity;transporter activity	1347	ENSG00000112695.11	COX7A2	Electron Transport Chain	Parkinson's disease; Non-alcoholic fatty liver disease (NAFLD); Alzheimer's disease; Huntington's disease; Cardiac muscle contraction; Oxidative phosphorylation	-1.30039
										NP_078881.3	cell organization and biogenesis;regulation of biological process;response to stimulus	enzyme regulator activity;protein binding	79658	ENSG00000071205.11	ARHGAP10	Ectoderm Differentiation	Bacterial invasion of epithelial cells	-1.30039
										NP_002755.1	metabolic process	catalytic activity;metal ion binding;nucleotide binding;protein binding	5631	ENSG00000147224.10	PRPS1	Nucleotide Metabolism	Biosynthesis of amino acids; Purine metabolism; Metabolic pathways; Pentose phosphate pathway; Carbon metabolism	-1.2987
										NP_071933.2	cell communication;cell organization and biogenesis;metabolic process;regulation of biological process;response to stimulus;transport	catalytic activity;protein binding	64422	ENSG00000144848.10	ATG3	Senescence and Autophagy in Cancer; Nanoparticle triggered autophagic cell death	Autophagy	-1.2987
										NP_003124.1	cell organization and biogenesis;regulation of biological process;transport	protein binding;RNA binding	6726; 653226	ENSG00000143742.12	SRP9		Protein export	-1.2987
										NP_919255.2	cell organization and biogenesis;metabolic process	metal ion binding;protein binding;structural molecule activity	122961	ENSG00000165898.13	ISCA2			-1.2987
										NP_001014364.1	transport	metal ion binding;structural molecule activity	388698	ENSG00000143520.6	FLG2			-1.29702
										NP_000499.1	cell organization and biogenesis;coagulation;defense response;metabolic process;regulation of biological process;response to stimulus;transport	metal ion binding;protein binding;structural molecule activity	2243	ENSG00000171560.14	FGA	Blood Clotting Cascade; VEGFA-VEGFR2 Signaling Pathway	Complement and coagulation cascades; Platelet activation	-1.29702
										NP_071939.1	metabolic process	catalytic activity;metal ion binding;protein binding	64429	ENSG00000023041.11	ZDHHC6			-1.29702
										XP_006723871.1	metabolic process	catalytic activity;nucleotide binding;protein binding	54963		UCKL1			-1.29702
										NP_000652.2	cell organization and biogenesis;metabolic process;transport	protein binding;RNA binding;structural molecule activity	6133	ENSG00000163682.15	RPL9	Cytoplasmic Ribosomal Proteins	Ribosome	-1.29534
										NP_000476.1	metabolic process;response to stimulus;transport	catalytic activity;nucleotide binding	353	ENSG00000198931.10	APRT		Metabolic pathways; Purine metabolism	-1.29534
										NP_001304947.1	cell organization and biogenesis;cell proliferation;cellular component movement;metabolic process;regulation of biological process;response to stimulus;transport	enzyme regulator activity;protein binding;transporter activity	335	ENSG00000118137.9	APOA1	PPAR signaling pathway; Vitamin B12 Metabolism; Folate Metabolism; PPAR Alpha Pathway; Statin Pathway; Selenium Micronutrient Network	Fat digestion and absorption; Vitamin digestion and absorption; PPAR signaling pathway; African trypanosomiasis	-1.29534
										NP_001288005.1	cell organization and biogenesis;cellular component movement;metabolic process;regulation of biological process;response to stimulus;transport	protein binding;transporter activity	1175	ENSG00000042753.11	AP2S1	EGF/EGFR Signaling Pathway; Synaptic Vesicle Pathway		-1.29534
										XP_005247073.3		DNA binding;metal ion binding;protein binding	51078		THAP4			-1.29534
										NP_001181924.1	cell organization and biogenesis;metabolic process;regulation of biological process	catalytic activity;RNA binding	91574	ENSG00000130921.7	C12orf65			-1.29534
										NP_001034180.1	metabolic process	catalytic activity;metal ion binding;nucleotide binding;protein binding	5634	ENSG00000101911.12	PRPS2	Nucleotide Metabolism		-1.29366
										NP_001171579.1		metal ion binding;protein binding	7739	ENSG00000147394.18	ZNF185			-1.29366
										NP_219484.1	metabolic process	protein binding;RNA binding	92856	ENSG00000136718.9	IMP4		Ribosome biogenesis in eukaryotes	-1.29366
										XP_011524491.1	cell organization and biogenesis;regulation of biological process	protein binding	80206		FHOD3			-1.29366
										XP_005264629.1	metabolic process	catalytic activity;metal ion binding;protein binding	80204		FBXO11			-1.29366
										NP_000414.2	cell death;cell organization and biogenesis;cell proliferation;cellular component movement;metabolic process	protein binding;structural molecule activity	3849	ENSG00000172867.3	KRT2			-1.29199
										NP_009200.2	cell organization and biogenesis;regulation of biological process;response to stimulus;transport	protein binding	6814	ENSG00000116266.10	STXBP3	Insulin Signaling		-1.29199
										NP_066299.2	cellular component movement	catalytic activity;metal ion binding;motor activity;protein binding;structural molecule activity	4637	ENSG00000092841.18	MYL6	Focal Adhesion	Oxytocin signaling pathway; Vascular smooth muscle contraction	-1.29199
										NP_001284505.1	cell death;metabolic process;regulation of biological process;response to stimulus;transport	protein binding	8682	ENSG00000162734.12	PEA15	Apoptosis Modulation and Signaling		-1.29199
										XP_005267567.1	metabolic process;transport	protein binding;receptor activity	26020		LRP10			-1.29199
										NP_054885.1	metabolic process;regulation of biological process;response to stimulus	protein binding;receptor activity	29079	ENSG00000136146.14	MED4		Thyroid hormone signaling pathway	-1.29199
										NP_036192.2	cell death;cell organization and biogenesis;regulation of biological process;response to stimulus;transport	catalytic activity;enzyme regulator activity;nucleotide binding;protein binding	10059	ENSG00000087470.17	DNM1L	Synaptic Vesicle Pathway	TNF signaling pathway; NOD-like receptor signaling pathway	-1.29199
										NP_004896.1	cellular homeostasis;metabolic process;regulation of biological process;response to stimulus;transport	antioxidant activity;catalytic activity;protein binding	9588	ENSG00000117592.8	PRDX6	NRF2 pathway	Metabolic pathways	-1.29032
										NP_001307661.1	cell organization and biogenesis;regulation of biological process	protein binding	822	ENSG00000042493.15	CAPG	TYROBP Causal Network		-1.29032
										NP_085148.1	regulation of biological process;response to stimulus	enzyme regulator activity;protein binding	80851	ENSG00000175137.10	SH3BP5L			-1.29032
										NP_000962.2	cell organization and biogenesis;metabolic process;transport	DNA binding;protein binding;RNA binding;structural molecule activity	6129	ENSG00000147604.13	RPL7	Cytoplasmic Ribosomal Proteins	Ribosome	-1.28866
										NP_004083.3	metabolic process	catalytic activity;protein binding	1892	ENSG00000127884.4	ECHS1	Fatty Acid Biosynthesis; Tryptophan metabolism; Fatty Acid Beta Oxidation	Fatty acid metabolism; Fatty acid elongation; Fatty acid degradation; Tryptophan metabolism; Lysine degradation; Propanoate metabolism; Valine, leucine and isoleucine degradation; Butanoate metabolism; Metabolic pathways; beta-Alanine metabolism; Carbon metabolism	-1.28866
										NP_001171488.1	metabolic process;transport	protein binding	1622	ENSG00000155368.16	DBI	PPAR signaling pathway; Sterol Regulatory Element-Binding Proteins (SREBP) signalling; PPAR Alpha Pathway		-1.28866
										NP_060308.1	cell organization and biogenesis;metabolic process	protein binding;RNA binding	55651	ENSG00000145912.8	NHP2		Ribosome biogenesis in eukaryotes	-1.28866
										NP_001273510.1	metabolic process	metal ion binding;protein binding	57661	ENSG00000070047.11	PHRF1			-1.28866
										NP_001230280.1	metabolic process;regulation of biological process;response to stimulus	protein binding	51667	ENSG00000013374.15	NUB1			-1.28866
										NP_001300950.1			9816	ENSG00000135763.9	URB2			-1.28866
										XP_016856867.1	metabolic process;regulation of biological process;response to stimulus	catalytic activity;DNA binding;nucleotide binding;protein binding;RNA binding	4931		NVL			-1.28866
										NP_114171.2	cell organization and biogenesis;metabolic process;regulation of biological process;response to stimulus	catalytic activity;nucleotide binding;protein binding	83903	ENSG00000177602.5	GSG2			-1.28866
										XP_016856404.1			255104		TMCO4			-1.28866
										NP_002795.2	metabolic process;regulation of biological process;response to stimulus;transport	catalytic activity;enzyme regulator activity;nucleotide binding;protein binding	5702	ENSG00000165916.8	PSMC3	Proteasome Degradation; Parkin-Ubiquitin Proteasomal System pathway	Epstein-Barr virus infection; Proteasome	-1.287
										NP_001186125.1	cell differentiation	protein binding	93436	ENSG00000105676.13	ARMC6			-1.287
										NP_001139443.1	metabolic process;response to stimulus	catalytic activity	112724	ENSG00000160439.15; ENSG00000276684.4	RDH13			-1.287
										NP_689557.1			124801; 653122	ENSG00000161654.9	LSM12			-1.287
										NP_055055.1	cell organization and biogenesis;cellular component movement;development;metabolic process;regulation of biological process;response to stimulus	metal ion binding;protein binding	8994	ENSG00000144791.9	LIMD1		Hippo signaling pathway -multiple species; Hippo signaling pathway	-1.287
										NP_001014839.1	cell organization and biogenesis;regulation of biological process	protein binding	23154	ENSG00000020129.15	NCDN			-1.287
										NP_006701.1	cell organization and biogenesis;metabolic process;regulation of biological process;response to stimulus	protein binding	10920	ENSG00000198612.10	COPS8			-1.28535
										XP_011531200.1	regulation of biological process;response to stimulus	catalytic activity;enzyme regulator activity;protein binding;receptor activity;signal transducer activity	51232		CRIM1			-1.28535
										NP_060224.3		protein binding	54887	ENSG00000065060.16	UHRF1BP1			-1.28535
										XP_016881942.1			199786		FAM129C			-1.28535
										NP_848693.2	metabolic process;regulation of biological process;response to stimulus;transport	enzyme regulator activity;protein binding	9491	ENSG00000125818.17	PSMF1		Proteasome	-1.2837
										NP_689531.2			121053	ENSG00000151131.10	C12orf45			-1.2837
										NP_008950.1	cell division;cell organization and biogenesis;metabolic process;regulation of biological process;transport	catalytic activity;nucleotide binding;protein binding	11065	ENSG00000175063.16	UBE2C	Gastric Cancer Network 1; Gastric cancer network 2	Ubiquitin mediated proteolysis	-1.2837
										NP_060610.2	cell organization and biogenesis;regulation of biological process	protein binding	55722	ENSG00000112877.7	CEP72			-1.2837
										NP_001253975.1	cell organization and biogenesis;cellular component movement;regulation of biological process	protein binding;structural molecule activity	122786	ENSG00000139926.15	FRMD6		Hippo signaling pathway; Hippo signaling pathway -multiple species	-1.28205
										XP_016873817.1			79832		QSER1			-1.28041
										NP_001001410.1	metabolic process	catalytic activity	115939	ENSG00000007520.3	TSR3			-1.28041
										NP_073152.2		protein binding	64648; 64663; 728712	ENSG00000198573.6	SPANXE			-1.28041
										NP_001295222.1	cell organization and biogenesis;coagulation;regulation of biological process;response to stimulus	protein binding;signal transducer activity	25970	ENSG00000178188.14	SH2B1	Leptin signaling pathway; Brain-Derived Neurotrophic Factor (BDNF) signaling pathway	Neurotrophin signaling pathway	-1.28041
										NP_001155002.1	metabolic process;regulation of biological process;response to stimulus	catalytic activity;protein binding;receptor activity;signal transducer activity	1438	ENSG00000198223.16	CSF2RA			-1.28041
										NP_001561.3	defense response;metabolic process;regulation of biological process;response to stimulus	catalytic activity;nucleotide binding;protein binding	3656	ENSG00000134070.4	IRAK2	Structural Pathway of Interleukin 1 (IL-1); IL-1 signaling pathway; Regulation of toll-like receptor signaling pathway	Neurotrophin signaling pathway; Tuberculosis	-1.28041
										NP_065108.1	cell death;metabolic process;regulation of biological process;response to stimulus	catalytic activity;protein binding	57103	ENSG00000078237.6	TIGAR		Fructose and mannose metabolism; Central carbon metabolism in cancer	-1.27877
										NP_001035889.1	cell organization and biogenesis;metabolic process;regulation of biological process;response to stimulus	catalytic activity;DNA binding;metal ion binding;protein binding	7468	ENSG00000109685.17	WHSC1		Transcriptional misregulation in cancer; Lysine degradation	-1.27877
										NP_003603.1	cell differentiation;cell growth;cell organization and biogenesis;defense response;development;regulation of biological process;response to stimulus	protein binding	8482	ENSG00000138623.9	SEMA7A		Axon guidance	-1.27877
										NP_059988.3	cell division;cell organization and biogenesis;regulation of biological process	protein binding	55559	ENSG00000213397.10	HAUS7			-1.27877
										NP_001273343.1	cell organization and biogenesis	protein binding;structural molecule activity	27229	ENSG00000137822.12	TUBGCP4			-1.27877
										NP_006704.3	cell organization and biogenesis;metabolic process;regulation of biological process;response to stimulus	catalytic activity;DNA binding;protein binding;RNA binding	10923	ENSG00000113387.11	SUB1			-1.27714
										NP_003968.3	metabolic process;regulation of biological process;response to stimulus;transport	catalytic activity;protein binding;signal transducer activity	9049	ENSG00000110711.9	AIP	Aryl Hydrocarbon Receptor; Aryl Hydrocarbon Receptor Pathway		-1.27714
										XP_011525231.1			374897		SBSN			-1.27714
										NP_002815.3	metabolic process		5763	ENSG00000159335.15	PTMS			-1.27551
										NP_115751.3	cell organization and biogenesis;regulation of biological process;response to stimulus	protein binding	84335	ENSG00000204673.10	AKT1S1	Target Of Rapamycin (TOR) Signaling; VEGFA-VEGFR2 Signaling Pathway; Focal Adhesion-PI3K-Akt-mTOR-signaling pathway; Senescence and Autophagy in Cancer		-1.27551
										NP_001019554.1	regulation of biological process	catalytic activity;nucleotide binding;protein binding;RNA binding	89795	ENSG00000067798.14	NAV3			-1.27551
										NP_067060.2	cell differentiation;cellular homeostasis;metabolic process;regulation of biological process;response to stimulus;transport	protein binding	58515	ENSG00000113811.10	SELK	Selenium Micronutrient Network; Selenium Metabolism and Selenoproteins		-1.27551
										XP_016878950.1			56942		CMC2			-1.27551
										NP_002854.3	cell death;metabolic process;transport	catalytic activity;nucleotide binding;protein binding	5836	ENSG00000100504.16	PYGL	Glycogen Metabolism; TNF alpha Signaling Pathway	Insulin signaling pathway; Metabolic pathways; Glucagon signaling pathway; Insulin resistance; Starch and sucrose metabolism	-1.27389
										NP_001275.1	cellular component movement;regulation of biological process;response to stimulus;transport	protein binding;transporter activity	1176	ENSG00000177879.15	AP3S1		Lysosome	-1.27389
										NP_000101.2	metabolic process	catalytic activity;metal ion binding;nucleotide binding;protein binding	1806	ENSG00000188641.12	DPYD	TYROBP Causal Network; Fluoropyrimidine Activity	Pantothenate and CoA biosynthesis; Drug metabolism - other enzymes; Metabolic pathways; beta-Alanine metabolism; Pyrimidine metabolism	-1.27389
										NP_001317592.1	metabolic process;regulation of biological process;response to stimulus	catalytic activity;protein binding	3157	ENSG00000112972.14	HMGCS1	SREBF and miR33 in cholesterol and lipid homeostasis; Endochondral Ossification; Sterol Regulatory Element-Binding Proteins (SREBP) signalling; Cholesterol Biosynthesis	Valine, leucine and isoleucine degradation; Synthesis and degradation of ketone bodies; Metabolic pathways; Butanoate metabolism; Terpenoid backbone biosynthesis	-1.27226
										NP_004522.1	metabolic process	catalytic activity	4338	ENSG00000164172.18	MOCS2		Metabolic pathways; Folate biosynthesis; Sulfur relay system	-1.27226
										XP_011532855.1		protein binding	375484		SIMC1			-1.27226
										XP_016877890.1	metabolic process;regulation of biological process;transport	RNA binding	55192		DNAJC17			-1.27226
										NP_001305855.1	metabolic process	catalytic activity;metal ion binding;protein binding	6120		RPE	Pentose Phosphate Pathway		-1.27226
										NP_001019384.1	regulation of biological process;response to stimulus;transport	metal ion binding;protein binding	6284	ENSG00000189171.14	S100A13			-1.27065
										NP_001308358.1	regulation of biological process;transport	protein binding	64114	ENSG00000135926.14	TMBIM1			-1.27065
										XP_016871731.1	cell organization and biogenesis	metal ion binding;protein binding	3983		ABLIM1			-1.27065
										XP_016874408.1	cell organization and biogenesis;development;metabolic process;regulation of biological process;response to stimulus	catalytic activity;DNA binding;metal ion binding;nucleotide binding;protein binding;RNA binding	1663		DDX11			-1.27065
										NP_001017420.1	cell differentiation;metabolic process;regulation of biological process;response to stimulus	catalytic activity;metal ion binding	157570	ENSG00000171320.14	ESCO2			-1.27065
										242253868	metabolic process	catalytic activity	100302368		LOC100302368		Pancreatic secretion; Neuroactive ligand-receptor interaction; Influenza A; Protein digestion and absorption	-1.26904
										NP_057001.1	cell differentiation;metabolic process	antioxidant activity;catalytic activity;protein binding	373156	ENSG00000197448.13	GSTK1	Metapathway biotransformation	Chemical carcinogenesis; Glutathione metabolism; Metabolism of xenobiotics by cytochrome P450; Drug metabolism - cytochrome P450; Peroxisome	-1.26904
										NP_003236.3	cell differentiation;cell organization and biogenesis;metabolic process	catalytic activity;metal ion binding	7053	ENSG00000125780.11	TGM3			-1.26904
										XP_005246356.1	metabolic process;response to stimulus	catalytic activity;metal ion binding	130507		UBR3			-1.26904
										NP_001001890.1	cell differentiation;cell proliferation;metabolic process;regulation of biological process	DNA binding;metal ion binding;nucleotide binding;protein binding	861	ENSG00000159216.18	RUNX1	Dual hijack model of Vif in HIV infection	Acute myeloid leukemia; Pathways in cancer; Chronic myeloid leukemia; Transcriptional misregulation in cancer	-1.26904
										NP_056156.2	cell division;cell organization and biogenesis;metabolic process;regulation of biological process	enzyme regulator activity;protein binding	23397	ENSG00000121152.9	NCAPH			-1.26904
										NP_001161339.1	cell organization and biogenesis		55101	ENSG00000105341.18	ATP5SL			-1.26904
										NP_006254.1	metabolic process;regulation of biological process;response to stimulus;transport	enzyme regulator activity;protein binding	5720	ENSG00000092010.14	PSME1	Proteasome Degradation	Proteasome; Antigen processing and presentation	-1.26743
										NP_004271.1	metabolic process;regulation of biological process	catalytic activity;protein binding	9521	ENSG00000124802.11	EEF1E1			-1.26743
										NP_001157789.1	cell organization and biogenesis;regulation of biological process;response to stimulus	protein binding;RNA binding	2317	ENSG00000136068.14	FLNB	VEGFA-VEGFR2 Signaling Pathway		-1.26743
										NP_055037.1	cell organization and biogenesis;metabolic process;transport	catalytic activity;protein binding	4702	ENSG00000119421.6	NDUFA8	Oxidative phosphorylation; Electron Transport Chain	Alzheimer's disease; Metabolic pathways; Huntington's disease; Oxidative phosphorylation; Parkinson's disease; Non-alcoholic fatty liver disease (NAFLD)	-1.26743
										NP_056251.2	metabolic process;regulation of biological process;response to stimulus	catalytic activity;metal ion binding;protein binding	25898	ENSG00000163743.13	RCHY1		Ubiquitin mediated proteolysis; Measles; p53 signaling pathway	-1.26743
										XP_005250752.1	cell communication;cell organization and biogenesis;regulation of biological process;response to stimulus;transport	metal ion binding	93664		CADPS2			-1.26743
										NP_001309896.1	cell organization and biogenesis;metabolic process	catalytic activity;protein binding	4942	ENSG00000065154.11	OAT	Urea cycle and metabolism of amino groups; Amino Acid metabolism	Arginine and proline metabolism; Metabolic pathways	-1.26582
										NP_001258766.1		metal ion binding;protein binding	5955	ENSG00000117906.13	RCN2			-1.26582
										XP_011523430.1	metabolic process;regulation of biological process;response to stimulus	catalytic activity;protein binding	64750		SMURF2	TGF-beta Signaling Pathway		-1.26582
										NP_000284.1	metabolic process	catalytic activity;protein binding	5257	ENSG00000102893.15	PHKB	Glycogen Metabolism	Calcium signaling pathway; Insulin signaling pathway; Glucagon signaling pathway	-1.26582
										NP_057212.1	cellular component movement;transport	protein binding;structural molecule activity	22820	ENSG00000181789.14	COPG1			-1.26422
										NP_001485.2	metabolic process;regulation of biological process;response to stimulus;transport	catalytic activity;enzyme regulator activity;protein binding;RNA binding	2665	ENSG00000057608.16	GDI2			-1.26422
										NP_005310.1	cell organization and biogenesis;metabolic process;regulation of biological process	DNA binding;protein binding;RNA binding	3006	ENSG00000187837.3	HIST1H1C			-1.26422
										NP_775487.2	cell death	structural molecule activity	196374	ENSG00000170423.12	KRT78			-1.26422
										NP_005130.1	defense response;regulation of biological process;response to stimulus;transport	enzyme regulator activity;metal ion binding;protein binding	306	ENSG00000138772.12	ANXA3	Prostaglandin Synthesis and Regulation		-1.26422
										NP_003293.2	cell organization and biogenesis;metabolic process;regulation of biological process	metal ion binding;protein binding;RNA binding	7205	ENSG00000087077.13	TRIP6		NOD-like receptor signaling pathway	-1.26422
										NP_067026.3	regulation of biological process;response to stimulus	nucleotide binding	58477	ENSG00000144867.11	SRPRB		Protein export	-1.26422
										NP_056997.1	cell differentiation;cellular homeostasis;metabolic process;regulation of biological process	catalytic activity;protein binding	51060	ENSG00000117862.11	TXNDC12		Glutathione metabolism	-1.26422
										NP_149014.3	regulation of biological process;response to stimulus	enzyme regulator activity	85360	ENSG00000105137.12	SYDE1			-1.26422
										XP_016876863.1	cell organization and biogenesis;cellular homeostasis;metabolic process;response to stimulus	catalytic activity;DNA binding;protein binding	5427		POLE2	Retinoblastoma (RB) in Cancer; G1 to S cell cycle control; DNA Replication		-1.26422
										NP_060218.1	metabolic process		54883	ENSG00000273559.4; ENSG00000276761.2	CWC25			-1.26422
										NP_002579.2	cell communication	metal ion binding	5098	ENSG00000240184.6	PCDHGC3			-1.26263
										NP_444505.1	cell organization and biogenesis;metabolic process;regulation of biological process;response to stimulus;transport	protein binding;RNA binding;structural molecule activity	6175	ENSG00000089157.15	RPLP0	Cytoplasmic Ribosomal Proteins	Ribosome	-1.26103
										NP_055439.1	cell organization and biogenesis;regulation of biological process;response to stimulus;transport	metal ion binding;protein binding;transporter activity	6277	ENSG00000197956.9	S100A6	Prostaglandin Synthesis and Regulation; Gastric cancer network 2		-1.26103
										NP_060501.3	regulation of biological process	protein binding;RNA binding	11180	ENSG00000178252.17	WDR6			-1.26103
										NP_659480.1	metabolic process;response to stimulus	catalytic activity;DNA binding;metal ion binding;protein binding	252969	ENSG00000154328.15	NEIL2		Base excision repair	-1.26103
										XP_016858412.1	cell organization and biogenesis;cellular component movement;regulation of biological process;response to stimulus	enzyme regulator activity;protein binding	9826		ARHGEF11			-1.26103
										NP_001018854.2	metabolic process;regulation of biological process	metal ion binding;protein binding	7741	ENSG00000197062.11	ZNF187			-1.26103
										XP_016877050.1	cell organization and biogenesis;metabolic process;regulation of biological process	catalytic activity;DNA binding	5926		ARID4A			-1.26103
										NP_001243731.1	cell death;cell division;cell organization and biogenesis;metabolic process;regulation of biological process;response to stimulus;transport	catalytic activity;DNA binding;protein binding;RNA binding;structural molecule activity	6188	ENSG00000149273.14	RPS3	Cytoplasmic Ribosomal Proteins	Ribosome	-1.25945
										NP_060828.2	defense response;response to stimulus	catalytic activity;nucleotide binding;protein binding	55324	ENSG00000161204.11	ABCF3			-1.25945
										NP_002052.1	cell organization and biogenesis;cellular homeostasis;metabolic process;regulation of biological process;response to stimulus	catalytic activity;enzyme regulator activity;protein binding	2730	ENSG00000023909.9	GCLM	One carbon metabolism and related pathways; NRF2 pathway; Trans-sulfuration and one carbon metabolism; Glutathione metabolism; Amino Acid metabolism; Photodynamic therapy-induced NFE2L2 (NRF2) survival signaling; Trans-sulfuration pathway; Transcriptional activation by NRF2	Metabolic pathways; Cysteine and methionine metabolism; Glutathione metabolism	-1.25945
										NP_055819.2	metabolic process;regulation of biological process	catalytic activity;protein binding;RNA binding	23016	ENSG00000075914.12	EXOSC7		RNA degradation	-1.25945
										NP_004452.1	cell organization and biogenesis;metabolic process;regulation of biological process	catalytic activity;nucleotide binding;protein binding;RNA binding	2193	ENSG00000179115.10	FARSA		Aminoacyl-tRNA biosynthesis	-1.25786
										NP_000681.2	metabolic process	catalytic activity;nucleotide binding	217	ENSG00000111275.12	ALDH2	Fatty Acid Omega Oxidation; Tryptophan metabolism	beta-Alanine metabolism; Fatty acid degradation; Arginine and proline metabolism; Glycolysis / Gluconeogenesis; Lysine degradation; Metabolic pathways; Pyruvate metabolism; Valine, leucine and isoleucine degradation; Histidine metabolism; Tryptophan metabolism; Ascorbate and aldarate metabolism; Pentose and glucuronate interconversions; Glycerolipid metabolism	-1.25786
										NP_001892.1	cell communication;cell differentiation;cell proliferation;cellular component movement;metabolic process;regulation of biological process;response to stimulus;transport	protein binding	1490		CTGF	VEGFA-VEGFR2 Signaling Pathway	Hippo signaling pathway	-1.25786
										NP_006618.1	metabolic process	catalytic activity;protein binding;RNA binding	10775	ENSG00000105171.9	POP4		Ribosome biogenesis in eukaryotes; RNA transport	-1.25786
										NP_060295.1	response to stimulus	catalytic activity;metal ion binding	54936	ENSG00000116863.10	ADPRHL2			-1.25786
										XP_006720364.1	transport	protein binding;transporter activity	8906		AP1G2			-1.25786
										NP_006011.2	cell differentiation;cell organization and biogenesis;cellular component movement;metabolic process;regulation of biological process;response to stimulus	catalytic activity;metal ion binding;RNA binding	8846	ENSG00000100601.9	ALKBH1			-1.25786
										NP_001276049.1		metal ion binding;protein binding;RNA binding	84186	ENSG00000147905.17	ZCCHC7		RNA degradation	-1.25786
										NP_057488.1	cell organization and biogenesis;metabolic process;regulation of biological process	catalytic activity;protein binding	51504	ENSG00000173113.6	TRMT112			-1.25628
										NP_079221.2	metabolic process;regulation of biological process	nucleotide binding;protein binding	80010	ENSG00000178966.16	RMI1		Fanconi anemia pathway	-1.25628
										NP_001305715.1	metabolic process;response to stimulus;transport	catalytic activity;protein binding;transporter activity	1327	ENSG00000131143.8	COX4I1	Electron Transport Chain	Cardiac muscle contraction; Parkinson's disease; Non-alcoholic fatty liver disease (NAFLD); Alzheimer's disease; Huntington's disease; Metabolic pathways; Oxidative phosphorylation	-1.25471
										NP_001217.2	cell death;cell differentiation;metabolic process;regulation of biological process;response to stimulus	catalytic activity;protein binding	839	ENSG00000138794.9	CASP6	Parkinsons Disease Pathway; MAPK Signaling Pathway; Apoptosis; Apoptosis Modulation by HSP70; Fas Ligand (FasL) pathway and Stress induction of Heat Shock Proteins (HSP) regulation; Nanomaterial induced apoptosis	Apoptosis	-1.25471
										NP_071732.1	cell organization and biogenesis;cellular homeostasis;metabolic process;regulation of biological process;response to stimulus;transport	catalytic activity;nucleotide binding;protein binding	23682	ENSG00000123892.11	RAB38	Endoderm Differentiation		-1.25471
										NP_116558.1	metabolic process;regulation of biological process;response to stimulus	catalytic activity;DNA binding;protein binding	5432	ENSG00000102978.12	POLR2C	Eukaryotic Transcription Initiation	Pyrimidine metabolism; Purine metabolism; Metabolic pathways; Huntington's disease; RNA polymerase; Epstein-Barr virus infection	-1.25471
										NP_001008389.1	metabolic process;regulation of biological process	metal ion binding;protein binding;RNA binding	493856	ENSG00000145354.9	CISD2			-1.25471
										XP_006719604.1	metabolic process	RNA binding	5939		RBMS2			-1.25471
										NP_872282.1	metabolic process	catalytic activity;nucleotide binding	51004	ENSG00000119723.16	COQ6		Metabolic pathways; Ubiquinone and other terpenoid-quinone biosynthesis	-1.25471
										NP_002703.1	regulation of biological process	enzyme regulator activity;protein binding	5510	ENSG00000115685.14	PPP1R7			-1.25471
										XP_006715516.1	cellular homeostasis;regulation of biological process;transport	enzyme regulator activity;protein binding	25998		IBTK			-1.25471
										NP_001018146.1	cell organization and biogenesis;cellular homeostasis;metabolic process;regulation of biological process;response to stimulus;transport	catalytic activity;DNA binding;metal ion binding;nucleotide binding;protein binding;RNA binding	654364; 4830; 4831	ENSG00000011052.21	NME1-NME2	Nucleotide Metabolism	Purine metabolism; Metabolic pathways; Pyrimidine metabolism	-1.25313
										NP_004299.1	regulation of biological process;response to stimulus;transport	enzyme regulator activity;protein binding	392	ENSG00000175220.11	ARHGAP1			-1.25313
										NP_009215.1	cell organization and biogenesis;regulation of biological process;response to stimulus	nucleotide binding;protein binding;RNA binding	11344	ENSG00000247596.8	TWF2			-1.25313
										NP_005660.4		protein binding	7905	ENSG00000129625.12	REEP5			-1.25313
										NP_002699.1	cell division;metabolic process;regulation of biological process;response to stimulus	catalytic activity;metal ion binding;protein binding	5499	ENSG00000172531.14	PPP1CA	Nicotine Activity on Dopaminergic Neurons; Common Pathways Underlying Drug Addiction	Herpes simplex infection; Proteoglycans in cancer; Hippo signaling pathway; Vascular smooth muscle contraction; cAMP signaling pathway; mRNA surveillance pathway; Adrenergic signaling in cardiomyocytes; Amphetamine addiction; Platelet activation; Inflammatory mediator regulation of TRP channels; Oxytocin signaling pathway; Oocyte meiosis; cGMP-PKG signaling pathway; Regulation of actin cytoskelet…	-1.25313
										NP_001305687.1	defense response;metabolic process;regulation of biological process;response to stimulus	catalytic activity;DNA binding;metal ion binding;RNA binding	4799		NFX1	Fas Ligand (FasL) pathway and Stress induction of Heat Shock Proteins (HSP) regulation		-1.25313
										NP_059118.2	regulation of biological process;response to stimulus;transport	metal ion binding;protein binding	51806	ENSG00000178372.7	CALML5	Alzheimers Disease	Renin secretion; Oocyte meiosis; Vascular smooth muscle contraction; Pertussis; Glioma; cAMP signaling pathway; Oxytocin signaling pathway; Inflammatory mediator regulation of TRP channels; Amphetamine addiction; Alzheimer's disease; Dopaminergic synapse; Tuberculosis; Circadian entrainment; Ras signaling pathway; Neurotrophin signaling pathway; Gastric acid secretion; Phosphatidylinositol signal…	-1.25313
										NP_002028.1	cell differentiation;cell organization and biogenesis;cell proliferation;cellular component movement;coagulation;defense response;development;metabolic process;regulation of biological process;response to stimulus;transport	catalytic activity;metal ion binding;nucleotide binding;protein binding;signal transducer activity	2534	ENSG00000010810.17	FYN	T-Cell Receptor and Co-stimulatory Signaling; Interleukin-11 Signaling Pathway; Prolactin Signaling Pathway; Interferon type I signaling pathways; Kit receptor signaling pathway; IL-7 Signaling Pathway; T-Cell antigen Receptor (TCR) Signaling Pathway; Ectoderm Differentiation; B Cell Receptor Signaling Pathway; VEGFA-VEGFR2 Signaling Pathway; Brain-Derived Neurotrophic Factor (BDNF) signaling pat…	Cholinergic synapse; Measles; Phospholipase D signaling pathway; T cell receptor signaling pathway; Viral myocarditis; Adherens junction; Prion diseases; Platelet activation; Natural killer cell mediated cytotoxicity; Axon guidance; Pathogenic Escherichia coli infection; Fc epsilon RI signaling pathway; Osteoclast differentiation; Sphingolipid signaling pathway; Focal adhesion	-1.25313
										NP_659486.2	metabolic process	catalytic activity;protein binding	134510	ENSG00000164332.7	UBLCP1			-1.25313
										NP_001028675.1	cell organization and biogenesis;regulation of biological process;response to stimulus;transport	catalytic activity;metal ion binding;nucleotide binding;protein binding;signal transducer activity	51128	ENSG00000152700.13	SAR1B	Sterol Regulatory Element-Binding Proteins (SREBP) signalling	Protein processing in endoplasmic reticulum; Legionellosis	-1.25313
										NP_006615.2	cell organization and biogenesis;cell proliferation;defense response;metabolic process;regulation of biological process;response to stimulus	DNA binding;metal ion binding;protein binding	10771	ENSG00000015171.19	ZMYND11	Regulation of toll-like receptor signaling pathway		-1.25313
										XP_011541640.2			285605		DTWD2			-1.25313
										NP_001162582.1	cell organization and biogenesis;cellular homeostasis;metabolic process;regulation of biological process;transport	antioxidant activity;catalytic activity;metal ion binding;protein binding	9997	ENSG00000130489.14; ENSG00000284194.1	SCO2	Copper homeostasis	Central carbon metabolism in cancer	-1.25313
										NP_073753.3		protein binding	64866	ENSG00000163814.7	CDCP1			-1.25156
										NP_004773.1	cell organization and biogenesis;metabolic process;transport	protein binding	9342	ENSG00000099940.11	SNAP29		SNARE interactions in vesicular transport	-1.25156
										NP_001083060.1	metabolic process;transport	catalytic activity;transporter activity	440567	ENSG00000233954.6	UQCRHL		Non-alcoholic fatty liver disease (NAFLD); Cardiac muscle contraction; Alzheimer's disease; Huntington's disease; Metabolic pathways; Oxidative phosphorylation; Parkinson's disease	-1.25156
										NP_061899.2	cellular homeostasis;regulation of biological process;response to stimulus;transport	transporter activity	54499	ENSG00000143183.16	TMCO1			-1.25156
										XP_005270768.1	regulation of biological process;transport	protein binding;transporter activity	23633		KPNA6			-1.25156
										XP_011533097.1	cell organization and biogenesis;cellular homeostasis;metabolic process;response to stimulus	catalytic activity;DNA binding;metal ion binding;nucleotide binding;protein binding	5426		POLE	Retinoblastoma (RB) in Cancer; G1 to S cell cycle control; DNA Replication		-1.25
										NP_001307804.1	metabolic process;response to stimulus	catalytic activity	54878	ENSG00000074603.18	DPP8			-1.25
										XP_016873282.1	defense response;metabolic process;regulation of biological process;response to stimulus	DNA binding;protein binding	4798		NFRKB			-1.25
										XP_011510519.1	cell differentiation;cell organization and biogenesis;defense response;metabolic process;regulation of biological process;response to stimulus	catalytic activity;DNA binding;metal ion binding;nucleotide binding;protein binding	9759		HDAC4	VEGFA-VEGFR2 Signaling Pathway; MicroRNAs in cardiomyocyte hypertrophy; Cell Cycle; Cardiac Hypertrophic Response; Endochondral Ossification		-1.25
										NP_001026886.1	metabolic process;regulation of biological process;response to stimulus	DNA binding;protein binding;RNA binding	64859	ENSG00000173559.12	NABP1			-1.25
										NP_001291744.1	metabolic process;regulation of biological process;response to stimulus	DNA binding;protein binding	23152		CIC			-1.25
										NP_612213.2	metabolic process	catalytic activity	171586	ENSG00000158201.9	ABHD3			-1.25
