# Supplementary material for: Divergent organ-specific isogenic metastatic cell lines identified using multi-omics exhibit differential drug sensitivity
Source: PLoS One. 2020 Nov 16;15(11):e0242384. doi: 10.1371/journal.pone.0242384 (PMC7668614; doi:10.1371/journal.pone.0242384)
Supplement: S15 Spreadsheet — (XLSX) [file pone.0242384.s072.xlsx]

## Sheet: S15-Lu-435-to-1oT-435 Up&DN
Accession	Biological Process	Molecular Function	Entrez Gene ID	Ensembl Gene ID	Gene Symbol	WikiPathways	KEGG Pathways	FC Lung-435 / 1o Tumor-435		Accession	Biological Process	Molecular Function	Entrez Gene ID	Ensembl Gene ID	Gene Symbol	WikiPathways	KEGG Pathways	FC Lung-435 / 1o Tumor-435
NP_852478.1	cell organization and biogenesis;cellular component movement;regulation of biological process;response to stimulus	metal ion binding;protein binding	3672	ENSG00000213949.8	ITGA1	Signaling of Hepatocyte Growth Factor Receptor; Regulation of Actin Cytoskeleton; miRNA targets in ECM and membrane receptors; Arrhythmogenic Right Ventricular Cardiomyopathy; Integrin-mediated Cell Adhesion; NOTCH1 regulation of human endothelial cell calcification	Focal adhesion; PI3K-Akt signaling pathway; Dilated cardiomyopathy; Regulation of actin cytoskeleton; Hematopoietic cell lineage; Arrhythmogenic right ventricular cardiomyopathy (ARVC); Hypertrophic cardiomyopathy (HCM); ECM-receptor interaction	100		NP_689866.1	metabolic process;regulation of biological process;response to stimulus	catalytic activity;nucleotide binding;protein binding	7325	ENSG00000182247.9	UBE2E2		Ubiquitin mediated proteolysis	-100
NP_005572.2	regulation of biological process;response to stimulus	protein binding;receptor activity;signal transducer activity	4059	ENSG00000187244.10	BCAM			100		NP_066273.1	regulation of biological process	protein binding	605	ENSG00000282873.1; ENSG00000110987.8	BCL7A			-100
XP_016861165.1	metabolic process;regulation of biological process	protein binding	116931		MED12L			5.587		NP_005233.3	cell differentiation;cell organization and biogenesis;cell proliferation;cellular component movement;cellular homeostasis;coagulation;defense response;metabolic process;regulation of biological process;response to stimulus;transport	catalytic activity;metal ion binding;protein binding;receptor activity;signal transducer activity	2150		F2RL1	GPCRs, Class A Rhodopsin-like	Inflammatory mediator regulation of TRP channels; African trypanosomiasis; Neuroactive ligand-receptor interaction	-100
NP_778253.2	cell death;cell organization and biogenesis	structural molecule activity	374454	ENSG00000189182.9	KRT77			4.969		NP_036374.1	cell organization and biogenesis;development;regulation of biological process;response to stimulus	protein binding;signal transducer activity	22943	ENSG00000107984.9	DKK1	Wnt/beta-catenin Signaling Pathway in Leukemia; Endoderm Differentiation; Primary Focal Segmental Glomerulosclerosis FSGS; VEGFA-VEGFR2 Signaling Pathway; EDA Signalling in Hair Follicle Development; Mesodermal Commitment Pathway; Differentiation Pathway; Cardiac Progenitor Differentiation; Role of Osx and miRNAs in tooth development	Wnt signaling pathway	-100
NP_002386.1	cell organization and biogenesis;metabolic process;regulation of biological process;response to stimulus	catalytic activity;metal ion binding;nucleotide binding	4199	ENSG00000065833.8	ME1	NRF2 pathway; PPAR signaling pathway	Metabolic pathways; PPAR signaling pathway; Pyruvate metabolism; Carbon metabolism	4.889		XP_016867753.1	regulation of biological process;response to stimulus	catalytic activity;metal ion binding;protein binding	5137		PDE1C	G Protein Signaling Pathways		-100
NP_002766.1	cell differentiation;cell organization and biogenesis;metabolic process;regulation of biological process	catalytic activity;protein binding	5654	ENSG00000166033.11	HTRA1			4.147		XP_005248950.1	cell differentiation;metabolic process;regulation of biological process;response to stimulus	receptor activity;signal transducer activity	221395		ADGRF5	GPCRs, Other		-100
XP_016870749.1	metabolic process	catalytic activity;protein binding	883		KYAT1			3.724		NP_937790.2	metabolic process	catalytic activity	116236	ENSG00000168792.4	ABHD15			-100
NP_060821.3	cell organization and biogenesis;regulation of biological process	metal ion binding;protein binding	55785	ENSG00000180263.13	FGD6			3.421		NP_705694.2	cell death;cell organization and biogenesis;response to stimulus	protein binding;structural molecule activity	3860		KRT13			-11.7647
XP_011512598.1	cell differentiation;cell proliferation;metabolic process;regulation of biological process	protein binding	129685	ENSG00000137413.15	TAF8			3.115		NP_062427.1	cell organization and biogenesis;regulation of biological process	metal ion binding;protein binding;RNA binding	6275	ENSG00000196154.11	S100A4			-11.236
NP_001028216.1	cell communication;cell organization and biogenesis;cell proliferation;metabolic process;regulation of biological process;response to stimulus;transport	catalytic activity;metal ion binding;nucleotide binding;protein binding	2752	ENSG00000135821.17	GLUL	Amino Acid metabolism; TNF alpha Signaling Pathway	GABAergic synapse; Glutamatergic synapse; Metabolic pathways; Biosynthesis of amino acids; Arginine biosynthesis; Nitrogen metabolism; Alanine, aspartate and glutamate metabolism; Glyoxylate and dicarboxylate metabolism	2.895		XP_011535542.1	cell differentiation;cell organization and biogenesis;regulation of biological process;transport	protein binding	85439		STON2			-9.09091
NP_001289546.1	metabolic process	catalytic activity	97	ENSG00000119640.8	ACYP1			2.806		XP_006716104.1	cell organization and biogenesis;cellular component movement;transport	catalytic activity;motor activity;protein binding	55112		WDR60			-8.13008
NP_065084.2	cell differentiation;cell organization and biogenesis;cell proliferation;metabolic process;regulation of biological process	protein binding	1295	ENSG00000144810.15	COL8A1			2.56		NP_009016.1	metabolic process;regulation of biological process;response to stimulus;transport	metal ion binding;protein binding;transporter activity	11167	ENSG00000163430.11	FSTL1			-7.75194
NP_001333475.1	metabolic process;transport	catalytic activity;protein binding	1384		CRAT	Fatty Acid Beta Oxidation		2.542		NP_001240837.1	cell communication;cell differentiation;metabolic process;regulation of biological process;response to stimulus;transport	catalytic activity	8644	ENSG00000196139.13	AKR1C3	Metapathway biotransformation; Benzo(a)pyrene metabolism	Ovarian steroidogenesis; Steroid hormone biosynthesis; Arachidonic acid metabolism; Metabolic pathways	-7.19424
NP_001019636.1	cell differentiation;cell organization and biogenesis;metabolic process;regulation of biological process;response to stimulus	antioxidant activity;catalytic activity;DNA binding;metal ion binding;protein binding	6648	ENSG00000112096.16	SOD2	Selenium Micronutrient Network; DNA Damage Response (only ATM dependent); Vitamin B12 Metabolism; Folate Metabolism; One carbon metabolism and related pathways; VEGFA-VEGFR2 Signaling Pathway; Oxidative Stress	Peroxisome; FoxO signaling pathway; Huntington's disease; Longevity regulating pathway - multiple species; Longevity regulating pathway	2.476		NP_219499.1		catalytic activity;motor activity;protein binding	83992	ENSG00000077063.10	CTTNBP2			-6.99301
NP_001341936.1	cell growth;cell organization and biogenesis;cellular homeostasis;metabolic process;regulation of biological process;response to stimulus;transport	DNA binding;enzyme regulator activity;protein binding;RNA binding	4869		NPM1			2.42		NP_071411.1	metabolic process	catalytic activity;metal ion binding;nucleotide binding;protein binding	64080	ENSG00000171174.13	RBKS		Pentose phosphate pathway	-6.66667
XP_016869290.1	cell differentiation;cell organization and biogenesis;metabolic process;regulation of biological process;transport	DNA binding;metal ion binding;protein binding	7227		TRPS1			2.408		NP_001121123.1	cellular homeostasis;defense response;metabolic process;regulation of biological process;response to stimulus;transport	catalytic activity;enzyme regulator activity;protein binding	4688	ENSG00000116701.14	NCF2	TYROBP Causal Network; VEGFA-VEGFR2 Signaling Pathway; Microglia Pathogen Phagocytosis Pathway; Brain-Derived Neurotrophic Factor (BDNF) signaling pathway	Phagosome; Leishmaniasis; Leukocyte transendothelial migration; Osteoclast differentiation	-5.84795
XP_011512267.2	metabolic process	DNA binding;metal ion binding;protein binding;RNA binding	134218		DNAJC21			2.388		XP_011510864.1	metabolic process;regulation of biological process;response to stimulus	catalytic activity;metal ion binding;protein binding;signal transducer activity	23007		PLCH1			-5.78035
NP_076983.1	metabolic process	protein binding;RNA binding	79050	ENSG00000184967.6	NOC4L			2.366		NP_001020402.1		protein binding	448834	ENSG00000203786.6	KPRP			-5.74713
NP_061984.2	cell organization and biogenesis;regulation of biological process;response to stimulus	protein binding;receptor activity;signal transducer activity	3122	ENSG00000204287.13; ENSG00000227993.9; ENSG00000277263.1	HLA-DRA	Cytokines and Inflammatory Response; Allograft Rejection	Systemic lupus erythematosus; HTLV-I infection; Epstein-Barr virus infection; Antigen processing and presentation; Inflammatory bowel disease (IBD); Staphylococcus aureus infection; Phagosome; Cell adhesion molecules (CAMs); Hematopoietic cell lineage; Influenza A; Herpes simplex infection; Leishmaniasis; Rheumatoid arthritis; Autoimmune thyroid disease; Allograft rejection; Intestinal immune net…	2.347		XP_016858726.1	metabolic process	catalytic activity;metal ion binding	11227		GALNT5			-5.46448
XP_011535188.1	regulation of biological process		55051		NRDE2			2.346		NP_001317284.1	metabolic process	catalytic activity;protein binding	93611	ENSG00000132879.13	FBXO44			-5.02513
NP_001301006.1	cellular component movement;coagulation;metabolic process;regulation of biological process;transport	enzyme regulator activity;metal ion binding	5627		PROS1	Complement and Coagulation Cascades		2.336		NP_001120817.2		protein binding	2579; 100008586; 26748; 645073; 729428	ENSG00000236362.8; ENSG00000215269.5	GAGE12B			-4.97512
NP_003369.2	defense response;metabolic process;regulation of biological process;reproduction;response to stimulus;transport	protein binding	7425	ENSG00000128564.6	VGF			2.253		NP_005546.2	cell death;cell organization and biogenesis;metabolic process	catalytic activity;motor activity;protein binding;structural molecule activity	3854	ENSG00000185479.5	KRT6B			-4.78469
NP_057046.1	metabolic process	RNA binding	51077	ENSG00000119616.11	FCF1		Ribosome biogenesis in eukaryotes	2.196		NP_001198.2	metabolic process;regulation of biological process;transport	protein binding;RNA binding	689	ENSG00000145741.15	BTF3			-4.78469
XP_006713890.1	metabolic process;regulation of biological process;transport	protein binding	9711		RUBCN			2.146		XP_011535119.1	cell organization and biogenesis;metabolic process	metal ion binding;nucleotide binding;protein binding	51199		NIN			-4.54545
NP_114381.1	cell organization and biogenesis;metabolic process;regulation of biological process;reproduction	catalytic activity;protein binding;RNA binding	7458	ENSG00000106682.14	EIF4H	Translation Factors		2.13		NP_005545.1	cell death;cell differentiation;cell organization and biogenesis;defense response;metabolic process;regulation of biological process;response to stimulus	protein binding;structural molecule activity	3853	ENSG00000205420.10	KRT6A	Ectoderm Differentiation		-4.38596
NP_004540.1	cell organization and biogenesis;metabolic process;transport	catalytic activity	4718; 100532726	ENSG00000151366.12	NDUFC2-KCTD14	Electron Transport Chain; Oxidative phosphorylation	Non-alcoholic fatty liver disease (NAFLD); Parkinson's disease; Oxidative phosphorylation; Huntington's disease; Metabolic pathways; Alzheimer's disease	2.086		XP_016855293.1	cell organization and biogenesis	metal ion binding;structural molecule activity	388560; 107985332		ERVFRD-2			-4.36681
NP_002003.1	cell death;metabolic process;regulation of biological process;response to stimulus	catalytic activity;nucleotide binding;protein binding	2272	ENSG00000189283.9	FHIT		Purine metabolism; Small cell lung cancer; Non-small cell lung cancer	2.083		NP_001040625.1	cellular component movement;regulation of biological process;response to stimulus	protein binding	10276	ENSG00000173848.18	NET1	Apoptosis-related network due to altered Notch3 in ovarian cancer		-4.36681
NP_001229971.1	regulation of biological process;response to stimulus	protein binding	3107	ENSG00000233841.11	HLA-C	Proteasome Degradation; Allograft Rejection		2.068		NP_065803.2	cell organization and biogenesis;regulation of biological process;response to stimulus	receptor activity;signal transducer activity	57512	ENSG00000151025.9	GPR158			-4.2735
NP_058197.2	defense response;metabolic process;regulation of biological process;response to stimulus	catalytic activity;metal ion binding;nucleotide binding;protein binding;RNA binding	4939	ENSG00000111335.12	OAS2		Measles; Influenza A; Herpes simplex infection; NOD-like receptor signaling pathway; Hepatitis C	2.032		NP_115752.1	regulation of biological process;response to stimulus	signal transducer activity	84336	ENSG00000091947.9	TMEM101			-4.2735
NP_001340926.1	cell organization and biogenesis;metabolic process;regulation of biological process	catalytic activity;metal ion binding;protein binding	23081		KDM4C			2.01		NP_000497.1	cellular component movement;cellular homeostasis;coagulation;defense response;development;metabolic process;regulation of biological process;response to stimulus;transport	catalytic activity;metal ion binding;protein binding;receptor activity;signal transducer activity	2147	ENSG00000180210.14	F2	Blood Clotting Cascade; Vitamin B12 Metabolism; Folate Metabolism; Selenium Micronutrient Network; IL1 and megakaryocytes in obesity; Complement and Coagulation Cascades; Regulation of Actin Cytoskeleton	Regulation of actin cytoskeleton; Neuroactive ligand-receptor interaction; Complement and coagulation cascades	-4
NP_001276737.1	cell death;cell organization and biogenesis;metabolic process;regulation of biological process;response to stimulus	metal ion binding;protein binding;structural molecule activity	1410	ENSG00000109846.7	CRYAB		Longevity regulating pathway - multiple species; Protein processing in endoplasmic reticulum	2.005		NP_689449.1	cell organization and biogenesis;regulation of biological process;response to stimulus	enzyme regulator activity;protein binding	11135	ENSG00000128283.6	CDC42EP1			-3.89105
NP_055055.1	cell organization and biogenesis;cellular component movement;development;metabolic process;regulation of biological process;response to stimulus	metal ion binding;protein binding	8994	ENSG00000144791.9	LIMD1		Hippo signaling pathway -multiple species; Hippo signaling pathway	2.002		NP_068556.2	cell communication;cell differentiation;cell organization and biogenesis;metabolic process;regulation of biological process;response to stimulus	DNA binding;protein binding	3170	ENSG00000125798.14	FOXA2	Mesodermal Commitment Pathway; Endoderm Differentiation; Ectoderm Differentiation; Dopaminergic Neurogenesis; Cardiac Progenitor Differentiation; Heart Development		-3.84615
XP_005258334.1	cell organization and biogenesis;metabolic process;regulation of biological process;response to stimulus;transport	protein binding;receptor activity;signal transducer activity;transporter activity	4864		NPC1	Irinotecan Pathway		1.983		NP_000413.1	cell death;cell organization and biogenesis;regulation of biological process;response to stimulus	protein binding;receptor activity;signal transducer activity;structural molecule activity	3872	ENSG00000128422.15	KRT17			-3.77358
NP_055504.2	cell differentiation;cell organization and biogenesis;regulation of biological process;response to stimulus	protein binding	55619	ENSG00000135905.18	DOCK10			1.98		NP_002956.1	cell communication;cell death;cellular component movement;defense response;metabolic process;regulation of biological process;response to stimulus;transport	antioxidant activity;catalytic activity;metal ion binding;protein binding;signal transducer activity	6280	ENSG00000163220.10	S100A9	IL1 and megakaryocytes in obesity		-3.663
NP_071436.1		protein binding	64115	ENSG00000107738.19	VSIR			1.945		NP_000230.1	defense response;metabolic process;response to stimulus;transport	catalytic activity;protein binding	4069	ENSG00000090382.6	LYZ		Salivary secretion	-3.27869
NP_001025162.1	metabolic process	catalytic activity;protein binding	64745	ENSG00000165792.17	METTL17			1.919		XP_011508972.1	cell organization and biogenesis;cellular component movement	protein binding	150483		TEKT4			-3.26797
NP_001188412.1	metabolic process;regulation of biological process;response to stimulus	catalytic activity;DNA binding;metal ion binding;protein binding;RNA binding	2023		ENO1	Glycolysis and Gluconeogenesis		1.912		NP_001191815.1	cell organization and biogenesis;regulation of biological process;response to stimulus;transport	catalytic activity;nucleotide binding;protein binding	339122	ENSG00000172780.16	RAB43			-3.24675
NP_001305422.1	cell organization and biogenesis;cellular component movement;regulation of biological process;transport	protein binding	8100	ENSG00000032742.17	IFT88	Endochondral Ossification		1.912		NP_005502.1		protein binding	2315	ENSG00000120215.9	MLANA			-3.19489
XP_016874952.1	regulation of biological process;response to stimulus		51768		TM7SF3			1.898		NP_001164015.1	cell communication;cell death;metabolic process;regulation of biological process;response to stimulus	catalytic activity;enzyme regulator activity;protein binding;signal transducer activity	192111		PGAM5			-3.15457
NP_001026853.1	defense response;regulation of biological process;response to stimulus	protein binding	3437	ENSG00000119917.13	IFIT3			1.893		NP_066925.1	cell organization and biogenesis;cellular component movement;regulation of biological process;response to stimulus	enzyme regulator activity	10653	ENSG00000167642.12	SPINT2			-3.1348
NP_000101.2	metabolic process	catalytic activity;metal ion binding;nucleotide binding;protein binding	1806	ENSG00000188641.12	DPYD	TYROBP Causal Network; Fluoropyrimidine Activity	Pantothenate and CoA biosynthesis; Drug metabolism - other enzymes; Metabolic pathways; beta-Alanine metabolism; Pyrimidine metabolism	1.891		NP_001293009.1	metabolic process;regulation of biological process	catalytic activity;metal ion binding;protein binding	4008	ENSG00000136153.19	LMO7		Adherens junction	-3.125
NP_004346.1	cell organization and biogenesis;cell proliferation;cellular component movement;defense response;metabolic process;regulation of biological process;response to stimulus;transport	protein binding;receptor activity;signal transducer activity	972	ENSG00000019582.14	CD74			1.874		NP_872434.2	cell organization and biogenesis;cellular component movement;regulation of biological process	protein binding	348807	ENSG00000163885.11	CFAP100			-3.09598
XP_006712803.1	cellular component movement;transport	metal ion binding;protein binding	79083		MLPH			1.87		NP_001255.3	cell death;cell differentiation;regulation of biological process	protein binding	1041		CDSN			-3.0581
NP_612364.2	metabolic process;transport	catalytic activity;protein binding	90507	ENSG00000141295.13	SCRN2			1.86		NP_000044.2	cellular homeostasis;response to stimulus;transport	catalytic activity;metal ion binding;nucleotide binding;protein binding;transporter activity	540	ENSG00000123191.14	ATP7B	Copper homeostasis	Platinum drug resistance	-3.04878
NP_001124317.1	cell differentiation;cell organization and biogenesis;defense response;metabolic process;regulation of biological process;response to stimulus;transport	DNA binding;metal ion binding;protein binding	604	ENSG00000113916.17	BCL6	DNA Damage Response (only ATM dependent); Mecp2 and Associated Rett Syndrome; B Cell Receptor Signaling Pathway	Transcriptional misregulation in cancer; FoxO signaling pathway	1.854		NP_001032221.1	cell organization and biogenesis	protein binding	116840	ENSG00000170037.13	CNTROB			-2.99401
NP_000192.2	cell communication;cell organization and biogenesis;cellular component movement;cellular homeostasis;defense response;regulation of biological process;response to stimulus	protein binding;receptor activity;signal transducer activity	3383	ENSG00000090339.8	ICAM1	VEGFA-VEGFR2 Signaling Pathway; IL1 and megakaryocytes in obesity; RANKL/RANK (Receptor activator of NFKB (ligand)) Signaling Pathway; Type II interferon signaling (IFNG); Selenium Micronutrient Network; Spinal Cord Injury; Photodynamic therapy-induced NF-kB survival signaling; Interleukin-11 Signaling Pathway; Vitamin B12 Metabolism; Folate Metabolism	TNF signaling pathway; Influenza A; Malaria; Cell adhesion molecules (CAMs); Viral myocarditis; AGE-RAGE signaling pathway in diabetic complications; African trypanosomiasis; Natural killer cell mediated cytotoxicity; Staphylococcus aureus infection; Epstein-Barr virus infection; Leukocyte transendothelial migration; HTLV-I infection; Rheumatoid arthritis; NF-kappa B signaling pathway	1.844		NP_001239002.1	cell organization and biogenesis	protein binding;structural molecule activity	9351	ENSG00000065054.13	SLC9A3R2			-2.96736
NP_061820.1	cell death;cell organization and biogenesis;metabolic process;regulation of biological process;response to stimulus;transport	catalytic activity;metal ion binding;protein binding	54205	ENSG00000172115.8	CYCS	Nanomaterial induced apoptosis; miRNA Regulation of DNA Damage Response; Parkinsons Disease Pathway; Apoptosis Modulation by HSP70; Apoptosis; Oxidative Damage; Alzheimers Disease; DNA Damage Response; AGE/RAGE pathway; Fas Ligand (FasL) pathway and Stress induction of Heat Shock Proteins (HSP) regulation	Pathways in cancer; Herpes simplex infection; Hepatitis B; p53 signaling pathway; Apoptosis; Influenza A; Apoptosis - multiple species; Sulfur metabolism; Huntington's disease; Small cell lung cancer; Alzheimer's disease; Platinum drug resistance; Toxoplasmosis; Metabolic pathways; Amyotrophic lateral sclerosis (ALS); Non-alcoholic fatty liver disease (NAFLD); Parkinson's disease; Tuberculosis; C…	1.82		NP_005349.3	metabolic process;regulation of biological process	catalytic activity;metal ion binding;protein binding	4008	ENSG00000136153.19	LMO7			-2.86533
NP_001307752.1			84058		WDR54			1.819		XP_005265227.2	cellular component movement;defense response;metabolic process;regulation of biological process;response to stimulus	catalytic activity;nucleotide binding;protein binding;receptor activity;signal transducer activity	4486		MST1R			-2.849
NP_001091949.1	regulation of biological process;response to stimulus	protein binding	3134	ENSG00000204642.13	HLA-F	Allograft Rejection; Proteasome Degradation		1.816		NP_071393.2	regulation of biological process;response to stimulus	protein binding	63943	ENSG00000223666.2; ENSG00000204315.3; ENSG00000230907.2	FKBPL			-2.80112
NP_073568.2	cell organization and biogenesis;cellular homeostasis;metabolic process;regulation of biological process;response to stimulus	DNA binding;protein binding;RNA binding	64710	ENSG00000069275.12	NUCKS1			1.813		NP_036364.2	metabolic process;regulation of biological process	protein binding;RNA binding	284119	ENSG00000177469.12	CAVIN1			-2.7933
NP_001033791.1	regulation of biological process;transport	protein binding;structural molecule activity	56990	ENSG00000158985.13	CDC42SE2			1.813		NP_000499.1	cell organization and biogenesis;coagulation;defense response;metabolic process;regulation of biological process;response to stimulus;transport	metal ion binding;protein binding;structural molecule activity	2243	ENSG00000171560.14	FGA	Blood Clotting Cascade; VEGFA-VEGFR2 Signaling Pathway	Complement and coagulation cascades; Platelet activation	-2.6738
XP_011542335.1	cell organization and biogenesis;cellular component movement;defense response;response to stimulus;transport	protein binding	1130		LYST			1.795		NP_008868.3	metabolic process;regulation of biological process;response to stimulus	catalytic activity;protein binding;RNA binding	6613	ENSG00000188612.11	SUMO2		RNA transport	-2.66667
NP_001120717.1	cell differentiation;cellular homeostasis;regulation of biological process;response to stimulus;transport	protein binding;transporter activity	56262	ENSG00000136802.11	LRRC8A			1.79		XP_011533736.1	cell differentiation;cell organization and biogenesis;metabolic process	protein binding;structural molecule activity	1303		COL12A1			-2.62467
XP_016870504.1	cell organization and biogenesis;metabolic process;regulation of biological process;transport	DNA binding;enzyme regulator activity;protein binding	6418		SET			1.787		XP_016878632.1	regulation of biological process;response to stimulus	protein binding;RNA binding	27327		TNRC6A			-2.6178
NP_001448.2	cell differentiation;cell organization and biogenesis;development;regulation of biological process;response to stimulus	protein binding;RNA binding	2317	ENSG00000136068.14	FLNB	VEGFA-VEGFR2 Signaling Pathway	Proteoglycans in cancer; MAPK signaling pathway; Salmonella infection; Focal adhesion	1.78		NP_776257.1	regulation of biological process;response to stimulus	receptor activity;signal transducer activity	317705		VN1R5			-2.61097
NP_009031.1	cell organization and biogenesis;metabolic process;transport	catalytic activity;transporter activity	521	ENSG00000169020.9	ATP5I	Oxidative phosphorylation; Electron Transport Chain	Oxidative phosphorylation; Metabolic pathways	1.779		NP_037451.1	metabolic process	antioxidant activity;catalytic activity;protein binding	29914	ENSG00000120942.13	UBIAD1			-2.61097
NP_005715.1	regulation of biological process;response to stimulus		10099	ENSG00000140391.14	TSPAN3			1.778		NP_001230013.1	cell differentiation;cell organization and biogenesis;cellular component movement;cellular homeostasis;metabolic process;regulation of biological process;response to stimulus;transport	DNA binding;protein binding	3091	ENSG00000100644.16	HIF1A	Oncostatin M Signaling Pathway; Photodynamic therapy-induced HIF-1 survival signaling; Angiogenesis; Notch Signaling Pathway; Focal Adhesion-PI3K-Akt-mTOR-signaling pathway; Hepatitis C and Hepatocellular Carcinoma; miR-148a/miR-31/FIH1/HIF1alpha-Notch signaling in glioblastoma; Sudden Infant Death Syndrome (SIDS) Susceptibility Pathways; AGE/RAGE pathway; Adipogenesis; LncRNA-mediated mechanisms…		-2.5641
NP_003176.2	cell organization and biogenesis;metabolic process;regulation of biological process	DNA binding;protein binding	6874	ENSG00000130699.18	TAF4		Herpes simplex infection; Basal transcription factors; Huntington's disease	1.775		NP_001164014.1	cell communication;cell death;metabolic process;regulation of biological process;response to stimulus	catalytic activity;enzyme regulator activity;protein binding;signal transducer activity	192111	ENSG00000247077.6	PGAM5		TNF signaling pathway	-2.55754
NP_006485.2	cell differentiation;metabolic process;regulation of biological process	DNA binding	2077	ENSG00000105722.9	ERF			1.77		NP_001019386.1	cell organization and biogenesis;regulation of biological process	metal ion binding;protein binding	54751	ENSG00000162458.12	FBLIM1			-2.5
NP_001131024.1	metabolic process;regulation of biological process	DNA binding;protein binding;RNA binding	9208	ENSG00000124831.18	LRRFIP1			1.765		XP_011534830.1		catalytic activity;protein binding	161436		EML5			-2.5
XP_011516649.1	cell death;cellular homeostasis;metabolic process;regulation of biological process;response to stimulus	catalytic activity;metal ion binding;protein binding	2021		ENDOG			1.764		XP_006711023.1	cell differentiation;regulation of biological process;response to stimulus;transport	protein binding;transporter activity	84230		LRRC8C			-2.5
NP_055214.1	regulation of biological process;response to stimulus		27075	ENSG00000106537.7	TSPAN13			1.76		NP_001080.2	metabolic process;response to stimulus;transport	catalytic activity;nucleotide binding;transporter activity	21	ENSG00000167972.13	ABCA3		ABC transporters	-2.47525
NP_056009.1	regulation of biological process;transport	catalytic activity;motor activity;nucleotide binding;protein binding	4642	ENSG00000176658.16	MYO1D			1.759		NP_060193.2	transport	nucleotide binding	54863	ENSG00000198113.2	TOR4A			-2.46914
XP_011544158.2	cell organization and biogenesis;metabolic process	catalytic activity;metal ion binding;protein binding	4706		NDUFAB1	Electron Transport Chain; Oxidative phosphorylation		1.759		NP_005441.1	cell differentiation;cell organization and biogenesis;cellular component movement;development;regulation of biological process;response to stimulus	protein binding	9241	ENSG00000183691.4	NOG	Mesodermal Commitment Pathway; Differentiation Pathway; Bone Morphogenic Protein (BMP) Signalling and Regulation; ESC Pluripotency Pathways; Endoderm Differentiation; Cardiac Progenitor Differentiation; TGF-beta Receptor Signaling	TGF-beta signaling pathway	-2.46914
NP_065171.2	metabolic process	catalytic activity	57171	ENSG00000167130.17	DOLPP1		N-Glycan biosynthesis	1.755		NP_001268862.1	cell division;cell organization and biogenesis;cell proliferation;metabolic process	protein binding	54892	ENSG00000146918.19	NCAPG2	Mesodermal Commitment Pathway		-2.46305
NP_001034974.1	metabolic process	catalytic activity	79147	ENSG00000181027.10	FKRP			1.755		NP_001162589.1	cellular homeostasis;regulation of biological process;transport	metal ion binding;protein binding;transporter activity	57620	ENSG00000109689.15	STIM2			-2.44499
XP_005254606.1	cell differentiation;defense response;metabolic process;regulation of biological process;response to stimulus;transport	protein binding	567		B2M			1.754		NP_001167609.1	cell death;cell organization and biogenesis;cellular component movement;defense response;metabolic process;regulation of biological process;response to stimulus	protein binding	885	ENSG00000187094.11	CCK	Gastric acid production; Cell-type Dependent Selectivity of CCK2R Signaling		-2.43902
NP_001181876.1	cell organization and biogenesis;defense response;metabolic process;regulation of biological process;response to stimulus	nucleotide binding;protein binding;RNA binding;structural molecule activity	1981		EIF4G1	Translation Factors		1.754		NP_036213.2	metabolic process;regulation of biological process	protein binding	22936	ENSG00000118985.15	ELL2			-2.42131
XP_016861540.1	metabolic process;regulation of biological process;response to stimulus	DNA binding;metal ion binding;nucleotide binding;protein binding	253461		ZBTB38			1.752		NP_000176.2	coagulation;metabolic process;regulation of biological process;response to stimulus	enzyme regulator activity	3053	ENSG00000099937.10	SERPIND1	Complement and Coagulation Cascades	Complement and coagulation cascades	-2.40964
NP_001001503.1	cell organization and biogenesis;metabolic process;transport	catalytic activity;RNA binding	4731	ENSG00000160194.17	NDUFV3	Electron Transport Chain; Oxidative phosphorylation	Oxidative phosphorylation; Parkinson's disease; Non-alcoholic fatty liver disease (NAFLD); Alzheimer's disease; Huntington's disease; Metabolic pathways	1.748		XP_005265162.1	metabolic process;regulation of biological process;transport	enzyme regulator activity	3699		ITIH3			-2.39808
NP_115677.2	metabolic process	catalytic activity;protein binding	84261	ENSG00000132004.12	FBXW9			1.747		NP_001248757.1	transport		84689	ENSG00000166928.10	MS4A14			-2.38095
NP_004127.1	cellular homeostasis;metabolic process;regulation of biological process;transport	metal ion binding;protein binding;RNA binding;translation regulator activity	3658		IREB2			1.732		XP_005273221.1	cellular component movement;regulation of biological process;response to stimulus	protein binding;receptor activity;signal transducer activity	5362		PLXNA2			-2.331
NP_085053.1		metal ion binding;protein binding	80774	ENSG00000136490.8	LIMD2			1.729		NP_006477.2	cell organization and biogenesis;metabolic process;regulation of biological process;response to stimulus	enzyme regulator activity;metal ion binding;protein binding;structural molecule activity	2192		FBLN1			-2.331
NP_002553.3	cell communication;cell death;cell organization and biogenesis;cell proliferation;cellular homeostasis;coagulation;defense response;metabolic process;regulation of biological process;response to stimulus;transport	nucleotide binding;protein binding;receptor activity;signal transducer activity;transporter activity	5027	ENSG00000089041.16	P2RX7		Calcium signaling pathway; NOD-like receptor signaling pathway; Neuroactive ligand-receptor interaction	1.728		NP_001098676.2	cell differentiation;cell organization and biogenesis;regulation of biological process;transport	catalytic activity;motor activity;protein binding;structural molecule activity	3910	ENSG00000112769.18	LAMA4	Focal Adhesion-PI3K-Akt-mTOR-signaling pathway; Focal Adhesion; miRNA targets in ECM and membrane receptors	Focal adhesion; African trypanosomiasis; Pathways in cancer; Small cell lung cancer; Toxoplasmosis; Amoebiasis; PI3K-Akt signaling pathway; ECM-receptor interaction	-2.32558
YP_002124307.1	metabolic process;transport	transporter activity	6775074		ATP6			1.718		NP_055874.2	cell organization and biogenesis	protein binding;structural molecule activity	83660	ENSG00000171914.16	TLN2		HTLV-I infection; Focal adhesion; Rap1 signaling pathway; Platelet activation	-2.32019
XP_016877105.1	cell differentiation;transport	protein binding	7127		TNFAIP2			1.712		NP_008919.3	metabolic process;regulation of biological process;response to stimulus	catalytic activity;metal ion binding	9510	ENSG00000154734.14	ADAMTS1	Endochondral Ossification; VEGFA-VEGFR2 Signaling Pathway		-2.32019
NP_005737.1	cell communication;metabolic process;regulation of biological process;response to stimulus	catalytic activity;protein binding	10135	ENSG00000105835.11	NAMPT	Adipogenesis; NAD+ metabolism; NAD+ biosynthetic pathways; NAD metabolism, sirtuins and aging	NOD-like receptor signaling pathway; Nicotinate and nicotinamide metabolism; Metabolic pathways	1.708		NP_002843.2	defense response;regulation of biological process;response to stimulus;transport	protein binding	5806	ENSG00000163661.3	PTX3	Lung fibrosis		-2.29885
XP_016878950.1			56942		CMC2			1.704		NP_001125.1	metabolic process;regulation of biological process;reproduction;response to stimulus;transport	metal ion binding;protein binding	174	ENSG00000081051.7	AFP		Hippo signaling pathway	-2.29358
NP_060164.3	transport		54842	ENSG00000151690.14	MFSD6			1.704		XP_016865877.1	metabolic process	catalytic activity;nucleotide binding	221264		AK9; AKD1			-2.28833
NP_543011.2	cell differentiation;regulation of biological process;response to stimulus		116151	ENSG00000124098.9	FAM210B			1.701		NP_004915.2	cell organization and biogenesis;cellular component movement;regulation of biological process;response to stimulus;transport	DNA binding;metal ion binding;protein binding;RNA binding	81	ENSG00000282844.1; ENSG00000130402.11	ACTN4	Primary Focal Segmental Glomerulosclerosis FSGS; Striated Muscle Contraction; Arrhythmogenic Right Ventricular Cardiomyopathy	Regulation of actin cytoskeleton; Tight junction; Viral carcinogenesis; Systemic lupus erythematosus; Adherens junction; Arrhythmogenic right ventricular cardiomyopathy (ARVC); Leukocyte transendothelial migration; Focal adhesion; Amoebiasis	-2.28833
NP_055635.3	cell communication;metabolic process;response to stimulus;transport	protein binding;transporter activity	9868	ENSG00000154174.7	TOMM70			1.699		NP_001033796.1	regulation of biological process;response to stimulus;transport	enzyme regulator activity;structural molecule activity	56882	ENSG00000197622.12	CDC42SE1			-2.27273
XP_016870293.1	cell division;metabolic process;regulation of biological process;response to stimulus	catalytic activity;RNA binding	51490		SPOUT1			1.696		XP_016860933.1			101060017; 101930047		LOC101930047			-2.26757
NP_003724.1	defense response;regulation of biological process;response to stimulus	catalytic activity;DNA binding;nucleotide binding;protein binding;RNA binding	8638	ENSG00000135114.12	OASL			1.696		NP_001340122.1	cell organization and biogenesis;development;metabolic process;response to stimulus	catalytic activity;metal ion binding	10585		POMT1		Other types of O-glycan biosynthesis	-2.25734
NP_001857.1	metabolic process;transport	catalytic activity;transporter activity	1349	ENSG00000131174.4	COX7B	Electron Transport Chain	Cardiac muscle contraction; Alzheimer's disease; Non-alcoholic fatty liver disease (NAFLD); Huntington's disease; Metabolic pathways; Oxidative phosphorylation; Parkinson's disease	1.688		XP_011531546.1	metabolic process;regulation of biological process	DNA binding;metal ion binding	100131827		ZNF717			-2.25225
NP_006537.3	cell proliferation;regulation of biological process;transport	protein binding;RNA binding;translation regulator activity	10642	ENSG00000159217.9	IGF2BP1	Brain-Derived Neurotrophic Factor (BDNF) signaling pathway; eIF5A regulation in response to inhibition of the nuclear export system	MicroRNAs in cancer	1.684		NP_076413.3	cell organization and biogenesis;metabolic process;regulation of biological process	protein binding	65980	ENSG00000028310.17	BRD9			-2.24719
XP_011536780.1	cell differentiation;cell organization and biogenesis;metabolic process;regulation of biological process	catalytic activity;metal ion binding;protein binding	51564		HDAC7	Cardiac Hypertrophic Response; Cell Cycle; VEGFA-VEGFR2 Signaling Pathway; MicroRNAs in cardiomyocyte hypertrophy		1.683		NP_001129495.1	cell organization and biogenesis;coagulation;development;metabolic process;regulation of biological process	DNA binding;protein binding	4778	ENSG00000123405.13	NFE2			-2.20751
XP_011537294.1	transport	transporter activity	9194		SLC16A7			1.682		NP_001337410.1	cell organization and biogenesis;cellular component movement;regulation of biological process;response to stimulus;transport	protein binding	10487		CAP1	Insulin Signaling; Angiopoietin Like Protein 8 Regulatory Pathway		-2.20264
NP_006160.1	metabolic process;response to stimulus	catalytic activity	4837	ENSG00000166741.7	NNMT	Metapathway biotransformation; Methylation Pathways	Nicotinate and nicotinamide metabolism; Metabolic pathways	1.682		NP_444252.1	cell organization and biogenesis;regulation of biological process	catalytic activity;protein binding	5217	ENSG00000070087.13	PFN2	Association Between Physico-Chemical Features and Toxicity Associated Pathways	Rap1 signaling pathway; Salmonella infection; Regulation of actin cytoskeleton; Shigellosis	-2.18818
NP_057501.2	cellular homeostasis;metabolic process;regulation of biological process	catalytic activity;metal ion binding;protein binding	51218	ENSG00000182512.4	GLRX5			1.681		NP_001306125.1	cell death;cellular component movement;defense response;metabolic process;regulation of biological process;response to stimulus;transport	metal ion binding;protein binding	6279		S100A8			-2.18818
NP_000700.1	metabolic process	catalytic activity;metal ion binding;protein binding	593	ENSG00000248098.11	BCKDHA		Propanoate metabolism; Valine, leucine and isoleucine degradation; Metabolic pathways	1.68		NP_001966.1	metabolic process	catalytic activity;metal ion binding;protein binding	2026	ENSG00000111674.8	ENO2	Glycolysis and Gluconeogenesis	Biosynthesis of amino acids; Carbon metabolism; RNA degradation; HIF-1 signaling pathway; Metabolic pathways; Glycolysis / Gluconeogenesis	-2.17865
NP_001171634.2	metabolic process;regulation of biological process;response to stimulus	catalytic activity;nucleotide binding	3033		HADH	Fatty Acid Biosynthesis; Mitochondrial LC-Fatty Acid Beta-Oxidation; Fatty Acid Beta Oxidation; Tryptophan metabolism		1.68		NP_002334.2	cellular homeostasis;defense response;metabolic process;regulation of biological process;response to stimulus;transport	catalytic activity;DNA binding;enzyme regulator activity;metal ion binding;protein binding	4057	ENSG00000012223.12	LTF			-2.1645
NP_056146.1	cell proliferation;metabolic process;regulation of biological process;response to stimulus;transport	catalytic activity;protein binding	23385	ENSG00000162736.15	NCSTN	Notch Signaling Pathway; Notch Signaling Pathway; Alzheimers Disease	Alzheimer's disease; Notch signaling pathway	1.678		NP_060915.2	cellular homeostasis;metabolic process;regulation of biological process;response to stimulus;transport	antioxidant activity;catalytic activity;protein binding;receptor activity	55829	ENSG00000131871.14	SELENOS	Selenium Micronutrient Network; Selenium Metabolism and Selenoproteins	Protein processing in endoplasmic reticulum	-2.13675
NP_003104.2	cell organization and biogenesis;metabolic process;regulation of biological process;response to stimulus	DNA binding;protein binding	6672	ENSG00000067066.16	SP100		Herpes simplex infection; Viral carcinogenesis	1.677		NP_001026893.1	cell organization and biogenesis;metabolic process	protein binding	79982	ENSG00000164031.16	DNAJB14			-2.1322
XP_005259248.1			729440		CCDC61			1.677		XP_006719119.1	cell differentiation;cell organization and biogenesis;metabolic process;regulation of biological process;response to stimulus;transport	enzyme regulator activity;protein binding	2		A2M	Complement and Coagulation Cascades		-2.1322
NP_001035147.1	cell differentiation;cell organization and biogenesis;defense response;metabolic process;regulation of biological process;response to stimulus	protein binding	6696	ENSG00000118785.13	SPP1	Toll-like receptor signaling pathway; TYROBP Causal Network; Lung fibrosis; Regulation of toll-like receptor signaling pathway; TGF-beta Receptor Signaling; Focal Adhesion; Osteoclast Signaling; Focal Adhesion-PI3K-Akt-mTOR-signaling pathway; Brain-Derived Neurotrophic Factor (BDNF) signaling pathway; Osteopontin Signaling; Endochondral Ossification	ECM-receptor interaction; PI3K-Akt signaling pathway; Focal adhesion; Toll-like receptor signaling pathway	1.673		NP_000479.1	coagulation;defense response;metabolic process;regulation of biological process;response to stimulus;transport	enzyme regulator activity;protein binding	462	ENSG00000117601.13	SERPINC1	Complement and Coagulation Cascades	Complement and coagulation cascades	-2.1322
XP_016885199.1	cell organization and biogenesis;cellular component movement;response to stimulus;transport	protein binding;RNA binding	6103	ENSG00000156313.12	RPGR			1.657		NP_001264153.1	cell differentiation;transport	protein binding	8407	ENSG00000158710.14	TAGLN2			-2.12766
NP_001073883.2	cell organization and biogenesis;metabolic process;regulation of biological process;response to stimulus;transport	catalytic activity;motor activity;protein binding	440193	ENSG00000015133.18	CCDC88C	Ectoderm Differentiation		1.657		NP_004530.1	metabolic process	catalytic activity;nucleotide binding	4677	ENSG00000134440.11	NARS	Photodynamic therapy-induced unfolded protein response	Aminoacyl-tRNA biosynthesis	-2.12766
NP_002107.3	metabolic process;regulation of biological process;response to stimulus	protein binding;RNA binding	3105	ENSG00000206503.12	HLA-A	Allograft Rejection; Proteasome Degradation		1.656		NP_001308810.1	cell proliferation;metabolic process;regulation of biological process	catalytic activity;protein binding	60560	ENSG00000135040.15	NAA35			-2.12314
NP_001161299.2	cell organization and biogenesis;metabolic process;regulation of biological process;response to stimulus	DNA binding;protein binding	7942	ENSG00000112561.17	TFEB	PI3K-AKT-mTOR signaling pathway and therapeutic opportunities		1.656		NP_001613.2	defense response;metabolic process;regulation of biological process;response to stimulus;transport	enzyme regulator activity	197	ENSG00000145192.12	AHSG			-2.1097
NP_006500.2	cell differentiation;defense response;metabolic process;regulation of biological process;response to stimulus	DNA binding;protein binding	5971	ENSG00000104856.13	RELB	Toll-like Receptor Signaling; TNF related weak inducer of apoptosis (TWEAK) Signaling Pathway; EDA Signalling in Hair Follicle Development; Photodynamic therapy-induced NF-kB survival signaling; RANKL/RANK (Receptor activator of NFKB (ligand)) Signaling Pathway	HTLV-I infection; Osteoclast differentiation; MAPK signaling pathway; NF-kappa B signaling pathway; Epstein-Barr virus infection	1.653		NP_000120.2	coagulation;metabolic process;response to stimulus;transport	catalytic activity;metal ion binding	2162	ENSG00000124491.15	F13A1		Complement and coagulation cascades	-2.10084
XP_011512864.1	regulation of biological process;response to stimulus		3127		HLA-DRB5	Allograft Rejection		1.652		NP_001310284.1	metabolic process;regulation of biological process	catalytic activity;protein binding;receptor activity;signal transducer activity	5791		PTPRE			-2.10084
NP_060382.3	cell differentiation;metabolic process	catalytic activity	55008	ENSG00000138642.14	HERC6			1.646		NP_002209.2	defense response;metabolic process;regulation of biological process;response to stimulus;transport	enzyme regulator activity;protein binding	3700	ENSG00000055955.15	ITIH4			-2.09644
NP_001265484.1	metabolic process;regulation of biological process	catalytic activity;nucleotide binding;protein binding	10477	ENSG00000170035.15	UBE2E3		Ubiquitin mediated proteolysis	1.646		XP_011512137.1	metabolic process	catalytic activity;metal ion binding	29063		ZCCHC4			-2.09205
XP_016866532.1	development;metabolic process;regulation of biological process	DNA binding;metal ion binding;protein binding	55809		TRERF1			1.631		NP_000055.2	cell organization and biogenesis;defense response;metabolic process;regulation of biological process;response to stimulus;transport	catalytic activity;enzyme regulator activity;protein binding	718	ENSG00000125730.16	C3	TYROBP Causal Network; Complement and Coagulation Cascades; Allograft Rejection; Complement Activation	Complement and coagulation cascades; Tuberculosis; Viral carcinogenesis; Herpes simplex infection; Phagosome; Leishmaniasis; Legionellosis; Systemic lupus erythematosus; Pertussis; Chagas disease (American trypanosomiasis); Staphylococcus aureus infection	-2.08768
NP_001186170.1	metabolic process;response to stimulus	catalytic activity;protein binding	8942	ENSG00000115919.14	KYNU	Tryptophan metabolism; NAD Biosynthesis II (from tryptophan); Selenium Micronutrient Network	Tryptophan metabolism; Metabolic pathways	1.627		NP_115948.4	cell division;cell organization and biogenesis;cellular component movement;regulation of biological process;transport	catalytic activity;motor activity;nucleotide binding;protein binding	84643	ENSG00000141200.7	KIF2B			-2.08768
XP_005257700.1	defense response;metabolic process;regulation of biological process;response to stimulus	DNA binding;metal ion binding	7716		VEZF1			1.626		NP_002954.2	cell differentiation;defense response;regulation of biological process;response to stimulus;transport	metal ion binding;protein binding	6278	ENSG00000143556.8	S100A7			-2.079
NP_056298.2	metabolic process	catalytic activity;protein binding	25948	ENSG00000170852.10	KBTBD2			1.626		XP_005251037.1	cell organization and biogenesis	protein binding;RNA binding;structural molecule activity	5339		PLEC			-2.07039
NP_444281.1	cell organization and biogenesis;metabolic process;regulation of biological process	catalytic activity	117143	ENSG00000152382.5	TADA1			1.623		NP_002207.2	metabolic process;regulation of biological process	enzyme regulator activity	3698	ENSG00000151655.18	ITIH2			-2.06612
NP_005485.1	cell differentiation;cell organization and biogenesis;metabolic process;regulation of biological process	DNA binding;enzyme regulator activity;protein binding	10049	ENSG00000105993.14	DNAJB6			1.622		NP_005132.2	cell organization and biogenesis;coagulation;defense response;metabolic process;regulation of biological process;response to stimulus;transport	protein binding;structural molecule activity	2244	ENSG00000171564.11	FGB	Complement and Coagulation Cascades; VEGFA-VEGFR2 Signaling Pathway; Blood Clotting Cascade	Complement and coagulation cascades; Platelet activation	-2.06612
XP_016863397.1	cell communication;development;metabolic process;response to stimulus	catalytic activity;metal ion binding;protein binding	23001		WDFY3			1.622		NP_620411.2	cellular component movement	protein binding	90952	ENSG00000149564.11	ESAM		Leukocyte transendothelial migration; Cell adhesion molecules (CAMs)	-2.04918
NP_060101.3	defense response;regulation of biological process;response to stimulus	catalytic activity;DNA binding;nucleotide binding;protein binding;RNA binding	55601	ENSG00000137628.16	DDX60			1.618		XP_005272318.1	cell differentiation;metabolic process;regulation of biological process	catalytic activity;nucleotide binding;protein binding	1487		CTBP1	Wnt Signaling Pathway and Pluripotency; Wnt Signaling Pathway Netpath		-2.04499
NP_003909.2	metabolic process	catalytic activity	8908	ENSG00000056998.19	GYG2	Glycogen Metabolism	Metabolic pathways; Starch and sucrose metabolism	1.616		NP_002412.1	cell organization and biogenesis;cellular component movement;metabolic process;regulation of biological process	catalytic activity;metal ion binding	4312	ENSG00000196611.4	MMP1	Photodynamic therapy-induced NF-kB survival signaling; Oncostatin M Signaling Pathway; Matrix Metalloproteinases; PPAR signaling pathway; Quercetin and Nf-kB/ AP-1 Induced Cell Apoptosis; Bladder Cancer; TGF-beta Signaling Pathway; Hepatitis C and Hepatocellular Carcinoma	Rheumatoid arthritis; Pathways in cancer; Bladder cancer; PPAR signaling pathway	-2.01613
NP_783313.1	cell organization and biogenesis;metabolic process;transport	catalytic activity	126328	ENSG00000174886.12	NDUFA11	Oxidative phosphorylation	Alzheimer's disease; Non-alcoholic fatty liver disease (NAFLD); Huntington's disease; Metabolic pathways; Oxidative phosphorylation; Parkinson's disease	1.615		NP_001290386.1	regulation of biological process	protein binding	9675	ENSG00000101407.12	TTI1		mTOR signaling pathway	-2.01613
XP_011531933.1	cell differentiation;cell organization and biogenesis;cellular component movement;defense response;metabolic process;regulation of biological process;response to stimulus	catalytic activity;metal ion binding;protein binding	29072		SETD2			1.615		NP_001274362.1	regulation of biological process;transport	protein binding	27236	ENSG00000164144.15	ARFIP1			-2.01613
NP_036591.2	transport	metal ion binding;transporter activity	26521	ENSG00000150779.11	TIMM8B			1.615		XP_016868944.1	cell differentiation;cell organization and biogenesis;metabolic process;regulation of biological process	DNA binding	4603		MYBL1			-1.99601
NP_065914.2	cell differentiation;metabolic process;regulation of biological process	DNA binding;metal ion binding	57623	ENSG00000066827.15	ZFAT			1.615		XP_005244832.1	cell differentiation;cell organization and biogenesis;cell proliferation;cellular component movement;metabolic process;regulation of biological process;response to stimulus	enzyme regulator activity;metal ion binding;protein binding	6497		SKI	TGF-beta Receptor Signaling; TGF-beta Signaling Pathway		-1.98413
NP_443117.3	transport	transporter activity	114134	ENSG00000151229.12	SLC2A13	NRF2 pathway		1.611		XP_005256484.1	cell organization and biogenesis;metabolic process;regulation of biological process	catalytic activity;DNA binding;metal ion binding;nucleotide binding;protein binding;RNA binding	1107		CHD3			-1.9802
NP_075387.1	metabolic process;regulation of biological process;transport	DNA binding;protein binding;RNA binding;transporter activity	65110	ENSG00000169062.14	UPF3A		RNA transport; mRNA surveillance pathway	1.608		NP_005548.2	cell death;cell differentiation;cell organization and biogenesis;cell proliferation;cellular component movement;defense response;regulation of biological process;response to stimulus	protein binding;structural molecule activity	3868	ENSG00000186832.8	KRT16			-1.97628
NP_071451.2	defense response;metabolic process;regulation of biological process;response to stimulus	catalytic activity;DNA binding;metal ion binding;nucleotide binding;protein binding;RNA binding	64135	ENSG00000115267.5	IFIH1	RIG-I-like Receptor Signaling	Influenza A; Hepatitis B; Herpes simplex infection; RIG-I-like receptor signaling pathway; Measles	1.607		NP_005785.1	cell differentiation;metabolic process;regulation of biological process;response to stimulus	catalytic activity;protein binding	10202	ENSG00000100867.14	DHRS2			-1.9685
XP_011514385.1	metabolic process;regulation of biological process;transport	enzyme regulator activity;protein binding	29062		WDR91			1.606		NP_000549.1	cell organization and biogenesis;metabolic process;regulation of biological process;response to stimulus;transport	antioxidant activity;catalytic activity;metal ion binding;protein binding;transporter activity	3040; 3039	ENSG00000206172.8; ENSG00000188536.12	HBA1	Vitamin B12 Metabolism; Selenium Micronutrient Network; Effects of Nitric Oxide; Folate Metabolism	African trypanosomiasis; Malaria	-1.9685
NP_001129120.1	cell organization and biogenesis;cellular component movement;metabolic process;regulation of biological process;response to stimulus	catalytic activity;protein binding;receptor activity;signal transducer activity	5796	ENSG00000273993.4; ENSG00000152894.14	PTPRK			1.605		XP_005258164.1	cell organization and biogenesis;regulation of biological process	protein binding	55125		CEP192	Gastric Cancer Network 1		-1.9685
NP_001093207.1	metabolic process;regulation of biological process;response to stimulus	protein binding	84292	ENSG00000123154.11	WDR83			1.605		NP_055523.1	cell division;cell organization and biogenesis;regulation of biological process	protein binding	9735	ENSG00000184445.11	KNTC1			-1.95695
NP_001244957.1	metabolic process;regulation of biological process	catalytic activity;metal ion binding;protein binding	7086	ENSG00000163931.15	TKT	Pentose Phosphate Pathway		1.602		NP_001005353.1	metabolic process;response to stimulus	catalytic activity;nucleotide binding	205	ENSG00000162433.14	AK4		Purine metabolism; Thiamine metabolism; Metabolic pathways	-1.95312
NP_001337882.1			64327		LMBR1			1.597		NP_001304947.1	cell organization and biogenesis;cell proliferation;cellular component movement;metabolic process;regulation of biological process;response to stimulus;transport	enzyme regulator activity;protein binding;transporter activity	335	ENSG00000118137.9	APOA1	PPAR signaling pathway; Vitamin B12 Metabolism; Folate Metabolism; PPAR Alpha Pathway; Statin Pathway; Selenium Micronutrient Network	Fat digestion and absorption; Vitamin digestion and absorption; PPAR signaling pathway; African trypanosomiasis	-1.95312
NP_005558.1	defense response;regulation of biological process;response to stimulus;transport	protein binding;receptor activity	3959	ENSG00000108679.12	LGALS3BP			1.595		NP_067060.2	cell differentiation;cellular homeostasis;metabolic process;regulation of biological process;response to stimulus;transport	protein binding	58515	ENSG00000113811.10	SELENOK	Selenium Micronutrient Network; Selenium Metabolism and Selenoproteins		-1.95312
NP_001258691.1	metabolic process;regulation of biological process	catalytic activity;enzyme regulator activity;nucleotide binding;protein binding;RNA binding	54920	ENSG00000167264.17	DUS2			1.595		NP_004385.1	cell communication;cell death;metabolic process;regulation of biological process;response to stimulus	protein binding	1611	ENSG00000112977.15	DAP			-1.94553
NP_003099.1	cell differentiation;cell proliferation;development;metabolic process;regulation of biological process;response to stimulus	DNA binding;RNA binding	6664	ENSG00000176887.6	SOX11	Preimplantation Embryo		1.594		XP_011509081.1	metabolic process;regulation of biological process;response to stimulus;transport	catalytic activity;metal ion binding;nucleotide binding;protein binding	200576		PIKFYVE			-1.94553
NP_001741.4	regulation of biological process	enzyme regulator activity;protein binding;RNA binding	831	ENSG00000153113.23	CAST			1.593		NP_000592.3	cell communication;cell organization and biogenesis;cell proliferation;cellular component movement;metabolic process;regulation of biological process;response to stimulus;transport	catalytic activity;protein binding	3082	ENSG00000019991.15	HGF	NRF2 pathway; Extracellular vesicle-mediated signaling in recipient cells; Focal Adhesion; Lung fibrosis; Differentiation Pathway; Signaling of Hepatocyte Growth Factor Receptor; Focal Adhesion-PI3K-Akt-mTOR-signaling pathway	Proteoglycans in cancer; Melanoma; Focal adhesion; Pathways in cancer; Ras signaling pathway; Cytokine-cytokine receptor interaction; Malaria; EGFR tyrosine kinase inhibitor resistance; Renal cell carcinoma; PI3K-Akt signaling pathway; Rap1 signaling pathway	-1.94553
NP_005808.3	transport	protein binding	10226	ENSG00000105355.8	PLIN3			1.593		NP_002258.2	cell organization and biogenesis;regulation of biological process;transport	protein binding;transporter activity	3839	ENSG00000102753.9	KPNA3			-1.94175
NP_006262.1	regulation of biological process;response to stimulus	metal ion binding;protein binding	6271	ENSG00000160678.11	S100A1			1.593		NP_116265.1	cell organization and biogenesis;cellular component movement;metabolic process;regulation of biological process;response to stimulus	metal ion binding;protein binding	84962	ENSG00000129474.15	AJUBA	Interleukin-1 Induced Activation of NF-kappa-B	Hippo signaling pathway; Hippo signaling pathway -multiple species	-1.93798
XP_005253946.1	defense response;metabolic process;regulation of biological process;response to stimulus	catalytic activity;metal ion binding;nucleotide binding;protein binding;RNA binding	4940		OAS3			1.591		NP_659489.1	metabolic process;response to stimulus;transport	catalytic activity;nucleotide binding;protein binding	139596	ENSG00000094841.13	UPRT		Metabolic pathways; Pyrimidine metabolism	-1.9305
XP_011517140.1	cell organization and biogenesis;metabolic process;regulation of biological process	catalytic activity;enzyme regulator activity;nucleotide binding;protein binding	5524		PTPA	Glycogen Metabolism; Interleukin-11 Signaling Pathway; Wnt Signaling Pathway and Pluripotency		1.589		NP_001054.1	cell organization and biogenesis;cellular homeostasis;metabolic process;regulation of biological process;response to stimulus;transport	metal ion binding;protein binding;transporter activity	7018		TF			-1.9305
NP_055843.1	cell organization and biogenesis;metabolic process;regulation of biological process;response to stimulus	catalytic activity;nucleotide binding;protein binding;signal transducer activity	23043	ENSG00000154310.16	TNIK			1.583		XP_011531155.1	metabolic process;regulation of biological process;response to stimulus	catalytic activity;metal ion binding;protein binding;receptor activity;signal transducer activity	4052		LTBP1	TGF-beta Receptor Signaling; Hypothesized Pathways in Pathogenesis of Cardiovascular Disease		-1.9305
NP_001858.1	metabolic process;transport	catalytic activity;transporter activity	1350	ENSG00000127184.12	COX7C	Electron Transport Chain	Cardiac muscle contraction; Parkinson's disease; Non-alcoholic fatty liver disease (NAFLD); Alzheimer's disease; Huntington's disease; Metabolic pathways; Oxidative phosphorylation	1.581		NP_001159725.1	cellular homeostasis;metabolic process;regulation of biological process;response to stimulus	catalytic activity;metal ion binding	6916	ENSG00000059377.16	TBXAS1	Prostaglandin Synthesis and Regulation; Eicosanoid Synthesis		-1.92308
NP_060911.2	metabolic process	catalytic activity;protein binding	55825	ENSG00000115425.13	PECR	Fatty Acid Biosynthesis; Mitochondrial LC-Fatty Acid Beta-Oxidation; Allograft Rejection	Fatty acid metabolism; Peroxisome; Biosynthesis of unsaturated fatty acids	1.58		NP_003079.1	cell organization and biogenesis;cell proliferation;cellular component movement;regulation of biological process	protein binding;RNA binding	6624	ENSG00000075618.17	FSCN1		MicroRNAs in cancer	-1.92308
XP_011509488.1	cell organization and biogenesis;regulation of biological process;response to stimulus	protein binding;structural molecule activity	4133		MAP2	MAPK Cascade		1.579		NP_001138732.1	cellular homeostasis;metabolic process;regulation of biological process;response to stimulus;transport	protein binding	8031	ENSG00000266412.5	NCOA4	Androgen receptor signaling pathway; Exercise-induced Circadian Regulation		-1.92308
NP_112192.2	defense response;regulation of biological process;response to stimulus;transport	protein binding	81622	ENSG00000110057.7	UNC93B1			1.572		NP_002262.3	regulation of biological process;response to stimulus;transport	enzyme regulator activity;protein binding;RNA binding;transporter activity	3843	ENSG00000065150.18	IPO5			-1.91939
XP_011536030.1	metabolic process;regulation of biological process	metal ion binding;protein binding	10138		YAF2			1.571		NP_057146.1	cell organization and biogenesis;metabolic process	protein binding	51647	ENSG00000166595.11	FAM96B			-1.91939
NP_001007027.1	cell death;metabolic process;regulation of biological process	DNA binding;protein binding	1822	ENSG00000111676.14	ATN1			1.57		XP_006714694.1	metabolic process;response to stimulus	antioxidant activity;catalytic activity	493869		GPX8			-1.9084
NP_001618.2	cell growth;cellular component movement;regulation of biological process;response to stimulus	protein binding	214	ENSG00000170017.12	ALCAM		Cell adhesion molecules (CAMs)	1.568		NP_005508.1		DNA binding;protein binding;RNA binding	3151	ENSG00000198830.10	HMGN2			-1.90476
NP_116179.2	regulation of biological process;response to stimulus;transport	protein binding;transporter activity	84876		ORAI1		Platelet activation; Aldosterone synthesis and secretion; Calcium signaling pathway; Renin secretion; cAMP signaling pathway; Primary immunodeficiency	1.566		NP_068656.2	cell organization and biogenesis;coagulation;metabolic process;regulation of biological process;response to stimulus;transport	catalytic activity;metal ion binding;protein binding;structural molecule activity	2266	ENSG00000171557.16	FGG	VEGFA-VEGFR2 Signaling Pathway; Blood Clotting Cascade	Complement and coagulation cascades; Platelet activation; Staphylococcus aureus infection	-1.90476
XP_016857278.1	cell growth;cell organization and biogenesis;cellular component movement;defense response;metabolic process;regulation of biological process;response to stimulus;transport	catalytic activity;metal ion binding;nucleotide binding;protein binding	5590		PRKCZ	miRs in Muscle Cell Differentiation; Insulin Signaling; Wnt Signaling Pathway; MAPK Signaling Pathway; TNF alpha Signaling Pathway; G Protein Signaling Pathways; AGE/RAGE pathway; Calcium Regulation in the Cardiac Cell; EGF/EGFR Signaling Pathway; Wnt Signaling Pathway and Pluripotency; Myometrial Relaxation and Contraction Pathways; IL-1 signaling pathway; VEGFA-VEGFR2 Signaling Pathway		1.558		30794280	cell communication;regulation of biological process;response to stimulus;transport	DNA binding;metal ion binding;protein binding	280717	ENSBTAG00000017121.5	ALB	Vitamin B12 Metabolism; Selenium Micronutrient Network; Folate Metabolism	Thyroid hormone synthesis	-1.89753
NP_005092.1	defense response;metabolic process;regulation of biological process;response to stimulus	protein binding	9636	ENSG00000187608.8	ISG15	RIG-I-like Receptor Signaling; Type II interferon signaling (IFNG)	RIG-I-like receptor signaling pathway	1.557		NP_055416.2	cell organization and biogenesis;coagulation;regulation of biological process;transport	catalytic activity;metal ion binding;nucleotide binding;protein binding	30846	ENSG00000024422.11	EHD2	Insulin Signaling	Endocytosis	-1.89753
NP_001308715.1	metabolic process;regulation of biological process;response to stimulus;transport	catalytic activity;metal ion binding;protein binding;signal transducer activity	868		CBLB	Angiopoietin Like Protein 8 Regulatory Pathway; EGF/EGFR Signaling Pathway; Insulin Signaling; T-Cell antigen Receptor (TCR) Signaling Pathway		1.554		NP_001892.1	cell communication;cell differentiation;cell proliferation;cellular component movement;metabolic process;regulation of biological process;response to stimulus;transport	protein binding	1490		CTGF	VEGFA-VEGFR2 Signaling Pathway	Hippo signaling pathway	-1.89753
NP_001269220.1	transport	catalytic activity;nucleotide binding;transporter activity	11194	ENSG00000197150.12	ABCB8		ABC transporters	1.553		NP_570602.2	transport	protein binding	1	ENSG00000121410.11	A1BG			-1.89753
XP_016879218.1		protein binding	80262		C16orf70			1.553		NP_000937.1	cell organization and biogenesis;cellular homeostasis;metabolic process	catalytic activity;DNA binding;metal ion binding	5557	ENSG00000198056.13	PRIM1	DNA Replication; Retinoblastoma (RB) in Cancer; G1 to S cell cycle control	Metabolic pathways; DNA replication; Pyrimidine metabolism; Purine metabolism	-1.89753
NP_653299.4		protein binding	148741	ENSG00000198483.12	ANKRD35			1.55		NP_056271.3	metabolic process;regulation of biological process	protein binding;RNA binding	25920	ENSG00000188986.6	NELFB			-1.88324
NP_001132929.1	cellular homeostasis;regulation of biological process;response to stimulus;transport	protein binding	10134	ENSG00000185825.15	BCAP31			1.549		NP_996925.1	cell division;regulation of biological process;response to stimulus;transport	enzyme regulator activity;protein binding	2029	ENSG00000143420.18	ENSA			-1.87617
NP_001316169.1	coagulation;metabolic process;regulation of biological process;response to stimulus	enzyme regulator activity	7035	ENSG00000003436.15	TFPI	Complement and Coagulation Cascades; Integrated Breast Cancer Pathway	Complement and coagulation cascades	1.549		NP_008826.1	metabolic process;response to stimulus	catalytic activity	3176	ENSG00000150540.13	HNMT	Amino Acid metabolism; Metapathway biotransformation; Methylation Pathways	Histidine metabolism	-1.86916
NP_004420.1	cell communication;cell differentiation;cellular component movement;development;regulation of biological process;response to stimulus	protein binding	1947	ENSG00000090776.5	EFNB1		Axon guidance	1.548		XP_011525797.1		protein binding	93099		DMKN			-1.8622
NP_002483.1	cell organization and biogenesis;metabolic process;transport	catalytic activity	4711	ENSG00000136521.12	NDUFB5	Oxidative phosphorylation; Electron Transport Chain	Oxidative phosphorylation; Parkinson's disease; Non-alcoholic fatty liver disease (NAFLD); Alzheimer's disease; Huntington's disease; Metabolic pathways	1.546		NP_001093.1	cell differentiation;cell organization and biogenesis;regulation of biological process;transport	metal ion binding;protein binding;RNA binding	87	ENSG00000072110.13	ACTN1	Arrhythmogenic Right Ventricular Cardiomyopathy; Regulation of Actin Cytoskeleton; Focal Adhesion	Leukocyte transendothelial migration; Focal adhesion; Amoebiasis; Regulation of actin cytoskeleton; Tight junction; Viral carcinogenesis; Systemic lupus erythematosus; Adherens junction; Arrhythmogenic right ventricular cardiomyopathy (ARVC)	-1.85874
NP_005528.4	cell organization and biogenesis;regulation of biological process	metal ion binding;protein binding	3621	ENSG00000153487.12	ING1	Senescence and Autophagy in Cancer		1.546		NP_001337267.1			110091775		TCP10L			-1.85874
NP_055487.2	metabolic process	catalytic activity;protein binding	9692	ENSG00000100890.15; ENSG00000258790.1	KIAA0391			1.543		NP_444513.1	defense response;metabolic process;response to stimulus	catalytic activity;protein binding;RNA binding	117159	ENSG00000161634.11	DCD			-1.84843
NP_001291415.1	cell organization and biogenesis;transport	metal ion binding;protein binding;transporter activity	26520	ENSG00000100575.13	TIMM9			1.543		NP_110386.2	metabolic process;regulation of biological process;response to stimulus	DNA binding;protein binding	29982	ENSG00000148572.15	NRBF2			-1.84843
XP_011538523.1	cell organization and biogenesis;metabolic process;regulation of biological process;transport	protein binding	81619		TSPAN14			1.541		NP_000681.2	metabolic process	catalytic activity;nucleotide binding	217	ENSG00000111275.12	ALDH2	Fatty Acid Omega Oxidation; Tryptophan metabolism	beta-Alanine metabolism; Fatty acid degradation; Arginine and proline metabolism; Glycolysis / Gluconeogenesis; Lysine degradation; Metabolic pathways; Pyruvate metabolism; Valine, leucine and isoleucine degradation; Histidine metabolism; Tryptophan metabolism; Ascorbate and aldarate metabolism; Pentose and glucuronate interconversions; Glycerolipid metabolism	-1.84162
NP_001679.2	cell organization and biogenesis;metabolic process;transport	catalytic activity;protein binding;transporter activity	515	ENSG00000116459.10	ATP5F1	Electron Transport Chain; Oxidative phosphorylation	Oxidative phosphorylation; Huntington's disease; Alzheimer's disease; Metabolic pathways; Parkinson's disease	1.538		NP_000629.3	cell differentiation;cell organization and biogenesis;regulation of biological process;response to stimulus;transport	protein binding;receptor activity	7448	ENSG00000109072.13	VTN	Focal Adhesion; Primary Focal Segmental Glomerulosclerosis FSGS; Inflammatory Response Pathway; Focal Adhesion-PI3K-Akt-mTOR-signaling pathway; Senescence and Autophagy in Cancer	Complement and coagulation cascades; PI3K-Akt signaling pathway; Proteoglycans in cancer; ECM-receptor interaction; Focal adhesion	-1.83824
XP_006712562.1	metabolic process;regulation of biological process;response to stimulus	catalytic activity;protein binding	3631		INPP4A	Insulin Signaling		1.538		NP_068778.1	regulation of biological process	enzyme regulator activity;protein binding	6992	ENSG00000237829.6; ENSG00000227720.6; ENSG00000236560.6; ENSG00000233314.6; ENSG00000206501.8; ENSG00000237403.6; ENSG00000234058.6; ENSG00000204619.7	PPP1R11			-1.83486
NP_065878.1			57587	ENSG00000164323.12	CFAP97			1.537		NP_001129497.1	cell organization and biogenesis	metal ion binding;protein binding	5358	ENSG00000102024.17	PLS3			-1.82482
NP_006203.2	metabolic process;regulation of biological process;response to stimulus	catalytic activity;nucleotide binding;protein binding	5208	ENSG00000123836.14	PFKFB2	Focal Adhesion-PI3K-Akt-mTOR-signaling pathway	Thyroid hormone signaling pathway; Fructose and mannose metabolism; AMPK signaling pathway	1.535		NP_001243547.1	cell organization and biogenesis	protein binding;structural molecule activity	10844	ENSG00000130640.13	TUBGCP2			-1.82482
NP_001856.2	metabolic process;transport	catalytic activity;transporter activity	1347	ENSG00000112695.11	COX7A2	Electron Transport Chain	Parkinson's disease; Non-alcoholic fatty liver disease (NAFLD); Alzheimer's disease; Huntington's disease; Cardiac muscle contraction; Oxidative phosphorylation	1.535		NP_005702.3	development;regulation of biological process	metal ion binding;protein binding	10085	ENSG00000164176.12	EDIL3			-1.82482
NP_757345.2	cell organization and biogenesis;metabolic process;regulation of biological process;response to stimulus;transport	catalytic activity;protein binding;transporter activity	6892	ENSG00000206208.11; ENSG00000231925.11	TAPBP			1.534		XP_011537169.1	cell organization and biogenesis;metabolic process;regulation of biological process	catalytic activity;DNA binding;metal ion binding;protein binding;RNA binding	84678		KDM2B			-1.82482
NP_001305844.1	metabolic process;response to stimulus	protein binding	4045		LSAMP			1.534		NP_056442.2	cell organization and biogenesis;metabolic process;regulation of biological process;transport	protein binding;structural molecule activity	26119	ENSG00000157978.11	LDLRAP1		Endocytosis	-1.81818
NP_064628.1	cell communication;cell organization and biogenesis;metabolic process;response to stimulus;transport	protein binding;transporter activity	56993	ENSG00000100216.5	TOMM22			1.534		XP_005255915.2		metal ion binding;protein binding	23174		ZCCHC14			-1.81818
NP_001949.1	metabolic process;regulation of biological process;response to stimulus	catalytic activity;nucleotide binding;protein binding;RNA binding	1917	ENSG00000101210.10	EEF1A2	Translation Factors	RNA transport; Legionellosis	1.532		NP_005989.3	cell organization and biogenesis;metabolic process;regulation of biological process;transport	nucleotide binding;protein binding;RNA binding	7203	ENSG00000163468.14	CCT3			-1.81488
XP_011517730.1	metabolic process	catalytic activity	22982		DIP2C			1.53		XP_005246461.1	cell differentiation;cell organization and biogenesis;cellular component movement;defense response;metabolic process;regulation of biological process;response to stimulus;transport	enzyme regulator activity;protein binding	2335		FN1	Senescence and Autophagy in Cancer; TGF-beta Signaling Pathway; Regulation of Actin Cytoskeleton; Inflammatory Response Pathway; Focal Adhesion		-1.81159
NP_001305984.1	cell organization and biogenesis;metabolic process;transport	protein binding	79760	ENSG00000142252.10	GEMIN7		RNA transport	1.529		NP_000353.1	regulation of biological process;response to stimulus;transport	enzyme regulator activity;metal ion binding;protein binding	7078	ENSG00000100234.11	TIMP3	Angiogenesis; Endochondral Ossification; Oncostatin M Signaling Pathway; Matrix Metalloproteinases	MicroRNAs in cancer; Proteoglycans in cancer	-1.81159
NP_663782.2	regulation of biological process;transport	protein binding;transporter activity	162	ENSG00000100280.16	AP1B1			1.526		XP_011525954.1	metabolic process;regulation of biological process;response to stimulus;transport	catalytic activity;enzyme regulator activity;protein binding	11140		CDC37	Aryl Hydrocarbon Receptor; TNF alpha Signaling Pathway		-1.80832
NP_079089.2	metabolic process;regulation of biological process	catalytic activity;metal ion binding;protein binding	79871	ENSG00000122484.8	RPAP2			1.525		NP_006382.1	defense response;regulation of biological process;response to stimulus;transport	enzyme regulator activity;protein binding;transporter activity	10527	ENSG00000205339.9	IPO7			-1.80832
NP_078838.1			79613	ENSG00000103047.7	TMCO7			1.522		NP_001157789.1	cell organization and biogenesis;regulation of biological process;response to stimulus	protein binding;RNA binding	2317	ENSG00000136068.14	FLNB	VEGFA-VEGFR2 Signaling Pathway		-1.8018
NP_001186978.2	cell organization and biogenesis;cellular component movement	protein binding	54777	ENSG00000171811.13	CFAP46			1.521		NP_001032671.2	metabolic process	catalytic activity;metal ion binding	79966	ENSG00000145284.11	SCD5		Biosynthesis of unsaturated fatty acids; PPAR signaling pathway; Fatty acid metabolism; AMPK signaling pathway	-1.8018
NP_001036146.1	cell organization and biogenesis;cell proliferation;cellular component movement;development;metabolic process;regulation of biological process;transport	DNA binding;metal ion binding;protein binding	473	ENSG00000142599.17	RERE			1.521		NP_149015.2	cell organization and biogenesis;regulation of biological process;response to stimulus;transport	metal ion binding;protein binding	27445	ENSG00000186472.19	PCLO		Insulin secretion	-1.79856
NP_000544.2	cell communication;cell organization and biogenesis;metabolic process;regulation of biological process;response to stimulus;transport	catalytic activity;DNA binding;metal ion binding;nucleotide binding;protein binding	7486	ENSG00000165392.9	WRN			1.521		NP_612430.2			113174	ENSG00000166788.9	SAAL1			-1.79856
XP_011508685.1		protein binding	7260		EIPR1			1.52		NP_001191819.1	cell organization and biogenesis;metabolic process;response to stimulus;transport	catalytic activity;nucleotide binding;protein binding;RNA binding	100534599; 339122; 57461	ENSG00000261796.1	ISY1-RAB43		Spliceosome	-1.78891
NP_055129.2	defense response;metabolic process;regulation of biological process;response to stimulus	catalytic activity;DNA binding;metal ion binding;nucleotide binding;protein binding;RNA binding	23586	ENSG00000107201.9	DDX58	RIG-I-like Receptor Signaling	Measles; Hepatitis B; RIG-I-like receptor signaling pathway; NF-kappa B signaling pathway; Herpes simplex infection; Cytosolic DNA-sensing pathway; Epstein-Barr virus infection; Influenza A; Hepatitis C	1.519		NP_005547.3	cell death	protein binding;structural molecule activity	3855	ENSG00000135480.15	KRT7			-1.78253
NP_001335112.1	regulation of biological process;transport	metal ion binding;protein binding	50618		ITSN2			1.513		NP_004715.1	cell division;cell organization and biogenesis;regulation of biological process;transport	DNA binding;protein binding	9183	ENSG00000086827.8	ZW10			-1.78253
NP_004444.2	metabolic process;response to stimulus;transport	catalytic activity;metal ion binding;nucleotide binding	2110	ENSG00000171503.11	ETFDH			1.511		NP_001014446.1			132299	ENSG00000145247.11	OCIAD2			-1.78253
NP_001304732.1	cell differentiation;cell organization and biogenesis		83862	ENSG00000189077.10	TMEM120A			1.511		NP_665857.2	metabolic process	catalytic activity;nucleotide binding	9946	ENSG00000205758.11	CRYZL1			-1.77936
NP_001028886.1	cell organization and biogenesis;metabolic process;regulation of biological process	catalytic activity;protein binding;RNA binding	4839	ENSG00000111641.11	NOP2	Imatinib and Chronic Myeloid Leukemia		1.509		NP_588614.1	metabolic process;regulation of biological process;response to stimulus	catalytic activity;metal ion binding;protein binding;signal transducer activity	113026	ENSG00000161714.11	PLCD3	GPR40 PATHWAY	Metabolic pathways; Thyroid hormone signaling pathway; AGE-RAGE signaling pathway in diabetic complications; Calcium signaling pathway; Inositol phosphate metabolism; Phosphatidylinositol signaling system	-1.77936
NP_006736.1	metabolic process	catalytic activity;metal ion binding	6307	ENSG00000052802.12	MSMO1	Cholesterol Biosynthesis	Steroid biosynthesis; Metabolic pathways	1.509		NP_000909.2	cell organization and biogenesis;cellular homeostasis;metabolic process;regulation of biological process;response to stimulus	catalytic activity;metal ion binding;protein binding;RNA binding	5034	ENSG00000185624.14	P4HB		Protein processing in endoplasmic reticulum	-1.7762
XP_011538066.1	cell communication;cell death;cell organization and biogenesis;defense response;development;metabolic process;regulation of biological process;response to stimulus	protein binding;receptor activity;signal transducer activity	355		FAS	Adipogenesis; Allograft Rejection; MAPK Signaling Pathway; Apoptosis; T-Cell antigen Receptor (TCR) Signaling Pathway; VEGFA-VEGFR2 Signaling Pathway; Apoptosis Modulation by HSP70; Fas Ligand (FasL) pathway and Stress induction of Heat Shock Proteins (HSP) regulation		1.509		NP_001005362.1	cell organization and biogenesis;metabolic process;regulation of biological process;response to stimulus;transport	catalytic activity;nucleotide binding;protein binding	1785	ENSG00000079805.16	DNM2	Synaptic Vesicle Pathway		-1.76991
NP_775762.1	metabolic process;regulation of biological process	protein binding;RNA binding	134353	ENSG00000155858.5	LSM11			1.509		NP_005124.1	metabolic process	catalytic activity	9986; 79703	ENSG00000173653.7	RCE1		Terpenoid backbone biosynthesis	-1.76678
NP_003250.3	cell organization and biogenesis;regulation of biological process;transport	protein binding	7087	ENSG00000105376.4	ICAM5			1.507		XP_011537594.1	cell differentiation;cell organization and biogenesis;metabolic process	protein binding	1305		COL13A1			-1.76367
NP_066932.1	cell differentiation;cell organization and biogenesis;metabolic process;regulation of biological process;response to stimulus;transport	catalytic activity;metal ion binding;nucleotide binding;protein binding;RNA binding;structural molecule activity	7114	ENSG00000205542.10	TMSB4X	Regulation of Actin Cytoskeleton; TarBasePathway	Regulation of actin cytoskeleton	1.505		XP_011526430.1	cell death;cell organization and biogenesis;cellular component movement;metabolic process;regulation of biological process;response to stimulus	catalytic activity;nucleotide binding;protein binding	5585		PKN1	Apoptosis-related network due to altered Notch3 in ovarian cancer; G13 Signaling Pathway		-1.76056
NP_113640.1	cell organization and biogenesis;metabolic process	catalytic activity;protein binding;RNA binding	83640	ENSG00000169612.3	FAM103A1			1.504		NP_001268231.1	cell organization and biogenesis;metabolic process	catalytic activity;nucleotide binding;protein binding;RNA binding	84340		GFM2			-1.76056
NP_055634.3	metabolic process;regulation of biological process;response to stimulus	catalytic activity;metal ion binding;protein binding	9867	ENSG00000198961.9	PJA2			1.502		XP_016882687.1	cell communication;cell organization and biogenesis;cellular homeostasis;defense response;metabolic process;regulation of biological process;response to stimulus;transport	protein binding;structural molecule activity	7311		UBA52	DNA Replication; Cytoplasmic Ribosomal Proteins		-1.75747
NP_001288268.1	cell organization and biogenesis;metabolic process;regulation of biological process		400916	ENSG00000273607.3; ENSG00000250479.8	CHCHD10			1.501		NP_002406.1	cell organization and biogenesis;cell proliferation;cellular component movement;defense response;metabolic process;regulation of biological process;response to stimulus;transport	catalytic activity;protein binding	4282	ENSG00000276701.2; ENSG00000240972.1	MIF	Spinal Cord Injury; Adipogenesis	Tyrosine metabolism; Phenylalanine metabolism	-1.75439
NP_005825.1	transport	protein binding;transporter activity	10245	ENSG00000126768.12	TIMM17B			1.5		NP_001309896.1	cell organization and biogenesis;metabolic process	catalytic activity;protein binding	4942	ENSG00000065154.11	OAT	Urea cycle and metabolism of amino groups; Amino Acid metabolism	Arginine and proline metabolism; Metabolic pathways	-1.75439
NP_079413.3	cell communication;cell growth;cell organization and biogenesis;cellular component movement;transport	protein binding	80208	ENSG00000104133.14	SPG11			1.5		NP_659477.2	cell organization and biogenesis;regulation of biological process	protein binding	112464	ENSG00000170955.9	CAVIN3			-1.75439
NP_987100.1	cell organization and biogenesis;regulation of biological process;response to stimulus;transport	protein binding;RNA binding;structural molecule activity	9908	ENSG00000138757.14	G3BP2			1.498		NP_659483.2	cell differentiation;metabolic process	metal ion binding;protein binding	125972	ENSG00000269058.5	CALR3			-1.74825
NP_036246.1	cell death;cell differentiation;metabolic process	catalytic activity;protein binding	23581	ENSG00000105141.5	CASP14			1.497		NP_001788.2	cell organization and biogenesis	metal ion binding	1009	ENSG00000140937.13	CDH11			-1.74825
NP_078836.1	metabolic process	catalytic activity;nucleotide binding	79611	ENSG00000111058.7	ACSS3		Metabolic pathways; Propanoate metabolism	1.494		NP_619649.1	metabolic process;regulation of biological process;response to stimulus	protein binding	56160	ENSG00000185115.5; ENSG00000282130.1	NSMCE3			-1.74216
NP_005106.2	regulation of biological process;response to stimulus;transport	protein binding	9961	ENSG00000013364.18	MVP			1.491		NP_059988.3	cell division;cell organization and biogenesis;regulation of biological process	protein binding	55559	ENSG00000213397.10	HAUS7			-1.74216
NP_733844.1	metabolic process	catalytic activity;protein binding	8659	ENSG00000159423.16	ALDH4A1		Alanine, aspartate and glutamate metabolism; Arginine and proline metabolism; Metabolic pathways	1.488		NP_060141.3	cell organization and biogenesis;cell proliferation;cellular component movement;regulation of biological process		55612	ENSG00000101311.15	FERMT1			-1.74216
NP_006346.1	defense response;metabolic process;regulation of biological process;response to stimulus	catalytic activity;metal ion binding;protein binding;signal transducer activity	10475	ENSG00000112343.10	TRIM38			1.488		NP_002853.2	metabolic process;transport	catalytic activity;protein binding	5834	ENSG00000100994.11	PYGB	Glycogen Metabolism	Insulin resistance; Starch and sucrose metabolism; Insulin signaling pathway; Metabolic pathways; Glucagon signaling pathway	-1.73913
XP_011527403.1	cell differentiation;metabolic process;regulation of biological process	metal ion binding;protein binding	9139	ENSG00000078699.21	CBFA2T2			1.487		NP_000079.2	cell communication;cell differentiation;cell organization and biogenesis;cellular component movement;coagulation;metabolic process;regulation of biological process;response to stimulus;transport	metal ion binding;protein binding;structural molecule activity	1277	ENSG00000108821.13	COL1A1	Focal Adhesion-PI3K-Akt-mTOR-signaling pathway; Inflammatory Response Pathway; Focal Adhesion; miR-509-3p alteration of YAP1/ECM axis; Senescence and Autophagy in Cancer; Osteoblast Signaling	Protein digestion and absorption; Platelet activation; AGE-RAGE signaling pathway in diabetic complications; Focal adhesion; ECM-receptor interaction; Amoebiasis; PI3K-Akt signaling pathway	-1.73611
NP_001035932.1	cellular component movement;transport	metal ion binding;protein binding	79083	ENSG00000115648.13	MLPH	Deregulation of Rab and Rab Effector Genes in Bladder Cancer		1.486		NP_001307661.1	cell organization and biogenesis;regulation of biological process	protein binding	822	ENSG00000042493.15	CAPG	TYROBP Causal Network		-1.7331
XP_011541800.1	regulation of biological process;response to stimulus	catalytic activity;nucleotide binding;protein binding;signal transducer activity	54622		ARL15			1.485		NP_005893.1	cell differentiation;cell organization and biogenesis;cellular homeostasis;metabolic process;regulation of biological process;response to stimulus;transport	DNA binding;metal ion binding;protein binding;RNA binding;signal transducer activity	4088	ENSG00000166949.15	SMAD3	Mesodermal Commitment Pathway; DNA Damage Response (only ATM dependent); AGE/RAGE pathway; TGF-beta Receptor Signaling; Adipogenesis; Androgen receptor signaling pathway; Canonical and Non-Canonical TGF-B signaling; Factors and pathways affecting insulin-like growth factor (IGF1)-Akt signaling; Hepatitis C and Hepatocellular Carcinoma; Endoderm Differentiation; Extracellular vesicle-mediated sign…	Endocytosis; AGE-RAGE signaling pathway in diabetic complications; Hippo signaling pathway; Pancreatic cancer; Signaling pathways regulating pluripotency of stem cells; TGF-beta signaling pathway; Wnt signaling pathway; Pathways in cancer; Chronic myeloid leukemia; Hepatitis B; Cell cycle; HTLV-I infection; Colorectal cancer; FoxO signaling pathway; Inflammatory bowel disease (IBD); Chagas diseas…	-1.7331
NP_000273.2	metabolic process	catalytic activity;metal ion binding;nucleotide binding;protein binding	5095	ENSG00000175198.15	PCCA		Valine, leucine and isoleucine degradation; Propanoate metabolism; Metabolic pathways; Glyoxylate and dicarboxylate metabolism; Carbon metabolism	1.484		NP_055866.1	cellular homeostasis;metabolic process;regulation of biological process;response to stimulus;transport	catalytic activity;metal ion binding;protein binding	23071	ENSG00000023318.7	ERP44			-1.7301
XP_005268563.1	cell organization and biogenesis;regulation of biological process;transport	protein binding;RNA binding;transporter activity	6949	ENSG00000070814.17	TCOF1			1.483		NP_004322.1	cell death;cell organization and biogenesis;defense response;metabolic process;regulation of biological process;response to stimulus	protein binding	665	ENSG00000104765.15	BNIP3L	Photodynamic therapy-induced HIF-1 survival signaling; Apoptosis		-1.72414
XP_006724401.1	metabolic process	catalytic activity;protein binding	8459		TPST2			1.477		NP_001333342.1	metabolic process	protein binding;RNA binding	51585		PCF11			-1.71821
NP_001295126.1	cell organization and biogenesis;transport		6747	ENSG00000114850.6	SSR3			1.476		NP_001002029.3	defense response;metabolic process;regulation of biological process;response to stimulus	catalytic activity;enzyme regulator activity;protein binding	721; 100293534	ENSG00000224389.8; ENSG00000228267.8	C4B	Sudden Infant Death Syndrome (SIDS) Susceptibility Pathways; Complement Activation; Allograft Rejection; Complement and Coagulation Cascades; Oxidative Damage	Staphylococcus aureus infection; Pertussis; Systemic lupus erythematosus; Complement and coagulation cascades	-1.71821
NP_078886.2		protein binding	79663	ENSG00000169087.10	HSPBAP1			1.476		NP_071900.2	cell organization and biogenesis;metabolic process;regulation of biological process	catalytic activity;DNA binding;metal ion binding;protein binding	64324	ENSG00000165671.19	NSD1	Histone Modifications; Pathways Affected in Adenoid Cystic Carcinoma	Lysine degradation	-1.71821
XP_011514990.1		metal ion binding	92092		ZC3HAV1L			1.475		NP_001002261.1	cell organization and biogenesis;regulation of biological process;response to stimulus;transport	metal ion binding;protein binding	118813	ENSG00000155256.17	ZFYVE27			-1.71527
XP_006720163.1	regulation of biological process	enzyme regulator activity;protein binding	253959		RALGAPA1			1.474		NP_004779.2	metabolic process	catalytic activity;protein binding	9354	ENSG00000110344.9	UBE4A			-1.71233
NP_036382.2	cell differentiation;regulation of biological process;response to stimulus	catalytic activity;nucleotide binding;protein binding	22800	ENSG00000133818.13	RRAS2	Regulation of Actin Cytoskeleton	Tight junction; cAMP signaling pathway; MAPK signaling pathway; Regulation of actin cytoskeleton; HTLV-I infection; Phospholipase D signaling pathway; Ras signaling pathway; Proteoglycans in cancer	1.472		XP_005246910.1	metabolic process;transport	catalytic activity	79634		SCRN3			-1.7094
NP_061326.1	cell organization and biogenesis;metabolic process;response to stimulus;transport	catalytic activity	55967	ENSG00000184752.12	NDUFA12	Electron Transport Chain	Parkinson's disease; Non-alcoholic fatty liver disease (NAFLD); Alzheimer's disease; Huntington's disease; Metabolic pathways; Oxidative phosphorylation	1.471		NP_001273120.1		protein binding	64897	ENSG00000157895.11	C12orf43			-1.70358
NP_001243725.1	cell organization and biogenesis;coagulation;regulation of biological process;response to stimulus;transport	metal ion binding;nucleotide binding;protein binding;receptor activity;signal transducer activity;transporter activity	5025	ENSG00000135124.14	P2RX4			1.469		NP_036269.1	metabolic process;regulation of biological process;response to stimulus	catalytic activity;metal ion binding	23576	ENSG00000153904.18	DDAH1	Mesodermal Commitment Pathway		-1.69492
NP_036359.3	metabolic process	metal ion binding;nucleotide binding	8225	ENSG00000178605.13	GTPBP6			1.468		NP_002261.3	cellular component movement;regulation of biological process;transport	protein binding;RNA binding;transporter activity	3842	ENSG00000083312.17	TNPO1			-1.68919
NP_057673.2	cell organization and biogenesis	protein binding	51300	ENSG00000113845.9	TIMMDC1			1.466		NP_057190.2	cell organization and biogenesis;regulation of biological process;response to stimulus;transport	protein binding	23256	ENSG00000092108.20	SCFD1			-1.68634
XP_011512019.1	metabolic process	catalytic activity;nucleotide binding;protein binding	55728		N4BP2			1.466		NP_001265319.1	transport	protein binding;transporter activity	81539	ENSG00000111371.15	SLC38A1	Synaptic Vesicle Pathway		-1.68634
NP_055639.2	cell communication;cell organization and biogenesis;regulation of biological process	protein binding	9873	ENSG00000137478.14	FCHSD2			1.466		NP_000509.1	cell organization and biogenesis;coagulation;metabolic process;regulation of biological process;response to stimulus;transport	antioxidant activity;catalytic activity;metal ion binding;protein binding;transporter activity	3043	ENSG00000244734.3	HBB	Vitamin B12 Metabolism; Selenium Micronutrient Network; Folate Metabolism	Malaria; African trypanosomiasis	-1.68634
NP_005754.2	cell organization and biogenesis;metabolic process	catalytic activity	10157	ENSG00000008311.14	AASS		Lysine degradation; Metabolic pathways	1.464		NP_001159403.1	metabolic process;regulation of biological process	catalytic activity;metal ion binding;protein binding	6241	ENSG00000171848.13	RRM2	Fluoropyrimidine Activity; Retinoblastoma (RB) in Cancer; Nucleotide Metabolism; Hepatitis C and Hepatocellular Carcinoma		-1.6835
NP_006017.1	cell organization and biogenesis	DNA binding;protein binding;RNA binding	8971	ENSG00000184897.5	H1FX			1.464		NP_005197.3	cell organization and biogenesis;regulation of biological process;response to stimulus	protein binding	1398	ENSG00000167193.7	CRK	Regulation of Actin Cytoskeleton; Rac1/Pak1/p38/MMP-2 pathway; VEGFA-VEGFR2 Signaling Pathway; Interferon type I signaling pathways; EGF/EGFR Signaling Pathway; Signaling of Hepatocyte Growth Factor Receptor; Kit receptor signaling pathway; T-Cell antigen Receptor (TCR) Signaling Pathway; B Cell Receptor Signaling Pathway; Chemokine signaling pathway; Angiopoietin Like Protein 8 Regulatory Pathwa…		-1.6835
NP_004100.1	metabolic process;response to stimulus;transport	metal ion binding	2230	ENSG00000137714.2	FDX1			1.463		NP_065108.1	cell death;metabolic process;regulation of biological process;response to stimulus	catalytic activity;protein binding	57103	ENSG00000078237.6	TIGAR		Fructose and mannose metabolism; Central carbon metabolism in cancer	-1.68067
NP_058132.2	cell organization and biogenesis;defense response;metabolic process;regulation of biological process;response to stimulus	catalytic activity;metal ion binding;nucleotide binding;protein binding;RNA binding	4938	ENSG00000089127.12	OAS1	Type II interferon signaling (IFNG)	Influenza A; NOD-like receptor signaling pathway; Herpes simplex infection; Hepatitis C; Measles	1.462		NP_003875.3	cell organization and biogenesis;metabolic process;regulation of biological process;response to stimulus	catalytic activity;DNA binding;enzyme regulator activity;protein binding	8850	ENSG00000114166.7	KAT2B	Notch Signaling Pathway; Androgen receptor signaling pathway	Viral carcinogenesis; HTLV-I infection; Notch signaling pathway; Thyroid hormone signaling pathway	-1.68067
NP_001307256.1	cell organization and biogenesis;metabolic process;regulation of biological process	DNA binding;protein binding	51142		CHCHD2			1.461		NP_001164006.1	cell growth;regulation of biological process	catalytic activity;nucleotide binding;RNA binding	55210	ENSG00000197785.13	ATAD3A			-1.67785
YP_003024029.1	metabolic process;response to stimulus;transport	catalytic activity;metal ion binding;protein binding;transporter activity	4513	ENSG00000198712.1	COX2	EGF/EGFR Signaling Pathway; Endothelin Pathways; Electron Transport Chain	Metabolic pathways; Alzheimer's disease; Non-alcoholic fatty liver disease (NAFLD); Parkinson's disease; Cardiac muscle contraction; Oxidative phosphorylation; Huntington's disease	1.46		XP_016869748.1	regulation of biological process;response to stimulus;transport		123		PLIN2	Adipogenesis		-1.67785
NP_001289972.1	cell organization and biogenesis;metabolic process;regulation of biological process;reproduction	protein binding	81628	ENSG00000166925.8	TSC22D4			1.46		NP_005204.1	cell death;cell differentiation;metabolic process;regulation of biological process	enzyme regulator activity;protein binding;structural molecule activity	1475	ENSG00000121552.3	CSTA			-1.67785
NP_001303.1	regulation of biological process	metal ion binding;protein binding	1397	ENSG00000182809.10	CRIP2			1.458		NP_002906.1	cell organization and biogenesis;cellular homeostasis;metabolic process;regulation of biological process;response to stimulus	catalytic activity;DNA binding;protein binding	5983	ENSG00000133119.12	RFC3	Retinoblastoma (RB) in Cancer; DNA Replication; Gastric cancer network 2	DNA replication; Nucleotide excision repair; Mismatch repair	-1.67785
NP_001303864.1	cell organization and biogenesis;cellular component movement;regulation of biological process;response to stimulus;transport	metal ion binding;protein binding	51668	ENSG00000081870.11	HSPB11			1.458		NP_473447.1	regulation of biological process;response to stimulus	receptor activity;signal transducer activity	81050	ENSG00000196578.4	OR5AC2		Olfactory transduction	-1.67504
XP_005247646.1	cell proliferation		55573		CDV3			1.458		NP_002901.2	metabolic process;regulation of biological process	catalytic activity;enzyme regulator activity;nucleotide binding;protein binding	5973	ENSG00000102032.12	RENBP		Amino sugar and nucleotide sugar metabolism	-1.67504
NP_937863.1	metabolic process	protein binding;RNA binding	6629	ENSG00000125870.10	SNRPB2	mRNA Processing	Spliceosome	1.454		NP_001095886.1	cellular homeostasis;coagulation;defense response;metabolic process;regulation of biological process;response to stimulus;transport	enzyme regulator activity;metal ion binding;protein binding	3827	ENSG00000113889.11	KNG1	ACE Inhibitor Pathway; Complement and Coagulation Cascades	Complement and coagulation cascades	-1.67224
NP_067037.1	metabolic process;regulation of biological process	catalytic activity	58489	ENSG00000136379.11	ABHD17C			1.452		NP_003269.2	regulation of biological process;response to stimulus;transport	metal ion binding;protein binding	7123	ENSG00000163815.5	CLEC3B			-1.66389
NP_002517.1	metabolic process;regulation of biological process	catalytic activity;metal ion binding;nucleotide binding	4907	ENSG00000135318.11	NT5E	NAD+ metabolism; Differentiation Pathway	Nicotinate and nicotinamide metabolism; Metabolic pathways; Purine metabolism; Pyrimidine metabolism	1.451		XP_011520947.1	cell division;metabolic process;regulation of biological process;response to stimulus	catalytic activity;nucleotide binding;protein binding;RNA binding	7329	ENSG00000103275.19	UBE2I	Androgen receptor signaling pathway; TGF-beta Signaling Pathway		-1.66113
NP_733746.1	metabolic process;regulation of biological process	catalytic activity	54414	ENSG00000110013.12	SIAE			1.451		NP_004522.1	metabolic process	catalytic activity	4338	ENSG00000164172.18	MOCS2		Metabolic pathways; Folate biosynthesis; Sulfur relay system	-1.65837
NP_001243711.1	cell death;cell division;cell organization and biogenesis;regulation of biological process	catalytic activity;metal ion binding;nucleotide binding;protein binding;structural molecule activity	5414	ENSG00000108387.14	SEPT4			1.451		NP_001070993.1	cell communication;metabolic process;response to stimulus	catalytic activity;protein binding;receptor activity;signal transducer activity	64419	ENSG00000163719.19	MTMR14		Phosphatidylinositol signaling system; Metabolic pathways; Inositol phosphate metabolism	-1.65837
XP_011512026.1	cell organization and biogenesis;cellular component movement;metabolic process;regulation of biological process;response to stimulus;transport		57728		WDR19			1.45		NP_060328.2	cell division;metabolic process;regulation of biological process;response to stimulus	DNA binding;protein binding	54962		TIPIN			-1.65837
XP_011536906.1	cell organization and biogenesis;cellular component movement;metabolic process;regulation of biological process;response to stimulus	catalytic activity;DNA binding;motor activity;protein binding	57658		CALCOCO1			1.449		NP_003249.3	cell organization and biogenesis;metabolic process	catalytic activity;metal ion binding;nucleotide binding;protein binding	7083	ENSG00000167900.11	TK1	Fluoropyrimidine Activity	Drug metabolism - other enzymes; Metabolic pathways; Pyrimidine metabolism	-1.65289
NP_061953.2	regulation of biological process;response to stimulus;transport	protein binding;signal transducer activity	54602	ENSG00000102471.13	NDFIP2			1.448		NP_055454.1	metabolic process	protein binding	9652	ENSG00000198677.10	TTC37		RNA degradation	-1.65289
NP_001854.1	metabolic process;transport	catalytic activity;transporter activity	1340	ENSG00000126267.8	COX6B1	Electron Transport Chain	Non-alcoholic fatty liver disease (NAFLD); Huntington's disease; Alzheimer's disease; Metabolic pathways; Oxidative phosphorylation; Parkinson's disease; Cardiac muscle contraction	1.447		NP_002584.2	development;metabolic process;regulation of biological process	enzyme regulator activity;protein binding	5118	ENSG00000106333.12	PCOLCE			-1.65017
NP_055398.1	metabolic process;regulation of biological process	metal ion binding	29995	ENSG00000071282.11	LMCD1			1.447		NP_006397.1	cell organization and biogenesis;cellular homeostasis;metabolic process;regulation of biological process;transport	antioxidant activity;catalytic activity;protein binding	10549	ENSG00000123131.12	PRDX4	Selenium Micronutrient Network		-1.64745
XP_011543270.1	regulation of biological process	protein binding	28971	ENSG00000087884.14	AAMDC			1.446		NP_005003.2	metabolic process;regulation of biological process;response to stimulus	catalytic activity;nucleotide binding;protein binding;receptor activity;signal transducer activity	4919	ENSG00000185483.11	ROR1	Wnt Signaling Pathway Netpath; Wnt Signaling Pathway; Nuclear Receptors		-1.64474
NP_001291946.1	cellular component movement;transport	catalytic activity;motor activity;protein binding	83657	ENSG00000168589.14	DYNLRB2			1.446		NP_877437.2	metabolic process	catalytic activity;metal ion binding;protein binding	285362	ENSG00000144455.13	SUMF1		Lysosome	-1.64474
XP_016873894.1	cell organization and biogenesis;cell proliferation;regulation of biological process		84280		BTBD10			1.446		NP_001240752.1	metabolic process	catalytic activity;metal ion binding;protein binding	644	ENSG00000106605.10	BLVRA		Porphyrin and chlorophyll metabolism	-1.64204
NP_001335099.1	regulation of biological process;response to stimulus	DNA binding;protein binding	23558	ENSG00000132471.11	WBP2			1.445		XP_016870050.1	cell division;development;metabolic process	catalytic activity;enzyme regulator activity;nucleotide binding;protein binding	23552		CDK20			-1.63934
NP_001276019.1	regulation of biological process	DNA binding;metal ion binding;protein binding	79830	ENSG00000197056.9	ZMYM1			1.445		NP_055020.1	cell differentiation	metal ion binding	741	ENSG00000174276.6	ZNHIT2			-1.63934
NP_078908.1	cell organization and biogenesis;metabolic process;regulation of biological process	catalytic activity;DNA binding;metal ion binding;protein binding	79685	ENSG00000164576.11	SAP30L			1.444		NP_001171481.1	cell organization and biogenesis;metabolic process;regulation of biological process;response to stimulus	catalytic activity;DNA binding;protein binding	8318	ENSG00000093009.9	CDC45	DNA Replication; G1 to S cell cycle control; Retinoblastoma (RB) in Cancer; Cell Cycle		-1.63666
NP_001273586.1	metabolic process	catalytic activity	137695	ENSG00000167904.14	TMEM68			1.443		NP_001121070.1	development;metabolic process;regulation of biological process;response to stimulus;transport	enzyme regulator activity;protein binding	3481	ENSG00000167244.18	IGF2	Cardiac Progenitor Differentiation; Apoptosis; Mecp2 and Associated Rett Syndrome; Endochondral Ossification		-1.63666
NP_001352.2	metabolic process;regulation of biological process;response to stimulus;transport	catalytic activity;nucleotide binding	1723	ENSG00000102967.11	DHODH		Metabolic pathways; Pyrimidine metabolism	1.442		NP_001638.1	cell organization and biogenesis;metabolic process;regulation of biological process;response to stimulus;transport	protein binding;transporter activity	347	ENSG00000189058.8	APOD			-1.63399
NP_001003701.1	cell organization and biogenesis;metabolic process;transport	catalytic activity;transporter activity	522	ENSG00000154723.12	ATP5J	Electron Transport Chain; Oxidative phosphorylation		1.442		NP_001128138.1	metabolic process	catalytic activity;RNA binding	93587	ENSG00000145331.13	TRMT10A			-1.63399
NP_004290.2	cellular homeostasis;transport	catalytic activity;nucleotide binding;transporter activity	22	ENSG00000131269.15	ABCB7			1.441		NP_663695.1		protein binding	728712; 30014	ENSG00000203926.4; ENSG00000198021.7	SPANXA1			-1.63399
NP_001127911.1	cell organization and biogenesis;cellular component movement;metabolic process;regulation of biological process;transport	catalytic activity;motor activity;protein binding	90102	ENSG00000144824.20	PHLDB2	Regulation of Microtubule Cytoskeleton		1.441		NP_004690.1		RNA binding	9130	ENSG00000071859.14	FAM50A			-1.62866
NP_001306006.1	cell organization and biogenesis;metabolic process;regulation of biological process;response to stimulus;transport	catalytic activity;DNA binding;protein binding	3159	ENSG00000137309.19	HMGA1	Preimplantation Embryo; Adipogenesis; Senescence and Autophagy in Cancer		1.44		NP_004798.3	metabolic process	catalytic activity	9394	ENSG00000136720.6	HS6ST1	Metapathway biotransformation	Glycosaminoglycan biosynthesis - heparan sulfate / heparin	-1.62866
NP_056062.1	cell death;cell organization and biogenesis;defense response;metabolic process;regulation of biological process;response to stimulus	catalytic activity;metal ion binding;protein binding;structural molecule activity	1540	ENSG00000083799.17	CYLD	Regulation of toll-like receptor signaling pathway; RIG-I-like Receptor Signaling	Osteoclast differentiation; RIG-I-like receptor signaling pathway	1.44		NP_005130.1	defense response;regulation of biological process;response to stimulus;transport	enzyme regulator activity;metal ion binding;protein binding	306	ENSG00000138772.12	ANXA3	Prostaglandin Synthesis and Regulation		-1.62338
XP_016866864.1	metabolic process;regulation of biological process	catalytic activity;metal ion binding	84816		RTN4IP1			1.438		NP_001104547.1	cell differentiation;cell organization and biogenesis;cellular component movement;metabolic process;regulation of biological process;response to stimulus;transport	protein binding;RNA binding	7430	ENSG00000092820.17	EZR	AGE/RAGE pathway; Regulation of Actin Cytoskeleton; VEGFA-VEGFR2 Signaling Pathway; Pathogenic Escherichia coli infection	Regulation of actin cytoskeleton; Gastric acid secretion; MicroRNAs in cancer; Leukocyte transendothelial migration; Proteoglycans in cancer; Pathogenic Escherichia coli infection	-1.61812
NP_542159.3	cell differentiation;regulation of biological process	protein binding	51374	ENSG00000138085.16	ATRAID			1.438		NP_001116847.1	cell organization and biogenesis;coagulation;metabolic process;regulation of biological process;response to stimulus	DNA binding;protein binding	333932; 126961; 653604	ENSG00000203852.3; ENSG00000183598.3; ENSG00000203811.1	HIST2H3D	Histone Modifications	Alcoholism; Transcriptional misregulation in cancer; Systemic lupus erythematosus	-1.61812
XP_005266146.2	metabolic process;regulation of biological process	catalytic activity;protein binding	54461		FBXW5			1.437		NP_001157565.1	cell organization and biogenesis;metabolic process;response to stimulus	protein binding	50813	ENSG00000111652.9	COPS7A			-1.61812
XP_011523844.1	cell division;metabolic process;regulation of biological process	nucleotide binding;protein binding	990		CDC6	DNA Replication; Cell Cycle		1.437		NP_057216.2	cell differentiation;metabolic process;regulation of biological process	DNA binding;RNA binding	50804		MYEF2	TFs Regulate miRNAs related to cardiac hypertrophy; Physiological and Pathological Hypertrophy of the Heart; MicroRNAs in cardiomyocyte hypertrophy; Mitochondrial Gene Expression		-1.61551
NP_001157661.1	transport	protein binding	10226	ENSG00000105355.8	PLIN3			1.434		NP_001121093.1	metabolic process	catalytic activity;protein binding	2582	ENSG00000117308.14	GALE		Galactose metabolism; Amino sugar and nucleotide sugar metabolism; Metabolic pathways	-1.6129
NP_037379.1	cell death;cell organization and biogenesis;metabolic process;regulation of biological process;response to stimulus	catalytic activity;protein binding	27429	ENSG00000115317.11	HTRA2	Parkinsons Disease Pathway; Nanomaterial induced apoptosis	Parkinson's disease; Apoptosis - multiple species; Apoptosis	1.433		XP_011529087.1			389860		PAGE2B			-1.60772
XP_005255285.3	regulation of biological process;response to stimulus	DNA binding;protein binding;RNA binding	23589		CARHSP1			1.431		NP_002620.1	metabolic process;regulation of biological process;transport	catalytic activity;protein binding	5223; 643576	ENSG00000171314.8	PGAM1	Glycolysis and Gluconeogenesis; Cori Cycle	Central carbon metabolism in cancer; Biosynthesis of amino acids; Glycine, serine and threonine metabolism; Glycolysis / Gluconeogenesis; Carbon metabolism; Metabolic pathways; Glucagon signaling pathway	-1.60772
NP_001276914.1	cell organization and biogenesis;metabolic process	catalytic activity;metal ion binding;protein binding	23338		JADE2			1.431		XP_011539620.1	cell differentiation;cell growth;cell organization and biogenesis;defense response;metabolic process;regulation of biological process;response to stimulus;transport	metal ion binding;protein binding	3339		HSPG2			-1.60772
XP_011516163.1	cell organization and biogenesis;cellular component movement	catalytic activity;motor activity;nucleotide binding;protein binding	347240		KIF24			1.43		NP_002255.3	metabolic process;regulation of biological process;transport	protein binding;transporter activity	3836	ENSG00000114030.12	KPNA1		Influenza A	-1.60772
NP_001001975.1	cell organization and biogenesis;metabolic process;response to stimulus;transport	catalytic activity;nucleotide binding;transporter activity	513	ENSG00000099624.7	ATP5D	Oxidative phosphorylation; Electron Transport Chain	Alzheimer's disease; Metabolic pathways; Huntington's disease; Oxidative phosphorylation; Parkinson's disease	1.428		XP_016870505.1	cell organization and biogenesis;metabolic process;regulation of biological process;transport	DNA binding;enzyme regulator activity;protein binding	6418		SET			-1.60772
NP_001265174.1	cellular component movement;regulation of biological process;response to stimulus	DNA binding;metal ion binding;protein binding	7763	ENSG00000107372.12	ZFAND5			1.428		NP_060676.2	cell organization and biogenesis;regulation of biological process;response to stimulus;transport	protein binding;transporter activity	55737	ENSG00000069329.16	VPS35		Endocytosis	-1.60514
NP_478102.2	cell death;cell division;cell organization and biogenesis;metabolic process;regulation of biological process;response to stimulus	catalytic activity;DNA binding;enzyme regulator activity;protein binding;RNA binding	1029	ENSG00000147889.17	CDKN2A	Senescence and Autophagy in Cancer; Cell Cycle; Signaling Pathways in Glioblastoma; TP53 Network; Apoptosis; G1 to S cell cycle control; Bladder Cancer		1.428		NP_001191236.1	metabolic process;transport	protein binding;transporter activity	2638	ENSG00000145321.12	GC	Vitamin D Metabolism		-1.60514
XP_006723013.1	cell communication;regulation of biological process;transport	enzyme regulator activity;protein binding	9546		APBA3			1.427		NP_002721.1	cell communication;cell organization and biogenesis;cellular homeostasis;coagulation;metabolic process;regulation of biological process;response to stimulus	catalytic activity;metal ion binding;nucleotide binding;protein binding	5566	ENSG00000072062.13	PRKACA	IL-3 Signaling Pathway; Common Pathways Underlying Drug Addiction; Sterol Regulatory Element-Binding Proteins (SREBP) signalling; Follicle Stimulating Hormone (FSH) signaling pathway; Nicotine Activity on Dopaminergic Neurons; Sudden Infant Death Syndrome (SIDS) Susceptibility Pathways; Endochondral Ossification; Myometrial Relaxation and Contraction Pathways; G Protein Signaling Pathways; Mesode…	Longevity regulating pathway - multiple species; Epstein-Barr virus infection; Insulin secretion; Proteoglycans in cancer; Vibrio cholerae infection; Longevity regulating pathway; Viral carcinogenesis; Bile secretion; Pathways in cancer; Melanogenesis; GABAergic synapse; Regulation of lipolysis in adipocytes; Insulin signaling pathway; Circadian entrainment; Glucagon signaling pathway; Vasopressi…	-1.60256
NP_001139400.1	metabolic process;regulation of biological process		79595	ENSG00000136715.17	SAP130			1.425		NP_004273.1	metabolic process;regulation of biological process	enzyme regulator activity;nucleotide binding;protein binding	9532	ENSG00000112208.11	BAG2		Protein processing in endoplasmic reticulum	-1.60256
XP_016866297.1	defense response;regulation of biological process;response to stimulus	protein binding	3133		HLA-E	Proteasome Degradation; Allograft Rejection		1.424		XP_005271379.1	regulation of biological process	protein binding;structural molecule activity	91624		NEXN			-1.60256
NP_003326.2	metabolic process;regulation of biological process;response to stimulus	catalytic activity;nucleotide binding;protein binding	7318	ENSG00000182179.12	UBA7	Proteasome Degradation; Parkinsons Disease Pathway	Ubiquitin mediated proteolysis; Parkinson's disease	1.424		NP_036274.3	regulation of biological process	protein binding	23582	ENSG00000166946.13	CCNDBP1			-1.60256
XP_011527888.1	cell organization and biogenesis;metabolic process	catalytic activity;RNA binding	4731		NDUFV3	Electron Transport Chain; Oxidative phosphorylation		1.423		XP_011507500.1	cell organization and biogenesis;metabolic process;regulation of biological process;response to stimulus	protein binding	128239		IQGAP3			-1.6
NP_940986.1	metabolic process;transport	catalytic activity;metal ion binding	377677	ENSG00000185015.7	CA13		Nitrogen metabolism	1.423		NP_064581.2	cell organization and biogenesis;metabolic process;response to stimulus	protein binding	56949	ENSG00000076924.11	XAB2		Spliceosome	-1.6
NP_001171485.1	metabolic process	catalytic activity;nucleotide binding;protein binding	5096	ENSG00000114054.13	PCCB			1.422		NP_963839.1	response to stimulus	protein binding	3964	ENSG00000116977.18	LGALS8			-1.6
NP_006395.2	cellular component movement;coagulation;regulation of biological process	protein binding;receptor activity	10544	ENSG00000101000.5	PROCR		Complement and coagulation cascades	1.422		NP_002267.2	cell death;cell differentiation;cell organization and biogenesis;regulation of biological process;response to stimulus	protein binding;structural molecule activity	3880	ENSG00000171345.13	KRT19			-1.59744
NP_775918.2	metabolic process;regulation of biological process;response to stimulus	catalytic activity;metal ion binding;protein binding	284996	ENSG00000163162.8	RNF149			1.421		NP_036548.1	transport	protein binding;transporter activity	26953	ENSG00000137040.9	RANBP6			-1.59744
XP_016868019.1	regulation of biological process;response to stimulus	protein binding	64599		GIGYF1			1.42		NP_001243211.1	cell death;cell differentiation;cell organization and biogenesis;regulation of biological process;response to stimulus	catalytic activity;motor activity;protein binding;structural molecule activity	3856	ENSG00000170421.12	KRT8	Primary Focal Segmental Glomerulosclerosis FSGS		-1.5949
NP_001288160.1	defense response;development;metabolic process;regulation of biological process;response to stimulus	DNA binding;protein binding;RNA binding	3149		HMGB3			1.419		NP_001338285.1	cell organization and biogenesis;metabolic process;regulation of biological process;response to stimulus	protein binding;structural molecule activity	64210		MMS19			-1.5949
NP_001171488.1	metabolic process;transport	protein binding	1622	ENSG00000155368.16	DBI	PPAR signaling pathway; Sterol Regulatory Element-Binding Proteins (SREBP) signalling; PPAR Alpha Pathway		1.419		XP_005264337.1	cell organization and biogenesis;cellular homeostasis;metabolic process;regulation of biological process;response to stimulus;transport	catalytic activity;nucleotide binding;protein binding	3099		HK2	Glycolysis and Gluconeogenesis		-1.59236
NP_660339.1		protein binding;receptor activity	199731	ENSG00000105767.2	CADM4			1.419		NP_001189360.1	cell proliferation;cellular homeostasis;defense response;metabolic process;regulation of biological process;response to stimulus	antioxidant activity;catalytic activity;protein binding;RNA binding	5052	ENSG00000117450.13	PRDX1	Selenium Micronutrient Network; Androgen receptor signaling pathway; NRF2 pathway	Peroxisome	-1.59236
NP_776049.1	metabolic process;regulation of biological process	catalytic activity;enzyme regulator activity;nucleotide binding;protein binding	7453	ENSG00000140105.17	WARS	Amino Acid metabolism; Tryptophan metabolism; Photodynamic therapy-induced unfolded protein response	Aminoacyl-tRNA biosynthesis	1.418		NP_001248338.1	regulation of biological process;response to stimulus	protein binding	8412	ENSG00000137936.16	BCAR3			-1.59236
NP_001007539.1	development;regulation of biological process		387914	ENSG00000180730.4	SHISA2			1.418		NP_037444.2	cell organization and biogenesis;transport	protein binding	29911	ENSG00000095066.11	HOOK2			-1.59236
NP_002991.2	metabolic process;transport	catalytic activity;metal ion binding;protein binding	6390	ENSG00000117118.9	SDHB	TCA Cycle; Electron Transport Chain	Carbon metabolism; Parkinson's disease; Non-alcoholic fatty liver disease (NAFLD); Alzheimer's disease; Huntington's disease; Citrate cycle (TCA cycle); Metabolic pathways; Oxidative phosphorylation	1.416		NP_689413.1	cell organization and biogenesis;regulation of biological process;transport	protein binding	27131	ENSG00000089006.16	SNX5		Endocytosis	-1.58479
XP_005259443.1	cell proliferation;regulation of biological process;response to stimulus	enzyme regulator activity;protein binding;RNA binding	9138		ARHGEF1	G13 Signaling Pathway; Regulation of Actin Cytoskeleton; EGF/EGFR Signaling Pathway; G Protein Signaling Pathways		1.416		NP_001094058.1	cell differentiation;cell proliferation;metabolic process;regulation of biological process	catalytic activity;DNA binding;metal ion binding;protein binding;RNA binding	54542	ENSG00000056586.15	RC3H2			-1.58479
NP_004436.4	cell proliferation;defense response;metabolic process;regulation of biological process;response to stimulus;transport	catalytic activity;nucleotide binding;protein binding;receptor activity;signal transducer activity	2051	ENSG00000106123.11	EPHB6		Axon guidance	1.415		NP_005800.3	cell communication;cellular homeostasis;metabolic process;regulation of biological process;response to stimulus	antioxidant activity;catalytic activity;protein binding	7001	ENSG00000167815.11	PRDX2	Selenium Micronutrient Network		-1.58228
XP_006721823.1	regulation of biological process	metal ion binding;protein binding	201292		TRIM65			1.414		NP_078934.3	cell organization and biogenesis;transport	protein binding;transporter activity	79711	ENSG00000196497.16	IPO4			-1.58228
NP_060367.1	metabolic process	catalytic activity	54995	ENSG00000151093.7	OXSM		Fatty acid metabolism; Fatty acid biosynthesis; Metabolic pathways; Biotin metabolism	1.412		XP_011534817.1	cell organization and biogenesis;regulation of biological process	protein binding	161176		SYNE3			-1.58228
NP_001170884.1	cell communication;cell organization and biogenesis;cellular homeostasis;defense response;metabolic process;regulation of biological process;response to stimulus;transport	metal ion binding;protein binding;RNA binding;structural molecule activity	6233	ENSG00000143947.13	RPS27A	Cytoplasmic Ribosomal Proteins	Ribosome	1.411		NP_001137534.1	transport	protein binding;structural molecule activity	1315	ENSG00000129083.12	COPB1			-1.57729
XP_016884289.1	metabolic process;transport	catalytic activity;metal ion binding;protein binding	410		ARSA			1.411		NP_002256.2	cell organization and biogenesis;cellular component movement;metabolic process;regulation of biological process;response to stimulus;transport	metal ion binding;protein binding;RNA binding;transporter activity	3837	ENSG00000108424.9	KPNB1	Sterol Regulatory Element-Binding Proteins (SREBP) signalling	RNA transport	-1.57729
NP_426359.1	cell communication;cell differentiation;cell division;cell organization and biogenesis;cellular component movement;coagulation;metabolic process;regulation of biological process;response to stimulus;transport	catalytic activity;nucleotide binding;protein binding	998	ENSG00000070831.15	CDC42	Leptin signaling pathway; G13 Signaling Pathway; Oxidative Damage; p38 MAPK Signaling Pathway; Spinal Cord Injury; TGF-beta Signaling Pathway; Regulation of Microtubule Cytoskeleton; Integrin-mediated Cell Adhesion; Target Of Rapamycin (TOR) Signaling; T-Cell antigen Receptor (TCR) Signaling Pathway; VEGFA-VEGFR2 Signaling Pathway; B Cell Receptor Signaling Pathway; AGE/RAGE pathway; Pathogenic E…		1.41		NP_000375.2	cell organization and biogenesis;cellular component movement;metabolic process;regulation of biological process;response to stimulus;transport	protein binding;transporter activity	338		APOB	Statin Pathway; Selenium Micronutrient Network; Vitamin B12 Metabolism; Folate Metabolism	Fat digestion and absorption; Vitamin digestion and absorption	-1.57729
NP_009034.2	cell organization and biogenesis;metabolic process;transport	catalytic activity;metal ion binding;nucleotide binding	4723	ENSG00000167792.11	NDUFV1	Electron Transport Chain; Oxidative phosphorylation	Non-alcoholic fatty liver disease (NAFLD); Parkinson's disease; Oxidative phosphorylation; Huntington's disease; Metabolic pathways; Alzheimer's disease	1.408		NP_001258899.1	cell organization and biogenesis;metabolic process;regulation of biological process;response to stimulus;transport	enzyme regulator activity;nucleotide binding;protein binding;RNA binding	3326	ENSG00000096384.19	HSP90AB1	NRF2 pathway; Focal Adhesion-PI3K-Akt-mTOR-signaling pathway	NOD-like receptor signaling pathway; Antigen processing and presentation; Protein processing in endoplasmic reticulum; Progesterone-mediated oocyte maturation; PI3K-Akt signaling pathway; Prostate cancer; Estrogen signaling pathway; Pathways in cancer	-1.5748
NP_001307290.1	metabolic process;regulation of biological process	catalytic activity;metal ion binding;protein binding	26001	ENSG00000108523.15	RNF167			1.408		NP_001062.1	metabolic process;regulation of biological process;response to stimulus	catalytic activity;nucleotide binding;protein binding;RNA binding;translation regulator activity	7298	ENSG00000176890.15	TYMS	One carbon metabolism and related pathways; Retinoblastoma (RB) in Cancer; One Carbon Metabolism; Trans-sulfuration and one carbon metabolism; Fluoropyrimidine Activity	One carbon pool by folate; Metabolic pathways; Pyrimidine metabolism; Antifolate resistance	-1.5748
NP_598000.2	metabolic process;regulation of biological process;transport	enzyme regulator activity;protein binding	135228	ENSG00000156535.13	CD109			1.407		NP_002794.1	cell differentiation;metabolic process;regulation of biological process;response to stimulus;transport	catalytic activity;nucleotide binding;protein binding	5701	ENSG00000161057.11	PSMC2	Proteasome Degradation; Parkin-Ubiquitin Proteasomal System pathway	Epstein-Barr virus infection; Proteasome	-1.57233
NP_001083060.1	metabolic process;transport	catalytic activity;transporter activity	440567	ENSG00000233954.6	UQCRHL		Non-alcoholic fatty liver disease (NAFLD); Cardiac muscle contraction; Alzheimer's disease; Huntington's disease; Metabolic pathways; Oxidative phosphorylation; Parkinson's disease	1.407		NP_001984.1	coagulation;metabolic process;regulation of biological process;response to stimulus	catalytic activity;protein binding;receptor activity;signal transducer activity	2152	ENSG00000117525.13	F3	VEGFA-VEGFR2 Signaling Pathway; Complement and Coagulation Cascades	AGE-RAGE signaling pathway in diabetic complications; Complement and coagulation cascades	-1.57233
XP_006715516.1	cellular homeostasis;regulation of biological process;transport	enzyme regulator activity;protein binding	25998		IBTK			1.406		NP_001071087.1	cell organization and biogenesis;metabolic process;regulation of biological process	enzyme regulator activity;protein binding	137886	ENSG00000215114.8	UBXN2B			-1.57233
NP_001555.1	cell division;cell organization and biogenesis;cellular component movement;metabolic process;regulation of biological process;response to stimulus	DNA binding;metal ion binding;protein binding	3622	ENSG00000168556.6	ING2	Senescence and Autophagy in Cancer		1.406		NP_573566.2	cellular component movement;metabolic process;regulation of biological process;transport	catalytic activity;DNA binding;protein binding;RNA binding	10128	ENSG00000138095.18	LRPPRC			-1.56986
NP_004159.2	metabolic process;transport	catalytic activity;nucleotide binding;protein binding	6389	ENSG00000073578.16	SDHA	Amino Acid metabolism; Electron Transport Chain; TCA Cycle and Deficiency of Pyruvate Dehydrogenase complex (PDHc); TCA Cycle	Metabolic pathways; Alzheimer's disease; Carbon metabolism; Oxidative phosphorylation; Huntington's disease; Non-alcoholic fatty liver disease (NAFLD); Parkinson's disease; Citrate cycle (TCA cycle)	1.405		XP_016859681.1	cell division;cell organization and biogenesis;regulation of biological process;response to stimulus	nucleotide binding;protein binding	4735		SEPT2			-1.56986
XP_005265978.1	metabolic process	RNA binding;structural molecule activity	51121		RPL26L1			1.405		XP_016857669.1	cell organization and biogenesis;metabolic process;regulation of biological process;response to stimulus	metal ion binding;RNA binding	6738		TROVE2			-1.5674
NP_002863.1	cell organization and biogenesis;regulation of biological process;response to stimulus	catalytic activity;enzyme regulator activity;nucleotide binding;protein binding	5880	ENSG00000128340.14	RAC2	Chemokine signaling pathway; Insulin Signaling; Focal Adhesion; Regulation of Actin Cytoskeleton; Microglia Pathogen Phagocytosis Pathway; DNA Damage Response (only ATM dependent); RalA downstream regulated genes; MAPK Signaling Pathway; Integrin-mediated Cell Adhesion; B Cell Receptor Signaling Pathway	Rap1 signaling pathway; Sphingolipid signaling pathway; Pancreatic cancer; Adherens junction; Wnt signaling pathway; Chemokine signaling pathway; Colorectal cancer; Viral myocarditis; VEGF signaling pathway; Leukocyte transendothelial migration; Choline metabolism in cancer; Axon guidance; Pathways in cancer; Ras signaling pathway; MAPK signaling pathway; B cell receptor signaling pathway; cAMP s…	1.405		NP_036526.2	metabolic process;regulation of biological process	protein binding	5202	ENSG00000143256.4	PFDN2			-1.5674
XP_016879800.1	regulation of biological process;response to stimulus;transport	enzyme regulator activity;protein binding	201176		ARHGAP27			1.405		NP_065941.2	cell differentiation;cell organization and biogenesis;metabolic process;regulation of biological process	catalytic activity;motor activity;protein binding	57650	ENSG00000163507.13	CIP2A			-1.5674
NP_001254772.1	cell organization and biogenesis;metabolic process;regulation of biological process;response to stimulus	catalytic activity;DNA binding;protein binding	9575	ENSG00000134852.14	CLOCK	Melatonin metabolism and effects; Exercise-induced Circadian Regulation	Circadian rhythm; Herpes simplex infection; Dopaminergic synapse	1.404		NP_004563.2	cell communication;cell death;cell organization and biogenesis;regulation of biological process	protein binding;structural molecule activity	5318	ENSG00000057294.14	PKP2	Arrhythmogenic Right Ventricular Cardiomyopathy	Arrhythmogenic right ventricular cardiomyopathy (ARVC)	-1.5674
NP_001273309.1	cell differentiation;metabolic process;regulation of biological process;response to stimulus	protein binding	84498	ENSG00000275333.4; ENSG00000112584.13	FAM120B			1.402		NP_055037.1	cell organization and biogenesis;metabolic process;transport	catalytic activity;protein binding	4702	ENSG00000119421.6	NDUFA8	Oxidative phosphorylation; Electron Transport Chain	Alzheimer's disease; Metabolic pathways; Huntington's disease; Oxidative phosphorylation; Parkinson's disease; Non-alcoholic fatty liver disease (NAFLD)	-1.5674
NP_004555.1	cell organization and biogenesis;metabolic process	catalytic activity;nucleotide binding;RNA binding	5188	ENSG00000059691.11	GATB		Metabolic pathways; Aminoacyl-tRNA biosynthesis	1.401		NP_000415.2	cell death;cell organization and biogenesis;metabolic process	catalytic activity;motor activity;protein binding;structural molecule activity	3852	ENSG00000186081.11	KRT5			-1.56495
NP_569055.1	metabolic process;regulation of biological process;response to stimulus	catalytic activity;protein binding	84126	ENSG00000164053.19	ATRIP	DNA Damage Response; miRNA Regulation of DNA Damage Response	Fanconi anemia pathway	1.398		NP_057736.4	cell organization and biogenesis;metabolic process	catalytic activity;protein binding;RNA binding	51340	ENSG00000101343.14	CRNKL1		Spliceosome	-1.56495
XP_016855121.1	metabolic process	catalytic activity;nucleotide binding	101930123		LOC101930123			1.397		NP_001337414.1	cell organization and biogenesis;cellular component movement;regulation of biological process;response to stimulus;transport	protein binding	10487		CAP1	Insulin Signaling; Angiopoietin Like Protein 8 Regulatory Pathway		-1.56495
NP_001612.1	cell death;metabolic process;regulation of biological process;response to stimulus	DNA binding;protein binding;receptor activity;signal transducer activity	196	ENSG00000106546.12	AHR	Aryl Hydrocarbon Receptor Pathway; Aryl Hydrocarbon Receptor; Development and heterogeneity of the ILC family; Integrated Breast Cancer Pathway; Adipogenesis		1.396		NP_002222.1	regulation of biological process;response to stimulus	protein binding	3732	ENSG00000085117.11	CD82		p53 signaling pathway	-1.56495
XP_011519918.1	cell differentiation;cell organization and biogenesis;regulation of biological process;response to stimulus	catalytic activity;enzyme regulator activity;metal ion binding;motor activity;nucleotide binding;protein binding	4649		MYO9A			1.395		NP_000777.1	metabolic process;regulation of biological process	catalytic activity;metal ion binding	1595	ENSG00000001630.15	CYP51A1	Metapathway biotransformation; Cholesterol Biosynthesis; Sterol Regulatory Element-Binding Proteins (SREBP) signalling; Oxidation by Cytochrome P450	Steroid biosynthesis; Metabolic pathways	-1.5625
XP_005257609.1	cell differentiation;metabolic process;regulation of biological process;response to stimulus;transport	DNA binding;metal ion binding;protein binding;receptor activity;RNA binding;signal transducer activity;translation regulator activity	5914	ENSG00000131759.17	RARA	Nuclear Receptors in Lipid Metabolism and Toxicity; Nuclear Receptors; Wnt/beta-catenin Signaling Pathway in Leukemia; Vitamin A and Carotenoid Metabolism; Adipogenesis; White fat cell differentiation		1.394		NP_057154.2	cell organization and biogenesis;metabolic process	protein binding;RNA binding;structural molecule activity	51649	ENSG00000181610.12	MRPS23			-1.5625
NP_075069.3	cell organization and biogenesis;regulation of biological process;response to stimulus		65084	ENSG00000166575.16	TMEM135			1.393		NP_001009931.1	cell organization and biogenesis;development;transport	metal ion binding	388697	ENSG00000197915.5	HRNR			-1.5625
NP_009165.1	cell division;regulation of biological process;transport	protein binding;structural molecule activity	11258	ENSG00000137100.15	DCTN3			1.392		NP_006421.2	metabolic process;regulation of biological process;transport	nucleotide binding;protein binding;RNA binding	10575	ENSG00000115484.14	CCT4			-1.56006
NP_073738.2	cell differentiation;development	catalytic activity	64847	ENSG00000006282.20	SPATA20			1.391		XP_011521078.1	regulation of biological process	protein binding;structural molecule activity	9894		TELO2			-1.56006
NP_001243661.1	metabolic process;regulation of biological process	DNA binding;protein binding	23635	ENSG00000145687.16	SSBP2			1.39		NP_001340.2	cell organization and biogenesis;metabolic process	catalytic activity;nucleotide binding;protein binding;RNA binding	1615	ENSG00000115866.10	DARS	Alanine and aspartate metabolism	Aminoacyl-tRNA biosynthesis	-1.55763
NP_001675.3	cellular component movement;cellular homeostasis;regulation of biological process;response to stimulus;transport	catalytic activity;enzyme regulator activity;metal ion binding;nucleotide binding;protein binding;transporter activity	493	ENSG00000058668.14	ATP2B4		Salivary secretion; Adrenergic signaling in cardiomyocytes; cAMP signaling pathway; Pancreatic secretion; cGMP-PKG signaling pathway; Calcium signaling pathway	1.389		NP_036450.1	cell organization and biogenesis;cellular homeostasis;transport	metal ion binding;protein binding;transporter activity	3954	ENSG00000168924.14	LETM1			-1.55763
XP_016856104.1	cell organization and biogenesis;cell proliferation;metabolic process;regulation of biological process;response to stimulus;transport	catalytic activity;DNA binding;metal ion binding;motor activity;protein binding	2060		EPS15	EGF/EGFR Signaling Pathway; VEGFA-VEGFR2 Signaling Pathway		1.385		NP_057212.1	cellular component movement;transport	protein binding;structural molecule activity	22820	ENSG00000181789.14	COPG1			-1.55521
XP_011527867.1	metabolic process;regulation of biological process	catalytic activity	4047		LSS	Cholesterol Biosynthesis		1.385		NP_000292.1	cell differentiation;cell organization and biogenesis;cellular component movement;cellular homeostasis;coagulation;metabolic process;regulation of biological process;transport	catalytic activity;protein binding	5340	ENSG00000122194.18	PLG	Blood Clotting Cascade; Complement and Coagulation Cascades; Selenium Micronutrient Network; Vitamin B12 Metabolism; Folate Metabolism	Neuroactive ligand-receptor interaction; Staphylococcus aureus infection; Influenza A; Complement and coagulation cascades	-1.55521
XP_016869392.1	metabolic process;regulation of biological process	DNA binding;protein binding	84232		MAF1			1.385		NP_001231.2	cell division;metabolic process;regulation of biological process	catalytic activity;DNA binding;enzyme regulator activity;protein binding;RNA binding	904	ENSG00000129315.10	CCNT1	Initiation of transcription and translation elongation at the HIV-1 LTR	Transcriptional misregulation in cancer	-1.55521
NP_006261.1	cell differentiation;regulation of biological process;response to stimulus	catalytic activity;nucleotide binding;protein binding	6237	ENSG00000126458.3	RRAS	T-Cell antigen Receptor (TCR) pathway during Staphylococcus aureus infection; Canonical and Non-canonical Notch signaling; Regulation of Actin Cytoskeleton; MAPK and NFkB Signalling Pathways Inhibited by Yersinia YopJ; MAPK Cascade; G Protein Signaling Pathways	Tight junction; Axon guidance; Proteoglycans in cancer; Rap1 signaling pathway; cAMP signaling pathway; Regulation of actin cytoskeleton; MAPK signaling pathway; Ras signaling pathway; HTLV-I infection; Phospholipase D signaling pathway	1.384		NP_001186621.1	cellular homeostasis;transport	protein binding;transporter activity	6522	ENSG00000164889.13	SLC4A2		Gastric acid secretion; Bile secretion; Salivary secretion; Pancreatic secretion	-1.5528
XP_011515262.1	metabolic process	catalytic activity;nucleotide binding	26873		OPLAH	Glutathione metabolism		1.384		NP_001137359.1	cell differentiation;cell organization and biogenesis;cell proliferation;metabolic process;regulation of biological process;response to stimulus	protein binding;signal transducer activity	9318	ENSG00000166200.14	COPS2			-1.5528
NP_060621.3	cell organization and biogenesis;metabolic process;regulation of biological process;response to stimulus	protein binding	55183	ENSG00000080345.17	RIF1	ATM Signaling Network in Development and Disease	Signaling pathways regulating pluripotency of stem cells	1.382		NP_060684.4	regulation of biological process;response to stimulus	protein binding	55227	ENSG00000137269.14	LRRC1			-1.5528
NP_001019384.1	regulation of biological process;response to stimulus;transport	metal ion binding;protein binding	6284	ENSG00000189171.14	S100A13			1.382		XP_011518702.1	metabolic process	catalytic activity	84188		FAR1			-1.5528
NP_000519.2	metabolic process;transport	catalytic activity;metal ion binding	4125	ENSG00000104774.12	MAN2B1		Lysosome; Other glycan degradation	1.381		NP_000498.2	cell organization and biogenesis;metabolic process;regulation of biological process;response to stimulus	catalytic activity;metal ion binding;nucleotide binding;protein binding	2203	ENSG00000165140.9	FBP1	Angiopoietin Like Protein 8 Regulatory Pathway; Glycolysis and Gluconeogenesis	Glycolysis / Gluconeogenesis; Carbon metabolism; Pentose phosphate pathway; Glucagon signaling pathway; Insulin signaling pathway; Metabolic pathways; AMPK signaling pathway; Fructose and mannose metabolism	-1.5528
NP_060592.2	metabolic process	catalytic activity;nucleotide binding;protein binding;RNA binding	55157	ENSG00000117593.9	DARS2		Aminoacyl-tRNA biosynthesis	1.381		NP_005041.1	metabolic process;transport	catalytic activity;nucleotide binding;transporter activity	5826	ENSG00000119688.20	ABCD4		Peroxisome; ABC transporters	-1.5528
NP_114109.1	cell organization and biogenesis;metabolic process	RNA binding;structural molecule activity	64983	ENSG00000106591.3	MRPL32		Ribosome	1.38		NP_004572.3	cell organization and biogenesis;metabolic process;regulation of biological process	catalytic activity;metal ion binding;protein binding	5875	ENSG00000100949.14	RABGGTA			-1.55039
NP_689619.1		protein binding	134265	ENSG00000157510.13	AFAP1L1			1.378		NP_006563.2	cell differentiation;cellular component movement;cellular homeostasis;regulation of biological process;response to stimulus	catalytic activity;metal ion binding;nucleotide binding;protein binding;signal transducer activity	10672	ENSG00000120063.9	GNA13	G13 Signaling Pathway; G Protein Signaling Pathways; Human Thyroid Stimulating Hormone (TSH) signaling pathway; Regulation of Actin Cytoskeleton	cGMP-PKG signaling pathway; Sphingolipid signaling pathway; Pathways in cancer; Vascular smooth muscle contraction; Regulation of actin cytoskeleton; Platelet activation; Long-term depression; Phospholipase D signaling pathway	-1.55039
XP_011522657.1		protein binding	146705		TEPSIN			1.378		XP_011526347.1	cell organization and biogenesis;metabolic process	protein binding;RNA binding;structural molecule activity	51073	ENSG00000105364.13	MRPL4			-1.55039
XP_016862117.1	cell death;cell organization and biogenesis;defense response;metabolic process;regulation of biological process;response to stimulus	DNA binding;metal ion binding;protein binding;transporter activity	5359		PLSCR1	EGF/EGFR Signaling Pathway		1.377		NP_001136120.1	cell organization and biogenesis;regulation of biological process;response to stimulus;transport	catalytic activity;nucleotide binding;protein binding;signal transducer activity	56681	ENSG00000079332.14	SAR1A	Sterol Regulatory Element-Binding Proteins (SREBP) signalling	Legionellosis; Protein processing in endoplasmic reticulum	-1.55039
NP_068590.1	cell death;cell differentiation;regulation of biological process;response to stimulus	protein binding;structural molecule activity	60485	ENSG00000151748.14	SAV1		Hippo signaling pathway; Hippo signaling pathway -multiple species	1.377		NP_974197.1	cell communication;cellular component movement;regulation of biological process;response to stimulus;transport	protein binding	10755	ENSG00000123159.15	GIPC1	VEGFA-VEGFR2 Signaling Pathway		-1.54799
NP_775745.1	metabolic process;response to stimulus	catalytic activity	123803	ENSG00000275779.4; ENSG00000157045.8	NTAN1			1.377		NP_001091680.1	cell communication;cell differentiation;cell growth;cell organization and biogenesis;cell proliferation;cellular component movement;metabolic process;regulation of biological process;response to stimulus;transport	DNA binding;protein binding;signal transducer activity	1499	ENSG00000168036.16	CTNNB1	Regulation of Wnt/B-catenin Signaling by Small Molecule Compounds; DNA Damage Response (only ATM dependent); Ectoderm Differentiation; Wnt Signaling Pathway; Primary Focal Segmental Glomerulosclerosis FSGS; Wnt Signaling Pathway Netpath; Sudden Infant Death Syndrome (SIDS) Susceptibility Pathways; Adipogenesis; Extracellular vesicle-mediated signaling in recipient cells; Gastric cancer network 2;…	Rap1 signaling pathway; Focal adhesion; Tight junction; HTLV-I infection; Pathways in cancer; Thyroid cancer; Endometrial cancer; Adherens junction; Pathogenic Escherichia coli infection; Wnt signaling pathway; Thyroid hormone signaling pathway; Signaling pathways regulating pluripotency of stem cells; Colorectal cancer; Bacterial invasion of epithelial cells; Proteoglycans in cancer; Melanogenes…	-1.54799
NP_789845.1	metabolic process	catalytic activity;metal ion binding	27068	ENSG00000138777.19	PPA2		Oxidative phosphorylation	1.376		NP_001093326.2	cell death;cellular component movement;defense response;metabolic process;regulation of biological process;response to stimulus	metal ion binding;protein binding;signal transducer activity	8517	ENSG00000269335.5	IKBKG	Regulation of toll-like receptor signaling pathway; Chemokine signaling pathway; MAPK Signaling Pathway; RIG-I-like Receptor Signaling; Apoptosis; Toll-like Receptor Signaling; IL-1 signaling pathway; Rac1/Pak1/p38/MMP-2 pathway; T-Cell antigen Receptor (TCR) Signaling Pathway; EBV LMP1 signaling; Brain-Derived Neurotrophic Factor (BDNF) signaling pathway; Leptin signaling pathway; MicroRNAs in c…		-1.54799
XP_016857858.1		protein binding	79932		KIAA0319L			1.375		NP_057452.1	metabolic process	catalytic activity;protein binding	51477	ENSG00000105655.18	ISYNA1		Metabolic pathways; Inositol phosphate metabolism	-1.54799
NP_003253.1	cell organization and biogenesis;transport	receptor activity;transporter activity	7095	ENSG00000008952.16	SEC62		Protein processing in endoplasmic reticulum; Protein export	1.373		NP_000414.2	cell death;cell organization and biogenesis;cell proliferation;cellular component movement;metabolic process	protein binding;structural molecule activity	3849	ENSG00000172867.3	KRT2			-1.5456
XP_011539879.1	cell organization and biogenesis;cellular component movement;regulation of biological process;transport	protein binding	5195		PEX14			1.37		NP_001886.1	cell communication;cell death;metabolic process;regulation of biological process;response to stimulus	catalytic activity;enzyme regulator activity;nucleotide binding;protein binding	1457	ENSG00000101266.17	CSNK2A1	TNF alpha Signaling Pathway; Brain-Derived Neurotrophic Factor (BDNF) signaling pathway	Wnt signaling pathway; Tight junction; Herpes simplex infection; Ribosome biogenesis in eukaryotes; Adherens junction; NF-kappa B signaling pathway; Epstein-Barr virus infection; Measles	-1.54321
NP_005309.1	cell organization and biogenesis;metabolic process	DNA binding;protein binding;RNA binding	3005	ENSG00000189060.5	H1F0			1.369		NP_055551.1	cell organization and biogenesis;metabolic process;regulation of biological process;response to stimulus	protein binding	9768	ENSG00000259316.10; ENSG00000166803.11	PCLAF			-1.54321
NP_001156008.1	metabolic process;regulation of biological process	DNA binding;RNA binding	494115	ENSG00000213516.9	RBMXL1		Spliceosome	1.369		NP_001305029.1	cell division;regulation of biological process;response to stimulus	protein binding	84445	ENSG00000107816.17	LZTS2			-1.54083
NP_000529.1	regulation of biological process	DNA binding	5994	ENSG00000133111.3	RFXAP		Antigen processing and presentation; Primary immunodeficiency; Tuberculosis	1.369		NP_620061.2	cellular component movement;metabolic process	catalytic activity;nucleotide binding	5232	ENSG00000170950.5	PGK2	Cori Cycle; Glycolysis and Gluconeogenesis	Glycolysis / Gluconeogenesis; Biosynthesis of amino acids; Metabolic pathways; Carbon metabolism	-1.54083
NP_077718.3	cell organization and biogenesis;metabolic process;transport	catalytic activity;metal ion binding;protein binding	374291	ENSG00000115286.19	NDUFS7	Oxidative phosphorylation; Electron Transport Chain	Parkinson's disease; Oxidative phosphorylation; Huntington's disease; Metabolic pathways; Alzheimer's disease; Non-alcoholic fatty liver disease (NAFLD)	1.368		NP_001009566.1	regulation of biological process	metal ion binding;protein binding	22883	ENSG00000171603.16	CLSTN1			-1.54083
NP_058642.1	cell differentiation;cell organization and biogenesis;cellular component movement;defense response;regulation of biological process;response to stimulus;transport	protein binding;receptor activity	50848	ENSG00000158769.17	F11R		Leukocyte transendothelial migration; Cell adhesion molecules (CAMs); Epithelial cell signaling in Helicobacter pylori infection; Tight junction	1.368		NP_001186601.1	metabolic process	metal ion binding;protein binding	813	ENSG00000128595.16	CALU	NOTCH1 regulation of human endothelial cell calcification		-1.53846
NP_001029288.1	metabolic process;regulation of biological process;response to stimulus	protein binding;RNA binding	8890	ENSG00000115211.15	EIF2B4	Translation Factors	RNA transport	1.368		NP_000349.1	cell differentiation;cell organization and biogenesis;cell proliferation;metabolic process;regulation of biological process;response to stimulus	protein binding	7045	ENSG00000120708.16	TGFBI			-1.53846
NP_056303.3	metabolic process;regulation of biological process	catalytic activity;metal ion binding;protein binding	25953	ENSG00000127838.13	PNKD			1.368		XP_016855583.1	cell division;cell organization and biogenesis;cell proliferation;development;metabolic process	protein binding	10726		NUDC			-1.53374
NP_001265281.1	cellular homeostasis;metabolic process;regulation of biological process;response to stimulus;transport	catalytic activity;metal ion binding;protein binding;RNA binding	48	ENSG00000122729.18	ACO1	TCA Cycle and Deficiency of Pyruvate Dehydrogenase complex (PDHc); Iron metabolism in placenta	2-Oxocarboxylic acid metabolism; Citrate cycle (TCA cycle); Glyoxylate and dicarboxylate metabolism; Biosynthesis of amino acids; Metabolic pathways; Carbon metabolism	1.367		XP_016868908.1	metabolic process;regulation of biological process;transport	catalytic activity;metal ion binding;protein binding;structural molecule activity	444		ASPH			-1.53374
NP_689407.1	metabolic process;regulation of biological process;response to stimulus;transport	catalytic activity;nucleotide binding;protein binding;RNA binding	1454; 102800317	ENSG00000213923.11; ENSG00000283900.1	CSNK1E	Wnt Signaling Pathway; Wnt Signaling Pathway Netpath; Melatonin metabolism and effects; Wnt Signaling Pathway and Pluripotency	FoxO signaling pathway; Circadian rhythm; Hedgehog signaling pathway; Wnt signaling pathway; Hippo signaling pathway; Hippo signaling pathway -multiple species	1.367		XP_016868179.1	cell division;cell organization and biogenesis;regulation of biological process	protein binding	8379		MAD1L1	Cell Cycle		-1.53374
NP_057731.1			51337	ENSG00000130193.7	THEM6			1.367		NP_001153239.1	cell differentiation;development	protein binding	28969	ENSG00000136261.14	BZW2			-1.52905
NP_057128.2	metabolic process	catalytic activity;metal ion binding	51011	ENSG00000115042.9	FAHD2A			1.366		NP_653324.1	cell organization and biogenesis;metabolic process	DNA binding;metal ion binding;protein binding;RNA binding	153527	ENSG00000146007.10	ZMAT2		Spliceosome	-1.52905
NP_150241.2	cell death;cell differentiation;cell organization and biogenesis;cellular component movement;cellular homeostasis;defense response;metabolic process;regulation of biological process;response to stimulus;transport	DNA binding;metal ion binding;protein binding	5371	ENSG00000140464.19	PML	TGF-beta Signaling Pathway; miRNA Regulation of DNA Damage Response; Wnt/beta-catenin Signaling Pathway in Leukemia; DNA Damage Response	Herpes simplex infection; Ubiquitin mediated proteolysis; Pathways in cancer; Influenza A; Transcriptional misregulation in cancer; Acute myeloid leukemia; Endocytosis	1.366		NP_003469.2	cell proliferation;metabolic process;regulation of biological process;response to stimulus;transport	catalytic activity;protein binding;receptor activity;transporter activity	8065	ENSG00000166266.13	CUL5	Apoptosis-related network due to altered Notch3 in ovarian cancer; Dual hijack model of Vif in HIV infection	Ubiquitin mediated proteolysis	-1.52905
NP_004121.2	metabolic process;transport	catalytic activity;metal ion binding;protein binding	2992	ENSG00000163754.17	GYG1	Glycogen Metabolism; Insulin Signaling	Starch and sucrose metabolism; Metabolic pathways	1.366		NP_057318.2	metabolic process	catalytic activity;nucleotide binding	51703	ENSG00000197142.10	ACSL5	PPAR signaling pathway; Fatty Acid Beta Oxidation; Fatty Acid Biosynthesis		-1.52905
NP_031393.2	metabolic process;regulation of biological process	protein binding;RNA binding	22913	ENSG00000125970.11	RALY			1.364		NP_000962.2	cell organization and biogenesis;metabolic process;transport	DNA binding;protein binding;RNA binding;structural molecule activity	6129	ENSG00000147604.13	RPL7	Cytoplasmic Ribosomal Proteins	Ribosome	-1.52672
XP_011521348.1	metabolic process;regulation of biological process;response to stimulus	DNA binding;protein binding	29117		BRD7			1.364		NP_000572.2	cell death;cell differentiation;cell proliferation;cellular component movement;cellular homeostasis;metabolic process;regulation of biological process;response to stimulus	antioxidant activity;catalytic activity;protein binding	2876	ENSG00000233276.3	GPX1	Selenium Micronutrient Network; One carbon metabolism and related pathways; Amyotrophic lateral sclerosis (ALS); Folate Metabolism; Selenium Metabolism and Selenoproteins; TYROBP Causal Network; Association Between Physico-Chemical Features and Toxicity Associated Pathways; Oxidative Stress; Glutathione metabolism	Arachidonic acid metabolism; Thyroid hormone synthesis; Glutathione metabolism; Amyotrophic lateral sclerosis (ALS); Huntington's disease	-1.52672
XP_016855405.1			107985544		LOC107985544			1.361		NP_945185.1	metabolic process	catalytic activity;nucleotide binding;protein binding;RNA binding	374393	ENSG00000189057.10	FAM111B			-1.52672
NP_036221.2	transport	catalytic activity;nucleotide binding;protein binding;transporter activity	23456	ENSG00000135776.4	ABCB10		ABC transporters	1.36		NP_073609.2	regulation of biological process;response to stimulus	protein binding	64787	ENSG00000177106.14	EPS8L2			-1.52672
NP_001309342.1		RNA binding	25957		PNISR			1.36		NP_061895.3	cellular homeostasis;metabolic process;regulation of biological process;response to stimulus;transport	catalytic activity;metal ion binding;protein binding	54495	ENSG00000166479.9	TMX3			-1.52439
NP_001171671.1	metabolic process;regulation of biological process;response to stimulus	DNA binding;metal ion binding;nucleotide binding;protein binding	10009	ENSG00000177485.6	ZBTB33	Wnt Signaling Pathway and Pluripotency		1.359		NP_073713.2	cell differentiation;metabolic process;regulation of biological process	catalytic activity;nucleotide binding;protein binding	1488	ENSG00000175029.16	CTBP2	Wnt Signaling Pathway and Pluripotency; Neural Crest Differentiation; Mesodermal Commitment Pathway; Notch Signaling Pathway		-1.52439
XP_016879154.1	metabolic process;regulation of biological process	DNA binding;metal ion binding;RNA binding	79724		ZNF768			1.359		NP_001258142.1	metabolic process	catalytic activity	58472	ENSG00000137767.13	SQOR		Sulfur metabolism	-1.52439
NP_660095.1	metabolic process	catalytic activity;metal ion binding;protein binding	64219	ENSG00000181191.11	PJA1	TGF-beta Signaling Pathway		1.359		XP_016856404.1			255104		TMCO4			-1.52439
NP_002927.2	metabolic process	catalytic activity;metal ion binding;RNA binding	246243	ENSG00000171865.9	RNASEH1		DNA replication	1.358		NP_001041675.1	transport	transporter activity	23155	ENSG00000121940.15	CLCC1			-1.52207
XP_011521056.1	metabolic process;regulation of biological process;response to stimulus	DNA binding;metal ion binding;protein binding;signal transducer activity	9516		LITAF			1.357		NP_001290432.1	metabolic process;regulation of biological process;response to stimulus	catalytic activity;metal ion binding;protein binding;signal transducer activity	5531	ENSG00000149923.13	PPP4C		Glucagon signaling pathway	-1.52207
NP_006109.2	cell organization and biogenesis;regulation of biological process;response to stimulus	protein binding	10456	ENSG00000143575.14	HAX1			1.357		NP_877496.1	cell death;cell organization and biogenesis;cellular component movement;regulation of biological process;response to stimulus;transport	protein binding	63916	ENSG00000062598.17	ELMO2		Bacterial invasion of epithelial cells; Shigellosis	-1.51976
XP_016881019.1	metabolic process;transport	protein binding;transporter activity	114876		OSBPL1A			1.357		NP_001307707.1	transport	protein binding	10066		SCAMP2	Monoamine Transport; Serotonin Transporter Activity		-1.51976
XP_011525462.1	metabolic process		57664		PLEKHA4			1.357		XP_005253109.1	cell organization and biogenesis;cellular component movement;regulation of biological process;response to stimulus	enzyme regulator activity;protein binding	60626		RIC8A			-1.51745
NP_005167.2	cell organization and biogenesis;metabolic process;transport	catalytic activity;transporter activity	517	ENSG00000135390.17	ATP5G2	Electron Transport Chain; Oxidative phosphorylation		1.356		NP_001238833.1	cell proliferation;regulation of biological process;response to stimulus	protein binding	55198	ENSG00000136044.11	APPL2			-1.51745
NP_115735.2		nucleotide binding;RNA binding	84319	ENSG00000184220.11	CMSS1			1.356		NP_001030013.1			162073	ENSG00000205730.6	ITPRIPL2			-1.51745
NP_066918.2	metabolic process;transport	transporter activity	8884	ENSG00000138074.14	SLC5A6	NRF2 pathway	Vitamin digestion and absorption	1.355		NP_036588.1	cell organization and biogenesis;transport	metal ion binding;protein binding;transporter activity	26519	ENSG00000134809.8	TIMM10			-1.51745
NP_002940.2	cell organization and biogenesis;metabolic process;regulation of biological process	protein binding;RNA binding;structural molecule activity	6182	ENSG00000262814.7	MRPL12		Ribosome	1.355		NP_001309906.1	cell differentiation;transport	transporter activity	94081	ENSG00000164466.12	SFXN1			-1.51515
NP_987101.1	cell organization and biogenesis;regulation of biological process;response to stimulus;transport	protein binding;RNA binding;structural molecule activity	9908	ENSG00000138757.14	G3BP2			1.355		NP_001121113.1	cell differentiation;cell organization and biogenesis	protein binding;structural molecule activity	3914	ENSG00000196878.14	LAMB3	Alpha 6 Beta 4 signaling pathway; Focal Adhesion; Focal Adhesion-PI3K-Akt-mTOR-signaling pathway	Small cell lung cancer; Pathways in cancer; PI3K-Akt signaling pathway; Focal adhesion; Amoebiasis; ECM-receptor interaction; Toxoplasmosis	-1.51286
XP_016858358.1	cellular component movement;regulation of biological process;response to stimulus;transport	protein binding	965		CD58			1.355		NP_004648.1	cell organization and biogenesis	protein binding	8436	ENSG00000168497.4	CAVIN2			-1.51057
NP_001308128.1	cell organization and biogenesis;metabolic process	RNA binding;structural molecule activity	55744	ENSG00000106603.18	COA1			1.355		XP_011527896.1	cell organization and biogenesis;regulation of biological process;response to stimulus	catalytic activity;motor activity;protein binding;structural molecule activity	5116		PCNT			-1.5083
XP_016859457.1	metabolic process;regulation of biological process;response to stimulus	DNA binding;metal ion binding;protein binding;signal transducer activity	3431		SP110			1.353		XP_016875252.1	regulation of biological process	enzyme regulator activity	5858		PZP			-1.5083
XP_006724163.1	regulation of biological process;response to stimulus;transport	DNA binding	10042		HMGXB4			1.352		NP_004228.1	cell differentiation;cell organization and biogenesis;metabolic process;regulation of biological process;response to stimulus	catalytic activity;nucleotide binding;protein binding;RNA binding	9319	ENSG00000071539.13	TRIP13			-1.50376
NP_001335191.1	metabolic process;regulation of biological process;transport	enzyme regulator activity;protein binding	4943		TBC1D25			1.352		NP_620407.1	cell communication;cell death;cell differentiation;cell proliferation;cellular component movement;cellular homeostasis;metabolic process;regulation of biological process;response to stimulus;transport	catalytic activity;DNA binding;nucleotide binding;protein binding;signal transducer activity	5594	ENSG00000100030.14	MAPK1	IL-2 Signaling Pathway; Integrated Breast Cancer Pathway; Rac1/Pak1/p38/MMP-2 pathway; IL-6 signaling pathway; Cardiac Hypertrophic Response; B Cell Receptor Signaling Pathway; MicroRNAs in cardiomyocyte hypertrophy; Structural Pathway of Interleukin 1 (IL-1); Signaling of Hepatocyte Growth Factor Receptor; PDGF Pathway; Regulation of toll-like receptor signaling pathway; Spinal Cord Injury; Kit …	Long-term depression; Ras signaling pathway; Cholinergic synapse; Chagas disease (American trypanosomiasis); Glutamatergic synapse; cGMP-PKG signaling pathway; Oxytocin signaling pathway; Thyroid hormone signaling pathway; Toxoplasmosis; Aldosterone-regulated sodium reabsorption; Thyroid cancer; cAMP signaling pathway; Osteoclast differentiation; Prolactin signaling pathway; Non-small cell lung c…	-1.5015
NP_001273399.1	metabolic process	catalytic activity;protein binding	80017	ENSG00000133943.20	DGLUCY			1.351		NP_001020419.1	metabolic process	catalytic activity;metal ion binding;protein binding;RNA binding	1854	ENSG00000128951.13	DUT		Pyrimidine metabolism; Metabolic pathways	-1.5015
NP_001165988.1	cell organization and biogenesis;cellular component movement;development;metabolic process;regulation of biological process;response to stimulus	DNA binding;protein binding	23314	ENSG00000119042.16	SATB2			1.351		NP_001830.1	cell differentiation;cell organization and biogenesis;regulation of biological process	protein binding	1266	ENSG00000117519.15	CNN3			-1.49925
NP_004598.1	cell organization and biogenesis;metabolic process	protein binding;RNA binding	6902	ENSG00000171530.13	TBCA			1.351		NP_001240653.1	cellular component movement;regulation of biological process;response to stimulus	catalytic activity;protein binding	56896	ENSG00000157851.16	DPYSL5		Axon guidance	-1.49925
NP_001188306.1	metabolic process	catalytic activity;protein binding	501		ALDH7A1			1.35		XP_011509661.1	transport	protein binding	54520		CCDC93			-1.49701
NP_036475.3	metabolic process;transport	catalytic activity;nucleotide binding;transporter activity	23530	ENSG00000112992.16	NNT		Nicotinate and nicotinamide metabolism; Metabolic pathways	1.35		NP_001753.1	metabolic process;regulation of biological process	nucleotide binding;protein binding;RNA binding	908	ENSG00000146731.10	CCT6A			-1.49477
NP_001265048.1	metabolic process;regulation of biological process	DNA binding;metal ion binding	7745	ENSG00000198315.10	ZNF192			1.35		NP_056041.1	cell communication;metabolic process;regulation of biological process;response to stimulus		23274	ENSG00000038532.14	CLEC16A			-1.49477
NP_001127839.2	metabolic process;transport	transporter activity	6533	ENSG00000131389.16	SLC6A6	NRF2 pathway		1.349		NP_006808.1	metabolic process;regulation of biological process;transport	catalytic activity;protein binding	10961	ENSG00000089248.6	ERP29		Protein processing in endoplasmic reticulum	-1.49254
XP_011507656.1	cell organization and biogenesis;cell proliferation;regulation of biological process;response to stimulus	enzyme regulator activity;protein binding	23380		SRGAP2			1.348		NP_004492.2	cell differentiation;metabolic process;regulation of biological process;response to stimulus	DNA binding;nucleotide binding;protein binding;RNA binding	3192	ENSG00000153187.18	HNRNPU	mRNA Processing		-1.49254
NP_002129.2	metabolic process;regulation of biological process;response to stimulus	DNA binding;protein binding;RNA binding	3184	ENSG00000138668.18	HNRNPD	mRNA Processing		1.348		XP_011524311.1	cell communication;cell organization and biogenesis;metabolic process;regulation of biological process;response to stimulus	protein binding;structural molecule activity	4155		MBP	MAPK Cascade		-1.49254
NP_001032412.2	metabolic process;regulation of biological process	catalytic activity;DNA binding;metal ion binding;nucleotide binding;protein binding;RNA binding	85441	ENSG00000130589.16	HELZ2			1.347		XP_016859290.1	metabolic process;regulation of biological process	catalytic activity	2673		GFPT1			-1.49031
XP_016868442.1	metabolic process	catalytic activity;metal ion binding;protein binding	10404		CPQ			1.347		NP_001542.1	regulation of biological process;response to stimulus	enzyme regulator activity;protein binding	3476	ENSG00000089289.15	IGBP1			-1.49031
NP_001137251.1	cell organization and biogenesis;cellular component movement;regulation of biological process;transport	protein binding	28981	ENSG00000122970.15	IFT81			1.347		NP_002619.1	cell organization and biogenesis;regulation of biological process	catalytic activity;protein binding	5217	ENSG00000070087.13	PFN2	Association Between Physico-Chemical Features and Toxicity Associated Pathways	Salmonella infection; Regulation of actin cytoskeleton; Shigellosis; Rap1 signaling pathway	-1.49031
NP_001186913.1	cell organization and biogenesis;metabolic process	catalytic activity;metal ion binding;protein binding	4719	ENSG00000283447.1; ENSG00000023228.13	NDUFS1	Electron Transport Chain; Oxidative phosphorylation		1.346		NP_001153149.1	cell differentiation;metabolic process;regulation of biological process;response to stimulus	protein binding;RNA binding	10492	ENSG00000135316.17	SYNCRIP			-1.49031
XP_016858582.1	metabolic process;regulation of biological process;response to stimulus	catalytic activity;enzyme regulator activity;metal ion binding;protein binding	10010		TANK	TNF alpha Signaling Pathway		1.346		XP_016882931.1			90324		CCDC97			-1.49031
NP_005054.3	metabolic process;regulation of biological process	catalytic activity;metal ion binding	6319	ENSG00000099194.5	SCD	Fatty Acid Biosynthesis; PPAR signaling pathway; Sterol Regulatory Element-Binding Proteins (SREBP) signalling; SREBF and miR33 in cholesterol and lipid homeostasis; Adipogenesis; Angiopoietin Like Protein 8 Regulatory Pathway; Liver X Receptor Pathway	Biosynthesis of unsaturated fatty acids; PPAR signaling pathway; Fatty acid metabolism; AMPK signaling pathway	1.345		NP_009215.1	cell organization and biogenesis;regulation of biological process;response to stimulus	nucleotide binding;protein binding;RNA binding	11344	ENSG00000247596.8	TWF2			-1.4881
XP_005272536.1	metabolic process;regulation of biological process;response to stimulus	protein binding;RNA binding	4670		HNRNPM	mRNA Processing		1.345		NP_002785.1	metabolic process;regulation of biological process;response to stimulus;transport	catalytic activity;enzyme regulator activity;protein binding	5690	ENSG00000126067.11	PSMB2	Proteasome Degradation	Proteasome	-1.4881
XP_005268559.1	cell organization and biogenesis;regulation of biological process;transport	protein binding;RNA binding;transporter activity	6949		TCOF1			1.345		NP_001289617.1	cell communication;cell organization and biogenesis;cellular homeostasis;metabolic process;regulation of biological process;response to stimulus;transport	antioxidant activity;catalytic activity;enzyme regulator activity;metal ion binding;protein binding;structural molecule activity;transporter activity	348		APOE	Apoptosis-related network due to altered Notch3 in ovarian cancer; Statin Pathway; Vitamin B12 Metabolism		-1.48588
NP_057137.1	transport	protein binding	51019	ENSG00000120860.10	WASHC3		Endocytosis	1.344		NP_001146.2	cell organization and biogenesis;cellular homeostasis;regulation of biological process;response to stimulus;transport	metal ion binding;nucleotide binding;protein binding;transporter activity	309	ENSG00000197043.13	ANXA6	Calcium Regulation in the Cardiac Cell; Prostaglandin Synthesis and Regulation		-1.48588
XP_006720617.1	cell organization and biogenesis;cell proliferation;regulation of biological process	protein binding	50810		HDGFL3			1.344		NP_001193356.1			84833	ENSG00000173915.14	USMG5			-1.48368
NP_001269516.1	metabolic process;response to stimulus	catalytic activity;nucleotide binding	9563	ENSG00000049239.12	H6PD			1.344		NP_002737.2	cell communication;cell death;cell differentiation;cell organization and biogenesis;cellular component movement;cellular homeostasis;metabolic process;regulation of biological process;response to stimulus;transport	catalytic activity;nucleotide binding;protein binding;signal transducer activity	5595	ENSG00000102882.11	MAPK3	T-Cell antigen Receptor (TCR) Signaling Pathway; Oncostatin M Signaling Pathway; TGF-beta Receptor Signaling; T-Cell antigen Receptor (TCR) pathway during Staphylococcus aureus infection; IL-2 Signaling Pathway; Interleukin-11 Signaling Pathway; MAPK Cascade; Hepatitis C and Hepatocellular Carcinoma; IL-9 Signaling Pathway; IL17 signaling pathway; MAPK Signaling Pathway; Structural Pathway of Int…	TGF-beta signaling pathway; HIF-1 signaling pathway; VEGF signaling pathway; Colorectal cancer; AGE-RAGE signaling pathway in diabetic complications; Proteoglycans in cancer; Sphingolipid signaling pathway; Chemokine signaling pathway; Platinum drug resistance; Chagas disease (American trypanosomiasis); Glutamatergic synapse; Chronic myeloid leukemia; Circadian entrainment; Glioma; Apoptosis; Reg…	-1.48368
NP_001333416.1	metabolic process;regulation of biological process;response to stimulus	catalytic activity;enzyme regulator activity;nucleotide binding;protein binding;signal transducer activity	51347		TAOK3			1.343		NP_009075.1	cell organization and biogenesis;metabolic process;regulation of biological process;response to stimulus	DNA binding;metal ion binding;protein binding	7703	ENSG00000278644.2; ENSG00000277258.4	PCGF2		Signaling pathways regulating pluripotency of stem cells	-1.48368
NP_001374.3	cell proliferation;metabolic process	catalytic activity;protein binding	1801	ENSG00000108963.17	DPH1			1.343		NP_004452.1	cell organization and biogenesis;metabolic process;regulation of biological process	catalytic activity;nucleotide binding;protein binding;RNA binding	2193	ENSG00000179115.10	FARSA		Aminoacyl-tRNA biosynthesis	-1.48148
NP_660344.2	transport		201158; 100533496	ENSG00000175106.16	TVP23C-CDRT4			1.342		NP_006658.1	transport	protein binding	10857	ENSG00000101856.9	PGRMC1			-1.48148
XP_016860272.1	cell death;cell differentiation;cell proliferation;cellular component movement;defense response;metabolic process;regulation of biological process;response to stimulus	DNA binding;protein binding;signal transducer activity	6772		STAT1	EGF/EGFR Signaling Pathway; Brain-Derived Neurotrophic Factor (BDNF) signaling pathway; IL-4 Signaling Pathway; Interleukin-11 Signaling Pathway; Kit receptor signaling pathway; Type III interferon signaling; IL-7 Signaling Pathway; Leptin signaling pathway; Toll-like receptor signaling pathway; RANKL/RANK (Receptor activator of NFKB (ligand)) Signaling Pathway; IL-9 Signaling Pathway; Type II in…		1.341		NP_001335270.1	cell communication;cell organization and biogenesis;regulation of biological process;response to stimulus;transport	protein binding	6386		SDCBP			-1.47929
NP_003642.3	metabolic process;regulation of biological process;response to stimulus	DNA binding;protein binding;RNA binding	8531	ENSG00000060138.12	YBX3	RalA downstream regulated genes; Apoptosis-related network due to altered Notch3 in ovarian cancer	Tight junction	1.341		NP_995314.1	cell death;cell organization and biogenesis;regulation of biological process;response to stimulus	protein binding	10787	ENSG00000061676.14	NCKAP1	Exercise-induced Circadian Regulation; Regulation of Actin Cytoskeleton		-1.47929
XP_011537059.1	cell organization and biogenesis;regulation of biological process;transport	protein binding	80184		CEP290			1.341		NP_002289.2	cell organization and biogenesis;cellular component movement;regulation of biological process;response to stimulus	metal ion binding;protein binding	3936	ENSG00000136167.13	LCP1			-1.4771
NP_001036100.1	metabolic process;regulation of biological process	protein binding;RNA binding	25983	ENSG00000129460.15	NGDN			1.34		XP_005248653.1		catalytic activity	79668		PARP8			-1.4771
NP_002486.1	cell organization and biogenesis;metabolic process;regulation of biological process;response to stimulus;transport	catalytic activity	4724	ENSG00000164258.11	NDUFS4	Electron Transport Chain; Oxidative phosphorylation	Oxidative phosphorylation; Huntington's disease; Metabolic pathways; Alzheimer's disease; Non-alcoholic fatty liver disease (NAFLD); Parkinson's disease	1.34		NP_004773.1	cell organization and biogenesis;metabolic process;transport	protein binding	9342	ENSG00000099940.11	SNAP29		SNARE interactions in vesicular transport	-1.4771
NP_778225.1	cell organization and biogenesis	DNA binding;protein binding	128312	ENSG00000196890.4	HIST3H2BB		Alcoholism; Viral carcinogenesis; Systemic lupus erythematosus	1.339		NP_001093328.1		protein binding	79020	ENSG00000136197.12	C7orf25			-1.4771
NP_001121077.1	cell organization and biogenesis;cell proliferation;defense response;metabolic process;response to stimulus	catalytic activity	3988	ENSG00000107798.17	LIPA	Phase I biotransformations, non P450	Lysosome; Steroid biosynthesis	1.339		NP_001138427.1			56986	ENSG00000104047.14	DTWD1			-1.4771
NP_004789.1	cell organization and biogenesis;cellular component movement;regulation of biological process;transport	catalytic activity;motor activity;nucleotide binding;protein binding	9371	ENSG00000101350.7	KIF3B			1.339		NP_002147.2	cell organization and biogenesis;cell proliferation;metabolic process;regulation of biological process;response to stimulus;transport	catalytic activity;DNA binding;nucleotide binding;protein binding;RNA binding	3329	ENSG00000144381.16	HSPD1	Apoptosis-related network due to altered Notch3 in ovarian cancer; Sudden Infant Death Syndrome (SIDS) Susceptibility Pathways	Type I diabetes mellitus; RNA degradation; Tuberculosis; Legionellosis	-1.47493
XP_016877675.1	metabolic process	catalytic activity;metal ion binding	4123		MAN2C1			1.339		NP_001124334.1	metabolic process;regulation of biological process;response to stimulus	DNA binding;protein binding;RNA binding	10635	ENSG00000111247.14	RAD51AP1			-1.47493
NP_443077.1	metabolic process	catalytic activity;nucleotide binding;protein binding	326625	ENSG00000139428.11	MMAB	Vitamin B12 Metabolism	Porphyrin and chlorophyll metabolism; Metabolic pathways	1.338		NP_001123484.1	cell organization and biogenesis	protein binding;structural molecule activity	9351	ENSG00000065054.13	SLC9A3R2		Aldosterone-regulated sodium reabsorption	-1.47493
NP_001004304.1	metabolic process;regulation of biological process	metal ion binding	283337	ENSG00000139651.10	ZNF740			1.338		NP_004896.1	cellular homeostasis;metabolic process;regulation of biological process;response to stimulus;transport	antioxidant activity;catalytic activity;protein binding	9588	ENSG00000117592.8	PRDX6	NRF2 pathway	Metabolic pathways	-1.47275
NP_569734.2		protein binding	90737	ENSG00000158639.12	PAGE5			1.337		XP_011532606.1	cell organization and biogenesis;regulation of biological process	protein binding	9922		IQSEC1	EGF/EGFR Signaling Pathway		-1.47275
XP_016880647.1	regulation of biological process	catalytic activity;motor activity;nucleotide binding;protein binding	80179		MYO19			1.336		XP_011520830.1	cellular homeostasis;metabolic process;regulation of biological process;response to stimulus;transport	protein binding;transporter activity	5310		PKD1			-1.47059
NP_000099.2	cellular homeostasis;metabolic process;regulation of biological process	catalytic activity;nucleotide binding;protein binding	1738	ENSG00000091140.13	DLD	TCA Cycle and Deficiency of Pyruvate Dehydrogenase complex (PDHc); Fatty Acid Beta Oxidation; Amino Acid metabolism; Glycolysis and Gluconeogenesis; TCA Cycle	Glyoxylate and dicarboxylate metabolism; Pyruvate metabolism; Citrate cycle (TCA cycle); Metabolic pathways; Glycine, serine and threonine metabolism; Propanoate metabolism; Valine, leucine and isoleucine degradation; Glycolysis / Gluconeogenesis; Carbon metabolism	1.335		NP_115883.2	cell death;metabolic process;regulation of biological process;response to stimulus	DNA binding;metal ion binding;protein binding;RNA binding	84524	ENSG00000144161.12	ZC3H8			-1.47059
NP_000080.2	cell organization and biogenesis;cellular component movement;coagulation;metabolic process;regulation of biological process;response to stimulus	metal ion binding;protein binding;structural molecule activity	1278	ENSG00000164692.17	COL1A2	Inflammatory Response Pathway; Focal Adhesion; miRNA targets in ECM and membrane receptors; TGF-beta Signaling Pathway; Focal Adhesion-PI3K-Akt-mTOR-signaling pathway	Amoebiasis; PI3K-Akt signaling pathway; AGE-RAGE signaling pathway in diabetic complications; Platelet activation; Focal adhesion; ECM-receptor interaction; Protein digestion and absorption	1.335		NP_001460.1	cell organization and biogenesis;defense response;metabolic process;regulation of biological process;response to stimulus;transport	catalytic activity;DNA binding;nucleotide binding;protein binding;RNA binding	2547	ENSG00000196419.12	XRCC6	Non-homologous end joining	Non-homologous end-joining	-1.46843
NP_005361.2	cell organization and biogenesis;metabolic process;regulation of biological process;response to stimulus;transport	catalytic activity;nucleotide binding;protein binding	4218	ENSG00000167461.11	RAB8A	Focal Adhesion-PI3K-Akt-mTOR-signaling pathway	Endocytosis; Pancreatic secretion; AMPK signaling pathway	1.335		NP_001161212.1	cell organization and biogenesis;metabolic process;regulation of biological process;response to stimulus	catalytic activity;DNA binding;metal ion binding;protein binding	64754	ENSG00000185420.18	SMYD3	Histone Modifications		-1.46843
NP_005497.1	cell organization and biogenesis;regulation of biological process;transport	protein binding;receptor activity	950	ENSG00000138760.9	SCARB2	Primary Focal Segmental Glomerulosclerosis FSGS	Lysosome	1.334		XP_016868658.1	metabolic process;regulation of biological process;response to stimulus	DNA binding;protein binding;RNA binding;signal transducer activity	1936		EEF1D	Translation Factors		-1.46628
NP_003333.1	metabolic process	catalytic activity;nucleotide binding;protein binding	7326	ENSG00000132388.12	UBE2G1	Parkin-Ubiquitin Proteasomal System pathway; Parkinsons Disease Pathway	Ubiquitin mediated proteolysis; Parkinson's disease; Protein processing in endoplasmic reticulum	1.334		NP_001336393.1	metabolic process;response to stimulus	protein binding;RNA binding	6638; 8926	ENSG00000128739.21	SNURF	mRNA Processing; Gastric cancer network 2		-1.46628
NP_055660.1	cell organization and biogenesis;metabolic process;regulation of biological process;response to stimulus	catalytic activity;protein binding;receptor activity;signal transducer activity	9896	ENSG00000112367.10	FIG4			1.334		XP_016880198.1	cell organization and biogenesis;metabolic process;transport	protein binding	50628		GEMIN4			-1.46628
NP_001341214.1	cell organization and biogenesis;regulation of biological process;response to stimulus	enzyme regulator activity;protein binding	26037	ENSG00000197555.9	SIPA1L1		Rap1 signaling pathway	1.334		NP_060445.3	cell division;cell organization and biogenesis;regulation of biological process	protein binding	55055	ENSG00000174442.11	ZWILCH			-1.46628
NP_009041.2	cell organization and biogenesis;metabolic process	catalytic activity;nucleotide binding;protein binding;RNA binding	7011	ENSG00000129566.12	TEP1			1.334		NP_001164979.1	cell organization and biogenesis;metabolic process;transport	metal ion binding;protein binding	90411	ENSG00000180398.11	MCFD2			-1.46628
NP_001142.2	cell organization and biogenesis;metabolic process;regulation of biological process;transport	protein binding;transporter activity	291	ENSG00000151729.10	SLC25A4	Synaptic Vesicle Pathway; Electron Transport Chain; Sudden Infant Death Syndrome (SIDS) Susceptibility Pathways	Parkinson's disease; cGMP-PKG signaling pathway; HTLV-I infection; Calcium signaling pathway; Huntington's disease	1.333		NP_671713.1	metabolic process;regulation of biological process	catalytic activity;nucleotide binding;protein binding	9540	ENSG00000115129.13	TP53I3		p53 signaling pathway	-1.46628
NP_056073.1	cell differentiation;cell organization and biogenesis;cellular component movement;metabolic process;regulation of biological process;transport	catalytic activity;motor activity;protein binding;structural molecule activity;transporter activity	23307	ENSG00000119321.8	FKBP15	TYROBP Causal Network		1.33		XP_011527126.1	cellular component movement;metabolic process;regulation of biological process;response to stimulus	DNA binding;protein binding	4773		NFATC2	Cardiac Hypertrophic Response; Heart Development; T-Cell antigen Receptor (TCR) Signaling Pathway; VEGFA-VEGFR2 Signaling Pathway; T-Cell Receptor and Co-stimulatory Signaling; Wnt Signaling Pathway Netpath; B Cell Receptor Signaling Pathway		-1.46413
NP_001099026.1	defense response;regulation of biological process;response to stimulus	protein binding	9473	ENSG00000130775.15	THEMIS2			1.33		NP_004614.3		protein binding	7268	ENSG00000243725.6	TTC4			-1.46413
NP_689628.2	cell communication;cell organization and biogenesis;metabolic process;response to stimulus;transport	protein binding	137492	ENSG00000155975.9	VPS37A		Endocytosis	1.33		NP_002848.1	cell organization and biogenesis;metabolic process;regulation of biological process;transport	protein binding	5824	ENSG00000162735.18	PEX19		Peroxisome	-1.46199
NP_005821.2	cell organization and biogenesis;metabolic process	protein binding;RNA binding;structural molecule activity	10240	ENSG00000102738.7	MRPS31			1.329		XP_011533470.1	metabolic process;transport	protein binding	57511		COG6			-1.45985
XP_011527998.1	metabolic process;transport	transporter activity	6573		SLC19A1	Folate Metabolism		1.329		NP_689968.1	regulation of biological process	protein binding	245812	ENSG00000166997.7	CNPY4			-1.45985
XP_016877755.1		metal ion binding	49855		SCAPER			1.328		NP_002699.1	cell division;metabolic process;regulation of biological process;response to stimulus	catalytic activity;metal ion binding;protein binding	5499	ENSG00000172531.14	PPP1CA	Nicotine Activity on Dopaminergic Neurons; Common Pathways Underlying Drug Addiction	Herpes simplex infection; Proteoglycans in cancer; Hippo signaling pathway; Vascular smooth muscle contraction; cAMP signaling pathway; mRNA surveillance pathway; Adrenergic signaling in cardiomyocytes; Amphetamine addiction; Platelet activation; Inflammatory mediator regulation of TRP channels; Oxytocin signaling pathway; Oocyte meiosis; cGMP-PKG signaling pathway; Regulation of actin cytoskelet…	-1.45773
NP_872282.1	metabolic process	catalytic activity;nucleotide binding	51004	ENSG00000119723.16	COQ6		Metabolic pathways; Ubiquinone and other terpenoid-quinone biosynthesis	1.328		NP_037389.4	metabolic process;regulation of biological process;response to stimulus;transport	catalytic activity;nucleotide binding;protein binding	23678; 100533105	ENSG00000270024.5; ENSG00000104205.12	SGK3	Insulin Signaling	FoxO signaling pathway; PI3K-Akt signaling pathway	-1.45773
NP_115710.2	metabolic process	protein binding;RNA binding	84294	ENSG00000147679.11	UTP23			1.327		NP_001193725.1	cell death;cell organization and biogenesis;metabolic process;response to stimulus;transport	catalytic activity;metal ion binding;nucleotide binding;protein binding;RNA binding	5315		PKM	Photodynamic therapy-induced HIF-1 survival signaling; Glycolysis and Gluconeogenesis		-1.4556
XP_016872248.1	cell differentiation	protein binding	83938		LRMDA			1.327		NP_001129668.1	transport	protein binding;transporter activity	30000	ENSG00000105576.15	TNPO2			-1.4556
XP_006721835.1	metabolic process	catalytic activity;protein binding	2232		FDXR			1.327		XP_016874317.1	cell differentiation;cell organization and biogenesis;metabolic process;regulation of biological process;response to stimulus	metal ion binding;protein binding;structural molecule activity	1280		COL2A1	Focal Adhesion; Endochondral Ossification		-1.4556
NP_079108.3	regulation of biological process;response to stimulus;transport	enzyme regulator activity;protein binding	79890	ENSG00000100599.15	RIN3			1.327		XP_011535262.1	cellular component movement;transport	protein binding	55860		ACTR10			-1.45349
NP_004022.2	defense response;metabolic process;regulation of biological process;response to stimulus	DNA binding;protein binding	3665	ENSG00000276561.4; ENSG00000185507.19	IRF7	Apoptosis; RIG-I-like Receptor Signaling; TLR4 Signaling and Tolerance; Senescence and Autophagy in Cancer; Toll-like receptor signaling pathway; Toll-like Receptor Signaling; Structural Pathway of Interleukin 1 (IL-1); Regulation of toll-like receptor signaling pathway		1.327		NP_077001.1	cell communication;cell organization and biogenesis;metabolic process;response to stimulus	catalytic activity;metal ion binding;nucleotide binding;protein binding	79077	ENSG00000179958.8	DCTPP1		Metabolic pathways; Pyrimidine metabolism	-1.45349
NP_000535.3	response to stimulus;transport	catalytic activity;nucleotide binding;protein binding;transporter activity	6891	ENSG00000225967.9; ENSG00000223481.9; ENSG00000232326.9	TAP2			1.326		NP_060918.2	cell differentiation;cell organization and biogenesis;cellular homeostasis;metabolic process;regulation of biological process;transport	protein binding	55832	ENSG00000111530.12	CAND1	Endoderm Differentiation		-1.45138
NP_006758.2	regulation of biological process	protein binding	8216	ENSG00000099949.18	LZTR1			1.326		NP_001017963.2	cell organization and biogenesis;metabolic process;regulation of biological process;response to stimulus;transport	catalytic activity;enzyme regulator activity;nucleotide binding;protein binding;RNA binding	3320	ENSG00000080824.18	HSP90AA1	VEGFA-VEGFR2 Signaling Pathway; Aryl Hydrocarbon Receptor; EBV LMP1 signaling; Focal Adhesion-PI3K-Akt-mTOR-signaling pathway; Aryl Hydrocarbon Receptor Pathway; Constitutive Androstane Receptor Pathway; Corticotropin-releasing hormone signaling pathway; TNF alpha Signaling Pathway; NRF2 pathway; Nucleotide-binding Oligomerization Domain (NOD) pathway		-1.45138
NP_055495.2			9703	ENSG00000007202.14	KIAA0100			1.326		NP_001311045.1	metabolic process	catalytic activity;protein binding	6675	ENSG00000117143.13	UAP1		Metabolic pathways; Amino sugar and nucleotide sugar metabolism	-1.45138
NP_612144.1	cell organization and biogenesis;metabolic process;regulation of biological process;response to stimulus;transport	catalytic activity;enzyme regulator activity;metal ion binding;protein binding;RNA binding	151636	ENSG00000163840.9	DTX3L	Notch Signaling Pathway	Notch signaling pathway	1.325		XP_005267329.1	transport	protein binding	10640		EXOC5			-1.45138
NP_000584.2	defense response;response to stimulus;transport	catalytic activity;nucleotide binding;protein binding;transporter activity	6890	ENSG00000232367.5; ENSG00000227816.4; ENSG00000226173.4; ENSG00000230705.4; ENSG00000168394.10; ENSG00000206297.7; ENSG00000224212.4	TAP1	Type II interferon signaling (IFNG); Mecp2 and Associated Rett Syndrome	Herpes simplex infection; Antigen processing and presentation; Phagosome; ABC transporters; Primary immunodeficiency	1.325		XP_016871731.1	cell organization and biogenesis	metal ion binding;protein binding	3983		ABLIM1			-1.45138
XP_011518638.1	cell organization and biogenesis;regulation of biological process;response to stimulus	protein binding	7106		TSPAN4			1.324		NP_002854.3	cell death;metabolic process;transport	catalytic activity;nucleotide binding;protein binding	5836	ENSG00000100504.16	PYGL	Glycogen Metabolism; TNF alpha Signaling Pathway	Insulin signaling pathway; Metabolic pathways; Glucagon signaling pathway; Insulin resistance; Starch and sucrose metabolism	-1.44928
NP_008882.2	cell organization and biogenesis;metabolic process;regulation of biological process	catalytic activity;DNA binding;protein binding	6877	ENSG00000148835.10	TAF5	Eukaryotic Transcription Initiation	Herpes simplex infection; Basal transcription factors	1.324		NP_056005.1	regulation of biological process;response to stimulus	protein binding	23234	ENSG00000213551.4	DNAJC9			-1.44928
NP_001035187.1			64598	ENSG00000106330.11	MOSPD3			1.324		NP_277055.1		DNA binding	64073	ENSG00000167644.11	C19orf33			-1.44928
NP_078887.2	metabolic process;regulation of biological process	protein binding	79664	ENSG00000128915.11	ICE2			1.324		NP_001230280.1	metabolic process;regulation of biological process;response to stimulus	protein binding	51667	ENSG00000013374.15	NUB1			-1.44928
NP_060392.3	cell organization and biogenesis;metabolic process	protein binding;RNA binding	55015	ENSG00000185246.17	PRPF39			1.324		NP_006224.1	metabolic process;regulation of biological process;response to stimulus	catalytic activity;metal ion binding	5438	ENSG00000105258.8	POLR2I	Eukaryotic Transcription Initiation	Metabolic pathways; Purine metabolism; Epstein-Barr virus infection; Pyrimidine metabolism; RNA polymerase; Huntington's disease	-1.44928
NP_116246.2	metabolic process;regulation of biological process	catalytic activity;protein binding	114294	ENSG00000103642.11	LACTB			1.323		NP_004138.1	development;metabolic process	nucleotide binding;protein binding	4733	ENSG00000185721.12	DRG1			-1.44718
NP_002131.2	metabolic process;regulation of biological process;response to stimulus	DNA binding;protein binding;RNA binding	3190	ENSG00000165119.20	HNRNPK	mRNA Processing		1.323		NP_001189342.1	metabolic process	catalytic activity;protein binding	10327	ENSG00000117448.13	AKR1A1	Benzo(a)pyrene metabolism; Metapathway biotransformation	Glycolysis / Gluconeogenesis; Metabolic pathways; Glycerolipid metabolism; Pentose and glucuronate interconversions	-1.44509
NP_001309786.1	transport	protein binding;transporter activity	57185	ENSG00000001461.16	NIPAL3			1.323		NP_006339.3	transport	protein binding;transporter activity	10466	ENSG00000164597.13	COG5			-1.44509
NP_001975.1	metabolic process	catalytic activity;protein binding	2098	ENSG00000139684.13	ESD	Phase I biotransformations, non P450	Carbon metabolism	1.322		NP_031394.2	cellular homeostasis;metabolic process;regulation of biological process;response to stimulus;transport	enzyme regulator activity;metal ion binding;protein binding;transporter activity	22821	ENSG00000280477.1; ENSG00000185989.10	RASA3	MAPK Cascade	Ras signaling pathway	-1.44509
NP_006491.2	regulation of biological process	protein binding	4162	ENSG00000076706.16	MCAM			1.322		NP_004266.2	cell differentiation;metabolic process;regulation of biological process	catalytic activity;protein binding	9477	ENSG00000124641.15	MED20			-1.44509
NP_001271426.1			83986	ENSG00000167930.15	ITFG3			1.322		NP_002344.2	cell proliferation;regulation of biological process;response to stimulus	protein binding;receptor activity	4070	ENSG00000184292.6	TACSTD2			-1.44509
NP_932343.1		RNA binding	148423	ENSG00000162642.13	C1orf52			1.322		NP_115786.1	cell organization and biogenesis;regulation of biological process;transport	catalytic activity;motor activity;protein binding;transporter activity	84376	ENSG00000168172.8	HOOK3			-1.443
NP_055589.1		metal ion binding	9813	ENSG00000159658.10	EFCAB14			1.322		NP_003968.3	metabolic process;regulation of biological process;response to stimulus;transport	catalytic activity;protein binding;signal transducer activity	9049	ENSG00000110711.9	AIP	Aryl Hydrocarbon Receptor; Aryl Hydrocarbon Receptor Pathway		-1.44092
NP_006528.2	cell organization and biogenesis;metabolic process;regulation of biological process;response to stimulus	catalytic activity;DNA binding;metal ion binding;protein binding	9960	ENSG00000140455.16	USP3			1.322		NP_510868.1	cell differentiation;cell organization and biogenesis;metabolic process;regulation of biological process;response to stimulus	enzyme regulator activity;protein binding;RNA binding	56647	ENSG00000107949.16	BCCIP			-1.44092
NP_008944.1	metabolic process;regulation of biological process;response to stimulus;transport	catalytic activity;protein binding	11059	ENSG00000123124.13	WWP1	TGF-beta Signaling Pathway	Ubiquitin mediated proteolysis; Endocytosis	1.321		NP_003933.1	cell organization and biogenesis;defense response;metabolic process;regulation of biological process;response to stimulus	catalytic activity;metal ion binding;nucleotide binding;protein binding	8986	ENSG00000162302.12	RPS6KA4	Interferon type I signaling pathways; Angiopoietin Like Protein 8 Regulatory Pathway; Insulin Signaling	MAPK signaling pathway; TNF signaling pathway	-1.43885
NP_665805.2	metabolic process;regulation of biological process	DNA binding;metal ion binding;protein binding	118472	ENSG00000198546.14	ZNF511			1.321		NP_001123995.1	metabolic process;regulation of biological process	DNA binding;protein binding;RNA binding	7812	ENSG00000009307.15	CSDE1			-1.43885
NP_060380.3	cell organization and biogenesis;metabolic process	catalytic activity;protein binding	55006	ENSG00000171103.10	TRMT61B			1.32		NP_476516.1	cell differentiation;development;metabolic process;regulation of biological process	catalytic activity;protein binding;RNA binding	80155	ENSG00000164134.12	NAA15			-1.43678
NP_078772.1	regulation of biological process	metal ion binding;protein binding	64207	ENSG00000119669.4	IRF2BPL			1.318		NP_001307.2	cell death;cell proliferation;transport	protein binding;transporter activity	1434	ENSG00000124207.16	CSE1L			-1.43678
NP_009006.2	metabolic process		11152	ENSG00000196998.17	WDR45			1.318		NP_055870.2	cell organization and biogenesis;cellular homeostasis;metabolic process;regulation of biological process	DNA binding;metal ion binding;nucleotide binding;protein binding	23075	ENSG00000133789.14	SWAP70			-1.43678
NP_001007560.1	cell organization and biogenesis;metabolic process;regulation of biological process;response to stimulus	protein binding	6760	ENSG00000141380.13	SS18		Transcriptional misregulation in cancer	1.318		NP_149094.3	regulation of biological process;response to stimulus	protein binding	85415	ENSG00000131941.7	RHPN2	G13 Signaling Pathway		-1.43678
XP_016857247.1	metabolic process;regulation of biological process	DNA binding;protein binding	55758		RCOR3			1.318		NP_061178.1	metabolic process;regulation of biological process	catalytic activity;protein binding	55527	ENSG00000141965.4	FEM1A			-1.43678
NP_003468.2	metabolic process;regulation of biological process	catalytic activity;protein binding	8050	ENSG00000110435.11	PDHX	Amino Acid metabolism; Glycolysis and Gluconeogenesis	Metabolic pathways	1.317		NP_001124161.1	cell organization and biogenesis;cellular component movement;defense response;metabolic process;regulation of biological process;response to stimulus	DNA binding;protein binding;RNA binding	3148	ENSG00000164104.11	HMGB2	Ectoderm Differentiation; Retinoblastoma (RB) in Cancer		-1.43472
XP_011530324.2	defense response;metabolic process;regulation of biological process;response to stimulus	catalytic activity;protein binding;RNA binding	51191		HERC5			1.317		NP_001280569.1	cell organization and biogenesis;transport		23325	ENSG00000136051.13	WASHC4			-1.43472
XP_016884928.1	cell differentiation;cell organization and biogenesis;regulation of biological process;transport	catalytic activity;metal ion binding;nucleotide binding;protein binding;transporter activity	286410		ATP11C			1.317		NP_659486.2	metabolic process	catalytic activity;protein binding	134510	ENSG00000164332.7	UBLCP1			-1.43472
NP_001254747.1	metabolic process	catalytic activity;protein binding	58505	ENSG00000198856.12	OSTC			1.316		NP_001308855.1	metabolic process	catalytic activity;nucleotide binding	1159; 548596	ENSG00000223572.9; ENSG00000237289.9	CKMT1A		Arginine and proline metabolism; Metabolic pathways	-1.43266
XP_011508781.1	cell differentiation;metabolic process;regulation of biological process	catalytic activity;nucleotide binding;protein binding	10290		SPEG			1.316		NP_001310245.1	cell organization and biogenesis;cellular homeostasis;metabolic process;regulation of biological process;response to stimulus;transport	catalytic activity;metal ion binding;nucleotide binding;protein binding	7052	ENSG00000198959.11	TGM2		Huntington's disease	-1.43266
NP_003833.4	cell death;cellular component movement;defense response;development;metabolic process;regulation of biological process;response to stimulus	protein binding;receptor activity;signal transducer activity	8795	ENSG00000120889.12	TNFRSF10B	miRNA Regulation of DNA Damage Response; Apoptosis-related network due to altered Notch3 in ovarian cancer; DNA Damage Response; Apoptosis	Influenza A; Natural killer cell mediated cytotoxicity; p53 signaling pathway; Measles; Apoptosis; Cytokine-cytokine receptor interaction	1.316		NP_003391.1	cell organization and biogenesis;regulation of biological process;response to stimulus;transport	protein binding;RNA binding;transporter activity	7514	ENSG00000082898.16	XPO1	eIF5A regulation in response to inhibition of the nuclear export system	HTLV-I infection; Epstein-Barr virus infection; RNA transport; Ribosome biogenesis in eukaryotes; Influenza A	-1.43266
NP_061916.3	regulation of biological process;response to stimulus	protein binding	54518	ENSG00000077420.15	APBB1IP	TYROBP Causal Network	Rap1 signaling pathway; Platelet activation	1.315		NP_002100.2	cell organization and biogenesis;metabolic process	catalytic activity;nucleotide binding;protein binding	3035	ENSG00000170445.12	HARS	Allograft Rejection	Aminoacyl-tRNA biosynthesis	-1.43266
NP_001073350.1	cell death;metabolic process;regulation of biological process;response to stimulus	catalytic activity;metal ion binding;nucleotide binding;protein binding	25865	ENSG00000105287.12	PRKD2	VEGFA-VEGFR2 Signaling Pathway	Rap1 signaling pathway; Aldosterone synthesis and secretion	1.315		NP_115758.3	transport	protein binding	84342	ENSG00000272617.2	COG8			-1.43266
NP_001269316.1	metabolic process;regulation of biological process;response to stimulus;transport	catalytic activity;metal ion binding;nucleotide binding;protein binding	3417	ENSG00000138413.13	IDH1	TCA Cycle and Deficiency of Pyruvate Dehydrogenase complex (PDHc); Amino Acid metabolism; Glutathione metabolism	2-Oxocarboxylic acid metabolism; Carbon metabolism; Peroxisome; Biosynthesis of amino acids; Central carbon metabolism in cancer; Metabolic pathways; Glutathione metabolism; Citrate cycle (TCA cycle)	1.314		XP_011532005.1	cell division;cell organization and biogenesis;cellular component movement;regulation of biological process	protein binding;RNA binding;structural molecule activity	4134		MAP4			-1.43266
NP_004474.2	metabolic process	catalytic activity;protein binding	2653	ENSG00000140905.10	GCSH		Glyoxylate and dicarboxylate metabolism; Glycine, serine and threonine metabolism; Metabolic pathways	1.314		NP_001619.1	metabolic process;regulation of biological process;response to stimulus	catalytic activity;protein binding	231	ENSG00000085662.13	AKR1B1	Polyol Pathway; Metapathway biotransformation	Pentose and glucuronate interconversions; Galactose metabolism; Fructose and mannose metabolism; Metabolic pathways; Glycerolipid metabolism	-1.43062
NP_002487.1	cell organization and biogenesis;metabolic process;response to stimulus;transport	catalytic activity;metal ion binding	4728	ENSG00000110717.12	NDUFS8	Electron Transport Chain; Oxidative phosphorylation	Oxidative phosphorylation; Parkinson's disease; Non-alcoholic fatty liver disease (NAFLD); Alzheimer's disease; Huntington's disease; Metabolic pathways	1.314		NP_001245321.1	response to stimulus	catalytic activity;nucleotide binding;protein binding	81570	ENSG00000162129.12	CLPB			-1.43062
NP_001157281.1	cell communication;cell organization and biogenesis;metabolic process;regulation of biological process;response to stimulus;transport	enzyme regulator activity;protein binding	124997	ENSG00000167716.18	WDR81			1.313		NP_060828.2	defense response;response to stimulus	catalytic activity;nucleotide binding;protein binding	55324	ENSG00000161204.11	ABCF3			-1.42857
NP_001290194.1	cell organization and biogenesis;metabolic process;regulation of biological process	catalytic activity;RNA binding	3396		MRPL58			1.313		NP_001155045.1	cell differentiation;coagulation;metabolic process;regulation of biological process	DNA binding	23764	ENSG00000185022.11	MAFF	NRF2 pathway; Myometrial Relaxation and Contraction Pathways		-1.42857
XP_011532537.1	metabolic process	catalytic activity	92106		OXNAD1			1.313		XP_016877890.1	metabolic process;regulation of biological process;transport	RNA binding	55192		DNAJC17			-1.42857
NP_054782.2	cell organization and biogenesis;regulation of biological process;response to stimulus;transport	enzyme regulator activity;protein binding	28988	ENSG00000136279.20	DBNL	T-Cell antigen Receptor (TCR) Signaling Pathway		1.313		NP_004070.3	cell organization and biogenesis;metabolic process;regulation of biological process;response to stimulus;transport	catalytic activity;protein binding	1520	ENSG00000163131.10	CTSS		Lysosome; Phagosome; Apoptosis; Tuberculosis; Antigen processing and presentation	-1.42857
XP_011523241.1	cell organization and biogenesis;metabolic process;regulation of biological process;response to stimulus;transport	enzyme regulator activity;protein binding	54828		BCAS3			1.313		NP_004976.2	cell communication;cell differentiation;cell organization and biogenesis;cellular component movement;metabolic process;regulation of biological process;response to stimulus	catalytic activity;nucleotide binding;protein binding	3845	ENSG00000133703.11	KRAS	Signaling Pathways in Glioblastoma; Extracellular vesicle-mediated signaling in recipient cells; RalA downstream regulated genes; DNA Damage Response (only ATM dependent); EGF/EGFR Signaling Pathway; MAPK Signaling Pathway; Chemokine signaling pathway; IL-5 Signaling Pathway; BDNF-TrkB Signaling; G Protein Signaling Pathways; Aryl Hydrocarbon Receptor; Integrated Breast Cancer Pathway; Oncostatin…		-1.42653
NP_001092744.1	cell organization and biogenesis;metabolic process;regulation of biological process	DNA binding;protein binding	26277	ENSG00000092330.15	TINF2			1.313		XP_016885459.1	cell organization and biogenesis;regulation of biological process;transport	metal ion binding;protein binding	94121		SYTL4			-1.42653
NP_001123514.1	cell organization and biogenesis;metabolic process	catalytic activity;metal ion binding;nucleotide binding;RNA binding	1429	ENSG00000116791.13	CRYZ			1.312		NP_060334.2	metabolic process	protein binding	55656	ENSG00000164941.13	INTS8			-1.42653
NP_006285.1	cell organization and biogenesis;metabolic process;transport	catalytic activity;protein binding;transporter activity	7381	ENSG00000156467.9	UQCRB	Electron Transport Chain	Metabolic pathways; Huntington's disease; Oxidative phosphorylation; Parkinson's disease; Cardiac muscle contraction; Non-alcoholic fatty liver disease (NAFLD); Alzheimer's disease	1.312		NP_000517.2	cell death;cell organization and biogenesis;response to stimulus	protein binding;structural molecule activity	3861		KRT14	Corticotropin-releasing hormone signaling pathway		-1.4245
XP_005263275.2	cell organization and biogenesis;metabolic process;regulation of biological process;transport	protein binding;transporter activity	79682		CENPU			1.312		NP_001317455.1		catalytic activity;protein binding	81888	ENSG00000178922.16	HYI			-1.4245
NP_001127768.1	cellular component movement;transport		10947	ENSG00000070718.11	AP3M2		Lysosome	1.311		NP_002052.1	cell organization and biogenesis;cellular homeostasis;metabolic process;regulation of biological process;response to stimulus	catalytic activity;enzyme regulator activity;protein binding	2730	ENSG00000023909.9	GCLM	One carbon metabolism and related pathways; NRF2 pathway; Trans-sulfuration and one carbon metabolism; Glutathione metabolism; Amino Acid metabolism; Photodynamic therapy-induced NFE2L2 (NRF2) survival signaling; Trans-sulfuration pathway; Transcriptional activation by NRF2	Metabolic pathways; Cysteine and methionine metabolism; Glutathione metabolism	-1.42045
XP_011508019.1			55248		TMEM206			1.31		XP_016868733.1	transport	protein binding;transporter activity	23039		XPO7			-1.42045
NP_112236.3	cell organization and biogenesis;metabolic process;regulation of biological process;response to stimulus	catalytic activity;metal ion binding;protein binding	81858	ENSG00000179526.16	SHARPIN		NOD-like receptor signaling pathway	1.31		NP_001310548.1	cell differentiation;development;metabolic process	protein binding	55898	ENSG00000140553.17	UNC45A			-1.42045
NP_001003652.1	cell organization and biogenesis;metabolic process;regulation of biological process;response to stimulus;transport	DNA binding;metal ion binding;protein binding;RNA binding;signal transducer activity	4087	ENSG00000175387.15	SMAD2	Canonical and Non-Canonical TGF-B signaling; Factors and pathways affecting insulin-like growth factor (IGF1)-Akt signaling; Hypothesized Pathways in Pathogenesis of Cardiovascular Disease; Endoderm Differentiation; AGE/RAGE pathway; TGF-beta Signaling Pathway; TGF-B Signaling in Thyroid Cells for Epithelial-Mesenchymal Transition; Tgif disruption of Shh signaling; Mesodermal Commitment Pathway; …	Hippo signaling pathway; Inflammatory bowel disease (IBD); Signaling pathways regulating pluripotency of stem cells; Chagas disease (American trypanosomiasis); Proteoglycans in cancer; Pathways in cancer; FoxO signaling pathway; TGF-beta signaling pathway; Cell cycle; HTLV-I infection; Colorectal cancer; Pancreatic cancer; Endocytosis; Adherens junction; AGE-RAGE signaling pathway in diabetic com…	1.309		XP_011517564.1	cell organization and biogenesis;transport	protein binding	9919		SEC16A			-1.42045
NP_001124147.1	cell organization and biogenesis;metabolic process	metal ion binding;protein binding	1047	ENSG00000153132.12	CLGN			1.309		NP_057494.3	cell organization and biogenesis;regulation of biological process;transport	protein binding	51510	ENSG00000086065.13	CHMP5		Endocytosis	-1.41844
NP_055827.1			440026	ENSG00000166471.10	TMEM41B			1.309		NP_001335048.1	cell organization and biogenesis;metabolic process;regulation of biological process;response to stimulus	DNA binding;metal ion binding;protein binding	10626	ENSG00000221926.11	TRIM16			-1.41844
XP_005245775.1	metabolic process;transport	DNA binding;protein binding;RNA binding	10250		SRRM1	mRNA Processing		1.308		NP_004252.2	metabolic process		9403	ENSG00000183291.15	SELENOF	Selenium Micronutrient Network		-1.41643
XP_005267319.1	cell organization and biogenesis;transport	metal ion binding;protein binding	10484		SEC23A			1.308		XP_011510330.1	cell growth;cell organization and biogenesis;development;metabolic process;regulation of biological process;response to stimulus;transport	catalytic activity;metal ion binding;nucleotide binding;protein binding	8527		DGKD			-1.41643
NP_063944.3	cell organization and biogenesis;cellular homeostasis;metabolic process;regulation of biological process;transport	catalytic activity;protein binding	56605	ENSG00000086619.13	ERO1B		Protein processing in endoplasmic reticulum	1.308		NP_065701.2		metal ion binding;protein binding	57333	ENSG00000142552.7	RCN3			-1.41443
NP_060667.2	metabolic process;regulation of biological process	DNA binding;metal ion binding;protein binding	55734	ENSG00000020256.19	ZFP64			1.308		XP_005257400.1	cell death;cell differentiation;metabolic process	structural molecule activity	3858		KRT10			-1.41443
NP_001171846.1	metabolic process	catalytic activity	5833	ENSG00000185813.10	PCYT2	Kennedy pathway; One carbon metabolism and related pathways		1.307		NP_001227.1	metabolic process	catalytic activity;nucleotide binding;protein binding	874	ENSG00000159231.5	CBR3	NRF2 pathway	Metabolism of xenobiotics by cytochrome P450; Metabolic pathways; Arachidonic acid metabolism	-1.41443
XP_005257825.1	cell differentiation;cell organization and biogenesis;regulation of biological process;transport	protein binding;structural molecule activity	9043		SPAG9			1.307		NP_073753.3		protein binding	64866	ENSG00000163814.7	CDCP1			-1.41443
NP_065947.1	metabolic process;transport	transporter activity	114879	ENSG00000021762.19	OSBPL5			1.307		NP_116161.2	cell proliferation;metabolic process;regulation of biological process	metal ion binding	84858	ENSG00000165655.16	ZNF503			-1.41443
NP_000405.1	cell differentiation;metabolic process	catalytic activity;protein binding	3295	ENSG00000133835.14	HSD17B4	Steroid Biosynthesis	Peroxisome; Primary bile acid biosynthesis; Metabolic pathways	1.306		NP_001311.3	cell communication;cell organization and biogenesis;metabolic process;regulation of biological process;response to stimulus;transport	catalytic activity;enzyme regulator activity;metal ion binding;protein binding	1460	ENSG00000224774.7; ENSG00000230700.9; ENSG00000206406.9; ENSG00000204435.13; ENSG00000232960.10; ENSG00000224398.7; ENSG00000228875.8	CSNK2B		Epstein-Barr virus infection; Adherens junction; Ribosome biogenesis in eukaryotes; Herpes simplex infection; Wnt signaling pathway; Measles; NF-kappa B signaling pathway; Tight junction	-1.41243
NP_004214.1	metabolic process;regulation of biological process;response to stimulus	catalytic activity;protein binding	9246	ENSG00000156587.15	UBE2L6	Parkin-Ubiquitin Proteasomal System pathway; Parkinsons Disease Pathway	Ubiquitin mediated proteolysis; Parkinson's disease	1.306		NP_072097.2	cell organization and biogenesis;metabolic process;regulation of biological process;transport	protein binding	64601	ENSG00000215305.9	VPS16			-1.41243
XP_011514576.1	cell death;metabolic process;transport	catalytic activity;nucleotide binding	50640		PNPLA8	Eicosanoid Synthesis		1.306		NP_001217.2	cell death;cell differentiation;metabolic process;regulation of biological process;response to stimulus	catalytic activity;protein binding	839	ENSG00000138794.9	CASP6	Parkinsons Disease Pathway; MAPK Signaling Pathway; Apoptosis; Apoptosis Modulation by HSP70; Fas Ligand (FasL) pathway and Stress induction of Heat Shock Proteins (HSP) regulation; Nanomaterial induced apoptosis	Apoptosis	-1.41243
XP_006714663.1			345757		FAM174A			1.306		XP_011524491.1	cell organization and biogenesis;regulation of biological process	protein binding	80206		FHOD3			-1.41243
NP_056991.2	metabolic process	catalytic activity;metal ion binding	51056	ENSG00000002549.12	LAP3		Arginine and proline metabolism; Glutathione metabolism; Metabolic pathways	1.305		XP_016881299.1	metabolic process;regulation of biological process	DNA binding;metal ion binding	55205		ZNF532			-1.41243
NP_001119603.1	cellular homeostasis;metabolic process;response to stimulus	catalytic activity;DNA binding;protein binding	5428	ENSG00000140521.12	POLG	Nucleotide Metabolism	Metabolic pathways	1.305		NP_036205.1	metabolic process;regulation of biological process;response to stimulus;transport	nucleotide binding;protein binding;RNA binding	22948	ENSG00000150753.11	CCT5			-1.41044
NP_004347.1	cell proliferation;metabolic process;regulation of biological process;response to stimulus;transport	protein binding;receptor activity	975	ENSG00000110651.11	CD81	B Cell Receptor Signaling Pathway	Malaria; Hepatitis C; B cell receptor signaling pathway	1.305		NP_004299.1	regulation of biological process;response to stimulus;transport	enzyme regulator activity;protein binding	392	ENSG00000175220.11	ARHGAP1			-1.41044
NP_003238.2	regulation of biological process	metal ion binding;protein binding	7058	ENSG00000186340.14	THBS2	miR-509-3p alteration of YAP1/ECM axis; miRNA targets in ECM and membrane receptors; Focal Adhesion-PI3K-Akt-mTOR-signaling pathway; Focal Adhesion	Focal adhesion; PI3K-Akt signaling pathway; Malaria; Phagosome; ECM-receptor interaction	1.305		NP_060518.1	metabolic process;transport	protein binding;RNA binding	55110	ENSG00000111196.9	MAGOHB		mRNA surveillance pathway; Spliceosome; RNA transport	-1.41044
NP_005994.2	metabolic process;response to stimulus;transport	catalytic activity;metal ion binding;protein binding;transporter activity	7386	ENSG00000169021.5	UQCRFS1	Electron Transport Chain	Non-alcoholic fatty liver disease (NAFLD); Huntington's disease; Alzheimer's disease; Metabolic pathways; Oxidative phosphorylation; Parkinson's disease; Cardiac muscle contraction	1.304		NP_006237.1	regulation of biological process;response to stimulus	enzyme regulator activity;protein binding	5529	ENSG00000154001.13	PPP2R5E	Focal Adhesion-PI3K-Akt-mTOR-signaling pathway; Glycogen Metabolism; Wnt Signaling Pathway and Pluripotency; DNA Damage Response (only ATM dependent); Wnt Signaling Pathway	AMPK signaling pathway; Oocyte meiosis; Dopaminergic synapse; Sphingolipid signaling pathway; mRNA surveillance pathway; Adrenergic signaling in cardiomyocytes; PI3K-Akt signaling pathway	-1.41044
NP_002070.1	metabolic process;regulation of biological process;response to stimulus	catalytic activity	2805	ENSG00000120053.10	GOT1	Trans-sulfuration pathway; Alanine and aspartate metabolism; Glycolysis and Gluconeogenesis; Amino Acid metabolism	Metabolic pathways; Phenylalanine metabolism; Tyrosine metabolism; Cysteine and methionine metabolism; Biosynthesis of amino acids; Carbon metabolism; Phenylalanine, tyrosine and tryptophan biosynthesis; Arginine and proline metabolism; 2-Oxocarboxylic acid metabolism; Alanine, aspartate and glutamate metabolism; Arginine biosynthesis	1.304		NP_005473.1	metabolic process	catalytic activity;protein binding	10026	ENSG00000142892.14	PIGK		Glycosylphosphatidylinositol (GPI)-anchor biosynthesis; Metabolic pathways	-1.41044
NP_006233.1	metabolic process;regulation of biological process	catalytic activity;protein binding	5509	ENSG00000132825.6	PPP1R3D		Insulin resistance; Insulin signaling pathway	1.304		NP_002632.1	metabolic process;regulation of biological process	catalytic activity;protein binding	5277	ENSG00000165195.15	PIGA		Glycosylphosphatidylinositol (GPI)-anchor biosynthesis; Metabolic pathways	-1.41044
NP_078804.2	cell differentiation;cell proliferation;metabolic process;regulation of biological process;response to stimulus	DNA binding;protein binding;RNA binding	79576	ENSG00000101882.9	NKAP			1.304		NP_001317692.1	metabolic process	catalytic activity;metal ion binding;nucleotide binding	3420	ENSG00000101365.20	IDH3B	TCA Cycle		-1.40845
NP_002558.1	metabolic process;regulation of biological process;response to stimulus	enzyme regulator activity;nucleotide binding;protein binding;RNA binding	5037	ENSG00000089220.4	PEBP1	EGF/EGFR Signaling Pathway		1.303		NP_003698.1	cell division;cell organization and biogenesis;metabolic process;regulation of biological process;response to stimulus	catalytic activity;nucleotide binding;protein binding	8607	ENSG00000175792.11	RUVBL1	Gastric Cancer Network 1	Wnt signaling pathway	-1.40845
XP_011527207.1	cell organization and biogenesis;metabolic process	catalytic activity;nucleotide binding	55902		ACSS2	Fatty Acid Biosynthesis; Amino acid conjugation of benzoic acid; Fatty Acid Beta Oxidation		1.303		242253868	metabolic process	catalytic activity	100302368		LOC100302368		Pancreatic secretion; Neuroactive ligand-receptor interaction; Influenza A; Protein digestion and absorption	-1.40845
NP_001076.2	defense response;regulation of biological process;response to stimulus;transport	DNA binding;enzyme regulator activity;protein binding	12	ENSG00000196136.17	SERPINA3	Folate Metabolism; Vitamin B12 Metabolism; Selenium Micronutrient Network		1.303		NP_006420.1	metabolic process;regulation of biological process;transport	nucleotide binding;protein binding	10574	ENSG00000135624.15	CCT7			-1.40845
NP_038466.2	cell communication;cell organization and biogenesis;metabolic process;regulation of biological process;response to stimulus	protein binding	29979	ENSG00000135018.13	UBQLN1		Protein processing in endoplasmic reticulum	1.303		NP_659492.1	metabolic process	catalytic activity;protein binding	147339	ENSG00000152242.10	C18orf25			-1.40845
NP_006357.1	cell organization and biogenesis;regulation of biological process;response to stimulus	protein binding	10486	ENSG00000112186.11	CAP2	Ectoderm Differentiation; Aryl Hydrocarbon Receptor Pathway		1.303		NP_006766.1	cell differentiation;development;metabolic process;regulation of biological process;transport	protein binding;RNA binding	9444	ENSG00000112531.16	QKI	Exercise-induced Circadian Regulation		-1.40647
NP_001258074.1	metabolic process;response to stimulus	catalytic activity	10402	ENSG00000064225.12	ST3GAL6			1.303		NP_110517.2	cell death;metabolic process;regulation of biological process	protein binding	56259	ENSG00000132792.18	CTNNBL1		Spliceosome	-1.40647
NP_899196.1	metabolic process;regulation of biological process	catalytic activity;metal ion binding;protein binding	51132	ENSG00000131263.12	RLIM			1.303		NP_001093143.1	metabolic process;regulation of biological process	catalytic activity;DNA binding	401466	ENSG00000176731.11	C8orf59			-1.40647
XP_005245077.1	cell differentiation	protein binding;RNA binding	23215		PRRC2C			1.303		XP_005249869.1	metabolic process	catalytic activity;metal ion binding;protein binding	56913		C1GALT1			-1.40647
NP_653190.2	metabolic process	catalytic activity;protein binding	118881	ENSG00000165644.10	COMTD1			1.303		NP_003125.3	cell organization and biogenesis;response to stimulus;transport	protein binding;RNA binding	6727	ENSG00000140319.10	SRP14		Protein export	-1.40449
NP_004246.2	metabolic process;transport	catalytic activity;metal ion binding;protein binding;transporter activity	9377	ENSG00000178741.11	COX5A	Electron Transport Chain; Arachidonate Epoxygenase / Epoxide Hydrolase	Oxidative phosphorylation; Metabolic pathways; Parkinson's disease; Cardiac muscle contraction; Non-alcoholic fatty liver disease (NAFLD); Alzheimer's disease; Huntington's disease	1.302		NP_001124151.1	defense response;metabolic process;regulation of biological process;response to stimulus;transport	protein binding;RNA binding	1977	ENSG00000151247.12	EIF4E	Angiopoietin Like Protein 8 Regulatory Pathway; Brain-Derived Neurotrophic Factor (BDNF) signaling pathway; Interferon type I signaling pathways; Insulin Signaling; Focal Adhesion-PI3K-Akt-mTOR-signaling pathway; Factors and pathways affecting insulin-like growth factor (IGF1)-Akt signaling; VEGFA-VEGFR2 Signaling Pathway; Leptin signaling pathway; Hypertrophy Model; Translation Factors; 4-hydrox…		-1.40449
NP_054765.1	cell organization and biogenesis;metabolic process	protein binding;structural molecule activity	28973	ENSG00000227420.8; ENSG00000229861.8; ENSG00000233813.8; ENSG00000223775.8; ENSG00000226111.8; ENSG00000204568.11; ENSG00000203624.10	MRPS18B		Viral carcinogenesis	1.302		NP_689557.1			124801; 653122	ENSG00000161654.9	LSM12P1			-1.40449
NP_055889.2	cell communication;cell death;cellular component movement;regulation of biological process;response to stimulus;transport	catalytic activity;motor activity;nucleotide binding;protein binding	23095	ENSG00000054523.17	KIF1B			1.301		XP_016858810.1	cell differentiation	protein binding;RNA binding	129831		RBM45			-1.40449
XP_016881922.1	metabolic process;regulation of biological process	DNA binding;protein binding	170463		SSBP4			1.301		NP_060224.3		protein binding	54887	ENSG00000065060.16	UHRF1BP1			-1.40252
NP_064587.1	metabolic process;transport	catalytic activity	56954	ENSG00000114021.11	NIT2		Alanine, aspartate and glutamate metabolism	1.3		NP_001292031.1	metabolic process;regulation of biological process;response to stimulus	catalytic activity;metal ion binding;nucleotide binding;protein binding	11329	ENSG00000112079.8	STK38	Interactome of polycomb repressive complex 2 (PRC2)		-1.40056
NP_001014436.1	cell organization and biogenesis;regulation of biological process;response to stimulus;transport	enzyme regulator activity;protein binding	28988	ENSG00000136279.20	DBNL	T-Cell antigen Receptor (TCR) Signaling Pathway		1.3		NP_002333.1	cell death;cell differentiation;defense response;development;regulation of biological process;response to stimulus	protein binding;receptor activity;signal transducer activity	4055	ENSG00000111321.10	LTBR		NF-kappa B signaling pathway; Intestinal immune network for IgA production; HIF-1 signaling pathway; HTLV-I infection; Cytokine-cytokine receptor interaction; Viral carcinogenesis	-1.40056
NP_065833.1	cell division;metabolic process;regulation of biological process	catalytic activity;protein binding	57542	ENSG00000087448.9	KLHL42			1.3		NP_006235.1	regulation of biological process;response to stimulus	enzyme regulator activity;protein binding	5526	ENSG00000068971.13	PPP2R5B	Focal Adhesion-PI3K-Akt-mTOR-signaling pathway; Glycogen Metabolism	Oocyte meiosis; Adrenergic signaling in cardiomyocytes; PI3K-Akt signaling pathway; mRNA surveillance pathway; Dopaminergic synapse; Sphingolipid signaling pathway; AMPK signaling pathway	-1.40056
NP_004272.2	cell death;metabolic process;regulation of biological process;response to stimulus	enzyme regulator activity;nucleotide binding;protein binding	9531	ENSG00000151929.9	BAG3			1.3		NP_057111.1	metabolic process	catalytic activity;metal ion binding;protein binding;RNA binding	51110	ENSG00000147592.8	LACTB2			-1.3986
NP_001303260.1	metabolic process	catalytic activity	100526760		ABHD14A-ACY1		Arginine biosynthesis; 2-Oxocarboxylic acid metabolism; Metabolic pathways; Biosynthesis of amino acids	1.299		NP_006861.1	cell organization and biogenesis;regulation of biological process	protein binding	11034	ENSG00000125868.15	DSTN	Androgen receptor signaling pathway		-1.39665
NP_000231.1	metabolic process	catalytic activity	4128	ENSG00000189221.9	MAOA	Amino Acid metabolism; Dopamine metabolism; Sudden Infant Death Syndrome (SIDS) Susceptibility Pathways; Oxidative Stress; Melatonin metabolism and effects; Serotonin Transporter Activity; Biogenic Amine Synthesis	Tyrosine metabolism; Metabolic pathways; Phenylalanine metabolism; Amphetamine addiction; Serotonergic synapse; Tryptophan metabolism; Cocaine addiction; Histidine metabolism; Arginine and proline metabolism; Alcoholism; Drug metabolism - cytochrome P450; Glycine, serine and threonine metabolism; Dopaminergic synapse	1.299		XP_006721327.1	cell organization and biogenesis;cellular component movement;metabolic process;response to stimulus;transport	catalytic activity;metal ion binding;nucleotide binding;protein binding	6687		SPG7			-1.39665
NP_001185610.1	regulation of biological process;transport	protein binding	54741	ENSG00000213625.8	LEPROT			1.299		XP_016867749.1	cell organization and biogenesis;defense response;regulation of biological process;response to stimulus;transport	enzyme regulator activity;protein binding	5054		SERPINE1	Oncostatin M Signaling Pathway; Senescence and Autophagy in Cancer; Complement and Coagulation Cascades; Folate Metabolism; Photodynamic therapy-induced HIF-1 survival signaling; Vitamin B12 Metabolism; TGF-beta Receptor Signaling; Adipogenesis; Selenium Micronutrient Network		-1.39665
NP_001166140.1	metabolic process;regulation of biological process	DNA binding;metal ion binding	79759	ENSG00000167394.12	ZNF668			1.299		NP_076424.1	regulation of biological process;response to stimulus	protein binding	65992	ENSG00000198171.12	DDRGK1			-1.39665
NP_056289.2	cell organization and biogenesis;defense response;metabolic process;regulation of biological process;response to stimulus	catalytic activity;metal ion binding;nucleotide binding;protein binding;RNA binding	25939	ENSG00000101347.8	SAMHD1			1.298		NP_004087.1	metabolic process;regulation of biological process;response to stimulus	protein binding;RNA binding;translation regulator activity	1979	ENSG00000148730.6	EIF4EBP2	Translation Factors	RNA transport; Longevity regulating pathway - multiple species	-1.39665
NP_055209.2	cell death	protein binding	27069	ENSG00000165678.20	GHITM			1.298		XP_016875895.1	cell communication;cellular component movement;regulation of biological process;response to stimulus	protein binding;receptor activity	1948		EFNB2			-1.39665
NP_543010.3	metabolic process;regulation of biological process	catalytic activity;DNA binding;metal ion binding;RNA binding	92675	ENSG00000125821.11	DTD1			1.298		NP_056274.3	cell organization and biogenesis;regulation of biological process;transport	catalytic activity;nucleotide binding;protein binding	25923	ENSG00000184743.12	ATL3			-1.3947
NP_001120729.1	cellular homeostasis;regulation of biological process;transport	transporter activity	57181	ENSG00000196950.13	SLC39A10	Zinc homeostasis; NRF2 pathway		1.298		NP_055299.1	metabolic process	catalytic activity;metal ion binding;nucleotide binding;protein binding	27304	ENSG00000124217.4	MOCS3		Sulfur relay system	-1.3947
XP_011538908.1	regulation of biological process	enzyme regulator activity;metal ion binding;protein binding	116983		ACAP3			1.298		NP_001189414.1	metabolic process	nucleotide binding	100529241	ENSG00000270757.1	HSPE1-MOB4			-1.3947
NP_808211.1	metabolic process;regulation of biological process;response to stimulus	catalytic activity;protein binding	8612	ENSG00000141934.9	PLPP2	Triacylglyceride Synthesis		1.297		NP_004615.2	cell communication;regulation of biological process;response to stimulus	protein binding;receptor activity;signal transducer activity	7433	ENSG00000114812.12	VIPR1	Sudden Infant Death Syndrome (SIDS) Susceptibility Pathways; GPCRs, Class B Secretin-like	Neuroactive ligand-receptor interaction	-1.3947
NP_945339.2		metal ion binding	94059	ENSG00000273574.1; ENSG00000274495.1	LENG9			1.297		NP_002272.2	cell death;transport	protein binding;structural molecule activity	3887	ENSG00000205426.10	KRT81			-1.3947
XP_011512570.1	response to stimulus;transport		11118		BTN3A2			1.297		XP_011525024.1	cell death;regulation of biological process;response to stimulus	protein binding	27113		BBC3	Integrated Cancer pathway; Apoptosis; Photodynamic therapy-induced unfolded protein response; TP53 Network		-1.3947
XP_016864582.1	metabolic process		153396		TMEM161B			1.297		NP_004394.1	cell death;cell differentiation;regulation of biological process		1687	ENSG00000105928.13	GSDME			-1.39276
XP_005269131.2	regulation of biological process;response to stimulus		6302		TSPAN31			1.297		NP_001268374.1	metabolic process;regulation of biological process;response to stimulus	catalytic activity;enzyme regulator activity;protein binding	11142	ENSG00000168734.13	PKIG	Myometrial Relaxation and Contraction Pathways; Calcium Regulation in the Cardiac Cell		-1.39276
NP_004554.3	cellular homeostasis;metabolic process;regulation of biological process;response to stimulus	catalytic activity;metal ion binding;nucleotide binding;protein binding	5106	ENSG00000100889.11	PCK2	Transcription factor regulation in adipogenesis; Adipogenesis; PPAR signaling pathway; DNA Damage Response (only ATM dependent)	Proximal tubule bicarbonate reclamation; Insulin resistance; Insulin signaling pathway; Glucagon signaling pathway; Adipocytokine signaling pathway; FoxO signaling pathway; AMPK signaling pathway; PI3K-Akt signaling pathway; PPAR signaling pathway; Glycolysis / Gluconeogenesis; Pyruvate metabolism; Metabolic pathways; Citrate cycle (TCA cycle)	1.296		XP_011513849.1	metabolic process;regulation of biological process;response to stimulus	catalytic activity;nucleotide binding;protein binding	816		CAMK2B	Myometrial Relaxation and Contraction Pathways; Calcium Regulation in the Cardiac Cell		-1.39276
XP_005263764.1	metabolic process;regulation of biological process;transport	DNA binding;protein binding	55677		IWS1			1.296		NP_002892.1	metabolic process	metal ion binding;protein binding	5954	ENSG00000049449.8	RCN1			-1.39082
NP_001122390.2	cell organization and biogenesis;metabolic process;regulation of biological process;response to stimulus	catalytic activity;nucleotide binding;protein binding	4140	ENSG00000075413.17	MARK3			1.296		NP_001008895.1	cell organization and biogenesis;metabolic process;regulation of biological process;response to stimulus	catalytic activity;protein binding	8451	ENSG00000139842.14	CUL4A		Ubiquitin mediated proteolysis; Nucleotide excision repair	-1.39082
NP_689592.2		RNA binding	128061	ENSG00000143633.12	C1orf131			1.296		NP_001449.3	cell organization and biogenesis	protein binding	2318	ENSG00000128591.15	FLNC		Proteoglycans in cancer; MAPK signaling pathway; Salmonella infection; Focal adhesion	-1.38889
NP_057125.2	metabolic process;regulation of biological process;response to stimulus;transport	catalytic activity;protein binding	51009	ENSG00000072849.10	DERL2		Protein processing in endoplasmic reticulum	1.296		NP_060705.2	metabolic process	catalytic activity;metal ion binding	55748	ENSG00000133313.14	CNDP2		beta-Alanine metabolism; Arginine and proline metabolism; Metabolic pathways; Histidine metabolism	-1.38889
NP_002792.1	metabolic process;regulation of biological process;response to stimulus;transport	catalytic activity;protein binding	5699	ENSG00000205220.11	PSMB10	Proteasome Degradation	Proteasome	1.295		NP_001188292.1	cell organization and biogenesis;regulation of biological process	DNA binding;protein binding	9324	ENSG00000118418.14	HMGN3			-1.38889
NP_005426.2	cell organization and biogenesis;cellular component movement;regulation of biological process;response to stimulus	nucleotide binding;protein binding	7984	ENSG00000050327.14	ARHGEF5			1.295		NP_003583.2	cell death;cell organization and biogenesis;cell proliferation;cellular homeostasis;metabolic process;regulation of biological process;response to stimulus	catalytic activity;protein binding	8454	ENSG00000055130.15	CUL1	Parkin-Ubiquitin Proteasomal System pathway; TNF alpha Signaling Pathway; Apoptosis-related network due to altered Notch3 in ovarian cancer; TGF-beta Signaling Pathway; Notch Signaling Pathway	Oocyte meiosis; Ubiquitin mediated proteolysis; Circadian rhythm; Wnt signaling pathway; TGF-beta signaling pathway; Cell cycle; Hedgehog signaling pathway; Protein processing in endoplasmic reticulum; Herpes simplex infection	-1.38889
NP_060453.3	cell communication;metabolic process;response to stimulus	protein binding	55062	ENSG00000070540.12	WIPI1			1.294		NP_001171748.1	regulation of biological process	catalytic activity;nucleotide binding;protein binding;RNA binding	54552	ENSG00000130119.15	GNL3L		Ribosome biogenesis in eukaryotes	-1.38889
NP_060347.2	regulation of biological process;transport	protein binding;transporter activity	54978	ENSG00000213699.8	SLC35F6			1.294		NP_001243114.1	cell organization and biogenesis;regulation of biological process;transport	protein binding	29934	ENSG00000147164.11	SNX12			-1.38889
NP_689473.1	metabolic process	catalytic activity;RNA binding	27079	ENSG00000166133.17	RPUSD2			1.294		NP_001308896.1	metabolic process;regulation of biological process;response to stimulus	catalytic activity;nucleotide binding;RNA binding	84896	ENSG00000283024.1; ENSG00000138138.13	ATAD1			-1.38889
NP_001167448.1	cell organization and biogenesis;cellular component movement;coagulation;metabolic process;regulation of biological process;transport	protein binding	55604		CARMIL1			1.294		XP_011523964.1		protein binding	374860		ANKRD30B			-1.38889
NP_000276.2	metabolic process	catalytic activity;metal ion binding;protein binding	5184	ENSG00000124299.13	PEPD			1.293		NP_001278825.1	cell organization and biogenesis;cellular homeostasis;regulation of biological process;response to stimulus;transport	catalytic activity;nucleotide binding;protein binding;transporter activity	5906	ENSG00000116473.14	RAP1A	VEGFA-VEGFR2 Signaling Pathway; Human Thyroid Stimulating Hormone (TSH) signaling pathway; Interferon type I signaling pathways; MAPK Signaling Pathway; Focal Adhesion; Chemokine signaling pathway; Integrated Breast Cancer Pathway; Brain-Derived Neurotrophic Factor (BDNF) signaling pathway; Serotonin Receptor 4/6/7 and NR3C Signaling; EGF/EGFR Signaling Pathway; Signaling of Hepatocyte Growth Fac…	Rap1 signaling pathway; Platelet activation; Ras signaling pathway; Pancreatic secretion; MAPK signaling pathway; cAMP signaling pathway; Leukocyte transendothelial migration; Renal cell carcinoma; Chemokine signaling pathway; Focal adhesion; Long-term potentiation; Neurotrophin signaling pathway	-1.38696
NP_001308037.1	cellular homeostasis;transport	transporter activity	9497		SLC4A7			1.293		NP_001934.2	cell death;cell organization and biogenesis;regulation of biological process;response to stimulus	metal ion binding;protein binding	1829	ENSG00000046604.12	DSG2	Arrhythmogenic Right Ventricular Cardiomyopathy	Arrhythmogenic right ventricular cardiomyopathy (ARVC)	-1.38696
NP_055764.2	cell organization and biogenesis;metabolic process	protein binding;RNA binding	22889	ENSG00000132680.10	KHDC4			1.293		XP_005259732.1	regulation of biological process;response to stimulus		91304		TMEM259			-1.38696
NP_056541.2	metabolic process	protein binding	50717	ENSG00000132716.18	DCAF8			1.293		NP_002795.2	metabolic process;regulation of biological process;response to stimulus;transport	catalytic activity;enzyme regulator activity;nucleotide binding;protein binding	5702	ENSG00000165916.8	PSMC3	Proteasome Degradation; Parkin-Ubiquitin Proteasomal System pathway	Epstein-Barr virus infection; Proteasome	-1.38504
NP_001172112.1	cell organization and biogenesis;cellular component movement;regulation of biological process;transport	protein binding	6845	ENSG00000124333.15	VAMP7			1.293		NP_004986.1	cell differentiation;cell organization and biogenesis;cell proliferation;cellular component movement;metabolic process;regulation of biological process;response to stimulus	catalytic activity;enzyme regulator activity;metal ion binding;protein binding	4323	ENSG00000157227.12	MMP14	AGE/RAGE pathway; Matrix Metalloproteinases; VEGFA-VEGFR2 Signaling Pathway; Senescence and Autophagy in Cancer	TNF signaling pathway; GnRH signaling pathway	-1.38504
NP_079160.1	metabolic process	catalytic activity	79944	ENSG00000087299.11	L2HGDH		Butanoate metabolism	1.292		NP_001008389.1	metabolic process;regulation of biological process	metal ion binding;protein binding;RNA binding	493856	ENSG00000145354.9	CISD2			-1.38504
NP_001030335.1	cell organization and biogenesis;metabolic process;regulation of biological process;transport	RNA binding;structural molecule activity	6169	ENSG00000172809.12	RPL38	Cytoplasmic Ribosomal Proteins; Mesodermal Commitment Pathway	Ribosome	1.292		NP_004595.2	cell organization and biogenesis;regulation of biological process;response to stimulus;transport	enzyme regulator activity;protein binding	6810	ENSG00000103496.14	STX4	Insulin Signaling	Vasopressin-regulated water reabsorption; SNARE interactions in vesicular transport	-1.38504
NP_001335.1	cell death;metabolic process;regulation of biological process;response to stimulus	catalytic activity	1603	ENSG00000129562.10	DAD1		Metabolic pathways; N-Glycan biosynthesis; Protein processing in endoplasmic reticulum	1.292		NP_112589.1	cell division;metabolic process	protein binding	83461	ENSG00000111665.11	CDCA3			-1.38504
NP_079104.3	cell death		79886	ENSG00000120159.11	CAAP1			1.292		NP_659498.4	cell division;regulation of biological process	protein binding	221150	ENSG00000165480.15	SKA3			-1.38504
NP_006635.2	metabolic process;regulation of biological process;response to stimulus;transport	enzyme regulator activity;nucleotide binding;protein binding	10808	ENSG00000120694.19	HSPH1		Protein processing in endoplasmic reticulum	1.292		NP_006347.1	cell organization and biogenesis;metabolic process;transport	catalytic activity;transporter activity	10476	ENSG00000167863.11	ATP5H	Electron Transport Chain; Oxidative phosphorylation	Alzheimer's disease; Huntington's disease; Oxidative phosphorylation; Parkinson's disease; Metabolic pathways	-1.38313
NP_001103132.3	metabolic process	catalytic activity;protein binding	283450	ENSG00000173064.12	HECTD4			1.292		NP_057445.4	cell differentiation;metabolic process	catalytic activity	51205	ENSG00000162836.11	ACP6			-1.38313
NP_060708.1	cell organization and biogenesis;metabolic process;transport	catalytic activity;nucleotide binding	55750	ENSG00000006530.15	AGK		Metabolic pathways; Glycerolipid metabolism	1.291		NP_001435.1	metabolic process;transport	protein binding;transporter activity	2171	ENSG00000164687.10	FABP5	PPAR signaling pathway	PPAR signaling pathway	-1.38313
XP_006715197.1	cell organization and biogenesis;metabolic process	structural molecule activity	55168		MRPS18A			1.291		NP_005456.1	cell organization and biogenesis;metabolic process;regulation of biological process;response to stimulus	catalytic activity;nucleotide binding;protein binding	10000	ENSG00000117020.16; ENSG00000275199.4	AKT3	Overview of nanoparticle effects; Regulation of toll-like receptor signaling pathway; MAPK Signaling Pathway; Integrin-mediated Cell Adhesion; Signal Transduction of S1P Receptor; Focal Adhesion-PI3K-Akt-mTOR-signaling pathway; Chemokine signaling pathway; Signaling Pathways in Glioblastoma; ErbB Signaling Pathway; Focal Adhesion; Toll-like receptor signaling pathway; ESC Pluripotency Pathways	B cell receptor signaling pathway; AGE-RAGE signaling pathway in diabetic complications; Non-alcoholic fatty liver disease (NAFLD); Insulin resistance; Osteoclast differentiation; Phospholipase D signaling pathway; Pathways in cancer; Proteoglycans in cancer; Signaling pathways regulating pluripotency of stem cells; Chagas disease (American trypanosomiasis); Central carbon metabolism in cancer; E…	-1.38313
NP_976226.1	metabolic process;regulation of biological process;response to stimulus	catalytic activity;metal ion binding;nucleotide binding;protein binding;signal transducer activity	4215	ENSG00000198909.7	MAP3K3	Insulin Signaling; MAPK Cascade; IL-1 signaling pathway; Angiopoietin Like Protein 8 Regulatory Pathway; EGF/EGFR Signaling Pathway; TNF alpha Signaling Pathway; EBV LMP1 signaling		1.291		NP_003644.2	cell organization and biogenesis;metabolic process;regulation of biological process;response to stimulus	protein binding	8533	ENSG00000141030.12	COPS3			-1.38313
XP_011536999.1	defense response;metabolic process;regulation of biological process;response to stimulus	DNA binding;protein binding;signal transducer activity	6773		STAT2	Type II interferon signaling (IFNG); Adipogenesis; Type III interferon signaling; Interferon type I signaling pathways		1.291		NP_055486.2	metabolic process	catalytic activity;protein binding	9690	ENSG00000009335.17	UBE3C		Ubiquitin mediated proteolysis	-1.38122
NP_060205.3		protein binding	55622	ENSG00000018699.11	TTC27			1.291		NP_002757.2	metabolic process;regulation of biological process	catalytic activity;enzyme regulator activity;metal ion binding;protein binding	5635	ENSG00000161542.16	PRPSAP1			-1.38122
NP_009185.2	metabolic process;regulation of biological process;response to stimulus	catalytic activity;DNA binding;nucleotide binding;protein binding	11284	ENSG00000039650.11	PNKP			1.29		NP_000782.1	cell organization and biogenesis;metabolic process;regulation of biological process;response to stimulus	catalytic activity;nucleotide binding;protein binding;RNA binding;translation regulator activity	1719; 573971	ENSG00000228716.6	DHFRP1	Trans-sulfuration and one carbon metabolism; Fluoropyrimidine Activity; One Carbon Metabolism; Retinoblastoma (RB) in Cancer; Nucleotide Metabolism; Folate Metabolism	Antifolate resistance; One carbon pool by folate; Metabolic pathways; Folate biosynthesis	-1.37931
NP_001159968.1	cell organization and biogenesis;cellular component movement;metabolic process;regulation of biological process;response to stimulus;transport	protein binding;transporter activity	6566	ENSG00000281917.2; ENSG00000155380.11	SLC16A1	Photodynamic therapy-induced HIF-1 survival signaling		1.29		XP_011528279.1	cell organization and biogenesis;metabolic process;response to stimulus	catalytic activity	158		ADSL	Nucleotide Metabolism		-1.37741
NP_057465.1	metabolic process;regulation of biological process;response to stimulus	catalytic activity;DNA binding;metal ion binding;protein binding	11277	ENSG00000213689.11	TREX1		Cytosolic DNA-sensing pathway	1.29		NP_001275996.1	cell division;cell organization and biogenesis;cell proliferation;development;metabolic process;regulation of biological process	catalytic activity;nucleotide binding;protein binding	3070	ENSG00000119969.14	HELLS	Apoptosis-related network due to altered Notch3 in ovarian cancer; Apoptosis		-1.37741
NP_443164.2	cell organization and biogenesis	protein binding;receptor activity	114908	ENSG00000152558.14	TMEM123			1.29		NP_065804.2		protein binding	57513	ENSG00000177303.9	CASKIN2			-1.37741
XP_011521388.1	metabolic process;regulation of biological process	catalytic activity;nucleotide binding;protein binding	4597		MVD	Cholesterol Biosynthesis		1.289		NP_009166.2	transport	protein binding;RNA binding	11260	ENSG00000184575.11	XPOT		RNA transport	-1.37552
XP_005261794.1		metal ion binding;protein binding	79174		CRELD2			1.289		NP_001226.2	cell organization and biogenesis;metabolic process;regulation of biological process;response to stimulus	enzyme regulator activity;protein binding;RNA binding	871	ENSG00000149257.13	SERPINH1	Endochondral Ossification		-1.37363
NP_056451.3	metabolic process;regulation of biological process;response to stimulus	protein binding;RNA binding	8890	ENSG00000115211.15	EIF2B4	Translation Factors		1.289		NP_005329.3	cell death;cell differentiation;cell organization and biogenesis;cellular component movement;metabolic process;regulation of biological process;response to stimulus;transport	catalytic activity;motor activity;protein binding;structural molecule activity	3092	ENSG00000127946.16	HIP1		Huntington's disease	-1.37363
XP_011520428.1	cell differentiation;cell organization and biogenesis;metabolic process;regulation of biological process;response to stimulus	catalytic activity;DNA binding;metal ion binding;protein binding	8554		PIAS1	Interferon type I signaling pathways; Androgen receptor signaling pathway; Interleukin-11 Signaling Pathway; TGF-beta Signaling Pathway		1.289		NP_057392.1	metabolic process	catalytic activity;nucleotide binding	51727	ENSG00000162368.13	CMPK1			-1.37363
NP_071415.1	cell organization and biogenesis;metabolic process	catalytic activity;nucleotide binding;protein binding	64087	ENSG00000131844.15	MCCC2		Metabolic pathways; Valine, leucine and isoleucine degradation	1.288		NP_056386.2	metabolic process;regulation of biological process	catalytic activity;protein binding	26054	ENSG00000112701.17	SENP6			-1.37363
NP_659412.3	cell differentiation	nucleotide binding	162394	ENSG00000166750.9	SLFN5			1.288		NP_005345.3	metabolic process;regulation of biological process;response to stimulus	DNA binding;protein binding	3727	ENSG00000130522.5	JUND	Apoptosis-related network due to altered Notch3 in ovarian cancer; Corticotropin-releasing hormone signaling pathway; EGF/EGFR Signaling Pathway; TGF-beta Signaling Pathway; Aryl Hydrocarbon Receptor Pathway; Oncostatin M Signaling Pathway; Hypertrophy Model; MAPK Signaling Pathway	MAPK signaling pathway; Osteoclast differentiation	-1.37363
NP_002347.5	cell organization and biogenesis;regulation of biological process	protein binding	4082	ENSG00000277443.2	MARCKS	Brain-Derived Neurotrophic Factor (BDNF) signaling pathway	Fc gamma R-mediated phagocytosis; MicroRNAs in cancer	1.287		NP_203528.2	cellular component movement	protein binding	89876		MAATS1			-1.37363
XP_016883516.1	cell communication;cell organization and biogenesis;cell proliferation;cellular component movement;defense response;metabolic process;regulation of biological process;response to stimulus;transport	catalytic activity;nucleotide binding;protein binding	6714	ENSG00000197122.11	SRC	Androgen receptor signaling pathway; Follicle Stimulating Hormone (FSH) signaling pathway; Robo4 and VEGF Signaling Pathways Crosstalk; Human Thyroid Stimulating Hormone (TSH) signaling pathway; Amplification and Expansion of Oncogenic Pathways as Metastatic Traits; ErbB Signaling Pathway; Aryl Hydrocarbon Receptor Pathway; EPO Receptor Signaling; Regulation of Microtubule Cytoskeleton; TGF-beta …		1.287		NP_002783.1	metabolic process;regulation of biological process;response to stimulus;transport	catalytic activity;nucleotide binding;protein binding	5688	ENSG00000101182.14	PSMA7	Proteasome Degradation	Proteasome	-1.37174
NP_001137467.1	cell organization and biogenesis;metabolic process;regulation of biological process;response to stimulus	metal ion binding;protein binding	9404	ENSG00000110031.12	LPXN			1.287		NP_003817.1	cell organization and biogenesis;regulation of biological process;transport	protein binding	8774	ENSG00000134265.12	NAPG			-1.37174
NP_001120700.1	regulation of biological process	protein binding	10951	ENSG00000108468.14	CBX1			1.287		XP_011533097.1	cell organization and biogenesis;cellular homeostasis;metabolic process;response to stimulus	catalytic activity;DNA binding;metal ion binding;nucleotide binding;protein binding	5426		POLE	Retinoblastoma (RB) in Cancer; G1 to S cell cycle control; DNA Replication		-1.37174
NP_073613.2	cell differentiation;regulation of biological process;transport		114885	ENSG00000144909.7	OSBPL11			1.287		NP_002341.1	cell communication;cell differentiation;cell organization and biogenesis;cellular component movement;coagulation;defense response;metabolic process;regulation of biological process;response to stimulus;transport	catalytic activity;nucleotide binding;protein binding;signal transducer activity	4067	ENSG00000254087.7	LYN	Microglia Pathogen Phagocytosis Pathway; RANKL/RANK (Receptor activator of NFKB (ligand)) Signaling Pathway; IL-3 Signaling Pathway; B Cell Receptor Signaling Pathway; Chemokine signaling pathway; Kit receptor signaling pathway; IL-5 Signaling Pathway	Chemokine signaling pathway; Long-term depression; Fc gamma R-mediated phagocytosis; B cell receptor signaling pathway; Platelet activation; Viral carcinogenesis; Epithelial cell signaling in Helicobacter pylori infection; Fc epsilon RI signaling pathway; NF-kappa B signaling pathway; Epstein-Barr virus infection	-1.37174
XP_005258421.1			83608		C18orf21			1.287		NP_003972.1	cell organization and biogenesis;regulation of biological process	protein binding	9055		PRC1			-1.36986
XP_016869465.1	metabolic process;response to stimulus;transport	catalytic activity;protein binding	93100		NAPRT			1.286		NP_036561.1	metabolic process;regulation of biological process;transport	transporter activity	23541	ENSG00000100003.17	SEC14L2			-1.36986
NP_001719.2	cell organization and biogenesis;cellular component movement;metabolic process;regulation of biological process;response to stimulus;transport	protein binding;transporter activity	682	ENSG00000172270.18	BSG	Matrix Metalloproteinases		1.286		XP_016873149.1			347862		GATD1			-1.36986
NP_689929.2	cell organization and biogenesis;metabolic process	protein binding;RNA binding	219988	ENSG00000166889.13	PATL1		RNA degradation	1.286		NP_036192.2	cell death;cell organization and biogenesis;regulation of biological process;response to stimulus;transport	catalytic activity;enzyme regulator activity;nucleotide binding;protein binding	10059	ENSG00000087470.17	DNM1L	Synaptic Vesicle Pathway	TNF signaling pathway; NOD-like receptor signaling pathway	-1.36986
NP_054781.1	metabolic process	catalytic activity;metal ion binding	28987	ENSG00000141101.12	NOB1		Ribosome biogenesis in eukaryotes	1.286		NP_003791.3	metabolic process;response to stimulus	catalytic activity;nucleotide binding;protein binding	8732	ENSG00000111880.15	RNGTT	mRNA Processing	mRNA surveillance pathway	-1.36799
NP_612395.2	cell organization and biogenesis;metabolic process;regulation of biological process	protein binding;RNA binding	92345	ENSG00000145414.8	NAF1			1.286		XP_016875395.1	metabolic process	catalytic activity;metal ion binding;protein binding	6821		SUOX			-1.36799
NP_976225.1	metabolic process;regulation of biological process	metal ion binding;protein binding;RNA binding	9406	ENSG00000132485.13	ZRANB2			1.285		XP_005245730.1	regulation of biological process	protein binding;RNA binding	9898		UBAP2L			-1.36799
NP_689759.2	metabolic process;regulation of biological process	RNA binding	153443	ENSG00000151304.5	SRFBP1			1.284		NP_079120.1	cell organization and biogenesis;cellular component movement;metabolic process;regulation of biological process;response to stimulus;transport	protein binding;structural molecule activity	79902	ENSG00000125450.10	NUP85	Integrated Breast Cancer Pathway	RNA transport	-1.36799
NP_000363.1	cell proliferation;metabolic process;response to stimulus	catalytic activity;metal ion binding;protein binding	7299	ENSG00000077498.8	TYR	Dopamine metabolism	Metabolic pathways; Tyrosine metabolism; Melanogenesis; Riboflavin metabolism	1.284		NP_057211.4	regulation of biological process;transport	protein binding	51669	ENSG00000133872.13	SARAF			-1.36799
NP_079184.2	regulation of biological process;response to stimulus	DNA binding;protein binding	79968	ENSG00000092470.11	WDR76			1.284		NP_001300950.1			9816	ENSG00000135763.9	URB2			-1.36612
NP_000359.1	cell differentiation;cell organization and biogenesis;cellular component movement;metabolic process;regulation of biological process;response to stimulus;transport	catalytic activity;motor activity;protein binding	7248	ENSG00000165699.13	TSC1	Focal Adhesion-PI3K-Akt-mTOR-signaling pathway; BDNF-TrkB Signaling; Signaling Pathways in Glioblastoma; Target Of Rapamycin (TOR) Signaling; Angiopoietin Like Protein 8 Regulatory Pathway; Wnt Signaling Pathway Netpath; 4-hydroxytamoxifen, Dexamethasone, and Retinoic Acids Regulation of p27 Expression; Nanoparticle triggered autophagic cell death; Integrated Breast Cancer Pathway; AMP-activated …	PI3K-Akt signaling pathway; AMPK signaling pathway; Insulin signaling pathway; mTOR signaling pathway; Phospholipase D signaling pathway; Longevity regulating pathway; Choline metabolism in cancer	1.284		NP_054796.1	cell death	protein binding;RNA binding	26017	ENSG00000105058.11	FAM32A			-1.36612
NP_001180197.1	regulation of biological process	protein binding	24139	ENSG00000125746.16	EML2			1.283		NP_036457.1	cell division;cell organization and biogenesis;cell proliferation;regulation of biological process	protein binding;RNA binding	22919	ENSG00000101367.8	MAPRE1	Regulation of Microtubule Cytoskeleton		-1.36426
NP_001248357.1	cell organization and biogenesis;metabolic process;regulation of biological process;response to stimulus	catalytic activity	23175	ENSG00000134324.11	LPIN1	Transcription factor regulation in adipogenesis; Adipogenesis; Sterol Regulatory Element-Binding Proteins (SREBP) signalling		1.283		NP_000678.1	defense response;metabolic process;response to stimulus;transport	catalytic activity;nucleotide binding;protein binding	191	ENSG00000101444.12	AHCY	Trans-sulfuration and one carbon metabolism; One Carbon Metabolism; Trans-sulfuration pathway; Folate Metabolism	Metabolic pathways; Cysteine and methionine metabolism	-1.36426
XP_016864230.1	cell growth;cell organization and biogenesis	protein binding;RNA binding;structural molecule activity	8470		SORBS2			1.282		NP_002797.3	metabolic process;regulation of biological process;response to stimulus;transport	catalytic activity;nucleotide binding;protein binding;RNA binding	5706	ENSG00000100519.11	PSMC6	Parkin-Ubiquitin Proteasomal System pathway; Proteasome Degradation	Proteasome; Epstein-Barr virus infection	-1.36426
XP_011530308.1	cell death;defense response;metabolic process;regulation of biological process;response to stimulus;transport	DNA binding;protein binding	4790		NFKB1	Regulation of toll-like receptor signaling pathway; Selenium Metabolism and Selenoproteins; Cardiac Hypertrophic Response; Estrogen signaling pathway; Selenium Micronutrient Network; T-Cell Receptor and Co-stimulatory Signaling; TGF-beta Receptor Signaling; Oncostatin M Signaling Pathway; IL-4 Signaling Pathway; AGE/RAGE pathway; MAPK Signaling Pathway; Prolactin Signaling Pathway; Apoptosis; Lep…		1.281		NP_059985.2	transport		54733	ENSG00000110660.14	SLC35F2			-1.36426
NP_002877.2	cell organization and biogenesis;regulation of biological process;response to stimulus;transport	catalytic activity;nucleotide binding;protein binding	5912	ENSG00000181467.4	RAP2B			1.281		NP_079472.1	metabolic process;regulation of biological process;transport	enzyme regulator activity;nucleotide binding;protein binding	80273	ENSG00000109519.12	GRPEL1			-1.3624
NP_005620.1	metabolic process;transport	transporter activity	6535	ENSG00000130821.15	SLC6A8	NRF2 pathway		1.281		NP_001002858.1	cell organization and biogenesis;metabolic process;regulation of biological process;response to stimulus;transport	enzyme regulator activity;metal ion binding;protein binding;RNA binding	302	ENSG00000182718.16	ANXA2	Prostaglandin Synthesis and Regulation		-1.3624
NP_001284661.1	cell organization and biogenesis;transport	transporter activity	285521	ENSG00000163626.16	COX18			1.28		NP_003121.1	metabolic process;regulation of biological process;response to stimulus;transport	catalytic activity;metal ion binding;protein binding	6717	ENSG00000075142.13	SRI			-1.3624
XP_005250558.1	defense response;metabolic process;regulation of biological process;response to stimulus	catalytic activity;metal ion binding;nucleotide binding;protein binding;RNA binding	56829	ENSG00000105939.12	ZC3HAV1			1.28		XP_011519406.1	defense response;metabolic process;regulation of biological process;response to stimulus;transport	enzyme regulator activity;protein binding	5611		DNAJC3	Photodynamic therapy-induced unfolded protein response		-1.3624
NP_001229668.1		DNA binding;metal ion binding	51058	ENSG00000164011.17	ZNF691			1.28		NP_001268.2	metabolic process;regulation of biological process;response to stimulus;transport	catalytic activity;nucleotide binding;protein binding;signal transducer activity	1119	ENSG00000110721.11	CHKA	One carbon metabolism and related pathways; Acetylcholine Synthesis; Kennedy pathway	Choline metabolism in cancer; Glycerophospholipid metabolism; Metabolic pathways	-1.3624
XP_016861499.1	cell differentiation;transport	protein binding	23218		NBEAL2			1.279		NP_001296122.1	cell organization and biogenesis;cellular component movement;development;metabolic process;regulation of biological process;response to stimulus	catalytic activity;nucleotide binding;protein binding;receptor activity;signal transducer activity	2048	ENSG00000133216.16	EPHB2	Regulation of Microtubule Cytoskeleton; Transcriptional activation by NRF2; NLR Proteins	Axon guidance	-1.3624
XP_011523673.1	metabolic process	catalytic activity;metal ion binding;protein binding	84669		USP32			1.278		NP_714923.1	cell organization and biogenesis;metabolic process;regulation of biological process	catalytic activity;nucleotide binding	150465	ENSG00000114999.7	TTL			-1.3624
NP_783328.1	cell death;cell differentiation;cell organization and biogenesis;metabolic process;regulation of biological process;response to stimulus	catalytic activity;DNA binding;metal ion binding;protein binding	1788	ENSG00000119772.16	DNMT3A	One Carbon Metabolism; Hematopoietic Stem Cell Gene Regulation by GABP alpha/beta Complex; Trans-sulfuration and one carbon metabolism; One carbon metabolism and related pathways	Metabolic pathways; Cysteine and methionine metabolism; MicroRNAs in cancer	1.278		NP_003783.1	cell differentiation;development;metabolic process;regulation of biological process	catalytic activity;DNA binding;protein binding;RNA binding	8721	ENSG00000107223.12	EDF1			-1.36054
NP_005310.1	cell organization and biogenesis;metabolic process;regulation of biological process	DNA binding;protein binding;RNA binding	3006	ENSG00000187837.3	HIST1H1C			1.276		NP_055109.1	cell organization and biogenesis;transport	protein binding;receptor activity	23471	ENSG00000067167.7	TRAM1	TLR4 Signaling and Tolerance	Protein processing in endoplasmic reticulum	-1.36054
XP_016875687.1			90488		TMEM263			1.276		NP_074036.1	cell differentiation;metabolic process;regulation of biological process	DNA binding;protein binding	865	ENSG00000067955.13	CBFB	Dual hijack model of Vif in HIV infection		-1.36054
NP_001107648.1	cell organization and biogenesis;metabolic process;regulation of biological process	DNA binding;metal ion binding;protein binding	121536	ENSG00000139154.14	AEBP2	Interactome of polycomb repressive complex 2 (PRC2); Histone Modifications; Mesodermal Commitment Pathway		1.276		NP_064621.3	cell organization and biogenesis;metabolic process	protein binding;RNA binding;structural molecule activity	65008	ENSG00000169288.17	MRPL1		Ribosome	-1.36054
NP_001153408.1	metabolic process	RNA binding	10969	ENSG00000117395.12	EBNA1BP2			1.275		NP_891552.1	transport	protein binding	55027	ENSG00000155393.12	HEATR3			-1.35685
NP_001157289.1	cell differentiation;metabolic process;regulation of biological process	catalytic activity;nucleotide binding	1717	ENSG00000172893.15	DHCR7	Cholesterol Biosynthesis; Vitamin D Metabolism	Metabolic pathways; Steroid biosynthesis	1.275		NP_001243351.1	metabolic process;regulation of biological process	catalytic activity	84803	ENSG00000138678.10	GPAT3		Glycerolipid metabolism; Metabolic pathways; Glycerophospholipid metabolism	-1.35685
NP_004634.1	metabolic process;regulation of biological process;response to stimulus;transport	protein binding;RNA binding	8106	ENSG00000100836.10	PABPN1	mRNA Processing	Influenza A; mRNA surveillance pathway	1.275		NP_000453.2	cellular component movement;metabolic process;regulation of biological process;response to stimulus;transport	catalytic activity;metal ion binding;protein binding;transporter activity	7337	ENSG00000114062.18	UBE3A	Androgen receptor signaling pathway; Tryptophan metabolism; Mecp2 and Associated Rett Syndrome	Viral carcinogenesis; Ubiquitin mediated proteolysis	-1.35685
NP_000254.2	cell organization and biogenesis;metabolic process;response to stimulus	catalytic activity	4669	ENSG00000108784.9	NAGLU		Glycosaminoglycan degradation; Metabolic pathways; Lysosome	1.275		NP_055640.2		RNA binding	9875	ENSG00000142207.6	URB1			-1.35685
NP_005116.1	metabolic process;regulation of biological process;response to stimulus;transport	antioxidant activity;catalytic activity;enzyme regulator activity;metal ion binding;protein binding	9973	ENSG00000173992.8	CCS	Copper homeostasis; Amyotrophic lateral sclerosis (ALS)	Amyotrophic lateral sclerosis (ALS)	1.275		NP_075066.1	cell organization and biogenesis;metabolic process	catalytic activity;protein binding;RNA binding	65080	ENSG00000135900.3	MRPL44			-1.35685
NP_060182.1	metabolic process	catalytic activity	54858	ENSG00000130517.13	PGPEP1			1.275		NP_690601.1	cell organization and biogenesis;cellular component movement;regulation of biological process;response to stimulus	protein binding;structural molecule activity	10109	ENSG00000163466.15	ARPC2	Pathogenic Escherichia coli infection	Regulation of actin cytoskeleton; Endocytosis; Fc gamma R-mediated phagocytosis; Salmonella infection; Bacterial invasion of epithelial cells; Pathogenic Escherichia coli infection; Shigellosis	-1.35501
NP_001137453.1	cell differentiation;metabolic process;regulation of biological process;response to stimulus	protein binding	91851	ENSG00000101938.14	CHRDL1			1.275		XP_005253566.1	cell organization and biogenesis;metabolic process	protein binding	8496		PPFIBP1			-1.35501
XP_005273996.1	metabolic process;response to stimulus	catalytic activity;protein binding	28992		MACROD1			1.275		NP_071328.2	metabolic process;regulation of biological process	nucleotide binding;RNA binding	27085	ENSG00000172167.7	MTBP			-1.35501
NP_003122.1	cell communication;cell differentiation;cell organization and biogenesis;cellular component movement;cellular homeostasis;development;metabolic process;regulation of biological process;response to stimulus	DNA binding;protein binding;RNA binding	6722	ENSG00000112658.7	SRF	Cell Differentiation - Index; TarBasePathway; SRF and miRs in Smooth Muscle Differentiation and Proliferation; Serotonin Receptor 4/6/7 and NR3C Signaling; Insulin Signaling; Mesodermal Commitment Pathway; miRs in Muscle Cell Differentiation; VEGFA-VEGFR2 Signaling Pathway; Heart Development; Serotonin Receptor 2 and ELK-SRF/GATA4 signaling; MAPK Signaling Pathway	MAPK signaling pathway; cGMP-PKG signaling pathway; HTLV-I infection; Viral carcinogenesis	1.275		NP_683877.1	metabolic process;regulation of biological process;response to stimulus;transport	catalytic activity;protein binding;RNA binding	5682	ENSG00000129084.17	PSMA1	Proteasome Degradation		-1.35318
NP_001129293.1	metabolic process;regulation of biological process	catalytic activity;metal ion binding;RNA binding	2224	ENSG00000160752.14	FDPS	Sterol Regulatory Element-Binding Proteins (SREBP) signalling; Cholesterol Biosynthesis	Terpenoid backbone biosynthesis; Influenza A; Metabolic pathways; HTLV-I infection	1.275		NP_009035.3	cell organization and biogenesis;metabolic process;response to stimulus;transport	protein binding;RNA binding;structural molecule activity	4736	ENSG00000198755.10	RPL10A	Cytoplasmic Ribosomal Proteins	Ribosome	-1.35318
NP_851997.1	metabolic process;regulation of biological process	catalytic activity;protein binding	55729	ENSG00000171681.12	ATF7IP			1.275		NP_003306.3	metabolic process;regulation of biological process	enzyme regulator activity;protein binding	7266	ENSG00000168259.14	DNAJC7	Constitutive Androstane Receptor Pathway		-1.35318
NP_003023.1	metabolic process;response to stimulus	catalytic activity;protein binding	6480	ENSG00000073849.14	ST6GAL1	Globo Sphingolipid Metabolism	Metabolic pathways; N-Glycan biosynthesis; Other types of O-glycan biosynthesis	1.274		NP_001275727.1	regulation of biological process	protein binding	348262	ENSG00000225663.7	MCRIP1			-1.35318
NP_001305467.1	cell organization and biogenesis;development;regulation of biological process	enzyme regulator activity;protein binding	10253	ENSG00000136158.11	SPRY2	Ectoderm Differentiation; EGF/EGFR Signaling Pathway; Signaling Pathways in Glioblastoma	MicroRNAs in cancer	1.274		NP_001839.2	cell differentiation;cell organization and biogenesis;metabolic process;response to stimulus	protein binding	1291	ENSG00000142156.14	COL6A1	miRNA targets in ECM and membrane receptors	ECM-receptor interaction; Protein digestion and absorption; PI3K-Akt signaling pathway; Focal adhesion	-1.35318
NP_061188.1	cell organization and biogenesis;metabolic process;regulation of biological process;transport	protein binding	95681	ENSG00000106477.18	CEP41			1.273		NP_001139194.1	regulation of biological process;response to stimulus;transport	protein binding	9454	ENSG00000051128.18	HOMER3		Glutamatergic synapse; FoxO signaling pathway	-1.35318
NP_001107000.1	metabolic process	catalytic activity;protein binding	196074	ENSG00000169519.20	METTL15			1.273		NP_036425.1	cell organization and biogenesis;metabolic process;regulation of biological process;response to stimulus	antioxidant activity;catalytic activity;metal ion binding;protein binding;structural molecule activity	7837	ENSG00000130508.10	PXDN	EGF/EGFR Signaling Pathway		-1.35318
NP_001269734.1	metabolic process;regulation of biological process	catalytic activity;metal ion binding	64844	ENSG00000136536.14	MARCH7			1.273		XP_011535921.1	cell organization and biogenesis;metabolic process	catalytic activity;nucleotide binding;protein binding;RNA binding	23438		HARS2			-1.35318
NP_001035930.1	cell differentiation;metabolic process;regulation of biological process;response to stimulus;transport	catalytic activity;enzyme regulator activity;protein binding	5660		PSAP			1.272		NP_003861.1	cell growth;regulation of biological process;response to stimulus;transport	enzyme regulator activity;metal ion binding;protein binding	8826	ENSG00000140575.12	IQGAP1	VEGFA-VEGFR2 Signaling Pathway; EGF/EGFR Signaling Pathway; G13 Signaling Pathway; Regulation of Actin Cytoskeleton	Regulation of actin cytoskeleton; Proteoglycans in cancer; Adherens junction	-1.35135
NP_203527.1	cell organization and biogenesis;metabolic process	protein binding;RNA binding;structural molecule activity	6183	ENSG00000283018.1; ENSG00000128626.11	MRPS12		Ribosome	1.272		XP_016876863.1	cell organization and biogenesis;cellular homeostasis;metabolic process;response to stimulus	catalytic activity;DNA binding;protein binding	5427		POLE2	Retinoblastoma (RB) in Cancer; G1 to S cell cycle control; DNA Replication		-1.35135
NP_001137378.1	regulation of biological process;response to stimulus	metal ion binding;protein binding	10906	ENSG00000135148.11	TRAFD1	Regulation of toll-like receptor signaling pathway		1.272		NP_001119653.1	metabolic process;regulation of biological process;response to stimulus	catalytic activity;protein binding	4900	ENSG00000154146.12	NRGN			-1.35135
XP_011535277.1	metabolic process	catalytic activity	56948		SDR39U1			1.272		NP_001099009.1	metabolic process;regulation of biological process	DNA binding;metal ion binding;protein binding	65986	ENSG00000205189.11	ZBTB10			-1.35135
XP_006714451.1	cell growth;cell organization and biogenesis	protein binding;RNA binding;structural molecule activity	8470		SORBS2			1.272		XP_016884772.1	metabolic process;regulation of biological process;response to stimulus	protein binding	140462		ASB9			-1.35135
NP_065073.3	regulation of biological process;transport	transporter activity	57221	ENSG00000112379.8	ARFGEF3			1.272		NP_001032752.1	metabolic process;response to stimulus	protein binding;RNA binding	1933	ENSG00000283391.1; ENSG00000114942.13	EEF1B2	Translation Factors		-1.34953
NP_612482.2	metabolic process;regulation of biological process;response to stimulus	DNA binding;metal ion binding;protein binding	6667	ENSG00000185591.9	SP1	Constitutive Androstane Receptor Pathway; Integrated Breast Cancer Pathway; AGE/RAGE pathway; Sudden Infant Death Syndrome (SIDS) Susceptibility Pathways; Leptin signaling pathway; EGF/EGFR Signaling Pathway; Mitochondrial Gene Expression; Myometrial Relaxation and Contraction Pathways; Androgen receptor signaling pathway; Initiation of transcription and translation elongation at the HIV-1 LTR; E…	Endocrine resistance; TGF-beta signaling pathway; Choline metabolism in cancer; Huntington's disease; Estrogen signaling pathway; Transcriptional misregulation in cancer; Breast cancer	1.271		NP_001527.3	cell organization and biogenesis;metabolic process;regulation of biological process;response to stimulus	catalytic activity;DNA binding;nucleotide binding;protein binding;RNA binding	3276	ENSG00000126457.21	PRMT1	Energy Metabolism; Tryptophan metabolism; Interferon type I signaling pathways; mRNA Processing		-1.34953
NP_001093640.1	cell organization and biogenesis;cellular homeostasis	protein binding;RNA binding	10989	ENSG00000132305.20	IMMT			1.271		NP_001268382.1	cell organization and biogenesis;metabolic process;regulation of biological process;response to stimulus	catalytic activity;DNA binding;nucleotide binding;protein binding	53615	ENSG00000071655.17	MBD3			-1.34953
NP_758455.1	cell organization and biogenesis;metabolic process	RNA binding	116541	ENSG00000183617.4	MRPL54			1.271		XP_016863659.1	cell differentiation;cell organization and biogenesis;defense response;metabolic process;regulation of biological process;response to stimulus;transport	catalytic activity;DNA binding;protein binding	3516		RBPJ	Notch Signaling Pathway; Notch Signaling Pathway		-1.34953
NP_001308400.1	metabolic process;regulation of biological process;response to stimulus	DNA binding;nucleotide binding;protein binding;receptor activity;RNA binding	9967	ENSG00000054118.13	THRAP3	Interactome of polycomb repressive complex 2 (PRC2)		1.27		NP_001025172.1	cell organization and biogenesis;metabolic process;transport	metal ion binding;RNA binding;structural molecule activity	6235	ENSG00000213741.9	RPS29	Cytoplasmic Ribosomal Proteins		-1.34953
NP_000253.1	metabolic process	catalytic activity;protein binding	4668	ENSG00000198951.11	NAGA		Lysosome; Glycosphingolipid biosynthesis - globo and isoglobo series	1.27		XP_005256127.1		protein binding	57610	ENSG00000141084.10	RANBP10			-1.34953
NP_003132.2	cell organization and biogenesis;defense response;metabolic process;regulation of biological process;response to stimulus	catalytic activity;DNA binding;metal ion binding;protein binding;RNA binding	6737	ENSG00000132109.9	TRIM21		Systemic lupus erythematosus	1.27		XP_011522806.1	defense response;regulation of biological process;response to stimulus;transport	protein binding	201294		UNC13D			-1.34953
NP_006075.3	defense response;metabolic process;regulation of biological process;response to stimulus	DNA binding;protein binding	10379	ENSG00000213928.8	IRF9	Type II interferon signaling (IFNG); Type III interferon signaling; Interferon type I signaling pathways	Hepatitis C; NOD-like receptor signaling pathway; Measles; Osteoclast differentiation; Viral carcinogenesis; Influenza A; Herpes simplex infection; Jak-STAT signaling pathway	1.27		NP_689633.1	metabolic process	catalytic activity	138199	ENSG00000156017.12	CARNMT1		Histidine metabolism	-1.34953
NP_000150.1	metabolic process	catalytic activity;nucleotide binding	2639	ENSG00000105607.12	GCDH	Fatty Acid Beta Oxidation; Tryptophan metabolism	Tryptophan metabolism; Fatty acid degradation; Metabolic pathways; Lysine degradation	1.27		NP_056286.3	cell division;cell organization and biogenesis	protein binding	25936	ENSG00000117697.14	NSL1			-1.34953
NP_002220.1	cell differentiation;cell proliferation;metabolic process;regulation of biological process;response to stimulus	DNA binding;protein binding	3726	ENSG00000171223.5	JUNB	Aryl Hydrocarbon Receptor Pathway; Corticotropin-releasing hormone signaling pathway; TGF-beta Signaling Pathway; Kit receptor signaling pathway; Oncostatin M Signaling Pathway; Oxidative Stress; IL-6 signaling pathway	TNF signaling pathway; Osteoclast differentiation	1.27		NP_005495.2	cell proliferation;metabolic process	catalytic activity;protein binding	586	ENSG00000060982.14	BCAT1	Amino Acid metabolism	Metabolic pathways; Biosynthesis of amino acids; Cysteine and methionine metabolism; Valine, leucine and isoleucine biosynthesis; Valine, leucine and isoleucine degradation; 2-Oxocarboxylic acid metabolism; Pantothenate and CoA biosynthesis	-1.34953
NP_005899.3	metabolic process;transport	catalytic activity	4126	ENSG00000109323.8	MANBA		Lysosome; Other glycan degradation	1.27		NP_004608.1		protein binding	7104	ENSG00000169903.6	TM4SF4			-1.34953
NP_061899.2	cellular homeostasis;regulation of biological process;response to stimulus;transport	transporter activity	54499	ENSG00000143183.16	TMCO1			1.27		NP_620164.1	metabolic process	catalytic activity	134147	ENSG00000164237.8	CMBL		Metabolic pathways	-1.34771
NP_003214.1	cell organization and biogenesis;metabolic process;regulation of biological process;response to stimulus	DNA binding;protein binding	7023	ENSG00000090447.11	TFAP4		Proteoglycans in cancer	1.27		NP_002796.4	metabolic process;regulation of biological process;response to stimulus;transport	catalytic activity;nucleotide binding;protein binding;RNA binding	5705	ENSG00000087191.12	PSMC5	Proteasome Degradation; Parkin-Ubiquitin Proteasomal System pathway	Epstein-Barr virus infection; Proteasome	-1.34771
NP_000117.1	metabolic process;transport	catalytic activity;nucleotide binding;protein binding	2108	ENSG00000140374.15	ETFA			1.269		XP_006717584.1	cell communication;cell growth;cell organization and biogenesis;cellular component movement;regulation of biological process;response to stimulus;transport	catalytic activity;enzyme regulator activity;metal ion binding;protein binding;receptor activity;signal transducer activity	8829		NRP1			-1.34771
NP_919415.2	cell death;cell organization and biogenesis;metabolic process;regulation of biological process;response to stimulus;transport	protein binding;signal transducer activity	9218	ENSG00000101558.13	VAPA	Exercise-induced Circadian Regulation	Tight junction	1.269		XP_011510680.1	defense response;metabolic process;regulation of biological process;response to stimulus	catalytic activity;protein binding	11343		MGLL			-1.34771
NP_056277.2	metabolic process;regulation of biological process	protein binding;RNA binding	25926	ENSG00000130935.9	NOL11			1.269		NP_001334594.1	cell differentiation;cellular component movement;defense response;metabolic process;regulation of biological process;response to stimulus	catalytic activity;metal ion binding;nucleotide binding;protein binding;receptor activity;signal transducer activity	90	ENSG00000115170.13	ACVR1	ESC Pluripotency Pathways; Mesodermal Commitment Pathway	Signaling pathways regulating pluripotency of stem cells; Cytokine-cytokine receptor interaction; TGF-beta signaling pathway	-1.34771
NP_001008213.1	cell death;cell organization and biogenesis;defense response;metabolic process;regulation of biological process;response to stimulus;transport	metal ion binding;protein binding	10133	ENSG00000123240.16	OPTN			1.269		NP_002860.2	cellular component movement;metabolic process;regulation of biological process;response to stimulus;transport	catalytic activity;nucleotide binding;protein binding	5870	ENSG00000175582.19	RAB6A			-1.34771
NP_001026902.1	cell organization and biogenesis;metabolic process;regulation of biological process	protein binding;RNA binding	91746	ENSG00000083896.12; ENSG00000275272.4	YTHDC1			1.269		NP_001020787.2	cell differentiation;development;regulation of biological process;response to stimulus	enzyme regulator activity;protein binding	83478	ENSG00000138639.17	ARHGAP24			-1.34771
XP_016871767.1	cell differentiation;cell organization and biogenesis;defense response;metabolic process;regulation of biological process;response to stimulus	DNA binding;protein binding	4791		NFKB2	Vitamin B12 Metabolism; TNF alpha Signaling Pathway; Toll-like receptor signaling pathway; Photodynamic therapy-induced NF-kB survival signaling; RANKL/RANK (Receptor activator of NFKB (ligand)) Signaling Pathway; Regulation of toll-like receptor signaling pathway; Folate Metabolism; Selenium Micronutrient Network; TNF related weak inducer of apoptosis (TWEAK) Signaling Pathway		1.269		NP_004823.1	cellular homeostasis;metabolic process;regulation of biological process;response to stimulus	antioxidant activity;catalytic activity;protein binding	9446	ENSG00000148834.12	GSTO1	Metapathway biotransformation; Myometrial Relaxation and Contraction Pathways	Platinum drug resistance; Metabolism of xenobiotics by cytochrome P450; Chemical carcinogenesis; Glutathione metabolism; Drug metabolism - cytochrome P450	-1.3459
NP_057370.1	cell organization and biogenesis;metabolic process	catalytic activity;protein binding	51181	ENSG00000169738.7	DCXR		Pentose and glucuronate interconversions; Metabolic pathways	1.269		NP_001012.1	cell organization and biogenesis;metabolic process;transport	RNA binding;structural molecule activity	6218	ENSG00000278229.2; ENSG00000182774.10	RPS17L	Cytoplasmic Ribosomal Proteins	Ribosome	-1.3459
NP_003496.1	cell communication;cell differentiation;development;regulation of biological process;response to stimulus	protein binding;receptor activity;signal transducer activity	8321	ENSG00000157240.3	FZD1	ESC Pluripotency Pathways; MicroRNAs in cardiomyocyte hypertrophy; Wnt Signaling Pathway and Pluripotency; Wnt Signaling in Kidney Disease; Association Between Physico-Chemical Features and Toxicity Associated Pathways; Wnt Signaling Pathway; Adipogenesis	Basal cell carcinoma; HTLV-I infection; Proteoglycans in cancer; Breast cancer; Melanogenesis; Pathways in cancer; Signaling pathways regulating pluripotency of stem cells; Hippo signaling pathway; mTOR signaling pathway; Wnt signaling pathway	1.269		NP_060308.1	cell organization and biogenesis;metabolic process	protein binding;RNA binding	55651	ENSG00000145912.8	NHP2		Ribosome biogenesis in eukaryotes	-1.3459
XP_016862456.1	cell differentiation;metabolic process;regulation of biological process;response to stimulus	catalytic activity;protein binding	590		BCHE	Irinotecan Pathway		1.269		XP_016855574.1	cell differentiation;metabolic process;regulation of biological process;response to stimulus;transport	enzyme regulator activity;protein binding	10628		TXNIP	VEGFA-VEGFR2 Signaling Pathway		-1.3459
NP_001308253.1	metabolic process;regulation of biological process;response to stimulus	catalytic activity;nucleotide binding;protein binding;RNA binding	4343	ENSG00000155363.18	MOV10			1.268		NP_005224.2	cellular component movement;metabolic process;regulation of biological process;response to stimulus	catalytic activity;nucleotide binding;protein binding;receptor activity;signal transducer activity	2042	ENSG00000044524.10	EPHA3	NRF2 pathway	Axon guidance	-1.3459
NP_003409.1	metabolic process;regulation of biological process	DNA binding;metal ion binding;protein binding;RNA binding	7555	ENSG00000169714.16	CNBP			1.268		NP_001776.1	cell organization and biogenesis;metabolic process;regulation of biological process;response to stimulus;transport	catalytic activity;metal ion binding;protein binding	978	ENSG00000158825.5	CDA	Fluoropyrimidine Activity	Pyrimidine metabolism; Drug metabolism - other enzymes; Metabolic pathways	-1.3459
NP_062565.2	cell differentiation;cell division;cell organization and biogenesis;regulation of biological process;response to stimulus;transport	protein binding	56288	ENSG00000148498.15	PARD3	Chemokine signaling pathway	Chemokine signaling pathway; Tight junction; Neuroactive ligand-receptor interaction; Hippo signaling pathway; Endocytosis; Adherens junction; Rap1 signaling pathway	1.268		NP_000974.1	cell organization and biogenesis;metabolic process;transport	protein binding;RNA binding;structural molecule activity	6146	ENSG00000116251.9	RPL22	Cytoplasmic Ribosomal Proteins	Ribosome	-1.34409
NP_055852.2		metal ion binding	23053	ENSG00000214655.10	ZSWIM8			1.268		NP_001304941.1	metabolic process;regulation of biological process;response to stimulus	catalytic activity;DNA binding;motor activity;protein binding	7518	ENSG00000152422.15	XRCC4	Non-homologous end joining	Non-homologous end-joining	-1.34409
NP_001181927.1	cell organization and biogenesis;metabolic process;regulation of biological process	protein binding	22995	ENSG00000103995.13	CEP152			1.268		NP_116558.1	metabolic process;regulation of biological process;response to stimulus	catalytic activity;DNA binding;protein binding	5432	ENSG00000102978.12	POLR2C	Eukaryotic Transcription Initiation	Pyrimidine metabolism; Purine metabolism; Metabolic pathways; Huntington's disease; RNA polymerase; Epstein-Barr virus infection	-1.34409
NP_006076.4	metabolic process	catalytic activity;metal ion binding	10380	ENSG00000162813.17	BPNT1		Metabolic pathways; Sulfur metabolism	1.267		XP_005274612.1	cell organization and biogenesis;transport	protein binding	54960		GEMIN8			-1.34409
NP_055112.2	metabolic process	catalytic activity;metal ion binding	23474	ENSG00000105755.7	ETHE1		Sulfur metabolism	1.267		XP_005254001.1	metabolic process;regulation of biological process;response to stimulus	catalytic activity;metal ion binding;nucleotide binding;protein binding	8315		BRAP			-1.34409
NP_036237.2	metabolic process;regulation of biological process	catalytic activity	25825	ENSG00000182240.15	BACE2		Alzheimer's disease	1.267		NP_775781.1		protein binding	150275	ENSG00000159873.9	CCDC117			-1.34228
NP_061167.1	regulation of biological process	nucleotide binding;protein binding	55915	ENSG00000132434.9	LANCL2			1.267		NP_001300822.1	cell differentiation;cell organization and biogenesis;cell proliferation;cellular component movement;cellular homeostasis;defense response;metabolic process;regulation of biological process;response to stimulus;transport	catalytic activity;DNA binding;enzyme regulator activity;protein binding;RNA binding	3146	ENSG00000189403.14	HMGB1	DNA Damage Response (only ATM dependent); Retinoblastoma (RB) in Cancer	Base excision repair	-1.34048
NP_004379.1	metabolic process	catalytic activity	1486	ENSG00000117151.12	CTBS			1.266		NP_055955.1	metabolic process	catalytic activity;nucleotide binding	23170	ENSG00000100304.12	TTLL12			-1.34048
NP_001073861.1			57189	ENSG00000257093.6; ENSG00000262599.5	KIAA1147			1.266		NP_001030312.2	cell death;cell differentiation;cell proliferation;metabolic process;regulation of biological process	protein binding;RNA binding	10011	ENSG00000213523.10	SRA1			-1.34048
NP_001001520.1	regulation of biological process	protein binding	84717	ENSG00000167674.14	HDGFL2			1.265		NP_001303936.1	response to stimulus	metal ion binding;protein binding;RNA binding	140576	ENSG00000188643.10	S100A16			-1.34048
XP_016864549.1	metabolic process;regulation of biological process;response to stimulus;transport	catalytic activity;nucleotide binding	1456		CSNK1G3			1.265		XP_005274808.1	cell division;cell organization and biogenesis;metabolic process;regulation of biological process;response to stimulus	catalytic activity;enzyme regulator activity;metal ion binding;protein binding	79184		BRCC3			-1.34048
NP_005430.1	defense response;response to stimulus	protein binding	8079	ENSG00000089693.10	MLF2			1.265		NP_001419.1	metabolic process;regulation of biological process;response to stimulus	catalytic activity;DNA binding;metal ion binding;protein binding;RNA binding	2023	ENSG00000074800.13	ENO1	Glycolysis and Gluconeogenesis	RNA degradation; HIF-1 signaling pathway; Biosynthesis of amino acids; Carbon metabolism; Metabolic pathways; Glycolysis / Gluconeogenesis	-1.33869
NP_001333510.1	metabolic process;regulation of biological process	DNA binding;metal ion binding;protein binding	7586	ENSG00000106261.16	ZKSCAN1			1.265		NP_001334819.1	cellular homeostasis;regulation of biological process		51075		TMX2			-1.33869
NP_079052.2	cell organization and biogenesis;cellular component movement;metabolic process	catalytic activity;nucleotide binding;protein binding	79834	ENSG00000173517.10	PEAK1			1.265		NP_001295087.1	cell organization and biogenesis;cell proliferation;regulation of biological process;response to stimulus;transport	protein binding	7039	ENSG00000163235.15	TGFA	ErbB Signaling Pathway; Association Between Physico-Chemical Features and Toxicity Associated Pathways; NRF2 pathway; Extracellular vesicle-mediated signaling in recipient cells; BMP Signaling Pathway in Eyelid Development; Lung fibrosis; Photodynamic therapy-induced HIF-1 survival signaling		-1.33869
NP_001659.1	cell differentiation;metabolic process;regulation of biological process;response to stimulus	DNA binding;protein binding;receptor activity;signal transducer activity	405	ENSG00000143437.20	ARNT	Aryl Hydrocarbon Receptor Pathway; Angiogenesis; Photodynamic therapy-induced HIF-1 survival signaling; Aryl Hydrocarbon Receptor	Renal cell carcinoma; HIF-1 signaling pathway; Chemical carcinogenesis; Pathways in cancer	1.265		NP_000393.4	metabolic process;regulation of biological process;response to stimulus	catalytic activity;nucleotide binding;protein binding	2539	ENSG00000160211.15	G6PD	ATM Signaling Network in Development and Disease; Cori Cycle; Pentose Phosphate Pathway; NRF2 pathway; Sulfation Biotransformation Reaction; Glutathione metabolism		-1.3369
XP_016879085.1	metabolic process;regulation of biological process	catalytic activity;metal ion binding	6650		SOLH			1.265		NP_079106.3	metabolic process;regulation of biological process;transport	catalytic activity;metal ion binding	79888	ENSG00000153395.9	LPCAT1		Glycerophospholipid metabolism; Metabolic pathways; Ether lipid metabolism	-1.3369
XP_011526147.1	cell organization and biogenesis;cellular component movement;metabolic process;regulation of biological process;response to stimulus;transport	catalytic activity;nucleotide binding;protein binding	23396		PIP5K1C	Regulation of Actin Cytoskeleton; Focal Adhesion; B Cell Receptor Signaling Pathway		1.264		XP_011538168.1	cellular component movement;coagulation;metabolic process;regulation of biological process;response to stimulus;transport	catalytic activity;protein binding	5328	ENSG00000122861.15	PLAU	Wnt Signaling Pathway and Pluripotency; Lung fibrosis; VEGFA-VEGFR2 Signaling Pathway; DNA Damage Response (only ATM dependent); Complement and Coagulation Cascades; Wnt Signaling Pathway; Blood Clotting Cascade; Osteopontin Signaling; Senescence and Autophagy in Cancer; Endochondral Ossification		-1.3369
NP_149103.1	metabolic process	RNA binding	88745	ENSG00000124541.6	RRP36			1.264		NP_005091.2	regulation of biological process;response to stimulus;transport	protein binding	9590	ENSG00000131016.16	AKAP12	G Protein Signaling Pathways		-1.33511
NP_006787.2	cell organization and biogenesis;cellular homeostasis;metabolic process;regulation of biological process;response to stimulus;transport	catalytic activity;metal ion binding;nucleotide binding;protein binding	10939	ENSG00000141385.9	AFG3L2			1.263		NP_060289.2	cell organization and biogenesis;metabolic process;regulation of biological process	catalytic activity;protein binding;RNA binding	54931	ENSG00000174173.6	TRMT10C			-1.33511
NP_002004.1	metabolic process	catalytic activity;protein binding;receptor activity;RNA binding	2287	ENSG00000100442.10	FKBP3			1.263		XP_006715102.3	cell organization and biogenesis	protein binding	23500		DAAM2			-1.33511
NP_055230.2	metabolic process;regulation of biological process	DNA binding;metal ion binding;protein binding	27107	ENSG00000066422.4	ZBTB11			1.263		NP_001305645.1	metabolic process;regulation of biological process	protein binding	55709		KBTBD4			-1.33511
XP_011516594.1			158248		TTC16			1.263		NP_054903.1	transport	protein binding	29097	ENSG00000143771.11	CNIH4			-1.33511
NP_001688.1	cell organization and biogenesis;metabolic process;transport	catalytic activity;protein binding;transporter activity	539	ENSG00000241837.6	ATP5O	Oxidative phosphorylation; Electron Transport Chain	Huntington's disease; Oxidative phosphorylation; Parkinson's disease; Metabolic pathways; Alzheimer's disease	1.262		NP_001244289.1	metabolic process	catalytic activity;metal ion binding;protein binding	271	ENSG00000116337.15	AMPD2		Purine metabolism; Metabolic pathways	-1.33333
NP_009139.1	cell organization and biogenesis;metabolic process	catalytic activity;RNA binding;structural molecule activity	11222	ENSG00000114686.8	MRPL3		Ribosome	1.262		NP_005085.2	metabolic process;response to stimulus;transport	catalytic activity;nucleotide binding;transporter activity	10999	ENSG00000167114.12	SLC27A4	PPAR signaling pathway	PPAR signaling pathway; Insulin resistance; Fat digestion and absorption	-1.33333
NP_001278433.1	metabolic process;regulation of biological process	enzyme regulator activity;protein binding	5504		PPP1R2			1.262		NP_006342.2	transport	nucleotide binding;protein binding	10469	ENSG00000104980.7	TIMM44			-1.33333
NP_001131025.1	metabolic process;regulation of biological process	DNA binding;protein binding;RNA binding	9208	ENSG00000124831.18	LRRFIP1			1.262		NP_060692.2	cell organization and biogenesis;cellular component movement;regulation of biological process;response to stimulus	protein binding	55742	ENSG00000197702.11	PARVA	Primary Focal Segmental Glomerulosclerosis FSGS	Focal adhesion	-1.33333
XP_005267567.1	metabolic process;transport	protein binding;receptor activity	26020		LRP10			1.262		NP_060019.2		metal ion binding	54749	ENSG00000086289.11	EPDR1			-1.33333
NP_036422.3	cell organization and biogenesis;metabolic process;regulation of biological process;response to stimulus;transport	catalytic activity;nucleotide binding;protein binding	9874	ENSG00000198586.13	TLK1	miRNA Regulation of DNA Damage Response; Pathways Affected in Adenoid Cystic Carcinoma; DNA Damage Response		1.262		NP_001139669.1			643677	ENSG00000175820.3	CCDC168			-1.33333
NP_001332772.1	development	protein binding	79173		C19orf57			1.262		NP_001018079.1	regulation of biological process	protein binding;RNA binding	26135	ENSG00000142864.14	SERBP1	Apoptosis-related network due to altered Notch3 in ovarian cancer		-1.33333
NP_066953.1	cell organization and biogenesis;cellular component movement;metabolic process;regulation of biological process;response to stimulus;transport	catalytic activity;protein binding;RNA binding	5478	ENSG00000196262.13	PPIA	Prolactin Signaling Pathway		1.261		NP_009175.2			11272	ENSG00000111215.11; ENSG00000282269.1; ENSG00000263247.6	PRR4			-1.33333
NP_004505.2	cell differentiation;metabolic process;regulation of biological process	DNA binding;metal ion binding;protein binding	3607	ENSG00000141568.20	FOXK2			1.261		NP_001317175.1	metabolic process;regulation of biological process	catalytic activity;metal ion binding;RNA binding	10988	ENSG00000111142.13	METAP2			-1.33333
NP_001129970.1		metal ion binding	284106	ENSG00000274768.2; ENSG00000277972.1	CISD3			1.261		NP_653164.2	metabolic process	catalytic activity;protein binding	22934	ENSG00000153574.8	RPIA	Pentose Phosphate Pathway	Metabolic pathways; Pentose phosphate pathway; Biosynthesis of amino acids; Carbon metabolism	-1.33156
NP_002615.2	metabolic process;regulation of biological process	protein binding	5204	ENSG00000123349.13	PFDN5			1.261		NP_001305699.1	cell organization and biogenesis;metabolic process	RNA binding;structural molecule activity	64928		MRPL14			-1.33156
XP_016879389.1	cell organization and biogenesis;metabolic process;regulation of biological process;response to stimulus	RNA binding	9665		MARF1			1.261		NP_001092046.1	cellular homeostasis;metabolic process;regulation of biological process;response to stimulus	enzyme regulator activity;protein binding	7009	ENSG00000139644.12	TMBIM6			-1.33156
NP_005641.1	metabolic process;regulation of biological process	DNA binding;metal ion binding;RNA binding	6942	ENSG00000280467.2; ENSG00000281897.2; ENSG00000283026.1; ENSG00000282892.1; ENSG00000283681.1; ENSG00000262024.6; ENSG00000100207.18; ENSG00000276461.4	TCF20	Matrix Metalloproteinases		1.26		NP_001290385.1	defense response;metabolic process;regulation of biological process;response to stimulus	catalytic activity;DNA binding;protein binding	10623		POLR3C			-1.33156
NP_036392.2	cell organization and biogenesis;metabolic process	catalytic activity;metal ion binding;protein binding	26061	ENSG00000131373.14	HACL1		Peroxisome	1.26		NP_787117.3			285636	ENSG00000205765.8	C5orf51			-1.33156
XP_011516852.1	regulation of biological process;transport	protein binding	2733		GLE1			1.26		XP_011539174.1	metabolic process;regulation of biological process	catalytic activity;metal ion binding;protein binding	1889		ECE1	Corticotropin-releasing hormone signaling pathway; Sudden Infant Death Syndrome (SIDS) Susceptibility Pathways		-1.32979
NP_001166925.1	metabolic process;regulation of biological process	catalytic activity;protein binding	5160	ENSG00000131828.13	PDHA1	Acetylcholine Synthesis; TCA Cycle and Deficiency of Pyruvate Dehydrogenase complex (PDHc); Glycolysis and Gluconeogenesis; Amino Acid metabolism		1.259		XP_011523430.1	metabolic process;regulation of biological process;response to stimulus	catalytic activity;protein binding	64750		SMURF2	TGF-beta Signaling Pathway		-1.32979
NP_001008661.1	metabolic process	catalytic activity;protein binding;RNA binding	56267	ENSG00000137944.17	KYAT3		Chemical carcinogenesis; Tryptophan metabolism; Selenocompound metabolism; Metabolic pathways	1.259		NP_075067.2	cell differentiation;cell organization and biogenesis;cellular homeostasis;metabolic process;regulation of biological process;transport	protein binding	65082	ENSG00000139719.9	VPS33A			-1.32979
NP_001036068.1	cell organization and biogenesis;development;metabolic process;regulation of biological process	catalytic activity;DNA binding;metal ion binding;protein binding	5927	ENSG00000073614.12	KDM5A			1.259		NP_149073.1	metabolic process;regulation of biological process;transport	DNA binding;protein binding;RNA binding	84324	ENSG00000205323.8	SARNP			-1.32802
NP_001135452.1	cell organization and biogenesis;metabolic process;regulation of biological process;response to stimulus	DNA binding;protein binding	7158	ENSG00000067369.13	TP53BP1	ATM Signaling Pathway; ATM Signaling Network in Development and Disease		1.258		NP_002206.2	metabolic process;regulation of biological process	enzyme regulator activity;metal ion binding	3697	ENSG00000055957.10	ITIH1			-1.32802
NP_002023.2	cellular homeostasis;metabolic process;regulation of biological process;response to stimulus;transport	catalytic activity;metal ion binding;protein binding	2495	ENSG00000167996.15	FTH1	Iron metabolism in placenta; NRF2 pathway	Mineral absorption	1.258		NP_001289979.1	cell division;regulation of biological process	protein binding	22924	ENSG00000084764.10	MAPRE3			-1.32802
XP_006718272.2	cell death;cell organization and biogenesis;metabolic process;regulation of biological process;response to stimulus	protein binding	322		APBB1			1.258		NP_078975.2		metal ion binding	79752	ENSG00000104231.10	ZFAND1			-1.32626
NP_001035546.1	metabolic process	catalytic activity	57414	ENSG00000005486.16	RHBDD2			1.258		NP_001120679.1	metabolic process;regulation of biological process;response to stimulus	catalytic activity;nucleotide binding;protein binding	50485	ENSG00000138375.12	SMARCAL1	Primary Focal Segmental Glomerulosclerosis FSGS		-1.32626
XP_005253288.1	cell organization and biogenesis;cellular component movement;metabolic process;regulation of biological process;response to stimulus;transport	protein binding;receptor activity;signal transducer activity	960		CD44	Wnt Signaling Pathway and Pluripotency; Senescence and Autophagy in Cancer		1.257		XP_016877050.1	cell organization and biogenesis;metabolic process;regulation of biological process	catalytic activity;DNA binding	5926		ARID4A			-1.32626
NP_001336143.1	cell growth;cell proliferation;development;metabolic process;regulation of biological process	catalytic activity;metal ion binding;protein binding	10425		ARIH2			1.257		NP_003240.1	metabolic process	catalytic activity;metal ion binding	7064	ENSG00000172009.14	THOP1		Renin-angiotensin system; African trypanosomiasis	-1.3245
NP_001073153.1	metabolic process	catalytic activity;protein binding	57179	ENSG00000122203.14	KIAA1191			1.257		NP_001341706.1	cell death;cell differentiation;metabolic process;regulation of biological process;response to stimulus	catalytic activity;enzyme regulator activity;protein binding	836	ENSG00000164305.18	CASP3	Hepatitis C and Hepatocellular Carcinoma; Apoptosis Modulation by HSP70; Nanomaterial induced apoptosis; Fas Ligand (FasL) pathway and Stress induction of Heat Shock Proteins (HSP) regulation; Allograft Rejection; TNF alpha Signaling Pathway; Integrated Breast Cancer Pathway; DNA Damage Response; Amyotrophic lateral sclerosis (ALS); Oncostatin M Signaling Pathway; Corticotropin-releasing hormone …	Amoebiasis; Proteoglycans in cancer; Tuberculosis; Natural killer cell mediated cytotoxicity; Epithelial cell signaling in Helicobacter pylori infection; Hepatitis B; p53 signaling pathway; Viral carcinogenesis; Apoptosis; Apoptosis - multiple species; Platinum drug resistance; MAPK signaling pathway; Amyotrophic lateral sclerosis (ALS); Pertussis; MicroRNAs in cancer; Non-alcoholic fatty liver d…	-1.3245
NP_006510.1	cell division;cell organization and biogenesis;cellular component movement;regulation of biological process;transport	catalytic activity;motor activity;protein binding	6993	ENSG00000146425.10	DYNLT1			1.257		NP_689744.3	metabolic process	catalytic activity;metal ion binding	152002	ENSG00000173950.15	XXYLT1			-1.3245
NP_004256.1	metabolic process;transport	catalytic activity	9415	ENSG00000134824.13	FADS2	PPAR signaling pathway	alpha-Linolenic acid metabolism; PPAR signaling pathway; Fatty acid metabolism; Biosynthesis of unsaturated fatty acids	1.257		XP_016884231.1	regulation of biological process;transport	enzyme regulator activity;protein binding	25771		TBC1D22A			-1.3245
NP_001135888.1	cell communication;cell death;cellular component movement;defense response;metabolic process;regulation of biological process;response to stimulus	protein binding;RNA binding	9255	ENSG00000164022.16	AIMP1			1.256		XP_005261752.1	cell organization and biogenesis;metabolic process;regulation of biological process;response to stimulus	enzyme regulator activity;protein binding;RNA binding	5905		RANGAP1			-1.32275
NP_620714.2	cell organization and biogenesis;cellular homeostasis;regulation of biological process;response to stimulus;transport	protein binding;transporter activity	219931	ENSG00000162341.16	TPCN2	VEGFA-VEGFR2 Signaling Pathway	Pancreatic secretion	1.256		NP_001000.2	cell organization and biogenesis;metabolic process;regulation of biological process;transport	protein binding;RNA binding;structural molecule activity	6193	ENSG00000083845.8	RPS5	Cytoplasmic Ribosomal Proteins	Ribosome	-1.32275
NP_149100.2	cell organization and biogenesis;metabolic process;regulation of biological process;response to stimulus;transport	catalytic activity;protein binding;RNA binding	87178	ENSG00000138035.14	PNPT1		RNA degradation; Pyrimidine metabolism; Purine metabolism	1.255		NP_005990.1	cell differentiation;development;metabolic process;response to stimulus;transport	DNA binding;metal ion binding;protein binding;RNA binding;transporter activity	7257	ENSG00000116918.13	TSNAX			-1.32275
NP_001096065.1	metabolic process;regulation of biological process;response to stimulus	catalytic activity;metal ion binding;protein binding	113878	ENSG00000091073.19	DTX2	Notch Signaling Pathway	Notch signaling pathway	1.255		XP_011536806.1	cell differentiation;cell division;cell organization and biogenesis;metabolic process;regulation of biological process;response to stimulus	catalytic activity;metal ion binding;protein binding;RNA binding	5501		PPP1CC			-1.32275
NP_060495.2	metabolic process		55094	ENSG00000076650.6	GPATCH1			1.255		NP_003675.2	metabolic process;regulation of biological process;response to stimulus	catalytic activity;metal ion binding;nucleotide binding;protein binding	8569	ENSG00000079277.19	MKNK1	BDNF-TrkB Signaling; VEGFA-VEGFR2 Signaling Pathway; MAPK Signaling Pathway; 4-hydroxytamoxifen, Dexamethasone, and Retinoic Acids Regulation of p27 Expression; Structural Pathway of Interleukin 1 (IL-1); p38 MAPK Signaling Pathway	MAPK signaling pathway; Insulin signaling pathway; HIF-1 signaling pathway	-1.32275
NP_001121689.1	cell organization and biogenesis;metabolic process;regulation of biological process;response to stimulus;transport	DNA binding;metal ion binding;protein binding;RNA binding	11168	ENSG00000164985.14	PSIP1			1.254		NP_001094346.1	metabolic process	catalytic activity;metal ion binding;protein binding	254295	ENSG00000175287.18	PHYHD1			-1.32275
NP_001305771.1	defense response;regulation of biological process;response to stimulus	protein binding	10695		CNPY3			1.254		NP_001186600.1	metabolic process	metal ion binding;protein binding	813	ENSG00000128595.16	CALU	NOTCH1 regulation of human endothelial cell calcification		-1.321
NP_008817.1	cell organization and biogenesis;metabolic process;transport	catalytic activity;transporter activity	514	ENSG00000124172.9	ATP5E	Electron Transport Chain; Oxidative phosphorylation	Oxidative phosphorylation; Parkinson's disease; Metabolic pathways; Alzheimer's disease; Huntington's disease	1.254		XP_006711236.1		protein binding	148362		BROX			-1.321
NP_777568.1		protein binding	152137	ENSG00000152492.13	CCDC50			1.254		NP_777591.3		protein binding	253635	ENSG00000152133.14	GPATCH11			-1.321
XP_006721594.1	cell communication;cell organization and biogenesis;development;metabolic process;regulation of biological process;response to stimulus	catalytic activity;nucleotide binding;protein binding;signal transducer activity	50488		MINK1	Angiopoietin Like Protein 8 Regulatory Pathway; MAPK Signaling Pathway; Insulin Signaling		1.254		NP_955777.1			55969	ENSG00000101084.17	C20orf24			-1.321
NP_001302430.1	transport	protein binding;transporter activity	5002		SLC22A18			1.254		NP_001129101.1		protein binding	129285	ENSG00000162869.15	PPP1R21			-1.321
NP_003503.1	regulation of biological process	DNA binding;protein binding	8334	ENSG00000180573.9	HIST1H2AC		Alcoholism; Systemic lupus erythematosus	1.254		NP_004218.1	regulation of biological process;transport	protein binding	9265	ENSG00000008256.15	CYTH3	Insulin Signaling	Endocytosis; Phospholipase D signaling pathway	-1.321
NP_001159711.1	regulation of biological process;response to stimulus	metal ion binding	10669	ENSG00000138028.15	CGREF1			1.254		NP_001124384.1	regulation of biological process	protein binding	10910	ENSG00000165416.14	SUGT1	Nucleotide-binding Oligomerization Domain (NOD) pathway	NOD-like receptor signaling pathway	-1.321
NP_055986.1	transport	protein binding;transporter activity	23214	ENSG00000169180.11	XPO6			1.254		NP_689419.2	cell organization and biogenesis;regulation of biological process;transport	protein binding	58533	ENSG00000129515.18	SNX6		Endocytosis	-1.31926
NP_689895.2		protein binding	201965	ENSG00000182552.14	RWDD4			1.253		NP_116249.2	metabolic process;transport	protein binding	84946	ENSG00000135521.8	LTV1			-1.31926
NP_065101.1	cell organization and biogenesis;development;metabolic process	protein binding;RNA binding	57050	ENSG00000132467.3	UTP3			1.253		NP_079224.1	cell death;metabolic process	catalytic activity;protein binding	80013	ENSG00000148481.13	MINDY3			-1.31926
NP_055720.3	cell communication;cell organization and biogenesis;metabolic process;regulation of biological process;response to stimulus;transport	catalytic activity;protein binding	2744	ENSG00000115419.12	GLS	Amino Acid metabolism	MicroRNAs in cancer; Alanine, aspartate and glutamate metabolism; Glutamatergic synapse; D-Glutamine and D-glutamate metabolism; GABAergic synapse; Proximal tubule bicarbonate reclamation; Central carbon metabolism in cancer; Arginine biosynthesis; Metabolic pathways	1.253		NP_001303963.1	metabolic process	catalytic activity;protein binding	8813		DPM1			-1.31752
XP_005252108.1	cell organization and biogenesis;metabolic process;regulation of biological process	catalytic activity;metal ion binding;protein binding	5253		PHF2			1.253		NP_777549.1	cell organization and biogenesis;metabolic process;regulation of biological process	catalytic activity	91942	ENSG00000164182.10	NDUFAF2			-1.31752
XP_016856690.1	cellular component movement;defense response;regulation of biological process;response to stimulus	protein binding;receptor activity;signal transducer activity	3570		IL6R	IL-6 signaling pathway; Senescence and Autophagy in Cancer; Sudden Infant Death Syndrome (SIDS) Susceptibility Pathways		1.253		NP_001138769.1	regulation of biological process;transport	protein binding	23265	ENSG00000182473.21	EXOC7	Angiopoietin Like Protein 8 Regulatory Pathway	Insulin signaling pathway	-1.31752
NP_004199.1	cell death;cell differentiation;cell organization and biogenesis;cellular homeostasis;metabolic process;regulation of biological process;response to stimulus	catalytic activity;DNA binding;nucleotide binding;protein binding	9131	ENSG00000156709.13	AIFM1	Apoptosis Modulation and Signaling; Nanomaterial induced apoptosis; Apoptosis Modulation by HSP70	Apoptosis	1.252		NP_001610.2	metabolic process;regulation of biological process;response to stimulus;transport	catalytic activity;enzyme regulator activity;nucleotide binding;protein binding;receptor activity;signal transducer activity	156	ENSG00000173020.10	GRK2	Chemokine signaling pathway; Hedgehog Signaling Pathway	Endocytosis; Hedgehog signaling pathway; Glutamatergic synapse; Morphine addiction; Chemokine signaling pathway; Olfactory transduction	-1.31752
XP_011518611.1			6764		ST5			1.252		NP_001005339.1	regulation of biological process;response to stimulus	enzyme regulator activity;protein binding	6001	ENSG00000148908.14	RGS10	Mesodermal Commitment Pathway; Myometrial Relaxation and Contraction Pathways; Calcium Regulation in the Cardiac Cell		-1.31752
XP_005268509.1	cell communication	metal ion binding	5097		PCDH1			1.252		NP_783316.2	regulation of biological process;response to stimulus	metal ion binding	4493	ENSG00000169715.14	MT1E	Copper homeostasis; Zinc homeostasis	Mineral absorption	-1.31579
NP_077289.1		protein binding;RNA binding	79159	ENSG00000273899.4	NOL12			1.252		NP_078794.1	defense response;regulation of biological process;response to stimulus	protein binding	79465	ENSG00000131019.10	ULBP3		Natural killer cell mediated cytotoxicity	-1.31579
XP_011537000.1	defense response;metabolic process;regulation of biological process;response to stimulus	DNA binding;protein binding;signal transducer activity	6773		STAT2	Interferon type I signaling pathways; Type II interferon signaling (IFNG); Adipogenesis; Type III interferon signaling		1.252		NP_004767.1	metabolic process	catalytic activity;metal ion binding	9334	ENSG00000158470.5	B4GALT5		Mucin type O-glycan biosynthesis	-1.31406
NP_076952.1	metabolic process	catalytic activity	53343	ENSG00000170502.12	NUDT9		Purine metabolism	1.251		NP_001304818.1	metabolic process	catalytic activity;metal ion binding;protein binding	83940		TATDN1			-1.31406
NP_653237.1	metabolic process;transport	catalytic activity;protein binding	131474	ENSG00000163528.12	CHCHD4			1.251		NP_056307.2			56905		C15orf39			-1.31406
NP_001186549.1	metabolic process;regulation of biological process	protein binding	135112	ENSG00000111912.19	NCOA7	Aryl Hydrocarbon Receptor		1.251		NP_071741.2	cell division;cell organization and biogenesis;metabolic process	protein binding	64151	ENSG00000109805.9	NCAPG			-1.31234
NP_001317256.1	development;metabolic process;regulation of biological process	DNA binding;metal ion binding	7543	ENSG00000005889.15	ZFX	Hematopoietic Stem Cell Gene Regulation by GABP alpha/beta Complex		1.251		NP_006254.1	metabolic process;regulation of biological process;response to stimulus;transport	enzyme regulator activity;protein binding	5720	ENSG00000092010.14	PSME1	Proteasome Degradation	Proteasome; Antigen processing and presentation	-1.31234
NP_006288.2	metabolic process;regulation of biological process;response to stimulus	catalytic activity;DNA binding;protein binding	7515	ENSG00000073050.11	XRCC1		Base excision repair	1.25		NP_000932.3	metabolic process;regulation of biological process;response to stimulus	catalytic activity;nucleotide binding;protein binding	5447	ENSG00000127948.15	POR	Oxidation by Cytochrome P450		-1.31234
NP_001257412.1	cell differentiation;metabolic process;transport	catalytic activity;RNA binding	7263	ENSG00000128311.13	TST		Cysteine and methionine metabolism; Sulfur metabolism; Metabolic pathways; Sulfur relay system	1.25		NP_001243731.1	cell death;cell division;cell organization and biogenesis;metabolic process;regulation of biological process;response to stimulus;transport	catalytic activity;DNA binding;protein binding;RNA binding;structural molecule activity	6188	ENSG00000149273.14	RPS3	Cytoplasmic Ribosomal Proteins	Ribosome	-1.31234
NP_777565.3			147965	ENSG00000130244.12	FAM98C			1.25		XP_016869593.1	cell communication;cell organization and biogenesis;metabolic process;regulation of biological process;response to stimulus	protein binding;structural molecule activity	9821		RB1CC1			-1.31234
NP_002195.1	cell differentiation;cell organization and biogenesis;cellular component movement;regulation of biological process;response to stimulus	metal ion binding;protein binding	3675	ENSG00000005884.17	ITGA3	Arrhythmogenic Right Ventricular Cardiomyopathy; Integrin-mediated Cell Adhesion; Primary Focal Segmental Glomerulosclerosis FSGS; Focal Adhesion; Focal Adhesion-PI3K-Akt-mTOR-signaling pathway	Hematopoietic cell lineage; ECM-receptor interaction; Focal adhesion; Dilated cardiomyopathy; Hypertrophic cardiomyopathy (HCM); Small cell lung cancer; Pathways in cancer; Arrhythmogenic right ventricular cardiomyopathy (ARVC); PI3K-Akt signaling pathway; Regulation of actin cytoskeleton	1.249		NP_002990.2	cell organization and biogenesis;cellular component movement;metabolic process;regulation of biological process;response to stimulus	protein binding;receptor activity;signal transducer activity	6385	ENSG00000124145.6	SDC4		Cell adhesion molecules (CAMs); Proteoglycans in cancer; ECM-receptor interaction	-1.31234
NP_060190.2	regulation of biological process	protein binding	55620	ENSG00000178078.11	STAP2			1.249		NP_891993.1	cell organization and biogenesis;coagulation;metabolic process;regulation of biological process;response to stimulus	catalytic activity;metal ion binding;nucleotide binding;protein binding	5567	ENSG00000142875.19	PRKACB	Common Pathways Underlying Drug Addiction; miRs in Muscle Cell Differentiation; Sudden Infant Death Syndrome (SIDS) Susceptibility Pathways; Myometrial Relaxation and Contraction Pathways; Chemokine signaling pathway; Dopamine metabolism; AMP-activated Protein Kinase (AMPK) Signaling; Calcium Regulation in the Cardiac Cell; G Protein Signaling Pathways		-1.31234
XP_016868163.1	metabolic process;regulation of biological process	metal ion binding;protein binding	83637		ZMIZ2			1.249		NP_003064.2	cell differentiation;cell organization and biogenesis;metabolic process;regulation of biological process;response to stimulus	DNA binding;protein binding	6598	ENSG00000099956.18; ENSG00000275837.3	SMARCB1			-1.31234
NP_001244904.1	regulation of biological process	metal ion binding;protein binding	25792	ENSG00000148337.20	CIZ1			1.249		NP_055154.3	cellular component movement;defense response;regulation of biological process;response to stimulus	protein binding;receptor activity;signal transducer activity	23765	ENSG00000177663.13	IL17RA	IL17 signaling pathway	Cytokine-cytokine receptor interaction	-1.31234
NP_001135757.1	cell organization and biogenesis;metabolic process;transport	protein binding;RNA binding;structural molecule activity	6229	ENSG00000138326.18	RPS24	Cytoplasmic Ribosomal Proteins		1.248		XP_011514444.1	regulation of biological process		3475		IFRD1	Hypertrophy Model		-1.31234
NP_065881.1	regulation of biological process	metal ion binding;protein binding	57590	ENSG00000085449.14	WDFY1			1.248		NP_201573.1	metabolic process;regulation of biological process;transport	metal ion binding;protein binding	4241	ENSG00000163975.11	MELTF			-1.31234
XP_016868047.1	cell differentiation;cell organization and biogenesis;metabolic process;regulation of biological process;response to stimulus;transport	catalytic activity;metal ion binding;nucleotide binding;protein binding;signal transducer activity	673		BRAF	EGF/EGFR Signaling Pathway; MAPK Signaling Pathway; Integrin-mediated Cell Adhesion; B Cell Receptor Signaling Pathway; Corticotropin-releasing hormone signaling pathway; Serotonin Receptor 4/6/7 and NR3C Signaling; Senescence and Autophagy in Cancer; MAPK Cascade; Focal Adhesion; Regulation of Actin Cytoskeleton; Bladder Cancer; Human Thyroid Stimulating Hormone (TSH) signaling pathway; Estrogen…		1.248		NP_954657.1	cell death;cell organization and biogenesis;regulation of biological process;response to stimulus;transport	protein binding;RNA binding;structural molecule activity	3875	ENSG00000111057.10	KRT18	Pathogenic Escherichia coli infection	Pathogenic Escherichia coli infection	-1.31062
XP_011511961.1	cell organization and biogenesis;regulation of biological process;transport	enzyme regulator activity;protein binding	23216		TBC1D1			1.248		NP_068749.3	regulation of biological process;transport	protein binding	60561	ENSG00000135249.7	RINT1			-1.31062
XP_016870652.1	cell organization and biogenesis;cellular component movement;regulation of biological process;response to stimulus;transport	protein binding	80173		IFT74			1.248		NP_054885.1	metabolic process;regulation of biological process;response to stimulus	protein binding;receptor activity	29079	ENSG00000136146.14	MED4		Thyroid hormone signaling pathway	-1.31062
NP_067041.1	metabolic process;response to stimulus	protein binding	58493	ENSG00000148153.13	INIP			1.248		NP_002800.2	metabolic process;regulation of biological process;response to stimulus;transport	catalytic activity;enzyme regulator activity;protein binding	5709	ENSG00000108344.14	PSMD3	Parkin-Ubiquitin Proteasomal System pathway; Proteasome Degradation	Proteasome; Epstein-Barr virus infection	-1.3089
NP_001825.1	cell organization and biogenesis;transport	protein binding;structural molecule activity	1212	ENSG00000175416.12	CLTB			1.247		NP_000217.2	cell death;cell organization and biogenesis	structural molecule activity	3857	ENSG00000171403.9	KRT9			-1.3089
NP_003841.1	metabolic process	catalytic activity;metal ion binding;nucleotide binding;protein binding	8803	ENSG00000136143.14	SUCLA2		Metabolic pathways; Propanoate metabolism; Carbon metabolism; Citrate cycle (TCA cycle)	1.247		NP_940888.3	metabolic process	RNA binding;structural molecule activity	285855	ENSG00000146223.14	RPL7L1			-1.3089
NP_065695.1	regulation of biological process;response to stimulus	signal transducer activity	56674	ENSG00000175348.10	TMEM9B			1.247		NP_116189.1			84886	ENSG00000119280.16	C1orf198			-1.3089
NP_054742.2	metabolic process	protein binding	22884	ENSG00000047056.14	WDR37			1.247		NP_003300.1	cell organization and biogenesis	protein binding	7259	ENSG00000189241.6	TSPYL1	Sudden Infant Death Syndrome (SIDS) Susceptibility Pathways		-1.3089
NP_002092.1	cellular component movement	protein binding;receptor activity	2995	ENSG00000136732.14	GYPC		Malaria	1.247		NP_006294.2	cell death;cell differentiation;cell organization and biogenesis;development;metabolic process;regulation of biological process	protein binding;structural molecule activity	7965	ENSG00000106305.9	AIMP2	Transcriptional activation by NRF2; Osteoclast Signaling		-1.30719
NP_663768.1	cell differentiation;cell organization and biogenesis;metabolic process;regulation of biological process	DNA binding;protein binding	23648	ENSG00000157216.15	SSBP3			1.247		NP_004086.1	metabolic process;regulation of biological process;response to stimulus	protein binding;translation regulator activity	1978	ENSG00000187840.4	EIF4EBP1	Translation Factors; BDNF-TrkB Signaling; Target Of Rapamycin (TOR) Signaling; Brain-Derived Neurotrophic Factor (BDNF) signaling pathway; Follicle Stimulating Hormone (FSH) signaling pathway; AMP-activated Protein Kinase (AMPK) Signaling; Interferon type I signaling pathways; Insulin Signaling; Focal Adhesion-PI3K-Akt-mTOR-signaling pathway; Alpha 6 Beta 4 signaling pathway; PI3K-AKT-mTOR signal…	RNA transport; EGFR tyrosine kinase inhibitor resistance; AMPK signaling pathway; Acute myeloid leukemia; Longevity regulating pathway; Insulin signaling pathway; mTOR signaling pathway; Choline metabolism in cancer; ErbB signaling pathway; PI3K-Akt signaling pathway; HIF-1 signaling pathway	-1.30719
NP_758516.1	cell differentiation;regulation of biological process	protein binding	26206	ENSG00000137098.13	SPAG8			1.246		NP_071413.1	cell organization and biogenesis;cell proliferation;cellular component movement;metabolic process;regulation of biological process;transport	protein binding	64083	ENSG00000113384.13	GOLPH3		Transcriptional misregulation in cancer	-1.30719
NP_858045.1	cell organization and biogenesis;metabolic process;regulation of biological process;response to stimulus	catalytic activity;protein binding	8202	ENSG00000124151.18	NCOA3	EGF/EGFR Signaling Pathway; Integrated Breast Cancer Pathway; Androgen receptor signaling pathway	Thyroid hormone signaling pathway; Endocrine resistance; Breast cancer	1.246		XP_006719435.1	cell organization and biogenesis;regulation of biological process;transport	protein binding	353116		RILPL1			-1.30719
NP_001004060.1	regulation of biological process	protein binding	283820	ENSG00000185164.14	NOMO2			1.246		NP_003822.2	defense response;metabolic process;regulation of biological process;response to stimulus	catalytic activity;metal ion binding;nucleotide binding;protein binding	8780	ENSG00000101782.14	RIOK3			-1.30719
NP_055385.3	regulation of biological process;transport	enzyme regulator activity;metal ion binding;protein binding;transporter activity	26286	ENSG00000242247.10	ARFGAP3		Endocytosis	1.245		NP_149080.2		metal ion binding;RNA binding	85364	ENSG00000247315.3	ZCCHC3			-1.30548
NP_001287831.1	cellular homeostasis;defense response;metabolic process;regulation of biological process;response to stimulus;transport	enzyme regulator activity;protein binding;receptor activity	1604	ENSG00000196352.14	CD55	Allograft Rejection; Complement Activation; Complement and Coagulation Cascades		1.245		NP_006182.2	cell proliferation;metabolic process;regulation of biological process;transport	DNA binding;protein binding;RNA binding	5036	ENSG00000170515.13	PA2G4			-1.30378
NP_055439.1	cell organization and biogenesis;regulation of biological process;response to stimulus;transport	metal ion binding;protein binding;transporter activity	6277	ENSG00000197956.9	S100A6	Prostaglandin Synthesis and Regulation; Gastric cancer network 2		1.245		NP_078943.1	cell communication;cell organization and biogenesis;metabolic process;regulation of biological process;response to stimulus;transport	protein binding	79720	ENSG00000139722.6	VPS37B		Endocytosis	-1.30378
NP_848934.1	metabolic process;regulation of biological process;transport	catalytic activity	137964	ENSG00000158669.11	GPAT4		Glycerolipid metabolism; Metabolic pathways; Glycerophospholipid metabolism	1.245		NP_003236.3	cell differentiation;cell organization and biogenesis;metabolic process	catalytic activity;metal ion binding	7053	ENSG00000125780.11	TGM3			-1.30378
NP_036315.1	cell differentiation;development;metabolic process;regulation of biological process	DNA binding;protein binding	27022	ENSG00000187140.5	FOXD3	Wnt Signaling Pathway and Pluripotency; Neural Crest Differentiation		1.245		NP_000843.1	cell communication;cell proliferation;metabolic process;regulation of biological process;response to stimulus;transport	antioxidant activity;catalytic activity;enzyme regulator activity;protein binding	2950	ENSG00000084207.15	GSTP1	Photodynamic therapy-induced NFE2L2 (NRF2) survival signaling; Exercise-induced Circadian Regulation; Metapathway biotransformation; Arachidonate Epoxygenase / Epoxide Hydrolase; NRF2 pathway	Chemical carcinogenesis; Pathways in cancer; Drug metabolism - cytochrome P450; Metabolism of xenobiotics by cytochrome P450; Platinum drug resistance; Prostate cancer; Glutathione metabolism	-1.30208
XP_011537421.1	cell organization and biogenesis;cellular homeostasis;defense response;response to stimulus;transport	metal ion binding;protein binding	10367		MICU1			1.245		NP_006400.2	cell organization and biogenesis;regulation of biological process;response to stimulus	protein binding	10552	ENSG00000241685.9	ARPC1A	Pathogenic Escherichia coli infection	Salmonella infection; Bacterial invasion of epithelial cells; Pathogenic Escherichia coli infection; Shigellosis; Regulation of actin cytoskeleton; Endocytosis; Fc gamma R-mediated phagocytosis	-1.30208
NP_060933.3	cell communication;cell differentiation;regulation of biological process;response to stimulus	protein binding	55846	ENSG00000111203.11	ITFG2			1.245		NP_005852.2	metabolic process;regulation of biological process;response to stimulus	catalytic activity;protein binding	10273	ENSG00000103266.10	STUB1	Androgen receptor signaling pathway; Parkin-Ubiquitin Proteasomal System pathway	Protein processing in endoplasmic reticulum; Ubiquitin mediated proteolysis	-1.30208
										NP_009200.2	cell organization and biogenesis;regulation of biological process;response to stimulus;transport	protein binding	6814	ENSG00000116266.10	STXBP3	Insulin Signaling		-1.30208
										NP_004926.1	cell communication;cell death;cell differentiation;cell division;cell growth;cell organization and biogenesis;cell proliferation;cellular component movement;metabolic process;regulation of biological process;response to stimulus;transport	catalytic activity;nucleotide binding;protein binding	1020	ENSG00000164885.12	CDK5	miRNA Regulation of DNA Damage Response; Brain-Derived Neurotrophic Factor (BDNF) signaling pathway; Alzheimers Disease; DNA Damage Response; Nicotine Activity on Dopaminergic Neurons; ATM Signaling Network in Development and Disease	Alzheimer's disease; Axon guidance; Cocaine addiction	-1.30208
										NP_001316569.1	cell division;cell organization and biogenesis	protein binding	54908		SPDL1			-1.30208
										NP_068713.2	cell communication;cell differentiation;cell organization and biogenesis;cellular component movement;defense response;metabolic process;regulation of biological process;response to stimulus;transport	catalytic activity;nucleotide binding;protein binding;receptor activity;signal transducer activity	558	ENSG00000167601.11	AXL		EGFR tyrosine kinase inhibitor resistance	-1.30208
										NP_057132.2	metabolic process	catalytic activity;protein binding	51015	ENSG00000066583.11	ISOC1			-1.30208
										NP_116185.2		protein binding	94056	ENSG00000169895.5	SYAP1			-1.30208
										NP_060606.3	cell division;cell organization and biogenesis;cellular component movement;regulation of biological process	protein binding	259266	ENSG00000066279.17	ASPM			-1.30208
										NP_057376.2	metabolic process;regulation of biological process;response to stimulus	nucleotide binding;protein binding;RNA binding	10131	ENSG00000126602.10	TRAP1	TNF alpha Signaling Pathway; TGF-beta Signaling Pathway		-1.30039
										NP_001269091.1	cell organization and biogenesis;cellular component movement;coagulation;regulation of biological process;transport	protein binding	832	ENSG00000077549.17	CAPZB			-1.30039
										NP_002813.3	cell organization and biogenesis;regulation of biological process	catalytic activity;nucleotide binding;protein binding	5756	ENSG00000151239.13	TWF1			-1.30039
										NP_996759.1	cell division;metabolic process;regulation of biological process;response to stimulus	catalytic activity;metal ion binding;protein binding	5500	ENSG00000213639.9	PPP1CB	Common Pathways Underlying Drug Addiction; G13 Signaling Pathway	Proteoglycans in cancer; Long-term potentiation; Insulin resistance; cGMP-PKG signaling pathway; Inflammatory mediator regulation of TRP channels; Vascular smooth muscle contraction; mRNA surveillance pathway; Focal adhesion; Platelet activation; Oxytocin signaling pathway; Alcoholism; Amphetamine addiction; Oocyte meiosis; Dopaminergic synapse; cAMP signaling pathway; Herpes simplex infection; R…	-1.30039
										NP_938149.2	metabolic process	catalytic activity;RNA binding	23193	ENSG00000089597.16	GANAB			-1.30039
										NP_113619.2	cell organization and biogenesis;metabolic process;regulation of biological process;transport	protein binding;transporter activity	83548		COG3			-1.30039
										NP_037374.1	cell organization and biogenesis;development;metabolic process;regulation of biological process	protein binding;RNA binding	29105	ENSG00000070761.7	CFAP20			-1.30039
										NP_006746.1	metabolic process;regulation of biological process;response to stimulus	catalytic activity;protein binding	6888	ENSG00000177156.10	TALDO1	Pentose Phosphate Pathway; Cori Cycle	Pentose phosphate pathway; Biosynthesis of amino acids; Metabolic pathways; Carbon metabolism	-1.2987
										NP_003267.1	regulation of biological process	DNA binding;protein binding	7112	ENSG00000120802.13	TMPO			-1.2987
										NP_112233.2	transport	transporter activity	81855	ENSG00000107819.13	SFXN3			-1.2987
										NP_001159583.1	metabolic process	catalytic activity	10908	ENSG00000032444.15	PNPLA6			-1.2987
										NP_001933.2	cell death;cell organization and biogenesis;regulation of biological process;response to stimulus;transport	metal ion binding;protein binding	1828	ENSG00000134760.5	DSG1		Staphylococcus aureus infection	-1.2987
										NP_001545.2	cell communication;cell death;cell differentiation;cell organization and biogenesis;cell proliferation;cellular component movement;metabolic process;regulation of biological process;response to stimulus	nucleotide binding;protein binding	3491	ENSG00000142871.16	CYR61	Hypertrophy Model; Oncostatin M Signaling Pathway		-1.29702
										NP_065872.1	cell organization and biogenesis;transport		54832	ENSG00000129003.15	VPS13C			-1.29702
										NP_054766.1			28974	ENSG00000104979.8	C19orf53			-1.29702
										NP_001116698.1	cell organization and biogenesis;metabolic process	nucleotide binding;RNA binding	25821	ENSG00000135297.15	MTO1			-1.29702
										NP_005406.3	metabolic process;regulation of biological process;response to stimulus;transport	receptor activity;signal transducer activity;transporter activity	6574	ENSG00000144136.10	SLC20A1			-1.29702
										XP_011530601.1	cell organization and biogenesis;regulation of biological process;response to stimulus;transport	catalytic activity;nucleotide binding;protein binding;signal transducer activity	83452		RAB33B			-1.29702
										NP_079107.6	cell organization and biogenesis;metabolic process;regulation of biological process;transport	catalytic activity;protein binding	96764	ENSG00000137574.10	TGS1		RNA transport	-1.29702
										NP_000934.1	metabolic process	catalytic activity;protein binding	5480	ENSG00000168938.5	PPIC			-1.29702
										NP_001104026.1	cell organization and biogenesis;cellular component movement;metabolic process;regulation of biological process;response to stimulus;transport	protein binding;RNA binding;signal transducer activity	2316	ENSG00000196924.14	FLNA	Focal Adhesion; Prolactin Signaling Pathway; MAPK Signaling Pathway; Androgen receptor signaling pathway; Hypothesized Pathways in Pathogenesis of Cardiovascular Disease; IL-4 Signaling Pathway	Salmonella infection; Focal adhesion; Proteoglycans in cancer; MAPK signaling pathway	-1.29534
										NP_114172.1	cell division;cell organization and biogenesis;metabolic process;regulation of biological process;response to stimulus	catalytic activity;enzyme regulator activity;protein binding	891	ENSG00000134057.14	CCNB1	miRNA Regulation of DNA Damage Response; DNA Damage Response; Retinoblastoma (RB) in Cancer; G1 to S cell cycle control; AMP-activated Protein Kinase (AMPK) Signaling; ATM Signaling Pathway; Cell Cycle	p53 signaling pathway; FoxO signaling pathway; Oocyte meiosis; Progesterone-mediated oocyte maturation; Cell cycle	-1.29534
										NP_787072.2	cell organization and biogenesis;regulation of biological process;transport	protein binding	149371	ENSG00000116903.7	EXOC8	RalA downstream regulated genes		-1.29534
										NP_542763.1	metabolic process;response to stimulus	antioxidant activity;catalytic activity;nucleotide binding;protein binding	140809	ENSG00000271303.1	SRXN1	Photodynamic therapy-induced NFE2L2 (NRF2) survival signaling		-1.29534
										NP_076915.2	metabolic process;regulation of biological process	catalytic activity;nucleotide binding;protein binding	4552	ENSG00000124275.14	MTRR	One Carbon Metabolism; Vitamin B12 Metabolism; Folate Metabolism		-1.29534
										NP_009104.2	metabolic process	catalytic activity	11098		PRSS23			-1.29534
										NP_054737.1	cell organization and biogenesis;metabolic process	RNA binding	28957	ENSG00000147586.9	MRPS28			-1.29534
										XP_011537990.1	metabolic process;regulation of biological process;response to stimulus	catalytic activity;metal ion binding;nucleotide binding	282974		STK32C			-1.29534
										XP_011523831.1	metabolic process;regulation of biological process;response to stimulus	protein binding;receptor activity	9862		MED24			-1.29534
										XP_011512612.2	cell death;cell differentiation;cell organization and biogenesis;cellular component movement;metabolic process;regulation of biological process;response to stimulus;transport	catalytic activity;nucleotide binding;protein binding;signal transducer activity	1432		MAPK14	EGF/EGFR Signaling Pathway; TNF related weak inducer of apoptosis (TWEAK) Signaling Pathway; Oxidative Stress; Leptin signaling pathway; IL-4 Signaling Pathway; RANKL/RANK (Receptor activator of NFKB (ligand)) Signaling Pathway; TGF-beta Signaling Pathway; Angiopoietin Like Protein 8 Regulatory Pathway; Energy Metabolism; Alpha 6 Beta 4 signaling pathway; Photodynamic therapy-induced NFE2L2 (NRF2…		-1.29534
										NP_361012.2	regulation of biological process	protein binding	51282		SCAND1			-1.29534
										NP_001123537.1	cellular component movement;regulation of biological process;response to stimulus	catalytic activity;enzyme regulator activity;metal ion binding;motor activity;nucleotide binding;protein binding;structural molecule activity	4650	ENSG00000099331.13	MYO9B			-1.29534
										NP_005611.1	regulation of biological process;response to stimulus;transport	metal ion binding;protein binding	6282	ENSG00000163191.5	S100A11			-1.29366
										NP_004068.2	metabolic process	catalytic activity;RNA binding	1431	ENSG00000062485.18	CS	TCA Cycle; TCA Cycle and Deficiency of Pyruvate Dehydrogenase complex (PDHc); Amino Acid metabolism	Glyoxylate and dicarboxylate metabolism; Biosynthesis of amino acids; 2-Oxocarboxylic acid metabolism; Citrate cycle (TCA cycle); Metabolic pathways; Carbon metabolism	-1.29366
										NP_001269633.1	cellular homeostasis;metabolic process;regulation of biological process;response to stimulus;transport	catalytic activity;protein binding	10130	ENSG00000143870.12	PDIA6	Photodynamic therapy-induced unfolded protein response		-1.29366
										NP_001308630.1	cell organization and biogenesis;metabolic process;regulation of biological process;transport	protein binding;RNA binding;structural molecule activity;translation regulator activity	6203	ENSG00000274005.3; ENSG00000275323.3; ENSG00000277079.3; ENSG00000278081.3; ENSG00000277359.3; ENSG00000170889.13; ENSG00000274950.4; ENSG00000274626.3; ENSG00000278270.4; ENSG00000274646.4	RPS9	Cytoplasmic Ribosomal Proteins	Ribosome	-1.29366
										NP_001289978.1	regulation of biological process;response to stimulus	metal ion binding;protein binding	10627	ENSG00000101608.12	MYL12A			-1.29366
										NP_733779.1	cell organization and biogenesis;cellular homeostasis;metabolic process;regulation of biological process;response to stimulus	catalytic activity;protein binding	6500	ENSG00000113558.18	SKP1	Notch Signaling Pathway; TNF alpha Signaling Pathway; TGF-beta Signaling Pathway	Herpes simplex infection; Protein processing in endoplasmic reticulum; Oocyte meiosis; TGF-beta signaling pathway; Cell cycle; Circadian rhythm; Wnt signaling pathway; Ubiquitin mediated proteolysis	-1.29366
										NP_001121684.1	metabolic process	catalytic activity;DNA binding;metal ion binding;protein binding	151525	ENSG00000196151.10	WDSUB1			-1.29366
										NP_060341.2	metabolic process	catalytic activity;protein binding	54973	ENSG00000127054.20	INTS11			-1.29366
										NP_005501.2	metabolic process;regulation of biological process	catalytic activity;metal ion binding;nucleotide binding;RNA binding	1797	ENSG00000234798.6; ENSG00000225682.6; ENSG00000224313.6; ENSG00000206346.8; ENSG00000204348.9	DXO			-1.29366
										NP_003225.2	cell differentiation;cell organization and biogenesis;cellular homeostasis;metabolic process;regulation of biological process;response to stimulus;transport	protein binding;receptor activity;RNA binding;transporter activity	7037	ENSG00000072274.12	TFRC	Iron metabolism in placenta	Endocytosis; Hematopoietic cell lineage; Phagosome; HIF-1 signaling pathway	-1.29199
										NP_001335058.1	metabolic process;regulation of biological process	protein binding	550643	ENSG00000204272.12	NBDY			-1.29199
										NP_064590.2	metabolic process;regulation of biological process;response to stimulus	catalytic activity;DNA binding;metal ion binding;protein binding	56957	ENSG00000264522.5	OTUD7B	TNF alpha Signaling Pathway		-1.29032
										NP_001129145.1	cell organization and biogenesis;transport	catalytic activity;nucleotide binding;protein binding	64225	ENSG00000119787.13	ATL2			-1.29032
										NP_001257411.1	cell differentiation;cell organization and biogenesis;metabolic process;regulation of biological process;response to stimulus;transport	catalytic activity;protein binding;structural molecule activity	5717	ENSG00000108671.9	PSMD11	Parkin-Ubiquitin Proteasomal System pathway; Proteasome Degradation	Epstein-Barr virus infection; Proteasome	-1.29032
										NP_003887.3	metabolic process	catalytic activity	8869	ENSG00000115525.17	ST3GAL5	Ganglio Sphingolipid Metabolism	Glycosphingolipid biosynthesis - ganglio series; Metabolic pathways	-1.29032
										XP_006715579.1	cell differentiation;cell organization and biogenesis;regulation of biological process;response to stimulus	protein binding;receptor activity;signal transducer activity	57211		ADGRG6			-1.29032
										NP_001265568.1	cell organization and biogenesis;metabolic process;regulation of biological process;response to stimulus;transport	enzyme regulator activity;protein binding	5902	ENSG00000099901.16	RANBP1			-1.28866
										NP_001152759.1	development;metabolic process	catalytic activity;protein binding	7167	ENSG00000111669.14	TPI1	Glycolysis and Gluconeogenesis; Cori Cycle; Fatty Acid Beta Oxidation	Inositol phosphate metabolism; Biosynthesis of amino acids; Fructose and mannose metabolism; Carbon metabolism; Metabolic pathways; Glycolysis / Gluconeogenesis	-1.28866
										NP_003869.1	metabolic process;response to stimulus;transport	catalytic activity	8836	ENSG00000137563.11	GGH	Fluoropyrimidine Activity	Folate biosynthesis; Antifolate resistance	-1.28866
										NP_001014431.1	cell death;cell differentiation;cell organization and biogenesis;cell proliferation;defense response;development;metabolic process;regulation of biological process;response to stimulus;transport	catalytic activity;enzyme regulator activity;nucleotide binding;protein binding	207	ENSG00000142208.15	AKT1	T-Cell antigen Receptor (TCR) Signaling Pathway; IL17 signaling pathway; 4-hydroxytamoxifen, Dexamethasone, and Retinoic Acids Regulation of p27 Expression; TGF-beta Signaling Pathway; Sterol Regulatory Element-Binding Proteins (SREBP) signalling; IL-2 Signaling Pathway; TNF related weak inducer of apoptosis (TWEAK) Signaling Pathway; T-Cell antigen Receptor (TCR) pathway during Staphylococcus au…	Chagas disease (American trypanosomiasis); FoxO signaling pathway; Non-small cell lung cancer; Glioma; Focal adhesion; Toll-like receptor signaling pathway; Estrogen signaling pathway; HIF-1 signaling pathway; VEGF signaling pathway; Pathways in cancer; HTLV-I infection; Sphingolipid signaling pathway; Signaling pathways regulating pluripotency of stem cells; Platinum drug resistance; Tight junct…	-1.28866
										NP_068750.2	metabolic process	catalytic activity;nucleotide binding;RNA binding	60625	ENSG00000101452.14	DHX35			-1.28866
										NP_006827.1	cell communication;metabolic process;regulation of biological process;response to stimulus	enzyme regulator activity;protein binding;RNA binding	10985	ENSG00000089154.10	GCN1			-1.287
										NP_001307834.1	cell differentiation;cell proliferation;metabolic process;response to stimulus	catalytic activity;nucleotide binding	1841		DTYMK			-1.287
										NP_037386.1	cell proliferation;defense response;metabolic process;regulation of biological process;response to stimulus	catalytic activity;nucleotide binding;protein binding	29110	ENSG00000183735.9	TBK1	Toll-like receptor signaling pathway; RIG-I-like Receptor Signaling; TLR4 Signaling and Tolerance; TNF alpha Signaling Pathway; Toll-like Receptor Signaling; Regulation of toll-like receptor signaling pathway	Measles; NOD-like receptor signaling pathway; Hepatitis C; Epstein-Barr virus infection; RIG-I-like receptor signaling pathway; Toll-like receptor signaling pathway; Cytosolic DNA-sensing pathway; Influenza A; Hepatitis B; Ras signaling pathway; Herpes simplex infection	-1.287
										NP_714542.1	metabolic process	antioxidant activity;catalytic activity	195827	ENSG00000158122.11	AAED1			-1.287
										NP_003081.2	metabolic process;regulation of biological process;response to stimulus	protein binding;RNA binding	6627	ENSG00000131876.16	SNRPA1	mRNA Processing	Spliceosome	-1.28535
										XP_005267280.1	metabolic process;regulation of biological process	protein binding	9439		MED23			-1.28535
										NP_699179.2	cell organization and biogenesis;cell proliferation;metabolic process;regulation of biological process	catalytic activity;protein binding	26259	ENSG00000174989.12	FBXW8		Ubiquitin mediated proteolysis	-1.28535
										NP_060506.5	cell organization and biogenesis;metabolic process		55102		ATG2B			-1.28535
										NP_001011.1	cell organization and biogenesis;metabolic process;transport	protein binding;RNA binding;structural molecule activity	6217	ENSG00000105193.8	RPS16	Cytoplasmic Ribosomal Proteins	Ribosome	-1.2837
										NP_001257367.1	cell organization and biogenesis;regulation of biological process;response to stimulus	enzyme regulator activity;protein binding	10602	ENSG00000163171.7	CDC42EP3			-1.2837
										NP_001077430.1	cell differentiation;cell organization and biogenesis;metabolic process	protein binding;RNA binding	284403	ENSG00000075702.16	WDR62			-1.2837
										NP_037507.1	cell differentiation;cell organization and biogenesis;metabolic process;regulation of biological process	DNA binding;protein binding;RNA binding	29777	ENSG00000146109.4	ABT1			-1.2837
										NP_001744.2	cell communication;cell differentiation;cell organization and biogenesis;cellular component movement;cellular homeostasis;metabolic process;regulation of biological process;response to stimulus;transport	enzyme regulator activity;protein binding;structural molecule activity	857	ENSG00000105974.11	CAV1	EGF/EGFR Signaling Pathway; Focal Adhesion; Androgen receptor signaling pathway; VEGFA-VEGFR2 Signaling Pathway; TGF-beta Signaling Pathway; Integrin-mediated Cell Adhesion	Proteoglycans in cancer; Viral myocarditis; Focal adhesion; Bacterial invasion of epithelial cells; Endocytosis	-1.28205
										NP_065991.3			57700	ENSG00000151553.14	FAM160B1			-1.28205
										XP_016869779.1	cellular homeostasis;transport	transporter activity	142680		SLC34A3			-1.28205
										NP_006210.1	cell division;cell proliferation;cellular component movement;cellular homeostasis;defense response;metabolic process;regulation of biological process;response to stimulus;transport	catalytic activity;nucleotide binding;protein binding	5291	ENSG00000051382.8	PIK3CB	Chemokine signaling pathway; Signaling Pathways in Glioblastoma; Angiopoietin Like Protein 8 Regulatory Pathway; MicroRNAs in cardiomyocyte hypertrophy; DNA Damage Response (only ATM dependent); Insulin Signaling; Toll-like receptor signaling pathway; Focal Adhesion-PI3K-Akt-mTOR-signaling pathway; PI3K-AKT-mTOR signaling pathway and therapeutic opportunities; AMP-activated Protein Kinase (AMPK) …	Insulin signaling pathway; Progesterone-mediated oocyte maturation; Inositol phosphate metabolism; Non-alcoholic fatty liver disease (NAFLD); Influenza A; Amoebiasis; B cell receptor signaling pathway; Glioma; mTOR signaling pathway; Endocrine resistance; cGMP-PKG signaling pathway; ErbB signaling pathway; Jak-STAT signaling pathway; Inflammatory mediator regulation of TRP channels; Platelet acti…	-1.28205
										NP_006058.1		protein binding	10328	ENSG00000131148.8	EMC8			-1.28205
										NP_055458.1	cell differentiation;development;metabolic process;regulation of biological process;response to stimulus	DNA binding;metal ion binding;protein binding	9658	ENSG00000101493.10	ZNF516			-1.28205
										XP_016874858.1	metabolic process;regulation of biological process	catalytic activity	50515		CHST11	Endochondral Ossification		-1.28205
										NP_859067.2	cell division;cell organization and biogenesis;cellular component movement;metabolic process;regulation of biological process	catalytic activity	201161	ENSG00000166582.9	CENPV			-1.28205
										NP_000590.1	cell differentiation;cell proliferation;metabolic process;regulation of biological process;response to stimulus	protein binding	3488	ENSG00000115461.4	IGFBP5	Senescence and Autophagy in Cancer; Factors and pathways affecting insulin-like growth factor (IGF1)-Akt signaling; Myometrial Relaxation and Contraction Pathways		-1.28205
										NP_444505.1	cell organization and biogenesis;metabolic process;regulation of biological process;response to stimulus;transport	protein binding;RNA binding;structural molecule activity	6175	ENSG00000089157.15	RPLP0	Cytoplasmic Ribosomal Proteins	Ribosome	-1.28041
										NP_001308766.1	metabolic process;regulation of biological process;response to stimulus	catalytic activity;metal ion binding;protein binding	767	ENSG00000178538.9	CA8		Nitrogen metabolism	-1.28041
										NP_061893.2	regulation of biological process;transport	enzyme regulator activity;protein binding	125058	ENSG00000167291.15	TBC1D16			-1.28041
										NP_002401.1	metabolic process	catalytic activity	4249	ENSG00000152127.8	MGAT5		N-Glycan biosynthesis; Metabolic pathways	-1.28041
										XP_011539924.1	response to stimulus	protein binding	54834		GDAP2			-1.28041
										NP_055807.1	cell organization and biogenesis;regulation of biological process;response to stimulus	protein binding	23002	ENSG00000100592.15	DAAM1	Association Between Physico-Chemical Features and Toxicity Associated Pathways	Wnt signaling pathway	-1.28041
										XP_005245303.1	metabolic process;regulation of biological process;response to stimulus	catalytic activity;enzyme regulator activity;protein binding;RNA binding	51377		UCHL5	TGF-beta Signaling Pathway		-1.27877
										NP_006750.3	metabolic process	catalytic activity;metal ion binding;nucleotide binding;protein binding	7360	ENSG00000169764.15	UGP2	Glycogen Metabolism; Glucuronidation; Exercise-induced Circadian Regulation	Amino sugar and nucleotide sugar metabolism; Metabolic pathways; Galactose metabolism; Pentose and glucuronate interconversions; Starch and sucrose metabolism	-1.27877
										NP_006422.1	cell organization and biogenesis;metabolic process;regulation of biological process;transport	nucleotide binding;protein binding	10576	ENSG00000166226.12	CCT2			-1.27877
										NP_000921.1	cellular component movement;coagulation;metabolic process;regulation of biological process;response to stimulus	catalytic activity;protein binding	5327	ENSG00000104368.17	PLAT	Blood Clotting Cascade; Senescence and Autophagy in Cancer; Endochondral Ossification; Selenium Micronutrient Network; NOTCH1 regulation of human endothelial cell calcification; Vitamin B12 Metabolism; Complement and Coagulation Cascades; Folate Metabolism	Complement and coagulation cascades; Transcriptional misregulation in cancer	-1.27877
										NP_149078.1	metabolic process;response to stimulus	catalytic activity;protein binding	85365	ENSG00000119523.9	ALG2		N-Glycan biosynthesis; Metabolic pathways	-1.27877
										XP_006714220.1	metabolic process;regulation of biological process	catalytic activity;metal ion binding;protein binding	23321		TRIM2			-1.27714
										NP_001304310.1	metabolic process;response to stimulus	nucleotide binding	22824		HSPA4L			-1.27714
										XP_005252029.1	cell communication;cell differentiation;cell organization and biogenesis;metabolic process;regulation of biological process;response to stimulus	protein binding	3371		TNC	TGF-beta Signaling Pathway; Focal Adhesion		-1.27714
										NP_987096.1	metabolic process;regulation of biological process;response to stimulus	catalytic activity;protein binding	9817	ENSG00000079999.13	KEAP1	NRF2 pathway; Transcriptional activation by NRF2; Quercetin and Nf-kB/ AP-1 Induced Cell Apoptosis; Photodynamic therapy-induced NFE2L2 (NRF2) survival signaling	Ubiquitin mediated proteolysis	-1.27714
										NP_387506.1	cell death;cell organization and biogenesis;metabolic process;regulation of biological process;response to stimulus	nucleotide binding;protein binding;RNA binding;structural molecule activity	7818	ENSG00000132676.15	DAP3			-1.27714
										XP_011528141.1	cell division;cell organization and biogenesis;metabolic process;regulation of biological process;response to stimulus	catalytic activity;metal ion binding;nucleotide binding;protein binding	11200		CHEK2	Cell Cycle		-1.27714
										XP_016860783.1		DNA binding;metal ion binding;protein binding	93349		SP140L			-1.27714
										NP_001339425.1	cell communication;metabolic process;regulation of biological process;response to stimulus	catalytic activity;nucleotide binding;protein binding	440	ENSG00000070669.16	ASNS	Photodynamic therapy-induced unfolded protein response; Amino Acid metabolism	Alanine, aspartate and glutamate metabolism; Metabolic pathways	-1.27551
										NP_000652.2	cell organization and biogenesis;metabolic process;transport	protein binding;RNA binding;structural molecule activity	6133	ENSG00000163682.15	RPL9	Cytoplasmic Ribosomal Proteins	Ribosome	-1.27551
										XP_016862677.1		metal ion binding	79740		ZBBX			-1.27551
										NP_665803.2	metabolic process;regulation of biological process;response to stimulus	protein binding	25841	ENSG00000166016.5	ABTB2			-1.27551
										NP_057107.3	metabolic process	catalytic activity	51633	ENSG00000155100.10	OTUD6B			-1.27551
										XP_011533731.1	cell organization and biogenesis	metal ion binding;structural molecule activity	1297		COL9A1	Gastric cancer network 2		-1.27551
										NP_005769.1	cell death;cell organization and biogenesis;metabolic process;regulation of biological process	DNA binding;metal ion binding;protein binding;RNA binding	10181	ENSG00000003756.16	RBM5	mRNA Processing		-1.27389
										XP_016883301.1	metabolic process;regulation of biological process;response to stimulus	catalytic activity;metal ion binding;nucleotide binding;protein binding;signal transducer activity	2778		GNAS	Human Thyroid Stimulating Hormone (TSH) signaling pathway; Estrogen signaling pathway; Myometrial Relaxation and Contraction Pathways; Corticotropin-releasing hormone signaling pathway; Serotonin Receptor 4/6/7 and NR3C Signaling; Calcium Regulation in the Cardiac Cell; G Protein Signaling Pathways		-1.27389
										NP_055288.1	metabolic process;regulation of biological process	catalytic activity;RNA binding	27292	ENSG00000086189.9	DIMT1			-1.27389
										NP_001339621.1	transport	transporter activity	201266	ENSG00000133195.11	SLC39A11	Zinc homeostasis; NRF2 pathway		-1.27389
										NP_073742.2	development;regulation of biological process	protein binding	64853	ENSG00000186063.12	AIDA			-1.27389
										XP_011511214.1	metabolic process;regulation of biological process	protein binding	54165		DCUN1D1			-1.27389
										NP_694988.3		protein binding	254427	ENSG00000148426.12	PROSER2			-1.27389
										NP_071904.4	regulation of biological process;transport	protein binding;transporter activity	64328	ENSG00000132953.16	XPO4	eIF5A regulation in response to inhibition of the nuclear export system		-1.27389
										XP_016863143.1	cellular homeostasis;metabolic process;regulation of biological process;response to stimulus;transport	protein binding;transporter activity	10463		SLC30A9	Zinc homeostasis		-1.27226
										NP_001793.1		protein binding	1039; 101060399	ENSG00000140743.7	CDR2			-1.27226
										NP_009190.2	coagulation;transport	protein binding	11311	ENSG00000136631.12	VPS45		Endocytosis	-1.27065
										NP_006275.1	cell death;cell differentiation;cell organization and biogenesis;metabolic process;regulation of biological process	catalytic activity;DNA binding;protein binding	6881	ENSG00000166337.9	TAF10		Herpes simplex infection; Basal transcription factors	-1.27065
										NP_004752.1	regulation of biological process;response to stimulus	protein binding	5863	ENSG00000206282.11; ENSG00000237825.9; ENSG00000237441.9; ENSG00000228736.9; ENSG00000224841.9	RGL2		Ras signaling pathway	-1.27065
										NP_001291646.2	cell communication;cell death;cell organization and biogenesis;cell proliferation;cellular component movement;metabolic process;regulation of biological process;response to stimulus	catalytic activity;metal ion binding;protein binding	5728		PTEN	Signaling of Hepatocyte Growth Factor Receptor; Androgen receptor signaling pathway; Senescence and Autophagy in Cancer; EGF/EGFR Signaling Pathway; Focal Adhesion; T-Cell Receptor and Co-stimulatory Signaling; Insulin Signaling		-1.27065
										NP_001106849.1	metabolic process;regulation of biological process;response to stimulus	DNA binding;protein binding	55215	ENSG00000140525.17	FANCI	Gastric cancer network 2	Fanconi anemia pathway	-1.26904
										NP_060542.4	metabolic process;regulation of biological process	protein binding;RNA binding	55127	ENSG00000119285.10	HEATR1		Ribosome biogenesis in eukaryotes	-1.26904
										NP_001393.1	metabolic process;regulation of biological process;response to stimulus;transport	catalytic activity;nucleotide binding;protein binding;RNA binding	1915	ENSG00000156508.17	EEF1A1	Translation Factors	RNA transport; Legionellosis	-1.26904
										XP_005251060.1	cell differentiation;cell organization and biogenesis;cellular component movement;defense response;metabolic process;regulation of biological process;response to stimulus	catalytic activity;nucleotide binding;protein binding;signal transducer activity	5747		PTK2	Regulation of Actin Cytoskeleton; Apoptosis-related network due to altered Notch3 in ovarian cancer; Prolactin Signaling Pathway; RANKL/RANK (Receptor activator of NFKB (ligand)) Signaling Pathway; EGF/EGFR Signaling Pathway; Signaling of Hepatocyte Growth Factor Receptor; Alpha 6 Beta 4 signaling pathway; Androgen receptor signaling pathway; VEGFA-VEGFR2 Signaling Pathway; Corticotropin-releasin…		-1.26904
										NP_073587.1		catalytic activity;metal ion binding;RNA binding	64761	ENSG00000059378.12	PARP12			-1.26904
										NP_008894.2	metabolic process;regulation of biological process	DNA binding;metal ion binding	7570	ENSG00000165512.4	ZNF22			-1.26904
										NP_039225.1	regulation of biological process;response to stimulus	receptor activity;signal transducer activity	26531	ENSG00000232289.8; ENSG00000237258.8; ENSG00000230780.8; ENSG00000204694.10; ENSG00000206472.11; ENSG00000234347.8; ENSG00000206517.12	OR11A1	GPCRs, Class A Rhodopsin-like	Olfactory transduction	-1.26743
										NP_689483.3	defense response;regulation of biological process;response to stimulus	catalytic activity;DNA binding;nucleotide binding;RNA binding	91607	ENSG00000172716.16	SLFN11			-1.26743
										NP_002805.1	cell death;cell organization and biogenesis;metabolic process;regulation of biological process;response to stimulus;transport	protein binding	5716	ENSG00000101843.18	PSMD10	Proteasome Degradation; Parkin-Ubiquitin Proteasomal System pathway		-1.26743
										XP_016875485.1	metabolic process	catalytic activity;protein binding;RNA binding	83448		PUS7L			-1.26743
										NP_001240781.1	transport	protein binding;transporter activity	10717	ENSG00000134262.12	AP4B1		Lysosome	-1.26743
										NP_076920.1	cell differentiation;cell division;cell proliferation;development;metabolic process;regulation of biological process	DNA binding	3214	ENSG00000182742.5	HOXB4			-1.26743
										XP_016870146.1	cell differentiation;cell organization and biogenesis;cellular component movement;defense response;metabolic process;regulation of biological process;response to stimulus;transport	catalytic activity;DNA binding;enzyme regulator activity;metal ion binding;protein binding;RNA binding;structural molecule activity	301		ANXA1	Prostaglandin Synthesis and Regulation; VEGFA-VEGFR2 Signaling Pathway		-1.26582
										NP_000886.1	metabolic process;transport	catalytic activity;metal ion binding;protein binding;RNA binding	4048	ENSG00000111144.9	LTA4H	Eicosanoid Synthesis	Metabolic pathways; Arachidonic acid metabolism	-1.26582
										NP_001300870.1	cell differentiation;cell division;cell organization and biogenesis;cellular component movement;metabolic process;regulation of biological process;response to stimulus;transport	catalytic activity;nucleotide binding;protein binding	387	ENSG00000067560.10	RHOA	Corticotropin-releasing hormone signaling pathway; Pathogenic Escherichia coli infection; MicroRNAs in cardiomyocyte hypertrophy; DNA Damage Response (only ATM dependent); Wnt Signaling Pathway; TGF-beta Signaling Pathway; Focal Adhesion; Hypothetical Craniofacial Development Pathway; Androgen receptor signaling pathway; VEGFA-VEGFR2 Signaling Pathway; G Protein Signaling Pathways; AGE/RAGE pathw…	Vascular smooth muscle contraction; Pertussis; Bacterial invasion of epithelial cells; T cell receptor signaling pathway; Colorectal cancer; Regulation of actin cytoskeleton; Viral carcinogenesis; Neurotrophin signaling pathway; Proteoglycans in cancer; Platelet activation; MicroRNAs in cancer; Pancreatic secretion; Chemokine signaling pathway; Tight junction; Pathways in cancer; Sphingolipid sig…	-1.26582
										XP_011518252.1	cell differentiation;metabolic process;regulation of biological process;response to stimulus	catalytic activity;metal ion binding;protein binding	2132		EXT2			-1.26582
										NP_006547.1	metabolic process;regulation of biological process;response to stimulus	catalytic activity;nucleotide binding	10654	ENSG00000163344.5	PMVK	Cholesterol Biosynthesis	Metabolic pathways; Peroxisome; Terpenoid backbone biosynthesis	-1.26582
										NP_056210.1	cell organization and biogenesis;metabolic process	protein binding	25851	ENSG00000205356.9	TECPR1			-1.26582
										XP_011509875.1	cell communication;cell death;cell division;metabolic process;regulation of biological process;response to stimulus	catalytic activity;nucleotide binding;protein binding	5899		RALB	EGF/EGFR Signaling Pathway		-1.26582
										NP_001269374.1	cell organization and biogenesis;coagulation;regulation of biological process;response to stimulus;transport	metal ion binding;nucleotide binding;protein binding	10938	ENSG00000110047.17	EHD1	Insulin Signaling		-1.26422
										NP_001307847.1	cell death;cell differentiation;cell division;cell organization and biogenesis;cell proliferation;cellular component movement;metabolic process;regulation of biological process;response to stimulus	catalytic activity;nucleotide binding;protein binding;receptor activity	983	ENSG00000170312.15	CDK1	Regulation of Microtubule Cytoskeleton; DNA Damage Response; TGF-beta Signaling Pathway; G1 to S cell cycle control; PPAR Alpha Pathway; Spinal Cord Injury; miRNA Regulation of DNA Damage Response; Retinoblastoma (RB) in Cancer; Cell Cycle; ATM Signaling Network in Development and Disease; ATM Signaling Pathway	Progesterone-mediated oocyte maturation; Oocyte meiosis; Viral carcinogenesis; Cell cycle; Gap junction; Epstein-Barr virus infection; Herpes simplex infection; p53 signaling pathway	-1.26422
										NP_001005374.1	cell organization and biogenesis;metabolic process;regulation of biological process;response to stimulus;transport	catalytic activity;metal ion binding;protein binding;transporter activity	90678	ENSG00000148356.13	LRSAM1			-1.26422
										NP_149131.1	cellular component movement	protein binding	800	ENSG00000122786.19	CALD1	Myometrial Relaxation and Contraction Pathways		-1.26422
										NP_001098016.1	metabolic process	catalytic activity;protein binding;RNA binding	10556	ENSG00000148688.13	RPP30			-1.26422
										NP_001474.1	metabolic process;regulation of biological process	protein binding	2631	ENSG00000146729.9	NIPSNAP2			-1.26422
										XP_016864487.1	metabolic process	catalytic activity;metal ion binding	11282		MGAT4B			-1.26422
										NP_659731.1	defense response;metabolic process;regulation of biological process;response to stimulus	catalytic activity;nucleotide binding;protein binding	5606	ENSG00000034152.18	MAP2K3	TGF-beta Signaling Pathway; Endoderm Differentiation; TNF alpha Signaling Pathway; Signaling Pathways in Glioblastoma; Integrin-mediated Cell Adhesion; VEGFA-VEGFR2 Signaling Pathway; Human Thyroid Stimulating Hormone (TSH) signaling pathway; Physiological and Pathological Hypertrophy of the Heart; Senescence and Autophagy in Cancer; Insulin Signaling; MAPK Signaling Pathway; 4-hydroxytamoxifen, …	Inflammatory mediator regulation of TRP channels; Toxoplasmosis; Epstein-Barr virus infection; GnRH signaling pathway; Fc epsilon RI signaling pathway; MAPK signaling pathway; TNF signaling pathway; Influenza A; Amyotrophic lateral sclerosis (ALS); Toll-like receptor signaling pathway; Rap1 signaling pathway	-1.26263
										NP_001129675.1	cell division	RNA binding	115098	ENSG00000007080.10	CCDC124			-1.26263
										NP_054745.1	metabolic process;regulation of biological process;response to stimulus	catalytic activity;protein binding;RNA binding	28960	ENSG00000110063.8	DCPS		RNA degradation	-1.26263
										NP_055448.1	cell differentiation;cell organization and biogenesis;metabolic process;regulation of biological process;response to stimulus	protein binding	9646	ENSG00000198730.7	CTR9	Endoderm Differentiation		-1.26263
										NP_054896.2	cell organization and biogenesis;transport	protein binding	29090	ENSG00000075336.11	TIMM21			-1.26263
										NP_003715.3		DNA binding;protein binding;RNA binding	8629	ENSG00000234616.8	JRK			-1.26263
										NP_065189.1		protein binding	57213	ENSG00000123178.14	SPRYD7			-1.26263
										NP_061060.3	metabolic process	catalytic activity;metal ion binding;protein binding	55454	ENSG00000169826.7	CSGALNACT2		Metabolic pathways; Glycosaminoglycan biosynthesis - chondroitin sulfate / dermatan sulfate	-1.26263
										NP_005498.1	cell organization and biogenesis;cellular component movement;metabolic process;regulation of biological process;response to stimulus	protein binding	1072	ENSG00000172757.12	CFL1	EGF/EGFR Signaling Pathway; VEGFA-VEGFR2 Signaling Pathway; G13 Signaling Pathway; Regulation of Actin Cytoskeleton; Brain-Derived Neurotrophic Factor (BDNF) signaling pathway	Pertussis; Fc gamma R-mediated phagocytosis; Axon guidance; Regulation of actin cytoskeleton	-1.26103
										NP_064711.1	cell organization and biogenesis;metabolic process;regulation of biological process;response to stimulus	catalytic activity;metal ion binding;protein binding	57026	ENSG00000241360.1	PDXP		Metabolic pathways; Vitamin B6 metabolism	-1.26103
										NP_000383.1	cellular homeostasis;metabolic process;response to stimulus;transport	catalytic activity;nucleotide binding;protein binding;transporter activity	1244		ABCC2	Constitutive Androstane Receptor Pathway; Codeine and Morphine Metabolism; Irinotecan Pathway; Photodynamic therapy-induced NFE2L2 (NRF2) survival signaling; Drug Induction of Bile Acid Pathway; Nuclear Receptors in Lipid Metabolism and Toxicity	Antifolate resistance; ABC transporters; Platinum drug resistance; Bile secretion	-1.26103
										NP_004126.1	metabolic process	catalytic activity;metal ion binding;nucleotide binding	3421	ENSG00000067829.18	IDH3G	TCA Cycle	Metabolic pathways; Biosynthesis of amino acids; Citrate cycle (TCA cycle); 2-Oxocarboxylic acid metabolism; Carbon metabolism	-1.25945
										NP_002259.1	regulation of biological process;response to stimulus;transport	protein binding;transporter activity	3840	ENSG00000186432.8	KPNA4	Leptin signaling pathway		-1.25945
										NP_001229780.1	metabolic process;regulation of biological process;response to stimulus	catalytic activity;metal ion binding;protein binding	81847	ENSG00000118518.15	RNF146			-1.25945
										NP_060357.1			54987	ENSG00000162384.13	C1orf123			-1.25786
										NP_001309123.1	cell death;cell differentiation;cell organization and biogenesis;cellular component movement;cellular homeostasis;coagulation;defense response;metabolic process;regulation of biological process;response to stimulus;transport	catalytic activity;metal ion binding;nucleotide binding;protein binding	3717	ENSG00000096968.13	JAK2	Leptin signaling pathway; Serotonin Receptor 2 and STAT3 Signaling; EPO Receptor Signaling; IL-4 Signaling Pathway; Focal Adhesion-PI3K-Akt-mTOR-signaling pathway; Kit receptor signaling pathway; Mesodermal Commitment Pathway; IL-5 Signaling Pathway; Oncostatin M Signaling Pathway; AGE/RAGE pathway; Prolactin Signaling Pathway; Human Thyroid Stimulating Hormone (TSH) signaling pathway; Type II in…	Cholinergic synapse; Measles; Tuberculosis; PI3K-Akt signaling pathway; Signaling pathways regulating pluripotency of stem cells; Toxoplasmosis; Leishmaniasis; Herpes simplex infection; Th1 and Th2 cell differentiation; Jak-STAT signaling pathway; Adipocytokine signaling pathway; EGFR tyrosine kinase inhibitor resistance; Influenza A; AGE-RAGE signaling pathway in diabetic complications; Chemokin…	-1.25786
										NP_001186846.1	metabolic process	catalytic activity;metal ion binding	5238	ENSG00000013375.15	PGM3	Glucuronidation		-1.25628
										NP_001289966.1	cell organization and biogenesis	protein binding	51678	ENSG00000105926.15	MPP6			-1.25628
										NP_006494.1	metabolic process;regulation of biological process;response to stimulus;transport	catalytic activity;nucleotide binding;protein binding;RNA binding	5704	ENSG00000281221.2; ENSG00000013275.7	PSMC4	Proteasome Degradation; Parkin-Ubiquitin Proteasomal System pathway	Proteasome; Epstein-Barr virus infection	-1.25628
										NP_001121132.1	cell communication;cell death;cell organization and biogenesis;coagulation;metabolic process;regulation of biological process;response to stimulus;transport	catalytic activity;nucleotide binding;protein binding	9927	ENSG00000116688.16	MFN2		NOD-like receptor signaling pathway	-1.25628
										NP_597700.1	metabolic process	catalytic activity	84706	ENSG00000166123.13	GPT2	Amino Acid metabolism	Alanine, aspartate and glutamate metabolism; Biosynthesis of amino acids; Arginine biosynthesis; Metabolic pathways; 2-Oxocarboxylic acid metabolism; Carbon metabolism	-1.25628
										NP_057033.2	regulation of biological process;transport	protein binding	51608	ENSG00000239857.6	GET4			-1.25628
										XP_005265912.1	metabolic process;regulation of biological process;response to stimulus	catalytic activity;protein binding	23291		FBXW11	TNF alpha Signaling Pathway; VEGFA-VEGFR2 Signaling Pathway		-1.25628
										NP_001265432.1	metabolic process	catalytic activity;metal ion binding;protein binding	3703	ENSG00000134910.12	STT3A		Metabolic pathways; N-Glycan biosynthesis; Protein processing in endoplasmic reticulum	-1.25471
										NP_981946.1	cell differentiation;cell organization and biogenesis;development;regulation of biological process;response to stimulus	protein binding;signal transducer activity	3925	ENSG00000117632.22	STMN1	Regulation of Microtubule Cytoskeleton; EGF/EGFR Signaling Pathway; Rac1/Pak1/p38/MMP-2 pathway; Retinoblastoma (RB) in Cancer; MAPK Signaling Pathway	MAPK signaling pathway; MicroRNAs in cancer	-1.25471
										XP_011512359.1	metabolic process;regulation of biological process;transport	enzyme regulator activity;protein binding	54545		MTMR12			-1.25471
										NP_055428.1	cell organization and biogenesis;metabolic process;regulation of biological process;response to stimulus;transport	enzyme regulator activity;protein binding	23197	ENSG00000113194.12	FAF2			-1.25471
										NP_001165783.1	cell organization and biogenesis;regulation of biological process;transport	metal ion binding;protein binding;structural molecule activity	5357	ENSG00000120756.12	PLS1			-1.25471
										NP_000377.1	metabolic process;response to stimulus	catalytic activity;protein binding	642	ENSG00000108578.14	BLMH			-1.25471
										NP_620134.3		catalytic activity	93081	ENSG00000151287.16	TEX30			-1.25471
										NP_001129730.1	metabolic process	catalytic activity	166929	ENSG00000164023.14	SGMS2		Metabolic pathways; Sphingolipid metabolism; Sphingolipid signaling pathway	-1.25471
										NP_001180262.1	cell organization and biogenesis;cellular component movement;defense response;regulation of biological process;response to stimulus;transport	protein binding;RNA binding	11151	ENSG00000102879.15	CORO1A		Tuberculosis; Phagosome	-1.25313
										XP_006716629.1	cell organization and biogenesis;regulation of biological process	enzyme regulator activity;metal ion binding;protein binding	50807		ASAP1	EGF/EGFR Signaling Pathway		-1.25313
										NP_000420.1	cell organization and biogenesis;metabolic process	catalytic activity;metal ion binding;nucleotide binding;protein binding	4143	ENSG00000151224.12	MAT1A	Methylation Pathways; Vitamin B12 Metabolism; Folate Metabolism; One carbon metabolism and related pathways; Trans-sulfuration and one carbon metabolism; One Carbon Metabolism	Metabolic pathways; Cysteine and methionine metabolism; Biosynthesis of amino acids	-1.25156
										NP_001407.1	metabolic process;regulation of biological process	catalytic activity;DNA binding;nucleotide binding;protein binding;RNA binding	1973	ENSG00000161960.14	EIF4A1	Translation Factors; Interferon type I signaling pathways	RNA transport	-1.25156
										NP_006576.2	cell organization and biogenesis;metabolic process;regulation of biological process;transport	catalytic activity;nucleotide binding;protein binding	10694	ENSG00000156261.12	CCT8			-1.25156
										NP_000201.2	cell communication;cell differentiation;cell organization and biogenesis;cellular component movement;regulation of biological process;response to stimulus	metal ion binding;protein binding	3655	ENSG00000091409.14	ITGA6	Arrhythmogenic Right Ventricular Cardiomyopathy; Alpha 6 Beta 4 signaling pathway; Focal Adhesion-PI3K-Akt-mTOR-signaling pathway; Focal Adhesion; Integrin-mediated Cell Adhesion; Regulation of Apoptosis by Parathyroid Hormone-related Protein		-1.25156
										NP_005794.1	cell organization and biogenesis;regulation of biological process;response to stimulus;transport	protein binding	10211	ENSG00000206379.12; ENSG00000230143.9; ENSG00000137312.14; ENSG00000206480.11; ENSG00000232280.9	FLOT1	Angiopoietin Like Protein 8 Regulatory Pathway; Insulin Signaling	Insulin signaling pathway	-1.25156
										XP_011509159.1	cell organization and biogenesis;metabolic process;regulation of biological process	protein binding;structural molecule activity	23363		OBSL1			-1.25156
										NP_009115.2	cell death;cell organization and biogenesis;metabolic process;regulation of biological process;response to stimulus;transport	protein binding	11188		NISCH			-1.25156
										NP_060292.3	cell organization and biogenesis;metabolic process	catalytic activity;protein binding	54934	ENSG00000139620.12	KANSL2			-1.25156
										NP_001309294.1	cellular homeostasis;metabolic process;regulation of biological process	catalytic activity;nucleotide binding;protein binding	3098		HK1	Photodynamic therapy-induced HIF-1 survival signaling; Glycolysis and Gluconeogenesis; Cori Cycle; Glucuronidation		-1.25
										NP_065098.1	metabolic process;regulation of biological process;response to stimulus	catalytic activity;protein binding;RNA binding	8891	ENSG00000070785.16	EIF2B3	Translation Factors	RNA transport	-1.25
										NP_002077.1	cell communication;cell differentiation;cell organization and biogenesis;cellular component movement;defense response;metabolic process;regulation of biological process;response to stimulus;transport	catalytic activity;protein binding;RNA binding	2885	ENSG00000177885.13	GRB2	Kit receptor signaling pathway; Oncostatin M Signaling Pathway; TNF alpha Signaling Pathway; Prolactin Signaling Pathway; IL-5 Signaling Pathway; Focal Adhesion-PI3K-Akt-mTOR-signaling pathway; ErbB Signaling Pathway; IL-2 Signaling Pathway; Chemokine signaling pathway; Insulin Signaling; IL-9 Signaling Pathway; Association Between Physico-Chemical Features and Toxicity Associated Pathways; p38 M…	Insulin signaling pathway; Endometrial cancer; Focal adhesion; Chemokine signaling pathway; Dorso-ventral axis formation; Acute myeloid leukemia; Gap junction; Ras signaling pathway; Chronic myeloid leukemia; Pathways in cancer; Fc epsilon RI signaling pathway; Prolactin signaling pathway; Breast cancer; Proteoglycans in cancer; Estrogen signaling pathway; Hepatitis B; Non-small cell lung cancer;…	-1.25
										NP_001929.1	cell organization and biogenesis;metabolic process;regulation of biological process	DNA binding;protein binding	1810	ENSG00000117505.12	DR1			-1.25
										NP_001269588.1	metabolic process;regulation of biological process;response to stimulus	catalytic activity;protein binding	55031	ENSG00000170242.17	USP47			-1.24844
										NP_064576.1	cell organization and biogenesis;metabolic process	structural molecule activity	56945	ENSG00000175110.11	MRPS22			-1.24844
										NP_003711.1	cell organization and biogenesis;cell proliferation	protein binding	8624	ENSG00000183527.11	PSMG1			-1.24844
										NP_005923.2	metabolic process	catalytic activity;metal ion binding	4285		MIPEP			-1.24844
										XP_005256407.1	cell organization and biogenesis;metabolic process;regulation of biological process;response to stimulus	enzyme regulator activity;protein binding	2873		GPS1			-1.24844
										XP_016881942.1			199786		FAM129C			-1.24844
										NP_057692.1		protein binding	51309	ENSG00000126947.12	ARMCX1			-1.24844
										NP_004083.3	metabolic process	catalytic activity;protein binding	1892	ENSG00000127884.4	ECHS1	Fatty Acid Biosynthesis; Tryptophan metabolism; Fatty Acid Beta Oxidation	Fatty acid metabolism; Fatty acid elongation; Fatty acid degradation; Tryptophan metabolism; Lysine degradation; Propanoate metabolism; Valine, leucine and isoleucine degradation; Butanoate metabolism; Metabolic pathways; beta-Alanine metabolism; Carbon metabolism	-1.24688
										NP_008950.1	cell division;cell organization and biogenesis;metabolic process;regulation of biological process;transport	catalytic activity;nucleotide binding;protein binding	11065	ENSG00000175063.16	UBE2C	Gastric Cancer Network 1; Gastric cancer network 2	Ubiquitin mediated proteolysis	-1.24688
										NP_001018121.1	cellular component movement;regulation of biological process	protein binding	5420	ENSG00000128567.16	PODXL	Ectoderm Differentiation; Hepatitis C and Hepatocellular Carcinoma; Primary Focal Segmental Glomerulosclerosis FSGS		-1.24688
										NP_008879.3	cell organization and biogenesis	nucleotide binding;protein binding	6782	ENSG00000155304.5	HSPA13			-1.24688
										NP_001136336.2	regulation of biological process;response to stimulus;transport	transporter activity	9780	ENSG00000103335.21	PIEZO1			-1.24688
										XP_005259627.3	cell differentiation;development;metabolic process;regulation of biological process	DNA binding;metal ion binding;protein binding	51341		ZBTB7A			-1.24688
										NP_060306.3	transport	protein binding;transporter activity	54946		SLC41A3			-1.24688
										NP_001313508.1	cell organization and biogenesis;regulation of biological process;transport	protein binding	8417	ENSG00000079950.13	STX7		SNARE interactions in vesicular transport; Phagosome	-1.24533
										NP_619580.1	cell death;regulation of biological process	protein binding	83596	ENSG00000126453.9	BCL2L12	Regulation of Apoptosis by Parathyroid Hormone-related Protein		-1.24533
										NP_002825.3	cell differentiation;cell organization and biogenesis;cellular component movement;metabolic process;regulation of biological process;response to stimulus	catalytic activity;protein binding	5781	ENSG00000179295.17	PTPN11	Kit receptor signaling pathway; Rac1/Pak1/p38/MMP-2 pathway; Alpha 6 Beta 4 signaling pathway; Brain-Derived Neurotrophic Factor (BDNF) signaling pathway; IL-5 Signaling Pathway; Interleukin-11 Signaling Pathway; IL-2 Signaling Pathway; Leptin signaling pathway; Type II interferon signaling (IFNG); Insulin Signaling; IL-4 Signaling Pathway; Signaling of Hepatocyte Growth Factor Receptor; Hepatiti…	Ras signaling pathway; Phospholipase D signaling pathway; Jak-STAT signaling pathway; Epithelial cell signaling in Helicobacter pylori infection; Chronic myeloid leukemia; Proteoglycans in cancer; Axon guidance; Neurotrophin signaling pathway; Leukocyte transendothelial migration; Insulin resistance; Natural killer cell mediated cytotoxicity; Herpes simplex infection; Adipocytokine signaling path…	0.803
