# Supplementary material for: Divergent organ-specific isogenic metastatic cell lines identified using multi-omics exhibit differential drug sensitivity
Source: PLoS One. 2020 Nov 16;15(11):e0242384. doi: 10.1371/journal.pone.0242384 (PMC7668614; doi:10.1371/journal.pone.0242384)
Supplement: S16 Spreadsheet — (XLSX) [file pone.0242384.s073.xlsx]

## Sheet: S16-Sp-435-to-1oT Up&DN
Accession	Biological Process	Molecular Function	Entrez Gene ID	Ensembl Gene ID	Gene Symbol	WikiPathways	KEGG Pathways	FC Spine-435 / 1o Tumor-435		Accession	Biological Process	Molecular Function	Entrez Gene ID	Ensembl Gene ID	Gene Symbol	WikiPathways	KEGG Pathways	FC Spine-435 / 1o Tumor-435
NP_852478.1	cell organization and biogenesis;cellular component movement;regulation of biological process;response to stimulus	metal ion binding;protein binding	3672	ENSG00000213949.8	ITGA1	Signaling of Hepatocyte Growth Factor Receptor; Regulation of Actin Cytoskeleton; miRNA targets in ECM and membrane receptors; Arrhythmogenic Right Ventricular Cardiomyopathy; Integrin-mediated Cell Adhesion; NOTCH1 regulation of human endothelial cell calcification	Focal adhesion; PI3K-Akt signaling pathway; Dilated cardiomyopathy; Regulation of actin cytoskeleton; Hematopoietic cell lineage; Arrhythmogenic right ventricular cardiomyopathy (ARVC); Hypertrophic cardiomyopathy (HCM); ECM-receptor interaction	100		NP_689866.1	metabolic process;regulation of biological process;response to stimulus	catalytic activity;nucleotide binding;protein binding	7325	ENSG00000182247.9	UBE2E2		Ubiquitin mediated proteolysis	-100
NP_005572.2	regulation of biological process;response to stimulus	protein binding;receptor activity;signal transducer activity	4059	ENSG00000187244.10	BCAM			100		XP_016858726.1	metabolic process	catalytic activity;metal ion binding	11227		GALNT5			-100
XP_016870954.1	cell organization and biogenesis;cellular component movement;defense response;metabolic process;regulation of biological process;response to stimulus;transport	catalytic activity;metal ion binding;protein binding	101		ADAM8			100		XP_005248950.1	cell differentiation;metabolic process;regulation of biological process;response to stimulus	receptor activity;signal transducer activity	221395		GPR116	GPCRs, Other		-100
XP_016870749.1	metabolic process	catalytic activity;protein binding	883		CCBL1			4.266		NP_036374.1	cell organization and biogenesis;development;regulation of biological process;response to stimulus	protein binding;signal transducer activity	22943	ENSG00000107984.9	DKK1	Wnt/beta-catenin Signaling Pathway in Leukemia; Endoderm Differentiation; Primary Focal Segmental Glomerulosclerosis FSGS; VEGFA-VEGFR2 Signaling Pathway; EDA Signalling in Hair Follicle Development; Mesodermal Commitment Pathway; Differentiation Pathway; Cardiac Progenitor Differentiation; Role of Osx and miRNAs in tooth development	Wnt signaling pathway	-6.62252
XP_016861165.1	metabolic process;regulation of biological process	protein binding	116931		MED12L			3.453		NP_066273.1	regulation of biological process	protein binding	605	ENSG00000282873.1; ENSG00000110987.8	BCL7A			-5.43478
XP_011512598.1	cell differentiation;cell proliferation;metabolic process;regulation of biological process	protein binding	129685	ENSG00000137413.15	TAF8			2.834		NP_005441.1	cell differentiation;cell organization and biogenesis;cellular component movement;development;regulation of biological process;response to stimulus	protein binding	9241	ENSG00000183691.4	NOG	Mesodermal Commitment Pathway; Differentiation Pathway; Bone Morphogenic Protein (BMP) Signalling and Regulation; ESC Pluripotency Pathways; Endoderm Differentiation; Cardiac Progenitor Differentiation; TGF-beta Receptor Signaling	TGF-beta signaling pathway	-4.90196
NP_002766.1	cell differentiation;cell organization and biogenesis;metabolic process;regulation of biological process	catalytic activity;protein binding	5654	ENSG00000166033.11	HTRA1			2.661		NP_115752.1	regulation of biological process;response to stimulus	signal transducer activity	84336	ENSG00000091947.9	TMEM101			-4.73934
XP_011535188.1	regulation of biological process		55051		NRDE2			2.441		NP_001240837.1	cell communication;cell differentiation;metabolic process;regulation of biological process;response to stimulus;transport	catalytic activity	8644	ENSG00000196139.13	AKR1C3	Metapathway biotransformation; Benzo(a)pyrene metabolism	Ovarian steroidogenesis; Steroid hormone biosynthesis; Arachidonic acid metabolism; Metabolic pathways	-4.36681
NP_005785.1	cell differentiation;metabolic process;regulation of biological process;response to stimulus	catalytic activity;protein binding	10202	ENSG00000100867.14	DHRS2			2.375		XP_016878863.1	cell death;cell organization and biogenesis;metabolic process;response to stimulus	protein binding;structural molecule activity	5493		PPL			-3.74532
NP_001934.2	cell death;cell organization and biogenesis;regulation of biological process;response to stimulus	metal ion binding;protein binding	1829	ENSG00000046604.12	DSG2	Arrhythmogenic Right Ventricular Cardiomyopathy	Arrhythmogenic right ventricular cardiomyopathy (ARVC)	2.297		NP_071436.1		protein binding	64115	ENSG00000107738.19	VSIR			-3.57143
NP_068556.2	cell communication;cell differentiation;cell organization and biogenesis;metabolic process;regulation of biological process;response to stimulus	DNA binding;protein binding	3170	ENSG00000125798.14	FOXA2	Mesodermal Commitment Pathway; Endoderm Differentiation; Ectoderm Differentiation; Dopaminergic Neurogenesis; Cardiac Progenitor Differentiation; Heart Development		2.257		NP_937790.2	metabolic process	catalytic activity	116236	ENSG00000168792.4	ABHD15			-3.48432
NP_060821.3	cell organization and biogenesis;regulation of biological process	metal ion binding;protein binding	55785	ENSG00000180263.13	FGD6			2.232		NP_001032221.1	cell organization and biogenesis	protein binding	116840	ENSG00000170037.13	CNTROB			-3.44828
NP_001949.1	metabolic process;regulation of biological process;response to stimulus	catalytic activity;nucleotide binding;protein binding;RNA binding	1917	ENSG00000101210.10	EEF1A2	Translation Factors	RNA transport; Legionellosis	2.176		XP_016875395.1	metabolic process	catalytic activity;metal ion binding;protein binding	6821		SUOX			-3.37838
NP_001276019.1	regulation of biological process	DNA binding;metal ion binding;protein binding	79830	ENSG00000197056.9	ZMYM1			2.075		NP_036213.2	metabolic process;regulation of biological process	protein binding	22936	ENSG00000118985.15	ELL2			-3.367
NP_036246.1	cell death;cell differentiation;metabolic process	catalytic activity;protein binding	23581	ENSG00000105141.5	CASP14			1.998		XP_006716104.1	cell organization and biogenesis;cellular component movement;transport	catalytic activity;motor activity;protein binding	55112		WDR60			-3.24675
NP_001289546.1	metabolic process	catalytic activity	97	ENSG00000119640.8	ACYP1			1.97		NP_002956.1	cell communication;cell death;cellular component movement;defense response;metabolic process;regulation of biological process;response to stimulus;transport	antioxidant activity;catalytic activity;metal ion binding;protein binding;signal transducer activity	6280	ENSG00000163220.10	S100A9	IL1 and megakaryocytes in obesity		-3.04878
NP_002129.2	metabolic process;regulation of biological process;response to stimulus	DNA binding;protein binding;RNA binding	3184	ENSG00000138668.18	HNRNPD	mRNA Processing		1.967		NP_060193.2	transport	nucleotide binding	54863	ENSG00000198113.2	TOR4A			-2.97619
XP_016875890.1	cell division;metabolic process;regulation of biological process	catalytic activity;metal ion binding	1638		DCT			1.948		NP_000230.1	defense response;metabolic process;response to stimulus;transport	catalytic activity;protein binding	4069	ENSG00000090382.6	LYZ		Salivary secretion	-2.95858
XP_016863397.1	cell communication;development;metabolic process;response to stimulus	catalytic activity;metal ion binding;protein binding	23001		WDFY3			1.882		NP_071393.2	regulation of biological process;response to stimulus	protein binding	63943	ENSG00000223666.2; ENSG00000204315.3; ENSG00000230907.2	FKBPL			-2.94118
XP_011523806.1	cell death;regulation of biological process;response to stimulus	DNA binding;metal ion binding;protein binding	9618		TRAF4			1.87		NP_065073.3	regulation of biological process;transport	transporter activity	57221	ENSG00000112379.8	ARFGEF3			-2.88184
NP_001265484.1	metabolic process;regulation of biological process	catalytic activity;nucleotide binding;protein binding	10477	ENSG00000170035.15	UBE2E3		Ubiquitin mediated proteolysis	1.86		NP_001317284.1	metabolic process	catalytic activity;protein binding	93611	ENSG00000132879.13	FBXO44			-2.65252
XP_011523844.1	cell division;metabolic process;regulation of biological process	nucleotide binding;protein binding	990		CDC6	DNA Replication; Cell Cycle		1.815		XP_005251037.1	cell organization and biogenesis	protein binding;RNA binding;structural molecule activity	5339		PLEC			-2.43309
NP_061953.2	regulation of biological process;response to stimulus;transport	protein binding;signal transducer activity	54602	ENSG00000102471.13	NDFIP2			1.803		NP_000497.1	cellular component movement;cellular homeostasis;coagulation;defense response;development;metabolic process;regulation of biological process;response to stimulus;transport	catalytic activity;metal ion binding;protein binding;receptor activity;signal transducer activity	2147	ENSG00000180210.14	F2	Blood Clotting Cascade; Vitamin B12 Metabolism; Folate Metabolism; Selenium Micronutrient Network; IL1 and megakaryocytes in obesity; Complement and Coagulation Cascades; Regulation of Actin Cytoskeleton	Regulation of actin cytoskeleton; Neuroactive ligand-receptor interaction; Complement and coagulation cascades	-2.35849
NP_001033791.1	regulation of biological process;transport	protein binding;structural molecule activity	56990	ENSG00000158985.13	CDC42SE2			1.789		NP_057452.1	metabolic process	catalytic activity;protein binding	51477	ENSG00000105655.18	ISYNA1		Metabolic pathways; Inositol phosphate metabolism	-2.30415
XP_016857278.1	cell growth;cell organization and biogenesis;cellular component movement;defense response;metabolic process;regulation of biological process;response to stimulus;transport	catalytic activity;metal ion binding;nucleotide binding;protein binding	5590		PRKCZ	miRs in Muscle Cell Differentiation; Insulin Signaling; Wnt Signaling Pathway; MAPK Signaling Pathway; TNF alpha Signaling Pathway; G Protein Signaling Pathways; AGE/RAGE pathway; Calcium Regulation in the Cardiac Cell; EGF/EGFR Signaling Pathway; Wnt Signaling Pathway and Pluripotency; Myometrial Relaxation and Contraction Pathways; IL-1 signaling pathway; VEGFA-VEGFR2 Signaling Pathway		1.76		NP_001137290.1	regulation of biological process;response to stimulus	enzyme regulator activity	5055	ENSG00000197632.8	SERPINB2	Blood Clotting Cascade; Aryl Hydrocarbon Receptor Pathway; Senescence and Autophagy in Cancer	Complement and coagulation cascades	-2.28311
NP_006635.2	metabolic process;regulation of biological process;response to stimulus;transport	enzyme regulator activity;nucleotide binding;protein binding	10808	ENSG00000120694.19	HSPH1		Protein processing in endoplasmic reticulum	1.756		XP_011535542.1	cell differentiation;cell organization and biogenesis;regulation of biological process;transport	protein binding	85439		STON2			-2.22717
NP_001448.2	cell differentiation;cell organization and biogenesis;development;regulation of biological process;response to stimulus	protein binding;RNA binding	2317	ENSG00000136068.14	FLNB	VEGFA-VEGFR2 Signaling Pathway	Proteoglycans in cancer; MAPK signaling pathway; Salmonella infection; Focal adhesion	1.7		NP_705694.2	cell death;cell organization and biogenesis;response to stimulus	protein binding;structural molecule activity	3860		KRT13			-2.22222
NP_477521.1	metabolic process;regulation of biological process;response to stimulus		118430	ENSG00000172551.10	MUCL1			1.683		XP_011537594.1	cell differentiation;cell organization and biogenesis;metabolic process	protein binding	1305		COL13A1			-2.1322
NP_002347.5	cell organization and biogenesis;regulation of biological process	protein binding	4082	ENSG00000277443.2	MARCKS	Brain-Derived Neurotrophic Factor (BDNF) signaling pathway	Fc gamma R-mediated phagocytosis; MicroRNAs in cancer	1.669		NP_056286.3	cell division;cell organization and biogenesis	protein binding	25936	ENSG00000117697.14	NSL1			-2.12766
NP_003176.2	cell organization and biogenesis;metabolic process;regulation of biological process	DNA binding;protein binding	6874	ENSG00000130699.18	TAF4		Herpes simplex infection; Basal transcription factors; Huntington's disease	1.652		XP_016867753.1	regulation of biological process;response to stimulus	catalytic activity;metal ion binding;protein binding	5137		PDE1C	G Protein Signaling Pathways		-2.08333
NP_056955.2	metabolic process;regulation of biological process;transport	DNA binding;metal ion binding;protein binding	51042	ENSG00000142684.8	ZNF593			1.627		NP_001040625.1	cellular component movement;regulation of biological process;response to stimulus	protein binding	10276	ENSG00000173848.18	NET1	Apoptosis-related network due to altered Notch3 in ovarian cancer		-2.079
NP_001307290.1	metabolic process;regulation of biological process	catalytic activity;metal ion binding;protein binding	26001	ENSG00000108523.15	RNF167			1.627		NP_002843.2	defense response;regulation of biological process;response to stimulus;transport	protein binding	5806	ENSG00000163661.3	PTX3	Lung fibrosis		-2.04499
XP_016884409.1	transport	transporter activity	6527		SLC5A4			1.618		NP_001076.2	defense response;regulation of biological process;response to stimulus;transport	DNA binding;enzyme regulator activity;protein binding	12	ENSG00000196136.17	SERPINA3	Folate Metabolism; Vitamin B12 Metabolism; Selenium Micronutrient Network		-2.01207
NP_006705.1	metabolic process	catalytic activity;metal ion binding;protein binding	10924	ENSG00000172594.12	SMPDL3A			1.61		XP_011510864.1	metabolic process;regulation of biological process;response to stimulus	catalytic activity;metal ion binding;protein binding;signal transducer activity	23007		PLCH1			-2.00803
NP_001137251.1	cell organization and biogenesis;cellular component movement;regulation of biological process;transport	protein binding	28981	ENSG00000122970.15	IFT81			1.607		XP_005244832.1	cell differentiation;cell organization and biogenesis;cell proliferation;cellular component movement;metabolic process;regulation of biological process;response to stimulus	enzyme regulator activity;metal ion binding;protein binding	6497		SKI	TGF-beta Receptor Signaling; TGF-beta Signaling Pathway		-1.99203
NP_001165908.1	cell death;cell differentiation;cell organization and biogenesis;regulation of biological process;reproduction	DNA binding;metal ion binding;protein binding;RNA binding	23089		PEG10			1.581		NP_000592.3	cell communication;cell organization and biogenesis;cell proliferation;cellular component movement;metabolic process;regulation of biological process;response to stimulus;transport	catalytic activity;protein binding	3082	ENSG00000019991.15	HGF	NRF2 pathway; Extracellular vesicle-mediated signaling in recipient cells; Focal Adhesion; Lung fibrosis; Differentiation Pathway; Signaling of Hepatocyte Growth Factor Receptor; Focal Adhesion-PI3K-Akt-mTOR-signaling pathway	Proteoglycans in cancer; Melanoma; Focal adhesion; Pathways in cancer; Ras signaling pathway; Cytokine-cytokine receptor interaction; Malaria; EGFR tyrosine kinase inhibitor resistance; Renal cell carcinoma; PI3K-Akt signaling pathway; Rap1 signaling pathway	-1.97239
NP_733752.1	metabolic process;regulation of biological process	DNA binding;protein binding	6945	ENSG00000108788.11	MLX		Insulin resistance; Non-alcoholic fatty liver disease (NAFLD)	1.563		NP_005702.3	development;regulation of biological process	metal ion binding;protein binding	10085	ENSG00000164176.12	EDIL3			-1.96464
NP_112192.2	defense response;regulation of biological process;response to stimulus;transport	protein binding	81622	ENSG00000110057.7	UNC93B1			1.558		NP_071904.4	regulation of biological process;transport	protein binding;transporter activity	64328	ENSG00000132953.16	XPO4	eIF5A regulation in response to inhibition of the nuclear export system		-1.95695
XP_005247646.1	cell proliferation		55573		CDV3			1.556		NP_219499.1		catalytic activity;motor activity;protein binding	83992	ENSG00000077063.10	CTTNBP2			-1.94553
XP_011538066.1	cell communication;cell death;cell organization and biogenesis;defense response;development;metabolic process;regulation of biological process;response to stimulus	protein binding;receptor activity;signal transducer activity	355		FAS	Adipogenesis; Allograft Rejection; MAPK Signaling Pathway; Apoptosis; T-Cell antigen Receptor (TCR) Signaling Pathway; VEGFA-VEGFR2 Signaling Pathway; Apoptosis Modulation by HSP70; Fas Ligand (FasL) pathway and Stress induction of Heat Shock Proteins (HSP) regulation		1.55		NP_001098676.2	cell differentiation;cell organization and biogenesis;regulation of biological process;transport	catalytic activity;motor activity;protein binding;structural molecule activity	3910	ENSG00000112769.18	LAMA4	Focal Adhesion-PI3K-Akt-mTOR-signaling pathway; Focal Adhesion; miRNA targets in ECM and membrane receptors	Focal adhesion; African trypanosomiasis; Pathways in cancer; Small cell lung cancer; Toxoplasmosis; Amoebiasis; PI3K-Akt signaling pathway; ECM-receptor interaction	-1.94553
NP_663695.1		protein binding	728712; 30014	ENSG00000203926.4; ENSG00000198021.7	SPANXA2			1.55		NP_005233.3	cell differentiation;cell organization and biogenesis;cell proliferation;cellular component movement;cellular homeostasis;coagulation;defense response;metabolic process;regulation of biological process;response to stimulus;transport	catalytic activity;metal ion binding;protein binding;receptor activity;signal transducer activity	2150		F2RL1	GPCRs, Class A Rhodopsin-like	Inflammatory mediator regulation of TRP channels; African trypanosomiasis; Neuroactive ligand-receptor interaction	-1.93798
NP_001341301.1	cell organization and biogenesis	protein binding;structural molecule activity	114791		TUBGCP5			1.548		XP_011534830.1		catalytic activity;protein binding	161436		EML5			-1.93424
NP_001181876.1	cell organization and biogenesis;defense response;metabolic process;regulation of biological process;response to stimulus	nucleotide binding;protein binding;RNA binding;structural molecule activity	1981		EIF4G1	Translation Factors		1.544		NP_066010.1	metabolic process;transport	transporter activity	57719	ENSG00000074855.10	ANO8			-1.9305
NP_001131024.1	metabolic process;regulation of biological process	DNA binding;protein binding;RNA binding	9208	ENSG00000124831.18	LRRFIP1			1.533		NP_001276737.1	cell death;cell organization and biogenesis;metabolic process;regulation of biological process;response to stimulus	metal ion binding;protein binding;structural molecule activity	1410	ENSG00000109846.7	CRYAB		Longevity regulating pathway - multiple species; Protein processing in endoplasmic reticulum	-1.89753
NP_660339.1		protein binding;receptor activity	199731	ENSG00000105767.2	CADM4			1.527		NP_001892.1	cell communication;cell differentiation;cell proliferation;cellular component movement;metabolic process;regulation of biological process;response to stimulus;transport	protein binding	1490		CTGF	VEGFA-VEGFR2 Signaling Pathway	Hippo signaling pathway	-1.88679
NP_079108.3	regulation of biological process;response to stimulus;transport	enzyme regulator activity;protein binding	79890	ENSG00000100599.15	RIN3			1.525		XP_005249869.1	metabolic process	catalytic activity;metal ion binding;protein binding	56913		C1GALT1			-1.87266
NP_001340926.1	cell organization and biogenesis;metabolic process;regulation of biological process	catalytic activity;metal ion binding;protein binding	23081		KDM4C			1.523		NP_001966.1	metabolic process	catalytic activity;metal ion binding;protein binding	2026	ENSG00000111674.8	ENO2	Glycolysis and Gluconeogenesis	Biosynthesis of amino acids; Carbon metabolism; RNA degradation; HIF-1 signaling pathway; Metabolic pathways; Glycolysis / Gluconeogenesis	-1.86916
XP_005274415.1	transport	transporter activity	8501		SLC43A1			1.516		NP_001268862.1	cell division;cell organization and biogenesis;cell proliferation;metabolic process	protein binding	54892	ENSG00000146918.19	NCAPG2	Mesodermal Commitment Pathway		-1.85874
NP_660095.1	metabolic process	catalytic activity;metal ion binding;protein binding	64219	ENSG00000181191.11	PJA1	TGF-beta Signaling Pathway		1.516		NP_055986.1	transport	protein binding;transporter activity	23214	ENSG00000169180.11	XPO6			-1.83824
NP_443164.2	cell organization and biogenesis	protein binding;receptor activity	114908	ENSG00000152558.14	TMEM123			1.511		NP_036552.1	defense response;regulation of biological process;response to stimulus	DNA binding;protein binding;RNA binding	24138	ENSG00000152778.8	IFIT5			-1.8315
NP_056298.2	metabolic process	catalytic activity;protein binding	25948	ENSG00000170852.10	KBTBD2			1.499		NP_076983.1	metabolic process	protein binding;RNA binding	79050	ENSG00000184967.6	NOC4L			-1.80832
XP_005263275.2	cell organization and biogenesis;metabolic process;regulation of biological process;transport	protein binding;transporter activity	79682		MLF1IP			1.497		NP_055454.1	metabolic process	protein binding	9652	ENSG00000198677.10	TTC37		RNA degradation	-1.79856
NP_444281.1	cell organization and biogenesis;metabolic process;regulation of biological process	catalytic activity	117143	ENSG00000152382.5	TADA1			1.497		XP_016864497.1	regulation of biological process;response to stimulus	protein binding	11346		SYNPO			-1.79856
XP_011520428.1	cell differentiation;cell organization and biogenesis;metabolic process;regulation of biological process;response to stimulus	catalytic activity;DNA binding;metal ion binding;protein binding	8554		PIAS1	Interferon type I signaling pathways; Androgen receptor signaling pathway; Interleukin-11 Signaling Pathway; TGF-beta Signaling Pathway		1.495		XP_006724642.1	cell organization and biogenesis;regulation of biological process;reproduction		23096		IQSEC2			-1.79533
XP_011512026.1	cell organization and biogenesis;cellular component movement;metabolic process;regulation of biological process;response to stimulus;transport		57728		WDR19			1.486		XP_011537169.1	cell organization and biogenesis;metabolic process;regulation of biological process	catalytic activity;DNA binding;metal ion binding;protein binding;RNA binding	84678		KDM2B			-1.78891
NP_001181927.1	cell organization and biogenesis;metabolic process;regulation of biological process	protein binding	22995	ENSG00000103995.13	CEP152			1.478		NP_001159725.1	cellular homeostasis;metabolic process;regulation of biological process;response to stimulus	catalytic activity;metal ion binding	6916	ENSG00000059377.16	TBXAS1	Prostaglandin Synthesis and Regulation; Eicosanoid Synthesis		-1.78571
NP_006485.2	cell differentiation;metabolic process;regulation of biological process	DNA binding	2077	ENSG00000105722.9	ERF			1.477		NP_001073883.2	cell organization and biogenesis;metabolic process;regulation of biological process;response to stimulus;transport	catalytic activity;motor activity;protein binding	440193	ENSG00000015133.18	CCDC88C	Ectoderm Differentiation		-1.78253
XP_016862456.1	cell differentiation;metabolic process;regulation of biological process;response to stimulus	catalytic activity;protein binding	590		BCHE	Irinotecan Pathway		1.476		NP_060334.2	metabolic process	protein binding	55656	ENSG00000164941.13	INTS8			-1.77936
XP_005270330.1	cell organization and biogenesis;metabolic process;regulation of biological process	nucleotide binding;protein binding;RNA binding	9221		NOLC1			1.476		XP_016865877.1	metabolic process	catalytic activity;nucleotide binding	221264		AK9			-1.76678
NP_055843.1	cell organization and biogenesis;metabolic process;regulation of biological process;response to stimulus	catalytic activity;nucleotide binding;protein binding;signal transducer activity	23043	ENSG00000154310.16	TNIK			1.475		NP_001121123.1	cellular homeostasis;defense response;metabolic process;regulation of biological process;response to stimulus;transport	catalytic activity;enzyme regulator activity;protein binding	4688	ENSG00000116701.14	NCF2	TYROBP Causal Network; VEGFA-VEGFR2 Signaling Pathway; Microglia Pathogen Phagocytosis Pathway; Brain-Derived Neurotrophic Factor (BDNF) signaling pathway	Phagosome; Leishmaniasis; Leukocyte transendothelial migration; Osteoclast differentiation	-1.76056
NP_612429.2	cell organization and biogenesis	protein binding	113146	ENSG00000185567.6	AHNAK2			1.471		NP_004915.2	cell organization and biogenesis;cellular component movement;regulation of biological process;response to stimulus;transport	DNA binding;metal ion binding;protein binding;RNA binding	81	ENSG00000282844.1; ENSG00000130402.11	ACTN4	Primary Focal Segmental Glomerulosclerosis FSGS; Striated Muscle Contraction; Arrhythmogenic Right Ventricular Cardiomyopathy	Regulation of actin cytoskeleton; Tight junction; Viral carcinogenesis; Systemic lupus erythematosus; Adherens junction; Arrhythmogenic right ventricular cardiomyopathy (ARVC); Leukocyte transendothelial migration; Focal adhesion; Amoebiasis	-1.75747
NP_001007552.2			101060211; 728911; 441521; 541465; 102723631	ENSG00000278289.4; ENSG00000273696.4; ENSG00000228836.8	CT45A7			1.471		NP_001162589.1	cellular homeostasis;regulation of biological process;transport	metal ion binding;protein binding;transporter activity	57620	ENSG00000109689.15	STIM2			-1.73913
NP_001035147.1	cell differentiation;cell organization and biogenesis;defense response;metabolic process;regulation of biological process;response to stimulus	protein binding	6696	ENSG00000118785.13	SPP1	Toll-like receptor signaling pathway; TYROBP Causal Network; Lung fibrosis; Regulation of toll-like receptor signaling pathway; TGF-beta Receptor Signaling; Focal Adhesion; Osteoclast Signaling; Focal Adhesion-PI3K-Akt-mTOR-signaling pathway; Brain-Derived Neurotrophic Factor (BDNF) signaling pathway; Osteopontin Signaling; Endochondral Ossification	ECM-receptor interaction; PI3K-Akt signaling pathway; Focal adhesion; Toll-like receptor signaling pathway	1.471		NP_620411.2	cellular component movement	protein binding	90952	ENSG00000149564.11	ESAM		Leukocyte transendothelial migration; Cell adhesion molecules (CAMs)	-1.7331
NP_079285.2	cell organization and biogenesis;metabolic process;regulation of biological process;transport	protein binding;transporter activity	9662	ENSG00000174799.10	CEP135			1.471		NP_001164015.1	cell communication;cell death;metabolic process;regulation of biological process;response to stimulus	catalytic activity;enzyme regulator activity;protein binding;signal transducer activity	192111		PGAM5			-1.7301
NP_001341968.1	cell organization and biogenesis;metabolic process;regulation of biological process;response to stimulus	catalytic activity;protein binding	8841		HDAC3	Cell Cycle		1.47		NP_002632.1	metabolic process;regulation of biological process	catalytic activity;protein binding	5277	ENSG00000165195.15	PIGA		Glycosylphosphatidylinositol (GPI)-anchor biosynthesis; Metabolic pathways	-1.72712
NP_077321.3	metabolic process	protein binding	79269	ENSG00000122741.15	DCAF10			1.469		NP_057190.2	cell organization and biogenesis;regulation of biological process;response to stimulus;transport	protein binding	23256	ENSG00000092108.20	SCFD1			-1.72414
XP_016881922.1	metabolic process;regulation of biological process	DNA binding;protein binding	170463		SSBP4			1.462		NP_001093.1	cell differentiation;cell organization and biogenesis;regulation of biological process;transport	metal ion binding;protein binding;RNA binding	87	ENSG00000072110.13	ACTN1	Arrhythmogenic Right Ventricular Cardiomyopathy; Regulation of Actin Cytoskeleton; Focal Adhesion	Leukocyte transendothelial migration; Focal adhesion; Amoebiasis; Regulation of actin cytoskeleton; Tight junction; Viral carcinogenesis; Systemic lupus erythematosus; Adherens junction; Arrhythmogenic right ventricular cardiomyopathy (ARVC)	-1.72117
NP_001231630.1	cell death;cell differentiation;cell proliferation;metabolic process;regulation of biological process;response to stimulus;transport	DNA binding;metal ion binding;protein binding;RNA binding	677		ZFP36L1			1.459		NP_002853.2	metabolic process;transport	catalytic activity;protein binding	5834	ENSG00000100994.11	PYGB	Glycogen Metabolism	Insulin resistance; Starch and sucrose metabolism; Insulin signaling pathway; Metabolic pathways; Glucagon signaling pathway	-1.71233
NP_061117.2	cell death;metabolic process;regulation of biological process;response to stimulus	protein binding;receptor activity;signal transducer activity	55504	ENSG00000127863.15	TNFRSF19		Cytokine-cytokine receptor interaction	1.454		NP_000629.3	cell differentiation;cell organization and biogenesis;regulation of biological process;response to stimulus;transport	protein binding;receptor activity	7448	ENSG00000109072.13	VTN	Focal Adhesion; Primary Focal Segmental Glomerulosclerosis FSGS; Inflammatory Response Pathway; Focal Adhesion-PI3K-Akt-mTOR-signaling pathway; Senescence and Autophagy in Cancer	Complement and coagulation cascades; PI3K-Akt signaling pathway; Proteoglycans in cancer; ECM-receptor interaction; Focal adhesion	-1.70358
NP_078838.1			79613	ENSG00000103047.7	TANGO6			1.454		NP_000292.1	cell differentiation;cell organization and biogenesis;cellular component movement;cellular homeostasis;coagulation;metabolic process;regulation of biological process;transport	catalytic activity;protein binding	5340	ENSG00000122194.18	PLG	Blood Clotting Cascade; Complement and Coagulation Cascades; Selenium Micronutrient Network; Vitamin B12 Metabolism; Folate Metabolism	Neuroactive ligand-receptor interaction; Staphylococcus aureus infection; Influenza A; Complement and coagulation cascades	-1.70068
NP_776195.2		protein binding	286451	ENSG00000181704.11	YIPF6			1.451		NP_061857.3	cell organization and biogenesis;metabolic process;regulation of biological process;response to stimulus	catalytic activity;DNA binding;protein binding	54434	ENSG00000084112.14	SSH1	Regulation of Actin Cytoskeleton	Regulation of actin cytoskeleton; Axon guidance	-1.69779
NP_036591.2	transport	metal ion binding;transporter activity	26521	ENSG00000150779.11	TIMM8B			1.451		NP_001005353.1	metabolic process;response to stimulus	catalytic activity;nucleotide binding	205	ENSG00000162433.14	AK4		Purine metabolism; Thiamine metabolism; Metabolic pathways	-1.69205
NP_055055.1	cell organization and biogenesis;cellular component movement;development;metabolic process;regulation of biological process;response to stimulus	metal ion binding;protein binding	8994	ENSG00000144791.9	LIMD1		Hippo signaling pathway -multiple species; Hippo signaling pathway	1.449		NP_005872.2	metabolic process	catalytic activity;nucleotide binding;protein binding	10295	ENSG00000103507.13	BCKDK			-1.68919
NP_001124463.1	regulation of biological process;response to stimulus;transport	nucleotide binding;protein binding	10525	ENSG00000280682.2; ENSG00000149428.18	HYOU1		Protein processing in endoplasmic reticulum	1.449		NP_001307661.1	cell organization and biogenesis;regulation of biological process	protein binding	822	ENSG00000042493.15	CAPG	TYROBP Causal Network		-1.67224
XP_006713890.1	metabolic process;regulation of biological process;transport	protein binding	9711		RUBCN			1.444		NP_653324.1	cell organization and biogenesis;metabolic process	DNA binding;metal ion binding;protein binding;RNA binding	153527	ENSG00000146007.10	ZMAT2		Spliceosome	-1.67224
NP_003214.1	cell organization and biogenesis;metabolic process;regulation of biological process;response to stimulus	DNA binding;protein binding	7023	ENSG00000090447.11	TFAP4		Proteoglycans in cancer	1.442		NP_002954.2	cell differentiation;defense response;regulation of biological process;response to stimulus;transport	metal ion binding;protein binding	6278	ENSG00000143556.8	S100A7			-1.66113
XP_011536030.1	metabolic process;regulation of biological process	metal ion binding;protein binding	10138		YAF2			1.441		NP_005944.1	cellular homeostasis;regulation of biological process;response to stimulus	metal ion binding;protein binding	4502	ENSG00000125148.6	MT2A	Copper homeostasis; Lung fibrosis; Zinc homeostasis	Mineral absorption	-1.66113
NP_003477.4	cell differentiation;cellular component movement;development;metabolic process;transport	protein binding;transporter activity	8140	ENSG00000103257.8	SLC7A5	Aryl Hydrocarbon Receptor Pathway	mTOR signaling pathway; Central carbon metabolism in cancer	1.439		NP_001005362.1	cell organization and biogenesis;metabolic process;regulation of biological process;response to stimulus;transport	catalytic activity;nucleotide binding;protein binding	1785	ENSG00000079805.16	DNM2	Synaptic Vesicle Pathway		-1.65837
XP_005259443.1	cell proliferation;regulation of biological process;response to stimulus	enzyme regulator activity;protein binding;RNA binding	9138		ARHGEF1	G13 Signaling Pathway; Regulation of Actin Cytoskeleton; EGF/EGFR Signaling Pathway; G Protein Signaling Pathways		1.437		NP_055866.1	cellular homeostasis;metabolic process;regulation of biological process;response to stimulus;transport	catalytic activity;metal ion binding;protein binding	23071	ENSG00000023318.7	ERP44			-1.65563
NP_006528.2	cell organization and biogenesis;metabolic process;regulation of biological process;response to stimulus	catalytic activity;DNA binding;metal ion binding;protein binding	9960	ENSG00000140455.16	USP3			1.437		NP_001020787.2	cell differentiation;development;regulation of biological process;response to stimulus	enzyme regulator activity;protein binding	83478	ENSG00000138639.17	ARHGAP24			-1.65563
NP_115584.1	cell organization and biogenesis;regulation of biological process;response to stimulus	metal ion binding;protein binding;receptor activity;signal transducer activity	84168	ENSG00000169604.19	ANTXR1		NOD-like receptor signaling pathway	1.431		NP_001171517.1	cell death;cell organization and biogenesis;defense response;regulation of biological process;response to stimulus	catalytic activity;nucleotide binding;protein binding	4599	ENSG00000157601.13	MX1		Measles; Influenza A	-1.64474
NP_001018119.1	cell differentiation;metabolic process;regulation of biological process	catalytic activity;metal ion binding;protein binding	8544	ENSG00000087842.10	PIR			1.427		NP_001265045.1	cell differentiation;cell organization and biogenesis;cellular component movement;development;regulation of biological process;response to stimulus	protein binding	3897	ENSG00000198910.12	L1CAM		Axon guidance; Cell adhesion molecules (CAMs)	-1.64204
XP_005258003.1	regulation of biological process		2124		EVI2B			1.421		NP_001248757.1	transport		84689	ENSG00000166928.10	MS4A14			-1.64204
NP_001036004.1	metabolic process;regulation of biological process	DNA binding;metal ion binding;protein binding;RNA binding	4150	ENSG00000103495.13	MAZ	Sudden Infant Death Syndrome (SIDS) Susceptibility Pathways		1.42		NP_001177874.1	cell death;cell organization and biogenesis;regulation of biological process;response to stimulus	metal ion binding;protein binding	7185	ENSG00000056558.10	TRAF1	EBV LMP1 signaling; TNF related weak inducer of apoptosis (TWEAK) Signaling Pathway; Apoptosis; Oxidative Damage; Apoptosis-related network due to altered Notch3 in ovarian cancer; RANKL/RANK (Receptor activator of NFKB (ligand)) Signaling Pathway; TNF alpha Signaling Pathway	Viral carcinogenesis; Small cell lung cancer; Epstein-Barr virus infection; Apoptosis; Pathways in cancer; TNF signaling pathway; Herpes simplex infection; Transcriptional misregulation in cancer; NF-kappa B signaling pathway	-1.64204
XP_016883889.1	cell division;cell organization and biogenesis;regulation of biological process	metal ion binding;protein binding	54069		MIS18A			1.419		XP_011534817.1	cell organization and biogenesis;regulation of biological process	protein binding	161176		SYNE3			-1.64204
NP_079539.2		metal ion binding;protein binding;RNA binding	80742	ENSG00000228186.10; ENSG00000206491.12; ENSG00000233564.10; ENSG00000223887.10; ENSG00000204576.11; ENSG00000223766.10; ENSG00000229202.10	PRR3			1.416		NP_036548.1	transport	protein binding;transporter activity	26953	ENSG00000137040.9	RANBP6			-1.64204
NP_001073861.1			57189	ENSG00000257093.6; ENSG00000262599.5	KIAA1147			1.416		XP_011525954.1	metabolic process;regulation of biological process;response to stimulus;transport	catalytic activity;enzyme regulator activity;protein binding	11140		CDC37	Aryl Hydrocarbon Receptor; TNF alpha Signaling Pathway		-1.63934
NP_006707.1	metabolic process;regulation of biological process	enzyme regulator activity;metal ion binding;protein binding	10926	ENSG00000006634.7	DBF4	Cell Cycle; DNA Replication	Cell cycle	1.409		NP_001121113.1	cell differentiation;cell organization and biogenesis	protein binding;structural molecule activity	3914	ENSG00000196878.14	LAMB3	Alpha 6 Beta 4 signaling pathway; Focal Adhesion; Focal Adhesion-PI3K-Akt-mTOR-signaling pathway	Small cell lung cancer; Pathways in cancer; PI3K-Akt signaling pathway; Focal adhesion; Amoebiasis; ECM-receptor interaction; Toxoplasmosis	-1.63934
NP_064703.1	metabolic process;regulation of biological process	enzyme regulator activity;protein binding	57018	ENSG00000163660.11	CCNL1			1.409		NP_002100.2	cell organization and biogenesis;metabolic process	catalytic activity;nucleotide binding;protein binding	3035	ENSG00000170445.12	HARS	Allograft Rejection	Aminoacyl-tRNA biosynthesis	-1.63666
NP_116023.2	metabolic process	catalytic activity	84720	ENSG00000165282.13	PIGO		Glycosylphosphatidylinositol (GPI)-anchor biosynthesis; Metabolic pathways	1.408		NP_000499.1	cell organization and biogenesis;coagulation;defense response;metabolic process;regulation of biological process;response to stimulus;transport	metal ion binding;protein binding;structural molecule activity	2243	ENSG00000171560.14	FGA	Blood Clotting Cascade; VEGFA-VEGFR2 Signaling Pathway	Complement and coagulation cascades; Platelet activation	-1.63399
NP_001131025.1	metabolic process;regulation of biological process	DNA binding;protein binding;RNA binding	9208	ENSG00000124831.18	LRRFIP1			1.407		NP_000413.1	cell death;cell organization and biogenesis;regulation of biological process;response to stimulus	protein binding;receptor activity;signal transducer activity;structural molecule activity	3872	ENSG00000128422.15	KRT17			-1.62866
NP_036516.1	metabolic process;regulation of biological process	DNA binding;metal ion binding;protein binding	26205	ENSG00000101216.10	GMEB2			1.406		NP_003079.1	cell organization and biogenesis;cell proliferation;cellular component movement;regulation of biological process	protein binding;RNA binding	6624	ENSG00000075618.17	FSCN1		MicroRNAs in cancer	-1.62866
XP_016874952.1	regulation of biological process;response to stimulus		51768		TM7SF3			1.398		NP_001306125.1	cell death;cellular component movement;defense response;metabolic process;regulation of biological process;response to stimulus;transport	metal ion binding;protein binding	6279		S100A8			-1.62602
XP_006715516.1	cellular homeostasis;regulation of biological process;transport	enzyme regulator activity;protein binding	25998		IBTK			1.395		NP_037451.1	metabolic process	antioxidant activity;catalytic activity;protein binding	29914	ENSG00000120942.13	UBIAD1			-1.62602
NP_001335112.1	regulation of biological process;transport	metal ion binding;protein binding	50618		ITSN2			1.394		NP_006254.1	metabolic process;regulation of biological process;response to stimulus;transport	enzyme regulator activity;protein binding	5720	ENSG00000092010.14	PSME1	Proteasome Degradation	Proteasome; Antigen processing and presentation	-1.62338
NP_001034974.1	metabolic process	catalytic activity	79147	ENSG00000181027.10	FKRP			1.39		NP_055874.2	cell organization and biogenesis	protein binding;structural molecule activity	83660	ENSG00000171914.16	TLN2		HTLV-I infection; Focal adhesion; Rap1 signaling pathway; Platelet activation	-1.61812
NP_001167448.1	cell organization and biogenesis;cellular component movement;coagulation;metabolic process;regulation of biological process;transport	protein binding	55604		LRRC16A			1.389		XP_011535921.1	cell organization and biogenesis;metabolic process	catalytic activity;nucleotide binding;protein binding;RNA binding	23438		HARS2			-1.61812
NP_113640.1	cell organization and biogenesis;metabolic process	catalytic activity;protein binding;RNA binding	83640	ENSG00000169612.3	FAM103A1			1.385		NP_060676.2	cell organization and biogenesis;regulation of biological process;response to stimulus;transport	protein binding;transporter activity	55737	ENSG00000069329.16	VPS35		Endocytosis	-1.61551
XP_016879874.1	metabolic process;regulation of biological process;transport	protein binding	23163		GGA3			1.385		NP_000498.2	cell organization and biogenesis;metabolic process;regulation of biological process;response to stimulus	catalytic activity;metal ion binding;nucleotide binding;protein binding	2203	ENSG00000165140.9	FBP1	Angiopoietin Like Protein 8 Regulatory Pathway; Glycolysis and Gluconeogenesis	Glycolysis / Gluconeogenesis; Carbon metabolism; Pentose phosphate pathway; Glucagon signaling pathway; Insulin signaling pathway; Metabolic pathways; AMPK signaling pathway; Fructose and mannose metabolism	-1.6129
NP_001229668.1		DNA binding;metal ion binding	51058	ENSG00000164011.17	ZNF691			1.384		NP_000909.2	cell organization and biogenesis;cellular homeostasis;metabolic process;regulation of biological process;response to stimulus	catalytic activity;metal ion binding;protein binding;RNA binding	5034	ENSG00000185624.14	P4HB		Protein processing in endoplasmic reticulum	-1.60514
XP_011517730.1	metabolic process	catalytic activity	22982		DIP2C			1.383		XP_005265227.2	cellular component movement;defense response;metabolic process;regulation of biological process;response to stimulus	catalytic activity;nucleotide binding;protein binding;receptor activity;signal transducer activity	4486		MST1R			-1.60256
XP_016864031.1	cellular homeostasis;transport	transporter activity	64116		SLC39A8	Zinc homeostasis		1.38		NP_001274362.1	regulation of biological process;transport	protein binding	27236	ENSG00000164144.15	ARFIP1			-1.6
NP_001107648.1	cell organization and biogenesis;metabolic process;regulation of biological process	DNA binding;metal ion binding;protein binding	121536	ENSG00000139154.14	AEBP2	Interactome of polycomb repressive complex 2 (PRC2); Histone Modifications; Mesodermal Commitment Pathway		1.379		NP_005989.3	cell organization and biogenesis;metabolic process;regulation of biological process;transport	nucleotide binding;protein binding;RNA binding	7203	ENSG00000163468.14	CCT3			-1.59744
NP_056451.3	metabolic process;regulation of biological process;response to stimulus	protein binding;RNA binding	8890	ENSG00000115211.15	EIF2B4	Translation Factors		1.379		XP_011520830.1	cellular homeostasis;metabolic process;regulation of biological process;response to stimulus;transport	protein binding;transporter activity	5310		PKD1			-1.59744
NP_689786.2	cell differentiation;cell organization and biogenesis;metabolic process;regulation of biological process;response to stimulus;transport	catalytic activity;metal ion binding;nucleotide binding;protein binding	158158	ENSG00000165105.9	RASEF			1.375		XP_016877890.1	metabolic process;regulation of biological process;transport	RNA binding	55192		DNAJC17			-1.59744
NP_001273432.1	metabolic process;regulation of biological process;response to stimulus;transport	enzyme regulator activity;nucleotide binding;protein binding	10808	ENSG00000120694.19	HSPH1			1.375		NP_036450.1	cell organization and biogenesis;cellular homeostasis;transport	metal ion binding;protein binding;transporter activity	3954	ENSG00000168924.14	LETM1			-1.5873
NP_001291415.1	cell organization and biogenesis;transport	metal ion binding;protein binding;transporter activity	26520	ENSG00000100575.13	TIMM9			1.374		XP_011524491.1	cell organization and biogenesis;regulation of biological process	protein binding	80206		FHOD3			-1.5873
NP_001305844.1	metabolic process;response to stimulus	protein binding	4045		LSAMP			1.373		XP_011515572.1			727957		HEATR7A			-1.58228
XP_006721823.1	regulation of biological process	metal ion binding;protein binding	201292		TRIM65			1.369		NP_001164014.1	cell communication;cell death;metabolic process;regulation of biological process;response to stimulus	catalytic activity;enzyme regulator activity;protein binding;signal transducer activity	192111	ENSG00000247077.6	PGAM5		TNF signaling pathway	-1.57978
NP_060392.3	cell organization and biogenesis;metabolic process	protein binding;RNA binding	55015	ENSG00000185246.17	PRPF39			1.369		NP_057154.2	cell organization and biogenesis;metabolic process	protein binding;RNA binding;structural molecule activity	51649	ENSG00000181610.12	MRPS23			-1.57729
NP_001341661.1	cell death;cell organization and biogenesis;metabolic process;regulation of biological process;response to stimulus;transport	protein binding;transporter activity	5074	ENSG00000177425.10	PAWR			1.367		NP_001265319.1	transport	protein binding;transporter activity	81539	ENSG00000111371.15	SLC38A1	Synaptic Vesicle Pathway		-1.57729
XP_005245715.1	regulation of biological process	protein binding;RNA binding	9898		UBAP2L			1.367		NP_000079.2	cell communication;cell differentiation;cell organization and biogenesis;cellular component movement;coagulation;metabolic process;regulation of biological process;response to stimulus;transport	metal ion binding;protein binding;structural molecule activity	1277	ENSG00000108821.13	COL1A1	Focal Adhesion-PI3K-Akt-mTOR-signaling pathway; Inflammatory Response Pathway; Focal Adhesion; miR-509-3p alteration of YAP1/ECM axis; Senescence and Autophagy in Cancer; Osteoblast Signaling	Protein digestion and absorption; Platelet activation; AGE-RAGE signaling pathway in diabetic complications; Focal adhesion; ECM-receptor interaction; Amoebiasis; PI3K-Akt signaling pathway	-1.5748
XP_011531933.1	cell differentiation;cell organization and biogenesis;cellular component movement;defense response;metabolic process;regulation of biological process;response to stimulus	catalytic activity;metal ion binding;protein binding	29072		SETD2			1.367		NP_001121093.1	metabolic process	catalytic activity;protein binding	2582	ENSG00000117308.14	GALE		Galactose metabolism; Amino sugar and nucleotide sugar metabolism; Metabolic pathways	-1.56495
XP_011536780.1	cell differentiation;cell organization and biogenesis;metabolic process;regulation of biological process	catalytic activity;metal ion binding;protein binding	51564		HDAC7	Cardiac Hypertrophic Response; Cell Cycle; VEGFA-VEGFR2 Signaling Pathway; MicroRNAs in cardiomyocyte hypertrophy		1.367		NP_001309906.1	cell differentiation;transport	transporter activity	94081	ENSG00000164466.12	SFXN1			-1.56495
NP_004530.1	metabolic process	catalytic activity;nucleotide binding	4677	ENSG00000134440.11	NARS	Photodynamic therapy-induced unfolded protein response	Aminoacyl-tRNA biosynthesis	1.366		NP_037444.2	cell organization and biogenesis;transport	protein binding	29911	ENSG00000095066.11	HOOK2			-1.56495
XP_011523731.1	metabolic process;regulation of biological process;response to stimulus	catalytic activity;metal ion binding;nucleotide binding;protein binding;signal transducer activity;structural molecule activity	8844		KSR1	TNF alpha Signaling Pathway; Brain-Derived Neurotrophic Factor (BDNF) signaling pathway	Tuberculosis; Ras signaling pathway	1.365		NP_002620.1	metabolic process;regulation of biological process;transport	catalytic activity;protein binding	5223; 643576	ENSG00000171314.8	PGAM1	Glycolysis and Gluconeogenesis; Cori Cycle	Central carbon metabolism in cancer; Biosynthesis of amino acids; Glycine, serine and threonine metabolism; Glycolysis / Gluconeogenesis; Carbon metabolism; Metabolic pathways; Glucagon signaling pathway	-1.5625
NP_057731.1			51337	ENSG00000130193.7	THEM6			1.36		NP_002721.1	cell communication;cell organization and biogenesis;cellular homeostasis;coagulation;metabolic process;regulation of biological process;response to stimulus	catalytic activity;metal ion binding;nucleotide binding;protein binding	5566	ENSG00000072062.13	PRKACA	IL-3 Signaling Pathway; Common Pathways Underlying Drug Addiction; Sterol Regulatory Element-Binding Proteins (SREBP) signalling; Follicle Stimulating Hormone (FSH) signaling pathway; Nicotine Activity on Dopaminergic Neurons; Sudden Infant Death Syndrome (SIDS) Susceptibility Pathways; Endochondral Ossification; Myometrial Relaxation and Contraction Pathways; G Protein Signaling Pathways; Mesode…	Longevity regulating pathway - multiple species; Epstein-Barr virus infection; Insulin secretion; Proteoglycans in cancer; Vibrio cholerae infection; Longevity regulating pathway; Viral carcinogenesis; Bile secretion; Pathways in cancer; Melanogenesis; GABAergic synapse; Regulation of lipolysis in adipocytes; Insulin signaling pathway; Circadian entrainment; Glucagon signaling pathway; Vasopressi…	-1.5625
XP_011523241.1	cell organization and biogenesis;metabolic process;regulation of biological process;response to stimulus;transport	enzyme regulator activity;protein binding	54828		BCAS3			1.358		NP_004572.3	cell organization and biogenesis;metabolic process;regulation of biological process	catalytic activity;metal ion binding;protein binding	5875	ENSG00000100949.14	RABGGTA			-1.56006
NP_001093207.1	metabolic process;regulation of biological process;response to stimulus	protein binding	84292	ENSG00000123154.11	WDR83			1.357		NP_065777.1	metabolic process;regulation of biological process	catalytic activity;metal ion binding	57486	ENSG00000123213.22	NLN		Renin-angiotensin system	-1.56006
XP_016873894.1	cell organization and biogenesis;cell proliferation;regulation of biological process		84280		BTBD10			1.357		NP_036269.1	metabolic process;regulation of biological process;response to stimulus	catalytic activity;metal ion binding	23576	ENSG00000153904.18	DDAH1	Mesodermal Commitment Pathway		-1.56006
XP_011522657.1		protein binding	146705		ENTHD2			1.355		NP_001129497.1	cell organization and biogenesis	metal ion binding;protein binding	5358	ENSG00000102024.17	PLS3			-1.55763
NP_001129120.1	cell organization and biogenesis;cellular component movement;metabolic process;regulation of biological process;response to stimulus	catalytic activity;protein binding;receptor activity;signal transducer activity	5796	ENSG00000273993.4; ENSG00000152894.14	PTPRK			1.353		NP_008868.3	metabolic process;regulation of biological process;response to stimulus	catalytic activity;protein binding;RNA binding	6613	ENSG00000188612.11	SUMO2		RNA transport	-1.55763
XP_005251524.1	cell differentiation;cell organization and biogenesis;cellular component movement;metabolic process;regulation of biological process	DNA binding	4781	ENSG00000147862.15	NFIB	Pathways Affected in Adenoid Cystic Carcinoma		1.351		NP_004043.3	cell death;cell differentiation;cell organization and biogenesis;cellular homeostasis;defense response;metabolic process;regulation of biological process;response to stimulus;transport	protein binding	664	ENSG00000176171.11	BNIP3	Photodynamic therapy-induced HIF-1 survival signaling	Legionellosis; FoxO signaling pathway	-1.55521
NP_008919.3	metabolic process;regulation of biological process;response to stimulus	catalytic activity;metal ion binding	9510	ENSG00000154734.14	ADAMTS1	Endochondral Ossification; VEGFA-VEGFR2 Signaling Pathway		1.35		NP_061984.2	cell organization and biogenesis;regulation of biological process;response to stimulus	protein binding;receptor activity;signal transducer activity	3122	ENSG00000204287.13; ENSG00000227993.9; ENSG00000277263.1	HLA-DRA	Cytokines and Inflammatory Response; Allograft Rejection	Systemic lupus erythematosus; HTLV-I infection; Epstein-Barr virus infection; Antigen processing and presentation; Inflammatory bowel disease (IBD); Staphylococcus aureus infection; Phagosome; Cell adhesion molecules (CAMs); Hematopoietic cell lineage; Influenza A; Herpes simplex infection; Leishmaniasis; Rheumatoid arthritis; Autoimmune thyroid disease; Allograft rejection; Intestinal immune net…	-1.55521
NP_001264900.1	cellular component movement;metabolic process;response to stimulus	catalytic activity;nucleotide binding	84197	ENSG00000185900.9	SGK196			1.35		XP_011512864.1	regulation of biological process;response to stimulus		3127		HLA-DRB5	Allograft Rejection		-1.55521
NP_872282.1	metabolic process	catalytic activity;nucleotide binding	51004	ENSG00000119723.16	COQ6		Metabolic pathways; Ubiquinone and other terpenoid-quinone biosynthesis	1.348		XP_011525024.1	cell death;regulation of biological process;response to stimulus	protein binding	27113		BBC3	Integrated Cancer pathway; Apoptosis; Photodynamic therapy-induced unfolded protein response; TP53 Network		-1.5528
NP_001317592.1	metabolic process;regulation of biological process;response to stimulus	catalytic activity;protein binding	3157	ENSG00000112972.14	HMGCS1	SREBF and miR33 in cholesterol and lipid homeostasis; Endochondral Ossification; Sterol Regulatory Element-Binding Proteins (SREBP) signalling; Cholesterol Biosynthesis	Valine, leucine and isoleucine degradation; Synthesis and degradation of ketone bodies; Metabolic pathways; Butanoate metabolism; Terpenoid backbone biosynthesis	1.345		NP_001304818.1	metabolic process	catalytic activity;metal ion binding;protein binding	83940		TATDN1			-1.54799
XP_011508685.1		protein binding	7260		TSSC1			1.345		XP_016855583.1	cell division;cell organization and biogenesis;cell proliferation;development;metabolic process	protein binding	10726		NUDC			-1.5456
NP_001137498.1	cell death;metabolic process;response to stimulus	catalytic activity;nucleotide binding;protein binding	27158	ENSG00000188566.13	NDOR1			1.344		XP_006715990.1	regulation of biological process;transport	protein binding	285966	ENSG00000170379.19	TCAF2			-1.5456
XP_016856142.1	cell differentiation;cell organization and biogenesis;development;metabolic process;regulation of biological process;response to stimulus	catalytic activity;metal ion binding;protein binding	2140		EYA3			1.341		NP_005473.1	metabolic process	catalytic activity;protein binding	10026	ENSG00000142892.14	PIGK		Glycosylphosphatidylinositol (GPI)-anchor biosynthesis; Metabolic pathways	-1.5456
NP_001155000.1	regulation of biological process;response to stimulus	protein binding	401387	ENSG00000240720.7	LRRD1			1.341		NP_714923.1	cell organization and biogenesis;metabolic process;regulation of biological process	catalytic activity;nucleotide binding	150465	ENSG00000114999.7	TTL			-1.54083
NP_036537.1	cell organization and biogenesis;metabolic process;transport	catalytic activity	23463	ENSG00000116237.15	ICMT		Terpenoid backbone biosynthesis	1.34		NP_056271.3	metabolic process;regulation of biological process	protein binding;RNA binding	25920	ENSG00000188986.6	COBRA1			-1.5361
XP_005247639.1	metabolic process;regulation of biological process;transport	catalytic activity;protein binding	55486		PARL			1.339		NP_612430.2			113174	ENSG00000166788.9	SAAL1			-1.5361
NP_002385.3	cell growth;cellular component movement;metabolic process;response to stimulus;transport	catalytic activity;protein binding;RNA binding;transporter activity	6520	ENSG00000168003.16	SLC3A2		mTOR signaling pathway; Protein digestion and absorption	1.338		NP_783316.2	regulation of biological process;response to stimulus	metal ion binding	4493	ENSG00000169715.14	MT1E	Copper homeostasis; Zinc homeostasis	Mineral absorption	-1.5361
NP_057269.1			51155	ENSG00000189159.15	HN1			1.338		NP_002261.3	cellular component movement;regulation of biological process;transport	protein binding;RNA binding;transporter activity	3842	ENSG00000083312.17	TNPO1			-1.53374
NP_000363.1	cell proliferation;metabolic process;response to stimulus	catalytic activity;metal ion binding;protein binding	7299	ENSG00000077498.8	TYR	Dopamine metabolism	Metabolic pathways; Tyrosine metabolism; Melanogenesis; Riboflavin metabolism	1.336		XP_005272318.1	cell differentiation;metabolic process;regulation of biological process	catalytic activity;nucleotide binding;protein binding	1487		CTBP1	Wnt Signaling Pathway and Pluripotency; Wnt Signaling Pathway Netpath		-1.53374
NP_001338711.1	cell death;metabolic process;regulation of biological process	enzyme regulator activity;protein binding	22900	ENSG00000105483.17	CARD8	Nucleotide-binding Oligomerization Domain (NOD) pathway		1.335		NP_064581.2	cell organization and biogenesis;metabolic process;response to stimulus	protein binding	56949	ENSG00000076924.11	XAB2		Spliceosome	-1.53139
NP_001076438.1		protein binding	55216	ENSG00000150776.17	NKAPD1			1.335		NP_001289979.1	cell division;regulation of biological process	protein binding	22924	ENSG00000084764.10	MAPRE3			-1.53139
NP_003332.1	cell organization and biogenesis;metabolic process;regulation of biological process	catalytic activity;nucleotide binding;protein binding	7324	ENSG00000170142.11	UBE2E1	Photodynamic therapy-induced unfolded protein response	Ubiquitin mediated proteolysis	1.334		XP_011516649.1	cell death;cellular homeostasis;metabolic process;regulation of biological process;response to stimulus	catalytic activity;metal ion binding;protein binding	2021		ENDOG			-1.53139
XP_011536382.1	metabolic process;regulation of biological process		23389		MED13L			1.334		NP_006382.1	defense response;regulation of biological process;response to stimulus;transport	enzyme regulator activity;protein binding;transporter activity	10527	ENSG00000205339.9	IPO7			-1.52672
NP_001257655.1	cell death;metabolic process;regulation of biological process	enzyme regulator activity;protein binding	23786	ENSG00000099968.17	BCL2L13	Regulation of Apoptosis by Parathyroid Hormone-related Protein		1.333		NP_061945.1	cell organization and biogenesis;transport	protein binding	54557	ENSG00000197860.9	SGTB			-1.52672
XP_016860473.1	metabolic process	catalytic activity	79828		METTL8			1.333		NP_000937.1	cell organization and biogenesis;cellular homeostasis;metabolic process	catalytic activity;DNA binding;metal ion binding	5557	ENSG00000198056.13	PRIM1	DNA Replication; Retinoblastoma (RB) in Cancer; G1 to S cell cycle control	Metabolic pathways; DNA replication; Pyrimidine metabolism; Purine metabolism	-1.52439
NP_079104.3	cell death		79886	ENSG00000120159.11	CAAP1			1.332		NP_000512.1	cell organization and biogenesis;cellular component movement;cellular homeostasis;metabolic process;regulation of biological process;reproduction;response to stimulus;transport	catalytic activity;protein binding	3074		HEXB		Glycosphingolipid biosynthesis - ganglio series; Metabolic pathways; Glycosaminoglycan degradation; Other glycan degradation; Glycosphingolipid biosynthesis - globo and isoglobo series; Amino sugar and nucleotide sugar metabolism; Lysosome	-1.52207
NP_001265048.1	metabolic process;regulation of biological process	DNA binding;metal ion binding	7745	ENSG00000198315.10	ZKSCAN8			1.332		NP_000176.2	coagulation;metabolic process;regulation of biological process;response to stimulus	enzyme regulator activity	3053	ENSG00000099937.10	SERPIND1	Complement and Coagulation Cascades	Complement and coagulation cascades	-1.52207
NP_663782.2	regulation of biological process;transport	protein binding;transporter activity	162	ENSG00000100280.16	AP1B1			1.33		XP_006719435.1	cell organization and biogenesis;regulation of biological process;transport	protein binding	353116		RILPL1			-1.52207
XP_016883947.1	metabolic process	catalytic activity;metal ion binding;protein binding	7267		TTC3			1.33		NP_004452.1	cell organization and biogenesis;metabolic process;regulation of biological process	catalytic activity;nucleotide binding;protein binding;RNA binding	2193	ENSG00000179115.10	FARSA		Aminoacyl-tRNA biosynthesis	-1.51515
NP_005620.1	metabolic process;transport	transporter activity	6535	ENSG00000130821.15	SLC6A8	NRF2 pathway		1.328		NP_001014446.1			132299	ENSG00000145247.11	OCIAD2			-1.51515
NP_001185610.1	regulation of biological process;transport	protein binding	54741	ENSG00000213625.8	LEPROT			1.328		XP_016870146.1	cell differentiation;cell organization and biogenesis;cellular component movement;defense response;metabolic process;regulation of biological process;response to stimulus;transport	catalytic activity;DNA binding;enzyme regulator activity;metal ion binding;protein binding;RNA binding;structural molecule activity	301		ANXA1	Prostaglandin Synthesis and Regulation; VEGFA-VEGFR2 Signaling Pathway		-1.51286
XP_011537059.1	cell organization and biogenesis;regulation of biological process;transport	protein binding	80184		CEP290			1.328		NP_001164006.1	cell growth;regulation of biological process	catalytic activity;nucleotide binding;RNA binding	55210	ENSG00000197785.13	ATAD3A			-1.51057
NP_001374.3	cell proliferation;metabolic process	catalytic activity;protein binding	1801	ENSG00000108963.17	DPH1			1.327		NP_859067.2	cell division;cell organization and biogenesis;cellular component movement;metabolic process;regulation of biological process	catalytic activity	201161	ENSG00000166582.9	CENPV			-1.51057
NP_851320.1	regulation of biological process;response to stimulus		160897	ENSG00000152749.7	GPR180			1.327		NP_001337014.1	cell organization and biogenesis	protein binding	219285	ENSG00000177409.11	SAMD9L			-1.51057
NP_005054.3	metabolic process;regulation of biological process	catalytic activity;metal ion binding	6319	ENSG00000099194.5	SCD	Fatty Acid Biosynthesis; PPAR signaling pathway; Sterol Regulatory Element-Binding Proteins (SREBP) signalling; SREBF and miR33 in cholesterol and lipid homeostasis; Adipogenesis; Angiopoietin Like Protein 8 Regulatory Pathway; Liver X Receptor Pathway	Biosynthesis of unsaturated fatty acids; PPAR signaling pathway; Fatty acid metabolism; AMPK signaling pathway	1.326		NP_004690.1		RNA binding	9130	ENSG00000071859.14	FAM50A			-1.5083
NP_054766.1			28974	ENSG00000104979.8	C19orf53			1.325		NP_689413.1	cell organization and biogenesis;regulation of biological process;transport	protein binding	27131	ENSG00000089006.16	SNX5		Endocytosis	-1.50602
NP_055504.2	cell differentiation;cell organization and biogenesis;regulation of biological process;response to stimulus	protein binding	55619	ENSG00000135905.18	DOCK10			1.324		XP_005259732.1	regulation of biological process;response to stimulus		91304		TMEM259			-1.50602
NP_001273586.1	metabolic process	catalytic activity	137695	ENSG00000167904.14	TMEM68			1.324		NP_001193725.1	cell death;cell organization and biogenesis;metabolic process;response to stimulus;transport	catalytic activity;metal ion binding;nucleotide binding;protein binding;RNA binding	5315		PKM	Photodynamic therapy-induced HIF-1 survival signaling; Glycolysis and Gluconeogenesis		-1.50376
NP_079321.3	cell organization and biogenesis;regulation of biological process;response to stimulus	protein binding	80115	ENSG00000128298.16	BAIAP2L2			1.324		NP_001619.1	metabolic process;regulation of biological process;response to stimulus	catalytic activity;protein binding	231	ENSG00000085662.13	AKR1B1	Polyol Pathway; Metapathway biotransformation	Pentose and glucuronate interconversions; Galactose metabolism; Fructose and mannose metabolism; Metabolic pathways; Glycerolipid metabolism	-1.5015
NP_001332772.1	development	protein binding	79173		C19orf57			1.323		NP_006087.2	cell organization and biogenesis;regulation of biological process;response to stimulus	protein binding	10397	ENSG00000104419.14	NDRG1	VEGFA-VEGFR2 Signaling Pathway		-1.5015
NP_116179.2	regulation of biological process;response to stimulus;transport	protein binding;transporter activity	84876		ORAI1		Platelet activation; Aldosterone synthesis and secretion; Calcium signaling pathway; Renin secretion; cAMP signaling pathway; Primary immunodeficiency	1.322		NP_001254479.2	cell organization and biogenesis;cellular component movement;metabolic process;regulation of biological process;response to stimulus;transport	catalytic activity;metal ion binding;nucleotide binding;protein binding;structural molecule activity	7273	ENSG00000155657.26	TTN	Striated Muscle Contraction		-1.49925
NP_899196.1	metabolic process;regulation of biological process	catalytic activity;metal ion binding;protein binding	51132	ENSG00000131263.12	RLIM			1.322		NP_877496.1	cell death;cell organization and biogenesis;cellular component movement;regulation of biological process;response to stimulus;transport	protein binding	63916	ENSG00000062598.17	ELMO2		Bacterial invasion of epithelial cells; Shigellosis	-1.49477
NP_848934.1	metabolic process;regulation of biological process;transport	catalytic activity	137964	ENSG00000158669.11	AGPAT6		Glycerolipid metabolism; Metabolic pathways; Glycerophospholipid metabolism	1.319		NP_115515.2	cell organization and biogenesis;regulation of biological process;transport	enzyme regulator activity;protein binding	84079	ENSG00000105186.15	ANKRD27			-1.49477
XP_016869392.1	metabolic process;regulation of biological process	DNA binding;protein binding	84232		MAF1			1.319		NP_001290386.1	regulation of biological process	protein binding	9675	ENSG00000101407.12	TTI1		mTOR signaling pathway	-1.49254
NP_006537.3	cell proliferation;regulation of biological process;transport	protein binding;RNA binding;translation regulator activity	10642	ENSG00000159217.9	IGF2BP1	Brain-Derived Neurotrophic Factor (BDNF) signaling pathway; eIF5A regulation in response to inhibition of the nuclear export system	MicroRNAs in cancer	1.318		NP_001340122.1	cell organization and biogenesis;development;metabolic process;response to stimulus	catalytic activity;metal ion binding	10585		POMT1		Other types of O-glycan biosynthesis	-1.49254
NP_004493.3	cell differentiation;development;metabolic process;regulation of biological process	DNA binding;protein binding	3217	ENSG00000260027.4	HOXB7			1.318		NP_057146.1	cell organization and biogenesis;metabolic process	protein binding	51647	ENSG00000166595.11	FAM96B			-1.49254
NP_004436.4	cell proliferation;defense response;metabolic process;regulation of biological process;response to stimulus;transport	catalytic activity;nucleotide binding;protein binding;receptor activity;signal transducer activity	2051	ENSG00000106123.11	EPHB6		Axon guidance	1.317		XP_005258164.1	cell organization and biogenesis;regulation of biological process	protein binding	55125		CEP192	Gastric Cancer Network 1		-1.49031
NP_001156730.1	metabolic process	catalytic activity;protein binding	55793		MINDY1			1.317		XP_016870505.1	cell organization and biogenesis;metabolic process;regulation of biological process;transport	DNA binding;enzyme regulator activity;protein binding	6418		SET			-1.49031
XP_006712803.1	cellular component movement;transport	metal ion binding;protein binding	79083		MLPH			1.316		XP_016868944.1	cell differentiation;cell organization and biogenesis;metabolic process;regulation of biological process	DNA binding	4603		MYBL1			-1.48588
NP_699205.1			256586	ENSG00000140280.13	LYSMD2			1.315		XP_016858810.1	cell differentiation	protein binding;RNA binding	129831		RBM45			-1.48588
NP_932343.1		RNA binding	148423	ENSG00000162642.13	C1orf52			1.314		NP_573566.2	cellular component movement;metabolic process;regulation of biological process;transport	catalytic activity;DNA binding;protein binding;RNA binding	10128	ENSG00000138095.18	LRPPRC			-1.48368
NP_987101.1	cell organization and biogenesis;regulation of biological process;response to stimulus;transport	protein binding;RNA binding;structural molecule activity	9908	ENSG00000138757.14	G3BP2			1.314		NP_001243547.1	cell organization and biogenesis	protein binding;structural molecule activity	10844	ENSG00000130640.13	TUBGCP2			-1.48368
NP_067642.1	metabolic process;regulation of biological process;response to stimulus	protein binding;signal transducer activity	59345	ENSG00000114450.9	GNB4	Chemokine signaling pathway; Myometrial Relaxation and Contraction Pathways; Focal Adhesion-PI3K-Akt-mTOR-signaling pathway; Calcium Regulation in the Cardiac Cell	Ras signaling pathway; Morphine addiction; Dopaminergic synapse; Cholinergic synapse; GABAergic synapse; Glutamatergic synapse; Pathways in cancer; PI3K-Akt signaling pathway; Circadian entrainment; Chemokine signaling pathway; Serotonergic synapse; Alcoholism; Retrograde endocannabinoid signaling	1.312		NP_002309.1	cell organization and biogenesis;cell proliferation;cellular component movement;metabolic process;regulation of biological process;response to stimulus;transport	catalytic activity;metal ion binding;protein binding;receptor activity	4017	ENSG00000134013.15	LOXL2	Canonical and Non-Canonical TGF-B signaling		-1.48148
NP_808211.1	metabolic process;regulation of biological process;response to stimulus	catalytic activity;protein binding	8612	ENSG00000141934.9	PPAP2C	Triacylglyceride Synthesis		1.312		XP_011507500.1	cell organization and biogenesis;metabolic process;regulation of biological process;response to stimulus	protein binding	128239		IQGAP3			-1.47929
NP_001001503.1	cell organization and biogenesis;metabolic process;transport	catalytic activity;RNA binding	4731	ENSG00000160194.17	NDUFV3	Electron Transport Chain; Oxidative phosphorylation	Oxidative phosphorylation; Parkinson's disease; Non-alcoholic fatty liver disease (NAFLD); Alzheimer's disease; Huntington's disease; Metabolic pathways	1.312		NP_001317455.1		catalytic activity;protein binding	81888	ENSG00000178922.16	HYI			-1.47929
XP_011521388.1	metabolic process;regulation of biological process	catalytic activity;nucleotide binding;protein binding	4597		MVD	Cholesterol Biosynthesis		1.311		NP_659486.2	metabolic process	catalytic activity;protein binding	134510	ENSG00000164332.7	UBLCP1			-1.4771
NP_001129690.1		protein binding	55092	ENSG00000171729.13	TMEM51			1.311		NP_067067.1	cell communication;regulation of biological process;response to stimulus	catalytic activity;nucleotide binding;protein binding	58528	ENSG00000025039.14	RRAGD	Target Of Rapamycin (TOR) Signaling	mTOR signaling pathway	-1.4771
NP_919268.1	cell organization and biogenesis;transport	protein binding	163786	ENSG00000156876.9	SASS6			1.309		NP_065108.1	cell death;metabolic process;regulation of biological process;response to stimulus	catalytic activity;protein binding	57103	ENSG00000078237.6	TIGAR		Fructose and mannose metabolism; Central carbon metabolism in cancer	-1.47493
NP_001243711.1	cell death;cell division;cell organization and biogenesis;regulation of biological process	catalytic activity;metal ion binding;nucleotide binding;protein binding;structural molecule activity	5414	ENSG00000108387.14	SEPT4			1.309		NP_004346.1	cell organization and biogenesis;cell proliferation;cellular component movement;defense response;metabolic process;regulation of biological process;response to stimulus;transport	protein binding;receptor activity;signal transducer activity	972	ENSG00000019582.14	CD74			-1.47493
NP_003250.3	cell organization and biogenesis;regulation of biological process;transport	protein binding	7087	ENSG00000105376.4	ICAM5			1.309		NP_001308758.1			55088	ENSG00000165813.18	CCDC186			-1.47275
NP_689613.1			132720		C4orf32			1.308		NP_005946.2	metabolic process;regulation of biological process;response to stimulus	DNA binding;metal ion binding;protein binding	4520	ENSG00000188786.9	MTF1	Copper homeostasis; Zinc homeostasis		-1.47275
NP_057501.2	cellular homeostasis;metabolic process;regulation of biological process	catalytic activity;metal ion binding;protein binding	51218	ENSG00000182512.4	GLRX5			1.306		NP_002258.2	cell organization and biogenesis;regulation of biological process;transport	protein binding;transporter activity	3839	ENSG00000102753.9	KPNA3			-1.46843
NP_005313.1	cell organization and biogenesis;regulation of biological process	DNA binding;protein binding;RNA binding	3009	ENSG00000184357.4	HIST1H1B			1.305		XP_011520947.1	cell division;metabolic process;regulation of biological process;response to stimulus	catalytic activity;nucleotide binding;protein binding;RNA binding	7329	ENSG00000103275.19	UBE2I	Androgen receptor signaling pathway; TGF-beta Signaling Pathway		-1.46843
XP_016876206.1	cell death;cell proliferation;metabolic process;regulation of biological process;response to stimulus	DNA binding;protein binding	7027		TFDP1	Retinoblastoma (RB) in Cancer; Cell Cycle; TGF-beta Signaling Pathway; G1 to S cell cycle control		1.305		NP_001191819.1	cell organization and biogenesis;metabolic process;response to stimulus;transport	catalytic activity;nucleotide binding;protein binding;RNA binding	100534599; 339122; 57461	ENSG00000261796.1	ISY1-RAB43		Spliceosome	-1.46843
NP_003381.1	cell division;cell organization and biogenesis;metabolic process;regulation of biological process	catalytic activity;metal ion binding;nucleotide binding;protein binding	7465	ENSG00000166483.10	WEE1	Retinoblastoma (RB) in Cancer; G1 to S cell cycle control; Cell Cycle	Cell cycle	1.304		XP_005246461.1	cell differentiation;cell organization and biogenesis;cellular component movement;defense response;metabolic process;regulation of biological process;response to stimulus;transport	enzyme regulator activity;protein binding	2335		FN1	Senescence and Autophagy in Cancer; TGF-beta Signaling Pathway; Regulation of Actin Cytoskeleton; Inflammatory Response Pathway; Focal Adhesion		-1.46628
NP_060823.3	cell division;cell organization and biogenesis	DNA binding;protein binding	55320	ENSG00000129534.13	MIS18BP1			1.304		NP_001099009.1	metabolic process;regulation of biological process	DNA binding;metal ion binding;protein binding	65986	ENSG00000205189.11	ZBTB10			-1.46628
XP_006720617.1	cell organization and biogenesis;cell proliferation;regulation of biological process	protein binding	50810		HDGFRP3			1.303		NP_005132.2	cell organization and biogenesis;coagulation;defense response;metabolic process;regulation of biological process;response to stimulus;transport	protein binding;structural molecule activity	2244	ENSG00000171564.11	FGB	Complement and Coagulation Cascades; VEGFA-VEGFR2 Signaling Pathway; Blood Clotting Cascade	Complement and coagulation cascades; Platelet activation	-1.46413
NP_001138847.1	metabolic process;regulation of biological process;response to stimulus	catalytic activity;metal ion binding	121642	ENSG00000189046.10	ALKBH2			1.303		NP_001137359.1	cell differentiation;cell organization and biogenesis;cell proliferation;metabolic process;regulation of biological process;response to stimulus	protein binding;signal transducer activity	9318	ENSG00000166200.14	COPS2			-1.46413
NP_003086.1	cell organization and biogenesis;metabolic process;transport	protein binding;RNA binding	6636	ENSG00000139343.10	SNRPF	mRNA Processing	Spliceosome	1.303		NP_620061.2	cellular component movement;metabolic process	catalytic activity;nucleotide binding	5232	ENSG00000170950.5	PGK2	Cori Cycle; Glycolysis and Gluconeogenesis	Glycolysis / Gluconeogenesis; Biosynthesis of amino acids; Metabolic pathways; Carbon metabolism	-1.46413
NP_060053.2	regulation of biological process	metal ion binding;protein binding	54765	ENSG00000166326.6	TRIM44			1.302		NP_055601.2	cell organization and biogenesis;regulation of biological process;response to stimulus	protein binding	9828	ENSG00000110237.3	ARHGEF17			-1.46413
XP_011518611.1			6764		ST5			1.302		NP_001189360.1	cell proliferation;cellular homeostasis;defense response;metabolic process;regulation of biological process;response to stimulus	antioxidant activity;catalytic activity;protein binding;RNA binding	5052	ENSG00000117450.13	PRDX1	Selenium Micronutrient Network; Androgen receptor signaling pathway; NRF2 pathway	Peroxisome	-1.46199
NP_001161299.2	cell organization and biogenesis;metabolic process;regulation of biological process;response to stimulus	DNA binding;protein binding	7942	ENSG00000112561.17	TFEB	PI3K-AKT-mTOR signaling pathway and therapeutic opportunities		1.302		NP_001280569.1	cell organization and biogenesis;transport		23325	ENSG00000136051.13	WASHC4			-1.46199
XP_005247645.1	cell proliferation		55573		CDV3			1.301		NP_001561.3	defense response;metabolic process;regulation of biological process;response to stimulus	catalytic activity;nucleotide binding;protein binding	3656	ENSG00000134070.4	IRAK2	Structural Pathway of Interleukin 1 (IL-1); IL-1 signaling pathway; Regulation of toll-like receptor signaling pathway	Neurotrophin signaling pathway; Tuberculosis	-1.46199
NP_002072.2	cell differentiation;cellular component movement;metabolic process;regulation of biological process	metal ion binding;protein binding	2817	ENSG00000063660.8	GPC1	VEGFA-VEGFR2 Signaling Pathway	Proteoglycans in cancer	1.301		XP_016859681.1	cell division;cell organization and biogenesis;regulation of biological process;response to stimulus	nucleotide binding;protein binding	4735		SEPT2			-1.45985
NP_004865.1	cell organization and biogenesis;metabolic process;regulation of biological process;response to stimulus	enzyme regulator activity;nucleotide binding;protein binding;RNA binding;signal transducer activity	9530	ENSG00000156735.10	BAG4	Oxidative Damage	TNF signaling pathway	1.301		NP_001337414.1	cell organization and biogenesis;cellular component movement;regulation of biological process;response to stimulus;transport	protein binding	10487		CAP1	Insulin Signaling; Angiopoietin Like Protein 8 Regulatory Pathway		-1.45985
NP_078908.1	cell organization and biogenesis;metabolic process;regulation of biological process	catalytic activity;DNA binding;metal ion binding;protein binding	79685	ENSG00000164576.11	SAP30L			1.3		NP_005101.1	metabolic process	catalytic activity;protein binding	9945	ENSG00000131459.12	GFPT2		Metabolic pathways; Insulin resistance; Alanine, aspartate and glutamate metabolism; Amino sugar and nucleotide sugar metabolism	-1.45985
NP_919047.2	cell differentiation;development;metabolic process;regulation of biological process;response to stimulus;transport	DNA binding	64764	ENSG00000182158.14	CREB3L2	TYROBP Causal Network; Focal Adhesion-PI3K-Akt-mTOR-signaling pathway	TNF signaling pathway; cAMP signaling pathway; Aldosterone synthesis and secretion; Adrenergic signaling in cardiomyocytes; cGMP-PKG signaling pathway; Cholinergic synapse; Viral carcinogenesis; Vasopressin-regulated water reabsorption; Melanogenesis; Prostate cancer; PI3K-Akt signaling pathway; Hepatitis B; Estrogen signaling pathway; Glucagon signaling pathway; Dopaminergic synapse; Alcoholism;…	1.3		NP_001245321.1	response to stimulus	catalytic activity;nucleotide binding;protein binding	81570	ENSG00000162129.12	CLPB			-1.45773
NP_004095.4	cell differentiation;metabolic process;regulation of biological process;response to stimulus	catalytic activity;nucleotide binding;protein binding;RNA binding	2194	ENSG00000169710.8	FASN	SREBF and miR33 in cholesterol and lipid homeostasis; Angiopoietin Like Protein 8 Regulatory Pathway; AMP-activated Protein Kinase (AMPK) Signaling; Liver X Receptor Pathway; Fatty Acid Biosynthesis; Sterol Regulatory Element-Binding Proteins (SREBP) signalling	Metabolic pathways; Fatty acid biosynthesis; Fatty acid metabolism; AMPK signaling pathway; Insulin signaling pathway	1.299		NP_001337410.1	cell organization and biogenesis;cellular component movement;regulation of biological process;response to stimulus;transport	protein binding	10487		CAP1	Insulin Signaling; Angiopoietin Like Protein 8 Regulatory Pathway		-1.45773
NP_778225.1	cell organization and biogenesis	DNA binding;protein binding	128312	ENSG00000196890.4	HIST3H2BB		Alcoholism; Viral carcinogenesis; Systemic lupus erythematosus	1.299		NP_005130.1	defense response;regulation of biological process;response to stimulus;transport	enzyme regulator activity;metal ion binding;protein binding	306	ENSG00000138772.12	ANXA3	Prostaglandin Synthesis and Regulation		-1.45773
XP_011537072.1	cell growth;cell organization and biogenesis;metabolic process;regulation of biological process;response to stimulus	catalytic activity;DNA binding;metal ion binding;protein binding	8085		KMT2D			1.299		XP_016868179.1	cell division;cell organization and biogenesis;regulation of biological process	protein binding	8379		MAD1L1	Cell Cycle		-1.45773
XP_016884772.1	metabolic process;regulation of biological process;response to stimulus	protein binding	140462		ASB9			1.297		NP_000101.2	metabolic process	catalytic activity;metal ion binding;nucleotide binding;protein binding	1806	ENSG00000188641.12	DPYD	TYROBP Causal Network; Fluoropyrimidine Activity	Pantothenate and CoA biosynthesis; Drug metabolism - other enzymes; Metabolic pathways; beta-Alanine metabolism; Pyrimidine metabolism	-1.45773
NP_003253.1	cell organization and biogenesis;transport	receptor activity;transporter activity	7095	ENSG00000008952.16	SEC62		Protein processing in endoplasmic reticulum; Protein export	1.296		NP_002412.1	cell organization and biogenesis;cellular component movement;metabolic process;regulation of biological process	catalytic activity;metal ion binding	4312	ENSG00000196611.4	MMP1	Photodynamic therapy-induced NF-kB survival signaling; Oncostatin M Signaling Pathway; Matrix Metalloproteinases; PPAR signaling pathway; Quercetin and Nf-kB/ AP-1 Induced Cell Apoptosis; Bladder Cancer; TGF-beta Signaling Pathway; Hepatitis C and Hepatocellular Carcinoma	Rheumatoid arthritis; Pathways in cancer; Bladder cancer; PPAR signaling pathway	-1.4556
XP_005250558.1	defense response;metabolic process;regulation of biological process;response to stimulus	catalytic activity;metal ion binding;nucleotide binding;protein binding;RNA binding	56829	ENSG00000105939.12	ZC3HAV1			1.296		NP_004715.1	cell division;cell organization and biogenesis;regulation of biological process;transport	DNA binding;protein binding	9183	ENSG00000086827.8	ZW10			-1.45349
NP_060592.2	metabolic process	catalytic activity;nucleotide binding;protein binding;RNA binding	55157	ENSG00000117593.9	DARS2		Aminoacyl-tRNA biosynthesis	1.295		NP_001080.2	metabolic process;response to stimulus;transport	catalytic activity;nucleotide binding;transporter activity	21	ENSG00000167972.13	ABCA3		ABC transporters	-1.45349
NP_001120665.1	metabolic process;regulation of biological process	DNA binding;metal ion binding;protein binding;RNA binding	7555	ENSG00000169714.16	CNBP			1.293		NP_004614.3		protein binding	7268	ENSG00000243725.6	TTC4			-1.45349
NP_001139400.1	metabolic process;regulation of biological process		79595	ENSG00000136715.17	SAP130			1.293		NP_060289.2	cell organization and biogenesis;metabolic process;regulation of biological process	catalytic activity;protein binding;RNA binding	54931	ENSG00000174173.6	TRMT10C			-1.45138
NP_005475.2	metabolic process;regulation of biological process;response to stimulus	catalytic activity;DNA binding;protein binding	10038	ENSG00000129484.13	PARP2	NAD+ biosynthetic pathways	Base excision repair; Apoptosis	1.293		NP_001333292.1	cell differentiation;cell organization and biogenesis;metabolic process;regulation of biological process	metal ion binding;protein binding;RNA binding	7536		SF1			-1.45138
NP_077295.1	transport	protein binding;RNA binding	79169	ENSG00000143793.12	C1orf35			1.292		NP_002262.3	regulation of biological process;response to stimulus;transport	enzyme regulator activity;protein binding;RNA binding;transporter activity	3843	ENSG00000065150.18	IPO5			-1.44928
XP_011512137.1	metabolic process	catalytic activity;metal ion binding	29063		ZCCHC4			1.292		NP_001308241.1	cell differentiation;metabolic process;regulation of biological process	protein binding	4664	ENSG00000138386.16	NAB1			-1.44928
NP_036315.1	cell differentiation;development;metabolic process;regulation of biological process	DNA binding;protein binding	27022	ENSG00000187140.5	FOXD3	Wnt Signaling Pathway and Pluripotency; Neural Crest Differentiation		1.291		NP_004896.1	cellular homeostasis;metabolic process;regulation of biological process;response to stimulus;transport	antioxidant activity;catalytic activity;protein binding	9588	ENSG00000117592.8	PRDX6	NRF2 pathway	Metabolic pathways	-1.44718
NP_001170884.1	cell communication;cell organization and biogenesis;cellular homeostasis;defense response;metabolic process;regulation of biological process;response to stimulus;transport	metal ion binding;protein binding;RNA binding;structural molecule activity	6233	ENSG00000143947.13	RPS27A	Cytoplasmic Ribosomal Proteins	Ribosome	1.29		NP_005505.2	regulation of biological process;response to stimulus;transport	protein binding	3106	ENSG00000234745.10	HLA-B	Proteasome Degradation; Type II interferon signaling (IFNG); Allograft Rejection	Type I diabetes mellitus; Endocytosis; Graft-versus-host disease; Autoimmune thyroid disease; Natural killer cell mediated cytotoxicity; Epstein-Barr virus infection; Viral carcinogenesis; Viral myocarditis; Phagosome; Cell adhesion molecules (CAMs); Allograft rejection; Antigen processing and presentation; Herpes simplex infection; HTLV-I infection	-1.44718
NP_057951.1	metabolic process;regulation of biological process	protein binding;RNA binding	22913	ENSG00000125970.11	RALY			1.29		NP_009215.1	cell organization and biogenesis;regulation of biological process;response to stimulus	nucleotide binding;protein binding;RNA binding	11344	ENSG00000247596.8	TWF2			-1.44509
NP_060667.2	metabolic process;regulation of biological process	DNA binding;metal ion binding;protein binding	55734	ENSG00000020256.19	ZFP64			1.29		NP_001153239.1	cell differentiation;development	protein binding	28969	ENSG00000136261.14	BZW2			-1.44509
NP_001316169.1	coagulation;metabolic process;regulation of biological process;response to stimulus	enzyme regulator activity	7035	ENSG00000003436.15	TFPI	Complement and Coagulation Cascades; Integrated Breast Cancer Pathway	Complement and coagulation cascades	1.29		NP_000120.2	coagulation;metabolic process;response to stimulus;transport	catalytic activity;metal ion binding	2162	ENSG00000124491.15	F13A1		Complement and coagulation cascades	-1.44509
NP_777568.1		protein binding	152137	ENSG00000152492.13	CCDC50			1.289		NP_898871.1	metabolic process	catalytic activity;protein binding	594	ENSG00000083123.14	BCKDHB		Propanoate metabolism; Valine, leucine and isoleucine degradation; Metabolic pathways	-1.443
NP_001164582.1		protein binding	286499	ENSG00000179083.6	FAM133A			1.289		NP_001839.2	cell differentiation;cell organization and biogenesis;metabolic process;response to stimulus	protein binding	1291	ENSG00000142156.14	COL6A1	miRNA targets in ECM and membrane receptors	ECM-receptor interaction; Protein digestion and absorption; PI3K-Akt signaling pathway; Focal adhesion	-1.443
NP_002553.3	cell communication;cell death;cell organization and biogenesis;cell proliferation;cellular homeostasis;coagulation;defense response;metabolic process;regulation of biological process;response to stimulus;transport	nucleotide binding;protein binding;receptor activity;signal transducer activity;transporter activity	5027	ENSG00000089041.16	P2RX7		Calcium signaling pathway; NOD-like receptor signaling pathway; Neuroactive ligand-receptor interaction	1.289		NP_076955.1	metabolic process;regulation of biological process	protein binding	79016	ENSG00000130311.10	DDA1			-1.443
NP_004688.2	metabolic process	protein binding;RNA binding	9128	ENSG00000136875.12	PRPF4	mRNA Processing	Spliceosome	1.289		NP_001138678.1			85379	ENSG00000197077.13	KIAA1671			-1.443
XP_011529080.1	cell organization and biogenesis;metabolic process;regulation of biological process	catalytic activity;metal ion binding;protein binding	23133		PHF8			1.289		NP_008826.1	metabolic process;response to stimulus	catalytic activity	3176	ENSG00000150540.13	HNMT	Amino Acid metabolism; Metapathway biotransformation; Methylation Pathways	Histidine metabolism	-1.443
NP_004835.2	regulation of biological process;response to stimulus	enzyme regulator activity;protein binding	9467	ENSG00000131370.15	SH3BP5			1.289		NP_877437.2	metabolic process	catalytic activity;metal ion binding;protein binding	285362	ENSG00000144455.13	SUMF1		Lysosome	-1.443
NP_149103.1	metabolic process	RNA binding	88745	ENSG00000124541.6	RRP36			1.288		NP_000352.1	cellular component movement;coagulation;metabolic process;regulation of biological process;response to stimulus	catalytic activity;metal ion binding;protein binding;receptor activity;signal transducer activity	7056	ENSG00000178726.6	THBD	Complement and Coagulation Cascades	AGE-RAGE signaling pathway in diabetic complications; Complement and coagulation cascades	-1.443
NP_001007560.1	cell organization and biogenesis;metabolic process;regulation of biological process;response to stimulus	protein binding	6760	ENSG00000141380.13	SS18		Transcriptional misregulation in cancer	1.287		NP_001033796.1	regulation of biological process;response to stimulus;transport	enzyme regulator activity;structural molecule activity	56882	ENSG00000197622.12	CDC42SE1			-1.44092
NP_001229780.1	metabolic process;regulation of biological process;response to stimulus	catalytic activity;metal ion binding;protein binding	81847	ENSG00000118518.15	RNF146			1.287		XP_005273221.1	cellular component movement;regulation of biological process;response to stimulus	protein binding;receptor activity;signal transducer activity	5362		PLXNA2			-1.43885
XP_011530104.1	cell differentiation;cellular component movement;response to stimulus;transport	protein binding;transporter activity	23657		SLC7A11			1.286		NP_001240752.1	metabolic process	catalytic activity;metal ion binding;protein binding	644	ENSG00000106605.10	BLVRA		Porphyrin and chlorophyll metabolism	-1.43885
NP_005528.4	cell organization and biogenesis;regulation of biological process	metal ion binding;protein binding	3621	ENSG00000153487.12	ING1	Senescence and Autophagy in Cancer		1.286		NP_001136120.1	cell organization and biogenesis;regulation of biological process;response to stimulus;transport	catalytic activity;nucleotide binding;protein binding;signal transducer activity	56681	ENSG00000079332.14	SAR1A	Sterol Regulatory Element-Binding Proteins (SREBP) signalling	Legionellosis; Protein processing in endoplasmic reticulum	-1.43885
NP_085053.1		metal ion binding;protein binding	80774	ENSG00000136490.8	LIMD2			1.286		NP_001121132.1	cell communication;cell death;cell organization and biogenesis;coagulation;metabolic process;regulation of biological process;response to stimulus;transport	catalytic activity;nucleotide binding;protein binding	9927	ENSG00000116688.16	MFN2		NOD-like receptor signaling pathway	-1.43885
XP_011507610.1	metabolic process;regulation of biological process;response to stimulus	DNA binding;protein binding	22926		ATF6	Photodynamic therapy-induced unfolded protein response; VEGFA-VEGFR2 Signaling Pathway		1.286		NP_000509.1	cell organization and biogenesis;coagulation;metabolic process;regulation of biological process;response to stimulus;transport	antioxidant activity;catalytic activity;metal ion binding;protein binding;transporter activity	3043	ENSG00000244734.3	HBB	Vitamin B12 Metabolism; Selenium Micronutrient Network; Folate Metabolism	Malaria; African trypanosomiasis	-1.43885
NP_005882.2	metabolic process	catalytic activity;protein binding	39	ENSG00000120437.8	ACAT2		Fatty acid metabolism; Terpenoid backbone biosynthesis; Carbon metabolism; Tryptophan metabolism; Pyruvate metabolism; Fatty acid degradation; Metabolic pathways; Butanoate metabolism; Synthesis and degradation of ketone bodies; Lysine degradation; Valine, leucine and isoleucine degradation; Propanoate metabolism; Glyoxylate and dicarboxylate metabolism; Fat digestion and absorption	1.284		XP_011533731.1	cell organization and biogenesis	metal ion binding;structural molecule activity	1297		COL9A1	Gastric cancer network 2		-1.43885
NP_001988.1	metabolic process	protein binding;RNA binding;structural molecule activity	2197	ENSG00000149806.10	FAU	Cytoplasmic Ribosomal Proteins	Ribosome	1.283		NP_001009566.1	regulation of biological process	metal ion binding;protein binding	22883	ENSG00000171603.16	CLSTN1			-1.43885
NP_061849.2	cell communication;response to stimulus;transport	protein binding;transporter activity	54407	ENSG00000134294.13	SLC38A2	Endochondral Ossification	Glutamatergic synapse; GABAergic synapse; Protein digestion and absorption	1.283		NP_057736.4	cell organization and biogenesis;metabolic process	catalytic activity;protein binding;RNA binding	51340	ENSG00000101343.14	CRNKL1		Spliceosome	-1.43678
NP_008896.2	metabolic process;regulation of biological process	DNA binding;metal ion binding;protein binding	7572	ENSG00000172466.15	ZNF24			1.282		NP_008894.2	metabolic process;regulation of biological process	DNA binding;metal ion binding	7570	ENSG00000165512.4	ZNF22			-1.43678
NP_003916.1	metabolic process;response to stimulus	catalytic activity;DNA binding;protein binding	8930	ENSG00000129071.9	MBD4		Base excision repair	1.282		NP_002860.2	cellular component movement;metabolic process;regulation of biological process;response to stimulus;transport	catalytic activity;nucleotide binding;protein binding	5870	ENSG00000175582.19	RAB6A			-1.43678
NP_001941.2	cell differentiation;cell organization and biogenesis;cellular homeostasis;metabolic process;regulation of biological process;response to stimulus	DNA binding;protein binding	1874	ENSG00000205250.8	E2F4	Cell Cycle; Adipogenesis; G1 to S cell cycle control; TGF-beta Signaling Pathway	TGF-beta signaling pathway; Cell cycle	1.282		NP_006160.1	metabolic process;response to stimulus	catalytic activity	4837	ENSG00000166741.7	NNMT	Metapathway biotransformation; Methylation Pathways	Nicotinate and nicotinamide metabolism; Metabolic pathways	-1.43472
NP_073568.2	cell organization and biogenesis;cellular homeostasis;metabolic process;regulation of biological process;response to stimulus	DNA binding;protein binding;RNA binding	64710	ENSG00000069275.12	NUCKS1			1.281		NP_001238833.1	cell proliferation;regulation of biological process;response to stimulus	protein binding	55198	ENSG00000136044.11	APPL2			-1.43472
XP_011534286.2	cell communication;cell organization and biogenesis;metabolic process;regulation of biological process;response to stimulus	DNA binding;protein binding	57492		ARID1B			1.281		NP_001296122.1	cell organization and biogenesis;cellular component movement;development;metabolic process;regulation of biological process;response to stimulus	catalytic activity;nucleotide binding;protein binding;receptor activity;signal transducer activity	2048	ENSG00000133216.16	EPHB2	Regulation of Microtubule Cytoskeleton; Transcriptional activation by NRF2; NLR Proteins	Axon guidance	-1.43472
XP_011511423.1	cellular homeostasis;transport	catalytic activity;metal ion binding;nucleotide binding;transporter activity	79572		ATP13A3			1.281		NP_001123537.1	cellular component movement;regulation of biological process;response to stimulus	catalytic activity;enzyme regulator activity;metal ion binding;motor activity;nucleotide binding;protein binding;structural molecule activity	4650	ENSG00000099331.13	MYO9B			-1.43472
NP_008816.3	metabolic process;regulation of biological process;response to stimulus	DNA binding;metal ion binding;protein binding	463	ENSG00000140836.14	ZFHX3		Signaling pathways regulating pluripotency of stem cells	1.281		NP_004605.4	metabolic process	catalytic activity;nucleotide binding	7084	ENSG00000166548.15	TK2		Pyrimidine metabolism; Drug metabolism - other enzymes; Metabolic pathways	-1.43266
NP_001028260.2	cell differentiation;development	RNA binding	51335	ENSG00000182768.8	NGRN			1.28		NP_619649.1	metabolic process;regulation of biological process;response to stimulus	protein binding	56160	ENSG00000185115.5; ENSG00000282130.1	NDNL2			-1.43062
XP_011514965.1	cell organization and biogenesis		8910		SGCE			1.279		NP_001188412.1	metabolic process;regulation of biological process;response to stimulus	catalytic activity;DNA binding;metal ion binding;protein binding;RNA binding	2023		ENO1	Glycolysis and Gluconeogenesis		-1.42857
NP_055991.1		protein binding	23219	ENSG00000143756.11	FBXO28			1.279		NP_077025.2	cell organization and biogenesis;metabolic process	catalytic activity;protein binding	79133	ENSG00000101247.17	NDUFAF5			-1.42857
NP_001166140.1	metabolic process;regulation of biological process	DNA binding;metal ion binding	79759	ENSG00000167394.12	ZNF668			1.279		NP_075067.2	cell differentiation;cell organization and biogenesis;cellular homeostasis;metabolic process;regulation of biological process;transport	protein binding	65082	ENSG00000139719.9	VPS33A			-1.42857
NP_001543.2	cell proliferation;defense response;metabolic process;regulation of biological process;response to stimulus	protein binding	3487	ENSG00000141753.6	IGFBP4	Myometrial Relaxation and Contraction Pathways		1.278		NP_072097.2	cell organization and biogenesis;metabolic process;regulation of biological process;transport	protein binding	64601	ENSG00000215305.9	VPS16			-1.42653
NP_001291737.1	cell organization and biogenesis;metabolic process;response to stimulus	metal ion binding;protein binding	23774	ENSG00000100425.18	BRD1	Pathways Affected in Adenoid Cystic Carcinoma		1.278		XP_016882687.1	cell communication;cell organization and biogenesis;cellular homeostasis;defense response;metabolic process;regulation of biological process;response to stimulus;transport	protein binding;structural molecule activity	7311		UBA52	DNA Replication; Cytoplasmic Ribosomal Proteins		-1.42653
XP_006716629.1	cell organization and biogenesis;regulation of biological process	enzyme regulator activity;metal ion binding;protein binding	50807		ASAP1	EGF/EGFR Signaling Pathway		1.278		NP_001340.2	cell organization and biogenesis;metabolic process	catalytic activity;nucleotide binding;protein binding;RNA binding	1615	ENSG00000115866.10	DARS	Alanine and aspartate metabolism	Aminoacyl-tRNA biosynthesis	-1.4245
XP_016878950.1			56942		CMC2			1.277		NP_002480.1	metabolic process;transport	catalytic activity;protein binding;transporter activity	4697	ENSG00000189043.9	NDUFA4	Oxidative phosphorylation; Electron Transport Chain	Non-alcoholic fatty liver disease (NAFLD); Parkinson's disease; Metabolic pathways; Alzheimer's disease; Oxidative phosphorylation; Huntington's disease	-1.4245
NP_066932.1	cell differentiation;cell organization and biogenesis;metabolic process;regulation of biological process;response to stimulus;transport	catalytic activity;metal ion binding;nucleotide binding;protein binding;RNA binding;structural molecule activity	7114	ENSG00000205542.10	TMSB4X	Regulation of Actin Cytoskeleton; TarBasePathway	Regulation of actin cytoskeleton	1.277		NP_002785.1	metabolic process;regulation of biological process;response to stimulus;transport	catalytic activity;enzyme regulator activity;protein binding	5690	ENSG00000126067.11	PSMB2	Proteasome Degradation	Proteasome	-1.4245
NP_056278.1			25927	ENSG00000119865.8	CNRIP1			1.276		NP_004385.1	cell communication;cell death;metabolic process;regulation of biological process;response to stimulus	protein binding	1611	ENSG00000112977.15	DAP			-1.42248
NP_113641.2			83641	ENSG00000065809.13	FAM107B			1.276		NP_000934.1	metabolic process	catalytic activity;protein binding	5480	ENSG00000168938.5	PPIC			-1.42248
NP_689918.1	metabolic process;regulation of biological process	catalytic activity;DNA binding;protein binding	51082	ENSG00000186184.16	POLR1D	Eukaryotic Transcription Initiation		1.275		XP_016855574.1	cell differentiation;metabolic process;regulation of biological process;response to stimulus;transport	enzyme regulator activity;protein binding	10628		TXNIP	VEGFA-VEGFR2 Signaling Pathway		-1.42045
NP_001107018.1	cell organization and biogenesis;regulation of biological process	metal ion binding;protein binding	51474	ENSG00000050405.13	LIMA1			1.275		NP_001474.1	metabolic process;regulation of biological process	protein binding	2631	ENSG00000146729.9	GBAS			-1.42045
NP_001123467.1	cell organization and biogenesis;development	protein binding	79047	ENSG00000153885.14	KCTD15			1.275		NP_002619.1	cell organization and biogenesis;regulation of biological process	catalytic activity;protein binding	5217	ENSG00000070087.13	PFN2	Association Between Physico-Chemical Features and Toxicity Associated Pathways	Salmonella infection; Regulation of actin cytoskeleton; Shigellosis; Rap1 signaling pathway	-1.42045
XP_006715037.1	cell communication;cell organization and biogenesis;metabolic process;regulation of biological process;response to stimulus	catalytic activity;metal ion binding;protein binding	10919		EHMT2	Histone Modifications		1.274		NP_068656.2	cell organization and biogenesis;coagulation;metabolic process;regulation of biological process;response to stimulus;transport	catalytic activity;metal ion binding;protein binding;structural molecule activity	2266	ENSG00000171557.16	FGG	VEGFA-VEGFR2 Signaling Pathway; Blood Clotting Cascade	Complement and coagulation cascades; Platelet activation; Staphylococcus aureus infection	-1.41844
NP_945339.2		metal ion binding	94059	ENSG00000273574.1; ENSG00000274495.1	LENG9			1.274		NP_065941.2	cell differentiation;cell organization and biogenesis;metabolic process;regulation of biological process	catalytic activity;motor activity;protein binding	57650	ENSG00000163507.13	CIP2A			-1.41844
NP_001309786.1	transport	protein binding;transporter activity	57185	ENSG00000001461.16	NIPAL3			1.274		NP_001280014.1	metabolic process;regulation of biological process	catalytic activity	669	ENSG00000172331.11	BPGM		Glycolysis / Gluconeogenesis; Metabolic pathways; Glycine, serine and threonine metabolism	-1.41844
NP_001337882.1			64327		LMBR1			1.274		NP_061977.1	regulation of biological process	protein binding	55957	ENSG00000267796.7	LIN37			-1.41844
NP_002877.2	cell organization and biogenesis;regulation of biological process;response to stimulus;transport	catalytic activity;nucleotide binding;protein binding	5912	ENSG00000181467.4	RAP2B			1.273		XP_016868658.1	metabolic process;regulation of biological process;response to stimulus	DNA binding;protein binding;RNA binding;signal transducer activity	1936		EEF1D	Translation Factors		-1.41643
NP_036580.2	cell differentiation;cellular component movement;metabolic process;regulation of biological process;response to stimulus;transport	catalytic activity;DNA binding;protein binding;signal transducer activity	6777	ENSG00000173757.9	STAT5B	Kit receptor signaling pathway; Adipogenesis; IL-5 Signaling Pathway; Chemokine signaling pathway; IL-9 Signaling Pathway; Brain-Derived Neurotrophic Factor (BDNF) signaling pathway; AGE/RAGE pathway; Leptin signaling pathway; Endochondral Ossification; IL-4 Signaling Pathway; IL-3 Signaling Pathway; IL-7 Signaling Pathway; White fat cell differentiation; IL-2 Signaling Pathway; Rac1/Pak1/p38/MMP…	Pathways in cancer; Prolactin signaling pathway; Jak-STAT signaling pathway; Acute myeloid leukemia; Th1 and Th2 cell differentiation; Chemokine signaling pathway; AGE-RAGE signaling pathway in diabetic complications; ErbB signaling pathway; Chronic myeloid leukemia; Measles; Hepatitis B; HTLV-I infection; Viral carcinogenesis	1.273		NP_076413.3	cell organization and biogenesis;metabolic process;regulation of biological process	protein binding	65980	ENSG00000028310.17	BRD9			-1.41643
XP_011509820.1	cell organization and biogenesis;metabolic process	protein binding	5757		PTMA			1.272		NP_001258899.1	cell organization and biogenesis;metabolic process;regulation of biological process;response to stimulus;transport	enzyme regulator activity;nucleotide binding;protein binding;RNA binding	3326	ENSG00000096384.19	HSP90AB1	NRF2 pathway; Focal Adhesion-PI3K-Akt-mTOR-signaling pathway	NOD-like receptor signaling pathway; Antigen processing and presentation; Protein processing in endoplasmic reticulum; Progesterone-mediated oocyte maturation; PI3K-Akt signaling pathway; Prostate cancer; Estrogen signaling pathway; Pathways in cancer	-1.41443
NP_006779.1	regulation of biological process;response to stimulus;transport	catalytic activity;enzyme regulator activity;protein binding;transporter activity	10928	ENSG00000017797.12	RALBP1	EGF/EGFR Signaling Pathway; RalA downstream regulated genes	Pancreatic cancer; Ras signaling pathway; Pathways in cancer	1.272		NP_001338285.1	cell organization and biogenesis;metabolic process;regulation of biological process;response to stimulus	protein binding;structural molecule activity	64210		MMS19			-1.41443
NP_003503.1	regulation of biological process	DNA binding;protein binding	8334	ENSG00000180573.9	HIST1H2AC		Alcoholism; Systemic lupus erythematosus	1.272		NP_110517.2	cell death;metabolic process;regulation of biological process	protein binding	56259	ENSG00000132792.18	CTNNBL1		Spliceosome	-1.41443
NP_005098.2	metabolic process	catalytic activity;metal ion binding	9941	ENSG00000157036.12	EXOG			1.272		NP_000044.2	cellular homeostasis;response to stimulus;transport	catalytic activity;metal ion binding;nucleotide binding;protein binding;transporter activity	540	ENSG00000123191.14	ATP7B	Copper homeostasis	Platinum drug resistance	-1.41443
NP_663768.1	cell differentiation;cell organization and biogenesis;metabolic process;regulation of biological process	DNA binding;protein binding	23648	ENSG00000157216.15	SSBP3			1.272		NP_277055.1		DNA binding	64073	ENSG00000167644.11	C19orf33			-1.41243
XP_011538908.1	regulation of biological process	enzyme regulator activity;metal ion binding;protein binding	116983		ACAP3			1.272		NP_055428.1	cell organization and biogenesis;metabolic process;regulation of biological process;response to stimulus;transport	enzyme regulator activity;protein binding	23197	ENSG00000113194.12	FAF2			-1.41044
NP_001317287.1	cell organization and biogenesis;metabolic process;regulation of biological process;response to stimulus	catalytic activity;nucleotide binding;protein binding	4524	ENSG00000177000.10	MTHFR	Folate Metabolism; One carbon metabolism and related pathways; One carbon donor; Folate-Alcohol and Cancer Pathway; One Carbon Metabolism; Selenium Micronutrient Network; Trans-sulfuration and one carbon metabolism; Fluoropyrimidine Activity; Vitamin B12 Metabolism		1.271		NP_003968.3	metabolic process;regulation of biological process;response to stimulus;transport	catalytic activity;protein binding;signal transducer activity	9049	ENSG00000110711.9	AIP	Aryl Hydrocarbon Receptor; Aryl Hydrocarbon Receptor Pathway		-1.41044
NP_068809.1	metabolic process;regulation of biological process;response to stimulus	catalytic activity;DNA binding	5435	ENSG00000100142.14	POLR2F	Eukaryotic Transcription Initiation	Purine metabolism; Metabolic pathways; Epstein-Barr virus infection; Cytosolic DNA-sensing pathway; Huntington's disease; Pyrimidine metabolism; RNA polymerase	1.269		NP_000932.3	metabolic process;regulation of biological process;response to stimulus	catalytic activity;nucleotide binding;protein binding	5447	ENSG00000127948.15	POR	Oxidation by Cytochrome P450		-1.40845
NP_055063.1	cell organization and biogenesis;metabolic process;regulation of biological process;response to stimulus	catalytic activity;metal ion binding;protein binding	9978	ENSG00000100387.8	RBX1	TGF-beta Signaling Pathway; Dual hijack model of Vif in HIV infection	Cell cycle; Nucleotide excision repair; HIF-1 signaling pathway; Oocyte meiosis; Protein processing in endoplasmic reticulum; Ubiquitin mediated proteolysis; Circadian rhythm; TGF-beta signaling pathway; Wnt signaling pathway; Renal cell carcinoma; Pathways in cancer	1.269		NP_056210.1	cell organization and biogenesis;metabolic process	protein binding	25851	ENSG00000205356.9	TECPR1			-1.40845
NP_006109.2	cell organization and biogenesis;regulation of biological process;response to stimulus	protein binding	10456	ENSG00000143575.14	HAX1			1.268		XP_005256484.1	cell organization and biogenesis;metabolic process;regulation of biological process	catalytic activity;DNA binding;metal ion binding;nucleotide binding;protein binding;RNA binding	1107		CHD3			-1.40449
XP_005257700.1	defense response;metabolic process;regulation of biological process;response to stimulus	DNA binding;metal ion binding	7716		VEZF1			1.268		NP_005546.2	cell death;cell organization and biogenesis;metabolic process	catalytic activity;motor activity;protein binding;structural molecule activity	3854	ENSG00000185479.5	KRT6B			-1.40449
NP_569734.2		protein binding	90737	ENSG00000158639.12	PAGE5			1.268		NP_060692.2	cell organization and biogenesis;cellular component movement;regulation of biological process;response to stimulus	protein binding	55742	ENSG00000197702.11	PARVA	Primary Focal Segmental Glomerulosclerosis FSGS	Focal adhesion	-1.40449
XP_005262677.1	cellular component movement;defense response;metabolic process;regulation of biological process;response to stimulus	protein binding	6382		SDC1			1.267		NP_001002261.1	cell organization and biogenesis;regulation of biological process;response to stimulus;transport	metal ion binding;protein binding	118813	ENSG00000155256.17	ZFYVE27			-1.40449
XP_006721835.1	metabolic process	catalytic activity;protein binding	2232		FDXR			1.267		NP_001189342.1	metabolic process	catalytic activity;protein binding	10327	ENSG00000117448.13	AKR1A1	Benzo(a)pyrene metabolism; Metapathway biotransformation	Glycolysis / Gluconeogenesis; Metabolic pathways; Glycerolipid metabolism; Pentose and glucuronate interconversions	-1.40252
NP_001857.1	metabolic process;transport	catalytic activity;transporter activity	1349	ENSG00000131174.4	COX7B	Electron Transport Chain	Cardiac muscle contraction; Alzheimer's disease; Non-alcoholic fatty liver disease (NAFLD); Huntington's disease; Metabolic pathways; Oxidative phosphorylation; Parkinson's disease	1.266		NP_002256.2	cell organization and biogenesis;cellular component movement;metabolic process;regulation of biological process;response to stimulus;transport	metal ion binding;protein binding;RNA binding;transporter activity	3837	ENSG00000108424.9	KPNB1	Sterol Regulatory Element-Binding Proteins (SREBP) signalling	RNA transport	-1.40056
NP_002494.2	metabolic process;regulation of biological process;response to stimulus	protein binding;signal transducer activity	4793	ENSG00000282905.1; ENSG00000104825.16	NFKBIB	TNF related weak inducer of apoptosis (TWEAK) Signaling Pathway; TNF alpha Signaling Pathway; RIG-I-like Receptor Signaling; Prolactin Signaling Pathway; Apoptosis; IL-1 signaling pathway; Chemokine signaling pathway; IL17 signaling pathway	Chemokine signaling pathway; Cytosolic DNA-sensing pathway; Epstein-Barr virus infection; Shigellosis; Herpes simplex infection; Leishmaniasis; T cell receptor signaling pathway; Influenza A; Neurotrophin signaling pathway; RIG-I-like receptor signaling pathway; NOD-like receptor signaling pathway; Measles; Th1 and Th2 cell differentiation; Toxoplasmosis; Adipocytokine signaling pathway; B cell r…	1.266		NP_995314.1	cell death;cell organization and biogenesis;regulation of biological process;response to stimulus	protein binding	10787	ENSG00000061676.14	NCKAP1	Exercise-induced Circadian Regulation; Regulation of Actin Cytoskeleton		-1.40056
XP_016856690.1	cellular component movement;defense response;regulation of biological process;response to stimulus	protein binding;receptor activity;signal transducer activity	3570		IL6R	IL-6 signaling pathway; Senescence and Autophagy in Cancer; Sudden Infant Death Syndrome (SIDS) Susceptibility Pathways		1.266		NP_001776.1	cell organization and biogenesis;metabolic process;regulation of biological process;response to stimulus;transport	catalytic activity;metal ion binding;protein binding	978	ENSG00000158825.5	CDA	Fluoropyrimidine Activity	Pyrimidine metabolism; Drug metabolism - other enzymes; Metabolic pathways	-1.40056
XP_011515929.1	cell organization and biogenesis;metabolic process		9650		MTFR1			1.265		NP_115758.3	transport	protein binding	84342	ENSG00000272617.2	COG8			-1.3986
NP_036366.3	cell death;cell organization and biogenesis;development;metabolic process;regulation of biological process	DNA binding;metal ion binding;protein binding	23429	ENSG00000281766.2	RYBP			1.265		XP_005253109.1	cell organization and biogenesis;cellular component movement;regulation of biological process;response to stimulus	enzyme regulator activity;protein binding	60626		RIC8A			-1.3986
NP_689895.2		protein binding	201965	ENSG00000182552.14	RWDD4			1.264		NP_006083.1	cell death;cell organization and biogenesis;defense response;metabolic process;regulation of biological process;response to stimulus	enzyme regulator activity;nucleotide binding;protein binding	10392	ENSG00000106100.10	NOD1	Nucleotide-binding Oligomerization Domain (NOD) pathway	Pertussis; Epithelial cell signaling in Helicobacter pylori infection; Shigellosis; NOD-like receptor signaling pathway	-1.3986
XP_006715197.1	cell organization and biogenesis;metabolic process	structural molecule activity	55168		MRPS18A			1.264		NP_612378.1	cell division		91272	ENSG00000145919.10	BOD1			-1.39665
NP_008882.2	cell organization and biogenesis;metabolic process;regulation of biological process	catalytic activity;DNA binding;protein binding	6877	ENSG00000148835.10	TAF5	Eukaryotic Transcription Initiation	Herpes simplex infection; Basal transcription factors	1.264		NP_004823.1	cellular homeostasis;metabolic process;regulation of biological process;response to stimulus	antioxidant activity;catalytic activity;protein binding	9446	ENSG00000148834.12	GSTO1	Metapathway biotransformation; Myometrial Relaxation and Contraction Pathways	Platinum drug resistance; Metabolism of xenobiotics by cytochrome P450; Chemical carcinogenesis; Glutathione metabolism; Drug metabolism - cytochrome P450	-1.3947
NP_001120650.1	metabolic process	catalytic activity;metal ion binding	54872	ENSG00000174227.15	PIGG		Glycosylphosphatidylinositol (GPI)-anchor biosynthesis	1.264		NP_001019386.1	cell organization and biogenesis;regulation of biological process	metal ion binding;protein binding	54751	ENSG00000162458.12	FBLIM1			-1.3947
NP_055639.2	cell communication;cell organization and biogenesis;regulation of biological process	protein binding	9873	ENSG00000137478.14	FCHSD2			1.264		NP_001186170.1	metabolic process;response to stimulus	catalytic activity;protein binding	8942	ENSG00000115919.14	KYNU	Tryptophan metabolism; NAD Biosynthesis II (from tryptophan); Selenium Micronutrient Network	Tryptophan metabolism; Metabolic pathways	-1.39276
NP_001269316.1	metabolic process;regulation of biological process;response to stimulus;transport	catalytic activity;metal ion binding;nucleotide binding;protein binding	3417	ENSG00000138413.13	IDH1	TCA Cycle and Deficiency of Pyruvate Dehydrogenase complex (PDHc); Amino Acid metabolism; Glutathione metabolism	2-Oxocarboxylic acid metabolism; Carbon metabolism; Peroxisome; Biosynthesis of amino acids; Central carbon metabolism in cancer; Metabolic pathways; Glutathione metabolism; Citrate cycle (TCA cycle)	1.263		NP_006712.2	metabolic process	catalytic activity;metal ion binding;nucleotide binding;RNA binding	132	ENSG00000156110.13	ADK		Purine metabolism; Metabolic pathways	-1.39276
NP_005310.1	cell organization and biogenesis;metabolic process;regulation of biological process	DNA binding;protein binding;RNA binding	3006	ENSG00000187837.3	HIST1H1C			1.263		NP_004595.2	cell organization and biogenesis;regulation of biological process;response to stimulus;transport	enzyme regulator activity;protein binding	6810	ENSG00000103496.14	STX4	Insulin Signaling	Vasopressin-regulated water reabsorption; SNARE interactions in vesicular transport	-1.39276
NP_001005333.1	regulation of biological process	protein binding	9500	ENSG00000179222.17	MAGED1			1.263		NP_001337267.1			110091775		C21orf59-TCP10L			-1.39276
NP_003099.1	cell differentiation;cell proliferation;development;metabolic process;regulation of biological process;response to stimulus	DNA binding;RNA binding	6664	ENSG00000176887.6	SOX11	Preimplantation Embryo		1.263		XP_011508781.1	cell differentiation;metabolic process;regulation of biological process	catalytic activity;nucleotide binding;protein binding	10290		SPEG			-1.39276
NP_001287990.1	cell death;cell differentiation;regulation of biological process;response to stimulus	protein binding	9275	ENSG00000106635.7	BCL7B			1.262		NP_001850.1	cellular homeostasis;response to stimulus;transport	protein binding;transporter activity	1317	ENSG00000136868.10	SLC31A1	Copper homeostasis	Mineral absorption; Platinum drug resistance	-1.39276
NP_003089.1	regulation of biological process	protein binding;structural molecule activity	6640	ENSG00000101400.5	SNTA1	Sudden Infant Death Syndrome (SIDS) Susceptibility Pathways		1.262		NP_775761.4		protein binding	134285	ENSG00000157111.12	TMEM171			-1.39276
NP_006203.2	metabolic process;regulation of biological process;response to stimulus	catalytic activity;nucleotide binding;protein binding	5208	ENSG00000123836.14	PFKFB2	Focal Adhesion-PI3K-Akt-mTOR-signaling pathway	Thyroid hormone signaling pathway; Fructose and mannose metabolism; AMPK signaling pathway	1.261		NP_444252.1	cell organization and biogenesis;regulation of biological process	catalytic activity;protein binding	5217	ENSG00000070087.13	PFN2	Association Between Physico-Chemical Features and Toxicity Associated Pathways	Rap1 signaling pathway; Salmonella infection; Regulation of actin cytoskeleton; Shigellosis	-1.39082
NP_004371.2	cell organization and biogenesis;metabolic process;regulation of biological process;response to stimulus	catalytic activity;DNA binding;metal ion binding;protein binding;signal transducer activity	1387	ENSG00000005339.14	CREBBP	Angiogenesis; Wnt Signaling Pathway and Pluripotency; IL-6 signaling pathway; Androgen receptor signaling pathway; Hematopoietic Stem Cell Gene Regulation by GABP alpha/beta Complex; Initiation of transcription and translation elongation at the HIV-1 LTR; Notch Signaling Pathway; TGF-beta Receptor Signaling; TGF-beta Signaling Pathway; TNF alpha Signaling Pathway; Pathways Affected in Adenoid Cys…	Epstein-Barr virus infection; Cell cycle; Hepatitis B; Jak-STAT signaling pathway; Tuberculosis; Prostate cancer; FoxO signaling pathway; Notch signaling pathway; Viral carcinogenesis; Melanogenesis; Thyroid hormone signaling pathway; Huntington's disease; cAMP signaling pathway; Glucagon signaling pathway; MicroRNAs in cancer; Herpes simplex infection; Renal cell carcinoma; HIF-1 signaling pathw…	1.261		XP_011533470.1	metabolic process;transport	protein binding	57511		COG6			-1.39082
NP_001290024.1	metabolic process	catalytic activity;protein binding;RNA binding	81875	ENSG00000143319.16	ISG20L2			1.26		NP_775826.2	cell organization and biogenesis;metabolic process;regulation of biological process	catalytic activity;protein binding	219743	ENSG00000156521.13	TYSND1			-1.39082
NP_001172112.1	cell organization and biogenesis;cellular component movement;regulation of biological process;transport	protein binding	6845	ENSG00000124333.15	VAMP7			1.26		NP_001158886.1	metabolic process;regulation of biological process;response to stimulus	catalytic activity;nucleotide binding;protein binding	3939	ENSG00000134333.13	LDHA	Amino Acid metabolism; Photodynamic therapy-induced HIF-1 survival signaling; Cori Cycle; Glycolysis and Gluconeogenesis		-1.38889
NP_001307256.1	cell organization and biogenesis;metabolic process;regulation of biological process	DNA binding;protein binding	51142		CHCHD2			1.258		NP_078934.3	cell organization and biogenesis;transport	protein binding;transporter activity	79711	ENSG00000196497.16	IPO4			-1.38889
XP_006717091.1	metabolic process;transport	transporter activity	23446		SLC44A1			1.258		NP_001303963.1	metabolic process	catalytic activity;protein binding	8813		DPM1			-1.38889
NP_078958.2	metabolic process;regulation of biological process;transport	enzyme regulator activity;protein binding	79735	ENSG00000104946.12	TBC1D17			1.258		XP_011519406.1	defense response;metabolic process;regulation of biological process;response to stimulus;transport	enzyme regulator activity;protein binding	5611		DNAJC3	Photodynamic therapy-induced unfolded protein response		-1.38696
XP_016872373.1	cell communication;cell organization and biogenesis;metabolic process;response to stimulus;transport		91452		ACBD5			1.257		NP_004273.1	metabolic process;regulation of biological process	enzyme regulator activity;nucleotide binding;protein binding	9532	ENSG00000112208.11	BAG2		Protein processing in endoplasmic reticulum	-1.38696
NP_001243019.1	cell differentiation;cell organization and biogenesis;metabolic process;regulation of biological process;response to stimulus	catalytic activity;DNA binding;metal ion binding;protein binding	1386	ENSG00000115966.16	ATF2	DNA IR-Double Strand Breaks (DSBs) and cellular response via ATM; ATM Signaling Network in Development and Disease; ATM Signaling Pathway; VEGFA-VEGFR2 Signaling Pathway; Energy Metabolism; IL-4 Signaling Pathway; TGF-beta Signaling Pathway; IL-1 signaling pathway; B Cell Receptor Signaling Pathway; Focal Adhesion-PI3K-Akt-mTOR-signaling pathway; Structural Pathway of Interleukin 1 (IL-1); AGE/RA…	cGMP-PKG signaling pathway; Viral carcinogenesis; Influenza A; Thyroid hormone synthesis; MAPK signaling pathway; Hepatitis B; PI3K-Akt signaling pathway; Cocaine addiction; Glucagon signaling pathway; Dopaminergic synapse; Estrogen signaling pathway; Insulin secretion; Alcoholism; Epstein-Barr virus infection; Aldosterone synthesis and secretion; Amphetamine addiction; HTLV-I infection; TNF sign…	1.257		XP_005267329.1	transport	protein binding	10640		EXOC5			-1.38504
NP_003120.2	metabolic process;regulation of biological process;response to stimulus	catalytic activity;nucleotide binding	6713	ENSG00000104549.11	SQLE	Statin Pathway; Sterol Regulatory Element-Binding Proteins (SREBP) signalling; Cholesterol Biosynthesis	Steroid biosynthesis; Metabolic pathways	1.257		NP_003469.2	cell proliferation;metabolic process;regulation of biological process;response to stimulus;transport	catalytic activity;protein binding;receptor activity;transporter activity	8065	ENSG00000166266.13	CUL5	Apoptosis-related network due to altered Notch3 in ovarian cancer; Dual hijack model of Vif in HIV infection	Ubiquitin mediated proteolysis	-1.38504
XP_011523673.1	metabolic process	catalytic activity;metal ion binding;protein binding	84669		USP32			1.257		NP_000962.2	cell organization and biogenesis;metabolic process;transport	DNA binding;protein binding;RNA binding;structural molecule activity	6129	ENSG00000147604.13	RPL7	Cytoplasmic Ribosomal Proteins	Ribosome	-1.38313
XP_011534892.1		RNA binding	23351		KHNYN			1.257		NP_001269389.1		protein binding	220416	ENSG00000173988.12	LRRC63			-1.38313
NP_114127.3	transport	catalytic activity;nucleotide binding;RNA binding	83858	ENSG00000160072.19	ATAD3B			1.256		NP_060141.3	cell organization and biogenesis;cell proliferation;cellular component movement;regulation of biological process		55612	ENSG00000101311.15	FERMT1			-1.38313
NP_001091111.1	cell communication;cell organization and biogenesis;transport	protein binding;transporter activity	2705	ENSG00000169562.9	GJB1	Neural Crest Differentiation; Common Pathways Underlying Drug Addiction; Calcium Regulation in the Cardiac Cell		1.255		XP_005261565.1	cell communication;cellular homeostasis;metabolic process;regulation of biological process;response to stimulus	antioxidant activity;catalytic activity;protein binding	25828		TXN2	Oxidative Stress		-1.38313
NP_005804.1	metabolic process;regulation of biological process;response to stimulus	catalytic activity;metal ion binding;nucleotide binding;protein binding	23683	ENSG00000115825.9	PRKD3	miRs in Muscle Cell Differentiation; G Protein Signaling Pathways	Rap1 signaling pathway; Aldosterone synthesis and secretion	1.255		NP_003385.2	cell differentiation;cell proliferation;development;metabolic process;regulation of biological process;response to stimulus	protein binding	7480	ENSG00000169884.13	WNT10B	White fat cell differentiation; ESC Pluripotency Pathways; Wnt Signaling Pathway; Adipogenesis; Wnt Signaling in Kidney Disease; DNA Damage Response (only ATM dependent); Wnt Signaling Pathway and Pluripotency	Basal cell carcinoma; HTLV-I infection; Proteoglycans in cancer; Breast cancer; Melanogenesis; Pathways in cancer; Signaling pathways regulating pluripotency of stem cells; Hippo signaling pathway; mTOR signaling pathway; Wnt signaling pathway	-1.38122
XP_006724163.1	regulation of biological process;response to stimulus;transport	DNA binding	10042		HMGXB4			1.255		NP_001309169.1	cell death;cell organization and biogenesis;cell proliferation;regulation of biological process;response to stimulus;transport	protein binding	598	ENSG00000171552.12	BCL2L1	Hepatitis C and Hepatocellular Carcinoma; Photodynamic therapy-induced HIF-1 survival signaling; Leptin signaling pathway; IL-3 Signaling Pathway; TNF alpha Signaling Pathway; Regulation of Apoptosis by Parathyroid Hormone-related Protein; Hematopoietic Stem Cell Gene Regulation by GABP alpha/beta Complex; VEGFA-VEGFR2 Signaling Pathway; Amyotrophic lateral sclerosis (ALS); IL-6 signaling pathway…	Chronic myeloid leukemia; Small cell lung cancer; Apoptosis; EGFR tyrosine kinase inhibitor resistance; Pathways in cancer; Ras signaling pathway; NOD-like receptor signaling pathway; Transcriptional misregulation in cancer; Toxoplasmosis; NF-kappa B signaling pathway; Platinum drug resistance; Amyotrophic lateral sclerosis (ALS); Jak-STAT signaling pathway; HTLV-I infection; Apoptosis - multiple…	-1.38122
XP_011514990.1		metal ion binding	92092		ZC3HAV1L			1.255		NP_001419.1	metabolic process;regulation of biological process;response to stimulus	catalytic activity;DNA binding;metal ion binding;protein binding;RNA binding	2023	ENSG00000074800.13	ENO1	Glycolysis and Gluconeogenesis	RNA degradation; HIF-1 signaling pathway; Biosynthesis of amino acids; Carbon metabolism; Metabolic pathways; Glycolysis / Gluconeogenesis	-1.37931
NP_116193.2	metabolic process	catalytic activity;metal ion binding	84890	ENSG00000181915.4	ADO		Taurine and hypotaurine metabolism; Metabolic pathways	1.254		NP_387506.1	cell death;cell organization and biogenesis;metabolic process;regulation of biological process;response to stimulus	nucleotide binding;protein binding;RNA binding;structural molecule activity	7818	ENSG00000132676.15	DAP3			-1.37931
NP_036360.3	cell organization and biogenesis;metabolic process;regulation of biological process;response to stimulus	catalytic activity;metal ion binding;protein binding	22921	ENSG00000148450.12	MSRB2	Sulindac Metabolic Pathway		1.254		NP_001138427.1			56986	ENSG00000104047.14	DTWD1			-1.37931
NP_055495.2			9703	ENSG00000007202.14	KIAA0100			1.254		NP_002854.3	cell death;metabolic process;transport	catalytic activity;nucleotide binding;protein binding	5836	ENSG00000100504.16	PYGL	Glycogen Metabolism; TNF alpha Signaling Pathway	Insulin signaling pathway; Metabolic pathways; Glucagon signaling pathway; Insulin resistance; Starch and sucrose metabolism	-1.37741
NP_004634.1	metabolic process;regulation of biological process;response to stimulus;transport	protein binding;RNA binding	8106	ENSG00000100836.10	PABPN1	mRNA Processing	Influenza A; mRNA surveillance pathway	1.253		NP_005501.2	metabolic process;regulation of biological process	catalytic activity;metal ion binding;nucleotide binding;RNA binding	1797	ENSG00000234798.6; ENSG00000225682.6; ENSG00000224313.6; ENSG00000206346.8; ENSG00000204348.9	DOM3Z			-1.37741
NP_005353.1	regulation of biological process	protein binding	4102; 4105	ENSG00000221867.8	MAGEA3			1.253		NP_004394.1	cell death;cell differentiation;regulation of biological process		1687	ENSG00000105928.13	DFNA5			-1.37741
NP_955376.1	transport		375035	ENSG00000213064.9	SFT2D2	TYROBP Causal Network		1.253		NP_002601.1	cell proliferation;metabolic process;regulation of biological process;response to stimulus	catalytic activity;nucleotide binding;protein binding	5163	ENSG00000152256.13	PDK1	T-Cell Receptor and Co-stimulatory Signaling; EPO Receptor Signaling; T-Cell antigen Receptor (TCR) pathway during Staphylococcus aureus infection; PI3K-AKT-mTOR signaling pathway and therapeutic opportunities; ErbB Signaling Pathway; TGF-beta Signaling Pathway; Factors and pathways affecting insulin-like growth factor (IGF1)-Akt signaling; DNA Damage Response (only ATM dependent)	Central carbon metabolism in cancer; Axon guidance; HIF-1 signaling pathway	-1.37363
NP_001161957.1		protein binding	64860	ENSG00000125962.14	ARMCX5			1.253		NP_000479.1	coagulation;defense response;metabolic process;regulation of biological process;response to stimulus;transport	enzyme regulator activity;protein binding	462	ENSG00000117601.13	SERPINC1	Complement and Coagulation Cascades	Complement and coagulation cascades	-1.37363
NP_001308766.1	metabolic process;regulation of biological process;response to stimulus	catalytic activity;metal ion binding;protein binding	767	ENSG00000178538.9	CA8		Nitrogen metabolism	1.252		NP_002737.2	cell communication;cell death;cell differentiation;cell organization and biogenesis;cellular component movement;cellular homeostasis;metabolic process;regulation of biological process;response to stimulus;transport	catalytic activity;nucleotide binding;protein binding;signal transducer activity	5595	ENSG00000102882.11	MAPK3	T-Cell antigen Receptor (TCR) Signaling Pathway; Oncostatin M Signaling Pathway; TGF-beta Receptor Signaling; T-Cell antigen Receptor (TCR) pathway during Staphylococcus aureus infection; IL-2 Signaling Pathway; Interleukin-11 Signaling Pathway; MAPK Cascade; Hepatitis C and Hepatocellular Carcinoma; IL-9 Signaling Pathway; IL17 signaling pathway; MAPK Signaling Pathway; Structural Pathway of Int…	TGF-beta signaling pathway; HIF-1 signaling pathway; VEGF signaling pathway; Colorectal cancer; AGE-RAGE signaling pathway in diabetic complications; Proteoglycans in cancer; Sphingolipid signaling pathway; Chemokine signaling pathway; Platinum drug resistance; Chagas disease (American trypanosomiasis); Glutamatergic synapse; Chronic myeloid leukemia; Circadian entrainment; Glioma; Apoptosis; Reg…	-1.37363
NP_660310.2	cell organization and biogenesis;defense response;metabolic process;response to stimulus	catalytic activity	135154	ENSG00000154079.5	SDHAF4			1.252		NP_001009931.1	cell organization and biogenesis;development;transport	metal ion binding	388697	ENSG00000197915.5	HRNR			-1.37363
NP_001019384.1	regulation of biological process;response to stimulus;transport	metal ion binding;protein binding	6284	ENSG00000189171.14	S100A13			1.251		NP_510868.1	cell differentiation;cell organization and biogenesis;metabolic process;regulation of biological process;response to stimulus	enzyme regulator activity;protein binding;RNA binding	56647	ENSG00000107949.16	BCCIP			-1.37363
NP_060232.2			54893	ENSG00000277086.3; ENSG00000166912.16	MTMR10			1.251		NP_689968.1	regulation of biological process	protein binding	245812	ENSG00000166997.7	CNPY4			-1.37363
NP_001167621.1	cell organization and biogenesis;cellular component movement;regulation of biological process;response to stimulus	catalytic activity;nucleotide binding;protein binding;signal transducer activity	200894	ENSG00000169379.15	ARL13B			1.251		NP_002797.3	metabolic process;regulation of biological process;response to stimulus;transport	catalytic activity;nucleotide binding;protein binding;RNA binding	5706	ENSG00000100519.11	PSMC6	Parkin-Ubiquitin Proteasomal System pathway; Proteasome Degradation	Proteasome; Epstein-Barr virus infection	-1.37174
NP_003507.1	regulation of biological process	DNA binding;protein binding	723790; 8337	ENSG00000203812.2; ENSG00000272196.2	HIST2H2AA4		Alcoholism; Systemic lupus erythematosus	1.25		NP_003081.2	metabolic process;regulation of biological process;response to stimulus	protein binding;RNA binding	6627	ENSG00000131876.16	SNRPA1	mRNA Processing	Spliceosome	-1.37174
NP_001137453.1	cell differentiation;metabolic process;regulation of biological process;response to stimulus	protein binding	91851	ENSG00000101938.14	CHRDL1			1.25		NP_065084.2	cell differentiation;cell organization and biogenesis;cell proliferation;metabolic process;regulation of biological process	protein binding	1295	ENSG00000144810.15	COL8A1			-1.37174
XP_011519918.1	cell differentiation;cell organization and biogenesis;regulation of biological process;response to stimulus	catalytic activity;enzyme regulator activity;metal ion binding;motor activity;nucleotide binding;protein binding	4649		MYO9A			1.25		NP_000393.4	metabolic process;regulation of biological process;response to stimulus	catalytic activity;nucleotide binding;protein binding	2539	ENSG00000160211.15	G6PD	ATM Signaling Network in Development and Disease; Cori Cycle; Pentose Phosphate Pathway; NRF2 pathway; Sulfation Biotransformation Reaction; Glutathione metabolism		-1.36986
										NP_940888.3	metabolic process	RNA binding;structural molecule activity	285855	ENSG00000146223.14	RPL7L1			-1.36986
										NP_001545.2	cell communication;cell death;cell differentiation;cell organization and biogenesis;cell proliferation;cellular component movement;metabolic process;regulation of biological process;response to stimulus	nucleotide binding;protein binding	3491	ENSG00000142871.16	CYR61	Hypertrophy Model; Oncostatin M Signaling Pathway		-1.36986
										NP_001542.1	regulation of biological process;response to stimulus	enzyme regulator activity;protein binding	3476	ENSG00000089289.15	IGBP1			-1.36986
										NP_689419.2	cell organization and biogenesis;regulation of biological process;transport	protein binding	58533	ENSG00000129515.18	SNX6		Endocytosis	-1.36799
										XP_011508972.1	cell organization and biogenesis;cellular component movement	protein binding	150483		TEKT4			-1.36799
										NP_004083.3	metabolic process	catalytic activity;protein binding	1892	ENSG00000127884.4	ECHS1	Fatty Acid Biosynthesis; Tryptophan metabolism; Fatty Acid Beta Oxidation	Fatty acid metabolism; Fatty acid elongation; Fatty acid degradation; Tryptophan metabolism; Lysine degradation; Propanoate metabolism; Valine, leucine and isoleucine degradation; Butanoate metabolism; Metabolic pathways; beta-Alanine metabolism; Carbon metabolism	-1.36612
										NP_001136070.1	metabolic process	catalytic activity;metal ion binding	8974	ENSG00000072682.18	P4HA2	Amino Acid metabolism		-1.36612
										XP_006721327.1	cell organization and biogenesis;cellular component movement;metabolic process;response to stimulus;transport	catalytic activity;metal ion binding;nucleotide binding;protein binding	6687		SPG7			-1.36612
										NP_001292031.1	metabolic process;regulation of biological process;response to stimulus	catalytic activity;metal ion binding;nucleotide binding;protein binding	11329	ENSG00000112079.8	STK38	Interactome of polycomb repressive complex 2 (PRC2)		-1.36612
										NP_055661.3	cell organization and biogenesis;transport	protein binding	9897	ENSG00000164961.15	WASHC5		Endocytosis	-1.36612
										NP_476516.1	cell differentiation;development;metabolic process;regulation of biological process	catalytic activity;protein binding;RNA binding	80155	ENSG00000164134.12	NAA15			-1.36426
										NP_057376.2	metabolic process;regulation of biological process;response to stimulus	nucleotide binding;protein binding;RNA binding	10131	ENSG00000126602.10	TRAP1	TNF alpha Signaling Pathway; TGF-beta Signaling Pathway		-1.36426
										NP_006491.2	regulation of biological process	protein binding	4162	ENSG00000076706.16	MCAM			-1.36426
										XP_011532606.1	cell organization and biogenesis;regulation of biological process	protein binding	9922		IQSEC1	EGF/EGFR Signaling Pathway		-1.36426
										XP_005264337.1	cell organization and biogenesis;cellular homeostasis;metabolic process;regulation of biological process;response to stimulus;transport	catalytic activity;nucleotide binding;protein binding	3099		HK2	Glycolysis and Gluconeogenesis		-1.3624
										NP_001265392.1	cell death;cell organization and biogenesis;regulation of biological process;transport	catalytic activity;enzyme regulator activity;nucleotide binding;protein binding	10059	ENSG00000087470.17	DNM1L	Synaptic Vesicle Pathway		-1.3624
										NP_079485.1	cell differentiation;cell organization and biogenesis;metabolic process;regulation of biological process	catalytic activity;protein binding	80314	ENSG00000120616.15	EPC1			-1.3624
										NP_005893.1	cell differentiation;cell organization and biogenesis;cellular homeostasis;metabolic process;regulation of biological process;response to stimulus;transport	DNA binding;metal ion binding;protein binding;RNA binding;signal transducer activity	4088	ENSG00000166949.15	SMAD3	Mesodermal Commitment Pathway; DNA Damage Response (only ATM dependent); AGE/RAGE pathway; TGF-beta Receptor Signaling; Adipogenesis; Androgen receptor signaling pathway; Canonical and Non-Canonical TGF-B signaling; Factors and pathways affecting insulin-like growth factor (IGF1)-Akt signaling; Hepatitis C and Hepatocellular Carcinoma; Endoderm Differentiation; Extracellular vesicle-mediated sign…	Endocytosis; AGE-RAGE signaling pathway in diabetic complications; Hippo signaling pathway; Pancreatic cancer; Signaling pathways regulating pluripotency of stem cells; TGF-beta signaling pathway; Wnt signaling pathway; Pathways in cancer; Chronic myeloid leukemia; Hepatitis B; Cell cycle; HTLV-I infection; Colorectal cancer; FoxO signaling pathway; Inflammatory bowel disease (IBD); Chagas diseas…	-1.36054
										NP_001310548.1	cell differentiation;development;metabolic process	protein binding	55898	ENSG00000140553.17	UNC45A			-1.36054
										NP_001435.1	metabolic process;transport	protein binding;transporter activity	2171	ENSG00000164687.10	FABP5	PPAR signaling pathway	PPAR signaling pathway	-1.36054
										NP_057107.3	metabolic process	catalytic activity	51633	ENSG00000155100.10	OTUD6B			-1.36054
										NP_001307.2	cell death;cell proliferation;transport	protein binding;transporter activity	1434	ENSG00000124207.16	CSE1L			-1.3587
										NP_002044.2	cell organization and biogenesis;defense response;regulation of biological process;response to stimulus	catalytic activity;nucleotide binding;protein binding	2633	ENSG00000117228.9	GBP1	Type II interferon signaling (IFNG)	NOD-like receptor signaling pathway	-1.3587
										NP_001155045.1	cell differentiation;coagulation;metabolic process;regulation of biological process	DNA binding	23764	ENSG00000185022.11	MAFF	NRF2 pathway; Myometrial Relaxation and Contraction Pathways		-1.3587
										NP_006421.2	metabolic process;regulation of biological process;transport	nucleotide binding;protein binding;RNA binding	10575	ENSG00000115484.14	CCT4			-1.35685
										NP_003839.2	metabolic process	catalytic activity;metal ion binding;nucleotide binding;protein binding	8801	ENSG00000172340.14	SUCLG2	TCA Cycle; TCA Cycle and Deficiency of Pyruvate Dehydrogenase complex (PDHc)	Carbon metabolism; Citrate cycle (TCA cycle); Metabolic pathways; Propanoate metabolism	-1.35685
										NP_055523.1	cell division;cell organization and biogenesis;regulation of biological process	protein binding	9735	ENSG00000184445.11	KNTC1			-1.35685
										XP_005246910.1	metabolic process;transport	catalytic activity	79634		SCRN3			-1.35685
										NP_055037.1	cell organization and biogenesis;metabolic process;transport	catalytic activity;protein binding	4702	ENSG00000119421.6	NDUFA8	Oxidative phosphorylation; Electron Transport Chain	Alzheimer's disease; Metabolic pathways; Huntington's disease; Oxidative phosphorylation; Parkinson's disease; Non-alcoholic fatty liver disease (NAFLD)	-1.35685
										NP_055870.2	cell organization and biogenesis;cellular homeostasis;metabolic process;regulation of biological process	DNA binding;metal ion binding;nucleotide binding;protein binding	23075	ENSG00000133789.14	SWAP70			-1.35501
										NP_938149.2	metabolic process	catalytic activity;RNA binding	23193	ENSG00000089597.16	GANAB			-1.35501
										NP_002706.1	cell death;cell organization and biogenesis;metabolic process;regulation of biological process;response to stimulus	catalytic activity;metal ion binding;protein binding	5515	ENSG00000113575.9	PPP2CA	Association Between Physico-Chemical Features and Toxicity Associated Pathways; Dopamine metabolism; Glycogen Metabolism; TNF alpha Signaling Pathway; Focal Adhesion-PI3K-Akt-mTOR-signaling pathway; Mesodermal Commitment Pathway; Brain-Derived Neurotrophic Factor (BDNF) signaling pathway; Wnt Signaling Pathway and Pluripotency	Adrenergic signaling in cardiomyocytes; TGF-beta signaling pathway; Sphingolipid signaling pathway; Long-term depression; Hippo signaling pathway; Chagas disease (American trypanosomiasis); PI3K-Akt signaling pathway; Oocyte meiosis; AMPK signaling pathway; Tight junction; Dopaminergic synapse; Hepatitis C; mRNA surveillance pathway	-1.35501
										XP_011522806.1	defense response;regulation of biological process;response to stimulus;transport	protein binding	201294		UNC13D			-1.35501
										NP_004228.1	cell differentiation;cell organization and biogenesis;metabolic process;regulation of biological process;response to stimulus	catalytic activity;nucleotide binding;protein binding;RNA binding	9319	ENSG00000071539.13	TRIP13			-1.35501
										NP_071411.1	metabolic process	catalytic activity;metal ion binding;nucleotide binding;protein binding	64080	ENSG00000171174.13	RBKS		Pentose phosphate pathway	-1.35501
										NP_001753.1	metabolic process;regulation of biological process	nucleotide binding;protein binding;RNA binding	908	ENSG00000146731.10	CCT6A			-1.35318
										NP_004183.2	metabolic process	catalytic activity;protein binding	8623	ENSG00000169093.15	ASMTL			-1.35318
										NP_004068.2	metabolic process	catalytic activity;RNA binding	1431	ENSG00000062485.18	CS	TCA Cycle; TCA Cycle and Deficiency of Pyruvate Dehydrogenase complex (PDHc); Amino Acid metabolism	Glyoxylate and dicarboxylate metabolism; Biosynthesis of amino acids; 2-Oxocarboxylic acid metabolism; Citrate cycle (TCA cycle); Metabolic pathways; Carbon metabolism	-1.35135
										NP_001139194.1	regulation of biological process;response to stimulus;transport	protein binding	9454	ENSG00000051128.18	HOMER3		Glutamatergic synapse; FoxO signaling pathway	-1.35135
										NP_004522.1	metabolic process	catalytic activity	4338	ENSG00000164172.18	MOCS2		Metabolic pathways; Folate biosynthesis; Sulfur relay system	-1.35135
										NP_001264153.1	cell differentiation;transport	protein binding	8407	ENSG00000158710.14	TAGLN2			-1.34953
										NP_683877.1	metabolic process;regulation of biological process;response to stimulus;transport	catalytic activity;protein binding;RNA binding	5682	ENSG00000129084.17	PSMA1	Proteasome Degradation		-1.34953
										NP_005923.2	metabolic process	catalytic activity;metal ion binding	4285		MIPEP			-1.34953
										NP_777549.1	cell organization and biogenesis;metabolic process;regulation of biological process	catalytic activity	91942	ENSG00000164182.10	NDUFAF2			-1.34953
										NP_001289937.1	metabolic process;regulation of biological process;response to stimulus	catalytic activity;protein binding	23564	ENSG00000233076.6; ENSG00000227317.6; ENSG00000213722.8; ENSG00000228128.6; ENSG00000225635.7; ENSG00000206395.8; ENSG00000226634.6	DDAH2			-1.34953
										NP_001616.1	metabolic process	catalytic activity;nucleotide binding	204	ENSG00000004455.16	AK2		Metabolic pathways; Thiamine metabolism; Purine metabolism	-1.34771
										NP_115948.4	cell division;cell organization and biogenesis;cellular component movement;regulation of biological process;transport	catalytic activity;motor activity;nucleotide binding;protein binding	84643	ENSG00000141200.7	KIF2B			-1.34771
										XP_016868733.1	transport	protein binding;transporter activity	23039		XPO7			-1.3459
										NP_006237.1	regulation of biological process;response to stimulus	enzyme regulator activity;protein binding	5529	ENSG00000154001.13	PPP2R5E	Focal Adhesion-PI3K-Akt-mTOR-signaling pathway; Glycogen Metabolism; Wnt Signaling Pathway and Pluripotency; DNA Damage Response (only ATM dependent); Wnt Signaling Pathway	AMPK signaling pathway; Oocyte meiosis; Dopaminergic synapse; Sphingolipid signaling pathway; mRNA surveillance pathway; Adrenergic signaling in cardiomyocytes; PI3K-Akt signaling pathway	-1.3459
										XP_006714694.1	metabolic process;response to stimulus	antioxidant activity;catalytic activity	493869		GPX8			-1.3459
										NP_001122305.1	metabolic process;regulation of biological process;response to stimulus	DNA binding;metal ion binding;nucleotide binding;protein binding	57659	ENSG00000174282.11; ENSG00000283868.1	ZBTB4			-1.3459
										NP_001002029.3	defense response;metabolic process;regulation of biological process;response to stimulus	catalytic activity;enzyme regulator activity;protein binding	721; 100293534	ENSG00000224389.8; ENSG00000228267.8	C4B	Sudden Infant Death Syndrome (SIDS) Susceptibility Pathways; Complement Activation; Allograft Rejection; Complement and Coagulation Cascades; Oxidative Damage	Staphylococcus aureus infection; Pertussis; Systemic lupus erythematosus; Complement and coagulation cascades	-1.34409
										NP_001304947.1	cell organization and biogenesis;cell proliferation;cellular component movement;metabolic process;regulation of biological process;response to stimulus;transport	enzyme regulator activity;protein binding;transporter activity	335	ENSG00000118137.9	APOA1	PPAR signaling pathway; Vitamin B12 Metabolism; Folate Metabolism; PPAR Alpha Pathway; Statin Pathway; Selenium Micronutrient Network	Fat digestion and absorption; Vitamin digestion and absorption; PPAR signaling pathway; African trypanosomiasis	-1.34409
										XP_006717316.1	cell organization and biogenesis;cellular component movement;metabolic process;regulation of biological process;response to stimulus;transport	metal ion binding;protein binding;structural molecule activity	6709		SPTAN1	Fas Ligand (FasL) pathway and Stress induction of Heat Shock Proteins (HSP) regulation		-1.34409
										NP_009016.1	metabolic process;regulation of biological process;response to stimulus;transport	metal ion binding;protein binding;transporter activity	11167	ENSG00000163430.11	FSTL1			-1.34409
										NP_001460.1	cell organization and biogenesis;defense response;metabolic process;regulation of biological process;response to stimulus;transport	catalytic activity;DNA binding;nucleotide binding;protein binding;RNA binding	2547	ENSG00000196419.12	XRCC6	Non-homologous end joining	Non-homologous end-joining	-1.34228
										NP_004976.2	cell communication;cell differentiation;cell organization and biogenesis;cellular component movement;metabolic process;regulation of biological process;response to stimulus	catalytic activity;nucleotide binding;protein binding	3845	ENSG00000133703.11	KRAS	Signaling Pathways in Glioblastoma; Extracellular vesicle-mediated signaling in recipient cells; RalA downstream regulated genes; DNA Damage Response (only ATM dependent); EGF/EGFR Signaling Pathway; MAPK Signaling Pathway; Chemokine signaling pathway; IL-5 Signaling Pathway; BDNF-TrkB Signaling; G Protein Signaling Pathways; Aryl Hydrocarbon Receptor; Integrated Breast Cancer Pathway; Oncostatin…		-1.34228
										NP_036205.1	metabolic process;regulation of biological process;response to stimulus;transport	nucleotide binding;protein binding;RNA binding	22948	ENSG00000150753.11	CCT5			-1.34048
										NP_060918.2	cell differentiation;cell organization and biogenesis;cellular homeostasis;metabolic process;regulation of biological process;transport	protein binding	55832	ENSG00000111530.12	CAND1	Endoderm Differentiation		-1.34048
										NP_002901.2	metabolic process;regulation of biological process	catalytic activity;enzyme regulator activity;nucleotide binding;protein binding	5973	ENSG00000102032.12	RENBP		Amino sugar and nucleotide sugar metabolism	-1.34048
										NP_060518.1	metabolic process;transport	protein binding;RNA binding	55110	ENSG00000111196.9	MAGOHB		mRNA surveillance pathway; Spliceosome; RNA transport	-1.34048
										NP_009190.2	coagulation;transport	protein binding	11311	ENSG00000136631.12	VPS45		Endocytosis	-1.34048
										NP_006224.1	metabolic process;regulation of biological process;response to stimulus	catalytic activity;metal ion binding	5438	ENSG00000105258.8	POLR2I	Eukaryotic Transcription Initiation	Metabolic pathways; Purine metabolism; Epstein-Barr virus infection; Pyrimidine metabolism; RNA polymerase; Huntington's disease	-1.34048
										NP_001129471.1		protein binding	9853		RUSC2			-1.34048
										NP_006808.1	metabolic process;regulation of biological process;transport	catalytic activity;protein binding	10961	ENSG00000089248.6	ERP29		Protein processing in endoplasmic reticulum	-1.33869
										XP_016880198.1	cell organization and biogenesis;metabolic process;transport	protein binding	50628		GEMIN4			-1.33869
										NP_002209.2	defense response;metabolic process;regulation of biological process;response to stimulus;transport	enzyme regulator activity;protein binding	3700	ENSG00000055955.15	ITIH4			-1.33869
										XP_011510330.1	cell growth;cell organization and biogenesis;development;metabolic process;regulation of biological process;response to stimulus;transport	catalytic activity;metal ion binding;nucleotide binding;protein binding	8527		DGKD			-1.33869
										NP_001538.4	cell death;cell organization and biogenesis;defense response;regulation of biological process;response to stimulus	protein binding;RNA binding	3433	ENSG00000119922.9	IFIT2	Type II interferon signaling (IFNG)		-1.33869
										NP_001186797.1	cell organization and biogenesis;cellular homeostasis;metabolic process;regulation of biological process	catalytic activity;metal ion binding;protein binding;RNA binding	10539	ENSG00000108010.11	GLRX3			-1.3369
										XP_016884231.1	regulation of biological process;transport	enzyme regulator activity;protein binding	25771		TBC1D22A			-1.3369
										XP_005271379.1	regulation of biological process	protein binding;structural molecule activity	91624		NEXN			-1.3369
										NP_038479.1	cell organization and biogenesis;regulation of biological process;response to stimulus	protein binding	26509	ENSG00000138119.16	MYOF	Hepatitis C and Hepatocellular Carcinoma; Aryl Hydrocarbon Receptor Pathway		-1.33511
										XP_011543802.1	cell communication;cell death;cell organization and biogenesis;cellular component movement;regulation of biological process;transport	protein binding	30011		SH3KBP1	EGF/EGFR Signaling Pathway		-1.33511
										NP_777565.3			147965	ENSG00000130244.12	FAM98C			-1.33511
										NP_004563.2	cell communication;cell death;cell organization and biogenesis;regulation of biological process	protein binding;structural molecule activity	5318	ENSG00000057294.14	PKP2	Arrhythmogenic Right Ventricular Cardiomyopathy	Arrhythmogenic right ventricular cardiomyopathy (ARVC)	-1.33333
										NP_776257.1	regulation of biological process;response to stimulus	receptor activity;signal transducer activity	317705		VN1R5			-1.33156
										NP_004535.1	cell organization and biogenesis;metabolic process;transport	catalytic activity	4705	ENSG00000281434.2; ENSG00000130414.11	NDUFA10	Oxidative phosphorylation; Electron Transport Chain	Oxidative phosphorylation; Huntington's disease; Non-alcoholic fatty liver disease (NAFLD); Parkinson's disease; Metabolic pathways; Alzheimer's disease	-1.33156
										NP_002255.3	metabolic process;regulation of biological process;transport	protein binding;transporter activity	3836	ENSG00000114030.12	KPNA1		Influenza A	-1.33156
										NP_039234.1	cell differentiation;cell organization and biogenesis;cellular homeostasis;metabolic process;regulation of biological process;response to stimulus;transport	catalytic activity;protein binding;transporter activity	25932	ENSG00000169504.14	CLIC4			-1.33156
										XP_016871731.1	cell organization and biogenesis	metal ion binding;protein binding	3983		ABLIM1			-1.33156
										NP_057392.1	metabolic process	catalytic activity;nucleotide binding	51727	ENSG00000162368.13	CMPK1			-1.32979
										NP_057494.3	cell organization and biogenesis;regulation of biological process;transport	protein binding	51510	ENSG00000086065.13	CHMP5		Endocytosis	-1.32979
										NP_004111.2	regulation of biological process;response to stimulus	catalytic activity;nucleotide binding;protein binding	2634	ENSG00000162645.12	GBP2		NOD-like receptor signaling pathway	-1.32979
										XP_005274612.1	cell organization and biogenesis;transport	protein binding	54960		GEMIN8			-1.32979
										NP_001030013.1			162073	ENSG00000205730.6	ITPRIPL2			-1.32979
										NP_891993.1	cell organization and biogenesis;coagulation;metabolic process;regulation of biological process;response to stimulus	catalytic activity;metal ion binding;nucleotide binding;protein binding	5567	ENSG00000142875.19	PRKACB	Common Pathways Underlying Drug Addiction; miRs in Muscle Cell Differentiation; Sudden Infant Death Syndrome (SIDS) Susceptibility Pathways; Myometrial Relaxation and Contraction Pathways; Chemokine signaling pathway; Dopamine metabolism; AMP-activated Protein Kinase (AMPK) Signaling; Calcium Regulation in the Cardiac Cell; G Protein Signaling Pathways		-1.32802
										NP_002699.1	cell division;metabolic process;regulation of biological process;response to stimulus	catalytic activity;metal ion binding;protein binding	5499	ENSG00000172531.14	PPP1CA	Nicotine Activity on Dopaminergic Neurons; Common Pathways Underlying Drug Addiction	Herpes simplex infection; Proteoglycans in cancer; Hippo signaling pathway; Vascular smooth muscle contraction; cAMP signaling pathway; mRNA surveillance pathway; Adrenergic signaling in cardiomyocytes; Amphetamine addiction; Platelet activation; Inflammatory mediator regulation of TRP channels; Oxytocin signaling pathway; Oocyte meiosis; cGMP-PKG signaling pathway; Regulation of actin cytoskelet…	-1.32802
										NP_001310965.1	metabolic process;response to stimulus	catalytic activity	7390		UROS	Heme Biosynthesis		-1.32802
										XP_016879246.1	regulation of biological process;response to stimulus;transport	protein binding;transporter activity	83985		SPNS1			-1.32802
										NP_061060.3	metabolic process	catalytic activity;metal ion binding;protein binding	55454	ENSG00000169826.7	CSGALNACT2		Metabolic pathways; Glycosaminoglycan biosynthesis - chondroitin sulfate / dermatan sulfate	-1.32802
										XP_006711023.1	cell differentiation;regulation of biological process;response to stimulus;transport	protein binding;transporter activity	84230		LRRC8C			-1.32802
										NP_003391.1	cell organization and biogenesis;regulation of biological process;response to stimulus;transport	protein binding;RNA binding;transporter activity	7514	ENSG00000082898.16	XPO1	eIF5A regulation in response to inhibition of the nuclear export system	HTLV-I infection; Epstein-Barr virus infection; RNA transport; Ribosome biogenesis in eukaryotes; Influenza A	-1.32626
										NP_003125.3	cell organization and biogenesis;response to stimulus;transport	protein binding;RNA binding	6727	ENSG00000140319.10	SRP14		Protein export	-1.32626
										NP_003583.2	cell death;cell organization and biogenesis;cell proliferation;cellular homeostasis;metabolic process;regulation of biological process;response to stimulus	catalytic activity;protein binding	8454	ENSG00000055130.15	CUL1	Parkin-Ubiquitin Proteasomal System pathway; TNF alpha Signaling Pathway; Apoptosis-related network due to altered Notch3 in ovarian cancer; TGF-beta Signaling Pathway; Notch Signaling Pathway	Oocyte meiosis; Ubiquitin mediated proteolysis; Circadian rhythm; Wnt signaling pathway; TGF-beta signaling pathway; Cell cycle; Hedgehog signaling pathway; Protein processing in endoplasmic reticulum; Herpes simplex infection	-1.32626
										NP_002796.4	metabolic process;regulation of biological process;response to stimulus;transport	catalytic activity;nucleotide binding;protein binding;RNA binding	5705	ENSG00000087191.12	PSMC5	Proteasome Degradation; Parkin-Ubiquitin Proteasomal System pathway	Epstein-Barr virus infection; Proteasome	-1.32626
										NP_787072.2	cell organization and biogenesis;regulation of biological process;transport	protein binding	149371	ENSG00000116903.7	EXOC8	RalA downstream regulated genes		-1.32626
										XP_011521078.1	regulation of biological process	protein binding;structural molecule activity	9894		TELO2			-1.32626
										NP_004299.1	regulation of biological process;response to stimulus;transport	enzyme regulator activity;protein binding	392	ENSG00000175220.11	ARHGAP1			-1.3245
										XP_005265162.1	metabolic process;regulation of biological process;transport	enzyme regulator activity	3699		ITIH3			-1.3245
										NP_006563.2	cell differentiation;cellular component movement;cellular homeostasis;regulation of biological process;response to stimulus	catalytic activity;metal ion binding;nucleotide binding;protein binding;signal transducer activity	10672	ENSG00000120063.9	GNA13	G13 Signaling Pathway; G Protein Signaling Pathways; Human Thyroid Stimulating Hormone (TSH) signaling pathway; Regulation of Actin Cytoskeleton	cGMP-PKG signaling pathway; Sphingolipid signaling pathway; Pathways in cancer; Vascular smooth muscle contraction; Regulation of actin cytoskeleton; Platelet activation; Long-term depression; Phospholipase D signaling pathway	-1.3245
										XP_011542259.1	cell differentiation;cell organization and biogenesis;metabolic process;regulation of biological process;response to stimulus	catalytic activity;DNA binding;metal ion binding;protein binding	7403		KDM6A			-1.3245
										NP_004146.1	cell death;regulation of biological process;response to stimulus	enzyme regulator activity;protein binding	5272	ENSG00000170542.5	SERPINB9		Amoebiasis	-1.3245
										NP_002794.1	cell differentiation;metabolic process;regulation of biological process;response to stimulus;transport	catalytic activity;nucleotide binding;protein binding	5701	ENSG00000161057.11	PSMC2	Proteasome Degradation; Parkin-Ubiquitin Proteasomal System pathway	Epstein-Barr virus infection; Proteasome	-1.32275
										XP_011535262.1	cellular component movement;transport	protein binding	55860		ACTR10			-1.32275
										NP_149078.1	metabolic process;response to stimulus	catalytic activity;protein binding	85365	ENSG00000119523.9	ALG2		N-Glycan biosynthesis; Metabolic pathways	-1.32275
										NP_001255.3	cell death;cell differentiation;regulation of biological process	protein binding	1041		CDSN			-1.32275
										NP_001244289.1	metabolic process	catalytic activity;metal ion binding;protein binding	271	ENSG00000116337.15	AMPD2		Purine metabolism; Metabolic pathways	-1.31926
										NP_945185.1	metabolic process	catalytic activity;nucleotide binding;protein binding;RNA binding	374393	ENSG00000189057.10	FAM111B			-1.31926
										XP_006713470.1	cell death;cell organization and biogenesis;regulation of biological process;response to stimulus	nucleotide binding;protein binding;structural molecule activity	9223		MAGI1			-1.31926
										NP_006618.1	metabolic process	catalytic activity;protein binding;RNA binding	10775	ENSG00000105171.9	POP4		Ribosome biogenesis in eukaryotes; RNA transport	-1.31926
										NP_002147.2	cell organization and biogenesis;cell proliferation;metabolic process;regulation of biological process;response to stimulus;transport	catalytic activity;DNA binding;nucleotide binding;protein binding;RNA binding	3329	ENSG00000144381.16	HSPD1	Apoptosis-related network due to altered Notch3 in ovarian cancer; Sudden Infant Death Syndrome (SIDS) Susceptibility Pathways	Type I diabetes mellitus; RNA degradation; Tuberculosis; Legionellosis	-1.31579
										NP_002077.1	cell communication;cell differentiation;cell organization and biogenesis;cellular component movement;defense response;metabolic process;regulation of biological process;response to stimulus;transport	catalytic activity;protein binding;RNA binding	2885	ENSG00000177885.13	GRB2	Kit receptor signaling pathway; Oncostatin M Signaling Pathway; TNF alpha Signaling Pathway; Prolactin Signaling Pathway; IL-5 Signaling Pathway; Focal Adhesion-PI3K-Akt-mTOR-signaling pathway; ErbB Signaling Pathway; IL-2 Signaling Pathway; Chemokine signaling pathway; Insulin Signaling; IL-9 Signaling Pathway; Association Between Physico-Chemical Features and Toxicity Associated Pathways; p38 M…	Insulin signaling pathway; Endometrial cancer; Focal adhesion; Chemokine signaling pathway; Dorso-ventral axis formation; Acute myeloid leukemia; Gap junction; Ras signaling pathway; Chronic myeloid leukemia; Pathways in cancer; Fc epsilon RI signaling pathway; Prolactin signaling pathway; Breast cancer; Proteoglycans in cancer; Estrogen signaling pathway; Hepatitis B; Non-small cell lung cancer;…	-1.31579
										NP_001268231.1	cell organization and biogenesis;metabolic process	catalytic activity;nucleotide binding;protein binding;RNA binding	84340		GFM2			-1.31579
										NP_001904.2	cell organization and biogenesis;development;metabolic process;regulation of biological process;transport	catalytic activity;DNA binding;motor activity;protein binding	1523	ENSG00000257923.9	CUX1			-1.31579
										XP_005246698.1	cell organization and biogenesis;coagulation;regulation of biological process;response to stimulus;transport	enzyme regulator activity;protein binding	5270		SERPINE2			-1.31406
										NP_003192.1	cell organization and biogenesis;metabolic process;regulation of biological process	DNA binding;protein binding;RNA binding	7019	ENSG00000108064.10	TFAM	Energy Metabolism; NAD metabolism, sirtuins and aging; Mitochondrial Gene Expression	Huntington's disease	-1.31406
										NP_004580.1	cell organization and biogenesis;cellular homeostasis;metabolic process;regulation of biological process;transport	antioxidant activity;catalytic activity;metal ion binding;protein binding	6341	ENSG00000133028.10	SCO1	Electron Transport Chain; Copper homeostasis		-1.31406
										NP_002783.1	metabolic process;regulation of biological process;response to stimulus;transport	catalytic activity;nucleotide binding;protein binding	5688	ENSG00000101182.14	PSMA7	Proteasome Degradation	Proteasome	-1.31234
										NP_006347.1	cell organization and biogenesis;metabolic process;transport	catalytic activity;transporter activity	10476	ENSG00000167863.11	ATP5H	Electron Transport Chain; Oxidative phosphorylation	Alzheimer's disease; Huntington's disease; Oxidative phosphorylation; Parkinson's disease; Metabolic pathways	-1.31234
										NP_036555.1	cell organization and biogenesis;metabolic process;regulation of biological process;response to stimulus;transport	RNA binding;structural molecule activity	23521	ENSG00000142541.16	RPL13A	Cytoplasmic Ribosomal Proteins	Ribosome	-1.31062
										NP_055040.2	cell death;cell organization and biogenesis;metabolic process;regulation of biological process;response to stimulus	catalytic activity;enzyme regulator activity;protein binding	5518	ENSG00000105568.17	PPP2R1A	Glycogen Metabolism; Focal Adhesion-PI3K-Akt-mTOR-signaling pathway; Wnt Signaling Pathway and Pluripotency	Long-term depression; Hippo signaling pathway; Chagas disease (American trypanosomiasis); PI3K-Akt signaling pathway; Oocyte meiosis; AMPK signaling pathway; Tight junction; Dopaminergic synapse; Sphingolipid signaling pathway; Hepatitis C; mRNA surveillance pathway; Adrenergic signaling in cardiomyocytes; TGF-beta signaling pathway	-1.31062
										NP_006397.1	cell organization and biogenesis;cellular homeostasis;metabolic process;regulation of biological process;transport	antioxidant activity;catalytic activity;protein binding	10549	ENSG00000123131.12	PRDX4	Selenium Micronutrient Network		-1.31062
										NP_004779.2	metabolic process	catalytic activity;protein binding	9354	ENSG00000110344.9	UBE4A			-1.31062
										NP_005800.3	cell communication;cellular homeostasis;metabolic process;regulation of biological process;response to stimulus	antioxidant activity;catalytic activity;protein binding	7001	ENSG00000167815.11	PRDX2	Selenium Micronutrient Network		-1.3089
										NP_009035.3	cell organization and biogenesis;metabolic process;response to stimulus;transport	protein binding;RNA binding;structural molecule activity	4736	ENSG00000198755.10	RPL10A	Cytoplasmic Ribosomal Proteins	Ribosome	-1.3089
										NP_071413.1	cell organization and biogenesis;cell proliferation;cellular component movement;metabolic process;regulation of biological process;transport	protein binding	64083	ENSG00000113384.13	GOLPH3		Transcriptional misregulation in cancer	-1.3089
										NP_000037.2	cell organization and biogenesis;cellular component movement;metabolic process;regulation of biological process;response to stimulus;transport	catalytic activity;metal ion binding	411	ENSG00000113273.15	ARSB		Metabolic pathways; Lysosome; Glycosaminoglycan degradation	-1.30719
										XP_016870990.1	cell organization and biogenesis;regulation of biological process;response to stimulus;transport	protein binding	10580		SORBS1	Insulin Signaling; Integrin-mediated Cell Adhesion		-1.30719
										NP_001139266.1	transport	metal ion binding;protein binding;receptor activity	118429	ENSG00000163297.16	ANTXR2		NOD-like receptor signaling pathway	-1.30719
										NP_002795.2	metabolic process;regulation of biological process;response to stimulus;transport	catalytic activity;enzyme regulator activity;nucleotide binding;protein binding	5702	ENSG00000165916.8	PSMC3	Proteasome Degradation; Parkin-Ubiquitin Proteasomal System pathway	Epstein-Barr virus infection; Proteasome	-1.30548
										NP_000055.2	cell organization and biogenesis;defense response;metabolic process;regulation of biological process;response to stimulus;transport	catalytic activity;enzyme regulator activity;protein binding	718	ENSG00000125730.16	C3	TYROBP Causal Network; Complement and Coagulation Cascades; Allograft Rejection; Complement Activation	Complement and coagulation cascades; Tuberculosis; Viral carcinogenesis; Herpes simplex infection; Phagosome; Leishmaniasis; Legionellosis; Systemic lupus erythematosus; Pertussis; Chagas disease (American trypanosomiasis); Staphylococcus aureus infection	-1.30548
										NP_065803.2	cell organization and biogenesis;regulation of biological process;response to stimulus	receptor activity;signal transducer activity	57512	ENSG00000151025.9	GPR158			-1.30548
										XP_011509081.1	metabolic process;regulation of biological process;response to stimulus;transport	catalytic activity;metal ion binding;nucleotide binding;protein binding	200576		PIKFYVE			-1.30378
										XP_011509875.1	cell communication;cell death;cell division;metabolic process;regulation of biological process;response to stimulus	catalytic activity;nucleotide binding;protein binding	5899		RALB	EGF/EGFR Signaling Pathway		-1.30378
										NP_002333.1	cell death;cell differentiation;defense response;development;regulation of biological process;response to stimulus	protein binding;receptor activity;signal transducer activity	4055	ENSG00000111321.10	LTBR		NF-kappa B signaling pathway; Intestinal immune network for IgA production; HIF-1 signaling pathway; HTLV-I infection; Cytokine-cytokine receptor interaction; Viral carcinogenesis	-1.30378
										XP_011518702.1	metabolic process	catalytic activity	84188		FAR1			-1.30378
										NP_001788.2	cell organization and biogenesis	metal ion binding	1009	ENSG00000140937.13	CDH11			-1.30378
										XP_016857669.1	cell organization and biogenesis;metabolic process;regulation of biological process;response to stimulus	metal ion binding;RNA binding	6738		TROVE2			-1.30208
										NP_000103.2	cellular homeostasis;metabolic process;transport	transporter activity	1836	ENSG00000155850.7	SLC26A2			-1.30208
										NP_003791.3	metabolic process;response to stimulus	catalytic activity;nucleotide binding;protein binding	8732	ENSG00000111880.15	RNGTT	mRNA Processing	mRNA surveillance pathway	-1.30208
										NP_001193881.1	cellular component movement;metabolic process;transport	protein binding;RNA binding;transporter activity	9123	ENSG00000141526.16	SLC16A3		Central carbon metabolism in cancer	-1.30208
										NP_001317692.1	metabolic process	catalytic activity;metal ion binding;nucleotide binding	3420	ENSG00000101365.20	IDH3B	TCA Cycle		-1.30039
										NP_062427.1	cell organization and biogenesis;regulation of biological process	metal ion binding;protein binding;RNA binding	6275	ENSG00000196154.11	S100A4			-1.30039
										NP_113619.2	cell organization and biogenesis;metabolic process;regulation of biological process;transport	protein binding;transporter activity	83548		COG3			-1.30039
										XP_011507442.1	regulation of biological process;response to stimulus	protein binding	116496		FAM129A			-1.30039
										NP_001239002.1	cell organization and biogenesis	protein binding;structural molecule activity	9351	ENSG00000065054.13	SLC9A3R2			-1.30039
										XP_011512612.2	cell death;cell differentiation;cell organization and biogenesis;cellular component movement;metabolic process;regulation of biological process;response to stimulus;transport	catalytic activity;nucleotide binding;protein binding;signal transducer activity	1432		MAPK14	EGF/EGFR Signaling Pathway; TNF related weak inducer of apoptosis (TWEAK) Signaling Pathway; Oxidative Stress; Leptin signaling pathway; IL-4 Signaling Pathway; RANKL/RANK (Receptor activator of NFKB (ligand)) Signaling Pathway; TGF-beta Signaling Pathway; Angiopoietin Like Protein 8 Regulatory Pathway; Energy Metabolism; Alpha 6 Beta 4 signaling pathway; Photodynamic therapy-induced NFE2L2 (NRF2…		-1.30039
										NP_775813.2	metabolic process	catalytic activity	196463	ENSG00000151176.7	PLBD2			-1.2987
										NP_112233.2	transport	transporter activity	81855	ENSG00000107819.13	SFXN3			-1.2987
										NP_066925.1	cell organization and biogenesis;cellular component movement;regulation of biological process;response to stimulus	enzyme regulator activity	10653	ENSG00000167642.12	SPINT2			-1.2987
										XP_011543325.1	metabolic process	catalytic activity	3995		FADS3			-1.2987
										NP_001230013.1	cell differentiation;cell organization and biogenesis;cellular component movement;cellular homeostasis;metabolic process;regulation of biological process;response to stimulus;transport	DNA binding;protein binding	3091	ENSG00000100644.16	HIF1A	Oncostatin M Signaling Pathway; Photodynamic therapy-induced HIF-1 survival signaling; Angiogenesis; Notch Signaling Pathway; Focal Adhesion-PI3K-Akt-mTOR-signaling pathway; Hepatitis C and Hepatocellular Carcinoma; miR-148a/miR-31/FIH1/HIF1alpha-Notch signaling in glioblastoma; Sudden Infant Death Syndrome (SIDS) Susceptibility Pathways; AGE/RAGE pathway; Adipogenesis; LncRNA-mediated mechanisms…		-1.2987
										XP_016868908.1	metabolic process;regulation of biological process;transport	catalytic activity;metal ion binding;protein binding;structural molecule activity	444		ASPH			-1.29702
										NP_001137534.1	transport	protein binding;structural molecule activity	1315	ENSG00000129083.12	COPB1			-1.29702
										NP_060828.2	defense response;response to stimulus	catalytic activity;nucleotide binding;protein binding	55324	ENSG00000161204.11	ABCF3			-1.29702
										NP_872434.2	cell organization and biogenesis;cellular component movement;regulation of biological process	protein binding	348807	ENSG00000163885.11	CCDC37			-1.29702
										NP_066956.1	cell differentiation;defense response;metabolic process;regulation of biological process;response to stimulus	catalytic activity;metal ion binding;nucleotide binding;protein binding;RNA binding	6041	ENSG00000135828.11	RNASEL	Senescence and Autophagy in Cancer	NOD-like receptor signaling pathway; Influenza A; Herpes simplex infection; Hepatitis C	-1.29702
										XP_005265912.1	metabolic process;regulation of biological process;response to stimulus	catalytic activity;protein binding	23291		FBXW11	TNF alpha Signaling Pathway; VEGFA-VEGFR2 Signaling Pathway		-1.29702
										NP_065871.2	cell differentiation;cell organization and biogenesis;cellular component movement;metabolic process;regulation of biological process;response to stimulus	catalytic activity;enzyme regulator activity;protein binding	57580		PREX1		Chemokine signaling pathway	-1.29534
										XP_011509661.1	transport	protein binding	54520		CCDC93			-1.29534
										NP_001307707.1	transport	protein binding	10066		SCAMP2	Monoamine Transport; Serotonin Transporter Activity		-1.29534
										NP_079483.3	metabolic process	catalytic activity;nucleotide binding;protein binding	80308	ENSG00000160688.18	FLAD1	Selenium Micronutrient Network; Folate Metabolism	Metabolic pathways; Riboflavin metabolism	-1.29534
										NP_006487.1	cell division;cell organization and biogenesis;metabolic process;regulation of biological process;response to stimulus;transport	catalytic activity;metal ion binding;nucleotide binding;protein binding;signal transducer activity	2773	ENSG00000065135.10	GNAI3	Chemokine signaling pathway; Calcium Regulation in the Cardiac Cell; Signal Transduction of S1P Receptor; Human Thyroid Stimulating Hormone (TSH) signaling pathway; G Protein Signaling Pathways	Oxytocin signaling pathway; GABAergic synapse; Glutamatergic synapse; Retrograde endocannabinoid signaling; Dopaminergic synapse; Toxoplasmosis; Cholinergic synapse; Morphine addiction; Chemokine signaling pathway; Rap1 signaling pathway; Sphingolipid signaling pathway; Serotonergic synapse; Parkinson's disease; Adrenergic signaling in cardiomyocytes; Estrogen signaling pathway; cGMP-PKG signalin…	-1.29534
										NP_056449.1	cell differentiation;development;transport	protein binding	26128	ENSG00000198954.7	KIF1BP			-1.29534
										NP_001273120.1		protein binding	64897	ENSG00000157895.11	C12orf43			-1.29366
										NP_005545.1	cell death;cell differentiation;cell organization and biogenesis;defense response;metabolic process;regulation of biological process;response to stimulus	protein binding;structural molecule activity	3853	ENSG00000205420.10	KRT6A	Ectoderm Differentiation		-1.29366
										NP_078849.1	metabolic process;regulation of biological process;response to stimulus	catalytic activity;protein binding	79624	ENSG00000146476.10	ARMT1			-1.29366
										NP_001278233.1	cell organization and biogenesis;metabolic process	catalytic activity;protein binding	4698		NDUFA5	Electron Transport Chain; Oxidative phosphorylation		-1.29366
										NP_065189.1		protein binding	57213	ENSG00000123178.14	SPRYD7			-1.29366
										NP_006420.1	metabolic process;regulation of biological process;transport	nucleotide binding;protein binding	10574	ENSG00000135624.15	CCT7			-1.29199
										NP_036364.2	metabolic process;regulation of biological process	protein binding;RNA binding	284119	ENSG00000177469.12	PTRF			-1.29199
										NP_001335048.1	cell organization and biogenesis;metabolic process;regulation of biological process;response to stimulus	DNA binding;metal ion binding;protein binding	10626	ENSG00000221926.11	TRIM16			-1.29199
										XP_005248653.1		catalytic activity	79668		PARP8			-1.29199
										NP_057311.3	development;regulation of biological process		51430	ENSG00000094975.13	SUCO			-1.29199
										NP_005919.2	cell organization and biogenesis;metabolic process;regulation of biological process	protein binding	4240	ENSG00000140545.14	MFGE8	Extracellular vesicle-mediated signaling in recipient cells		-1.29032
										NP_001243114.1	cell organization and biogenesis;regulation of biological process;transport	protein binding	29934	ENSG00000147164.11	SNX12			-1.29032
										NP_001309424.1	metabolic process;response to stimulus	catalytic activity;metal ion binding;nucleotide binding;protein binding	2937	ENSG00000100983.9	GSS	One carbon metabolism and related pathways; Metapathway biotransformation; Glutathione metabolism; Amino Acid metabolism; Trans-sulfuration and one carbon metabolism	Glutathione metabolism; Metabolic pathways; Cysteine and methionine metabolism	-1.29032
										NP_002334.2	cellular homeostasis;defense response;metabolic process;regulation of biological process;response to stimulus;transport	catalytic activity;DNA binding;enzyme regulator activity;metal ion binding;protein binding	4057	ENSG00000012223.12	LTF			-1.29032
										NP_001230588.1	cellular homeostasis;metabolic process;regulation of biological process;transport	catalytic activity;protein binding	2745	ENSG00000173221.13	GLRX	One Carbon Metabolism		-1.29032
										XP_011536082.1	metabolic process	RNA binding	11066		SNRNP35			-1.29032
										NP_055484.3	cell organization and biogenesis;cellular component movement;metabolic process;regulation of biological process;response to stimulus;transport	protein binding;structural molecule activity	9688	ENSG00000102900.12	NUP93		RNA transport	-1.28866
										NP_001257411.1	cell differentiation;cell organization and biogenesis;metabolic process;regulation of biological process;response to stimulus;transport	catalytic activity;protein binding;structural molecule activity	5717	ENSG00000108671.9	PSMD11	Parkin-Ubiquitin Proteasomal System pathway; Proteasome Degradation	Epstein-Barr virus infection; Proteasome	-1.28866
										NP_620164.1	metabolic process	catalytic activity	134147	ENSG00000164237.8	CMBL		Metabolic pathways	-1.287
										XP_016869748.1	regulation of biological process;response to stimulus;transport		123		PLIN2	Adipogenesis		-1.287
										NP_004857.4	transport	protein binding	9522	ENSG00000085365.17	SCAMP1			-1.287
										NP_037386.1	cell proliferation;defense response;metabolic process;regulation of biological process;response to stimulus	catalytic activity;nucleotide binding;protein binding	29110	ENSG00000183735.9	TBK1	Toll-like receptor signaling pathway; RIG-I-like Receptor Signaling; TLR4 Signaling and Tolerance; TNF alpha Signaling Pathway; Toll-like Receptor Signaling; Regulation of toll-like receptor signaling pathway	Measles; NOD-like receptor signaling pathway; Hepatitis C; Epstein-Barr virus infection; RIG-I-like receptor signaling pathway; Toll-like receptor signaling pathway; Cytosolic DNA-sensing pathway; Influenza A; Hepatitis B; Ras signaling pathway; Herpes simplex infection	-1.287
										XP_011512267.2	metabolic process	DNA binding;metal ion binding;protein binding;RNA binding	134218		DNAJC21			-1.287
										NP_003678.2	cell organization and biogenesis	metal ion binding;protein binding	8572	ENSG00000131435.12	PDLIM4			-1.28535
										NP_001001973.1	cell organization and biogenesis;metabolic process;transport	catalytic activity;RNA binding;transporter activity	509	ENSG00000165629.19	ATP5C1	Electron Transport Chain	Parkinson's disease; Metabolic pathways; Alzheimer's disease; Huntington's disease; Oxidative phosphorylation	-1.28535
										NP_000377.1	metabolic process;response to stimulus	catalytic activity;protein binding	642	ENSG00000108578.14	BLMH			-1.28535
										NP_055154.3	cellular component movement;defense response;regulation of biological process;response to stimulus	protein binding;receptor activity;signal transducer activity	23765	ENSG00000177663.13	IL17RA	IL17 signaling pathway	Cytokine-cytokine receptor interaction	-1.28535
										NP_001094346.1	metabolic process	catalytic activity;metal ion binding;protein binding	254295	ENSG00000175287.18	PHYHD1			-1.28535
										NP_060542.4	metabolic process;regulation of biological process	protein binding;RNA binding	55127	ENSG00000119285.10	HEATR1		Ribosome biogenesis in eukaryotes	-1.2837
										NP_005124.1	metabolic process	catalytic activity	9986; 79703	ENSG00000173653.7	RCE1		Terpenoid backbone biosynthesis	-1.2837
										NP_115786.1	cell organization and biogenesis;regulation of biological process;transport	catalytic activity;motor activity;protein binding;transporter activity	84376	ENSG00000168172.8	HOOK3			-1.28205
										NP_001035109.1	cell differentiation;cell organization and biogenesis;cell proliferation;development;regulation of biological process;response to stimulus;transport	protein binding	10447; 51384	ENSG00000196937.10	FAM3C	DNA Damage Response (only ATM dependent); Wnt Signaling Pathway and Pluripotency; Wnt Signaling Pathway		-1.28205
										NP_056386.2	metabolic process;regulation of biological process	catalytic activity;protein binding	26054	ENSG00000112701.17	SENP6			-1.28205
										NP_001002858.1	cell organization and biogenesis;metabolic process;regulation of biological process;response to stimulus;transport	enzyme regulator activity;metal ion binding;protein binding;RNA binding	302	ENSG00000182718.16	ANXA2	Prostaglandin Synthesis and Regulation		-1.28041
										XP_011531200.1	regulation of biological process;response to stimulus	catalytic activity;enzyme regulator activity;protein binding;receptor activity;signal transducer activity	51232		CRIM1			-1.28041
										XP_005256578.1	metabolic process	catalytic activity;metal ion binding	2027		ENO3	Glycolysis and Gluconeogenesis		-1.28041
										NP_112494.3	cell organization and biogenesis;cellular component movement;regulation of biological process;response to stimulus;transport	catalytic activity;motor activity;nucleotide binding;protein binding	81930	ENSG00000121621.6	KIF18A			-1.28041
										XP_016884213.1	defense response;development;metabolic process;response to stimulus;transport	protein binding	23780	ENSG00000128335.13	APOL2			-1.27877
										NP_036382.2	cell differentiation;regulation of biological process;response to stimulus	catalytic activity;nucleotide binding;protein binding	22800	ENSG00000133818.13	RRAS2	Regulation of Actin Cytoskeleton	Tight junction; cAMP signaling pathway; MAPK signaling pathway; Regulation of actin cytoskeleton; HTLV-I infection; Phospholipase D signaling pathway; Ras signaling pathway; Proteoglycans in cancer	-1.27714
										NP_073609.2	regulation of biological process;response to stimulus	protein binding	64787	ENSG00000177106.14	EPS8L2			-1.27714
										NP_073742.2	development;regulation of biological process	protein binding	64853	ENSG00000186063.12	AIDA			-1.27714
										XP_016864582.1	metabolic process		153396		TMEM161B			-1.27714
										NP_064632.2	metabolic process	catalytic activity;nucleotide binding;protein binding	56997	ENSG00000163050.16	ADCK3			-1.27714
										XP_011515434.1	cell organization and biogenesis	protein binding;RNA binding;structural molecule activity	5339		PLEC			-1.27714
										NP_004037.1	cell organization and biogenesis;metabolic process;regulation of biological process;transport	catalytic activity;nucleotide binding;protein binding;RNA binding;transporter activity	498	ENSG00000152234.15	ATP5A1	Oxidative phosphorylation; Electron Transport Chain	Alzheimer's disease; Oxidative phosphorylation; Huntington's disease; Metabolic pathways; Parkinson's disease	-1.27551
										NP_001309294.1	cellular homeostasis;metabolic process;regulation of biological process	catalytic activity;nucleotide binding;protein binding	3098		HK1	Photodynamic therapy-induced HIF-1 survival signaling; Glycolysis and Gluconeogenesis; Cori Cycle; Glucuronidation		-1.27551
										NP_004752.1	regulation of biological process;response to stimulus	protein binding	5863	ENSG00000206282.11; ENSG00000237825.9; ENSG00000237441.9; ENSG00000228736.9; ENSG00000224841.9	RGL2		Ras signaling pathway	-1.27551
										XP_005268405.1	metabolic process	catalytic activity;protein binding	10007		GNPDA1			-1.27389
										NP_057444.2	regulation of biological process	protein binding	51204	ENSG00000136463.7	TACO1			-1.27389
										NP_001146.2	cell organization and biogenesis;cellular homeostasis;regulation of biological process;response to stimulus;transport	metal ion binding;nucleotide binding;protein binding;transporter activity	309	ENSG00000197043.13	ANXA6	Calcium Regulation in the Cardiac Cell; Prostaglandin Synthesis and Regulation		-1.27389
										NP_006294.2	cell death;cell differentiation;cell organization and biogenesis;development;metabolic process;regulation of biological process	protein binding;structural molecule activity	7965	ENSG00000106305.9	AIMP2	Transcriptional activation by NRF2; Osteoclast Signaling		-1.27226
										NP_075387.1	metabolic process;regulation of biological process;transport	DNA binding;protein binding;RNA binding;transporter activity	65110	ENSG00000169062.14	UPF3A		RNA transport; mRNA surveillance pathway	-1.27226
										NP_073753.3		protein binding	64866	ENSG00000163814.7	CDCP1			-1.27065
										NP_001129668.1	transport	protein binding;transporter activity	30000	ENSG00000105576.15	TNPO2			-1.27065
										NP_001191236.1	metabolic process;transport	protein binding;transporter activity	2638	ENSG00000145321.12	GC	Vitamin D Metabolism		-1.27065
										NP_001017963.2	cell organization and biogenesis;metabolic process;regulation of biological process;response to stimulus;transport	catalytic activity;enzyme regulator activity;nucleotide binding;protein binding;RNA binding	3320	ENSG00000080824.18	HSP90AA1	VEGFA-VEGFR2 Signaling Pathway; Aryl Hydrocarbon Receptor; EBV LMP1 signaling; Focal Adhesion-PI3K-Akt-mTOR-signaling pathway; Aryl Hydrocarbon Receptor Pathway; Constitutive Androstane Receptor Pathway; Corticotropin-releasing hormone signaling pathway; TNF alpha Signaling Pathway; NRF2 pathway; Nucleotide-binding Oligomerization Domain (NOD) pathway		-1.26904
										NP_057212.1	cellular component movement;transport	protein binding;structural molecule activity	22820	ENSG00000181789.14	COPG1			-1.26904
										NP_005508.1		DNA binding;protein binding;RNA binding	3151	ENSG00000198830.10	HMGN2			-1.26904
										NP_000365.3	metabolic process	catalytic activity;protein binding	7389	ENSG00000126088.13	UROD	Heme Biosynthesis	Metabolic pathways; Porphyrin and chlorophyll metabolism	-1.26904
										NP_002813.3	cell organization and biogenesis;regulation of biological process	catalytic activity;nucleotide binding;protein binding	5756	ENSG00000151239.13	TWF1			-1.26904
										NP_060829.2	metabolic process;regulation of biological process	catalytic activity;protein binding	55325	ENSG00000109775.10	UFSP2			-1.26904
										NP_001177808.1	metabolic process	DNA binding;nucleotide binding;protein binding	5000	ENSG00000115947.13	ORC4	Cell Cycle; DNA Replication; G1 to S cell cycle control	Cell cycle	-1.26904
										NP_001152759.1	development;metabolic process	catalytic activity;protein binding	7167	ENSG00000111669.14	TPI1	Glycolysis and Gluconeogenesis; Cori Cycle; Fatty Acid Beta Oxidation	Inositol phosphate metabolism; Biosynthesis of amino acids; Fructose and mannose metabolism; Carbon metabolism; Metabolic pathways; Glycolysis / Gluconeogenesis	-1.26743
										NP_001005374.1	cell organization and biogenesis;metabolic process;regulation of biological process;response to stimulus;transport	catalytic activity;metal ion binding;protein binding;transporter activity	90678	ENSG00000148356.13	LRSAM1			-1.26743
										NP_001093326.2	cell death;cellular component movement;defense response;metabolic process;regulation of biological process;response to stimulus	metal ion binding;protein binding;signal transducer activity	8517	ENSG00000269335.5	IKBKG	Regulation of toll-like receptor signaling pathway; Chemokine signaling pathway; MAPK Signaling Pathway; RIG-I-like Receptor Signaling; Apoptosis; Toll-like Receptor Signaling; IL-1 signaling pathway; Rac1/Pak1/p38/MMP-2 pathway; T-Cell antigen Receptor (TCR) Signaling Pathway; EBV LMP1 signaling; Brain-Derived Neurotrophic Factor (BDNF) signaling pathway; Leptin signaling pathway; MicroRNAs in c…		-1.26743
										NP_001311307.1	metabolic process	catalytic activity	55783	ENSG00000180917.17	FTSJD1	Pathways Affected in Adenoid Cystic Carcinoma		-1.26743
										XP_011525797.1		protein binding	93099		DMKN			-1.26743
										XP_011536860.1	transport	protein binding;transporter activity	55652		SLC48A1			-1.26743
										NP_078881.3	cell organization and biogenesis;regulation of biological process;response to stimulus	enzyme regulator activity;protein binding	79658	ENSG00000071205.11	ARHGAP10	Ectoderm Differentiation	Bacterial invasion of epithelial cells	-1.26743
										NP_001257624.1	cell organization and biogenesis;regulation of biological process;response to stimulus	enzyme regulator activity;protein binding	94134	ENSG00000165322.17	ARHGAP12			-1.26743
										XP_011534283.1	regulation of biological process		57480		PLEKHG1			-1.26743
										NP_000282.1	cell differentiation;metabolic process;regulation of biological process;response to stimulus	catalytic activity;nucleotide binding;protein binding	5230	ENSG00000102144.13	PGK1	Photodynamic therapy-induced HIF-1 survival signaling; Cori Cycle; Glycolysis and Gluconeogenesis	Metabolic pathways; Carbon metabolism; Biosynthesis of amino acids; HIF-1 signaling pathway; Glycolysis / Gluconeogenesis	-1.26582
										NP_659489.1	metabolic process;response to stimulus;transport	catalytic activity;nucleotide binding;protein binding	139596	ENSG00000094841.13	UPRT		Metabolic pathways; Pyrimidine metabolism	-1.26582
										NP_001001420.1	cell differentiation;metabolic process;regulation of biological process;response to stimulus	DNA binding;metal ion binding;protein binding;signal transducer activity	4090	ENSG00000113658.16	SMAD5	ESC Pluripotency Pathways; BMP2-WNT4-FOXO1 Pathway in Human Primary Endometrial Stromal Cell Differentiation; TGF-beta Receptor Signaling; BMP Signaling Pathway in Eyelid Development; Differentiation of white and brown adipocyte	Signaling pathways regulating pluripotency of stem cells; TGF-beta signaling pathway	-1.26582
										NP_001275.1	cellular component movement;regulation of biological process;response to stimulus;transport	protein binding;transporter activity	1176	ENSG00000177879.15	AP3S1		Lysosome	-1.26582
										NP_037507.1	cell differentiation;cell organization and biogenesis;metabolic process;regulation of biological process	DNA binding;protein binding;RNA binding	29777	ENSG00000146109.4	ABT1			-1.26582
										NP_001308896.1	metabolic process;regulation of biological process;response to stimulus	catalytic activity;nucleotide binding;RNA binding	84896	ENSG00000283024.1; ENSG00000138138.13	ATAD1			-1.26582
										NP_002906.1	cell organization and biogenesis;cellular homeostasis;metabolic process;regulation of biological process;response to stimulus	catalytic activity;DNA binding;protein binding	5983	ENSG00000133119.12	RFC3	Retinoblastoma (RB) in Cancer; DNA Replication; Gastric cancer network 2	DNA replication; Nucleotide excision repair; Mismatch repair	-1.26582
										NP_001129495.1	cell organization and biogenesis;coagulation;development;metabolic process;regulation of biological process	DNA binding;protein binding	4778	ENSG00000123405.13	NFE2			-1.26582
										NP_006827.1	cell communication;metabolic process;regulation of biological process;response to stimulus	enzyme regulator activity;protein binding;RNA binding	10985	ENSG00000089154.10	GCN1L1			-1.26422
										NP_006750.3	metabolic process	catalytic activity;metal ion binding;nucleotide binding;protein binding	7360	ENSG00000169764.15	UGP2	Glycogen Metabolism; Glucuronidation; Exercise-induced Circadian Regulation	Amino sugar and nucleotide sugar metabolism; Metabolic pathways; Galactose metabolism; Pentose and glucuronate interconversions; Starch and sucrose metabolism	-1.26422
										NP_004209.2	metabolic process;regulation of biological process;response to stimulus;transport	catalytic activity;nucleotide binding;protein binding	9230	ENSG00000185236.11	RAB11B	Focal Adhesion-PI3K-Akt-mTOR-signaling pathway	Endocytosis; Vasopressin-regulated water reabsorption; AMPK signaling pathway	-1.26422
										NP_001091680.1	cell communication;cell differentiation;cell growth;cell organization and biogenesis;cell proliferation;cellular component movement;metabolic process;regulation of biological process;response to stimulus;transport	DNA binding;protein binding;signal transducer activity	1499	ENSG00000168036.16	CTNNB1	Regulation of Wnt/B-catenin Signaling by Small Molecule Compounds; DNA Damage Response (only ATM dependent); Ectoderm Differentiation; Wnt Signaling Pathway; Primary Focal Segmental Glomerulosclerosis FSGS; Wnt Signaling Pathway Netpath; Sudden Infant Death Syndrome (SIDS) Susceptibility Pathways; Adipogenesis; Extracellular vesicle-mediated signaling in recipient cells; Gastric cancer network 2;…	Rap1 signaling pathway; Focal adhesion; Tight junction; HTLV-I infection; Pathways in cancer; Thyroid cancer; Endometrial cancer; Adherens junction; Pathogenic Escherichia coli infection; Wnt signaling pathway; Thyroid hormone signaling pathway; Signaling pathways regulating pluripotency of stem cells; Colorectal cancer; Bacterial invasion of epithelial cells; Proteoglycans in cancer; Melanogenes…	-1.26422
										NP_001837.2	cell differentiation;cell organization and biogenesis;metabolic process;regulation of biological process;response to stimulus	protein binding;structural molecule activity	1284	ENSG00000134871.17	COL4A2	miRNA targets in ECM and membrane receptors; Focal Adhesion; Hepatitis C and Hepatocellular Carcinoma; Focal Adhesion-PI3K-Akt-mTOR-signaling pathway	Protein digestion and absorption; ECM-receptor interaction; AGE-RAGE signaling pathway in diabetic complications; Amoebiasis; Small cell lung cancer; Pathways in cancer; PI3K-Akt signaling pathway; Focal adhesion	-1.26422
										NP_036457.1	cell division;cell organization and biogenesis;cell proliferation;regulation of biological process	protein binding;RNA binding	22919	ENSG00000101367.8	MAPRE1	Regulation of Microtubule Cytoskeleton		-1.26263
										NP_004126.1	metabolic process	catalytic activity;metal ion binding;nucleotide binding	3421	ENSG00000067829.18	IDH3G	TCA Cycle	Metabolic pathways; Biosynthesis of amino acids; Citrate cycle (TCA cycle); 2-Oxocarboxylic acid metabolism; Carbon metabolism	-1.26263
										NP_114172.1	cell division;cell organization and biogenesis;metabolic process;regulation of biological process;response to stimulus	catalytic activity;enzyme regulator activity;protein binding	891	ENSG00000134057.14	CCNB1	miRNA Regulation of DNA Damage Response; DNA Damage Response; Retinoblastoma (RB) in Cancer; G1 to S cell cycle control; AMP-activated Protein Kinase (AMPK) Signaling; ATM Signaling Pathway; Cell Cycle	p53 signaling pathway; FoxO signaling pathway; Oocyte meiosis; Progesterone-mediated oocyte maturation; Cell cycle	-1.26263
										XP_005273996.1	metabolic process;response to stimulus	catalytic activity;protein binding	28992		MACROD1			-1.26263
										NP_057318.2	metabolic process	catalytic activity;nucleotide binding	51703	ENSG00000197142.10	ACSL5	PPAR signaling pathway; Fatty Acid Beta Oxidation; Fatty Acid Biosynthesis		-1.26263
										NP_009041.2	cell organization and biogenesis;metabolic process	catalytic activity;nucleotide binding;protein binding;RNA binding	7011	ENSG00000129566.12	TEP1			-1.26263
										NP_001289617.1	cell communication;cell organization and biogenesis;cellular homeostasis;metabolic process;regulation of biological process;response to stimulus;transport	antioxidant activity;catalytic activity;enzyme regulator activity;metal ion binding;protein binding;structural molecule activity;transporter activity	348		APOE	Apoptosis-related network due to altered Notch3 in ovarian cancer; Statin Pathway; Vitamin B12 Metabolism		-1.26263
										NP_001304106.1	cell organization and biogenesis;metabolic process;regulation of biological process	protein binding;structural molecule activity	54927		CHCHD3			-1.26103
										XP_005254001.1	metabolic process;regulation of biological process;response to stimulus	catalytic activity;metal ion binding;nucleotide binding;protein binding	8315		BRAP			-1.26103
										NP_001889.2	regulation of biological process;response to stimulus	enzyme regulator activity;protein binding	1469	ENSG00000170373.8	CST1		Salivary secretion	-1.26103
										NP_002592.1	regulation of biological process;response to stimulus	catalytic activity;enzyme regulator activity;protein binding	5147	ENSG00000156973.13	PDE6D		Purine metabolism	-1.26103
										NP_001332788.1	cell organization and biogenesis;metabolic process;regulation of biological process	metal ion binding;protein binding	22885	ENSG00000173210.19	ABLIM3			-1.25945
										NP_002007.1	cell death;cell differentiation;development;metabolic process	metal ion binding;protein binding;structural molecule activity	2312	ENSG00000143631.10	FLG			-1.25945
										NP_079106.3	metabolic process;regulation of biological process;transport	catalytic activity;metal ion binding	79888	ENSG00000153395.9	LPCAT1		Glycerophospholipid metabolism; Metabolic pathways; Ether lipid metabolism	-1.25786
										NP_057395.1	cell differentiation;cell organization and biogenesis;metabolic process;regulation of biological process	catalytic activity;enzyme regulator activity;protein binding	93974	ENSG00000130770.17	ATPIF1	Electron Transport Chain		-1.25786
										NP_060915.2	cellular homeostasis;metabolic process;regulation of biological process;response to stimulus;transport	antioxidant activity;catalytic activity;protein binding;receptor activity	55829	ENSG00000131871.14	VIMP	Selenium Micronutrient Network; Selenium Metabolism and Selenoproteins	Protein processing in endoplasmic reticulum	-1.25786
										NP_036192.2	cell death;cell organization and biogenesis;regulation of biological process;response to stimulus;transport	catalytic activity;enzyme regulator activity;nucleotide binding;protein binding	10059	ENSG00000087470.17	DNM1L	Synaptic Vesicle Pathway	TNF signaling pathway; NOD-like receptor signaling pathway	-1.25786
										XP_011528279.1	cell organization and biogenesis;metabolic process;response to stimulus	catalytic activity	158		ADSL	Nucleotide Metabolism		-1.25628
										NP_001161212.1	cell organization and biogenesis;metabolic process;regulation of biological process;response to stimulus	catalytic activity;DNA binding;metal ion binding;protein binding	64754	ENSG00000185420.18	SMYD3	Histone Modifications		-1.25628
										NP_006422.1	cell organization and biogenesis;metabolic process;regulation of biological process;transport	nucleotide binding;protein binding	10576	ENSG00000166226.12	CCT2			-1.25471
										NP_620407.1	cell communication;cell death;cell differentiation;cell proliferation;cellular component movement;cellular homeostasis;metabolic process;regulation of biological process;response to stimulus;transport	catalytic activity;DNA binding;nucleotide binding;protein binding;signal transducer activity	5594	ENSG00000100030.14	MAPK1	IL-2 Signaling Pathway; Integrated Breast Cancer Pathway; Rac1/Pak1/p38/MMP-2 pathway; IL-6 signaling pathway; Cardiac Hypertrophic Response; B Cell Receptor Signaling Pathway; MicroRNAs in cardiomyocyte hypertrophy; Structural Pathway of Interleukin 1 (IL-1); Signaling of Hepatocyte Growth Factor Receptor; PDGF Pathway; Regulation of toll-like receptor signaling pathway; Spinal Cord Injury; Kit …	Long-term depression; Ras signaling pathway; Cholinergic synapse; Chagas disease (American trypanosomiasis); Glutamatergic synapse; cGMP-PKG signaling pathway; Oxytocin signaling pathway; Thyroid hormone signaling pathway; Toxoplasmosis; Aldosterone-regulated sodium reabsorption; Thyroid cancer; cAMP signaling pathway; Osteoclast differentiation; Prolactin signaling pathway; Non-small cell lung c…	-1.25471
										NP_005984.3	cell organization and biogenesis;metabolic process;regulation of biological process	enzyme regulator activity;protein binding	6904	ENSG00000141556.20	TBCD			-1.25471
										NP_001240653.1	cellular component movement;regulation of biological process;response to stimulus	catalytic activity;protein binding	56896	ENSG00000157851.16	DPYSL5		Axon guidance	-1.25471
										NP_659731.1	defense response;metabolic process;regulation of biological process;response to stimulus	catalytic activity;nucleotide binding;protein binding	5606	ENSG00000034152.18	MAP2K3	TGF-beta Signaling Pathway; Endoderm Differentiation; TNF alpha Signaling Pathway; Signaling Pathways in Glioblastoma; Integrin-mediated Cell Adhesion; VEGFA-VEGFR2 Signaling Pathway; Human Thyroid Stimulating Hormone (TSH) signaling pathway; Physiological and Pathological Hypertrophy of the Heart; Senescence and Autophagy in Cancer; Insulin Signaling; MAPK Signaling Pathway; 4-hydroxytamoxifen, …	Inflammatory mediator regulation of TRP channels; Toxoplasmosis; Epstein-Barr virus infection; GnRH signaling pathway; Fc epsilon RI signaling pathway; MAPK signaling pathway; TNF signaling pathway; Influenza A; Amyotrophic lateral sclerosis (ALS); Toll-like receptor signaling pathway; Rap1 signaling pathway	-1.25313
										NP_000149.3	metabolic process	catalytic activity;protein binding	2632		GBE1	Glycogen Metabolism	Metabolic pathways; Starch and sucrose metabolism	-1.25313
										NP_001104547.1	cell differentiation;cell organization and biogenesis;cellular component movement;metabolic process;regulation of biological process;response to stimulus;transport	protein binding;RNA binding	7430	ENSG00000092820.17	EZR	AGE/RAGE pathway; Regulation of Actin Cytoskeleton; VEGFA-VEGFR2 Signaling Pathway; Pathogenic Escherichia coli infection	Regulation of actin cytoskeleton; Gastric acid secretion; MicroRNAs in cancer; Leukocyte transendothelial migration; Proteoglycans in cancer; Pathogenic Escherichia coli infection	-1.25313
										NP_001289966.1	cell organization and biogenesis	protein binding	51678	ENSG00000105926.15	MPP6			-1.25313
										NP_000349.1	cell differentiation;cell organization and biogenesis;cell proliferation;metabolic process;regulation of biological process;response to stimulus	protein binding	7045	ENSG00000120708.16	TGFBI			-1.25313
										NP_115679.2	metabolic process	catalytic activity	84263	ENSG00000119471.14	HSDL2			-1.25313
										NP_001129058.1		protein binding	134553	ENSG00000181904.8	C5orf24			-1.25313
										NP_001308297.1	regulation of biological process	protein binding	4267	ENSG00000002586.18	CD99			-1.25313
										XP_011519666.1	metabolic process;regulation of biological process;response to stimulus	catalytic activity;metal ion binding	22856		CHSY1			-1.25313
										NP_001032752.1	metabolic process;response to stimulus	protein binding;RNA binding	1933	ENSG00000283391.1; ENSG00000114942.13	EEF1B2	Translation Factors		-1.25156
										NP_974197.1	cell communication;cellular component movement;regulation of biological process;response to stimulus;transport	protein binding	10755	ENSG00000123159.15	GIPC1	VEGFA-VEGFR2 Signaling Pathway		-1.25156
										242253868	metabolic process	catalytic activity	100302368		LOC100302368		Pancreatic secretion; Neuroactive ligand-receptor interaction; Influenza A; Protein digestion and absorption	-1.25156
										NP_005852.2	metabolic process;regulation of biological process;response to stimulus	catalytic activity;protein binding	10273	ENSG00000103266.10	STUB1	Androgen receptor signaling pathway; Parkin-Ubiquitin Proteasomal System pathway	Protein processing in endoplasmic reticulum; Ubiquitin mediated proteolysis	-1.25156
										NP_055299.1	metabolic process	catalytic activity;metal ion binding;nucleotide binding;protein binding	27304	ENSG00000124217.4	MOCS3		Sulfur relay system	-1.25156
										NP_001290385.1	defense response;metabolic process;regulation of biological process;response to stimulus	catalytic activity;DNA binding;protein binding	10623		POLR3C			-1.25156
										NP_659483.2	cell differentiation;metabolic process	metal ion binding;protein binding	125972	ENSG00000269058.5	CALR3			-1.25156
										NP_001116427.1	cell differentiation;cell organization and biogenesis;metabolic process;regulation of biological process	protein binding	26580	ENSG00000168000.14	BSCL2	Adipogenesis		-1.25156
										NP_002589.2	cell death;metabolic process;regulation of biological process	DNA binding;metal ion binding;protein binding	5134	ENSG00000071994.10	PDCD2			-1.25
