# Supplementary material for: Divergent organ-specific isogenic metastatic cell lines identified using multi-omics exhibit differential drug sensitivity
Source: PLoS One. 2020 Nov 16;15(11):e0242384. doi: 10.1371/journal.pone.0242384 (PMC7668614; doi:10.1371/journal.pone.0242384)
Supplement: S17 Spreadsheet — (XLSX) [file pone.0242384.s074.xlsx]

## Sheet: S17-Lu-231-to-1oT-231 Up&DN
Accession	Biological Process	Molecular Function	Entrez Gene ID	Ensembl Gene ID	Gene Symbol	WikiPathways	KEGG Pathways	FC Lung-231 / 1o Tumor-231		Accession	Biological Process	Molecular Function	Entrez Gene ID	Ensembl Gene ID	Gene Symbol	WikiPathways	KEGG Pathways	FC Lung-231 / 1o Tumor-231
XP_011535119.1	cell organization and biogenesis;metabolic process	metal ion binding;nucleotide binding;protein binding	51199		NIN			100		NP_003724.1	defense response;regulation of biological process;response to stimulus	protein binding	30848	ENSG00000126890.13	CTAG2			-100
XP_016855293.1	cell organization and biogenesis	metal ion binding;structural molecule activity	388560; 107985332		ERVFRD-2			100		NP_002272.2	cell death;transport	protein binding	84303		CHCHD6			-100
NP_473447.1	regulation of biological process;response to stimulus	receptor activity;signal transducer activity	81050	ENSG00000196578.4	OR5AC2		Olfactory transduction	100		NP_004607.1	regulation of biological process;response to stimulus	DNA binding;metal ion binding;nucleotide binding;protein binding	57659	ENSG00000174282.11; ENSG00000283868.1	ZBTB4			-45.4545
XP_011534283.1	regulation of biological process		57480		PLEKHG1			100		NP_001122305.1	metabolic process;regulation of biological process;response to stimulus	protein binding	7103	ENSG00000127324.8	TSPAN8	Extracellular vesicle-mediated signaling in recipient cells		-40
NP_065803.2	cell organization and biogenesis;regulation of biological process;response to stimulus	receptor activity;signal transducer activity	57512	ENSG00000151025.9	GPR158			100		NP_066274.2		protein binding;structural molecule activity	3887	ENSG00000205426.10	KRT81			-10.101
NP_001418.2	cell differentiation;development;regulation of biological process	DNA binding	2020	ENSG00000164778.4	EN2	Dopaminergic Neurogenesis		100		NP_001307539.1	cell organization and biogenesis;response to stimulus	catalytic activity;DNA binding;nucleotide binding;protein binding;RNA binding	8638	ENSG00000135114.12	OASL			-8.54701
NP_076920.1	cell differentiation;cell division;cell proliferation;development;metabolic process;regulation of biological process	DNA binding	3214	ENSG00000182742.5	HOXB4			100		NP_001026853.1	defense response;regulation of biological process;response to stimulus	catalytic activity;DNA binding;nucleotide binding;protein binding;RNA binding	55601	ENSG00000137628.16	DDX60			-6.41026
XP_016868944.1	cell differentiation;cell organization and biogenesis;metabolic process;regulation of biological process	DNA binding	4603		MYBL1			100		NP_775918.2	metabolic process;regulation of biological process;response to stimulus	protein binding	8031	ENSG00000266412.5	NCOA4	Androgen receptor signaling pathway; Exercise-induced Circadian Regulation		-6.36943
NP_219499.1		catalytic activity;motor activity;protein binding	83992	ENSG00000077063.10	CTTNBP2			100		NP_001138732.1	cellular homeostasis;metabolic process;regulation of biological process;response to stimulus;transport	catalytic activity;metal ion binding;protein binding	284996	ENSG00000163162.8	RNF149			-6.09756
NP_001121123.1	cellular homeostasis;defense response;metabolic process;regulation of biological process;response to stimulus;transport	catalytic activity;enzyme regulator activity;protein binding	4688	ENSG00000116701.14	NCF2	TYROBP Causal Network; VEGFA-VEGFR2 Signaling Pathway; Microglia Pathogen Phagocytosis Pathway; Brain-Derived Neurotrophic Factor (BDNF) signaling pathway	Phagosome; Leishmaniasis; Leukocyte transendothelial migration; Osteoclast differentiation	100		NP_060101.3	defense response;regulation of biological process;response to stimulus	protein binding	3437	ENSG00000119917.13	IFIT3			-5.29101
NP_001137290.1	regulation of biological process;response to stimulus	enzyme regulator activity	5055	ENSG00000197632.8	SERPINB2	Blood Clotting Cascade; Aryl Hydrocarbon Receptor Pathway; Senescence and Autophagy in Cancer	Complement and coagulation cascades	47.042		NP_002652.2	cell differentiation;cellular homeostasis;metabolic process;regulation of biological process;response to stimulus;transport	catalytic activity;protein binding;signal transducer activity	5336	ENSG00000197943.9	PLCG2	Signaling Pathways in Glioblastoma; Leptin signaling pathway; B Cell Receptor Signaling Pathway; Microglia Pathogen Phagocytosis Pathway; Corticotropin-releasing hormone signaling pathway; Myometrial Relaxation and Contraction Pathways; GPR40 PATHWAY	Glioma; Calcium signaling pathway; Non-small cell lung cancer; Ras signaling pathway; Epstein-Barr virus infection; Leukocyte transendothelial migration; NF-kappa B signaling pathway; Pathways in cancer; Epithelial cell signaling in Helicobacter pylori infection; B cell receptor signaling pathway; Inflammatory mediator regulation of TRP channels; MicroRNAs in cancer; EGFR tyrosine kinase inhibito…	-5.18135
XP_011535542.1	cell differentiation;cell organization and biogenesis;regulation of biological process;transport	protein binding	85439		STON2			43.051		NP_000681.2	metabolic process	catalytic activity;protein binding	5654	ENSG00000166033.11	HTRA1			-4.36681
NP_001159711.1	regulation of biological process;response to stimulus	metal ion binding	10669	ENSG00000138028.15	CGREF1			24.474		NP_003891.1	cell communication;cell death;cell differentiation;cell organization and biogenesis;metabolic process;regulation of biological process;response to stimulus;transport	catalytic activity	55008	ENSG00000138642.14	HERC6			-4.2735
NP_001308297.1	regulation of biological process	protein binding	4267	ENSG00000002586.18	CD99			15.955		NP_000375.2	cell organization and biogenesis;cellular component movement;metabolic process;regulation of biological process;response to stimulus;transport	metal ion binding;protein binding;structural molecule activity	1289	ENSG00000130635.15	COL5A1	miR-509-3p alteration of YAP1/ECM axis; miRNA targets in ECM and membrane receptors; Focal Adhesion; Focal Adhesion-PI3K-Akt-mTOR-signaling pathway; Allograft Rejection	Protein digestion and absorption	-4.13223
XP_011510864.1	metabolic process;regulation of biological process;response to stimulus	catalytic activity;metal ion binding;protein binding;signal transducer activity	23007		PLCH1			14.071		NP_001254627.1	cell differentiation;cellular component movement;regulation of biological process;response to stimulus;transport	catalytic activity;nucleotide binding	217	ENSG00000111275.12	ALDH2	Fatty Acid Omega Oxidation; Tryptophan metabolism	beta-Alanine metabolism; Fatty acid degradation; Arginine and proline metabolism; Glycolysis / Gluconeogenesis; Lysine degradation; Metabolic pathways; Pyruvate metabolism; Valine, leucine and isoleucine degradation; Histidine metabolism; Tryptophan metabolism; Ascorbate and aldarate metabolism; Pentose and glucuronate interconversions; Glycerolipid metabolism	-4.06504
NP_660339.1		protein binding;receptor activity	199731	ENSG00000105767.2	CADM4			12.672		NP_005547.3	cell death	protein binding	967	ENSG00000135404.11	CD63		Lysosome; Proteoglycans in cancer	-4
XP_011531546.1	metabolic process;regulation of biological process	DNA binding;metal ion binding	100131827		ZNF717			11.942		NP_001019636.1	cell differentiation;cell organization and biogenesis;metabolic process;regulation of biological process;response to stimulus	catalytic activity;protein binding;receptor activity;signal transducer activity	1438	ENSG00000198223.16	CSF2RA			-4
NP_001080.2	metabolic process;response to stimulus;transport	catalytic activity;nucleotide binding;transporter activity	21	ENSG00000167972.13	ABCA3		ABC transporters	10.628		NP_001159864.1	regulation of biological process	catalytic activity;metal ion binding;protein binding	8878	ENSG00000161011.19	SQSTM1	RANKL/RANK (Receptor activator of NFKB (ligand)) Signaling Pathway; IL-1 signaling pathway; NRF2 pathway; Brain-Derived Neurotrophic Factor (BDNF) signaling pathway; Senescence and Autophagy in Cancer; Interleukin-1 Induced Activation of NF-kappa-B; Regulation of toll-like receptor signaling pathway; Apoptosis-related network due to altered Notch3 in ovarian cancer	Osteoclast differentiation	-3.90625
NP_663695.1		protein binding	728712; 30014	ENSG00000203926.4; ENSG00000198021.7	SPANXA2			9.6		NP_000084.3	cell organization and biogenesis;cellular component movement;metabolic process;regulation of biological process	protein binding	7162	ENSG00000283085.1; ENSG00000146242.8	TPBG			-3.87597
NP_001098676.2	cell differentiation;cell organization and biogenesis;regulation of biological process;transport	catalytic activity;motor activity;protein binding;structural molecule activity	3910	ENSG00000112769.18	LAMA4	Focal Adhesion-PI3K-Akt-mTOR-signaling pathway; Focal Adhesion; miRNA targets in ECM and membrane receptors	Focal adhesion; African trypanosomiasis; Pathways in cancer; Small cell lung cancer; Toxoplasmosis; Amoebiasis; PI3K-Akt signaling pathway; ECM-receptor interaction	9.224		NP_005553.2	cell organization and biogenesis;metabolic process;regulation of biological process	protein binding;RNA binding	3433	ENSG00000119922.9	IFIT2	Type II interferon signaling (IFNG)		-3.84615
NP_006083.1	cell death;cell organization and biogenesis;defense response;metabolic process;regulation of biological process;response to stimulus	enzyme regulator activity;nucleotide binding;protein binding	10392	ENSG00000106100.10	NOD1	Nucleotide-binding Oligomerization Domain (NOD) pathway	Pertussis; Epithelial cell signaling in Helicobacter pylori infection; Shigellosis; NOD-like receptor signaling pathway	8.968		NP_001538.4	cell death;cell organization and biogenesis;defense response;regulation of biological process;response to stimulus	catalytic activity;metal ion binding;protein binding	64219	ENSG00000181191.11	PJA1	TGF-beta Signaling Pathway		-3.81679
NP_776257.1	regulation of biological process;response to stimulus	receptor activity;signal transducer activity	317705		VN1R5			7.989		NP_036566.1	transport	transporter activity	26503	ENSG00000119899.12	SLC17A5		Lysosome	-3.80228
NP_659489.1	metabolic process;response to stimulus;transport	catalytic activity;nucleotide binding;protein binding	139596	ENSG00000094841.13	UPRT		Metabolic pathways; Pyrimidine metabolism	6.972		NP_002766.1	cell differentiation;cell organization and biogenesis;metabolic process;regulation of biological process	protein binding;transporter activity	338		APOB	Statin Pathway; Selenium Micronutrient Network; Vitamin B12 Metabolism; Folate Metabolism	Fat digestion and absorption; Vitamin digestion and absorption	-3.77358
NP_001248757.1	transport		84689	ENSG00000166928.10	MS4A14			6.876		NP_062427.1	cell organization and biogenesis;regulation of biological process	protein binding	1201	ENSG00000188603.18; ENSG00000261832.6	CLN3		Lysosome	-3.73134
NP_001254479.2	cell organization and biogenesis;cellular component movement;metabolic process;regulation of biological process;response to stimulus;transport	catalytic activity;metal ion binding;nucleotide binding;protein binding;structural molecule activity	7273	ENSG00000155657.26	TTN	Striated Muscle Contraction		6.776		NP_060382.3	cell differentiation;metabolic process	metal ion binding;protein binding;RNA binding	6275	ENSG00000196154.11	S100A4			-3.7037
NP_001040625.1	cellular component movement;regulation of biological process;response to stimulus	protein binding	10276	ENSG00000173848.18	NET1	Apoptosis-related network due to altered Notch3 in ovarian cancer		6.355		NP_000921.1	cellular component movement;coagulation;metabolic process;regulation of biological process;response to stimulus	protein binding;structural molecule activity	3855	ENSG00000135480.15	KRT7			-3.69004
XP_016861716.1	regulation of biological process;response to stimulus	catalytic activity;nucleotide binding	285282		RABL3			5.467		NP_055180.1	regulation of biological process	antioxidant activity;catalytic activity;DNA binding;metal ion binding;protein binding	6648	ENSG00000112096.16	SOD2	Selenium Micronutrient Network; DNA Damage Response (only ATM dependent); Vitamin B12 Metabolism; Folate Metabolism; One carbon metabolism and related pathways; VEGFA-VEGFR2 Signaling Pathway; Oxidative Stress	Peroxisome; FoxO signaling pathway; Huntington's disease; Longevity regulating pathway - multiple species; Longevity regulating pathway	-3.663
NP_006263.1	cell differentiation;cell organization and biogenesis;cell proliferation;defense response;regulation of biological process;response to stimulus	metal ion binding;protein binding	6285	ENSG00000160307.9	S100B			5.422		NP_005106.2	regulation of biological process;response to stimulus;transport	catalytic activity;DNA binding;motor activity;protein binding	57658		CALCOCO1			-3.4965
NP_001191815.1	cell organization and biogenesis;regulation of biological process;response to stimulus;transport	catalytic activity;nucleotide binding;protein binding	339122	ENSG00000172780.16	RAB43			5.35		NP_001035897.1	cell communication;cell organization and biogenesis;cellular component movement;cellular homeostasis;metabolic process;regulation of biological process;response to stimulus;transport	catalytic activity;motor activity	3918	ENSG00000058085.14	LAMC2	Focal Adhesion-PI3K-Akt-mTOR-signaling pathway; Focal Adhesion; Inflammatory Response Pathway; Alpha 6 Beta 4 signaling pathway	Small cell lung cancer; PI3K-Akt signaling pathway; Toxoplasmosis; Amoebiasis; ECM-receptor interaction; Focal adhesion; Pathways in cancer	-3.42466
XP_005273221.1	cellular component movement;regulation of biological process;response to stimulus	protein binding;receptor activity;signal transducer activity	5362		PLXNA2			5.231		NP_058642.1	cell differentiation;cell organization and biogenesis;cellular component movement;defense response;regulation of biological process;response to stimulus;transport	protein binding;receptor activity	50848	ENSG00000158769.17	F11R		Leukocyte transendothelial migration; Cell adhesion molecules (CAMs); Epithelial cell signaling in Helicobacter pylori infection; Tight junction	-3.42466
NP_115850.2			728695	ENSG00000227234.1	SPANXB1			5.04		NP_001155002.1	metabolic process;regulation of biological process;response to stimulus	catalytic activity;metal ion binding	11227		GALNT5			-3.41297
NP_001338869.1	regulation of biological process;transport	protein binding	29091		STXBP6			4.522		NP_061849.2	cell communication;response to stimulus;transport	catalytic activity;protein binding	26353	ENSG00000152137.6	HSPB8			-3.40136
XP_011509081.1	metabolic process;regulation of biological process;response to stimulus;transport	catalytic activity;metal ion binding;nucleotide binding;protein binding	200576		PIKFYVE			4.293		XP_011509687.1	regulation of biological process	protein binding	55041		PLEKHB2			-3.30033
NP_002129.2	metabolic process;regulation of biological process;response to stimulus	DNA binding;protein binding;RNA binding	3184	ENSG00000138668.18	HNRNPD	mRNA Processing		3.928		XP_011536906.1	cell organization and biogenesis;cellular component movement;metabolic process;regulation of biological process;response to stimulus	protein binding	9473	ENSG00000130775.15	THEMIS2			-3.1746
XP_016865877.1	metabolic process	catalytic activity;nucleotide binding	221264		AK9			3.916		NP_054701.1	cell communication;cell organization and biogenesis;cellular homeostasis;regulation of biological process;response to stimulus;transport	protein binding;transporter activity	54407	ENSG00000134294.13	SLC38A2	Endochondral Ossification	Glutamatergic synapse; GABAergic synapse; Protein digestion and absorption	-3.1348
NP_689968.1	regulation of biological process	protein binding	245812	ENSG00000166997.7	CNPY4			3.803		NP_002386.1	cell organization and biogenesis;metabolic process;regulation of biological process;response to stimulus		375035	ENSG00000213064.9	SFT2D2	TYROBP Causal Network		-3.11526
NP_000328.2	cell organization and biogenesis		6444	ENSG00000170624.13	SGCD	Arrhythmogenic Right Ventricular Cardiomyopathy		3.521		XP_016858726.1	metabolic process	catalytic activity;nucleotide binding	5210		PFKFB4			-3.07692
NP_005944.1	cellular homeostasis;regulation of biological process;response to stimulus	metal ion binding;protein binding	4502	ENSG00000125148.6	MT2A	Copper homeostasis; Lung fibrosis; Zinc homeostasis	Mineral absorption	3.494		NP_005715.1	regulation of biological process;response to stimulus		10099	ENSG00000140391.14	TSPAN3			-3.04878
XP_005265227.2	cellular component movement;defense response;metabolic process;regulation of biological process;response to stimulus	catalytic activity;nucleotide binding;protein binding;receptor activity;signal transducer activity	4486		MST1R			3.373		NP_001304063.1	metabolic process;regulation of biological process	protein binding;structural molecule activity	287		ANK2			-2.92398
XP_011527998.1	metabolic process;transport	transporter activity	6573		SLC19A1	Folate Metabolism		3.288		NP_005092.1	defense response;metabolic process;regulation of biological process;response to stimulus	catalytic activity;metal ion binding;nucleotide binding	4199	ENSG00000065833.8	ME1	NRF2 pathway; PPAR signaling pathway	Metabolic pathways; PPAR signaling pathway; Pyruvate metabolism; Carbon metabolism	-2.91545
NP_060610.2	cell organization and biogenesis;regulation of biological process	protein binding	55722	ENSG00000112877.7	CEP72			3.283		NP_001186170.1	metabolic process;response to stimulus	protein binding;transporter activity	23214	ENSG00000169180.11	XPO6			-2.86533
NP_001333342.1	metabolic process	protein binding;RNA binding	51585		PCF11			3.186		NP_001099026.1	defense response;regulation of biological process;response to stimulus	catalytic activity;nucleotide binding	6713	ENSG00000104549.11	SQLE	Statin Pathway; Sterol Regulatory Element-Binding Proteins (SREBP) signalling; Cholesterol Biosynthesis	Steroid biosynthesis; Metabolic pathways	-2.84091
NP_057678.1	metabolic process	catalytic activity	51303	ENSG00000134285.10	FKBP11			3.168		NP_001900.1	metabolic process;transport	protein binding;transporter activity	57515	ENSG00000111897.6	SERINC1	Sphingolipid Metabolism		-2.83286
NP_002205.1	cell organization and biogenesis;metabolic process;regulation of biological process;response to stimulus	protein binding;receptor activity	3696	ENSG00000105855.9	ITGB8	Focal Adhesion-PI3K-Akt-mTOR-signaling pathway; Focal Adhesion; Arrhythmogenic Right Ventricular Cardiomyopathy; Integrin-mediated Cell Adhesion	Arrhythmogenic right ventricular cardiomyopathy (ARVC); Hypertrophic cardiomyopathy (HCM); Cell adhesion molecules (CAMs); ECM-receptor interaction; Focal adhesion; Dilated cardiomyopathy; PI3K-Akt signaling pathway; Regulation of actin cytoskeleton	3.138		NP_001035930.1	cell differentiation;metabolic process;regulation of biological process;response to stimulus;transport	metal ion binding	5097		PCDH1			-2.80112
XP_006712803.1	cellular component movement;transport	metal ion binding;protein binding	79083		MLPH			3.073		NP_065806.1	metabolic process;transport	protein binding	9961	ENSG00000013364.18	MVP			-2.7933
NP_783316.2	regulation of biological process;response to stimulus	metal ion binding	4493	ENSG00000169715.14	MT1E	Copper homeostasis; Zinc homeostasis	Mineral absorption	3.028		XP_016863556.1	cell communication;cell organization and biogenesis;cellular homeostasis;regulation of biological process;response to stimulus;transport	catalytic activity;protein binding	5327	ENSG00000104368.17	PLAT	Blood Clotting Cascade; Senescence and Autophagy in Cancer; Endochondral Ossification; Selenium Micronutrient Network; NOTCH1 regulation of human endothelial cell calcification; Vitamin B12 Metabolism; Complement and Coagulation Cascades; Folate Metabolism	Complement and coagulation cascades; Transcriptional misregulation in cancer	-2.76243
XP_005256484.1	cell organization and biogenesis;metabolic process;regulation of biological process	catalytic activity;DNA binding;metal ion binding;nucleotide binding;protein binding;RNA binding	1107		CHD3			2.964		NP_660095.1	metabolic process	catalytic activity;metal ion binding;protein binding	2026	ENSG00000111674.8	ENO2	Glycolysis and Gluconeogenesis	Biosynthesis of amino acids; Carbon metabolism; RNA degradation; HIF-1 signaling pathway; Metabolic pathways; Glycolysis / Gluconeogenesis	-2.76243
XP_016867753.1	regulation of biological process;response to stimulus	catalytic activity;metal ion binding;protein binding	5137		PDE1C	G Protein Signaling Pathways		2.892		NP_955376.1	transport	protein binding	9236	ENSG00000260916.7	CCPG1			-2.7248
NP_055677.3	metabolic process;regulation of biological process;response to stimulus	DNA binding;protein binding	9915	ENSG00000172379.20	ARNT2		Pathways in cancer; Transcriptional misregulation in cancer; Renal cell carcinoma	2.873		NP_001087240.1	cell proliferation;cellular homeostasis;metabolic process;regulation of biological process;response to stimulus;transport	DNA binding;protein binding	3217	ENSG00000260027.4	HOXB7			-2.7027
NP_689786.2	cell differentiation;cell organization and biogenesis;metabolic process;regulation of biological process;response to stimulus;transport	catalytic activity;metal ion binding;nucleotide binding;protein binding	158158	ENSG00000165105.9	RASEF			2.816		NP_001966.1	metabolic process	catalytic activity;nucleotide binding;protein binding	2272	ENSG00000189283.9	FHIT		Purine metabolism; Small cell lung cancer; Non-small cell lung cancer	-2.69542
NP_079539.2		metal ion binding;protein binding;RNA binding	80742	ENSG00000228186.10; ENSG00000206491.12; ENSG00000233564.10; ENSG00000223887.10; ENSG00000204576.11; ENSG00000223766.10; ENSG00000229202.10	PRR3			2.772		NP_001287831.1	cellular homeostasis;defense response;metabolic process;regulation of biological process;response to stimulus;transport	protein binding	3920	ENSG00000005893.15	LAMP2	Senescence and Autophagy in Cancer		-2.66667
XP_005271578.1	metabolic process;regulation of biological process	DNA binding;metal ion binding;protein binding	29068		ZBTB44			2.743		NP_003120.2	metabolic process;regulation of biological process;response to stimulus	protein binding	80115	ENSG00000128298.16	BAIAP2L2			-2.65957
XP_006716104.1	cell organization and biogenesis;cellular component movement;transport	catalytic activity;motor activity;protein binding	55112		WDR60			2.724		NP_000518.1	cell organization and biogenesis;metabolic process;regulation of biological process;response to stimulus;transport	metal ion binding;protein binding;structural molecule activity	182	ENSG00000101384.11	JAG1	VEGFA-VEGFR2 Signaling Pathway; H19 action Rb-E2F1 signaling and CDK-beta-catenin activity; Amplification and Expansion of Oncogenic Pathways as Metastatic Traits; Primary Focal Segmental Glomerulosclerosis FSGS; Notch Signaling Pathway; Canonical and Non-canonical Notch signaling; NOTCH1 regulation of human endothelial cell calcification; Notch Signaling Pathway	Th1 and Th2 cell differentiation; Notch signaling pathway; TNF signaling pathway; Endocrine resistance; Breast cancer	-2.65252
NP_002954.2	cell differentiation;defense response;regulation of biological process;response to stimulus;transport	metal ion binding;protein binding	6278	ENSG00000143556.8	S100A7			2.699		NP_001191379.1	regulation of biological process	protein binding	55092	ENSG00000171729.13	TMEM51			-2.61097
NP_001062.1	metabolic process;regulation of biological process;response to stimulus	catalytic activity;nucleotide binding;protein binding;RNA binding;translation regulator activity	7298	ENSG00000176890.15	TYMS	One carbon metabolism and related pathways; Retinoblastoma (RB) in Cancer; One Carbon Metabolism; Trans-sulfuration and one carbon metabolism; Fluoropyrimidine Activity	One carbon pool by folate; Metabolic pathways; Pyrimidine metabolism; Antifolate resistance	2.681		NP_071908.2	cell differentiation;cellular homeostasis;development;metabolic process;regulation of biological process;response to stimulus	protein binding	9636	ENSG00000187608.8	ISG15	RIG-I-like Receptor Signaling; Type II interferon signaling (IFNG)	RIG-I-like receptor signaling pathway	-2.60417
NP_991403.1	regulation of biological process		51599	ENSG00000105699.16	LSR			2.675		XP_016867749.1	cell organization and biogenesis;defense response;regulation of biological process;response to stimulus;transport	catalytic activity;metal ion binding;nucleotide binding;protein binding;RNA binding	4939	ENSG00000111335.12	OAS2		Measles; Influenza A; Herpes simplex infection; NOD-like receptor signaling pathway; Hepatitis C	-2.60417
NP_001317284.1	metabolic process	catalytic activity;protein binding	93611	ENSG00000132879.13	FBXO44			2.666		NP_002003.1	cell death;metabolic process;regulation of biological process;response to stimulus	catalytic activity;nucleotide binding;protein binding	5208	ENSG00000123836.14	PFKFB2	Focal Adhesion-PI3K-Akt-mTOR-signaling pathway	Thyroid hormone signaling pathway; Fructose and mannose metabolism; AMPK signaling pathway	-2.58398
NP_085053.1		metal ion binding;protein binding	80774	ENSG00000136490.8	LIMD2			2.663		NP_003934.1	metabolic process;transport	protein binding	22924	ENSG00000084764.10	MAPRE3			-2.58398
NP_060328.2	cell division;metabolic process;regulation of biological process;response to stimulus	DNA binding;protein binding	54962		TIPIN			2.661		NP_000205.1	cell communication;cell differentiation;development;metabolic process;regulation of biological process;response to stimulus	protein binding	9722	ENSG00000198929.12	NOS1AP	Sudden Infant Death Syndrome (SIDS) Susceptibility Pathways	Circadian entrainment	-2.57069
NP_001167609.1	cell death;cell organization and biogenesis;cellular component movement;defense response;metabolic process;regulation of biological process;response to stimulus	protein binding	885	ENSG00000187094.11	CCK	Gastric acid production; Cell-type Dependent Selectivity of CCK2R Signaling		2.608		NP_066925.1	cell organization and biogenesis;cellular component movement;regulation of biological process;response to stimulus	antioxidant activity;catalytic activity	64359	ENSG00000167693.16	NXN			-2.52525
XP_005255915.2		metal ion binding;protein binding	23174		ZCCHC14			2.593		NP_002267.2	cell death;cell differentiation;cell organization and biogenesis;regulation of biological process;response to stimulus	protein binding	139818		DOCK11			-2.52525
NP_001309786.1	transport	protein binding;transporter activity	57185	ENSG00000001461.16	NIPAL3			2.562		NP_006203.2	metabolic process;regulation of biological process;response to stimulus	protein binding	8987	ENSG00000118804.8	STBD1	Exercise-induced Circadian Regulation		-2.51256
NP_073152.2		protein binding	64648; 64663; 728712	ENSG00000198573.6	SPANXE			2.55		NP_006015.4	cell death;cell organization and biogenesis;cellular component movement;metabolic process;regulation of biological process	catalytic activity;metal ion binding;protein binding;receptor activity;signal transducer activity	2150		F2RL1	GPCRs, Class A Rhodopsin-like	Inflammatory mediator regulation of TRP channels; African trypanosomiasis; Neuroactive ligand-receptor interaction	-2.50627
NP_056210.1	cell organization and biogenesis;metabolic process	protein binding	25851	ENSG00000205356.9	TECPR1			2.538		NP_058197.2	defense response;metabolic process;regulation of biological process;response to stimulus	catalytic activity;protein binding	8942	ENSG00000115919.14	KYNU	Tryptophan metabolism; NAD Biosynthesis II (from tryptophan); Selenium Micronutrient Network	Tryptophan metabolism; Metabolic pathways	-2.5
XP_011523806.1	cell death;regulation of biological process;response to stimulus	DNA binding;metal ion binding;protein binding	9618		TRAF4			2.534		NP_006087.2	cell organization and biogenesis;regulation of biological process;response to stimulus	catalytic activity;metal ion binding;protein binding	2591	ENSG00000115339.13	GALNT3		Mucin type O-glycan biosynthesis; Metabolic pathways	-2.49377
NP_005502.1		protein binding	2315	ENSG00000120215.9	MLANA			2.534		NP_001245383.1	cellular component movement;defense response;metabolic process;regulation of biological process;response to stimulus	protein binding	22995	ENSG00000103995.13	CEP152			-2.49377
NP_064571.1	cell organization and biogenesis;metabolic process;regulation of biological process;response to stimulus		57001	ENSG00000196636.7	ACN9			2.51		NP_055986.1	transport	enzyme regulator activity;metal ion binding;protein binding	54885	ENSG00000133138.19	TBC1D8B			-2.48139
NP_002956.1	cell communication;cell death;cellular component movement;defense response;metabolic process;regulation of biological process;response to stimulus;transport	antioxidant activity;catalytic activity;metal ion binding;protein binding;signal transducer activity	6280	ENSG00000163220.10	S100A9	IL1 and megakaryocytes in obesity		2.416		NP_038347.2	metabolic process;regulation of biological process	antioxidant activity;catalytic activity;protein binding	4259	ENSG00000143198.12	MGST3	Metapathway biotransformation; NRF2 pathway	Chemical carcinogenesis; Glutathione metabolism; Drug metabolism - cytochrome P450; Platinum drug resistance; Metabolism of xenobiotics by cytochrome P450	-2.46914
NP_005441.1	cell differentiation;cell organization and biogenesis;cellular component movement;development;regulation of biological process;response to stimulus	protein binding	9241	ENSG00000183691.4	NOG	Mesodermal Commitment Pathway; Differentiation Pathway; Bone Morphogenic Protein (BMP) Signalling and Regulation; ESC Pluripotency Pathways; Endoderm Differentiation; Cardiac Progenitor Differentiation; TGF-beta Receptor Signaling	TGF-beta signaling pathway	2.414		NP_005233.3	cell differentiation;cell organization and biogenesis;cell proliferation;cellular component movement;cellular homeostasis;coagulation;defense response;metabolic process;regulation of biological process;response to stimulus;transport	catalytic activity;protein binding	2678	ENSG00000100031.18	GGT1	NRF2 pathway; Glutathione metabolism; Eicosanoid Synthesis; Selenium Micronutrient Network	Taurine and hypotaurine metabolism; Arachidonic acid metabolism; Metabolic pathways; Glutathione metabolism	-2.45098
NP_001268231.1	cell organization and biogenesis;metabolic process	catalytic activity;nucleotide binding;protein binding;RNA binding	84340		GFM2			2.399		NP_055512.1	regulation of biological process	catalytic activity;protein binding	1509	ENSG00000117984.13	CTSD	Prolactin Signaling Pathway	Tuberculosis; Apoptosis; Sphingolipid signaling pathway; Lysosome	-2.43902
NP_000337.1	cell communication;cell differentiation;cell growth;cell organization and biogenesis;cell proliferation;metabolic process;regulation of biological process;response to stimulus	catalytic activity;DNA binding;protein binding;RNA binding	6662	ENSG00000125398.5	SOX9	Neural Crest Differentiation; Spinal Cord Injury; Endochondral Ossification	cAMP signaling pathway	2.398		XP_005268509.1	cell communication	catalytic activity;enzyme regulator activity;protein binding	5660		PSAP			-2.43902
NP_705694.2	cell death;cell organization and biogenesis;response to stimulus	protein binding;structural molecule activity	3860		KRT13			2.375		NP_060222.2	regulation of biological process;transport	enzyme regulator activity;protein binding	84632		AFAP1L2			-2.42718
XP_016870050.1	cell division;development;metabolic process	catalytic activity;enzyme regulator activity;nucleotide binding;protein binding	23552		CDK20			2.353		NP_002067.1	metabolic process;transport	protein binding;structural molecule activity	9696		CROCC			-2.40964
XP_005259443.1	cell proliferation;regulation of biological process;response to stimulus	enzyme regulator activity;protein binding;RNA binding	9138		ARHGEF1	G13 Signaling Pathway; Regulation of Actin Cytoskeleton; EGF/EGFR Signaling Pathway; G Protein Signaling Pathways		2.313		NP_071327.2	metabolic process;regulation of biological process;response to stimulus	metal ion binding;protein binding;receptor activity;signal transducer activity;transporter activity	7436	ENSG00000147852.15	VLDLR			-2.3753
NP_116161.2	cell proliferation;metabolic process;regulation of biological process	metal ion binding	84858	ENSG00000165655.16	ZNF503			2.308		NP_612429.2	cell organization and biogenesis	metal ion binding;protein binding;receptor activity	3949	ENSG00000130164.13	LDLR	SREBF and miR33 in cholesterol and lipid homeostasis; Oncostatin M Signaling Pathway; DNA Damage Response (only ATM dependent); Wnt Signaling Pathway; Folate Metabolism; Composition of Lipid Particles; Proprotein convertase subtilisin/kexin type 9 (PCSK9) mediated LDL receptor degradation; Sterol Regulatory Element-Binding Proteins (SREBP) signalling; Vitamin B12 Metabolism; Statin Pathway; Wnt S…	Hepatitis C; Bile secretion; Aldosterone synthesis and secretion; Ovarian steroidogenesis; Toxoplasmosis; Endocytosis	-2.35849
XP_011508972.1	cell organization and biogenesis;cellular component movement	protein binding	150483		TEKT4			2.295		NP_001258142.1	metabolic process	protein binding;transporter activity	121260		SLC15A4			-2.35849
NP_006491.2	regulation of biological process	protein binding	4162	ENSG00000076706.16	MCAM			2.29		NP_004519.1	metabolic process;response to stimulus	antioxidant activity;catalytic activity;nucleotide binding;protein binding	7296	ENSG00000198431.15	TXNRD1	Selenium Micronutrient Network; Selenium Metabolism and Selenoproteins; NRF2 pathway; Oxidative Stress	Selenocompound metabolism; Pyrimidine metabolism	-2.34742
XP_011526446.1	metabolic process	catalytic activity	57455		REXO1			2.266		NP_004473.2	metabolic process;regulation of biological process;response to stimulus		23096		IQSEC2			-2.34192
NP_055020.1	cell differentiation	metal ion binding	741	ENSG00000174276.6	ZNHIT2			2.266		NP_000282.1	cell differentiation;metabolic process;regulation of biological process;response to stimulus	enzyme regulator activity;protein binding;receptor activity	1604	ENSG00000196352.14	CD55	Allograft Rejection; Complement Activation; Complement and Coagulation Cascades		-2.331
NP_001116698.1	cell organization and biogenesis;metabolic process	nucleotide binding;RNA binding	25821	ENSG00000135297.15	MTO1			2.256		NP_001125.1	metabolic process;regulation of biological process;reproduction;response to stimulus;transport	protein binding	23002	ENSG00000100592.15	DAAM1	Association Between Physico-Chemical Features and Toxicity Associated Pathways	Wnt signaling pathway	-2.32558
NP_001005518.1	regulation of biological process;response to stimulus	receptor activity;signal transducer activity	403282	ENSG00000205328.2	OR6C65		Olfactory transduction	2.253		NP_001191236.1	metabolic process;transport	catalytic activity	3988	ENSG00000107798.17	LIPA	Phase I biotransformations, non P450	Lysosome; Steroid biosynthesis	-2.32019
NP_005572.2	regulation of biological process;response to stimulus	protein binding;receptor activity;signal transducer activity	4059	ENSG00000187244.10	BCAM			2.247		NP_000148.2	cell communication;cell death;cell organization and biogenesis;metabolic process;regulation of biological process;response to stimulus	protein binding;structural molecule activity	1284	ENSG00000134871.17	COL4A2	miRNA targets in ECM and membrane receptors; Focal Adhesion; Hepatitis C and Hepatocellular Carcinoma; Focal Adhesion-PI3K-Akt-mTOR-signaling pathway	Protein digestion and absorption; ECM-receptor interaction; AGE-RAGE signaling pathway in diabetic complications; Amoebiasis; Small cell lung cancer; Pathways in cancer; PI3K-Akt signaling pathway; Focal adhesion	-2.30947
NP_002843.2	defense response;regulation of biological process;response to stimulus;transport	protein binding	5806	ENSG00000163661.3	PTX3	Lung fibrosis		2.24		NP_001317592.1	metabolic process;regulation of biological process;response to stimulus	catalytic activity;motor activity;nucleotide binding;protein binding;structural molecule activity	10318	ENSG00000145901.14	TNIP1	Rac1/Pak1/p38/MMP-2 pathway		-2.30415
XP_005252029.1	cell communication;cell differentiation;cell organization and biogenesis;metabolic process;regulation of biological process;response to stimulus	protein binding	3371		TNC	TGF-beta Signaling Pathway; Focal Adhesion		2.233		NP_000479.1	coagulation;defense response;metabolic process;regulation of biological process;response to stimulus;transport	metal ion binding;protein binding	4077	ENSG00000188554.13	NBR1			-2.29885
NP_003715.3		DNA binding;protein binding;RNA binding	8629	ENSG00000234616.8	JRK			2.226		XP_011533233.1	cell death;defense response;metabolic process;regulation of biological process;response to stimulus;transport	catalytic activity;metal ion binding;motor activity;protein binding	8887	ENSG00000106052.13	TAX1BP1			-2.29358
NP_001119653.1	metabolic process;regulation of biological process;response to stimulus	catalytic activity;protein binding	4900	ENSG00000154146.12	NRGN			2.213		NP_079106.3	metabolic process;regulation of biological process;transport	protein binding;receptor activity;signal transducer activity;transporter activity	949	ENSG00000073060.15	SCARB1	Statin Pathway; Selenium Micronutrient Network; Sterol Regulatory Element-Binding Proteins (SREBP) signalling; Vitamin A and Carotenoid Metabolism; Folate Metabolism; Vitamin B12 Metabolism	Phagosome; Hepatitis C; Ovarian steroidogenesis; Aldosterone synthesis and secretion; Bile secretion; Fat digestion and absorption; Vitamin digestion and absorption	-2.28833
NP_000466.2	cell differentiation;metabolic process;regulation of biological process;response to stimulus	DNA binding;protein binding;receptor activity;RNA binding;signal transducer activity	190	ENSG00000169297.7	NR0B1	Nuclear Receptors		2.211		NP_005496.4	cell organization and biogenesis;cell proliferation;cellular component movement;metabolic process;regulation of biological process;response to stimulus;transport	enzyme regulator activity	10653	ENSG00000167642.12	SPINT2			-2.28311
XP_011541130.1			4013		VWA5A			2.196		XP_016872285.1	defense response;regulation of biological process;response to stimulus	enzyme regulator activity;protein binding	462	ENSG00000117601.13	SERPINC1	Complement and Coagulation Cascades	Complement and coagulation cascades	-2.28311
XP_011519930.1	cellular component movement;regulation of biological process	protein binding;receptor activity	4756		NEO1			2.181		NP_006507.2	cell communication;cell organization and biogenesis;metabolic process;regulation of biological process;response to stimulus;transport	transporter activity	64116		SLC39A8	Zinc homeostasis		-2.28311
NP_001805.3	cell death;cell organization and biogenesis;metabolic process;regulation of biological process;response to stimulus;transport	catalytic activity;enzyme regulator activity;protein binding	1075		CTSC		Apoptosis; Lysosome	2.179		30794280	cell communication;regulation of biological process;response to stimulus;transport	catalytic activity;protein binding	23753	ENSG00000128228.4	SDF2L1			-2.26244
NP_001098016.1	metabolic process	catalytic activity;protein binding;RNA binding	10556	ENSG00000148688.13	RPP30			2.15		NP_003374.3	cell organization and biogenesis;cellular component movement;metabolic process;regulation of biological process;response to stimulus;transport		28962	ENSG00000081087.14	OSTM1			-2.25734
NP_002408.3	cell proliferation;metabolic process;regulation of biological process;response to stimulus	DNA binding;nucleotide binding;protein binding;RNA binding	4288	ENSG00000148773.13	MKI67	Primary Focal Segmental Glomerulosclerosis FSGS		2.132		NP_872434.2	cell organization and biogenesis;cellular component movement;regulation of biological process	nucleotide binding;protein binding;transporter activity	1184	ENSG00000171365.15	CLCN5			-2.25734
NP_071344.1	cell organization and biogenesis;metabolic process	protein binding;structural molecule activity	63875	ENSG00000158042.8	MRPL17		Ribosome	2.123		NP_054747.2	cell differentiation;transport	protein binding;transporter activity	23657		SLC7A11			-2.25734
NP_059993.2	cell death;regulation of biological process;response to stimulus	metal ion binding	54739	ENSG00000132530.16	XAF1	Copper homeostasis		2.11		NP_114068.1	cell communication;cell organization and biogenesis;metabolic process;regulation of biological process;response to stimulus	catalytic activity;nucleotide binding;protein binding	9451	ENSG00000172071.11	EIF2AK3	Photodynamic therapy-induced unfolded protein response; VEGFA-VEGFR2 Signaling Pathway; Translation Factors; Alzheimers Disease	Measles; Protein processing in endoplasmic reticulum; Influenza A; Alzheimer's disease; Herpes simplex infection; Non-alcoholic fatty liver disease (NAFLD); Apoptosis; Epstein-Barr virus infection; Hepatitis C	-2.25225
NP_006227.1	cell differentiation;cell division;cellular component movement;development;metabolic process;regulation of biological process	DNA binding;protein binding	5455	ENSG00000198914.3	POU3F3			2.101		NP_009104.2	metabolic process	enzyme regulator activity;protein binding	5054		SERPINE1	Oncostatin M Signaling Pathway; Senescence and Autophagy in Cancer; Complement and Coagulation Cascades; Folate Metabolism; Photodynamic therapy-induced HIF-1 survival signaling; Vitamin B12 Metabolism; TGF-beta Receptor Signaling; Adipogenesis; Selenium Micronutrient Network		-2.24719
NP_001093.1	cell differentiation;cell organization and biogenesis;regulation of biological process;transport	metal ion binding;protein binding;RNA binding	87	ENSG00000072110.13	ACTN1	Arrhythmogenic Right Ventricular Cardiomyopathy; Regulation of Actin Cytoskeleton; Focal Adhesion	Leukocyte transendothelial migration; Focal adhesion; Amoebiasis; Regulation of actin cytoskeleton; Tight junction; Viral carcinogenesis; Systemic lupus erythematosus; Adherens junction; Arrhythmogenic right ventricular cardiomyopathy (ARVC)	2.081		NP_001157289.1	cell differentiation;metabolic process;regulation of biological process	protein binding	1947	ENSG00000090776.5	EFNB1		Axon guidance	-2.23214
NP_008919.3	metabolic process;regulation of biological process;response to stimulus	catalytic activity;metal ion binding	9510	ENSG00000154734.14	ADAMTS1	Endochondral Ossification; VEGFA-VEGFR2 Signaling Pathway		2.06		NP_001129690.1		protein binding;transporter activity	2638	ENSG00000145321.12	GC	Vitamin D Metabolism		-2.22222
NP_003909.2	metabolic process	catalytic activity	8908	ENSG00000056998.19	GYG2	Glycogen Metabolism	Metabolic pathways; Starch and sucrose metabolism	2.03		NP_001121077.1	cell organization and biogenesis;cell proliferation;defense response;metabolic process;response to stimulus	antioxidant activity;catalytic activity;nucleotide binding;protein binding	140809	ENSG00000271303.1	SRXN1	Photodynamic therapy-induced NFE2L2 (NRF2) survival signaling		-2.21729
NP_037451.1	metabolic process	antioxidant activity;catalytic activity;protein binding	29914	ENSG00000120942.13	UBIAD1			2.015		XP_016874280.1	transport	protein binding;structural molecule activity	3880	ENSG00000171345.13	KRT19			-2.21239
NP_116023.2	metabolic process	catalytic activity	84720	ENSG00000165282.13	PIGO		Glycosylphosphatidylinositol (GPI)-anchor biosynthesis; Metabolic pathways	2.012		XP_016867518.1	cellular component movement;regulation of biological process;response to stimulus	catalytic activity;protein binding	3157	ENSG00000112972.14	HMGCS1	SREBF and miR33 in cholesterol and lipid homeostasis; Endochondral Ossification; Sterol Regulatory Element-Binding Proteins (SREBP) signalling; Cholesterol Biosynthesis	Valine, leucine and isoleucine degradation; Synthesis and degradation of ketone bodies; Metabolic pathways; Butanoate metabolism; Terpenoid backbone biosynthesis	-2.21239
XP_016881922.1	metabolic process;regulation of biological process	DNA binding;protein binding	170463		SSBP4			2.008		NP_001289979.1	cell division;regulation of biological process	catalytic activity	11098		PRSS23			-2.21239
NP_001304653.1		RNA binding	51406	ENSG00000225921.6	NOL7			2.006		XP_005262425.1	cell differentiation;coagulation;regulation of biological process;response to stimulus	catalytic activity;protein binding	9528		TMEM59			-2.20751
NP_001275996.1	cell division;cell organization and biogenesis;cell proliferation;development;metabolic process;regulation of biological process	catalytic activity;nucleotide binding;protein binding	3070	ENSG00000119969.14	HELLS	Apoptosis-related network due to altered Notch3 in ovarian cancer; Apoptosis		2.003		NP_001837.2	cell differentiation;cell organization and biogenesis;metabolic process;regulation of biological process;response to stimulus	catalytic activity;motor activity;nucleotide binding;protein binding	55614		KIF16B			-2.20751
NP_000937.1	cell organization and biogenesis;cellular homeostasis;metabolic process	catalytic activity;DNA binding;metal ion binding	5557	ENSG00000198056.13	PRIM1	DNA Replication; Retinoblastoma (RB) in Cancer; G1 to S cell cycle control	Metabolic pathways; DNA replication; Pyrimidine metabolism; Purine metabolism	2.002		NP_542763.1	metabolic process;response to stimulus	catalytic activity;protein binding	4069	ENSG00000090382.6	LYZ		Salivary secretion	-2.1978
NP_001337414.1	cell organization and biogenesis;cellular component movement;regulation of biological process;response to stimulus;transport	protein binding	10487		CAP1	Insulin Signaling; Angiopoietin Like Protein 8 Regulatory Pathway		1.999		XP_005265162.1	metabolic process;regulation of biological process;transport	protein binding;structural molecule activity	9043		SPAG9			-2.19298
NP_037507.1	cell differentiation;cell organization and biogenesis;metabolic process;regulation of biological process	DNA binding;protein binding;RNA binding	29777	ENSG00000146109.4	ABT1			1.989		NP_002898.2	metabolic process;response to stimulus	catalytic activity;nucleotide binding;protein binding;signal transducer activity	23043	ENSG00000154310.16	TNIK			-2.19298
XP_011514385.1	metabolic process;regulation of biological process;transport	enzyme regulator activity;protein binding	29062		WDR91			1.988		NP_005406.3	metabolic process;regulation of biological process;response to stimulus;transport	protein binding;RNA binding;structural molecule activity	8470		SORBS2			-2.18818
XP_016883889.1	cell division;cell organization and biogenesis;regulation of biological process	metal ion binding;protein binding	54069		MIS18A			1.986		NP_001002029.3	defense response;metabolic process;regulation of biological process;response to stimulus	protein binding	348807	ENSG00000163885.11	CCDC37			-2.18341
NP_004996.1	cell organization and biogenesis;metabolic process;transport	catalytic activity;protein binding	4715	ENSG00000147684.7	NDUFB9	Oxidative phosphorylation; Electron Transport Chain	Oxidative phosphorylation; Metabolic pathways; Parkinson's disease; Non-alcoholic fatty liver disease (NAFLD); Alzheimer's disease; Huntington's disease	1.979		NP_001121371.1	transport	enzyme regulator activity	3699		ITIH3			-2.18341
NP_054766.1			28974	ENSG00000104979.8	C19orf53			1.977		XP_016864031.1	cellular homeostasis;transport	protein binding	2887		GRB10	EGF/EGFR Signaling Pathway; Insulin Signaling; Kit receptor signaling pathway; VEGFA-VEGFR2 Signaling Pathway		-2.17865
XP_011519666.1	metabolic process;regulation of biological process;response to stimulus	catalytic activity;metal ion binding	22856		CHSY1			1.974		NP_000230.1	defense response;metabolic process;response to stimulus;transport	catalytic activity	8644	ENSG00000196139.13	AKR1C3	Metapathway biotransformation; Benzo(a)pyrene metabolism	Ovarian steroidogenesis; Steroid hormone biosynthesis; Arachidonic acid metabolism; Metabolic pathways	-2.17865
NP_055316.2	cell division;cell organization and biogenesis;metabolic process	catalytic activity;nucleotide binding;protein binding	27338	ENSG00000108106.13	UBE2S		Ubiquitin mediated proteolysis	1.973		XP_011530104.1	cell differentiation;cellular component movement;response to stimulus;transport	enzyme regulator activity;protein binding;structural molecule activity	8649	ENSG00000109270.12	LAMTOR3	MAPK Signaling Pathway	MAPK signaling pathway; mTOR signaling pathway	-2.17391
NP_001015055.1	cell death;cell organization and biogenesis;regulation of biological process;response to stimulus	enzyme regulator activity;nucleotide binding;protein binding	6242	ENSG00000114993.16	RTKN	G13 Signaling Pathway		1.967		NP_945179.1	defense response;metabolic process;regulation of biological process;response to stimulus;transport	catalytic activity;metal ion binding;protein binding;signal transducer activity	868		CBLB	Angiopoietin Like Protein 8 Regulatory Pathway; EGF/EGFR Signaling Pathway; Insulin Signaling; T-Cell antigen Receptor (TCR) Signaling Pathway		-2.17391
NP_002412.1	cell organization and biogenesis;cellular component movement;metabolic process;regulation of biological process	catalytic activity;metal ion binding	4312	ENSG00000196611.4	MMP1	Photodynamic therapy-induced NF-kB survival signaling; Oncostatin M Signaling Pathway; Matrix Metalloproteinases; PPAR signaling pathway; Quercetin and Nf-kB/ AP-1 Induced Cell Apoptosis; Bladder Cancer; TGF-beta Signaling Pathway; Hepatitis C and Hepatocellular Carcinoma	Rheumatoid arthritis; Pathways in cancer; Bladder cancer; PPAR signaling pathway	1.961		NP_001121113.1	cell differentiation;cell organization and biogenesis		727957		HEATR7A			-2.1692
NP_001164006.1	cell growth;regulation of biological process	catalytic activity;nucleotide binding;RNA binding	55210	ENSG00000197785.13	ATAD3A			1.96		XP_006721929.1	cell communication;cell differentiation;cell organization and biogenesis;cellular component movement;metabolic process;regulation of biological process;response to stimulus	catalytic activity;metal ion binding;protein binding	10924	ENSG00000172594.12	SMPDL3A			-2.15983
XP_011509820.1	cell organization and biogenesis;metabolic process	protein binding	5757		PTMA			1.951		NP_079321.3	cell organization and biogenesis;regulation of biological process;response to stimulus	transporter activity	10955	ENSG00000132824.13	SERINC3			-2.15517
NP_001076438.1		protein binding	55216	ENSG00000150776.17	NKAPD1			1.941		NP_004420.1	cell communication;cell differentiation;cellular component movement;development;regulation of biological process;response to stimulus	protein binding;structural molecule activity	5493		PPL			-2.15054
NP_005311.1	cell organization and biogenesis;metabolic process;regulation of biological process	DNA binding;RNA binding	3007	ENSG00000124575.6	HIST1H1D			1.937		NP_001248319.1	cell organization and biogenesis;metabolic process;regulation of biological process;response to stimulus	protein binding	2889		RAPGEF1	VEGFA-VEGFR2 Signaling Pathway; Insulin Signaling; Focal Adhesion; Integrin-mediated Cell Adhesion; Angiopoietin Like Protein 8 Regulatory Pathway; Interferon type I signaling pathways; Signaling of Hepatocyte Growth Factor Receptor; IL-3 Signaling Pathway; B Cell Receptor Signaling Pathway		-2.13675
NP_003600.2	cell organization and biogenesis	protein binding	8479	ENSG00000149929.15	HIRIP3			1.935		NP_001291972.1	metabolic process;regulation of biological process	protein binding;signal transducer activity	7105	ENSG00000000003.14	TSPAN6			-2.12766
NP_000991.1	cell organization and biogenesis;defense response;metabolic process;response to stimulus;transport	RNA binding;structural molecule activity	6170; 285785	ENSG00000198918.7	RPL39	Cytoplasmic Ribosomal Proteins	Ribosome	1.934		NP_003013.1	cellular homeostasis;regulation of biological process		203259	ENSG00000164970.14	FAM219A			-2.12766
NP_001921.1	cell organization and biogenesis;metabolic process;regulation of biological process	catalytic activity;protein binding	1725	ENSG00000095059.15	DHPS			1.934		NP_073753.3		protein binding;receptor activity;signal transducer activity	8323	ENSG00000164930.11	FZD6	Wnt Signaling in Kidney Disease; Association Between Physico-Chemical Features and Toxicity Associated Pathways; Wnt Signaling Pathway and Pluripotency; ESC Pluripotency Pathways; Wnt Signaling Pathway	mTOR signaling pathway; Melanogenesis; Breast cancer; Basal cell carcinoma; Wnt signaling pathway; Pathways in cancer; Signaling pathways regulating pluripotency of stem cells; Proteoglycans in cancer; HTLV-I infection; Hippo signaling pathway	-2.12314
XP_011534830.1		catalytic activity;protein binding	161436		EML5			1.934		NP_001275543.1	cell death;cell organization and biogenesis;defense response;metabolic process;regulation of biological process;response to stimulus;transport	protein binding;receptor activity;signal transducer activity	57085		AGTRAP			-2.12314
XP_011522182.1	cell organization and biogenesis;cellular component movement;metabolic process;regulation of biological process;transport	catalytic activity;motor activity;nucleotide binding;protein binding;transporter activity	4628		MYH10	Regulation of Actin Cytoskeleton		1.933		XP_005264105.1	cell organization and biogenesis;metabolic process;regulation of biological process;response to stimulus	catalytic activity;metal ion binding;protein binding	81847	ENSG00000118518.15	RNF146			-2.11416
NP_008950.1	cell division;cell organization and biogenesis;metabolic process;regulation of biological process;transport	catalytic activity;nucleotide binding;protein binding	11065	ENSG00000175063.16	UBE2C	Gastric Cancer Network 1; Gastric cancer network 2	Ubiquitin mediated proteolysis	1.932		XP_005257825.1	cell differentiation;cell organization and biogenesis;regulation of biological process;transport	receptor activity;signal transducer activity;transporter activity	6574	ENSG00000144136.10	SLC20A1			-2.10526
NP_001026893.1	cell organization and biogenesis;metabolic process	protein binding	79982	ENSG00000164031.16	DNAJB14			1.93		NP_001338102.1	metabolic process	metal ion binding;protein binding	7123	ENSG00000163815.5	CLEC3B			-2.10526
NP_075387.1	metabolic process;regulation of biological process;transport	DNA binding;protein binding;RNA binding;transporter activity	65110	ENSG00000169062.14	UPF3A		RNA transport; mRNA surveillance pathway	1.928		NP_003261.1	regulation of biological process;response to stimulus	catalytic activity;metal ion binding	79888	ENSG00000153395.9	LPCAT1		Glycerophospholipid metabolism; Metabolic pathways; Ether lipid metabolism	-2.10084
NP_005315.1	cell differentiation;cell organization and biogenesis;cell proliferation;coagulation;metabolic process;regulation of biological process;response to stimulus	DNA binding;protein binding	3020; 440926; 3021	ENSG00000132475.10; ENSG00000163041.9	H3F3A	Histone Modifications; Gastric Cancer Network 1	Systemic lupus erythematosus; Transcriptional misregulation in cancer; Alcoholism	1.925		NP_000128.1	metabolic process	catalytic activity;DNA binding;enzyme regulator activity;metal ion binding;protein binding	4057	ENSG00000012223.12	LTF			-2.09644
NP_001305029.1	cell division;regulation of biological process;response to stimulus	protein binding	84445	ENSG00000107816.17	LZTS2			1.925		NP_004493.3	cell differentiation;development;metabolic process;regulation of biological process	metal ion binding;protein binding	79083	ENSG00000115648.13	MLPH	Deregulation of Rab and Rab Effector Genes in Bladder Cancer		-2.09644
NP_054745.1	metabolic process;regulation of biological process;response to stimulus	catalytic activity;protein binding;RNA binding	28960	ENSG00000110063.8	DCPS		RNA degradation	1.923		NP_001893.2	cell organization and biogenesis;metabolic process;regulation of biological process;response to stimulus	protein binding	10397	ENSG00000104419.14	NDRG1	VEGFA-VEGFR2 Signaling Pathway		-2.08768
NP_001275727.1	regulation of biological process	protein binding	348262	ENSG00000225663.7	MCRIP1			1.919		XP_005260807.1	cellular component movement;metabolic process;regulation of biological process;response to stimulus;transport	catalytic activity;metal ion binding;protein binding	2799	ENSG00000135677.10	GNS		Lysosome; Metabolic pathways; Glycosaminoglycan degradation	-2.08768
NP_005309.1	cell organization and biogenesis;metabolic process	DNA binding;protein binding;RNA binding	3005	ENSG00000189060.5	H1F0			1.915		XP_016876419.1	metabolic process;regulation of biological process;response to stimulus;transport	catalytic activity;enzyme regulator activity;protein binding	721; 100293534	ENSG00000224389.8; ENSG00000228267.8	C4B	Sudden Infant Death Syndrome (SIDS) Susceptibility Pathways; Complement Activation; Allograft Rejection; Complement and Coagulation Cascades; Oxidative Damage	Staphylococcus aureus infection; Pertussis; Systemic lupus erythematosus; Complement and coagulation cascades	-2.08768
NP_001186125.1	cell differentiation	protein binding	93436	ENSG00000105676.13	ARMC6			1.907		NP_001269316.1	metabolic process;regulation of biological process;response to stimulus;transport	protein binding	57146	ENSG00000011638.10; ENSG00000283997.1	TMEM159			-2.08768
NP_061189.2	cell division;metabolic process;regulation of biological process	protein binding	55536	ENSG00000164649.19	CDCA7L	Sudden Infant Death Syndrome (SIDS) Susceptibility Pathways		1.903		XP_011540770.1	cell organization and biogenesis;regulation of biological process	protein binding	113146	ENSG00000185567.6	AHNAK2			-2.079
NP_001193946.1	regulation of biological process	protein binding;structural molecule activity	6525	ENSG00000183963.18	SMTN			1.901		NP_000911.2	metabolic process;regulation of biological process	metal ion binding	1009	ENSG00000140937.13	CDH11			-2.079
XP_016883588.1	cell organization and biogenesis;metabolic process;regulation of biological process;response to stimulus	catalytic activity;DNA binding;nucleotide binding;protein binding	84181		CHD6			1.898		NP_055807.1	cell organization and biogenesis;regulation of biological process;response to stimulus	transporter activity	55343	ENSG00000181830.8	SLC35C1			-2.07469
XP_011527896.1	cell organization and biogenesis;regulation of biological process;response to stimulus	catalytic activity;motor activity;protein binding;structural molecule activity	5116		PCNT			1.883		NP_001295.2	metabolic process	catalytic activity;nucleotide binding;protein binding;signal transducer activity	1119	ENSG00000110721.11	CHKA	One carbon metabolism and related pathways; Acetylcholine Synthesis; Kennedy pathway	Choline metabolism in cancer; Glycerophospholipid metabolism; Metabolic pathways	-2.07469
NP_996667.2	metabolic process	catalytic activity;protein binding	10455	ENSG00000198721.12	ECI2		Fatty acid degradation; Peroxisome	1.881		XP_011515572.1		catalytic activity	58472	ENSG00000137767.13	SQRDL		Sulfur metabolism	-2.07039
NP_003791.3	metabolic process;response to stimulus	catalytic activity;nucleotide binding;protein binding	8732	ENSG00000111880.15	RNGTT	mRNA Processing	mRNA surveillance pathway	1.879		NP_001240837.1	cell communication;cell differentiation;metabolic process;regulation of biological process;response to stimulus;transport	metal ion binding;protein binding	174	ENSG00000081051.7	AFP		Hippo signaling pathway	-2.07039
NP_003385.2	cell differentiation;cell proliferation;development;metabolic process;regulation of biological process;response to stimulus	protein binding	7480	ENSG00000169884.13	WNT10B	White fat cell differentiation; ESC Pluripotency Pathways; Wnt Signaling Pathway; Adipogenesis; Wnt Signaling in Kidney Disease; DNA Damage Response (only ATM dependent); Wnt Signaling Pathway and Pluripotency	Basal cell carcinoma; HTLV-I infection; Proteoglycans in cancer; Breast cancer; Melanogenesis; Pathways in cancer; Signaling pathways regulating pluripotency of stem cells; Hippo signaling pathway; mTOR signaling pathway; Wnt signaling pathway	1.879		NP_003474.1	cell communication;cell differentiation;cell division;cell organization and biogenesis;cell proliferation;development;metabolic process;regulation of biological process;response to stimulus	catalytic activity;nucleotide binding;protein binding;signal transducer activity	9448		MAP4K4	Insulin Signaling; Angiopoietin Like Protein 8 Regulatory Pathway; MAPK Signaling Pathway		-2.07039
NP_945185.1	metabolic process	catalytic activity;nucleotide binding;protein binding;RNA binding	374393	ENSG00000189057.10	FAM111B			1.845		NP_002334.2	cellular homeostasis;defense response;metabolic process;regulation of biological process;response to stimulus;transport	catalytic activity;nucleotide binding;protein binding	5230	ENSG00000102144.13	PGK1	Photodynamic therapy-induced HIF-1 survival signaling; Cori Cycle; Glycolysis and Gluconeogenesis	Metabolic pathways; Carbon metabolism; Biosynthesis of amino acids; HIF-1 signaling pathway; Glycolysis / Gluconeogenesis	-2.06186
NP_940888.3	metabolic process	RNA binding;structural molecule activity	285855	ENSG00000146223.14	RPL7L1			1.843		NP_068805.1	metabolic process;regulation of biological process;response to stimulus;transport		158747	ENSG00000130150.11	MOSPD2			-2.06186
NP_001545.2	cell communication;cell death;cell differentiation;cell organization and biogenesis;cell proliferation;cellular component movement;metabolic process;regulation of biological process;response to stimulus	nucleotide binding;protein binding	3491	ENSG00000142871.16	CYR61	Hypertrophy Model; Oncostatin M Signaling Pathway		1.837		XP_005262724.1	metabolic process	catalytic activity;protein binding	3082	ENSG00000019991.15	HGF	NRF2 pathway; Extracellular vesicle-mediated signaling in recipient cells; Focal Adhesion; Lung fibrosis; Differentiation Pathway; Signaling of Hepatocyte Growth Factor Receptor; Focal Adhesion-PI3K-Akt-mTOR-signaling pathway	Proteoglycans in cancer; Melanoma; Focal adhesion; Pathways in cancer; Ras signaling pathway; Cytokine-cytokine receptor interaction; Malaria; EGFR tyrosine kinase inhibitor resistance; Renal cell carcinoma; PI3K-Akt signaling pathway; Rap1 signaling pathway	-2.05761
NP_056062.1	cell death;cell organization and biogenesis;defense response;metabolic process;regulation of biological process;response to stimulus	catalytic activity;metal ion binding;protein binding;structural molecule activity	1540	ENSG00000083799.17	CYLD	Regulation of toll-like receptor signaling pathway; RIG-I-like Receptor Signaling	Osteoclast differentiation; RIG-I-like receptor signaling pathway	1.835		NP_116246.2	metabolic process;regulation of biological process	protein binding;receptor activity	7448	ENSG00000109072.13	VTN	Focal Adhesion; Primary Focal Segmental Glomerulosclerosis FSGS; Inflammatory Response Pathway; Focal Adhesion-PI3K-Akt-mTOR-signaling pathway; Senescence and Autophagy in Cancer	Complement and coagulation cascades; PI3K-Akt signaling pathway; Proteoglycans in cancer; ECM-receptor interaction; Focal adhesion	-2.05339
XP_005264629.1	metabolic process	catalytic activity;metal ion binding;protein binding	80204		FBXO11			1.835		NP_000629.3	cell differentiation;cell organization and biogenesis;regulation of biological process;response to stimulus;transport	catalytic activity;nucleotide binding;protein binding	4598		MVK	Cholesterol Biosynthesis		-2.05339
XP_011512643.1	cellular homeostasis;metabolic process;response to stimulus;transport	transporter activity	2030		SLC29A1	Fluoropyrimidine Activity		1.831		NP_001304028.1	metabolic process;regulation of biological process;response to stimulus	protein binding;RNA binding;structural molecule activity	5339		PLEC			-2.05339
NP_003249.3	cell organization and biogenesis;metabolic process	catalytic activity;metal ion binding;nucleotide binding;protein binding	7083	ENSG00000167900.11	TK1	Fluoropyrimidine Activity	Drug metabolism - other enzymes; Metabolic pathways; Pyrimidine metabolism	1.826		NP_060859.4	metabolic process;regulation of biological process;transport	catalytic activity;nucleotide binding	1717	ENSG00000172893.15	DHCR7	Cholesterol Biosynthesis; Vitamin D Metabolism	Metabolic pathways; Steroid biosynthesis	-2.04918
NP_078934.3	cell organization and biogenesis;transport	protein binding;transporter activity	79711	ENSG00000196497.16	IPO4			1.826		NP_061156.1	metabolic process	protein binding;transporter activity	6513	ENSG00000117394.20	SLC2A1	NRF2 pathway; Angiopoietin Like Protein 8 Regulatory Pathway; Glycolysis and Gluconeogenesis; Focal Adhesion-PI3K-Akt-mTOR-signaling pathway; Cori Cycle; Photodynamic therapy-induced HIF-1 survival signaling; Insulin Signaling	HTLV-I infection; Pathways in cancer; Adipocytokine signaling pathway; Renal cell carcinoma; Central carbon metabolism in cancer; Thyroid hormone signaling pathway; Bile secretion; Insulin resistance; HIF-1 signaling pathway; Glucagon signaling pathway; Insulin secretion	-2.03666
NP_001257927.1	transport	metal ion binding;protein binding	130617	ENSG00000158552.12	ZFAND2B			1.819		NP_001288704.1		DNA binding;metal ion binding;protein binding	280717	ENSBTAG00000017121.5	ALB	Vitamin B12 Metabolism; Selenium Micronutrient Network; Folate Metabolism	Thyroid hormone synthesis	-2.03666
XP_016884772.1	metabolic process;regulation of biological process;response to stimulus	protein binding	140462		ASB9			1.819		XP_006724642.1	cell organization and biogenesis;regulation of biological process;reproduction	catalytic activity;protein binding	2629	ENSG00000177628.15	GBA		Sphingolipid metabolism; Metabolic pathways; Lysosome; Other glycan degradation	-2.03252
NP_665805.2	metabolic process;regulation of biological process	DNA binding;metal ion binding;protein binding	118472	ENSG00000198546.14	ZNF511			1.817		NP_003269.2	regulation of biological process;response to stimulus;transport	protein binding;receptor activity	8455	ENSG00000088812.17	ATRN			-2.0284
NP_055523.1	cell division;cell organization and biogenesis;regulation of biological process	protein binding	9735	ENSG00000184445.11	KNTC1			1.807		NP_001158087.1	cell proliferation;development;regulation of biological process;response to stimulus	DNA binding;metal ion binding;protein binding;signal transducer activity	9516		LITAF			-2.02429
NP_000181.2	metabolic process	catalytic activity	3145	ENSG00000281702.3; ENSG00000256269.7	HMBS	Heme Biosynthesis	Porphyrin and chlorophyll metabolism; Metabolic pathways	1.803		XP_005258334.1	cell organization and biogenesis;metabolic process;regulation of biological process;response to stimulus;transport	enzyme regulator activity	3053	ENSG00000099937.10	SERPIND1	Complement and Coagulation Cascades	Complement and coagulation cascades	-2.01613
NP_444252.1	cell organization and biogenesis;regulation of biological process	catalytic activity;protein binding	5217	ENSG00000070087.13	PFN2	Association Between Physico-Chemical Features and Toxicity Associated Pathways	Rap1 signaling pathway; Salmonella infection; Regulation of actin cytoskeleton; Shigellosis	1.803		NP_940986.1	metabolic process;transport	catalytic activity;protein binding	5340	ENSG00000122194.18	PLG	Blood Clotting Cascade; Complement and Coagulation Cascades; Selenium Micronutrient Network; Vitamin B12 Metabolism; Folate Metabolism	Neuroactive ligand-receptor interaction; Staphylococcus aureus infection; Influenza A; Complement and coagulation cascades	-2.00803
NP_004044.3	cell differentiation;cell proliferation;metabolic process	protein binding;RNA binding	705	ENSG00000112578.9	BYSL			1.802		NP_003950.1	cell death;cell organization and biogenesis;metabolic process;regulation of biological process;transport	protein binding;signal transducer activity	54602	ENSG00000102471.13	NDFIP2			-2.00803
XP_016875395.1	metabolic process	catalytic activity;metal ion binding;protein binding	6821		SUOX			1.796		NP_001668.1	cell communication;cell organization and biogenesis;cellular component movement;cellular homeostasis;metabolic process;regulation of biological process;response to stimulus;transport	catalytic activity;motor activity;protein binding	10241	ENSG00000136436.14	CALCOCO2			-2.00401
NP_115569.2	metabolic process		84153	ENSG00000172922.8	RNASEH2C		DNA replication	1.793		NP_647537.1	defense response;regulation of biological process;response to stimulus	catalytic activity;DNA binding;protein binding	143		PARP4			-2
NP_008894.2	metabolic process;regulation of biological process	DNA binding;metal ion binding	7570	ENSG00000165512.4	ZNF22			1.793		NP_001018121.1	cellular component movement;regulation of biological process	protein binding	2059		EPS8	EGF/EGFR Signaling Pathway		-2
NP_065833.1	cell division;metabolic process;regulation of biological process	catalytic activity;protein binding	57542	ENSG00000087448.9	KLHDC5			1.791		NP_001268.2	metabolic process;regulation of biological process;response to stimulus;transport	catalytic activity;protein binding	1491	ENSG00000116761.11	CTH	Trans-sulfuration and one carbon metabolism; Vitamin B12 Metabolism; Selenium Micronutrient Network; Amino Acid metabolism; Trans-sulfuration pathway; Folate Metabolism; One carbon metabolism and related pathways	Selenocompound metabolism; Cysteine and methionine metabolism; Biosynthesis of amino acids; Glycine, serine and threonine metabolism; Metabolic pathways	-1.99601
XP_016885122.1	development;metabolic process;regulation of biological process	metal ion binding;protein binding;RNA binding	55796		MBNL3			1.79		NP_689794.1	regulation of biological process;response to stimulus;transport	catalytic activity;protein binding	6451	ENSG00000131171.12	SH3BGRL			-1.99203
XP_016877890.1	metabolic process;regulation of biological process;transport	RNA binding	55192		DNAJC17			1.789		XP_016874792.1	cell proliferation;metabolic process;regulation of biological process;response to stimulus;transport	enzyme regulator activity;protein binding	1471	ENSG00000101439.8	CST3		Salivary secretion	-1.99203
NP_001020419.1	metabolic process	catalytic activity;metal ion binding;protein binding;RNA binding	1854	ENSG00000128951.13	DUT		Pyrimidine metabolism; Metabolic pathways	1.788		NP_001788.2	cell organization and biogenesis	protein binding	3732	ENSG00000085117.11	CD82		p53 signaling pathway	-1.99203
NP_004314.5	cell death;metabolic process;regulation of biological process;response to stimulus	enzyme regulator activity;nucleotide binding;protein binding;signal transducer activity	573		BAG1	Androgen receptor signaling pathway	Protein processing in endoplasmic reticulum	1.787		XP_011540101.2	regulation of biological process;response to stimulus		55088	ENSG00000165813.18	CCDC186			-1.99203
XP_005266132.1	metabolic process;transport	catalytic activity	29952		DPP7			1.782		NP_006705.1	metabolic process	metal ion binding;protein binding;receptor activity;RNA binding;transporter activity	4035		LRP1	Statin Pathway		-1.98413
NP_619580.1	cell death;regulation of biological process	protein binding	83596	ENSG00000126453.9	BCL2L12	Regulation of Apoptosis by Parathyroid Hormone-related Protein		1.779		NP_001181927.1	cell organization and biogenesis;metabolic process;regulation of biological process	catalytic activity;metal ion binding;nucleotide binding;protein binding;receptor activity;signal transducer activity	90	ENSG00000115170.13	ACVR1	ESC Pluripotency Pathways; Mesodermal Commitment Pathway	Signaling pathways regulating pluripotency of stem cells; Cytokine-cytokine receptor interaction; TGF-beta signaling pathway	-1.98413
NP_001294956.1			79684	ENSG00000120458.10	MSANTD2			1.779		XP_011536674.2	metabolic process;regulation of biological process	catalytic activity;nucleotide binding;protein binding	3656	ENSG00000134070.4	IRAK2	Structural Pathway of Interleukin 1 (IL-1); IL-1 signaling pathway; Regulation of toll-like receptor signaling pathway	Neurotrophin signaling pathway; Tuberculosis	-1.98413
NP_055874.2	cell organization and biogenesis	protein binding;structural molecule activity	83660	ENSG00000171914.16	TLN2		HTLV-I infection; Focal adhesion; Rap1 signaling pathway; Platelet activation	1.776		NP_001035932.1	cellular component movement;transport	catalytic activity;metal ion binding;protein binding	2184	ENSG00000103876.11	FAH	Amino Acid metabolism	Tyrosine metabolism; Metabolic pathways	-1.97239
NP_001017416.1	metabolic process;regulation of biological process;response to stimulus	catalytic activity;protein binding	7398	ENSG00000162607.12	USP1	miR-517 relationship with ARCN1 and USP1	Fanconi anemia pathway	1.776		NP_001334594.1	cell differentiation;cellular component movement;defense response;metabolic process;regulation of biological process;response to stimulus	protein binding	57326	ENSG00000163346.16	PBXIP1			-1.97239
XP_011540951.1	cell organization and biogenesis;cellular component movement;metabolic process;regulation of biological process;response to stimulus	DNA binding;protein binding	2113		ETS1	VEGFA-VEGFR2 Signaling Pathway; TGF-beta Signaling Pathway; Apoptosis-related network due to altered Notch3 in ovarian cancer; B Cell Receptor Signaling Pathway		1.775		NP_001613.2	defense response;metabolic process;regulation of biological process;response to stimulus;transport	protein binding	7039	ENSG00000163235.15	TGFA	ErbB Signaling Pathway; Association Between Physico-Chemical Features and Toxicity Associated Pathways; NRF2 pathway; Extracellular vesicle-mediated signaling in recipient cells; BMP Signaling Pathway in Eyelid Development; Lung fibrosis; Photodynamic therapy-induced HIF-1 survival signaling		-1.97239
NP_065871.2	cell differentiation;cell organization and biogenesis;cellular component movement;metabolic process;regulation of biological process;response to stimulus	catalytic activity;enzyme regulator activity;protein binding	57580		PREX1		Chemokine signaling pathway	1.773		NP_002222.1	regulation of biological process;response to stimulus	protein binding	8848	ENSG00000102804.14	TSC22D1	Ectoderm Differentiation		-1.9685
NP_001889.2	regulation of biological process;response to stimulus	enzyme regulator activity;protein binding	1469	ENSG00000170373.8	CST1		Salivary secretion	1.772		NP_733821.1	cell organization and biogenesis;regulation of biological process;response to stimulus;transport	catalytic activity;protein binding;transporter activity	54102		CLIC6			-1.96464
NP_001005339.1	regulation of biological process;response to stimulus	enzyme regulator activity;protein binding	6001	ENSG00000148908.14	RGS10	Mesodermal Commitment Pathway; Myometrial Relaxation and Contraction Pathways; Calcium Regulation in the Cardiac Cell		1.763		NP_001230855.1	metabolic process;regulation of biological process;response to stimulus;transport	DNA binding;protein binding	4778	ENSG00000123405.13	NFE2			-1.96078
NP_004026.2	metabolic process;regulation of biological process	catalytic activity;nucleotide binding;protein binding	51	ENSG00000161533.11	ACOX1	PPAR signaling pathway; Estrogen Receptor Pathway	alpha-Linolenic acid metabolism; Peroxisome; Metabolic pathways; Fatty acid degradation; cAMP signaling pathway; PPAR signaling pathway; Fatty acid metabolism; Biosynthesis of unsaturated fatty acids	1.762		NP_065385.2	cell differentiation;development;regulation of biological process	enzyme regulator activity;protein binding	11080	ENSG00000162616.8	DNAJB4			-1.95695
XP_016879085.1	metabolic process;regulation of biological process	catalytic activity;metal ion binding	6650		CAPN15			1.762		XP_011521056.1	metabolic process;regulation of biological process;response to stimulus	transporter activity	57181	ENSG00000196950.13	SLC39A10	Zinc homeostasis; NRF2 pathway		-1.94553
NP_004452.1	cell organization and biogenesis;metabolic process;regulation of biological process	catalytic activity;nucleotide binding;protein binding;RNA binding	2193	ENSG00000179115.10	FARSA		Aminoacyl-tRNA biosynthesis	1.76		NP_005497.1	cell organization and biogenesis;regulation of biological process;transport	transporter activity	144195	ENSG00000173262.11	SLC2A14	NRF2 pathway		-1.94553
NP_003214.1	cell organization and biogenesis;metabolic process;regulation of biological process;response to stimulus	DNA binding;protein binding	7023	ENSG00000090447.11	TFAP4		Proteoglycans in cancer	1.76		NP_036425.1	cell organization and biogenesis;metabolic process;regulation of biological process;response to stimulus	catalytic activity	54480	ENSG00000033100.16	CHPF2		Metabolic pathways; Glycosaminoglycan biosynthesis - chondroitin sulfate / dermatan sulfate	-1.94553
NP_001121689.1	cell organization and biogenesis;metabolic process;regulation of biological process;response to stimulus;transport	DNA binding;metal ion binding;protein binding;RNA binding	11168	ENSG00000164985.14	PSIP1			1.755		NP_001157789.1	cell organization and biogenesis;regulation of biological process;response to stimulus	protein binding;receptor activity	3691		ITGB4	TGF-beta Signaling Pathway; Alpha 6 Beta 4 signaling pathway; Arrhythmogenic Right Ventricular Cardiomyopathy; Focal Adhesion; Integrin-mediated Cell Adhesion		-1.94175
NP_612430.2			113174	ENSG00000166788.9	SAAL1			1.753		NP_001531.1	cellular component movement;metabolic process;regulation of biological process;response to stimulus	protein binding	6383	ENSG00000169439.11	SDC2	miRNA targets in ECM and membrane receptors	Cell adhesion molecules (CAMs); Proteoglycans in cancer; Malaria	-1.94175
XP_011538908.1	regulation of biological process	enzyme regulator activity;metal ion binding;protein binding	116983		ACAP3			1.751		NP_001054.1	cell organization and biogenesis;cellular homeostasis;metabolic process;regulation of biological process;response to stimulus;transport	protein binding;transporter activity	55788	ENSG00000168216.10	LMBRD1		Vitamin digestion and absorption	-1.93798
XP_011527403.1	cell differentiation;metabolic process;regulation of biological process	metal ion binding;protein binding	9139	ENSG00000078699.21	CBFA2T2			1.75		NP_000088.3	metabolic process;response to stimulus	catalytic activity;DNA binding;metal ion binding;nucleotide binding;protein binding;RNA binding	64135	ENSG00000115267.5	IFIH1	RIG-I-like Receptor Signaling	Influenza A; Hepatitis B; Herpes simplex infection; RIG-I-like receptor signaling pathway; Measles	-1.93798
NP_000098.1	cell organization and biogenesis;metabolic process;regulation of biological process;response to stimulus	catalytic activity;DNA binding;protein binding	1643	ENSG00000134574.11	DDB2	DNA Damage Response; miRNA Regulation of DNA Damage Response	Hepatitis B; p53 signaling pathway; Ubiquitin mediated proteolysis; Nucleotide excision repair	1.749		NP_001120729.1	cellular homeostasis;regulation of biological process;transport	catalytic activity;nucleotide binding;protein binding;signal transducer activity	55207	ENSG00000134108.12	ARL8B			-1.93424
NP_056997.1	cell differentiation;cellular homeostasis;metabolic process;regulation of biological process	catalytic activity;protein binding	51060	ENSG00000117862.11	TXNDC12		Glutathione metabolism	1.749		NP_000292.1	cell differentiation;cell organization and biogenesis;cellular component movement;cellular homeostasis;coagulation;metabolic process;regulation of biological process;transport	catalytic activity;metal ion binding	377677	ENSG00000185015.7	CA13		Nitrogen metabolism	-1.9305
NP_002262.3	regulation of biological process;response to stimulus;transport	enzyme regulator activity;protein binding;RNA binding;transporter activity	3843	ENSG00000065150.18	IPO5			1.747		NP_002622.2	metabolic process	catalytic activity	90809	ENSG00000165782.10	TMEM55B			-1.9305
NP_001305127.1	cell differentiation;cell organization and biogenesis;transport	protein binding	29887		SNX10			1.743		NP_000176.2	coagulation;metabolic process;regulation of biological process;response to stimulus	transporter activity	57221	ENSG00000112379.8	ARFGEF3			-1.92678
NP_997263.2		RNA binding	388115	ENSG00000188549.12	CCDC9B			1.74		XP_011518907.1	cell organization and biogenesis;cell proliferation;cellular component movement;regulation of biological process;response to stimulus	catalytic activity;metal ion binding;protein binding	101		ADAM8			-1.92308
NP_663768.1	cell differentiation;cell organization and biogenesis;metabolic process;regulation of biological process	DNA binding;protein binding	23648	ENSG00000157216.15	SSBP3			1.738		NP_060654.1	cell division;regulation of biological process;response to stimulus	catalytic activity;DNA binding;metal ion binding;protein binding	151525	ENSG00000196151.10	WDSUB1			-1.91939
XP_016872946.1	cell death;cell differentiation;cell organization and biogenesis;cell proliferation;development;regulation of biological process;response to stimulus	protein binding;receptor activity	23705		CADM1			1.733		NP_071411.1	metabolic process	protein binding;structural molecule activity	3914	ENSG00000196878.14	LAMB3	Alpha 6 Beta 4 signaling pathway; Focal Adhesion; Focal Adhesion-PI3K-Akt-mTOR-signaling pathway	Small cell lung cancer; Pathways in cancer; PI3K-Akt signaling pathway; Focal adhesion; Amoebiasis; ECM-receptor interaction; Toxoplasmosis	-1.91205
NP_001159403.1	metabolic process;regulation of biological process	catalytic activity;metal ion binding;protein binding	6241	ENSG00000171848.13	RRM2	Fluoropyrimidine Activity; Retinoblastoma (RB) in Cancer; Nucleotide Metabolism; Hepatitis C and Hepatocellular Carcinoma		1.728		XP_016855574.1	cell differentiation;metabolic process;regulation of biological process;response to stimulus;transport	catalytic activity;metal ion binding;nucleotide binding;protein binding	22978		NT5C2			-1.91205
XP_006720622.1	cell organization and biogenesis;metabolic process;regulation of biological process	DNA binding;protein binding;RNA binding	51203		NUSAP1			1.723		NP_000592.3	cell communication;cell organization and biogenesis;cell proliferation;cellular component movement;metabolic process;regulation of biological process;response to stimulus;transport	catalytic activity;metal ion binding;nucleotide binding;protein binding	64080	ENSG00000171174.13	RBKS		Pentose phosphate pathway	-1.91205
NP_001273490.1	cell differentiation;cell division;cell organization and biogenesis;metabolic process;regulation of biological process	protein binding;structural molecule activity	4926	ENSG00000137497.17	NUMA1	Ectoderm Differentiation		1.723		XP_011516871.1	regulation of biological process;response to stimulus	protein binding	9500	ENSG00000179222.17	MAGED1			-1.9084
NP_001257327.1	cell differentiation;cell organization and biogenesis;cellular component movement;metabolic process;regulation of biological process;response to stimulus	catalytic activity;nucleotide binding;protein binding	5754	ENSG00000112655.15	PTK7			1.717		NP_001121684.1	metabolic process		57464	ENSG00000128578.9	STRIP2			-1.9084
NP_659477.2	cell organization and biogenesis;regulation of biological process	protein binding	112464	ENSG00000170955.9	PRKCDBP			1.717		NP_001308758.1			65084	ENSG00000166575.16	TMEM135			-1.9084
NP_006262.1	regulation of biological process;response to stimulus	metal ion binding;protein binding	6271	ENSG00000160678.11	S100A1			1.714		NP_006816.2	metabolic process;transport	protein binding;receptor activity;signal transducer activity;transporter activity	4864		NPC1	Irinotecan Pathway		-1.90476
NP_004984.2	cell communication;cell organization and biogenesis;metabolic process;regulation of biological process;response to stimulus	catalytic activity;protein binding	4287	ENSG00000066427.21	ATXN3		Protein processing in endoplasmic reticulum	1.713		XP_016883895.1	metabolic process;regulation of biological process;transport		80210		ARMC9			-1.90476
NP_061167.1	regulation of biological process	nucleotide binding;protein binding	55915	ENSG00000132434.9	LANCL2			1.713		NP_001627.2	cell death;cell organization and biogenesis;regulation of biological process;response to stimulus;transport	catalytic activity;nucleotide binding;protein binding	7867	ENSG00000114738.10	MAPKAPK3	Fas Ligand (FasL) pathway and Stress induction of Heat Shock Proteins (HSP) regulation	VEGF signaling pathway; MAPK signaling pathway	-1.90114
NP_054828.2	cell organization and biogenesis;metabolic process;regulation of biological process	catalytic activity;nucleotide binding;protein binding	29028	ENSG00000156802.12	ATAD2	Gastric cancer network 2		1.712		NP_001229780.1	metabolic process;regulation of biological process;response to stimulus	protein binding;RNA binding	2317	ENSG00000136068.14	FLNB	VEGFA-VEGFR2 Signaling Pathway		-1.90114
NP_659419.3	metabolic process	metal ion binding;protein binding;RNA binding	196441	ENSG00000133858.15	ZFC3H1			1.706		NP_000934.1	metabolic process	catalytic activity;metal ion binding;protein binding	978	ENSG00000158825.5	CDA	Fluoropyrimidine Activity	Pyrimidine metabolism; Drug metabolism - other enzymes; Metabolic pathways	-1.90114
XP_016857278.1	cell growth;cell organization and biogenesis;cellular component movement;defense response;metabolic process;regulation of biological process;response to stimulus;transport	catalytic activity;metal ion binding;nucleotide binding;protein binding	5590		PRKCZ	miRs in Muscle Cell Differentiation; Insulin Signaling; Wnt Signaling Pathway; MAPK Signaling Pathway; TNF alpha Signaling Pathway; G Protein Signaling Pathways; AGE/RAGE pathway; Calcium Regulation in the Cardiac Cell; EGF/EGFR Signaling Pathway; Wnt Signaling Pathway and Pluripotency; Myometrial Relaxation and Contraction Pathways; IL-1 signaling pathway; VEGFA-VEGFR2 Signaling Pathway		1.706		NP_002817.2	cellular homeostasis;metabolic process;regulation of biological process;transport	catalytic activity;protein binding	5480	ENSG00000168938.5	PPIC			-1.89753
NP_000170.1	cell organization and biogenesis;metabolic process;regulation of biological process;response to stimulus	catalytic activity;DNA binding;metal ion binding;nucleotide binding;protein binding	2956	ENSG00000116062.14	MSH6	Mismatch repair; Signaling Pathways in Glioblastoma; Retinoblastoma (RB) in Cancer	Colorectal cancer; Platinum drug resistance; Pathways in cancer; Mismatch repair	1.705		NP_060838.3	metabolic process;regulation of biological process;transport	protein binding	64866	ENSG00000163814.7	CDCP1			-1.88324
NP_055291.2	cell organization and biogenesis	metal ion binding;protein binding;structural molecule activity	27295	ENSG00000154553.13	PDLIM3			1.704		NP_001129495.1	cell organization and biogenesis;coagulation;development;metabolic process;regulation of biological process	enzyme regulator activity;protein binding	4983	ENSG00000079482.12	OPHN1			-1.88324
NP_001273768.1	cell organization and biogenesis;regulation of biological process	protein binding	10160	ENSG00000152767.16	FARP1			1.701		NP_061918.3		catalytic activity;nucleotide binding	135114	ENSG00000111911.6	HINT3			-1.88324
NP_001460.1	cell organization and biogenesis;defense response;metabolic process;regulation of biological process;response to stimulus;transport	catalytic activity;DNA binding;nucleotide binding;protein binding;RNA binding	2547	ENSG00000196419.12	XRCC6	Non-homologous end joining	Non-homologous end-joining	1.698		XP_011536709.1	cell communication;cellular homeostasis;response to stimulus;transport	catalytic activity;nucleotide binding;protein binding	55191	ENSG00000172890.11	NADSYN1	NAD Biosynthesis II (from tryptophan); NAD+ biosynthetic pathways	Nicotinate and nicotinamide metabolism; Metabolic pathways	-1.87617
NP_060880.3	cell organization and biogenesis;regulation of biological process	DNA binding;protein binding	55355	ENSG00000123485.11	HJURP			1.698		NP_057308.1	cell division;cell organization and biogenesis;regulation of biological process;transport	catalytic activity;DNA binding;nucleotide binding;protein binding	5965	ENSG00000004700.15	RECQL			-1.86916
NP_001191819.1	cell organization and biogenesis;metabolic process;response to stimulus;transport	catalytic activity;nucleotide binding;protein binding;RNA binding	100534599; 339122; 57461	ENSG00000261796.1	ISY1-RAB43		Spliceosome	1.697		NP_904358.2	cell organization and biogenesis;metabolic process;regulation of biological process;reproduction	catalytic activity;protein binding	883		CCBL1			-1.8622
NP_001024.1	metabolic process	catalytic activity;nucleotide binding;protein binding	6240	ENSG00000167325.14	RRM1	Retinoblastoma (RB) in Cancer; Nucleotide Metabolism; Fluoropyrimidine Activity	Purine metabolism; Pyrimidine metabolism; Metabolic pathways; Glutathione metabolism	1.695		NP_001171869.1		protein binding;transporter activity	10577	ENSG00000119655.10	NPC2	TYROBP Causal Network		-1.85874
NP_054797.2	cell organization and biogenesis;metabolic process	protein binding;RNA binding;structural molecule activity	28998	ENSG00000172172.7	MRPL13		Ribosome	1.695		NP_071905.3	regulation of biological process		64342	ENSG00000118960.12	HS1BP3			-1.85874
NP_068809.1	metabolic process;regulation of biological process;response to stimulus	catalytic activity;DNA binding	5435	ENSG00000100142.14	POLR2F	Eukaryotic Transcription Initiation	Purine metabolism; Metabolic pathways; Epstein-Barr virus infection; Cytosolic DNA-sensing pathway; Huntington's disease; Pyrimidine metabolism; RNA polymerase	1.69		NP_002538.1	cell differentiation;cell organization and biogenesis;cellular component movement;regulation of biological process;response to stimulus;transport	catalytic activity;metal ion binding;nucleotide binding;protein binding	3417	ENSG00000138413.13	IDH1	TCA Cycle and Deficiency of Pyruvate Dehydrogenase complex (PDHc); Amino Acid metabolism; Glutathione metabolism	2-Oxocarboxylic acid metabolism; Carbon metabolism; Peroxisome; Biosynthesis of amino acids; Central carbon metabolism in cancer; Metabolic pathways; Glutathione metabolism; Citrate cycle (TCA cycle)	-1.85529
NP_003817.1	cell organization and biogenesis;regulation of biological process;transport	protein binding	8774	ENSG00000134265.12	NAPG			1.688		NP_055843.1	cell organization and biogenesis;metabolic process;regulation of biological process;response to stimulus	metal ion binding;protein binding;transporter activity	7018		TF			-1.85529
XP_005259248.1			729440		CCDC61			1.687		NP_001244957.1	metabolic process;regulation of biological process	catalytic activity	4837	ENSG00000166741.7	NNMT	Metapathway biotransformation; Methylation Pathways	Nicotinate and nicotinamide metabolism; Metabolic pathways	-1.85529
NP_002922.2	cell organization and biogenesis;metabolic process;regulation of biological process	catalytic activity;enzyme regulator activity;metal ion binding;protein binding	6015	ENSG00000226788.3; ENSG00000204227.4; ENSG00000228520.3; ENSG00000206287.5; ENSG00000231115.3; ENSG00000235107.3	RING1	Notch Signaling Pathway		1.686		NP_001094284.1	metabolic process	catalytic activity;metal ion binding;nucleotide binding;protein binding;RNA binding	56829	ENSG00000105939.12	ZC3HAV1			-1.85185
NP_001304818.1	metabolic process	catalytic activity;metal ion binding;protein binding	83940		TATDN1			1.685		NP_071451.2	defense response;metabolic process;regulation of biological process;response to stimulus	catalytic activity;metal ion binding;nucleotide binding;protein binding	5091	ENSG00000173599.13	PC	Glycolysis and Gluconeogenesis; Alanine and aspartate metabolism; TCA Cycle and Deficiency of Pyruvate Dehydrogenase complex (PDHc); Fatty Acid Biosynthesis; Amino Acid metabolism	Metabolic pathways; Carbon metabolism; Biosynthesis of amino acids; Citrate cycle (TCA cycle); Pyruvate metabolism	-1.84502
NP_001124295.1	cell organization and biogenesis;metabolic process;regulation of biological process;response to stimulus	catalytic activity;DNA binding;metal ion binding;nucleotide binding;protein binding;RNA binding	1786	ENSG00000130816.14	DNMT1	Trans-sulfuration and one carbon metabolism; Trans-sulfuration pathway; Hematopoietic Stem Cell Gene Regulation by GABP alpha/beta Complex; Retinoblastoma (RB) in Cancer; One Carbon Metabolism		1.683		NP_006364.2	metabolic process;regulation of biological process;transport	catalytic activity;metal ion binding	1362	ENSG00000108582.11	CPD			-1.84502
NP_115803.1	metabolic process;regulation of biological process;response to stimulus		84441	ENSG00000184384.13	MAML2	Notch Signaling Pathway; Canonical and Non-canonical Notch signaling	Notch signaling pathway; Th1 and Th2 cell differentiation	1.683		NP_001005333.1	regulation of biological process	catalytic activity;DNA binding;protein binding	8091	ENSG00000149948.13	HMGA2	Mesodermal Commitment Pathway	MicroRNAs in cancer; Transcriptional misregulation in cancer	-1.84502
NP_066285.1	cell differentiation;cellular component movement;metabolic process;regulation of biological process;response to stimulus	DNA binding;metal ion binding;protein binding;receptor activity;signal transducer activity	7026	ENSG00000185551.14	NR2F2	Ectoderm Differentiation; White fat cell differentiation; Nuclear Receptors		1.682		NP_002989.2	cell differentiation;cell organization and biogenesis;cellular component movement;metabolic process;regulation of biological process;response to stimulus	metal ion binding;protein binding	3983		ABLIM1			-1.84502
NP_001120817.2		protein binding	2579; 100008586; 26748; 645073; 729428	ENSG00000236362.8; ENSG00000215269.5	GAGE7			1.682		NP_009293.1	cell organization and biogenesis;development		25938	ENSG00000129493.14	HEATR5A			-1.84502
NP_001029249.1	cell organization and biogenesis;metabolic process;regulation of biological process;response to stimulus	DNA binding;protein binding;RNA binding	8359; 8361; 8360; 8363; 8365; 8364; 121504; 554313; 8367; 8294; 8366; 8370; 8362; 8368	ENSG00000197061.4; ENSG00000275126.1; ENSG00000273542.1; ENSG00000197238.4; ENSG00000197837.3; ENSG00000276966.2; ENSG00000158406.4; ENSG00000270882.2; ENSG00000274618.1; ENSG00000278637.1; ENSG00000277157.1; ENSG00000278705.1; ENSG00000270276.2; ENSG00000276180.1	HIST1H4A	Type II interferon signaling (IFNG); Histone Modifications; Gastric Cancer Network 1	Viral carcinogenesis; Systemic lupus erythematosus; Alcoholism	1.681		NP_001335270.1	cell communication;cell organization and biogenesis;regulation of biological process;response to stimulus;transport	antioxidant activity;catalytic activity;metal ion binding;protein binding;structural molecule activity	7837	ENSG00000130508.10	PXDN	EGF/EGFR Signaling Pathway		-1.84162
XP_016866695.1	cell organization and biogenesis;cellular component movement;regulation of biological process;response to stimulus;transport	metal ion binding;protein binding	667		DST			1.681		NP_612638.3		catalytic activity;protein binding	1520	ENSG00000163131.10	CTSS		Lysosome; Phagosome; Apoptosis; Tuberculosis; Antigen processing and presentation	-1.84162
NP_001107594.1	cell death;cell organization and biogenesis;metabolic process;regulation of biological process;response to stimulus	catalytic activity;nucleotide binding;protein binding	1111	ENSG00000149554.12	CHEK1	Cell Cycle; ATR Signaling; DNA Damage Response; Retinoblastoma (RB) in Cancer; ATM Signaling Network in Development and Disease; miRNA Regulation of DNA Damage Response	Viral carcinogenesis; p53 signaling pathway; Cell cycle; HTLV-I infection	1.68		XP_016878863.1	cell death;cell organization and biogenesis;metabolic process;response to stimulus	protein binding;transporter activity	53373	ENSG00000186815.12	TPCN1			-1.84162
NP_055288.1	metabolic process;regulation of biological process	catalytic activity;RNA binding	27292	ENSG00000086189.9	DIMT1			1.68		NP_004827.4	cell communication;cell organization and biogenesis;metabolic process;regulation of biological process;response to stimulus;transport	catalytic activity;nucleotide binding	7358		UGDH			-1.83486
NP_000782.1	cell organization and biogenesis;metabolic process;regulation of biological process;response to stimulus	catalytic activity;nucleotide binding;protein binding;RNA binding;translation regulator activity	1719; 573971	ENSG00000228716.6	DHFR	Trans-sulfuration and one carbon metabolism; Fluoropyrimidine Activity; One Carbon Metabolism; Retinoblastoma (RB) in Cancer; Nucleotide Metabolism; Folate Metabolism	Antifolate resistance; One carbon pool by folate; Metabolic pathways; Folate biosynthesis	1.679		NP_001561.3	defense response;metabolic process;regulation of biological process;response to stimulus	enzyme regulator activity;protein binding	10628		TXNIP	VEGFA-VEGFR2 Signaling Pathway		-1.83486
XP_005258181.1	cell differentiation;metabolic process;regulation of biological process;response to stimulus	catalytic activity;protein binding	5771		PTPN2			1.678		NP_065073.3	regulation of biological process;transport	protein binding	90737	ENSG00000158639.12	PAGE5			-1.83486
NP_006712.2	metabolic process	catalytic activity;metal ion binding;nucleotide binding;RNA binding	132	ENSG00000156110.13	ADK		Purine metabolism; Metabolic pathways	1.677		NP_004070.3	cell organization and biogenesis;metabolic process;regulation of biological process;response to stimulus;transport		64747	ENSG00000118855.18	MFSD1			-1.82482
XP_005253109.1	cell organization and biogenesis;cellular component movement;regulation of biological process;response to stimulus	enzyme regulator activity;protein binding	60626		RIC8A			1.676		NP_001776.1	cell organization and biogenesis;metabolic process;regulation of biological process;response to stimulus;transport	catalytic activity	55907	ENSG00000111726.12	CMAS		Metabolic pathways; Amino sugar and nucleotide sugar metabolism	-1.82149
NP_789839.1	cell death;metabolic process;regulation of biological process;response to stimulus;transport	enzyme regulator activity;protein binding	10197	ENSG00000131467.10	PSME3	Proteasome Degradation		1.675		NP_003245.1	cell organization and biogenesis;metabolic process;regulation of biological process;response to stimulus;transport	enzyme regulator activity;metal ion binding;protein binding	7076	ENSG00000102265.11	TIMP1	IL-6 signaling pathway; Lung fibrosis; IL1 and megakaryocytes in obesity; Matrix Metalloproteinases	HIF-1 signaling pathway	-1.82149
NP_653190.2	metabolic process	catalytic activity;protein binding	118881	ENSG00000165644.10	COMTD1			1.674		NP_569734.2		protein binding	3964	ENSG00000116977.18	LGALS8			-1.82149
NP_001007552.2			101060211; 728911; 441521; 541465; 102723631	ENSG00000278289.4; ENSG00000273696.4; ENSG00000228836.8	CT45A7			1.673		NP_001598.1	metabolic process;transport	catalytic activity;nucleotide binding;protein binding	5163	ENSG00000152256.13	PDK1	T-Cell Receptor and Co-stimulatory Signaling; EPO Receptor Signaling; T-Cell antigen Receptor (TCR) pathway during Staphylococcus aureus infection; PI3K-AKT-mTOR signaling pathway and therapeutic opportunities; ErbB Signaling Pathway; TGF-beta Signaling Pathway; Factors and pathways affecting insulin-like growth factor (IGF1)-Akt signaling; DNA Damage Response (only ATM dependent)	Central carbon metabolism in cancer; Axon guidance; HIF-1 signaling pathway	-1.82149
NP_005224.2	cellular component movement;metabolic process;regulation of biological process;response to stimulus	catalytic activity;nucleotide binding;protein binding;receptor activity;signal transducer activity	2042	ENSG00000044524.10	EPHA3	NRF2 pathway	Axon guidance	1.672		NP_002078.1	regulation of biological process;response to stimulus;transport	protein binding;structural molecule activity	6641	ENSG00000172164.13	SNTB1			-1.82149
NP_000273.2	metabolic process	catalytic activity;metal ion binding;nucleotide binding;protein binding	5095	ENSG00000175198.15	PCCA		Valine, leucine and isoleucine degradation; Propanoate metabolism; Metabolic pathways; Glyoxylate and dicarboxylate metabolism; Carbon metabolism	1.672		NP_001274355.1	cell communication;metabolic process;response to stimulus	catalytic activity;metal ion binding;nucleotide binding;protein binding	64121	ENSG00000116954.7	RRAGC	Target Of Rapamycin (TOR) Signaling	mTOR signaling pathway	-1.82149
NP_115675.1	metabolic process;regulation of biological process	protein binding	84259	ENSG00000137692.11	DCUN1D5			1.672		NP_000245.2	cell organization and biogenesis;metabolic process;response to stimulus	catalytic activity;protein binding;receptor activity;signal transducer activity	5796	ENSG00000273993.4; ENSG00000152894.14	PTPRK			-1.82149
NP_065878.1			57587	ENSG00000164323.12	CFAP97			1.672		NP_004330.1	regulation of biological process;transport	catalytic activity;motor activity;protein binding	9026	ENSG00000130787.13	HIP1R			-1.81818
NP_002906.1	cell organization and biogenesis;cellular homeostasis;metabolic process;regulation of biological process;response to stimulus	catalytic activity;DNA binding;protein binding	5983	ENSG00000133119.12	RFC3	Retinoblastoma (RB) in Cancer; DNA Replication; Gastric cancer network 2	DNA replication; Nucleotide excision repair; Mismatch repair	1.671		XP_011515434.1	cell organization and biogenesis	catalytic activity	58489	ENSG00000136379.11	ABHD17C			-1.81818
NP_005424.1	cell differentiation;cellular component movement;defense response;metabolic process;regulation of biological process;response to stimulus;transport	catalytic activity;nucleotide binding;protein binding	7525	ENSG00000176105.13	YES1	Interleukin-11 Signaling Pathway	Tight junction; Adherens junction	1.67		NP_065755.1	cell organization and biogenesis;cellular component movement;regulation of biological process	catalytic activity;protein binding	114294	ENSG00000103642.11	LACTB			-1.81159
NP_008924.1	metabolic process	protein binding;RNA binding	10360	ENSG00000107833.10	NPM3			1.67		NP_061953.2	regulation of biological process;response to stimulus;transport	protein binding;receptor activity	950	ENSG00000138760.9	SCARB2	Primary Focal Segmental Glomerulosclerosis FSGS	Lysosome	-1.81159
NP_976033.1	metabolic process	metal ion binding;protein binding;RNA binding	6100	ENSG00000164610.8	RP9		Spliceosome	1.669		NP_963839.1	response to stimulus	catalytic activity;metal ion binding	6307	ENSG00000052802.12	MSMO1	Cholesterol Biosynthesis	Steroid biosynthesis; Metabolic pathways	-1.81159
NP_060218.1	metabolic process		54883	ENSG00000273559.4; ENSG00000276761.2	CWC25			1.669		NP_001136070.1	metabolic process		65977	ENSG00000116095.10	PLEKHA3			-1.80832
NP_620134.3		catalytic activity	93081	ENSG00000151287.16	TEX30			1.668		NP_001308715.1	metabolic process;regulation of biological process;response to stimulus;transport	catalytic activity	166929	ENSG00000164023.14	SGMS2		Metabolic pathways; Sphingolipid metabolism; Sphingolipid signaling pathway	-1.80505
XP_005254648.1	regulation of biological process;response to stimulus	metal ion binding;protein binding;RNA binding	64397		ZFP106			1.665		NP_002601.1	cell proliferation;metabolic process;regulation of biological process;response to stimulus	catalytic activity;nucleotide binding;protein binding;signal transducer activity	8767	ENSG00000104312.7	RIPK2	Fas Ligand (FasL) pathway and Stress induction of Heat Shock Proteins (HSP) regulation; Nucleotide-binding Oligomerization Domain (NOD) pathway; Apoptosis-related network due to altered Notch3 in ovarian cancer; T-Cell antigen Receptor (TCR) Signaling Pathway	Tuberculosis; Shigellosis; NOD-like receptor signaling pathway; Neurotrophin signaling pathway	-1.80505
NP_002255.3	metabolic process;regulation of biological process;transport	protein binding;transporter activity	3836	ENSG00000114030.12	KPNA1		Influenza A	1.665		NP_066301.1		catalytic activity;enzyme regulator activity;metal ion binding;nucleotide binding;protein binding;transporter activity	481	ENSG00000143153.12	ATP1B1	Calcium Regulation in the Cardiac Cell	Proximal tubule bicarbonate reclamation; cAMP signaling pathway; cGMP-PKG signaling pathway; Gastric acid secretion; Pancreatic secretion; Insulin secretion; Protein digestion and absorption; Cardiac muscle contraction; Bile secretion; Carbohydrate digestion and absorption; Thyroid hormone synthesis; Thyroid hormone signaling pathway; Endocrine and other factor-regulated calcium reabsorption; Min…	-1.8018
NP_426359.1	cell communication;cell differentiation;cell division;cell organization and biogenesis;cellular component movement;coagulation;metabolic process;regulation of biological process;response to stimulus;transport	catalytic activity;nucleotide binding;protein binding	998	ENSG00000070831.15	CDC42	Leptin signaling pathway; G13 Signaling Pathway; Oxidative Damage; p38 MAPK Signaling Pathway; Spinal Cord Injury; TGF-beta Signaling Pathway; Regulation of Microtubule Cytoskeleton; Integrin-mediated Cell Adhesion; Target Of Rapamycin (TOR) Signaling; T-Cell antigen Receptor (TCR) Signaling Pathway; VEGFA-VEGFR2 Signaling Pathway; B Cell Receptor Signaling Pathway; AGE/RAGE pathway; Pathogenic E…		1.664		NP_054706.1	cell growth;cell organization and biogenesis;cellular component movement;regulation of biological process;transport	catalytic activity	5768	ENSG00000116260.16	QSOX1			-1.8018
NP_071926.4	cell differentiation;cell division;cell organization and biogenesis;cellular component movement;metabolic process;regulation of biological process;response to stimulus;transport	catalytic activity;enzyme regulator activity;metal ion binding;nucleotide binding;protein binding	64411	ENSG00000120318.15	ARAP3		cAMP signaling pathway; Endocytosis; Rap1 signaling pathway	1.663		NP_064504.2	defense response;metabolic process;regulation of biological process;response to stimulus	protein binding	7164	ENSG00000111907.20	TPD52L1			-1.8018
NP_001265048.1	metabolic process;regulation of biological process	DNA binding;metal ion binding	7745	ENSG00000198315.10	ZKSCAN8			1.662		XP_016864230.1	cell growth;cell organization and biogenesis		162073	ENSG00000205730.6	ITPRIPL2			-1.8018
NP_054737.1	cell organization and biogenesis;metabolic process	RNA binding	28957	ENSG00000147586.9	MRPS28			1.661		NP_060631.2	metabolic process	enzyme regulator activity;protein binding	9467	ENSG00000131370.15	SH3BP5			-1.8018
NP_036580.2	cell differentiation;cellular component movement;metabolic process;regulation of biological process;response to stimulus;transport	catalytic activity;DNA binding;protein binding;signal transducer activity	6777	ENSG00000173757.9	STAT5B	Kit receptor signaling pathway; Adipogenesis; IL-5 Signaling Pathway; Chemokine signaling pathway; IL-9 Signaling Pathway; Brain-Derived Neurotrophic Factor (BDNF) signaling pathway; AGE/RAGE pathway; Leptin signaling pathway; Endochondral Ossification; IL-4 Signaling Pathway; IL-3 Signaling Pathway; IL-7 Signaling Pathway; White fat cell differentiation; IL-2 Signaling Pathway; Rac1/Pak1/p38/MMP…	Pathways in cancer; Prolactin signaling pathway; Jak-STAT signaling pathway; Acute myeloid leukemia; Th1 and Th2 cell differentiation; Chemokine signaling pathway; AGE-RAGE signaling pathway in diabetic complications; ErbB signaling pathway; Chronic myeloid leukemia; Measles; Hepatitis B; HTLV-I infection; Viral carcinogenesis	1.66		NP_005919.2	cell organization and biogenesis;metabolic process;regulation of biological process	protein binding	5420	ENSG00000128567.16	PODXL	Ectoderm Differentiation; Hepatitis C and Hepatocellular Carcinoma; Primary Focal Segmental Glomerulosclerosis FSGS		-1.79856
NP_001308264.1		RNA binding	280636	ENSG00000211450.9	SELENOH	Selenium Metabolism and Selenoproteins; Selenium Micronutrient Network		1.659		NP_001273166.1	cell differentiation;development;transport	catalytic activity	55862	ENSG00000093144.18	ECHDC1	Fatty Acid Biosynthesis	Propanoate metabolism	-1.79533
NP_001265184.1	cell organization and biogenesis;cellular homeostasis;metabolic process	catalytic activity;DNA binding;protein binding	54107	ENSG00000148229.12	POLE3		Nucleotide excision repair; Purine metabolism; Pyrimidine metabolism; HTLV-I infection; DNA replication; Metabolic pathways; Base excision repair	1.657		NP_849193.1	metabolic process;response to stimulus	metal ion binding	5098	ENSG00000240184.6	PCDHGC3			-1.79533
XP_016869707.1	cell division;metabolic process;regulation of biological process;transport	catalytic activity;motor activity;protein binding	10807		SDCCAG3			1.657		NP_055399.1	cell death;cell differentiation;cell organization and biogenesis;cellular homeostasis;metabolic process;regulation of biological process;response to stimulus;transport	protein binding	448834	ENSG00000203786.6	KPRP			-1.79211
XP_011512598.1	cell differentiation;cell proliferation;metabolic process;regulation of biological process	protein binding	129685	ENSG00000137413.15	TAF8			1.657		NP_001295087.1	cell organization and biogenesis;cell proliferation;regulation of biological process;response to stimulus;transport	protein binding	64115	ENSG00000107738.19	VSIR			-1.79211
NP_061943.2	cell organization and biogenesis;metabolic process	catalytic activity;nucleotide binding;RNA binding	54555	ENSG00000105671.11	DDX49			1.656		NP_006861.1	cell organization and biogenesis;regulation of biological process	catalytic activity;enzyme regulator activity;metal ion binding;nucleotide binding;protein binding;transporter activity	493	ENSG00000058668.14	ATP2B4		Salivary secretion; Adrenergic signaling in cardiomyocytes; cAMP signaling pathway; Pancreatic secretion; cGMP-PKG signaling pathway; Calcium signaling pathway	-1.78571
NP_006629.2	metabolic process	catalytic activity	10799	ENSG00000124787.13	RPP40		Ribosome biogenesis in eukaryotes; RNA transport	1.655		NP_001675.3	cellular component movement;cellular homeostasis;regulation of biological process;response to stimulus;transport	enzyme regulator activity;protein binding	79890	ENSG00000100599.15	RIN3			-1.78571
NP_067643.3		metal ion binding;protein binding	64236	ENSG00000120913.23	PDLIM2			1.654		XP_016871731.1	cell organization and biogenesis	enzyme regulator activity	197	ENSG00000145192.12	AHSG			-1.77936
NP_001264900.1	cellular component movement;metabolic process;response to stimulus	catalytic activity;nucleotide binding	84197	ENSG00000185900.9	SGK196			1.653		NP_001305832.1	regulation of biological process	catalytic activity;transporter activity	29796	ENSG00000184076.13	UQCR10	Electron Transport Chain	Metabolic pathways; Huntington's disease; Oxidative phosphorylation; Parkinson's disease; Cardiac muscle contraction; Non-alcoholic fatty liver disease (NAFLD); Alzheimer's disease	-1.77936
NP_550433.1	metabolic process;regulation of biological process;response to stimulus	catalytic activity;DNA binding;protein binding	7374	ENSG00000076248.10	UNG		Base excision repair; Primary immunodeficiency	1.653		NP_056146.1	cell proliferation;metabolic process;regulation of biological process;response to stimulus;transport	protein binding;transporter activity	293	ENSG00000169100.13	SLC25A6	Electron Transport Chain	Calcium signaling pathway; HTLV-I infection; Parkinson's disease; cGMP-PKG signaling pathway; Influenza A; Huntington's disease	-1.7762
NP_002927.2	metabolic process	catalytic activity;metal ion binding;RNA binding	246243	ENSG00000171865.9	RNASEH1		DNA replication	1.651		NP_001303249.1	metabolic process;response to stimulus	protein binding	51429	ENSG00000130340.15	SNX9			-1.7762
XP_006721327.1	cell organization and biogenesis;cellular component movement;metabolic process;response to stimulus;transport	catalytic activity;metal ion binding;nucleotide binding;protein binding	6687		SPG7			1.65		NP_071440.1	cell communication;cell death;cell growth;metabolic process;regulation of biological process;response to stimulus	protein binding	1730	ENSG00000147202.17	DIAPH2			-1.7762
XP_011511100.1			389161		ANKUB1			1.65		NP_073573.2	transport	protein binding	6845	ENSG00000124333.15	VAMP7			-1.77305
NP_955777.1			55969	ENSG00000101084.17	C20orf24			1.649		XP_006719119.1	cell differentiation;cell organization and biogenesis;metabolic process;regulation of biological process;response to stimulus;transport	metal ion binding;protein binding	27072	ENSG00000006715.15	VPS41			-1.77305
NP_005310.1	cell organization and biogenesis;metabolic process;regulation of biological process	DNA binding;protein binding;RNA binding	3006	ENSG00000187837.3	HIST1H1C			1.648		NP_001139580.1	metabolic process;response to stimulus	protein binding;structural molecule activity	4000	ENSG00000160789.19	LMNA	Arrhythmogenic Right Ventricular Cardiomyopathy; Adipogenesis; Fas Ligand (FasL) pathway and Stress induction of Heat Shock Proteins (HSP) regulation	Arrhythmogenic right ventricular cardiomyopathy (ARVC); Hypertrophic cardiomyopathy (HCM); Dilated cardiomyopathy; Apoptosis	-1.76991
NP_000894.1	cell communication;metabolic process;regulation of biological process;response to stimulus	antioxidant activity;catalytic activity;protein binding;RNA binding	1728	ENSG00000181019.12	NQO1	Estrogen metabolism; Apoptosis-related network due to altered Notch3 in ovarian cancer; Dopamine metabolism; Transcriptional activation by NRF2; Simplified Interaction Map Between LOXL4 and Oxidative Stress Pathway; Aryl Hydrocarbon Receptor Pathway; Photodynamic therapy-induced NFE2L2 (NRF2) survival signaling; Aryl Hydrocarbon Receptor; Oxidative Stress; Benzene metabolism; NRF2 pathway	Ubiquinone and other terpenoid-quinone biosynthesis	1.648		NP_056288.2		enzyme regulator activity;protein binding	57498		KIDINS220	Brain-Derived Neurotrophic Factor (BDNF) signaling pathway		-1.76991
NP_001268862.1	cell division;cell organization and biogenesis;cell proliferation;metabolic process	protein binding	54892	ENSG00000146918.19	NCAPG2	Mesodermal Commitment Pathway		1.648		NP_001341088.1	cell organization and biogenesis;metabolic process;regulation of biological process;response to stimulus;transport		126321		MFSD12			-1.76678
NP_071387.1	regulation of biological process	protein binding	63935	ENSG00000100982.11	PCIF1			1.647		NP_057327.2	metabolic process;transport	protein binding	11034	ENSG00000125868.15	DSTN	Androgen receptor signaling pathway		-1.75747
NP_001198.2	metabolic process;regulation of biological process;transport	protein binding;RNA binding	689	ENSG00000145741.15	BTF3			1.647		NP_001121089.1	cell organization and biogenesis;cellular homeostasis;metabolic process;regulation of biological process;transport	catalytic activity;metal ion binding;protein binding	2495	ENSG00000167996.15	FTH1	Iron metabolism in placenta; NRF2 pathway	Mineral absorption	-1.75747
XP_011509759.1	cell organization and biogenesis;metabolic process	catalytic activity	55683		KANSL3			1.647		NP_001129120.1	cell organization and biogenesis;cellular component movement;metabolic process;regulation of biological process;response to stimulus	protein binding	664	ENSG00000176171.11	BNIP3	Photodynamic therapy-induced HIF-1 survival signaling	Legionellosis; FoxO signaling pathway	-1.75747
XP_011542719.1	cell division;regulation of biological process		157313		CDCA2			1.644		NP_006736.1	metabolic process	antioxidant activity;catalytic activity	84293		FAM213A			-1.75747
XP_011523844.1	cell division;metabolic process;regulation of biological process	nucleotide binding;protein binding	990		CDC6	DNA Replication; Cell Cycle		1.642		NP_001137291.1	cellular homeostasis;regulation of biological process;transport		23306		TMEM194A			-1.75439
NP_006296.1	cell organization and biogenesis;metabolic process;regulation of biological process;response to stimulus;transport	protein binding;RNA binding	8125	ENSG00000140350.15	ANP32A			1.642		NP_077271.1	cell organization and biogenesis;metabolic process;regulation of biological process;response to stimulus;transport	structural molecule activity	374454	ENSG00000189182.9	KRT77			-1.74825
NP_695002.1	metabolic process	catalytic activity;protein binding	257240	ENSG00000185915.5	KLHL34			1.641		NP_001619.1	metabolic process;regulation of biological process;response to stimulus	protein binding	55824	ENSG00000076641.4	PAG1			-1.74825
NP_055051.1	cell organization and biogenesis;metabolic process;response to stimulus	catalytic activity;protein binding	8443	ENSG00000116906.11	GNPAT	Triacylglyceride Synthesis	Glycerophospholipid metabolism; Peroxisome	1.639		NP_005505.2	regulation of biological process;response to stimulus;transport	DNA binding;protein binding;signal transducer activity	6773		STAT2	Type II interferon signaling (IFNG); Adipogenesis; Type III interferon signaling; Interferon type I signaling pathways		-1.74825
NP_060821.3	cell organization and biogenesis;regulation of biological process	metal ion binding;protein binding	55785	ENSG00000180263.13	FGD6			1.638		NP_004306.3	metabolic process;transport	protein binding	57655		GRAMD1A			-1.7452
NP_001135777.1	metabolic process;regulation of biological process	DNA binding;metal ion binding	51333	ENSG00000179965.11	ZNF771			1.636		NP_000628.2	cellular homeostasis;metabolic process;regulation of biological process;response to stimulus	protein binding;RNA binding	9728	ENSG00000138593.8	SECISBP2L			-1.7452
NP_008896.2	metabolic process;regulation of biological process	DNA binding;metal ion binding;protein binding	7572	ENSG00000172466.15	ZNF24			1.635		NP_005552.3	cell death;regulation of biological process;response to stimulus;transport	catalytic activity	5226	ENSG00000142657.20	PGD	NRF2 pathway; Pentose Phosphate Pathway	Pentose phosphate pathway; Carbon metabolism; Metabolic pathways; Glutathione metabolism	-1.73913
XP_016873006.1	defense response;metabolic process;regulation of biological process;response to stimulus	catalytic activity;metal ion binding;nucleotide binding;protein binding	26007		DAK			1.635		NP_001020402.1		enzyme regulator activity;metal ion binding;protein binding	307	ENSG00000196975.15	ANXA4	Prostaglandin Synthesis and Regulation		-1.73913
NP_004642.2	metabolic process	catalytic activity;protein binding	8237	ENSG00000102226.9	USP11			1.634		NP_061964.3	metabolic process	protein binding	219285	ENSG00000177409.11	SAMD9L			-1.73913
XP_006720617.1	cell organization and biogenesis;cell proliferation;regulation of biological process	protein binding	50810		HDGFRP3			1.633		XP_016860508.1			55508	ENSG00000175782.9	SLC35E3			-1.73611
NP_653324.1	cell organization and biogenesis;metabolic process	DNA binding;metal ion binding;protein binding;RNA binding	153527	ENSG00000146007.10	ZMAT2		Spliceosome	1.631		NP_002023.2	cellular homeostasis;metabolic process;regulation of biological process;response to stimulus;transport	protein binding	6386		SDCBP			-1.7331
NP_443089.3	cell division;cell organization and biogenesis;development;metabolic process;regulation of biological process;response to stimulus	metal ion binding;protein binding	91603	ENSG00000198783.5	ZNF830			1.631		XP_016870954.1	cell organization and biogenesis;cellular component movement;defense response;metabolic process;regulation of biological process;response to stimulus;transport	catalytic activity	116236	ENSG00000168792.4	ABHD15			-1.7331
NP_001814.2	cellular homeostasis;metabolic process	catalytic activity;nucleotide binding;protein binding	1152	ENSG00000166165.12	CKB	Urea cycle and metabolism of amino groups	Metabolic pathways; Arginine and proline metabolism	1.63		NP_001129730.1	metabolic process	protein binding	8541	ENSG00000177380.13	PPFIA3			-1.7331
XP_011531933.1	cell differentiation;cell organization and biogenesis;cellular component movement;defense response;metabolic process;regulation of biological process;response to stimulus	catalytic activity;metal ion binding;protein binding	29072		SETD2			1.629		NP_001229971.1	regulation of biological process;response to stimulus	catalytic activity;metal ion binding;protein binding	23295		MGRN1			-1.7301
XP_005256178.1	cell organization and biogenesis;metabolic process;regulation of biological process;response to stimulus	catalytic activity;DNA binding;protein binding	7014		TERF2			1.626		NP_001127704.1	cell organization and biogenesis;regulation of biological process;transport	receptor activity	79627		OGFRL1			-1.7301
NP_001002755.1	cell organization and biogenesis;metabolic process	metal ion binding;protein binding	27247	ENSG00000169599.12	NFU1			1.626		NP_001307627.1	cell differentiation;regulation of biological process;response to stimulus	metal ion binding;protein binding	121512		FGD4			-1.7301
NP_076943.1		protein binding	79002	ENSG00000123144.10	TRIR			1.625		NP_004043.3	cell death;cell differentiation;cell organization and biogenesis;cellular homeostasis;defense response;metabolic process;regulation of biological process;response to stimulus;transport	protein binding	754	ENSG00000183255.11	PTTG1IP			-1.72712
XP_011510380.1	metabolic process;transport	catalytic activity;nucleotide binding;transporter activity	8647		ABCB11	Drug Induction of Bile Acid Pathway; Farnesoid X Receptor Pathway; Nuclear Receptors in Lipid Metabolism and Toxicity		1.625		NP_037519.2	cell organization and biogenesis;metabolic process;transport	DNA binding;protein binding;signal transducer activity	6773		STAT2	Interferon type I signaling pathways; Type II interferon signaling (IFNG); Adipogenesis; Type III interferon signaling		-1.72712
NP_004332.2	metabolic process	catalytic activity;metal ion binding;nucleotide binding;protein binding	790	ENSG00000084774.13	CAD	Endothelin Pathways; Amino Acid metabolism	Metabolic pathways; Pyrimidine metabolism; Alanine, aspartate and glutamate metabolism	1.624		NP_001172112.1	cell organization and biogenesis;cellular component movement;regulation of biological process;transport	catalytic activity;protein binding	51107	ENSG00000117362.12	APH1A	Alzheimers Disease; Notch Signaling Pathway; Notch Signaling Pathway	Alzheimer's disease; Notch signaling pathway	-1.72414
NP_071732.1	cell organization and biogenesis;cellular homeostasis;metabolic process;regulation of biological process;response to stimulus;transport	catalytic activity;nucleotide binding;protein binding	23682	ENSG00000123892.11	RAB38	Endoderm Differentiation		1.624		NP_061888.1	metabolic process	catalytic activity;protein binding;receptor activity	79139	ENSG00000136986.9	DERL1	Amyotrophic lateral sclerosis (ALS)	Protein processing in endoplasmic reticulum; Amyotrophic lateral sclerosis (ALS)	-1.72117
NP_056009.1	regulation of biological process;transport	catalytic activity;motor activity;nucleotide binding;protein binding	4642	ENSG00000176658.16	MYO1D			1.624		XP_005255274.1	metabolic process;regulation of biological process;transport	enzyme regulator activity;protein binding	11138		TBC1D8	Cell Cycle		-1.72117
NP_079422.1	cell organization and biogenesis;metabolic process	catalytic activity;protein binding	80218	ENSG00000121579.12	NAA50	Metapathway biotransformation		1.624		NP_006160.1	metabolic process;response to stimulus	catalytic activity;metal ion binding	55568	ENSG00000164574.15	GALNT10		Mucin type O-glycan biosynthesis; Metabolic pathways	-1.71821
NP_003192.1	cell organization and biogenesis;metabolic process;regulation of biological process	DNA binding;protein binding;RNA binding	7019	ENSG00000108064.10	TFAM	Energy Metabolism; NAD metabolism, sirtuins and aging; Mitochondrial Gene Expression	Huntington's disease	1.623		NP_680093.1	cell differentiation;metabolic process;regulation of biological process;response to stimulus;transport	catalytic activity	112849	ENSG00000126790.11	L3HYPDH		Arginine and proline metabolism	-1.71821
NP_079477.2	transport		80301	ENSG00000241839.9	PLEKHO2		Cytokine-cytokine receptor interaction	1.623		NP_077310.1	cell organization and biogenesis	protein binding	4240	ENSG00000140545.14	MFGE8	Extracellular vesicle-mediated signaling in recipient cells		-1.71527
NP_005724.1	cell organization and biogenesis;cellular component movement;transport	catalytic activity;motor activity;nucleotide binding;protein binding;transporter activity	10112	ENSG00000112984.11	KIF20A			1.622		XP_011536358.1		catalytic activity	427	ENSG00000104763.18	ASAH1	Signal Transduction of S1P Receptor; Sphingolipid Metabolism		-1.71233
NP_006836.2	cell division;cell organization and biogenesis;cell proliferation;cellular component movement;regulation of biological process;transport	catalytic activity;DNA binding;motor activity;nucleotide binding;protein binding	11004	ENSG00000142945.12	KIF2C	Regulation of Microtubule Cytoskeleton		1.621		NP_001132982.1	metabolic process	catalytic activity;metal ion binding;protein binding;receptor activity;signal transducer activity	4052		LTBP1	TGF-beta Receptor Signaling; Hypothesized Pathways in Pathogenesis of Cardiovascular Disease		-1.71233
XP_011511340.1	metabolic process;regulation of biological process;response to stimulus	catalytic activity;protein binding;receptor activity;signal transducer activity	57337		SENP7			1.62		NP_001254500.1	regulation of biological process;transport	metal ion binding	29995	ENSG00000071282.11	LMCD1			-1.7094
NP_001008.1	cell organization and biogenesis;metabolic process;regulation of biological process;transport	protein binding;RNA binding;structural molecule activity	6207	ENSG00000110700.6	RPS13	Cytoplasmic Ribosomal Proteins	Ribosome	1.619		NP_001073592.1	cell organization and biogenesis;cellular homeostasis;metabolic process;regulation of biological process;response to stimulus	catalytic activity;metal ion binding;protein binding	79038	ENSG00000100711.13	ZFYVE21			-1.7094
XP_005266395.1	metabolic process;regulation of biological process	protein binding	26278		SACS			1.618		NP_001305438.1	cell differentiation;metabolic process;regulation of biological process;response to stimulus;transport	protein binding	1291	ENSG00000142156.14	COL6A1	miRNA targets in ECM and membrane receptors	ECM-receptor interaction; Protein digestion and absorption; PI3K-Akt signaling pathway; Focal adhesion	-1.7094
NP_003521.2	cell organization and biogenesis;coagulation;metabolic process;regulation of biological process;response to stimulus	catalytic activity;DNA binding;protein binding	8968; 8352; 8351; 8355; 8357; 8358; 8350; 8353; 8354; 8356	ENSG00000197153.4; ENSG00000275379.1; ENSG00000278272.1; ENSG00000277775.1; ENSG00000273983.1; ENSG00000274750.2; ENSG00000274267.1; ENSG00000197409.7; ENSG00000275714.1; ENSG00000278828.1	HIST1H3F	Histone Modifications	Systemic lupus erythematosus; Alcoholism; Transcriptional misregulation in cancer	1.617		NP_612398.2		catalytic activity;protein binding	840	ENSG00000165806.19	CASP7	Allograft Rejection; Nucleotide-binding Oligomerization Domain (NOD) pathway; Oncostatin M Signaling Pathway; TNF related weak inducer of apoptosis (TWEAK) Signaling Pathway; MAPK Signaling Pathway; Apoptosis; Hepatitis C and Hepatocellular Carcinoma; Nanomaterial induced apoptosis; Alzheimers Disease; Apoptosis-related network due to altered Notch3 in ovarian cancer; Parkinsons Disease Pathway; …		-1.7094
NP_064617.2	cell organization and biogenesis;regulation of biological process	protein binding	56984	ENSG00000128789.20	PSMG2			1.617		NP_057318.2	metabolic process	RNA binding	10970	ENSG00000136026.13	CKAP4		Protein processing in endoplasmic reticulum	-1.70648
XP_011513235.2	metabolic process;regulation of biological process	catalytic activity;metal ion binding;nucleotide binding;protein binding	83732		RIOK1			1.616		XP_011508833.1	cell organization and biogenesis;metabolic process;regulation of biological process	nucleotide binding;protein binding;RNA binding	9221		NOLC1			-1.70648
NP_061984.2	cell organization and biogenesis;regulation of biological process;response to stimulus	protein binding;receptor activity;signal transducer activity	3122	ENSG00000204287.13; ENSG00000227993.9; ENSG00000277263.1	HLA-DRA	Cytokines and Inflammatory Response; Allograft Rejection	Systemic lupus erythematosus; HTLV-I infection; Epstein-Barr virus infection; Antigen processing and presentation; Inflammatory bowel disease (IBD); Staphylococcus aureus infection; Phagosome; Cell adhesion molecules (CAMs); Hematopoietic cell lineage; Influenza A; Herpes simplex infection; Leishmaniasis; Rheumatoid arthritis; Autoimmune thyroid disease; Allograft rejection; Intestinal immune net…	1.616		NP_055398.1	metabolic process;regulation of biological process	protein binding	9709	ENSG00000051108.14	HERPUD1	Exercise-induced Circadian Regulation; VEGFA-VEGFR2 Signaling Pathway	Protein processing in endoplasmic reticulum	-1.70358
NP_149073.1	metabolic process;regulation of biological process;transport	DNA binding;protein binding;RNA binding	84324	ENSG00000205323.8	SARNP			1.613		NP_778253.2	cell death;cell organization and biogenesis	enzyme regulator activity;protein binding	55357	ENSG00000095383.19	TBC1D2			-1.70068
NP_001268639.1	cell division;cell organization and biogenesis;metabolic process;regulation of biological process	enzyme regulator activity;protein binding	23397		NCAPH			1.612		NP_060910.3	regulation of biological process;response to stimulus	catalytic activity;protein binding	8613	ENSG00000162407.8	PPAP2B	Triacylglyceride Synthesis	Glycerophospholipid metabolism; Ether lipid metabolism; Metabolic pathways; Sphingolipid metabolism; Phospholipase D signaling pathway; Fat digestion and absorption; Fc gamma R-mediated phagocytosis; Choline metabolism in cancer; Glycerolipid metabolism	-1.69779
NP_112577.1	metabolic process	RNA binding	83443	ENSG00000169976.6	SF3B5	mRNA Processing	Spliceosome	1.612		NP_055211.2	cell organization and biogenesis;metabolic process;regulation of biological process;transport	protein binding;structural molecule activity	9043		SPAG9			-1.69779
NP_001124161.1	cell organization and biogenesis;cellular component movement;defense response;metabolic process;regulation of biological process;response to stimulus	DNA binding;protein binding;RNA binding	3148	ENSG00000164104.11	HMGB2	Ectoderm Differentiation; Retinoblastoma (RB) in Cancer		1.611		NP_003812.1	cell death;cell proliferation;defense response;metabolic process;regulation of biological process;response to stimulus	protein binding	3106	ENSG00000234745.10	HLA-B	Proteasome Degradation; Type II interferon signaling (IFNG); Allograft Rejection	Type I diabetes mellitus; Endocytosis; Graft-versus-host disease; Autoimmune thyroid disease; Natural killer cell mediated cytotoxicity; Epstein-Barr virus infection; Viral carcinogenesis; Viral myocarditis; Phagosome; Cell adhesion molecules (CAMs); Allograft rejection; Antigen processing and presentation; Herpes simplex infection; HTLV-I infection	-1.69492
XP_016881470.1	regulation of biological process	protein binding	79959		CEP76			1.61		NP_067037.1	metabolic process;regulation of biological process	protein binding	3107	ENSG00000233841.11	HLA-C	Proteasome Degradation; Allograft Rejection		-1.69492
XP_016863397.1	cell communication;development;metabolic process;response to stimulus	catalytic activity;metal ion binding;protein binding	23001		WDFY3			1.609		NP_061980.1	cell death;regulation of biological process	protein binding;receptor activity;signal transducer activity	55504	ENSG00000127863.15	TNFRSF19		Cytokine-cytokine receptor interaction	-1.69492
NP_006523.1	metabolic process;regulation of biological process	protein binding	8178	ENSG00000105656.12	ELL	Interactome of polycomb repressive complex 2 (PRC2)		1.609		NP_003944.1	cell communication;regulation of biological process;response to stimulus	enzyme regulator activity;protein binding;RNA binding	3315	ENSG00000106211.8	HSPB1	VEGFA-VEGFR2 Signaling Pathway; p38 MAPK Signaling Pathway; Fas Ligand (FasL) pathway and Stress induction of Heat Shock Proteins (HSP) regulation; ATM Signaling Network in Development and Disease; Apoptosis-related network due to altered Notch3 in ovarian cancer; MAPK Signaling Pathway	Epstein-Barr virus infection; MAPK signaling pathway; Amoebiasis; VEGF signaling pathway	-1.68919
NP_057376.2	metabolic process;regulation of biological process;response to stimulus	nucleotide binding;protein binding;RNA binding	10131	ENSG00000126602.10	TRAP1	TNF alpha Signaling Pathway; TGF-beta Signaling Pathway		1.606		NP_075069.3	cell organization and biogenesis;regulation of biological process;response to stimulus	catalytic activity;metal ion binding;nucleotide binding;protein binding;transporter activity	490		ATP2B1	Calcium Regulation in the Cardiac Cell		-1.68919
NP_478070.1		protein binding	85395	ENSG00000160256.12	FAM207A			1.606		NP_000704.1	metabolic process;transport	catalytic activity;DNA binding;enzyme regulator activity;protein binding	8850	ENSG00000114166.7	KAT2B	Notch Signaling Pathway; Androgen receptor signaling pathway	Viral carcinogenesis; HTLV-I infection; Notch signaling pathway; Thyroid hormone signaling pathway	-1.68919
NP_002379.3	metabolic process	catalytic activity;DNA binding;nucleotide binding;protein binding	4172	ENSG00000112118.18	MCM3	DNA Replication; G1 to S cell cycle control; Retinoblastoma (RB) in Cancer; Cell Cycle		1.604		NP_060596.2	cell organization and biogenesis;regulation of biological process;response to stimulus	transporter activity	114134	ENSG00000151229.12	SLC2A13	NRF2 pathway		-1.68634
NP_005548.2	cell death;cell differentiation;cell organization and biogenesis;cell proliferation;cellular component movement;defense response;regulation of biological process;response to stimulus	protein binding;structural molecule activity	3868	ENSG00000186832.8	KRT16			1.603		NP_001008213.1	cell death;cell organization and biogenesis;defense response;metabolic process;regulation of biological process;response to stimulus;transport	catalytic activity;metal ion binding;protein binding	7086	ENSG00000163931.15	TKT	Pentose Phosphate Pathway		-1.68067
NP_510868.1	cell differentiation;cell organization and biogenesis;metabolic process;regulation of biological process;response to stimulus	enzyme regulator activity;protein binding;RNA binding	56647	ENSG00000107949.16	BCCIP			1.603		XP_016872264.1	metabolic process;regulation of biological process		6302		TSPAN31			-1.68067
NP_001139438.1	cell proliferation;metabolic process;regulation of biological process;response to stimulus	DNA binding;nucleotide binding;protein binding;RNA binding	4288	ENSG00000148773.13	MKI67	Primary Focal Segmental Glomerulosclerosis FSGS		1.603		NP_001307661.1	cell organization and biogenesis;regulation of biological process	catalytic activity;metal ion binding	10493	ENSG00000108828.15	VAT1			-1.67785
NP_060823.3	cell division;cell organization and biogenesis	DNA binding;protein binding	55320	ENSG00000129534.13	MIS18BP1			1.603		NP_937790.2	metabolic process	catalytic activity;metal ion binding;protein binding	4548	ENSG00000116984.12	MTR	One carbon metabolism and related pathways; Trans-sulfuration pathway; One Carbon Metabolism; Selenium Micronutrient Network; Trans-sulfuration and one carbon metabolism; Vitamin B12 Metabolism; Folate Metabolism	Biosynthesis of amino acids; Metabolic pathways; Cysteine and methionine metabolism; One carbon pool by folate; Selenocompound metabolism	-1.67785
NP_060822.2		protein binding	55319	ENSG00000198498.9	TMA16			1.603		NP_001185882.1	metabolic process;transport	metal ion binding;nucleotide binding;protein binding;receptor activity;signal transducer activity;transporter activity	5025	ENSG00000135124.14	P2RX4			-1.67785
NP_000312.2	cell death;cell differentiation;cell division;cell organization and biogenesis;metabolic process;regulation of biological process;response to stimulus	DNA binding;protein binding	5925	ENSG00000139687.13	RB1	G1 to S cell cycle control; H19 action Rb-E2F1 signaling and CDK-beta-catenin activity; Signaling Pathways in Glioblastoma; DNA Damage Response; Aryl Hydrocarbon Receptor; Human Thyroid Stimulating Hormone (TSH) signaling pathway; Fas Ligand (FasL) pathway and Stress induction of Heat Shock Proteins (HSP) regulation; Cell Cycle; ID signaling pathway; Spinal Cord Injury; miRNA Regulation of DNA Da…	Melanoma; Pathways in cancer; Cell cycle; Epstein-Barr virus infection; Hepatitis B; HTLV-I infection; Prostate cancer; Non-small cell lung cancer; Pancreatic cancer; Bladder cancer; Endocrine resistance; Small cell lung cancer; Glioma; Breast cancer; Chronic myeloid leukemia; Viral carcinogenesis	1.602		NP_938080.1	metabolic process	protein binding	80208	ENSG00000104133.14	SPG11			-1.67785
NP_001146.2	cell organization and biogenesis;cellular homeostasis;regulation of biological process;response to stimulus;transport	metal ion binding;nucleotide binding;protein binding;transporter activity	309	ENSG00000197043.13	ANXA6	Calcium Regulation in the Cardiac Cell; Prostaglandin Synthesis and Regulation		1.602		NP_001273399.1	metabolic process	catalytic activity;protein binding;structural molecule activity	1371	ENSG00000080819.6	CPOX	Heme Biosynthesis	Porphyrin and chlorophyll metabolism; Metabolic pathways	-1.67224
NP_001336024.1	cell organization and biogenesis;regulation of biological process;response to stimulus;transport	enzyme regulator activity;protein binding;signal transducer activity	1894		ECT2	Gastric Cancer Network 1		1.601		NP_003678.2	cell organization and biogenesis	protein binding	54521	ENSG00000131725.13	WDR44	Ectoderm Differentiation		-1.67224
NP_001245321.1	response to stimulus	catalytic activity;nucleotide binding;protein binding	81570	ENSG00000162129.12	CLPB			1.6		XP_005248777.1	cellular component movement;regulation of biological process;response to stimulus;transport	protein binding	54664	ENSG00000106460.18	TMEM106B			-1.67224
XP_016879874.1	metabolic process;regulation of biological process;transport	protein binding	23163		GGA3			1.599		NP_001139730.1	metabolic process;regulation of biological process	catalytic activity;nucleotide binding;transporter activity	11194	ENSG00000197150.12	ABCB8		ABC transporters	-1.67224
NP_001257376.1	cell differentiation;metabolic process;regulation of biological process;response to stimulus	catalytic activity;nucleotide binding	37	ENSG00000072778.19	ACADVL	Mitochondrial LC-Fatty Acid Beta-Oxidation; Fatty Acid Beta Oxidation		1.598		NP_653182.1	metabolic process	protein binding	1130		LYST			-1.67224
XP_005257355.1	cell organization and biogenesis;metabolic process		339287	ENSG00000188895.11	MSL1			1.597		XP_016866792.1		catalytic activity	23175	ENSG00000134324.11	LPIN1	Transcription factor regulation in adipogenesis; Adipogenesis; Sterol Regulatory Element-Binding Proteins (SREBP) signalling		-1.66945
NP_490597.1	cell organization and biogenesis;metabolic process;regulation of biological process;response to stimulus	protein binding	23476	ENSG00000141867.17	BRD4			1.594		NP_001278092.1	metabolic process;response to stimulus	enzyme regulator activity;protein binding	2		A2M	Complement and Coagulation Cascades		-1.66389
NP_005793.2	cell organization and biogenesis;metabolic process;regulation of biological process;response to stimulus	catalytic activity;DNA binding;metal ion binding;protein binding	10210	ENSG00000197579.7	TOPORS			1.594		XP_011530324.2	defense response;metabolic process;regulation of biological process;response to stimulus	enzyme regulator activity;metal ion binding;protein binding	3827	ENSG00000113889.11	KNG1	ACE Inhibitor Pathway; Complement and Coagulation Cascades	Complement and coagulation cascades	-1.66389
NP_003081.2	metabolic process;regulation of biological process;response to stimulus	protein binding;RNA binding	6627	ENSG00000131876.16	SNRPA1	mRNA Processing	Spliceosome	1.592		XP_011525455.1		catalytic activity;metal ion binding;protein binding	26001	ENSG00000108523.15	RNF167			-1.66389
XP_016870293.1	cell division;metabolic process;regulation of biological process;response to stimulus	catalytic activity;RNA binding	51490		SPOUT1			1.592		NP_001143.2	regulation of biological process;transport	catalytic activity;metal ion binding;protein binding	3612	ENSG00000133731.9	IMPA1	Integrated Breast Cancer Pathway		-1.66113
XP_005259974.1	metabolic process;regulation of biological process	DNA binding;protein binding	4784		NFIX	Oxidative Stress		1.591		NP_001839.2	cell differentiation;cell organization and biogenesis;metabolic process;response to stimulus	catalytic activity;metal ion binding;protein binding	5321		PLA2G4A	p38 MAPK Signaling Pathway; AGE/RAGE pathway; Prostaglandin Synthesis and Regulation; VEGFA-VEGFR2 Signaling Pathway		-1.66113
NP_115810.2	metabolic process;regulation of biological process	DNA binding;metal ion binding	84450	ENSG00000243943.9	ZNF512			1.591		NP_001138350.1	metabolic process;regulation of biological process;response to stimulus	protein binding;RNA binding	2896	ENSG00000030582.17	GRN	Integrated Breast Cancer Pathway		-1.65837
NP_057240.3	cell organization and biogenesis;metabolic process;regulation of biological process	catalytic activity;protein binding	8898	ENSG00000087053.18	MTMR2		Inositol phosphate metabolism; Metabolic pathways; Phosphatidylinositol signaling system	1.588		NP_003875.3	cell organization and biogenesis;metabolic process;regulation of biological process;response to stimulus	catalytic activity;RNA binding	8635	ENSG00000026297.15	RNASET2			-1.65837
NP_059142.2	cell organization and biogenesis;metabolic process	nucleotide binding;RNA binding	54148		MRPL39			1.587		NP_005920.2	metabolic process;regulation of biological process;transport	catalytic activity;protein binding	30	ENSG00000060971.17	ACAA1	Amino Acid metabolism; PPAR signaling pathway; PPAR Alpha Pathway	Fatty acid metabolism; alpha-Linolenic acid metabolism; Fatty acid degradation; Valine, leucine and isoleucine degradation; Biosynthesis of unsaturated fatty acids; Peroxisome; Metabolic pathways; PPAR signaling pathway	-1.65563
NP_001193725.1	cell death;cell organization and biogenesis;metabolic process;response to stimulus;transport	catalytic activity;metal ion binding;nucleotide binding;protein binding;RNA binding	5315		PKM	Photodynamic therapy-induced HIF-1 survival signaling; Glycolysis and Gluconeogenesis		1.587		NP_001248357.1	cell organization and biogenesis;metabolic process;regulation of biological process;response to stimulus	protein binding	114793		FMNL2			-1.65563
XP_011530791.1	cellular component movement;metabolic process;regulation of biological process;response to stimulus;transport	catalytic activity;metal ion binding;nucleotide binding;protein binding	109		ADCY3	Calcium Regulation in the Cardiac Cell; G Protein Signaling Pathways; Human Thyroid Stimulating Hormone (TSH) signaling pathway; Myometrial Relaxation and Contraction Pathways		1.586		NP_001253986.1	cell death;metabolic process;regulation of biological process;response to stimulus		57728		WDR19			-1.65563
XP_016876852.1	cell organization and biogenesis;cellular component movement;regulation of biological process;response to stimulus;transport	protein binding	51466		EVL			1.585		XP_005253361.1	cell organization and biogenesis;regulation of biological process;response to stimulus	protein binding;structural molecule activity	55161	ENSG00000109133.12	TMEM33			-1.65289
NP_001127911.1	cell organization and biogenesis;cellular component movement;metabolic process;regulation of biological process;transport	catalytic activity;motor activity;protein binding	90102	ENSG00000144824.20	PHLDB2	Regulation of Microtubule Cytoskeleton		1.583		NP_061126.2		catalytic activity;protein binding;RNA binding	51191		HERC5			-1.65289
NP_003575.2	metabolic process	catalytic activity;RNA binding	8446	ENSG00000144048.10	DUSP11			1.583		NP_001030013.1		catalytic activity;nucleotide binding;protein binding	56474		CTPS2			-1.65289
NP_001138671.1			387882	ENSG00000235162.8	C12orf75			1.583		NP_001071096.1	metabolic process;regulation of biological process;response to stimulus	catalytic activity	7378	ENSG00000183696.13	UPP1	Fluoropyrimidine Activity	Drug metabolism - other enzymes; Metabolic pathways; Pyrimidine metabolism	-1.65017
NP_001338285.1	cell organization and biogenesis;metabolic process;regulation of biological process;response to stimulus	protein binding;structural molecule activity	64210		MMS19			1.582		NP_001185625.1	cell death;cell organization and biogenesis;metabolic process;regulation of biological process	protein binding;structural molecule activity	4155		MBP	MAPK Cascade		-1.65017
XP_011520947.1	cell division;metabolic process;regulation of biological process;response to stimulus	catalytic activity;nucleotide binding;protein binding;RNA binding	7329	ENSG00000103275.19	UBE2I	Androgen receptor signaling pathway; TGF-beta Signaling Pathway		1.582		NP_957516.1	transport		56986	ENSG00000104047.14	DTWD1			-1.65017
NP_061924.1	cell organization and biogenesis;metabolic process		54534	ENSG00000136897.7	MRPL50			1.58		XP_011529261.1	cell differentiation;cell organization and biogenesis;cell proliferation;cellular component movement;regulation of biological process;response to stimulus	catalytic activity;protein binding	26268	ENSG00000112146.16	FBXO9			-1.65017
NP_078832.1	cell organization and biogenesis	protein binding	79607	ENSG00000197798.8	FAM118B			1.58		NP_002579.2	cell communication	catalytic activity;nucleotide binding;protein binding	54899		PXK			-1.64745
NP_060193.2	transport	nucleotide binding	54863	ENSG00000198113.2	TOR4A			1.58		NP_001269220.1	transport	antioxidant activity;catalytic activity;protein binding	25828		TXN2	Oxidative Stress		-1.64745
XP_005263275.2	cell organization and biogenesis;metabolic process;regulation of biological process;transport	protein binding;transporter activity	79682		MLF1IP			1.579		NP_003704.3	cellular component movement;metabolic process;regulation of biological process;response to stimulus	catalytic activity	22949	ENSG00000106853.18	PTGR1	NRF2 pathway		-1.64474
NP_004371.2	cell organization and biogenesis;metabolic process;regulation of biological process;response to stimulus	catalytic activity;DNA binding;metal ion binding;protein binding;signal transducer activity	1387	ENSG00000005339.14	CREBBP	Angiogenesis; Wnt Signaling Pathway and Pluripotency; IL-6 signaling pathway; Androgen receptor signaling pathway; Hematopoietic Stem Cell Gene Regulation by GABP alpha/beta Complex; Initiation of transcription and translation elongation at the HIV-1 LTR; Notch Signaling Pathway; TGF-beta Receptor Signaling; TGF-beta Signaling Pathway; TNF alpha Signaling Pathway; Pathways Affected in Adenoid Cys…	Epstein-Barr virus infection; Cell cycle; Hepatitis B; Jak-STAT signaling pathway; Tuberculosis; Prostate cancer; FoxO signaling pathway; Notch signaling pathway; Viral carcinogenesis; Melanogenesis; Thyroid hormone signaling pathway; Huntington's disease; cAMP signaling pathway; Glucagon signaling pathway; MicroRNAs in cancer; Herpes simplex infection; Renal cell carcinoma; HIF-1 signaling pathw…	1.579		NP_078789.2	cellular component movement;metabolic process;regulation of biological process;transport	metal ion binding;transporter activity	64924	ENSG00000145740.18	SLC30A5	Zinc homeostasis		-1.64204
XP_016859882.1	cell differentiation;cellular component movement;regulation of biological process;response to stimulus	protein binding	54910		SEMA4C			1.578		NP_001336421.1	defense response;metabolic process;regulation of biological process;response to stimulus	transporter activity	256987		SERINC5			-1.64204
NP_077003.1		protein binding;RNA binding	79080	ENSG00000110104.11	CCDC86			1.575		XP_005257828.1	cell differentiation;cell organization and biogenesis;regulation of biological process;transport	protein binding;structural molecule activity	7414	ENSG00000035403.17	VCL	Primary Focal Segmental Glomerulosclerosis FSGS; Focal Adhesion; Regulation of Actin Cytoskeleton; VEGFA-VEGFR2 Signaling Pathway; Integrin-mediated Cell Adhesion	Shigellosis; Regulation of actin cytoskeleton; Amoebiasis; Bacterial invasion of epithelial cells; Adherens junction; Leukocyte transendothelial migration; Focal adhesion	-1.63934
NP_002940.2	cell organization and biogenesis;metabolic process;regulation of biological process	protein binding;RNA binding;structural molecule activity	6182	ENSG00000262814.7	MRPL12		Ribosome	1.574		NP_001124313.1	metabolic process	metal ion binding;protein binding	4241	ENSG00000163975.11	MFI2			-1.63934
NP_054796.1	cell death	protein binding;RNA binding	26017	ENSG00000105058.11	FAM32A			1.573		NP_055135.1	cell organization and biogenesis;regulation of biological process;transport	protein binding;RNA binding;transporter activity	292	ENSG00000005022.5	SLC25A5	Electron Transport Chain	cGMP-PKG signaling pathway; Parkinson's disease; Huntington's disease; Calcium signaling pathway; HTLV-I infection	-1.63666
NP_000680.2	metabolic process;regulation of biological process	catalytic activity;enzyme regulator activity;nucleotide binding	216	ENSG00000165092.12	ALDH1A1	Vitamin A and Carotenoid Metabolism; Fatty Acid Omega Oxidation; Dopaminergic Neurogenesis; Folate-Alcohol and Cancer Pathway; Tryptophan metabolism; Amino Acid metabolism	Metabolic pathways; Retinol metabolism	1.573		XP_011536999.1	defense response;metabolic process;regulation of biological process;response to stimulus	catalytic activity;nucleotide binding;protein binding;receptor activity;signal transducer activity	4233		MET	Extracellular vesicle-mediated signaling in recipient cells; Signaling of Hepatocyte Growth Factor Receptor; TGF-beta Signaling Pathway; Focal Adhesion		-1.63666
XP_016866493.1	cell organization and biogenesis;cellular homeostasis;metabolic process	catalytic activity;DNA binding;metal ion binding	5558		PRIM2	G1 to S cell cycle control		1.571		XP_006722710.1	transport	metal ion binding;protein binding;receptor activity;signal transducer activity	5621	ENSG00000171867.16	PRNP	Copper homeostasis	Prion diseases	-1.63399
NP_758516.1	cell differentiation;regulation of biological process	protein binding	26206	ENSG00000137098.13	SPAG8			1.57		NP_071436.1		catalytic activity;metal ion binding	201595	ENSG00000163527.9	STT3B		Metabolic pathways; N-Glycan biosynthesis; Protein processing in endoplasmic reticulum	-1.63132
NP_777573.1		RNA binding	161424	ENSG00000196943.12	NOP9			1.57		XP_011543847.1	metabolic process	catalytic activity;protein binding	23385	ENSG00000162736.15	NCSTN	Notch Signaling Pathway; Notch Signaling Pathway; Alzheimers Disease	Alzheimer's disease; Notch signaling pathway	-1.63132
NP_000042.3	cell death;cell organization and biogenesis;metabolic process;regulation of biological process;response to stimulus;transport	catalytic activity;DNA binding;nucleotide binding;protein binding;transporter activity	472	ENSG00000149311.18	ATM	miRNAs involved in DNA damage response; G1 to S cell cycle control; ATM Signaling Network in Development and Disease; Pathways Affected in Adenoid Cystic Carcinoma; ATM Signaling Pathway; TP53 Network; DNA Damage Response (only ATM dependent); Homologous recombination; Cell Cycle; Ovarian Infertility Genes; DNA IR-Double Strand Breaks (DSBs) and cellular response via ATM; Hematopoietic Stem Cell …	HTLV-I infection; Homologous recombination; Cell cycle; Apoptosis; MicroRNAs in cancer; p53 signaling pathway; Platinum drug resistance; Transcriptional misregulation in cancer; NF-kappa B signaling pathway; FoxO signaling pathway	1.569		NP_003721.2	metabolic process;transport	catalytic activity	645	ENSG00000090013.9	BLVRB	NRF2 pathway	Riboflavin metabolism; Porphyrin and chlorophyll metabolism	-1.63132
NP_817092.1	metabolic process;regulation of biological process	catalytic activity;metal ion binding;protein binding	5496	ENSG00000115241.10	PPM1G	mRNA Processing		1.568		NP_001288160.1	defense response;development;metabolic process;regulation of biological process;response to stimulus	catalytic activity;metal ion binding	8974	ENSG00000072682.18	P4HA2	Amino Acid metabolism		-1.62866
NP_000101.2	metabolic process	catalytic activity;metal ion binding;nucleotide binding;protein binding	1806	ENSG00000188641.12	DPYD	TYROBP Causal Network; Fluoropyrimidine Activity	Pantothenate and CoA biosynthesis; Drug metabolism - other enzymes; Metabolic pathways; beta-Alanine metabolism; Pyrimidine metabolism	1.568		NP_001007562.1		catalytic activity;protein binding	30001	ENSG00000197930.12	ERO1L		Vibrio cholerae infection; Protein processing in endoplasmic reticulum	-1.62866
NP_071328.2	metabolic process;regulation of biological process	nucleotide binding;RNA binding	27085	ENSG00000172167.7	MTBP			1.568		NP_005702.3	development;regulation of biological process		9764	ENSG00000135709.12	KIAA0513			-1.62866
NP_001091995.1	cell death;regulation of biological process		26586	ENSG00000136108.14	CKAP2			1.567		NP_004472.1	metabolic process	catalytic activity;protein binding	231	ENSG00000085662.13	AKR1B1	Polyol Pathway; Metapathway biotransformation	Pentose and glucuronate interconversions; Galactose metabolism; Fructose and mannose metabolism; Metabolic pathways; Glycerolipid metabolism	-1.62602
NP_060531.2	metabolic process	RNA binding	55119	ENSG00000134186.11	PRPF38B		Spliceosome	1.566		XP_011527207.1	cell organization and biogenesis;metabolic process	catalytic activity;metal ion binding	1595	ENSG00000001630.15	CYP51A1	Metapathway biotransformation; Cholesterol Biosynthesis; Sterol Regulatory Element-Binding Proteins (SREBP) signalling; Oxidation by Cytochrome P450	Steroid biosynthesis; Metabolic pathways	-1.62602
XP_016861540.1	metabolic process;regulation of biological process;response to stimulus	DNA binding;metal ion binding;nucleotide binding;protein binding	253461		ZBTB38			1.565		NP_001248338.1	regulation of biological process;response to stimulus	protein binding	201163		FLCN			-1.62602
NP_689483.3	defense response;regulation of biological process;response to stimulus	catalytic activity;DNA binding;nucleotide binding;RNA binding	91607	ENSG00000172716.16	SLFN11			1.565		NP_000381.1	cell organization and biogenesis;metabolic process;regulation of biological process;response to stimulus;transport	catalytic activity	669	ENSG00000172331.11	BPGM		Glycolysis / Gluconeogenesis; Metabolic pathways; Glycine, serine and threonine metabolism	-1.62602
NP_001070867.1	metabolic process;regulation of biological process	catalytic activity;metal ion binding;protein binding	25953	ENSG00000127838.13	PNKD			1.564		NP_006298.1	cell organization and biogenesis;metabolic process;regulation of biological process;response to stimulus	catalytic activity;nucleotide binding;protein binding;receptor activity;signal transducer activity	4919	ENSG00000185483.11	ROR1	Wnt Signaling Pathway Netpath; Wnt Signaling Pathway; Nuclear Receptors		-1.62338
NP_001276019.1	regulation of biological process	DNA binding;metal ion binding;protein binding	79830	ENSG00000197056.9	ZMYM1			1.564		NP_060124.2	cell organization and biogenesis	metal ion binding;protein binding	79156		PLEKHF1			-1.62338
NP_005473.1	metabolic process	catalytic activity;protein binding	10026	ENSG00000142892.14	PIGK		Glycosylphosphatidylinositol (GPI)-anchor biosynthesis; Metabolic pathways	1.563		NP_000393.4	metabolic process;regulation of biological process;response to stimulus	protein binding;structural molecule activity	9351	ENSG00000065054.13	SLC9A3R2		Aldosterone-regulated sodium reabsorption	-1.62338
NP_057475.2		RNA binding	51491	ENSG00000048162.20	NOP16			1.563		NP_001448.2	cell differentiation;cell organization and biogenesis;development;regulation of biological process;response to stimulus	protein binding;structural molecule activity	9019	ENSG00000197965.11	MPZL1		Cell adhesion molecules (CAMs)	-1.62075
NP_001299840.1	defense response;metabolic process;regulation of biological process;response to stimulus	protein binding	63901	ENSG00000166801.15	FAM111A			1.563		NP_478059.1	metabolic process	catalytic activity;protein binding	2052	ENSG00000143819.12	EPHX1	Aflatoxin B1 metabolism; Benzene metabolism; Metapathway biotransformation; Benzo(a)pyrene metabolism; Photodynamic therapy-induced NFE2L2 (NRF2) survival signaling	Bile secretion; Metabolism of xenobiotics by cytochrome P450; Chemical carcinogenesis	-1.62075
XP_005261752.1	cell organization and biogenesis;metabolic process;regulation of biological process;response to stimulus	enzyme regulator activity;protein binding;RNA binding	5905		RANGAP1			1.561		NP_001095886.1	cellular homeostasis;coagulation;defense response;metabolic process;regulation of biological process;response to stimulus;transport	catalytic activity;nucleotide binding	51703	ENSG00000197142.10	ACSL5	PPAR signaling pathway; Fatty Acid Beta Oxidation; Fatty Acid Biosynthesis		-1.61812
NP_001288170.1	cellular component movement;regulation of biological process;response to stimulus	enzyme regulator activity;protein binding	396	ENSG00000141522.11	ARHGDIA			1.56		NP_001335658.1	cell organization and biogenesis;regulation of biological process;response to stimulus	catalytic activity;metal ion binding;protein binding	84964	ENSG00000239382.10	ALKBH6			-1.61812
NP_000192.2	cell communication;cell organization and biogenesis;cellular component movement;cellular homeostasis;defense response;regulation of biological process;response to stimulus	protein binding;receptor activity;signal transducer activity	3383	ENSG00000090339.8	ICAM1	VEGFA-VEGFR2 Signaling Pathway; IL1 and megakaryocytes in obesity; RANKL/RANK (Receptor activator of NFKB (ligand)) Signaling Pathway; Type II interferon signaling (IFNG); Selenium Micronutrient Network; Spinal Cord Injury; Photodynamic therapy-induced NF-kB survival signaling; Interleukin-11 Signaling Pathway; Vitamin B12 Metabolism; Folate Metabolism	TNF signaling pathway; Influenza A; Malaria; Cell adhesion molecules (CAMs); Viral myocarditis; AGE-RAGE signaling pathway in diabetic complications; African trypanosomiasis; Natural killer cell mediated cytotoxicity; Staphylococcus aureus infection; Epstein-Barr virus infection; Leukocyte transendothelial migration; HTLV-I infection; Rheumatoid arthritis; NF-kappa B signaling pathway	1.559		XP_005268638.1	metabolic process;response to stimulus;transport	catalytic activity;metal ion binding;protein binding	5351		PLOD1			-1.61551
NP_055866.1	cellular homeostasis;metabolic process;regulation of biological process;response to stimulus;transport	catalytic activity;metal ion binding;protein binding	23071	ENSG00000023318.7	ERP44			1.559		NP_079108.3	regulation of biological process;response to stimulus;transport	catalytic activity;protein binding	80017	ENSG00000133943.20	DGLUCY			-1.61551
NP_443107.1	regulation of biological process;transport	protein binding;transporter activity	112936	ENSG00000151502.10	VPS26B		Endocytosis	1.558		NP_001243725.1	cell organization and biogenesis;coagulation;regulation of biological process;response to stimulus;transport	protein binding;RNA binding	2317	ENSG00000136068.14	FLNB	VEGFA-VEGFR2 Signaling Pathway	Proteoglycans in cancer; MAPK signaling pathway; Salmonella infection; Focal adhesion	-1.61551
NP_000242.1	cell differentiation;cell organization and biogenesis;metabolic process;regulation of biological process;response to stimulus	catalytic activity;DNA binding;metal ion binding;nucleotide binding;protein binding	4436	ENSG00000095002.13	MSH2	Mismatch repair; Rac1/Pak1/p38/MMP-2 pathway	Platinum drug resistance; Pathways in cancer; Mismatch repair; Colorectal cancer	1.555		NP_000777.1	metabolic process;regulation of biological process	catalytic activity;protein binding	51706	ENSG00000159348.12	CYB5R1	Oxidation by Cytochrome P450	Amino sugar and nucleotide sugar metabolism	-1.6129
NP_001032752.1	metabolic process;response to stimulus	protein binding;RNA binding	1933	ENSG00000283391.1; ENSG00000114942.13	EEF1B2	Translation Factors		1.555		NP_000120.2	coagulation;metabolic process;response to stimulus;transport	catalytic activity;nucleotide binding;protein binding	11020	ENSG00000100360.14	IFT27			-1.6129
NP_079120.1	cell organization and biogenesis;cellular component movement;metabolic process;regulation of biological process;response to stimulus;transport	protein binding;structural molecule activity	79902	ENSG00000125450.10	NUP85	Integrated Breast Cancer Pathway	RNA transport	1.555		XP_016870749.1	metabolic process	antioxidant activity;catalytic activity;nucleotide binding	2936	ENSG00000104687.12	GSR	Sulfation Biotransformation Reaction; Glutathione metabolism; Amino Acid metabolism; Metapathway biotransformation; Oxidative Stress; Selenium Micronutrient Network; One carbon metabolism and related pathways; NRF2 pathway	Thyroid hormone synthesis; Glutathione metabolism	-1.61031
NP_001309350.1	cell organization and biogenesis;cell proliferation;cellular homeostasis;defense response;development;regulation of biological process;response to stimulus	protein binding;receptor activity;signal transducer activity	958		CD40	Allograft Rejection; Inflammatory Response Pathway; Toll-like receptor signaling pathway; Regulation of toll-like receptor signaling pathway; NLR Proteins		1.554		NP_055500.1	cellular homeostasis;metabolic process;regulation of biological process;response to stimulus;transport	catalytic activity;nucleotide binding;protein binding	2181	ENSG00000123983.13	ACSL3	Mitochondrial LC-Fatty Acid Beta-Oxidation; Fatty Acid Beta Oxidation; PPAR signaling pathway; Fatty Acid Biosynthesis	Metabolic pathways; Fatty acid degradation; Fatty acid metabolism; Fatty acid biosynthesis; Peroxisome; Adipocytokine signaling pathway; PPAR signaling pathway	-1.60772
NP_001804.2	cell division;cell organization and biogenesis;cellular component movement;development;regulation of biological process;transport	catalytic activity;motor activity;nucleotide binding;protein binding;transporter activity	1062	ENSG00000138778.11	CENPE			1.553		NP_001337014.1	cell organization and biogenesis	catalytic activity;protein binding;RNA binding	226	ENSG00000149925.17	ALDOA	Glycolysis and Gluconeogenesis; Sudden Infant Death Syndrome (SIDS) Susceptibility Pathways	Fructose and mannose metabolism; Metabolic pathways; Pentose phosphate pathway; HIF-1 signaling pathway; Biosynthesis of amino acids; Glycolysis / Gluconeogenesis; Carbon metabolism	-1.60772
NP_443164.2	cell organization and biogenesis	protein binding;receptor activity	114908	ENSG00000152558.14	TMEM123			1.552		NP_002052.1	cell organization and biogenesis;cellular homeostasis;metabolic process;regulation of biological process;response to stimulus	protein binding	23593	ENSG00000051620.10	HEBP2			-1.60772
NP_071353.4	transport	RNA binding;transporter activity	63897	ENSG00000068097.14	HEATR6			1.551		NP_000425.1	metabolic process;transport	catalytic activity;metal ion binding	2162	ENSG00000124491.15	F13A1		Complement and coagulation cascades	-1.60772
NP_001290185.1	metabolic process	metal ion binding;protein binding	22880	ENSG00000133422.12	MORC2			1.548		NP_005329.3	cell death;cell differentiation;cell organization and biogenesis;cellular component movement;metabolic process;regulation of biological process;response to stimulus;transport	protein binding	286451	ENSG00000181704.11	YIPF6			-1.60514
NP_001306125.1	cell death;cellular component movement;defense response;metabolic process;regulation of biological process;response to stimulus;transport	metal ion binding;protein binding	6279		S100A8			1.546		XP_005245324.2	metabolic process;regulation of biological process;response to stimulus;transport		51768		TM7SF3			-1.60514
NP_000365.3	metabolic process	catalytic activity;protein binding	7389	ENSG00000126088.13	UROD	Heme Biosynthesis	Metabolic pathways; Porphyrin and chlorophyll metabolism	1.545		NP_003889.1	cell organization and biogenesis;metabolic process	catalytic activity;nucleotide binding;protein binding	79837	ENSG00000166908.17	PIP4K2C	Regulation of Actin Cytoskeleton	Inositol phosphate metabolism; Regulation of actin cytoskeleton; Phosphatidylinositol signaling system	-1.60256
NP_001106878.1	cell differentiation;cell organization and biogenesis;development;metabolic process;regulation of biological process;response to stimulus	DNA binding;protein binding	8861	ENSG00000198728.10	LDB1		Transcriptional misregulation in cancer	1.545		XP_006715894.1	metabolic process;response to stimulus;transport	catalytic activity;DNA binding;nucleotide binding	84883	ENSG00000042286.14	AIFM2	Apoptosis Modulation and Signaling		-1.6
NP_001308128.1	cell organization and biogenesis;metabolic process	RNA binding;structural molecule activity	55744	ENSG00000106603.18	COA1			1.543		NP_000932.3	metabolic process;regulation of biological process;response to stimulus	catalytic activity;motor activity;protein binding;structural molecule activity	3092	ENSG00000127946.16	HIP1		Huntington's disease	-1.6
NP_002699.1	cell division;metabolic process;regulation of biological process;response to stimulus	catalytic activity;metal ion binding;protein binding	5499	ENSG00000172531.14	PPP1CA	Nicotine Activity on Dopaminergic Neurons; Common Pathways Underlying Drug Addiction	Herpes simplex infection; Proteoglycans in cancer; Hippo signaling pathway; Vascular smooth muscle contraction; cAMP signaling pathway; mRNA surveillance pathway; Adrenergic signaling in cardiomyocytes; Amphetamine addiction; Platelet activation; Inflammatory mediator regulation of TRP channels; Oxytocin signaling pathway; Oocyte meiosis; cGMP-PKG signaling pathway; Regulation of actin cytoskelet…	1.543		NP_005003.2	metabolic process;regulation of biological process;response to stimulus	catalytic activity;metal ion binding;nucleotide binding;protein binding;receptor activity	5167	ENSG00000197594.11	ENPP1	Endochondral Ossification; Insulin Signaling	Starch and sucrose metabolism; Pyrimidine metabolism; Purine metabolism; Nicotinate and nicotinamide metabolism; Pantothenate and CoA biosynthesis; Metabolic pathways	-1.6
NP_443082.2	cell organization and biogenesis;metabolic process;regulation of biological process	protein binding	90480	ENSG00000179271.2	GADD45GIP1			1.543		XP_016867690.1	cell differentiation;cell organization and biogenesis;cellular component movement;metabolic process;regulation of biological process;response to stimulus;transport	catalytic activity;nucleotide binding;protein binding	7321	ENSG00000072401.14	UBE2D1	Proteasome Degradation	Protein processing in endoplasmic reticulum; Ubiquitin mediated proteolysis	-1.6
NP_002241.1	cell organization and biogenesis;cellular homeostasis;defense response;regulation of biological process;response to stimulus;transport	protein binding;transporter activity	3783	ENSG00000104783.11	KCNN4		Protein digestion and absorption; Salivary secretion; Insulin secretion	1.542		XP_011514525.1	cell organization and biogenesis;cell proliferation;metabolic process;regulation of biological process;response to stimulus		84187	ENSG00000157600.11	TMEM164			-1.6
NP_001070862.1	metabolic process	catalytic activity	51611	ENSG00000117543.20	DPH5			1.541		NP_002957.1	cell organization and biogenesis;regulation of biological process;response to stimulus	catalytic activity;enzyme regulator activity;protein binding	11142	ENSG00000168734.13	PKIG	Myometrial Relaxation and Contraction Pathways; Calcium Regulation in the Cardiac Cell		-1.6
NP_004441.1	metabolic process;regulation of biological process	DNA binding;nucleotide binding;protein binding;RNA binding	2079	ENSG00000100632.10	ERH			1.541		XP_016858161.1	metabolic process;regulation of biological process	catalytic activity;DNA binding	5437	ENSG00000163882.9	POLR2H	Eukaryotic Transcription Initiation		-1.59744
NP_072045.1	cell organization and biogenesis;metabolic process;transport	protein binding;RNA binding;structural molecule activity	6222	ENSG00000223367.6; ENSG00000096150.9; ENSG00000235650.6; ENSG00000226225.6; ENSG00000231500.6	RPS18	Cytoplasmic Ribosomal Proteins	Ribosome	1.54		NP_848927.2	cell organization and biogenesis;regulation of biological process;response to stimulus	protein binding;receptor activity	3916	ENSG00000185896.10	LAMP1	Senescence and Autophagy in Cancer	Lysosome; Tuberculosis; Phagosome	-1.5949
NP_000377.1	metabolic process;response to stimulus	catalytic activity;protein binding	642	ENSG00000108578.14	BLMH			1.539		NP_002207.2	metabolic process;regulation of biological process	catalytic activity;nucleotide binding;protein binding	80146	ENSG00000115652.14	UXS1			-1.5949
NP_064581.2	cell organization and biogenesis;metabolic process;response to stimulus	protein binding	56949	ENSG00000076924.11	XAB2		Spliceosome	1.539		NP_006199.2	cellular homeostasis;metabolic process;regulation of biological process;response to stimulus;transport	protein binding;structural molecule activity	8440	ENSG00000071051.13	NCK2	Pathogenic Escherichia coli infection; Brain-Derived Neurotrophic Factor (BDNF) signaling pathway; EGF/EGFR Signaling Pathway	ErbB signaling pathway; Pathogenic Escherichia coli infection; Axon guidance; T cell receptor signaling pathway	-1.5949
NP_001287939.1	metabolic process;response to stimulus	catalytic activity;metal ion binding;protein binding;RNA binding	91801	ENSG00000137760.14	ALKBH8			1.538		XP_011537000.1	defense response;metabolic process;regulation of biological process;response to stimulus	protein binding	9919		SEC16A			-1.5949
XP_011541131.1	cell death;cell organization and biogenesis;metabolic process;regulation of biological process;response to stimulus	catalytic activity;DNA binding;metal ion binding;protein binding	4297		KMT2A	Senescence and Autophagy in Cancer		1.538		NP_055779.2	cell organization and biogenesis;transport	catalytic activity;enzyme regulator activity;metal ion binding;nucleotide binding;protein binding;transporter activity	538	ENSG00000165240.18	ATP7A	Copper homeostasis	Mineral absorption; Platinum drug resistance	-1.59236
NP_001289937.1	metabolic process;regulation of biological process;response to stimulus	catalytic activity;protein binding	23564	ENSG00000233076.6; ENSG00000227317.6; ENSG00000213722.8; ENSG00000228128.6; ENSG00000225635.7; ENSG00000206395.8; ENSG00000226634.6	DDAH2			1.538		XP_005259313.1	cell death;cell organization and biogenesis;regulation of biological process	catalytic activity;metal ion binding;nucleotide binding;protein binding;signal transducer activity	4214	ENSG00000095015.5	MAP3K1	TNF alpha Signaling Pathway; Oxidative Damage; RIG-I-like Receptor Signaling; Cardiac Hypertrophic Response; DNA Damage Response (only ATM dependent); Interferon type I signaling pathways; EGF/EGFR Signaling Pathway; p38 MAPK Signaling Pathway; MAPK Signaling Pathway; Apoptosis; IL-1 signaling pathway; BMP Signaling Pathway in Eyelid Development; Angiopoietin Like Protein 8 Regulatory Pathway; St…	Neurotrophin signaling pathway; HTLV-I infection; Hepatitis B; RIG-I-like receptor signaling pathway; MAPK signaling pathway; Ubiquitin mediated proteolysis; GnRH signaling pathway	-1.59236
NP_060310.1	cell organization and biogenesis;metabolic process	RNA binding;structural molecule activity	54948	ENSG00000166902.4	MRPL16		Ribosome	1.537		NP_004835.2	regulation of biological process;response to stimulus	RNA binding	26010	ENSG00000196141.13	SPATS2L			-1.58983
NP_001243547.1	cell organization and biogenesis	protein binding;structural molecule activity	10844	ENSG00000130640.13	TUBGCP2			1.537		NP_009045.2	cell differentiation;cell organization and biogenesis;cellular component movement;defense response;metabolic process;regulation of biological process;response to stimulus;transport		56650	ENSG00000080822.16	CLDND1			-1.58983
NP_116114.1	metabolic process;transport	protein binding;RNA binding	84811	ENSG00000137656.11	BUD13			1.536		NP_872313.2	cell death;regulation of biological process;transport	transporter activity	6533	ENSG00000131389.16	SLC6A6	NRF2 pathway		-1.58983
NP_004035.2	metabolic process;response to stimulus	catalytic activity;protein binding	471	ENSG00000138363.14	ATIC	One Carbon Metabolism	One carbon pool by folate; Purine metabolism; Metabolic pathways; Antifolate resistance	1.535		NP_001308784.1	cell differentiation;cellular component movement;defense response;metabolic process;regulation of biological process;response to stimulus	enzyme regulator activity;protein binding	9826		ARHGEF11			-1.5873
NP_006392.1	cell organization and biogenesis;metabolic process;regulation of biological process	protein binding	10541	ENSG00000136938.8	ANP32B			1.535		NP_001269673.1		metal ion binding;protein binding	8572	ENSG00000131435.12	PDLIM4			-1.58228
NP_005794.1	cell organization and biogenesis;regulation of biological process;response to stimulus;transport	protein binding	10211	ENSG00000206379.12; ENSG00000230143.9; ENSG00000137312.14; ENSG00000206480.11; ENSG00000232280.9	FLOT1	Angiopoietin Like Protein 8 Regulatory Pathway; Insulin Signaling	Insulin signaling pathway	1.535		NP_002970.2	cell organization and biogenesis;metabolic process;regulation of biological process;transport	catalytic activity;motor activity;nucleotide binding;protein binding	84643	ENSG00000141200.7	KIF2B			-1.58228
XP_016867306.1	cell organization and biogenesis;metabolic process;regulation of biological process;response to stimulus	catalytic activity;DNA binding;protein binding;RNA binding	2146		EZH2			1.535		XP_011524311.1	cell communication;cell organization and biogenesis;metabolic process;regulation of biological process;response to stimulus		8406	ENSG00000101955.14	SRPX			-1.57978
XP_011521764.1	cell communication;cellular component movement;regulation of biological process;response to stimulus	protein binding;receptor activity;signal transducer activity	9289		GPR56	GPCRs, Other		1.534		NP_003900.1	metabolic process;regulation of biological process;response to stimulus;transport	catalytic activity;metal ion binding;protein binding	5033	ENSG00000122884.12	P4HA1		Metabolic pathways; Arginine and proline metabolism	-1.57978
NP_056091.1	cell organization and biogenesis;metabolic process;regulation of biological process	catalytic activity;metal ion binding;protein binding	23326	ENSG00000124422.11	USP22			1.531		XP_016880222.1	cell organization and biogenesis;regulation of biological process;transport	catalytic activity;metal ion binding;protein binding	593	ENSG00000248098.11	BCKDHA		Propanoate metabolism; Valine, leucine and isoleucine degradation; Metabolic pathways	-1.57978
NP_001129668.1	transport	protein binding;transporter activity	30000	ENSG00000105576.15	TNPO2			1.531		NP_002385.3	cell growth;cellular component movement;metabolic process;response to stimulus;transport	catalytic activity;transporter activity	517	ENSG00000135390.17	ATP5G2	Electron Transport Chain; Oxidative phosphorylation		-1.57729
XP_011541156.1	metabolic process;regulation of biological process	protein binding	4863		NPAT	Retinoblastoma (RB) in Cancer		1.53		NP_001123484.1	cell organization and biogenesis	catalytic activity;metal ion binding;protein binding	3155	ENSG00000117305.14	HMGCL	Synthesis and Degradation of Ketone Bodies; Amino Acid metabolism	Valine, leucine and isoleucine degradation; Butanoate metabolism; Synthesis and degradation of ketone bodies; Metabolic pathways; Peroxisome	-1.5748
NP_056271.3	metabolic process;regulation of biological process	protein binding;RNA binding	25920	ENSG00000188986.6	COBRA1			1.53		XP_011527867.1	metabolic process;regulation of biological process	protein binding	144402	ENSG00000139117.13	CPNE8			-1.57233
NP_055824.1	cell organization and biogenesis;development;metabolic process	catalytic activity;metal ion binding;protein binding	23024	ENSG00000121440.14	PDZRN3			1.528		NP_002284.3	cell organization and biogenesis;cellular component movement;metabolic process;regulation of biological process	protein binding;receptor activity;signal transducer activity	57085		AGTRAP			-1.57233
NP_006549.1	cell organization and biogenesis;metabolic process;regulation of biological process	protein binding;RNA binding	10656	ENSG00000131773.13	KHDRBS3			1.528		NP_005167.2	cell organization and biogenesis;metabolic process;transport	catalytic activity;nucleotide binding;protein binding	10670	ENSG00000155876.5	RRAGA	Target Of Rapamycin (TOR) Signaling	mTOR signaling pathway	-1.56986
NP_005044.1	metabolic process;regulation of biological process;response to stimulus	DNA binding;protein binding	5886	ENSG00000179262.9	RAD23A		Nucleotide excision repair; Protein processing in endoplasmic reticulum	1.526		NP_075053.2	cellular homeostasis;regulation of biological process;response to stimulus;transport	catalytic activity;protein binding	1508	ENSG00000164733.20	CTSB		Antigen processing and presentation; NOD-like receptor signaling pathway; Apoptosis; Lysosome; Renin secretion	-1.5674
NP_001290453.1	cell organization and biogenesis	catalytic activity;nucleotide binding;structural molecule activity	84617	ENSG00000176014.12	TUBB6	Pathogenic Escherichia coli infection; Parkin-Ubiquitin Proteasomal System pathway	Phagosome; Pathogenic Escherichia coli infection; Gap junction	1.526		XP_011531155.1	metabolic process;regulation of biological process;response to stimulus	protein binding	79188	ENSG00000170876.7	TMEM43			-1.5674
NP_001258766.1		metal ion binding;protein binding	5955	ENSG00000117906.13	RCN2			1.523		NP_443117.3	transport	catalytic activity;nucleotide binding;RNA binding	8634	ENSG00000137996.12	RTCA			-1.5674
NP_002848.1	cell organization and biogenesis;metabolic process;regulation of biological process;transport	protein binding	5824	ENSG00000162735.18	PEX19		Peroxisome	1.523		NP_000043.4	cell differentiation;cell organization and biogenesis;cellular homeostasis;metabolic process;regulation of biological process;response to stimulus;transport	catalytic activity	55830	ENSG00000016864.18	GLT8D1			-1.5674
XP_005265978.1	metabolic process	RNA binding;structural molecule activity	51121		RPL26L1			1.523		NP_001339425.1	cell communication;metabolic process;regulation of biological process;response to stimulus	catalytic activity;enzyme regulator activity;protein binding	1121	ENSG00000188419.13	CHM			-1.56495
XP_016868179.1	cell division;cell organization and biogenesis;regulation of biological process	protein binding	8379		MAD1L1	Cell Cycle		1.522		NP_005886.2	metabolic process;regulation of biological process;transport	catalytic activity;protein binding	4758	ENSG00000234343.6; ENSG00000227129.6; ENSG00000223957.6; ENSG00000234846.7; ENSG00000184494.8; ENSG00000227315.7; ENSG00000204386.10; ENSG00000228691.6	NEU1	Regulation of toll-like receptor signaling pathway	Sphingolipid metabolism; Lysosome; Other glycan degradation	-1.56495
NP_001257330.1	metabolic process;regulation of biological process;response to stimulus	DNA binding;metal ion binding;protein binding;receptor activity;signal transducer activity	6257	ENSG00000228333.9; ENSG00000204231.10; ENSG00000231321.9; ENSG00000227322.11; ENSG00000235712.10; ENSG00000206289.11	RXRB	Vitamin D Metabolism; Nuclear Receptors; PPAR signaling pathway; Vitamin A and Carotenoid Metabolism		1.521		XP_011543255.1	metabolic process	catalytic activity;metal ion binding;nucleotide binding;protein binding;RNA binding	4938	ENSG00000089127.12	OAS1	Type II interferon signaling (IFNG)	Influenza A; NOD-like receptor signaling pathway; Herpes simplex infection; Hepatitis C; Measles	-1.56495
NP_001092108.1	metabolic process;regulation of biological process;response to stimulus	catalytic activity;metal ion binding;protein binding	254225	ENSG00000166439.5	RNF169			1.521		NP_001240804.1	cell organization and biogenesis;metabolic process	protein binding;RNA binding	51535		PPHLN1			-1.56495
NP_060667.2	metabolic process;regulation of biological process	DNA binding;metal ion binding;protein binding	55734	ENSG00000020256.19	ZFP64			1.521		NP_065779.1	metabolic process;transport	protein binding	1041		CDSN			-1.56495
XP_005271923.1	cell organization and biogenesis;metabolic process;regulation of biological process	catalytic activity;DNA binding;nucleotide binding;protein binding	1105		CHD1			1.52		NP_710154.1	response to stimulus	catalytic activity;motor activity;protein binding	10579		TACC2			-1.5625
NP_001609.2	cell death;cell differentiation;cell organization and biogenesis;metabolic process;regulation of biological process;response to stimulus	catalytic activity;DNA binding;metal ion binding;nucleotide binding;protein binding;RNA binding	142	ENSG00000143799.12	PARP1	Corticotropin-releasing hormone signaling pathway; NAD+ biosynthetic pathways; NAD metabolism, sirtuins and aging; Fas Ligand (FasL) pathway and Stress induction of Heat Shock Proteins (HSP) regulation; NAD+ metabolism; Nanoparticle triggered regulated necrosis	Apoptosis; NF-kappa B signaling pathway; Base excision repair	1.519		NP_001123514.1	cell organization and biogenesis;metabolic process	protein binding	220416	ENSG00000173988.12	LRRC63			-1.5625
XP_011521078.1	regulation of biological process	protein binding;structural molecule activity	9894		TELO2			1.519		XP_005269447.1	cell organization and biogenesis;cell proliferation;cellular component movement;regulation of biological process;transport	catalytic activity;nucleotide binding	2182	ENSG00000068366.19	ACSL4	PPAR signaling pathway; Fatty Acid Biosynthesis; Mitochondrial LC-Fatty Acid Beta-Oxidation; Fatty Acid Beta Oxidation	Fatty acid metabolism; Fatty acid degradation; Metabolic pathways; PPAR signaling pathway; Peroxisome; Adipocytokine signaling pathway; Fatty acid biosynthesis	-1.55763
XP_016873329.1	metabolic process;regulation of biological process;transport	catalytic activity;protein binding	5049		PAFAH1B2			1.518		NP_000182.2	cell organization and biogenesis;metabolic process;response to stimulus	protein binding	1	ENSG00000121410.11	A1BG			-1.55763
NP_115867.2	cell organization and biogenesis;metabolic process		64978	ENSG00000204316.12	MRPL38			1.518		NP_061117.2	cell death;metabolic process;regulation of biological process;response to stimulus	catalytic activity;protein binding	1384		CRAT	Fatty Acid Beta Oxidation		-1.55763
NP_003931.2	cell differentiation;cell proliferation;metabolic process;regulation of biological process	catalytic activity;metal ion binding;protein binding	8975	ENSG00000058056.8	USP13			1.517		NP_570602.2	transport	protein binding	55604		LRRC16A			-1.55763
XP_016855583.1	cell division;cell organization and biogenesis;cell proliferation;development;metabolic process	protein binding	10726		NUDC			1.516		NP_004986.1	cell differentiation;cell organization and biogenesis;cell proliferation;cellular component movement;metabolic process;regulation of biological process;response to stimulus	enzyme regulator activity;protein binding	25998		IBTK			-1.55763
NP_002405.1	regulation of biological process	protein binding	4267	ENSG00000002586.18	CD99		Leukocyte transendothelial migration; Cell adhesion molecules (CAMs)	1.516		NP_001340158.1	cell organization and biogenesis;regulation of biological process;response to stimulus	metal ion binding;protein binding	10085	ENSG00000164176.12	EDIL3			-1.5528
NP_005726.1	transport	nucleotide binding;protein binding	10120	ENSG00000115073.7	ACTR1B			1.516		XP_011532633.1	metabolic process;regulation of biological process;response to stimulus	protein binding	8412	ENSG00000137936.16	BCAR3			-1.5528
NP_000050.2	cell organization and biogenesis;cell proliferation;metabolic process;regulation of biological process;response to stimulus	catalytic activity;DNA binding;protein binding	675		BRCA2		Fanconi anemia pathway; Homologous recombination; Pathways in cancer; Breast cancer; Pancreatic cancer	1.516		NP_000055.2	cell organization and biogenesis;defense response;metabolic process;regulation of biological process;response to stimulus;transport	protein binding;receptor activity;signal transducer activity	9180		OSMR	Oncostatin M Signaling Pathway		-1.55039
NP_001137251.1	cell organization and biogenesis;cellular component movement;regulation of biological process;transport	protein binding	28981	ENSG00000122970.15	IFT81			1.516		NP_058132.2	cell organization and biogenesis;defense response;metabolic process;regulation of biological process;response to stimulus	protein binding	10956		OS9			-1.54799
NP_054886.2	metabolic process;regulation of biological process	protein binding;RNA binding	29080	ENSG00000133773.11	CCDC59			1.515		NP_002347.5	cell organization and biogenesis;regulation of biological process		153339	ENSG00000174695.9	TMEM167A			-1.54799
NP_005785.1	cell differentiation;metabolic process;regulation of biological process;response to stimulus	catalytic activity;protein binding	10202	ENSG00000100867.14	DHRS2			1.514		NP_001307570.1	cell differentiation;cell organization and biogenesis;cell proliferation;regulation of biological process;transport	catalytic activity;protein binding	11059	ENSG00000123124.13	WWP1	TGF-beta Signaling Pathway	Ubiquitin mediated proteolysis; Endocytosis	-1.5456
NP_001171481.1	cell organization and biogenesis;metabolic process;regulation of biological process;response to stimulus	catalytic activity;DNA binding;protein binding	8318	ENSG00000093009.9	CDC45	DNA Replication; G1 to S cell cycle control; Retinoblastoma (RB) in Cancer; Cell Cycle		1.513		NP_705898.1		catalytic activity;enzyme regulator activity;protein binding	2730	ENSG00000023909.9	GCLM	One carbon metabolism and related pathways; NRF2 pathway; Trans-sulfuration and one carbon metabolism; Glutathione metabolism; Amino Acid metabolism; Photodynamic therapy-induced NFE2L2 (NRF2) survival signaling; Trans-sulfuration pathway; Transcriptional activation by NRF2	Metabolic pathways; Cysteine and methionine metabolism; Glutathione metabolism	-1.54321
NP_057146.1	cell organization and biogenesis;metabolic process	protein binding	51647	ENSG00000166595.11	FAM96B			1.513		NP_808881.3	metabolic process;regulation of biological process;response to stimulus	DNA binding;protein binding	9330	ENSG00000119041.10	GTF3C3			-1.54321
NP_056238.2	metabolic process	catalytic activity;metal ion binding;protein binding	60496	ENSG00000149313.10	AASDHPPT		Pantothenate and CoA biosynthesis	1.512		NP_000908.2	cell organization and biogenesis;metabolic process	protein binding;transporter activity	55652		SLC48A1			-1.54321
NP_002493.3	cell differentiation;cell organization and biogenesis;defense response;metabolic process;regulation of biological process;response to stimulus	DNA binding;protein binding	4791	ENSG00000077150.18	NFKB2	TNF alpha Signaling Pathway; Toll-like receptor signaling pathway; Toll-like Receptor Signaling; Sudden Infant Death Syndrome (SIDS) Susceptibility Pathways; Photodynamic therapy-induced NF-kB survival signaling; RANKL/RANK (Receptor activator of NFKB (ligand)) Signaling Pathway; Regulation of toll-like receptor signaling pathway; Folate Metabolism; Selenium Micronutrient Network; ApoE and miR-14…		1.512		NP_001035272.1		antioxidant activity;catalytic activity;enzyme regulator activity;metal ion binding;protein binding;structural molecule activity;transporter activity	348		APOE	Apoptosis-related network due to altered Notch3 in ovarian cancer; Statin Pathway; Vitamin B12 Metabolism		-1.53846
XP_011519396.1	metabolic process;regulation of biological process;response to stimulus	catalytic activity;protein binding	55757		UGGT2			1.512		NP_001127839.2	metabolic process;transport	protein binding	822	ENSG00000042493.15	CAPG	TYROBP Causal Network		-1.5361
NP_055601.2	cell organization and biogenesis;regulation of biological process;response to stimulus	protein binding	9828	ENSG00000110237.3	ARHGEF17			1.512		NP_115948.4	cell division;cell organization and biogenesis;cellular component movement;regulation of biological process;transport	catalytic activity	9394	ENSG00000136720.6	HS6ST1	Metapathway biotransformation	Glycosaminoglycan biosynthesis - heparan sulfate / heparin	-1.5361
XP_005264449.1	metabolic process;regulation of biological process;transport	enzyme regulator activity;protein binding	550		AUP1			1.51		NP_001009894.2	cell differentiation	catalytic activity;nucleotide binding;protein binding	817		CAMK2D	Cardiac Hypertrophic Response; Physiological and Pathological Hypertrophy of the Heart; Myometrial Relaxation and Contraction Pathways; MicroRNAs in cardiomyocyte hypertrophy; Calcium Regulation in the Cardiac Cell		-1.5361
NP_001119584.1	cell communication;cell death;cell differentiation;cell organization and biogenesis;cell proliferation;development;metabolic process;regulation of biological process;response to stimulus	catalytic activity;DNA binding;metal ion binding;nucleotide binding;protein binding;RNA binding	7157	ENSG00000141510.16	TP53	Apoptosis Modulation and Signaling; Copper homeostasis; Fluoropyrimidine Activity; Spinal Cord Injury; ErbB Signaling Pathway; Metastatic brain tumor; Wnt Signaling Pathway and Pluripotency; miRNA Regulation of DNA Damage Response; TGF-beta Signaling Pathway; DNA Damage Response (only ATM dependent); Cell Cycle; Bladder Cancer; G1 to S cell cycle control; Retinoblastoma (RB) in Cancer; Pathways A…	Chronic myeloid leukemia; Prostate cancer; Measles; PI3K-Akt signaling pathway; Central carbon metabolism in cancer; Breast cancer; Transcriptional misregulation in cancer; Endocrine resistance; Non-small cell lung cancer; Apoptosis; Thyroid cancer; Epstein-Barr virus infection; Glioma; Bladder cancer; Platinum drug resistance; Pancreatic cancer; Pathways in cancer; Sphingolipid signaling pathway…	1.508		XP_011541606.1	defense response;metabolic process;response to stimulus;transport	protein binding;signal transducer activity	22943	ENSG00000107984.9	DKK1	Wnt/beta-catenin Signaling Pathway in Leukemia; Endoderm Differentiation; Primary Focal Segmental Glomerulosclerosis FSGS; VEGFA-VEGFR2 Signaling Pathway; EDA Signalling in Hair Follicle Development; Mesodermal Commitment Pathway; Differentiation Pathway; Cardiac Progenitor Differentiation; Role of Osx and miRNAs in tooth development	Wnt signaling pathway	-1.53374
XP_016868733.1	transport	protein binding;transporter activity	23039		XPO7			1.508		NP_115497.4	metabolic process;transport	protein binding	57706		DENND1A			-1.53374
NP_001189414.1	metabolic process	nucleotide binding	100529241	ENSG00000270757.1	HSPE1-MOB4			1.508		XP_016874924.1	metabolic process;regulation of biological process	catalytic activity;motor activity;nucleotide binding;protein binding	4646		MYO6	VEGFA-VEGFR2 Signaling Pathway		-1.52905
NP_065801.1	metabolic process;regulation of biological process;transport	protein binding;RNA binding;transporter activity	57510	ENSG00000124571.17	XPO5	miRNA Biogenesis; RNA interference	RNA transport	1.507		NP_001265210.1	metabolic process		55108	ENSG00000160058.18	BSDC1			-1.52672
NP_055565.3	cell organization and biogenesis;cell proliferation;cellular component movement;metabolic process;regulation of biological process	catalytic activity;protein binding	9787	ENSG00000126787.12	DLGAP5			1.507		XP_011540102.1	regulation of biological process;response to stimulus	catalytic activity;protein binding;RNA binding	8871	ENSG00000078269.14	SYNJ2		Inositol phosphate metabolism; Metabolic pathways; Phosphatidylinositol signaling system	-1.52439
NP_001892.1	cell communication;cell differentiation;cell proliferation;cellular component movement;metabolic process;regulation of biological process;response to stimulus;transport	protein binding	1490		CTGF	VEGFA-VEGFR2 Signaling Pathway	Hippo signaling pathway	1.506		NP_001544.1	metabolic process;regulation of biological process;response to stimulus		90231	ENSG00000116685.15	KIAA2013			-1.52439
XP_016883301.1	metabolic process;regulation of biological process;response to stimulus	catalytic activity;metal ion binding;nucleotide binding;protein binding;signal transducer activity	2778		GNAS	Human Thyroid Stimulating Hormone (TSH) signaling pathway; Estrogen signaling pathway; Myometrial Relaxation and Contraction Pathways; Corticotropin-releasing hormone signaling pathway; Serotonin Receptor 4/6/7 and NR3C Signaling; Calcium Regulation in the Cardiac Cell; G Protein Signaling Pathways		1.505		NP_776195.2		catalytic activity;protein binding	58505	ENSG00000198856.12	OSTC			-1.52439
NP_001153239.1	cell differentiation;development	protein binding	28969	ENSG00000136261.14	BZW2			1.505		NP_001138427.1		protein binding	22905	ENSG00000072134.15	EPN2		Endocytosis	-1.52207
NP_002795.2	metabolic process;regulation of biological process;response to stimulus;transport	catalytic activity;enzyme regulator activity;nucleotide binding;protein binding	5702	ENSG00000165916.8	PSMC3	Proteasome Degradation; Parkin-Ubiquitin Proteasomal System pathway	Epstein-Barr virus infection; Proteasome	1.504		NP_001186621.1	cellular homeostasis;transport	protein binding	3490	ENSG00000163453.11	IGFBP7	Simplified Interaction Map Between LOXL4 and Oxidative Stress Pathway; Senescence and Autophagy in Cancer; VEGFA-VEGFR2 Signaling Pathway		-1.52207
NP_001120665.1	metabolic process;regulation of biological process	DNA binding;metal ion binding;protein binding;RNA binding	7555	ENSG00000169714.16	CNBP			1.504		NP_002148.1	cell differentiation;metabolic process;regulation of biological process;response to stimulus	protein binding;structural molecule activity	10542	ENSG00000134248.13	LAMTOR5		mTOR signaling pathway; Hepatitis B	-1.52207
NP_003972.1	cell organization and biogenesis;regulation of biological process	protein binding	9055		PRC1			1.504		NP_006127.1	cell organization and biogenesis;cellular component movement;coagulation;defense response;regulation of biological process;response to stimulus;transport	nucleotide binding;protein binding	54809	ENSG00000205413.7	SAMD9			-1.51976
NP_001135442.1	cell death;cell organization and biogenesis;metabolic process;regulation of biological process;response to stimulus	enzyme regulator activity;protein binding;signal transducer activity	1616		DAXX	p38 MAPK Signaling Pathway; Fas Ligand (FasL) pathway and Stress induction of Heat Shock Proteins (HSP) regulation; Amyotrophic lateral sclerosis (ALS); MAPK Signaling Pathway; Androgen receptor signaling pathway		1.504		NP_001273494.1		catalytic activity;metal ion binding;nucleotide binding;protein binding	3716	ENSG00000162434.11	JAK1	Prolactin Signaling Pathway; Human Thyroid Stimulating Hormone (TSH) signaling pathway; Interferon type I signaling pathways; EGF/EGFR Signaling Pathway; IL-6 signaling pathway; ESC Pluripotency Pathways; IL-7 Signaling Pathway; TCA Cycle Nutrient Utilization and Invasiveness of Ovarian Cancer; IL-2 Signaling Pathway; Interleukin-11 Signaling Pathway; IL17 signaling pathway; Leptin signaling path…	HTLV-I infection; Epstein-Barr virus infection; NOD-like receptor signaling pathway; Influenza A; Jak-STAT signaling pathway; Tuberculosis; Hepatitis B; Viral carcinogenesis; Hepatitis C; Leishmaniasis; Measles; Pancreatic cancer; Toxoplasmosis; Osteoclast differentiation; PI3K-Akt signaling pathway; EGFR tyrosine kinase inhibitor resistance; Th1 and Th2 cell differentiation; Signaling pathways r…	-1.51976
NP_078846.2	metabolic process;regulation of biological process	catalytic activity	79621	ENSG00000136104.19	RNASEH2B		DNA replication	1.503		XP_011507442.1	regulation of biological process;response to stimulus		91298	ENSG00000133641.17	C12orf29			-1.51976
NP_057370.1	cell organization and biogenesis;metabolic process	catalytic activity;protein binding	51181	ENSG00000169738.7	DCXR		Pentose and glucuronate interconversions; Metabolic pathways	1.503		NP_000475.1	cell communication;cell death;cell growth;cell organization and biogenesis;cellular component movement;cellular homeostasis;defense response;metabolic process;regulation of biological process;response to stimulus;transport	catalytic activity;enzyme regulator activity;protein binding;receptor activity	4179	ENSG00000117335.19	CD46	Complement and Coagulation Cascades		-1.51976
XP_011532404.1	cell organization and biogenesis;metabolic process;regulation of biological process	catalytic activity;DNA binding;metal ion binding;protein binding	7862		BRPF1			1.501		NP_003329.1	metabolic process;regulation of biological process;response to stimulus	catalytic activity;protein binding	11070	ENSG00000126062.3	TMEM115			-1.51976
XP_016869440.1	metabolic process;regulation of biological process	catalytic activity;metal ion binding;protein binding;RNA binding	90459		ERI1			1.501		XP_005263919.1	regulation of biological process;transport	enzyme regulator activity;metal ion binding	3268		AGFG2			-1.51976
NP_060354.4	cell organization and biogenesis;metabolic process;regulation of biological process	enzyme regulator activity;protein binding;RNA binding	54984	ENSG00000254093.8	PINX1			1.5		NP_003651.1	cellular component movement;regulation of biological process;transport	protein binding	388552	ENSG00000189114.6	BLOC1S3			-1.51976
NP_066918.2	metabolic process;transport	transporter activity	8884	ENSG00000138074.14	SLC5A6	NRF2 pathway	Vitamin digestion and absorption	1.499		NP_758869.1	defense response;metabolic process;regulation of biological process;response to stimulus	metal ion binding;protein binding	6281	ENSG00000197747.8	S100A10	Prostaglandin Synthesis and Regulation		-1.51745
XP_005260587.1	cell death;cell differentiation;cell organization and biogenesis;metabolic process;regulation of biological process;response to stimulus	catalytic activity;enzyme regulator activity;metal ion binding;nucleotide binding;protein binding	6789		STK4			1.499		NP_954657.1	cell death;cell organization and biogenesis;regulation of biological process;response to stimulus;transport	protein binding	51019	ENSG00000120860.10	CCDC53		Endocytosis	-1.51745
NP_005633.2	cell organization and biogenesis;metabolic process;regulation of biological process;response to stimulus;transport	DNA binding;protein binding	6879	ENSG00000178913.7	TAF7	Eukaryotic Transcription Initiation	Basal transcription factors	1.499		NP_001310435.1	regulation of biological process;response to stimulus	enzyme regulator activity	7035	ENSG00000003436.15	TFPI	Complement and Coagulation Cascades; Integrated Breast Cancer Pathway	Complement and coagulation cascades	-1.51745
NP_004468.1	metabolic process	protein binding;RNA binding	2483	ENSG00000283153.1; ENSG00000283630.1; ENSG00000109536.11; ENSG00000275145.3	FRG1			1.498		NP_036374.1	cell organization and biogenesis;development;regulation of biological process;response to stimulus	metal ion binding;protein binding	84333	ENSG00000180628.14	PCGF5		Signaling pathways regulating pluripotency of stem cells	-1.51745
NP_000845.2	metabolic process	catalytic activity;protein binding	2953	ENSG00000277897.2	GSTT2	NRF2 pathway; Oxidative Stress; Metapathway biotransformation; Glutathione metabolism	Metabolism of xenobiotics by cytochrome P450; Platinum drug resistance; Drug metabolism - cytochrome P450; Glutathione metabolism; Chemical carcinogenesis	1.498		NP_003786.1	cell organization and biogenesis;metabolic process;regulation of biological process;response to stimulus;transport	protein binding;transporter activity	196527	ENSG00000177119.15	ANO6			-1.51515
NP_001303897.1	cell organization and biogenesis;regulation of biological process;transport	protein binding	90355	ENSG00000181751.9	C5orf30			1.497		NP_001180418.1	metabolic process;regulation of biological process	protein binding	65980	ENSG00000028310.17	BRD9			-1.51515
NP_110517.2	cell death;metabolic process;regulation of biological process	protein binding	56259	ENSG00000132792.18	CTNNBL1		Spliceosome	1.497		NP_001289617.1	cell communication;cell organization and biogenesis;cellular homeostasis;metabolic process;regulation of biological process;response to stimulus;transport	catalytic activity;metal ion binding;protein binding	51564		HDAC7	Cardiac Hypertrophic Response; Cell Cycle; VEGFA-VEGFR2 Signaling Pathway; MicroRNAs in cardiomyocyte hypertrophy		-1.51515
NP_001058.2	cell differentiation;cell division;cell organization and biogenesis;metabolic process;regulation of biological process;response to stimulus	catalytic activity;DNA binding;metal ion binding;nucleotide binding;protein binding;RNA binding	7153	ENSG00000131747.14	TOP2A	Retinoblastoma (RB) in Cancer; Gastric Cancer Network 1; Gastric cancer network 2	Platinum drug resistance	1.496		NP_001243211.1	cell death;cell differentiation;cell organization and biogenesis;regulation of biological process;response to stimulus	protein binding	830	ENSG00000198898.13	CAPZA2		Endocytosis	-1.51286
NP_037438.2	regulation of biological process;response to stimulus;transport	protein binding	29907	ENSG00000110025.12	SNX15			1.496		NP_057329.3	metabolic process	protein binding	92689	ENSG00000197712.11	FAM114A1			-1.51057
NP_059965.2	cell differentiation;metabolic process;regulation of biological process;response to stimulus	RNA binding	55544	ENSG00000132819.16	RBM38			1.494		NP_000700.1	metabolic process	DNA binding;protein binding;RNA binding	3149		HMGB3			-1.51057
NP_001291493.1	cell organization and biogenesis;regulation of biological process;response to stimulus	nucleotide binding;protein binding	54471	ENSG00000100335.13	SMCR7L			1.494		NP_001333475.1	metabolic process;transport	catalytic activity;nucleotide binding;protein binding	4524	ENSG00000177000.10	MTHFR	Folate Metabolism; One carbon metabolism and related pathways; One carbon donor; Folate-Alcohol and Cancer Pathway; One Carbon Metabolism; Selenium Micronutrient Network; Trans-sulfuration and one carbon metabolism; Fluoropyrimidine Activity; Vitamin B12 Metabolism		-1.51057
NP_001310552.1		catalytic activity;nucleotide binding;RNA binding	29889		GNL2			1.493		NP_064601.3	metabolic process	protein binding	10916	ENSG00000102316.16	MAGED2			-1.5083
XP_011539625.1		protein binding	339448		C1orf174			1.493		NP_004595.2	cell organization and biogenesis;regulation of biological process;response to stimulus;transport	protein binding;RNA binding;structural molecule activity	4478		MSN	Regulation of Actin Cytoskeleton; AGE/RAGE pathway		-1.5083
NP_996670.1	cell organization and biogenesis;cell proliferation;metabolic process;regulation of biological process;response to stimulus	protein binding	10933	ENSG00000185787.14	MORF4L1	Pathways Affected in Adenoid Cystic Carcinoma		1.493		XP_005257400.1	cell death;cell differentiation;metabolic process	protein binding;structural molecule activity;transporter activity	144501	ENSG00000167767.13	KRT80			-1.5083
NP_006074.2	metabolic process;regulation of biological process	protein binding	3550	ENSG00000113141.17	IK			1.492		NP_056138.1	cell differentiation;metabolic process;regulation of biological process;response to stimulus	catalytic activity;nucleotide binding	55902		ACSS2	Fatty Acid Biosynthesis; Amino acid conjugation of benzoic acid; Fatty Acid Beta Oxidation		-1.50602
NP_031385.2	metabolic process;regulation of biological process;transport	protein binding;RNA binding	22794	ENSG00000108349.16	CASC3		mRNA surveillance pathway; RNA transport	1.492		NP_001191732.1	cell organization and biogenesis;cellular component movement;cellular homeostasis;coagulation;regulation of biological process;response to stimulus;transport	protein binding;transporter activity	81539	ENSG00000111371.15	SLC38A1	Synaptic Vesicle Pathway		-1.50602
NP_006793.1	cell organization and biogenesis;metabolic process	metal ion binding;protein binding;RNA binding	10946	ENSG00000183431.11	SF3A3	Exercise-induced Circadian Regulation; mRNA Processing	Spliceosome	1.491		XP_005263588.1		catalytic activity;protein binding	79807	ENSG00000138780.14	GSTCD	Metapathway biotransformation		-1.50602
NP_001243804.1	cell division;cell organization and biogenesis;metabolic process	protein binding	55143	ENSG00000134690.10	CDCA8			1.491		NP_116265.1	cell organization and biogenesis;cellular component movement;metabolic process;regulation of biological process;response to stimulus	metal ion binding;protein binding	10133	ENSG00000123240.16	OPTN			-1.50376
NP_060242.2	regulation of biological process;transport	enzyme regulator activity;protein binding	55633	ENSG00000065491.8	TBC1D22B			1.49		NP_001633.1	metabolic process;regulation of biological process;response to stimulus;transport	metal ion binding;nucleotide binding;protein binding	79443	ENSG00000163820.14	FYCO1			-1.50376
NP_001127965.1	cell communication;metabolic process;response to stimulus;transport		100188893	ENSG00000214736.7	TOMM6			1.49		NP_000867.2	cell organization and biogenesis;regulation of biological process;response to stimulus;transport	catalytic activity;metal ion binding	283209		PGM2L1			-1.50376
NP_001129580.2			203069		R3HCC1			1.49		XP_011517184.1	regulation of biological process;transport	catalytic activity;transporter activity	84061	ENSG00000102158.19	MAGT1			-1.50376
XP_011512137.1	metabolic process	catalytic activity;metal ion binding	29063		ZCCHC4			1.49		NP_001340778.1		protein binding	63898	ENSG00000104611.11	SH2D4A			-1.50376
NP_644815.1	cell division;metabolic process;regulation of biological process	protein binding	246184	ENSG00000176386.8	CDC26		HTLV-I infection; Cell cycle; Progesterone-mediated oocyte maturation; Oocyte meiosis; Ubiquitin mediated proteolysis	1.489		NP_055129.2	defense response;metabolic process;regulation of biological process;response to stimulus	catalytic activity;metal ion binding	9334	ENSG00000158470.5	B4GALT5		Mucin type O-glycan biosynthesis	-1.50376
NP_002256.2	cell organization and biogenesis;cellular component movement;metabolic process;regulation of biological process;response to stimulus;transport	metal ion binding;protein binding;RNA binding;transporter activity	3837	ENSG00000108424.9	KPNB1	Sterol Regulatory Element-Binding Proteins (SREBP) signalling	RNA transport	1.487		NP_036560.1	cell organization and biogenesis;cellular homeostasis;regulation of biological process;response to stimulus	catalytic activity;enzyme regulator activity;protein binding	718	ENSG00000125730.16	C3	TYROBP Causal Network; Complement and Coagulation Cascades; Allograft Rejection; Complement Activation	Complement and coagulation cascades; Tuberculosis; Viral carcinogenesis; Herpes simplex infection; Phagosome; Leishmaniasis; Legionellosis; Systemic lupus erythematosus; Pertussis; Chagas disease (American trypanosomiasis); Staphylococcus aureus infection	-1.5015
NP_001265362.1	cell organization and biogenesis;cell proliferation;coagulation;metabolic process;regulation of biological process;response to stimulus	catalytic activity;enzyme regulator activity;nucleotide binding;protein binding	5573	ENSG00000108946.14	PRKAR1A	Mesodermal Commitment Pathway; Sudden Infant Death Syndrome (SIDS) Susceptibility Pathways; Myometrial Relaxation and Contraction Pathways; miRs in Muscle Cell Differentiation; Calcium Regulation in the Cardiac Cell; G Protein Signaling Pathways	Insulin signaling pathway	1.487		XP_016885023.1	cell organization and biogenesis;regulation of biological process;response to stimulus		440026	ENSG00000166471.10	TMEM41B			-1.5015
NP_001138847.1	metabolic process;regulation of biological process;response to stimulus	catalytic activity;metal ion binding	121642	ENSG00000189046.10	ALKBH2			1.487		NP_036479.1	cell differentiation;defense response;metabolic process;regulation of biological process;response to stimulus	enzyme regulator activity;protein binding	3700	ENSG00000055955.15	ITIH4			-1.49925
XP_011528773.1	cell organization and biogenesis;response to stimulus;transport	metal ion binding;protein binding	85377		MICALL1			1.487		NP_001651.1	cellular component movement;metabolic process;regulation of biological process;response to stimulus;transport	transporter activity	55151	ENSG00000095209.11	TMEM38B			-1.49925
NP_055888.1	cell differentiation;cell organization and biogenesis;regulation of biological process	enzyme regulator activity;protein binding	23094	ENSG00000105738.10	SIPA1L3		Rap1 signaling pathway	1.487		NP_001258535.1	cell differentiation;cell organization and biogenesis;regulation of biological process	catalytic activity;metal ion binding	9941	ENSG00000157036.12	EXOG			-1.49925
NP_003698.1	cell division;cell organization and biogenesis;metabolic process;regulation of biological process;response to stimulus	catalytic activity;nucleotide binding;protein binding	8607	ENSG00000175792.11	RUVBL1	Gastric Cancer Network 1	Wnt signaling pathway	1.486		NP_001004720.1	cell organization and biogenesis;cellular component movement;regulation of biological process;response to stimulus	catalytic activity;metal ion binding;protein binding	1535	ENSG00000051523.10	CYBA	TNF alpha Signaling Pathway; Oxidative Stress; Microglia Pathogen Phagocytosis Pathway	Leishmaniasis; Leukocyte transendothelial migration; NOD-like receptor signaling pathway; Phagosome; Osteoclast differentiation	-1.49925
NP_071394.2	metabolic process;regulation of biological process;response to stimulus	DNA binding;protein binding	63967	ENSG00000092853.13	CLSPN			1.486		NP_002618.1	metabolic process	protein binding	22879	ENSG00000103111.14	MON1B			-1.49925
NP_056005.1	regulation of biological process;response to stimulus	protein binding	23234	ENSG00000213551.4	DNAJC9			1.484		NP_001193881.1	cellular component movement;metabolic process;transport	catalytic activity;protein binding	80314	ENSG00000120616.15	EPC1			-1.49925
NP_001029345.2	metabolic process	catalytic activity	160428	ENSG00000136010.13	ALDH1L2		One carbon pool by folate	1.484		NP_001265319.1	transport	catalytic activity;metal ion binding;protein binding	4281		MID1			-1.49701
NP_036457.1	cell division;cell organization and biogenesis;cell proliferation;regulation of biological process	protein binding;RNA binding	22919	ENSG00000101367.8	MAPRE1	Regulation of Microtubule Cytoskeleton		1.483		NP_055422.1	metabolic process;response to stimulus	protein binding;receptor activity	26020		LRP10			-1.49477
NP_002096.1	cell organization and biogenesis;metabolic process;regulation of biological process;response to stimulus	DNA binding;protein binding	3014	ENSG00000188486.3	H2AFX	DNA Damage Response; Proteasome Degradation; miRNA Regulation of DNA Damage Response; miRNAs involved in DNA damage response; ATM Signaling Network in Development and Disease	Systemic lupus erythematosus; Alcoholism	1.483		NP_004798.3	metabolic process	protein binding	56005	ENSG00000074842.7	MYDGF			-1.49254
NP_078908.1	cell organization and biogenesis;metabolic process;regulation of biological process	catalytic activity;DNA binding;metal ion binding;protein binding	79685	ENSG00000164576.11	SAP30L			1.483		XP_011512026.1	cell organization and biogenesis;cellular component movement;metabolic process;regulation of biological process;response to stimulus;transport	catalytic activity;nucleotide binding;protein binding	5447	ENSG00000127948.15	POR	Oxidation by Cytochrome P450		-1.49254
NP_060597.4	cell organization and biogenesis;metabolic process	catalytic activity;metal ion binding;RNA binding	60528	ENSG00000006744.18	ELAC2		RNA transport	1.482		XP_016875227.1	cell organization and biogenesis;cellular component movement;regulation of biological process;response to stimulus	enzyme regulator activity	3698	ENSG00000151655.18	ITIH2			-1.49254
NP_002660.1	cell organization and biogenesis;metabolic process;regulation of biological process	catalytic activity;protein binding	5356	ENSG00000171566.11	PLRG1		Spliceosome	1.482		NP_001291672.1	cell death;cell organization and biogenesis;metabolic process;regulation of biological process;response to stimulus	protein binding	285966	ENSG00000170379.19	TCAF2			-1.49254
XP_005248950.1	cell differentiation;metabolic process;regulation of biological process;response to stimulus	receptor activity;signal transducer activity	221395		GPR116	GPCRs, Other		1.481		NP_006561.1	cell communication;cell death;metabolic process;regulation of biological process;response to stimulus	catalytic activity;metal ion binding	8703	ENSG00000158850.14	B4GALT3		Glycosaminoglycan biosynthesis - keratan sulfate; N-Glycan biosynthesis; Other types of O-glycan biosynthesis; Metabolic pathways; Glycosphingolipid biosynthesis - lacto and neolacto series	-1.49254
NP_001271.1	cell organization and biogenesis;regulation of biological process;response to stimulus	protein binding;RNA binding;translation regulator activity	1153	ENSG00000099622.13	CIRBP			1.481		NP_005909.2	metabolic process	catalytic activity;protein binding	839	ENSG00000138794.9	CASP6	Parkinsons Disease Pathway; MAPK Signaling Pathway; Apoptosis; Apoptosis Modulation by HSP70; Fas Ligand (FasL) pathway and Stress induction of Heat Shock Proteins (HSP) regulation; Nanomaterial induced apoptosis	Apoptosis	-1.49031
NP_056338.2	metabolic process	catalytic activity	25996	ENSG00000076043.9	REXO2		Ribosome biogenesis in eukaryotes	1.481		NP_005104.3	cell organization and biogenesis;metabolic process;regulation of biological process;transport	catalytic activity;protein binding	594	ENSG00000083123.14	BCKDHB		Propanoate metabolism; Valine, leucine and isoleucine degradation; Metabolic pathways	-1.49031
NP_056170.2	cell organization and biogenesis;metabolic process;regulation of biological process	catalytic activity;DNA binding;metal ion binding;protein binding;RNA binding	23512	ENSG00000178691.10	SUZ12	Interactome of polycomb repressive complex 2 (PRC2)		1.481		NP_036218.1	metabolic process;regulation of biological process	nucleotide binding	126298	ENSG00000167378.8	IRGQ			-1.4881
XP_005262677.1	cellular component movement;defense response;metabolic process;regulation of biological process;response to stimulus	protein binding	6382		SDC1			1.481		XP_016874952.1	regulation of biological process;response to stimulus	metal ion binding;protein binding	51479		ANKFY1			-1.4881
NP_115735.2		nucleotide binding;RNA binding	84319	ENSG00000184220.11	CMSS1			1.481		XP_016885053.1	metabolic process;regulation of biological process;response to stimulus	protein binding	27020	ENSG00000156642.16	NPTN			-1.4881
NP_444281.1	cell organization and biogenesis;metabolic process;regulation of biological process	catalytic activity	117143	ENSG00000152382.5	TADA1			1.481		NP_008955.1	metabolic process;regulation of biological process;transport	catalytic activity;nucleotide binding;protein binding	64802	ENSG00000173614.13	NMNAT1	NAD Biosynthesis II (from tryptophan); NAD+ metabolism; NAD+ biosynthetic pathways	Metabolic pathways; Nicotinate and nicotinamide metabolism	-1.4881
XP_016880198.1	cell organization and biogenesis;metabolic process;transport	protein binding	50628		GEMIN4			1.48		XP_005270330.1	cell organization and biogenesis;metabolic process;regulation of biological process		221035	ENSG00000165476.13	REEP3			-1.4881
XP_005244832.1	cell differentiation;cell organization and biogenesis;cell proliferation;cellular component movement;metabolic process;regulation of biological process;response to stimulus	enzyme regulator activity;metal ion binding;protein binding	6497		SKI	TGF-beta Receptor Signaling; TGF-beta Signaling Pathway		1.479		NP_001217.2	cell death;cell differentiation;metabolic process;regulation of biological process;response to stimulus	protein binding;transporter activity	6522	ENSG00000164889.13	SLC4A2		Gastric acid secretion; Bile secretion; Salivary secretion; Pancreatic secretion	-1.48588
NP_000349.1	cell differentiation;cell organization and biogenesis;cell proliferation;metabolic process;regulation of biological process;response to stimulus	protein binding	7045	ENSG00000120708.16	TGFBI			1.479		NP_001145.1	coagulation;regulation of biological process;response to stimulus;transport		107985544		LOC107985544			-1.48368
XP_005258164.1	cell organization and biogenesis;regulation of biological process	protein binding	55125		CEP192	Gastric Cancer Network 1		1.479		NP_057137.1	transport	catalytic activity;nucleotide binding;protein binding	2539	ENSG00000160211.15	G6PD	ATM Signaling Network in Development and Disease; Cori Cycle; Pentose Phosphate Pathway; NRF2 pathway; Sulfation Biotransformation Reaction; Glutathione metabolism		-1.48148
NP_000995.1	cell organization and biogenesis;metabolic process;transport	protein binding;structural molecule activity	6181	ENSG00000177600.8	RPLP2	Cytoplasmic Ribosomal Proteins	Ribosome	1.478		XP_011542335.1	cell organization and biogenesis;cellular component movement;defense response;response to stimulus;transport	catalytic activity;metal ion binding	6319	ENSG00000099194.5	SCD	Fatty Acid Biosynthesis; PPAR signaling pathway; Sterol Regulatory Element-Binding Proteins (SREBP) signalling; SREBF and miR33 in cholesterol and lipid homeostasis; Adipogenesis; Angiopoietin Like Protein 8 Regulatory Pathway; Liver X Receptor Pathway	Biosynthesis of unsaturated fatty acids; PPAR signaling pathway; Fatty acid metabolism; AMPK signaling pathway	-1.48148
NP_003086.1	cell organization and biogenesis;metabolic process;transport	protein binding;RNA binding	6636	ENSG00000139343.10	SNRPF	mRNA Processing	Spliceosome	1.478		NP_079413.3	cell communication;cell growth;cell organization and biogenesis;cellular component movement;transport	catalytic activity	29968	ENSG00000135069.13	PSAT1	Trans-sulfuration and one carbon metabolism	Biosynthesis of amino acids; Vitamin B6 metabolism; Glycine, serine and threonine metabolism; Metabolic pathways; Carbon metabolism	-1.47929
NP_064547.2	metabolic process;regulation of biological process	catalytic activity;DNA binding;nucleotide binding;protein binding;RNA binding	56919	ENSG00000005100.12	DHX33		NOD-like receptor signaling pathway	1.478		NP_001317652.1	regulation of biological process;response to stimulus;transport	metal ion binding;nucleotide binding;protein binding;RNA binding	3336	ENSG00000115541.10	HSPE1			-1.47929
NP_001273345.1	metabolic process;response to stimulus	protein binding	6612	ENSG00000184900.15	SUMO3	Exercise-induced Circadian Regulation		1.478		NP_524558.1	transport	enzyme regulator activity;protein binding	6810	ENSG00000103496.14	STX4	Insulin Signaling	Vasopressin-regulated water reabsorption; SNARE interactions in vesicular transport	-1.47929
NP_001273015.1			79081; 102288414	ENSG00000278615.4	LBHD1			1.477		NP_001026976.1	metabolic process	protein binding	139322		APOOL			-1.47929
NP_005842.1	metabolic process;regulation of biological process	catalytic activity;protein binding	10263	ENSG00000167797.7	CDK2AP2			1.477		NP_056456.1	regulation of biological process	catalytic activity;motor activity;protein binding;structural molecule activity	3915	ENSG00000135862.5	LAMC1	Focal Adhesion-PI3K-Akt-mTOR-signaling pathway; Endoderm Differentiation; Focal Adhesion; miRNA targets in ECM and membrane receptors; Inflammatory Response Pathway; Alpha 6 Beta 4 signaling pathway	Toxoplasmosis; ECM-receptor interaction; Prion diseases; Focal adhesion; Pathways in cancer; Amoebiasis; PI3K-Akt signaling pathway; Small cell lung cancer	-1.4771
NP_443143.2	cell organization and biogenesis;metabolic process;regulation of biological process	catalytic activity;metal ion binding;protein binding	114799	ENSG00000141446.10	ESCO1			1.476		XP_006715990.1	regulation of biological process;transport	protein binding	23130		ATG2A			-1.4771
NP_055639.2	cell communication;cell organization and biogenesis;regulation of biological process	protein binding	9873	ENSG00000137478.14	FCHSD2			1.476		XP_005269131.2	regulation of biological process;response to stimulus	catalytic activity	54995	ENSG00000151093.7	OXSM		Fatty acid metabolism; Fatty acid biosynthesis; Metabolic pathways; Biotin metabolism	-1.4771
NP_001341706.1	cell death;cell differentiation;metabolic process;regulation of biological process;response to stimulus	catalytic activity;enzyme regulator activity;protein binding	836	ENSG00000164305.18	CASP3	Hepatitis C and Hepatocellular Carcinoma; Apoptosis Modulation by HSP70; Nanomaterial induced apoptosis; Fas Ligand (FasL) pathway and Stress induction of Heat Shock Proteins (HSP) regulation; Allograft Rejection; TNF alpha Signaling Pathway; Integrated Breast Cancer Pathway; DNA Damage Response; Amyotrophic lateral sclerosis (ALS); Oncostatin M Signaling Pathway; Corticotropin-releasing hormone …	Amoebiasis; Proteoglycans in cancer; Tuberculosis; Natural killer cell mediated cytotoxicity; Epithelial cell signaling in Helicobacter pylori infection; Hepatitis B; p53 signaling pathway; Viral carcinogenesis; Apoptosis; Apoptosis - multiple species; Platinum drug resistance; MAPK signaling pathway; Amyotrophic lateral sclerosis (ALS); Pertussis; MicroRNAs in cancer; Non-alcoholic fatty liver d…	1.475		NP_001339592.1		catalytic activity;metal ion binding;motor activity;nucleotide binding;protein binding;structural molecule activity	8476		CDC42BPA			-1.4771
NP_001013725.2	cell communication;cell growth;defense response;metabolic process;regulation of biological process;response to stimulus	catalytic activity;nucleotide binding;protein binding;RNA binding	440275	ENSG00000128829.11	EIF2AK4		Herpes simplex infection; Protein processing in endoplasmic reticulum; Hepatitis C; Measles; Epstein-Barr virus infection; Influenza A	1.475		NP_777569.1	transport	protein binding	135112	ENSG00000111912.19	NCOA7	Aryl Hydrocarbon Receptor		-1.4771
NP_689518.1	development;metabolic process;regulation of biological process	catalytic activity	56983	ENSG00000163389.10	POGLUT1		Other types of O-glycan biosynthesis	1.475		NP_060895.1	cell organization and biogenesis;defense response;metabolic process;response to stimulus	catalytic activity;motor activity;nucleotide binding;protein binding;signal transducer activity;structural molecule activity	3912	ENSG00000091136.13	LAMB1	Focal Adhesion-PI3K-Akt-mTOR-signaling pathway; Focal Adhesion; Inflammatory Response Pathway; Alpha 6 Beta 4 signaling pathway		-1.47493
NP_001001503.1	cell organization and biogenesis;metabolic process;transport	catalytic activity;RNA binding	4731	ENSG00000160194.17	NDUFV3	Electron Transport Chain; Oxidative phosphorylation	Oxidative phosphorylation; Parkinson's disease; Non-alcoholic fatty liver disease (NAFLD); Alzheimer's disease; Huntington's disease; Metabolic pathways	1.474		NP_006393.2	cell organization and biogenesis;regulation of biological process;response to stimulus	metal ion binding;protein binding	84962	ENSG00000129474.15	AJUBA	Interleukin-1 Induced Activation of NF-kappa-B	Hippo signaling pathway; Hippo signaling pathway -multiple species	-1.47493
NP_005906.2	metabolic process	catalytic activity;DNA binding;nucleotide binding;protein binding	4175	ENSG00000076003.4	MCM6	DNA Replication; G1 to S cell cycle control; Retinoblastoma (RB) in Cancer; Cell Cycle	Cell cycle; DNA replication	1.473		NP_001167630.1	regulation of biological process	catalytic activity	4047		LSS	Cholesterol Biosynthesis		-1.47275
NP_001003810.1	metabolic process;regulation of biological process;response to stimulus	DNA binding;protein binding;RNA binding	3184		HNRNPD	mRNA Processing		1.473		NP_001287887.1		protein binding	353091		RAET1G			-1.47275
NP_006618.1	metabolic process	catalytic activity;protein binding;RNA binding	10775	ENSG00000105171.9	POP4		Ribosome biogenesis in eukaryotes; RNA transport	1.473		NP_789845.1	metabolic process	catalytic activity;metal ion binding;motor activity;protein binding	22902		RUFY3			-1.47275
NP_077284.2	metabolic process	catalytic activity;nucleotide binding	79154	ENSG00000278535.4; ENSG00000275397.2	DHRS11			1.473		NP_006362.1	metabolic process;regulation of biological process	catalytic activity;metal ion binding;protein binding	2590	ENSG00000143641.9	GALNT2	Globo Sphingolipid Metabolism	Metabolic pathways; Mucin type O-glycan biosynthesis	-1.46843
NP_001139526.1	cell communication;cell death;cell organization and biogenesis;cellular component movement;metabolic process;regulation of biological process;response to stimulus;transport	catalytic activity;DNA binding;enzyme regulator activity;metal ion binding;protein binding;transporter activity	6622	ENSG00000145335.15	SNCA	Alzheimers Disease; Parkin-Ubiquitin Proteasomal System pathway; Ectoderm Differentiation; Parkinsons Disease Pathway	Parkinson's disease; Alzheimer's disease	1.473		NP_277055.1		metal ion binding;transporter activity	10165		SLC25A13			-1.46628
NP_001129478.1	metabolic process;response to stimulus	catalytic activity;metal ion binding;nucleotide binding	2618	ENSG00000159131.16	GART	Folate Metabolism; One Carbon Metabolism	One carbon pool by folate; Antifolate resistance; Metabolic pathways; Purine metabolism	1.472		XP_011529161.1	cell organization and biogenesis;transport	protein binding	8724	ENSG00000112335.14	SNX3		Endocytosis	-1.46413
XP_016866762.1	cell organization and biogenesis;metabolic process;regulation of biological process;response to stimulus	DNA binding;protein binding;RNA binding	7913		DEK			1.471		NP_002209.2	defense response;metabolic process;regulation of biological process;response to stimulus;transport	protein binding	23190	ENSG00000144224.16	UBXN4			-1.46413
NP_001008661.1	metabolic process	catalytic activity;protein binding;RNA binding	56267	ENSG00000137944.17	CCBL2		Chemical carcinogenesis; Tryptophan metabolism; Selenocompound metabolism; Metabolic pathways	1.471		NP_076413.3	cell organization and biogenesis;metabolic process;regulation of biological process		113178	ENSG00000227500.9	SCAMP4			-1.46413
NP_001014433.1	response to stimulus	metal ion binding;protein binding	51596	ENSG00000112514.15; ENSG00000226492.7	CUTA			1.471		XP_011517564.1	cell organization and biogenesis;transport	protein binding	283373	ENSG00000139645.9	ANKRD52			-1.46413
NP_877423.1	metabolic process	catalytic activity;DNA binding;nucleotide binding;protein binding	4173	ENSG00000104738.16	MCM4	Retinoblastoma (RB) in Cancer; DNA Replication; G1 to S cell cycle control; Gastric Cancer Network 1; Cell Cycle	Cell cycle; DNA replication	1.47		NP_001171172.1	cell organization and biogenesis;cellular component movement;regulation of biological process;response to stimulus;transport	protein binding	51309	ENSG00000126947.12	ARMCX1			-1.46413
NP_004752.1	regulation of biological process;response to stimulus	protein binding	5863	ENSG00000206282.11; ENSG00000237825.9; ENSG00000237441.9; ENSG00000228736.9; ENSG00000224841.9	RGL2		Ras signaling pathway	1.47		NP_005479.1	transport	catalytic activity;RNA binding	93587	ENSG00000145331.13	TRMT10A			-1.46413
NP_001265045.1	cell differentiation;cell organization and biogenesis;cellular component movement;development;regulation of biological process;response to stimulus	protein binding	3897	ENSG00000198910.12	L1CAM		Axon guidance; Cell adhesion molecules (CAMs)	1.47		NP_003477.4	cell differentiation;cellular component movement;development;metabolic process;transport	protein binding;RNA binding	92140	ENSG00000147649.9	MTDH	Gastric cancer network 2		-1.46199
NP_036244.2	cell death;cell division;cell organization and biogenesis;cell proliferation;regulation of biological process	nucleotide binding;protein binding	22974	ENSG00000088325.15	TPX2	Gastric Cancer Network 1		1.468		NP_001027565.1	metabolic process		56243		KIAA1217			-1.46199
NP_619634.1	defense response;regulation of biological process;response to stimulus	enzyme regulator activity	26472	ENSG00000173457.10	PPP1R14B			1.468		NP_001171115.1	cell organization and biogenesis;cellular component movement;metabolic process;regulation of biological process;response to stimulus;transport	catalytic activity	25825	ENSG00000182240.15	BACE2		Alzheimer's disease	-1.46199
NP_001290386.1	regulation of biological process	protein binding	9675	ENSG00000101407.12	TTI1		mTOR signaling pathway	1.468		NP_109587.1	metabolic process;regulation of biological process;response to stimulus	protein binding;RNA binding;structural molecule activity	5339		PLEC			-1.46199
XP_011522806.1	defense response;regulation of biological process;response to stimulus;transport	protein binding	201294		UNC13D			1.468		NP_060582.1	transport	transporter activity	114879	ENSG00000021762.19	OSBPL5			-1.46199
NP_001164014.1	cell communication;cell death;metabolic process;regulation of biological process;response to stimulus	catalytic activity;enzyme regulator activity;protein binding;signal transducer activity	192111	ENSG00000247077.6	PGAM5		TNF signaling pathway	1.468		XP_005250363.1	regulation of biological process	DNA binding;enzyme regulator activity;metal ion binding;protein binding	351	ENSG00000142192.20	APP	Copper homeostasis; Alzheimers Disease; TGF-beta Signaling Pathway; Endoderm Differentiation; Apoptosis-related network due to altered Notch3 in ovarian cancer	Serotonergic synapse; Alzheimer's disease	-1.45985
NP_001252524.1	cell organization and biogenesis;metabolic process	catalytic activity;protein binding	10471	ENSG00000204220.11; ENSG00000237335.8; ENSG00000224782.8; ENSG00000235692.8; ENSG00000206283.10	PFDN6			1.468		NP_001307290.1	metabolic process;regulation of biological process	catalytic activity;protein binding;RNA binding	7458	ENSG00000106682.14	EIF4H	Translation Factors		-1.45985
NP_004614.3		protein binding	7268	ENSG00000243725.6	TTC4			1.467		NP_001305713.1	cell organization and biogenesis;metabolic process;regulation of biological process;response to stimulus	catalytic activity;metal ion binding;nucleotide binding;protein binding;signal transducer activity	2534	ENSG00000010810.17	FYN	T-Cell Receptor and Co-stimulatory Signaling; Interleukin-11 Signaling Pathway; Prolactin Signaling Pathway; Interferon type I signaling pathways; Kit receptor signaling pathway; IL-7 Signaling Pathway; T-Cell antigen Receptor (TCR) Signaling Pathway; Ectoderm Differentiation; B Cell Receptor Signaling Pathway; VEGFA-VEGFR2 Signaling Pathway; Brain-Derived Neurotrophic Factor (BDNF) signaling pat…	Cholinergic synapse; Measles; Phospholipase D signaling pathway; T cell receptor signaling pathway; Viral myocarditis; Adherens junction; Prion diseases; Platelet activation; Natural killer cell mediated cytotoxicity; Axon guidance; Pathogenic Escherichia coli infection; Fc epsilon RI signaling pathway; Osteoclast differentiation; Sphingolipid signaling pathway; Focal adhesion	-1.45985
NP_004490.2	cell organization and biogenesis;regulation of biological process	DNA binding;protein binding;RNA binding	3182	ENSG00000197451.11	HNRNPAB	mRNA Processing; Preimplantation Embryo		1.466		XP_011543165.1	cell organization and biogenesis;metabolic process	catalytic activity;metal ion binding;RNA binding	2224	ENSG00000160752.14	FDPS	Sterol Regulatory Element-Binding Proteins (SREBP) signalling; Cholesterol Biosynthesis	Terpenoid backbone biosynthesis; Influenza A; Metabolic pathways; HTLV-I infection	-1.45773
XP_016873409.1	metabolic process;transport	catalytic activity;protein binding	51700		CYB5R2			1.466		NP_001254747.1	metabolic process	metal ion binding;protein binding	79005; 100534012	ENSG00000163156.11	TNFAIP8L2-SCNM1			-1.45773
NP_001073941.1	cell organization and biogenesis;cellular homeostasis;metabolic process;regulation of biological process		128486	ENSG00000197296.5	FITM2			1.466		XP_006714460.1	cell organization and biogenesis;metabolic process;transport	catalytic activity;protein binding;transporter activity	6342	ENSG00000116171.17	SCP2	PPAR Alpha Pathway; Mitochondrial LC-Fatty Acid Beta-Oxidation; PPAR signaling pathway; DNA Damage Response (only ATM dependent)	PPAR signaling pathway; Metabolic pathways; Peroxisome; Primary bile acid biosynthesis	-1.4556
NP_001136336.2	regulation of biological process;response to stimulus;transport	transporter activity	9780	ENSG00000103335.21	PIEZO1			1.465		XP_005262538.1	cell organization and biogenesis;metabolic process;regulation of biological process;response to stimulus	catalytic activity;protein binding;RNA binding;transporter activity	8895	ENSG00000085719.12	CPNE3			-1.4556
XP_011523401.1	cell organization and biogenesis;metabolic process	catalytic activity;metal ion binding	60681		FKBP10			1.464		NP_001435.1	metabolic process;transport	catalytic activity;motor activity;protein binding;transporter activity	9950		GOLGA5			-1.4556
NP_653265.3		protein binding	143684	ENSG00000077458.12	FAM76B			1.464		NP_116267.3	metabolic process	catalytic activity	50814		NSDHL	Cholesterol Biosynthesis		-1.4556
NP_009129.1			11212	ENSG00000147471.11	PROSC			1.463		NP_060367.1	metabolic process	catalytic activity;protein binding;RNA binding;transporter activity	6520	ENSG00000168003.16	SLC3A2		mTOR signaling pathway; Protein digestion and absorption	-1.45138
NP_001238920.1	cell organization and biogenesis;metabolic process;regulation of biological process;transport	catalytic activity;protein binding	51053	ENSG00000112312.9	GMNN	DNA Replication		1.463		XP_011537009.1	cell proliferation;metabolic process;regulation of biological process;response to stimulus	catalytic activity;metal ion binding;nucleotide binding;RNA binding	1429	ENSG00000116791.13	CRYZ			-1.45138
NP_001341528.1	metabolic process	catalytic activity;nucleotide binding	3712		IVD			1.463		XP_016866320.1	defense response;metabolic process;response to stimulus	protein binding	10043	ENSG00000100284.20	TOM1			-1.44928
NP_002907.1	cell organization and biogenesis;cellular homeostasis;metabolic process;regulation of biological process;response to stimulus	catalytic activity;DNA binding;nucleotide binding;protein binding	5984	ENSG00000163918.10	RFC4	Retinoblastoma (RB) in Cancer; DNA Replication; Gastric cancer network 2	Nucleotide excision repair; DNA replication; Mismatch repair	1.462		NP_001316169.1	coagulation;metabolic process;regulation of biological process;response to stimulus	protein binding;RNA binding;structural molecule activity	4134		MAP4			-1.44928
XP_016856004.1	development	DNA binding;metal ion binding;protein binding	1912		PHC2			1.462		NP_689942.2	metabolic process	metal ion binding	81562	ENSG00000114988.11	LMAN2L			-1.44928
NP_689619.1		protein binding	134265	ENSG00000157510.13	AFAP1L1			1.462		XP_005267567.1	metabolic process;transport	protein binding	80344	ENSG00000100897.17	DCAF11			-1.44928
XP_016870486.1	cell organization and biogenesis;metabolic process;regulation of biological process	DNA binding;metal ion binding;protein binding	58499		ZNF462			1.461		NP_037506.2	cell death;cell division;cell organization and biogenesis;regulation of biological process;transport	metal ion binding;protein binding;receptor activity;signal transducer activity	84168	ENSG00000169604.19	ANTXR1		NOD-like receptor signaling pathway	-1.44718
NP_387510.1	metabolic process	catalytic activity;protein binding	10785	ENSG00000160193.11	WDR4			1.461		NP_001317287.1	cell organization and biogenesis;metabolic process;regulation of biological process;response to stimulus	nucleotide binding;protein binding;structural molecule activity	9223		MAGI1			-1.44718
NP_004891.4	defense response;regulation of biological process;response to stimulus	catalytic activity;metal ion binding;RNA binding	9582		APOBEC3B			1.461		NP_055439.1	cell organization and biogenesis;regulation of biological process;response to stimulus;transport		8910		SGCE			-1.44718
NP_003099.1	cell differentiation;cell proliferation;development;metabolic process;regulation of biological process;response to stimulus	DNA binding;RNA binding	6664	ENSG00000176887.6	SOX11	Preimplantation Embryo		1.461		NP_008944.1	metabolic process;regulation of biological process;response to stimulus;transport	catalytic activity;protein binding	211		ALAS1	Heme Biosynthesis		-1.44718
NP_659498.4	cell division;regulation of biological process	protein binding	221150	ENSG00000165480.15	SKA3			1.461		NP_005912.1	metabolic process;regulation of biological process;response to stimulus	enzyme regulator activity;protein binding	201176		ARHGAP27			-1.44718
NP_003089.1	regulation of biological process	protein binding;structural molecule activity	6640	ENSG00000101400.5	SNTA1	Sudden Infant Death Syndrome (SIDS) Susceptibility Pathways		1.461		NP_001350.1	cell organization and biogenesis;metabolic process	protein binding	121457	ENSG00000166130.14	IKBIP			-1.44509
XP_011513025.2	cell organization and biogenesis		55166		CENPQ			1.46		NP_005900.2	cell growth;cell organization and biogenesis;cellular component movement;regulation of biological process;transport	catalytic activity;enzyme regulator activity;metal ion binding;protein binding	4323	ENSG00000157227.12	MMP14	AGE/RAGE pathway; Matrix Metalloproteinases; VEGFA-VEGFR2 Signaling Pathway; Senescence and Autophagy in Cancer	TNF signaling pathway; GnRH signaling pathway	-1.44509
NP_001336850.1								1.46		NP_066272.1	regulation of biological process;response to stimulus	catalytic activity;motor activity;nucleotide binding;protein binding;structural molecule activity	55605		KIF21A			-1.44509
NP_689449.1	cell organization and biogenesis;regulation of biological process;response to stimulus	enzyme regulator activity;protein binding	11135	ENSG00000128283.6	CDC42EP1			1.46		XP_011517854.2		metal ion binding	54749	ENSG00000086289.11	EPDR1			-1.44509
NP_001269210.1	metabolic process;regulation of biological process;response to stimulus	catalytic activity;nucleotide binding;protein binding	5831	ENSG00000183010.16	PYCR1	Amino Acid metabolism; Urea cycle and metabolism of amino groups		1.46		NP_003379.3	metabolic process;regulation of biological process		55667	ENSG00000137145.20	DENND4C			-1.44509
NP_001008744.1	metabolic process;response to stimulus	catalytic activity;DNA binding;protein binding	55775	ENSG00000042088.13	TDP1			1.46		XP_005269064.1	cell organization and biogenesis;cellular component movement;metabolic process;regulation of biological process;transport	protein binding	63905	ENSG00000101363.12	MANBAL			-1.44509
NP_004385.1	cell communication;cell death;metabolic process;regulation of biological process;response to stimulus	protein binding	1611	ENSG00000112977.15	DAP			1.46		NP_001284707.1	metabolic process;response to stimulus	metal ion binding;protein binding	57488	ENSG00000117868.15	ESYT2			-1.443
XP_016873257.1	cell differentiation;cell organization and biogenesis;cellular homeostasis;metabolic process;regulation of biological process;response to stimulus	catalytic activity;DNA binding;protein binding	4221		MEN1	Cell Cycle		1.46		XP_011521388.1	metabolic process;regulation of biological process	catalytic activity;nucleotide binding;protein binding	4597		MVD	Cholesterol Biosynthesis		-1.443
NP_001510.2	cell organization and biogenesis;metabolic process;regulation of biological process	metal ion binding;protein binding	2972	ENSG00000185024.16	BRF1			1.459		NP_001303969.1	metabolic process;response to stimulus;transport	protein binding	6464		SHC1	Integrin-mediated Cell Adhesion; Oncostatin M Signaling Pathway; T-Cell antigen Receptor (TCR) Signaling Pathway; Prolactin Signaling Pathway; B Cell Receptor Signaling Pathway; EPO Receptor Signaling; EGF/EGFR Signaling Pathway; IL-4 Signaling Pathway; IL-6 signaling pathway; Kit receptor signaling pathway; Angiopoietin Like Protein 8 Regulatory Pathway; Alpha 6 Beta 4 signaling pathway; Brain-D…		-1.443
NP_001034229.1			54976	ENSG00000101220.17	C20orf27			1.459		NP_000276.2	metabolic process	metal ion binding;protein binding	79666	ENSG00000175895.3	PLEKHF2			-1.443
XP_005273790.1	cell division;cell organization and biogenesis;metabolic process;regulation of biological process;response to stimulus	protein binding	113130		CDCA5			1.459		NP_002346.1	cell organization and biogenesis;regulation of biological process;response to stimulus;transport	metal ion binding;protein binding;transporter activity	4891	ENSG00000110911.14	SLC11A2	Copper homeostasis; Iron metabolism in placenta		-1.443
XP_011530623.1	regulation of biological process	protein binding	84162		KIAA1109			1.458		XP_011542608.1	cell organization and biogenesis;cellular component movement;metabolic process;regulation of biological process;response to stimulus;transport	protein binding	274		BIN1	VEGFA-VEGFR2 Signaling Pathway		-1.44092
NP_004517.2	cell death;cell organization and biogenesis;metabolic process;response to stimulus	catalytic activity;DNA binding;metal ion binding;nucleotide binding;protein binding	4171	ENSG00000073111.13	MCM2	Cell Cycle; DNA Replication; G1 to S cell cycle control	DNA replication; Cell cycle	1.457		NP_004767.1	metabolic process	protein binding;RNA binding	8672		EIF4G3	Translation Factors		-1.43885
XP_016856690.1	cellular component movement;defense response;regulation of biological process;response to stimulus	protein binding;receptor activity;signal transducer activity	3570		IL6R	IL-6 signaling pathway; Senescence and Autophagy in Cancer; Sudden Infant Death Syndrome (SIDS) Susceptibility Pathways		1.457		XP_011508487.1	cell organization and biogenesis;cellular component movement;regulation of biological process;response to stimulus	catalytic activity;metal ion binding;nucleotide binding;protein binding;signal transducer activity	9943		OXSR1			-1.43885
NP_001136270.1	cell organization and biogenesis	DNA binding;protein binding	124944	ENSG00000258315.5	C17orf49			1.457		NP_001268374.1	metabolic process;regulation of biological process;response to stimulus	catalytic activity;metal ion binding;RNA binding	3669	ENSG00000172183.14	ISG20			-1.43885
NP_001339846.1	cell organization and biogenesis;metabolic process;regulation of biological process;response to stimulus	protein binding;RNA binding	23369		PUM2			1.457		NP_060317.3	metabolic process		23505		TMEM131			-1.43885
NP_001137359.1	cell differentiation;cell organization and biogenesis;cell proliferation;metabolic process;regulation of biological process;response to stimulus	protein binding;signal transducer activity	9318	ENSG00000166200.14	COPS2			1.456		NP_001280014.1	metabolic process;regulation of biological process	protein binding;receptor activity;signal transducer activity	4055	ENSG00000111321.10	LTBR		NF-kappa B signaling pathway; Intestinal immune network for IgA production; HIF-1 signaling pathway; HTLV-I infection; Cytokine-cytokine receptor interaction; Viral carcinogenesis	-1.43678
NP_003839.2	metabolic process	catalytic activity;metal ion binding;nucleotide binding;protein binding	8801	ENSG00000172340.14	SUCLG2	TCA Cycle; TCA Cycle and Deficiency of Pyruvate Dehydrogenase complex (PDHc)	Carbon metabolism; Citrate cycle (TCA cycle); Metabolic pathways; Propanoate metabolism	1.455		NP_004628.4	cell organization and biogenesis;cellular homeostasis;metabolic process;regulation of biological process;response to stimulus;transport	catalytic activity;motor activity;protein binding;structural molecule activity;transporter activity	2802	ENSG00000090615.14	GOLGA3			-1.43472
NP_001272974.1	regulation of biological process	protein binding;RNA binding	10179	ENSG00000076053.10	RBM7			1.455		NP_001165462.1	cell organization and biogenesis;metabolic process	protein binding	4082	ENSG00000277443.2	MARCKS	Brain-Derived Neurotrophic Factor (BDNF) signaling pathway	Fc gamma R-mediated phagocytosis; MicroRNAs in cancer	-1.43472
NP_005115.2	cell organization and biogenesis;metabolic process;regulation of biological process;transport	DNA binding;metal ion binding;protein binding;structural molecule activity;transporter activity	9972	ENSG00000124789.11	NUP153	TGF-beta Signaling Pathway	RNA transport	1.454		NP_036585.1	cell communication;regulation of biological process;response to stimulus	catalytic activity;metal ion binding	55033	ENSG00000106080.10	FKBP14			-1.43472
NP_001228.1	cell division;cell organization and biogenesis;metabolic process;regulation of biological process;response to stimulus	catalytic activity;protein binding	890		CCNA2	Cell Cycle; Retinoblastoma (RB) in Cancer	Progesterone-mediated oocyte maturation; AMPK signaling pathway; Viral carcinogenesis; Cell cycle; Hepatitis B; Epstein-Barr virus infection	1.454		NP_055827.1		protein binding	22936	ENSG00000118985.15	ELL2			-1.43472
NP_079170.2		protein binding;RNA binding	79954	ENSG00000115761.15	NOL10			1.453		NP_001265627.1	metabolic process;regulation of biological process;response to stimulus	catalytic activity;nucleotide binding;protein binding;receptor activity;signal transducer activity	2048	ENSG00000133216.16	EPHB2	Regulation of Microtubule Cytoskeleton; Transcriptional activation by NRF2; NLR Proteins	Axon guidance	-1.43266
NP_056278.1			25927	ENSG00000119865.8	CNRIP1			1.453		NP_001104547.1	cell differentiation;cell organization and biogenesis;cellular component movement;metabolic process;regulation of biological process;response to stimulus;transport	protein binding	23710	ENSG00000139112.10	GABARAPL1	Senescence and Autophagy in Cancer		-1.43266
XP_006717199.1	cell organization and biogenesis;metabolic process	structural molecule activity	51116		MRPS2			1.453		XP_005245506.1	cell organization and biogenesis;cellular component movement;defense response;metabolic process;regulation of biological process;response to stimulus	catalytic activity;metal ion binding;protein binding	25953	ENSG00000127838.13	PNKD			-1.43266
NP_060684.4	regulation of biological process;response to stimulus	protein binding	55227	ENSG00000137269.14	LRRC1			1.452		NP_001304310.1	metabolic process;response to stimulus	protein binding	116496		FAM129A			-1.43062
NP_064550.3	metabolic process;regulation of biological process;response to stimulus	catalytic activity;DNA binding;metal ion binding;protein binding	56852	ENSG00000070950.9	RAD18			1.452		NP_060019.2		catalytic activity;metal ion binding	54953	ENSG00000157181.15	ODR4			-1.43062
NP_005902.1	cell organization and biogenesis;metabolic process	catalytic activity;metal ion binding;nucleotide binding;protein binding	4144	ENSG00000168906.12	MAT2A	Methylation Pathways; One carbon metabolism and related pathways; Trans-sulfuration and one carbon metabolism	Cysteine and methionine metabolism; Metabolic pathways; Biosynthesis of amino acids	1.45		NP_001001330.1	cell division;cell organization and biogenesis		83693	ENSG00000103160.11	HSDL1			-1.43062
NP_477521.1	metabolic process;regulation of biological process;response to stimulus		118430	ENSG00000172551.10	MUCL1			1.45		NP_006734.1	metabolic process;regulation of biological process	protein binding	81609	ENSG00000143376.12	SNX27			-1.42857
NP_378669.1	cell organization and biogenesis;metabolic process;transport	RNA binding;structural molecule activity	25873	ENSG00000130255.12	RPL36	Cytoplasmic Ribosomal Proteins	Ribosome	1.45		NP_001255.3	cell death;cell differentiation;regulation of biological process	protein binding;transporter activity	8140	ENSG00000103257.8	SLC7A5	Aryl Hydrocarbon Receptor Pathway	mTOR signaling pathway; Central carbon metabolism in cancer	-1.42857
NP_892003.2	cell differentiation;cell organization and biogenesis;metabolic process;regulation of biological process	catalytic activity;metal ion binding;protein binding	84148	ENSG00000103510.19	KAT8			1.45		XP_005261565.1	cell communication;cellular homeostasis;metabolic process;regulation of biological process;response to stimulus	catalytic activity;metal ion binding	54872	ENSG00000174227.15	PIGG		Glycosylphosphatidylinositol (GPI)-anchor biosynthesis	-1.42857
NP_065101.1	cell organization and biogenesis;development;metabolic process	protein binding;RNA binding	57050	ENSG00000132467.3	UTP3			1.449		NP_004757.1	transport	catalytic activity;protein binding	51009	ENSG00000072849.10	DERL2		Protein processing in endoplasmic reticulum	-1.42857
NP_114172.1	cell division;cell organization and biogenesis;metabolic process;regulation of biological process;response to stimulus	catalytic activity;enzyme regulator activity;protein binding	891	ENSG00000134057.14	CCNB1	miRNA Regulation of DNA Damage Response; DNA Damage Response; Retinoblastoma (RB) in Cancer; G1 to S cell cycle control; AMP-activated Protein Kinase (AMPK) Signaling; ATM Signaling Pathway; Cell Cycle	p53 signaling pathway; FoxO signaling pathway; Oocyte meiosis; Progesterone-mediated oocyte maturation; Cell cycle	1.449		NP_071496.1	cell organization and biogenesis;metabolic process;regulation of biological process;reproduction	metal ion binding;protein binding;transporter activity	6277	ENSG00000197956.9	S100A6	Prostaglandin Synthesis and Regulation; Gastric cancer network 2		-1.42653
NP_116165.1	cell organization and biogenesis;coagulation;metabolic process;regulation of biological process	catalytic activity;DNA binding;metal ion binding;protein binding	221037	ENSG00000171988.18	JMJD1C	Pathways Affected in Adenoid Cystic Carcinoma	Transcriptional misregulation in cancer	1.449		NP_898871.1	metabolic process	catalytic activity;DNA binding;protein binding	54434	ENSG00000084112.14	SSH1	Regulation of Actin Cytoskeleton	Regulation of actin cytoskeleton; Axon guidance	-1.42653
NP_116558.1	metabolic process;regulation of biological process;response to stimulus	catalytic activity;DNA binding;protein binding	5432	ENSG00000102978.12	POLR2C	Eukaryotic Transcription Initiation	Pyrimidine metabolism; Purine metabolism; Metabolic pathways; Huntington's disease; RNA polymerase; Epstein-Barr virus infection	1.449		NP_001337557.1	metabolic process	catalytic activity;metal ion binding;nucleotide binding;protein binding;signal transducer activity	10746	ENSG00000169967.16	MAP3K2	MAPK Signaling Pathway; Angiopoietin Like Protein 8 Regulatory Pathway; Insulin Signaling; MAPK Cascade; IL-1 signaling pathway; Brain-Derived Neurotrophic Factor (BDNF) signaling pathway; EGF/EGFR Signaling Pathway	MAPK signaling pathway; Gap junction; GnRH signaling pathway	-1.4245
NP_001135768.1	cell division;cell organization and biogenesis;regulation of biological process	protein binding	23111	ENSG00000133104.12	SPG20		Endocytosis	1.448		NP_001034579.1	cell organization and biogenesis;cell proliferation;cellular component movement;regulation of biological process;response to stimulus	protein binding	30850	ENSG00000109089.7	CDR2L			-1.4245
NP_001308765.1	metabolic process;transport	catalytic activity;metal ion binding;protein binding;RNA binding	51692		CPSF3	mRNA Processing		1.448		NP_071751.3	metabolic process;regulation of biological process	protein binding;transporter activity	65010	ENSG00000225697.12	SLC26A6		Mineral absorption	-1.4245
NP_006694.1	cell communication;metabolic process	catalytic activity;metal ion binding	11165	ENSG00000272325.1	NUDT3			1.448		NP_775866.2		protein binding	79760	ENSG00000142252.10	GEMIN7		RNA transport	-1.4245
NP_004588.1	cell organization and biogenesis;metabolic process;transport	protein binding;RNA binding	6633	ENSG00000125743.10	SNRPD2	mRNA Processing	Spliceosome	1.447		NP_004199.1	cell death;cell differentiation;cell organization and biogenesis;cellular homeostasis;metabolic process;regulation of biological process;response to stimulus	enzyme regulator activity;protein binding	5526	ENSG00000068971.13	PPP2R5B	Focal Adhesion-PI3K-Akt-mTOR-signaling pathway; Glycogen Metabolism	Oocyte meiosis; Adrenergic signaling in cardiomyocytes; PI3K-Akt signaling pathway; mRNA surveillance pathway; Dopaminergic synapse; Sphingolipid signaling pathway; AMPK signaling pathway	-1.4245
NP_057501.2	cellular homeostasis;metabolic process;regulation of biological process	catalytic activity;metal ion binding;protein binding	51218	ENSG00000182512.4	GLRX5			1.447		NP_036347.1	metabolic process	catalytic activity;nucleotide binding;protein binding	27158	ENSG00000188566.13	NDOR1			-1.4245
NP_002897.1	cell organization and biogenesis;regulation of biological process;response to stimulus	protein binding;RNA binding	5962	ENSG00000137710.14	RDX	Regulation of Actin Cytoskeleton	Regulation of actin cytoskeleton; Proteoglycans in cancer; MicroRNAs in cancer	1.446		NP_001984.1	coagulation;metabolic process;regulation of biological process;response to stimulus		84910		TMEM87B			-1.42248
NP_000962.2	cell organization and biogenesis;metabolic process;transport	DNA binding;protein binding;RNA binding;structural molecule activity	6129	ENSG00000147604.13	RPL7	Cytoplasmic Ribosomal Proteins	Ribosome	1.446		NP_001296122.1	cell organization and biogenesis;cellular component movement;development;metabolic process;regulation of biological process;response to stimulus		23341	ENSG00000116138.12	DNAJC16			-1.42248
NP_056277.2	metabolic process;regulation of biological process	protein binding;RNA binding	25926	ENSG00000130935.9	NOL11			1.446		NP_005098.2	metabolic process	catalytic activity;protein binding	23376	ENSG00000014123.9	UFL1			-1.42045
NP_149103.1	metabolic process	RNA binding	88745	ENSG00000124541.6	RRP36			1.446		NP_038479.1	cell organization and biogenesis;regulation of biological process;response to stimulus	metal ion binding;protein binding;receptor activity;structural molecule activity	1605		DAG1	Arrhythmogenic Right Ventricular Cardiomyopathy	Hypertrophic cardiomyopathy (HCM); Arrhythmogenic right ventricular cardiomyopathy (ARVC); ECM-receptor interaction; Viral myocarditis; Dilated cardiomyopathy	-1.42045
NP_057736.4	cell organization and biogenesis;metabolic process	catalytic activity;protein binding;RNA binding	51340	ENSG00000101343.14	CRNKL1		Spliceosome	1.446		NP_000108.1	cell differentiation;cell organization and biogenesis;regulation of biological process;response to stimulus	catalytic activity;nucleotide binding	205	ENSG00000162433.14	AK4		Purine metabolism; Thiamine metabolism; Metabolic pathways	-1.42045
NP_001491.1	metabolic process;regulation of biological process;response to stimulus	catalytic activity;nucleotide binding;protein binding	2762	ENSG00000112699.10	GMDS		Amino sugar and nucleotide sugar metabolism; Metabolic pathways; Fructose and mannose metabolism	1.446		NP_001167448.1	cell organization and biogenesis;cellular component movement;coagulation;metabolic process;regulation of biological process;transport	catalytic activity	8760	ENSG00000101290.13	CDS2		Phosphatidylinositol signaling system; Glycerophospholipid metabolism; Metabolic pathways	-1.42045
NP_008869.1	cell organization and biogenesis;metabolic process;transport	protein binding;RNA binding	6632	ENSG00000167088.10	SNRPD1	mRNA Processing	Systemic lupus erythematosus; Spliceosome	1.446		NP_004406.2	cell death;cell differentiation;cell organization and biogenesis;metabolic process;regulation of biological process;response to stimulus;transport	enzyme regulator activity;metal ion binding;protein binding	7077	ENSG00000035862.12	TIMP2	Angiogenesis; Matrix Metalloproteinases; IL1 and megakaryocytes in obesity		-1.42045
NP_005907.3	cell proliferation;metabolic process;regulation of biological process;response to stimulus	catalytic activity;DNA binding;nucleotide binding;protein binding	4176	ENSG00000166508.17	MCM7	miRNA Regulation of DNA Damage Response; Cell Cycle; Retinoblastoma (RB) in Cancer; DNA Replication; G1 to S cell cycle control	Cell cycle; DNA replication	1.445		XP_006719985.1	coagulation;regulation of biological process;response to stimulus	catalytic activity;metal ion binding	10585		POMT1		Other types of O-glycan biosynthesis	-1.42045
NP_002815.3	metabolic process		5763	ENSG00000159335.15	PTMS			1.445		NP_005054.3	metabolic process;regulation of biological process	protein binding;RNA binding;structural molecule activity	3875	ENSG00000111057.10	KRT18	Pathogenic Escherichia coli infection	Pathogenic Escherichia coli infection	-1.41844
XP_016860933.1			101060017; 101930047		LOC101060017			1.445		NP_001138749.1	transport	DNA binding;protein binding;signal transducer activity	6778		STAT6	IL-4 Signaling Pathway; VEGFA-VEGFR2 Signaling Pathway; Adipogenesis		-1.41844
NP_001272979.1		protein binding	23201	ENSG00000054965.10	FAM168A			1.444		NP_006779.1	regulation of biological process;response to stimulus;transport	DNA binding;protein binding	23558	ENSG00000132471.11	WBP2			-1.41844
XP_005249096.1	cell organization and biogenesis;metabolic process	DNA binding;protein binding	3017		HIST1H2BD			1.444		NP_006181.1	metabolic process;regulation of biological process	protein binding;receptor activity;transporter activity	79581	ENSG00000185803.8	SLC52A2			-1.41844
NP_006730.2	cell division;metabolic process	catalytic activity;DNA binding;nucleotide binding;protein binding	4174	ENSG00000100297.15	MCM5	Cell Cycle; DNA Replication; G1 to S cell cycle control	DNA replication; Cell cycle	1.443		NP_057406.2	cell organization and biogenesis;defense response;metabolic process;regulation of biological process;response to stimulus;transport	RNA binding	10659		CELF2	mRNA Processing		-1.41844
NP_060423.3	cell organization and biogenesis	metal ion binding;protein binding	54680	ENSG00000117174.10	ZNHIT6			1.442		XP_011535061.2	cell differentiation;cellular component movement;defense response;metabolic process;regulation of biological process;response to stimulus;transport	protein binding	29916	ENSG00000002919.14	SNX11			-1.41844
NP_002706.1	cell death;cell organization and biogenesis;metabolic process;regulation of biological process;response to stimulus	catalytic activity;metal ion binding;protein binding	5515	ENSG00000113575.9	PPP2CA	Association Between Physico-Chemical Features and Toxicity Associated Pathways; Dopamine metabolism; Glycogen Metabolism; TNF alpha Signaling Pathway; Focal Adhesion-PI3K-Akt-mTOR-signaling pathway; Mesodermal Commitment Pathway; Brain-Derived Neurotrophic Factor (BDNF) signaling pathway; Wnt Signaling Pathway and Pluripotency	Adrenergic signaling in cardiomyocytes; TGF-beta signaling pathway; Sphingolipid signaling pathway; Long-term depression; Hippo signaling pathway; Chagas disease (American trypanosomiasis); PI3K-Akt signaling pathway; Oocyte meiosis; AMPK signaling pathway; Tight junction; Dopaminergic synapse; Hepatitis C; mRNA surveillance pathway	1.442		NP_003335.1	metabolic process	protein binding	7127		TNFAIP2			-1.41844
NP_061836.2	cell organization and biogenesis;metabolic process;regulation of biological process;response to stimulus	protein binding	54014	ENSG00000185658.13	BRWD1			1.442		XP_011536780.1	cell differentiation;cell organization and biogenesis;metabolic process;regulation of biological process	catalytic activity;RNA binding	79868		ALG13			-1.41844
NP_001307.2	cell death;cell proliferation;transport	protein binding;transporter activity	1434	ENSG00000124207.16	CSE1L			1.441		NP_001287830.1	metabolic process;regulation of biological process	DNA binding	112770	ENSG00000198715.11	GLMP			-1.41643
NP_001182237.1	metabolic process;regulation of biological process	DNA binding;protein binding	8545	ENSG00000163320.10	CGGBP1			1.441		NP_001290163.1	cell proliferation;defense response;metabolic process;regulation of biological process;response to stimulus	catalytic activity;DNA binding;nucleotide binding;protein binding;RNA binding	1106	ENSG00000173575.20	CHD2			-1.41643
NP_055946.1	metabolic process;regulation of biological process	protein binding;RNA binding	23160	ENSG00000163811.11	WDR43		Ribosome biogenesis in eukaryotes	1.44		XP_006715516.1	cellular homeostasis;regulation of biological process;transport	enzyme regulator activity;nucleotide binding;protein binding	10808	ENSG00000120694.19	HSPH1		Protein processing in endoplasmic reticulum	-1.41643
NP_057033.2	regulation of biological process;transport	protein binding	51608	ENSG00000239857.6	GET4			1.44		NP_001335099.1	regulation of biological process;response to stimulus	catalytic activity;DNA binding;protein binding	54961	ENSG00000172830.12	SSH3	Regulation of Actin Cytoskeleton	Axon guidance; Regulation of actin cytoskeleton	-1.41643
NP_004865.1	cell organization and biogenesis;metabolic process;regulation of biological process;response to stimulus	enzyme regulator activity;nucleotide binding;protein binding;RNA binding;signal transducer activity	9530	ENSG00000156735.10	BAG4	Oxidative Damage	TNF signaling pathway	1.44		NP_060052.3	metabolic process;response to stimulus;transport	catalytic activity;motor activity;protein binding;structural molecule activity	3856	ENSG00000170421.12	KRT8	Primary Focal Segmental Glomerulosclerosis FSGS		-1.41443
NP_001246.2	cell differentiation;cell division;cell organization and biogenesis;metabolic process;regulation of biological process	enzyme regulator activity;protein binding	991	ENSG00000117399.13	CDC20	Cell Cycle	Viral carcinogenesis; Oocyte meiosis; Ubiquitin mediated proteolysis; Cell cycle; HTLV-I infection	1.44		NP_001026890.2	metabolic process	metal ion binding;protein binding	2934	ENSG00000148180.19	GSN	Regulation of Actin Cytoskeleton; Senescence and Autophagy in Cancer		-1.41443
NP_002077.1	cell communication;cell differentiation;cell organization and biogenesis;cellular component movement;defense response;metabolic process;regulation of biological process;response to stimulus;transport	catalytic activity;protein binding;RNA binding	2885	ENSG00000177885.13	GRB2	Kit receptor signaling pathway; Oncostatin M Signaling Pathway; TNF alpha Signaling Pathway; Prolactin Signaling Pathway; IL-5 Signaling Pathway; Focal Adhesion-PI3K-Akt-mTOR-signaling pathway; ErbB Signaling Pathway; IL-2 Signaling Pathway; Chemokine signaling pathway; Insulin Signaling; IL-9 Signaling Pathway; Association Between Physico-Chemical Features and Toxicity Associated Pathways; p38 M…	Insulin signaling pathway; Endometrial cancer; Focal adhesion; Chemokine signaling pathway; Dorso-ventral axis formation; Acute myeloid leukemia; Gap junction; Ras signaling pathway; Chronic myeloid leukemia; Pathways in cancer; Fc epsilon RI signaling pathway; Prolactin signaling pathway; Breast cancer; Proteoglycans in cancer; Estrogen signaling pathway; Hepatitis B; Non-small cell lung cancer;…	1.44		NP_006261.1	cell differentiation;regulation of biological process;response to stimulus		11152	ENSG00000196998.17	WDR45			-1.41443
NP_998754.1	cell growth;regulation of biological process;response to stimulus	protein binding	65059	ENSG00000173166.17	RAPH1			1.439		NP_000231.1	metabolic process	transporter activity	9962	ENSG00000089057.14	SLC23A2			-1.41443
XP_006715268.1	metabolic process;regulation of biological process	protein binding;RNA binding	7936		NELFE	Initiation of transcription and translation elongation at the HIV-1 LTR		1.438		NP_036237.2	metabolic process;regulation of biological process	catalytic activity;metal ion binding	6051	ENSG00000176393.10	RNPEP			-1.41243
XP_005249178.1	cell differentiation	protein binding	4201		MEA1			1.438		NP_001005353.1	metabolic process;response to stimulus	structural molecule activity	3858		KRT10			-1.41243
NP_001124336.1		protein binding	114825	ENSG00000170234.12	PWWP2A			1.437		NP_001316843.1	transport		3475		IFRD1	Hypertrophy Model		-1.41243
NP_689735.1			151188	ENSG00000177917.10	ARL6IP6			1.437		NP_002624.2	metabolic process;transport	catalytic activity;metal ion binding;nucleotide binding;protein binding	8527		DGKD			-1.41243
NP_065111.1	metabolic process;regulation of biological process	catalytic activity;DNA binding	57106	ENSG00000090971.4	NAT14	Metapathway biotransformation		1.437		NP_001317569.1	cell organization and biogenesis;response to stimulus;transport	DNA binding;protein binding	7110	ENSG00000144747.15	TMF1			-1.41044
NP_036364.2	metabolic process;regulation of biological process	protein binding;RNA binding	284119	ENSG00000177469.12	PTRF			1.436		NP_001311062.1	metabolic process	catalytic activity;metal ion binding	51304		ZDHHC3			-1.40845
NP_005091.2	regulation of biological process;response to stimulus;transport	protein binding	9590	ENSG00000131016.16	AKAP12	G Protein Signaling Pathways		1.436		NP_000299.2	metabolic process;regulation of biological process;transport	protein binding	80381	ENSG00000103855.17	CD276		Cell adhesion molecules (CAMs)	-1.40845
NP_059118.2	regulation of biological process;response to stimulus;transport	metal ion binding;protein binding	51806	ENSG00000178372.7	CALML5	Alzheimers Disease	Renin secretion; Oocyte meiosis; Vascular smooth muscle contraction; Pertussis; Glioma; cAMP signaling pathway; Oxytocin signaling pathway; Inflammatory mediator regulation of TRP channels; Amphetamine addiction; Alzheimer's disease; Dopaminergic synapse; Tuberculosis; Circadian entrainment; Ras signaling pathway; Neurotrophin signaling pathway; Gastric acid secretion; Phosphatidylinositol signal…	1.436		XP_011532005.1	cell division;cell organization and biogenesis;cellular component movement;regulation of biological process	protein binding	3134	ENSG00000204642.13	HLA-F	Allograft Rejection; Proteasome Degradation		-1.40845
NP_001317289.1	cell organization and biogenesis;cell proliferation;cellular homeostasis;metabolic process;regulation of biological process;response to stimulus	catalytic activity;DNA binding;metal ion binding;nucleotide binding;protein binding	5422	ENSG00000101868.10	POLA1	Nucleotide Metabolism; DNA Replication; Retinoblastoma (RB) in Cancer		1.436		NP_076417.2	cell differentiation;cellular homeostasis;metabolic process;regulation of biological process;response to stimulus		55707	ENSG00000157191.19	NECAP2			-1.40647
NP_001268382.1	cell organization and biogenesis;metabolic process;regulation of biological process;response to stimulus	catalytic activity;DNA binding;nucleotide binding;protein binding	53615	ENSG00000071655.17	MBD3			1.436		NP_115584.1	cell organization and biogenesis;regulation of biological process;response to stimulus	catalytic activity;metal ion binding;nucleotide binding;protein binding;RNA binding;structural molecule activity	7114	ENSG00000205542.10	TMSB4X	Regulation of Actin Cytoskeleton; TarBasePathway	Regulation of actin cytoskeleton	-1.40647
NP_001032726.1	metabolic process;regulation of biological process;transport	protein binding;RNA binding	689	ENSG00000145741.15	BTF3			1.435		NP_065797.2	cellular component movement;defense response;metabolic process;regulation of biological process;response to stimulus;transport	catalytic activity	4247	ENSG00000168282.5	MGAT2		N-Glycan biosynthesis; Metabolic pathways	-1.40449
NP_000678.1	defense response;metabolic process;response to stimulus;transport	catalytic activity;nucleotide binding;protein binding	191	ENSG00000101444.12	AHCY	Trans-sulfuration and one carbon metabolism; One Carbon Metabolism; Trans-sulfuration pathway; Folate Metabolism	Metabolic pathways; Cysteine and methionine metabolism	1.433		NP_001309896.1	cell organization and biogenesis;metabolic process	catalytic activity;protein binding	5257	ENSG00000102893.15	PHKB	Glycogen Metabolism	Calcium signaling pathway; Insulin signaling pathway; Glucagon signaling pathway	-1.40449
NP_001308810.1	cell proliferation;metabolic process;regulation of biological process	catalytic activity;protein binding	60560	ENSG00000135040.15	NAA35			1.433		NP_078889.1	transport	protein binding;structural molecule activity	1303		COL12A1			-1.40449
NP_079221.2	metabolic process;regulation of biological process	nucleotide binding;protein binding	80010	ENSG00000178966.16	RMI1		Fanconi anemia pathway	1.433		NP_001257412.1	cell differentiation;metabolic process;transport	catalytic activity;nucleotide binding	5232	ENSG00000170950.5	PGK2	Cori Cycle; Glycolysis and Gluconeogenesis	Glycolysis / Gluconeogenesis; Biosynthesis of amino acids; Metabolic pathways; Carbon metabolism	-1.40449
NP_001305645.1	metabolic process;regulation of biological process	protein binding	55709		KBTBD4			1.433		NP_003809.1	metabolic process	catalytic activity;nucleotide binding;protein binding	3845	ENSG00000133703.11	KRAS	Signaling Pathways in Glioblastoma; Extracellular vesicle-mediated signaling in recipient cells; RalA downstream regulated genes; DNA Damage Response (only ATM dependent); EGF/EGFR Signaling Pathway; MAPK Signaling Pathway; Chemokine signaling pathway; IL-5 Signaling Pathway; BDNF-TrkB Signaling; G Protein Signaling Pathways; Aryl Hydrocarbon Receptor; Integrated Breast Cancer Pathway; Oncostatin…		-1.40449
NP_001305436.1	metabolic process	catalytic activity;protein binding;RNA binding	348180	ENSG00000174177.12	CTU2			1.433		XP_006713470.1	cell death;cell organization and biogenesis;regulation of biological process;response to stimulus	protein binding	57720	ENSG00000148358.19	GPR107			-1.40449
NP_004374.1	cell differentiation;cell organization and biogenesis;defense response;metabolic process;regulation of biological process;response to stimulus	catalytic activity;metal ion binding;nucleotide binding;protein binding	1445	ENSG00000103653.16	CSK	Regulation of Actin Cytoskeleton; VEGFA-VEGFR2 Signaling Pathway; Integrin-mediated Cell Adhesion; Chemokine signaling pathway; EGF/EGFR Signaling Pathway	Epithelial cell signaling in Helicobacter pylori infection	1.432		NP_002892.1	metabolic process	catalytic activity;nucleotide binding;protein binding	5870	ENSG00000175582.19	RAB6A			-1.40449
NP_060933.3	cell communication;cell differentiation;regulation of biological process;response to stimulus	protein binding	55846	ENSG00000111203.11	ITFG2			1.432		XP_016882943.1	metabolic process		55103	ENSG00000116191.17	RALGPS2			-1.40449
XP_011511565.1	metabolic process	catalytic activity;nucleotide binding	8833		GMPS			1.431		NP_000092.2	cell organization and biogenesis;cellular homeostasis;defense response;metabolic process;regulation of biological process;response to stimulus;transport	catalytic activity;protein binding;receptor activity;signal transducer activity;transporter activity	3482		IGF2R		Lysosome; Endocytosis	-1.40252
NP_005804.1	metabolic process;regulation of biological process;response to stimulus	catalytic activity;metal ion binding;nucleotide binding;protein binding	23683	ENSG00000115825.9	PRKD3	miRs in Muscle Cell Differentiation; G Protein Signaling Pathways	Rap1 signaling pathway; Aldosterone synthesis and secretion	1.431		NP_001129293.1	metabolic process;regulation of biological process	catalytic activity;DNA binding;metal ion binding;nucleotide binding;protein binding;RNA binding	23586	ENSG00000107201.9	DDX58	RIG-I-like Receptor Signaling	Measles; Hepatitis B; RIG-I-like receptor signaling pathway; NF-kappa B signaling pathway; Herpes simplex infection; Cytosolic DNA-sensing pathway; Epstein-Barr virus infection; Influenza A; Hepatitis C	-1.40252
XP_011519406.1	defense response;metabolic process;regulation of biological process;response to stimulus;transport	enzyme regulator activity;protein binding	5611		DNAJC3	Photodynamic therapy-induced unfolded protein response		1.43		XP_005273819.1	cell differentiation;cell organization and biogenesis;metabolic process;regulation of biological process;response to stimulus;transport	protein binding	54741	ENSG00000213625.8	LEPROT			-1.40252
NP_671713.1	metabolic process;regulation of biological process	catalytic activity;nucleotide binding;protein binding	9540	ENSG00000115129.13	TP53I3		p53 signaling pathway	1.429		NP_003092.4	cell differentiation;cell organization and biogenesis;metabolic process;regulation of biological process;transport	catalytic activity;nucleotide binding	9677		PPIP5K1			-1.40252
XP_016868658.1	metabolic process;regulation of biological process;response to stimulus	DNA binding;protein binding;RNA binding;signal transducer activity	1936		EEF1D	Translation Factors		1.428		NP_258412.1	cell organization and biogenesis;metabolic process	catalytic activity;nucleotide binding;protein binding	440	ENSG00000070669.16	ASNS	Photodynamic therapy-induced unfolded protein response; Amino Acid metabolism	Alanine, aspartate and glutamate metabolism; Metabolic pathways	-1.40056
XP_016867022.1	cell differentiation;cell organization and biogenesis;metabolic process;regulation of biological process	protein binding	9820		CUL7			1.428		XP_005247411.1	cell organization and biogenesis;cellular homeostasis;regulation of biological process;response to stimulus;transport	DNA binding;protein binding	10409	ENSG00000176788.8	BASP1			-1.40056
XP_011526347.1	cell organization and biogenesis;metabolic process	protein binding;RNA binding;structural molecule activity	51073	ENSG00000105364.13	MRPL4			1.427		NP_002399.1	metabolic process	signal transducer activity	56674	ENSG00000175348.10	TMEM9B			-1.40056
XP_016881019.1	metabolic process;transport	protein binding;transporter activity	114876		OSBPL1A			1.427		XP_011514965.1	cell organization and biogenesis	enzyme regulator activity;metal ion binding;protein binding;structural molecule activity	2192		FBLN1			-1.40056
NP_004975.2	cell communication;cellular component movement;metabolic process;transport	catalytic activity;motor activity;nucleotide binding;protein binding	3798	ENSG00000155980.11	KIF5A		Dopaminergic synapse; Endocytosis	1.427		NP_997715.1	cell organization and biogenesis;cellular component movement;transport	DNA binding;enzyme regulator activity;metal ion binding;protein binding	334	ENSG00000084234.16	APLP2			-1.3986
NP_112494.3	cell organization and biogenesis;cellular component movement;regulation of biological process;response to stimulus;transport	catalytic activity;motor activity;nucleotide binding;protein binding	81930	ENSG00000121621.6	KIF18A			1.427		NP_573571.1	regulation of biological process;response to stimulus	catalytic activity;metal ion binding;nucleotide binding;protein binding	5214	ENSG00000067057.16	PFKP	Glycolysis and Gluconeogenesis; Cori Cycle	Biosynthesis of amino acids; Pentose phosphate pathway; Central carbon metabolism in cancer; Glycolysis / Gluconeogenesis; Thyroid hormone signaling pathway; Metabolic pathways; Carbon metabolism; RNA degradation; AMPK signaling pathway; Fructose and mannose metabolism; Galactose metabolism	-1.3986
NP_006582.1	cell organization and biogenesis;cellular homeostasis;metabolic process;response to stimulus	catalytic activity;protein binding;RNA binding	10714	ENSG00000077514.8	POLD3	Homologous recombination; DNA Replication; Retinoblastoma (RB) in Cancer	Mismatch repair; Homologous recombination; Pyrimidine metabolism; HTLV-I infection; Purine metabolism; Metabolic pathways; Base excision repair; DNA replication; Nucleotide excision repair	1.427		NP_808817.1	regulation of biological process	protein binding;RNA binding;transporter activity	9123	ENSG00000141526.16	SLC16A3		Central carbon metabolism in cancer	-1.3986
NP_001129507.1	metabolic process	catalytic activity;metal ion binding;protein binding;RNA binding	55621	ENSG00000104907.12	TRMT1			1.427		NP_005611.1	regulation of biological process;response to stimulus;transport	protein binding;receptor activity;signal transducer activity;transporter activity	4074	ENSG00000003056.7	M6PR		Phagosome; Lysosome	-1.3986
NP_940932.2			439921	ENSG00000182534.13	MXRA7			1.427		NP_001135764.1	metabolic process;transport	transporter activity	6856	ENSG00000008282.8	SYPL1			-1.3986
NP_001156729.1	cell growth;cellular component movement;regulation of biological process;response to stimulus	protein binding;receptor activity;signal transducer activity	5365	ENSG00000198753.11	PLXNB3			1.427		XP_006716651.1	cell organization and biogenesis	catalytic activity	130589	ENSG00000143891.16	GALM		Glycolysis / Gluconeogenesis; Metabolic pathways; Galactose metabolism	-1.3986
NP_074036.1	cell differentiation;metabolic process;regulation of biological process	DNA binding;protein binding	865	ENSG00000067955.13	CBFB	Dual hijack model of Vif in HIV infection		1.426		NP_612450.2	cell communication;defense response;metabolic process;regulation of biological process;response to stimulus		55248		TMEM206			-1.3986
NP_001137457.1	cell organization and biogenesis;metabolic process;regulation of biological process;response to stimulus;transport	DNA binding;protein binding	8815	ENSG00000175334.7	BANF1			1.426		XP_016857858.1		catalytic activity	4128	ENSG00000189221.9	MAOA	Amino Acid metabolism; Dopamine metabolism; Sudden Infant Death Syndrome (SIDS) Susceptibility Pathways; Oxidative Stress; Melatonin metabolism and effects; Serotonin Transporter Activity; Biogenic Amine Synthesis	Tyrosine metabolism; Metabolic pathways; Phenylalanine metabolism; Amphetamine addiction; Serotonergic synapse; Tryptophan metabolism; Cocaine addiction; Histidine metabolism; Arginine and proline metabolism; Alcoholism; Drug metabolism - cytochrome P450; Glycine, serine and threonine metabolism; Dopaminergic synapse	-1.39665
NP_065070.1	transport	protein binding	57182	ENSG00000151458.11	ANKRD50			1.425		NP_001186549.1	metabolic process;regulation of biological process	protein binding	147179	ENSG00000171475.13	WIPF2		Endocytosis	-1.39665
NP_001949.1	metabolic process;regulation of biological process;response to stimulus	catalytic activity;nucleotide binding;protein binding;RNA binding	1917	ENSG00000101210.10	EEF1A2	Translation Factors	RNA transport; Legionellosis	1.425		NP_113651.4			387680	ENSG00000099290.15	WASHC2A		Endocytosis	-1.39665
NP_005795.2	metabolic process;regulation of biological process;response to stimulus;transport	catalytic activity;nucleotide binding;protein binding;RNA binding	10212	ENSG00000123136.14	DDX39A			1.425		NP_001244030.1	cell organization and biogenesis;metabolic process;regulation of biological process	catalytic activity	51635	ENSG00000100612.13	DHRS7			-1.39665
NP_001244289.1	metabolic process	catalytic activity;metal ion binding;protein binding	271	ENSG00000116337.15	AMPD2		Purine metabolism; Metabolic pathways	1.425		NP_005338.1	cell communication;cell death;cell differentiation;cell organization and biogenesis;metabolic process;regulation of biological process;response to stimulus;transport	catalytic activity;metal ion binding	201626	ENSG00000174840.8	PDE12			-1.3947
NP_899196.1	metabolic process;regulation of biological process	catalytic activity;metal ion binding;protein binding	51132	ENSG00000131263.12	RLIM			1.425		NP_006112.3	cell death;defense response;metabolic process;regulation of biological process;response to stimulus;transport	catalytic activity	127018		LYPLAL1			-1.3947
NP_009185.2	metabolic process;regulation of biological process;response to stimulus	catalytic activity;DNA binding;nucleotide binding;protein binding	11284	ENSG00000039650.11	PNKP			1.424		NP_001290203.1	metabolic process;regulation of biological process;transport	catalytic activity	2548	ENSG00000171298.12	GAA		Metabolic pathways; Galactose metabolism; Starch and sucrose metabolism; Lysosome	-1.3947
NP_075384.3	metabolic process	RNA binding	65095	ENSG00000129347.19	KRI1			1.423		XP_011509661.1	transport	protein binding	25978	ENSG00000083937.8	CHMP2B		Endocytosis	-1.3947
NP_038476.2	cell organization and biogenesis;metabolic process;regulation of biological process	catalytic activity;metal ion binding;protein binding	11177	ENSG00000198604.10	BAZ1A	Ectoderm Differentiation		1.423		XP_016885777.1	regulation of biological process;response to stimulus	metal ion binding;protein binding	1828	ENSG00000134760.5	DSG1		Staphylococcus aureus infection	-1.3947
NP_219484.1	metabolic process	protein binding;RNA binding	92856	ENSG00000136718.9	IMP4		Ribosome biogenesis in eukaryotes	1.422		NP_776049.1	metabolic process;regulation of biological process	protein binding;RNA binding;translation regulator activity	1979	ENSG00000148730.6	EIF4EBP2	Translation Factors	RNA transport; Longevity regulating pathway - multiple species	-1.3947
NP_001304007.1	metabolic process;regulation of biological process	protein binding	219541	ENSG00000156603.15	MED19			1.422		NP_004362.2	regulation of biological process;transport	catalytic activity;protein binding;transporter activity	6834	ENSG00000280627.2; ENSG00000148290.9	SURF1	Electron Transport Chain; Type II diabetes mellitus		-1.3947
NP_006451.1	defense response;metabolic process;regulation of biological process;response to stimulus	enzyme regulator activity;protein binding;RNA binding	10614	ENSG00000186834.3	HEXIM1	Initiation of transcription and translation elongation at the HIV-1 LTR		1.421		NP_002990.2	cell organization and biogenesis;cellular component movement;metabolic process;regulation of biological process;response to stimulus	DNA binding;protein binding	4999	ENSG00000115942.8	ORC2	DNA Replication; G1 to S cell cycle control; Cell Cycle	Cell cycle	-1.39276
NP_037379.1	cell death;cell organization and biogenesis;metabolic process;regulation of biological process;response to stimulus	catalytic activity;protein binding	27429	ENSG00000115317.11	HTRA2	Parkinsons Disease Pathway; Nanomaterial induced apoptosis	Parkinson's disease; Apoptosis - multiple species; Apoptosis	1.42		XP_006711236.1		catalytic activity;nucleotide binding;protein binding	6237	ENSG00000126458.3	RRAS	T-Cell antigen Receptor (TCR) pathway during Staphylococcus aureus infection; Canonical and Non-canonical Notch signaling; Regulation of Actin Cytoskeleton; MAPK and NFkB Signalling Pathways Inhibited by Yersinia YopJ; MAPK Cascade; G Protein Signaling Pathways	Tight junction; Axon guidance; Proteoglycans in cancer; Rap1 signaling pathway; cAMP signaling pathway; Regulation of actin cytoskeleton; MAPK signaling pathway; Ras signaling pathway; HTLV-I infection; Phospholipase D signaling pathway	-1.39276
NP_009123.1	cell organization and biogenesis;metabolic process;regulation of biological process;response to stimulus	protein binding;RNA binding	11198	ENSG00000092201.9	SUPT16H			1.419		NP_060416.1	metabolic process	protein binding	54520		CCDC93			-1.39276
NP_006400.2	cell organization and biogenesis;regulation of biological process;response to stimulus	protein binding	10552	ENSG00000241685.9	ARPC1A	Pathogenic Escherichia coli infection	Salmonella infection; Bacterial invasion of epithelial cells; Pathogenic Escherichia coli infection; Shigellosis; Regulation of actin cytoskeleton; Endocytosis; Fc gamma R-mediated phagocytosis	1.419		XP_011530052.1	cell organization and biogenesis;regulation of biological process	DNA binding;protein binding	57492		ARID1B			-1.39276
NP_005429.1	cell communication;cell organization and biogenesis;defense response;metabolic process;regulation of biological process;response to stimulus	DNA binding;protein binding	8061	ENSG00000175592.8	FOSL1	Wnt Signaling Pathway; Corticotropin-releasing hormone signaling pathway; DNA Damage Response (only ATM dependent); Wnt Signaling Pathway and Pluripotency; Integrated Breast Cancer Pathway	Osteoclast differentiation; Wnt signaling pathway; HTLV-I infection	1.419		NP_001308498.1	cell differentiation;cell organization and biogenesis;cellular component movement;cellular homeostasis;metabolic process;regulation of biological process;response to stimulus	protein binding;transporter activity	5355	ENSG00000102007.10	PLP2			-1.39276
NP_001306006.1	cell organization and biogenesis;metabolic process;regulation of biological process;response to stimulus;transport	catalytic activity;DNA binding;protein binding	3159	ENSG00000137309.19	HMGA1	Preimplantation Embryo; Adipogenesis; Senescence and Autophagy in Cancer		1.419		NP_997192.2	metabolic process	catalytic activity;metal ion binding;protein binding	10423	ENSG00000103502.13	CDIPT			-1.39276
XP_011536806.1	cell differentiation;cell division;cell organization and biogenesis;metabolic process;regulation of biological process;response to stimulus	catalytic activity;metal ion binding;protein binding;RNA binding	5501		PPP1CC			1.419		NP_066932.1	cell differentiation;cell organization and biogenesis;metabolic process;regulation of biological process;response to stimulus;transport	protein binding	9265	ENSG00000008256.15	CYTH3	Insulin Signaling	Endocytosis; Phospholipase D signaling pathway	-1.39276
NP_064621.3	cell organization and biogenesis;metabolic process	protein binding;RNA binding;structural molecule activity	65008	ENSG00000169288.17	MRPL1		Ribosome	1.419		XP_016862048.1	metabolic process;transport	metal ion binding;protein binding	5829		PXN	Oncostatin M Signaling Pathway; Signaling of Hepatocyte Growth Factor Receptor; Integrin-mediated Cell Adhesion; VEGFA-VEGFR2 Signaling Pathway; Prolactin Signaling Pathway; Focal Adhesion; Regulation of Actin Cytoskeleton		-1.39082
NP_001311374.1	metabolic process	catalytic activity;metal ion binding;RNA binding	23536	ENSG00000065457.10	ADAT1			1.418		NP_001240745.1	metabolic process;transport	catalytic activity;nucleotide binding;protein binding	9748	ENSG00000065613.13	SLK			-1.39082
NP_079353.3	metabolic process	catalytic activity;metal ion binding;protein binding;RNA binding	114034	ENSG00000132773.11	TOE1			1.418		NP_001167596.1	cell organization and biogenesis;cellular homeostasis;metabolic process;response to stimulus;transport	catalytic activity;motor activity;protein binding	7461		CLIP2			-1.39082
NP_057046.1	metabolic process	RNA binding	51077	ENSG00000119616.11	FCF1		Ribosome biogenesis in eukaryotes	1.417		NP_003246.1	cell organization and biogenesis;regulation of biological process;response to stimulus;transport		101410538	ENSG00000126005.16	MMP24-AS1			-1.39082
XP_011513484.1	cell death;cell proliferation;cellular component movement;metabolic process;regulation of biological process;response to stimulus	protein binding	221927		BRAT1			1.417		NP_005524.2	regulation of biological process;response to stimulus	catalytic activity;nucleotide binding;protein binding;RNA binding	4191	ENSG00000146701.11	MDH2	TCA Cycle; Glycolysis and Gluconeogenesis; Amino Acid metabolism	Citrate cycle (TCA cycle); Glyoxylate and dicarboxylate metabolism; Pyruvate metabolism; Metabolic pathways; Cysteine and methionine metabolism; Carbon metabolism	-1.38889
NP_057487.2	metabolic process	protein binding;RNA binding	51503	ENSG00000150316.11	CWC15		Spliceosome	1.417		NP_060717.1	cell organization and biogenesis;regulation of biological process;transport	catalytic activity	224	ENSG00000072210.18	ALDH3A2	Tryptophan metabolism		-1.38889
NP_001185774.1	cell organization and biogenesis;defense response;metabolic process;regulation of biological process;response to stimulus	metal ion binding;protein binding;RNA binding	100526737; 10432	ENSG00000248643.5	RBM14-RBM4			1.417		NP_006600.3	metabolic process;regulation of biological process;response to stimulus	protein binding	977	ENSG00000177697.17	CD151	Primary Focal Segmental Glomerulosclerosis FSGS		-1.38889
XP_011523129.2	cell organization and biogenesis;metabolic process;regulation of biological process;response to stimulus	catalytic activity;protein binding	4355		MPP2			1.417		NP_001269389.1		catalytic activity;enzyme regulator activity;protein binding;transporter activity	10928	ENSG00000017797.12	RALBP1	EGF/EGFR Signaling Pathway; RalA downstream regulated genes	Pancreatic cancer; Ras signaling pathway; Pathways in cancer	-1.38889
NP_001341935.1	cell growth;cell organization and biogenesis;cellular homeostasis;metabolic process;regulation of biological process;response to stimulus;transport	DNA binding;enzyme regulator activity;protein binding;RNA binding	4869	ENSG00000181163.13	NPM1			1.416		NP_055755.1	metabolic process;transport		90488		TMEM263			-1.38889
NP_001287916.1	cell organization and biogenesis;metabolic process;regulation of biological process	RNA binding	58155		PTBP2	mRNA Processing; TarBasePathway		1.416		NP_861448.2	regulation of biological process;response to stimulus	DNA binding;metal ion binding;protein binding	3622	ENSG00000168556.6	ING2	Senescence and Autophagy in Cancer		-1.38889
NP_001004060.1	regulation of biological process	protein binding	283820	ENSG00000185164.14	NOMO2			1.416		NP_055418.2		catalytic activity;nucleotide binding;protein binding	9557	ENSG00000131778.18	CHD1L			-1.38696
NP_689912.2	cell division;metabolic process	catalytic activity;protein binding	205564	ENSG00000119231.10	SENP5			1.416		NP_006215.1	cell organization and biogenesis;metabolic process;regulation of biological process;response to stimulus;transport	DNA binding;protein binding;RNA binding	64859	ENSG00000173559.12	NABP1			-1.38696
NP_005266.2	regulation of biological process;response to stimulus	catalytic activity;nucleotide binding;structural molecule activity	2794	ENSG00000235986.9; ENSG00000229470.9; ENSG00000204590.12; ENSG00000206492.11; ENSG00000232143.9; ENSG00000228581.9; ENSG00000226882.9	GNL1			1.416		NP_060767.2	metabolic process	protein binding	8504	ENSG00000034693.14	PEX3		Peroxisome	-1.38696
NP_001007560.1	cell organization and biogenesis;metabolic process;regulation of biological process;response to stimulus	protein binding	6760	ENSG00000141380.13	SS18		Transcriptional misregulation in cancer	1.416		NP_001073272.1	cell organization and biogenesis;cellular homeostasis;metabolic process;regulation of biological process;response to stimulus;transport	enzyme regulator activity;metal ion binding;protein binding	308	ENSG00000164111.14	ANXA5	Simplified Interaction Map Between LOXL4 and Oxidative Stress Pathway; Prostaglandin Synthesis and Regulation; Apoptosis-related network due to altered Notch3 in ovarian cancer		-1.38504
NP_060102.1	regulation of biological process;response to stimulus	protein binding;RNA binding	55602	ENSG00000168564.5	CDKN2AIP			1.416		NP_002363.2	cell organization and biogenesis;metabolic process;regulation of biological process	catalytic activity;metal ion binding;nucleotide binding;protein binding	55361	ENSG00000155252.13	PI4K2A	Wnt Signaling Pathway Netpath	Inositol phosphate metabolism; Metabolic pathways; Phosphatidylinositol signaling system	-1.38504
NP_821074.1	cellular component movement;regulation of biological process;response to stimulus	enzyme regulator activity;protein binding	90627	ENSG00000133121.20	STARD13			1.416		NP_054762.2	cell communication;cell organization and biogenesis;cellular homeostasis;metabolic process;regulation of biological process;response to stimulus;transport	protein binding	23348		DOCK9			-1.38504
NP_056955.2	metabolic process;regulation of biological process;transport	DNA binding;metal ion binding;protein binding	51042	ENSG00000142684.8	ZNF593			1.415		NP_075062.2	cellular homeostasis;regulation of biological process;response to stimulus;transport	protein binding	79921	ENSG00000133142.17	TCEAL4			-1.38504
NP_996749.1	metabolic process;regulation of biological process;response to stimulus	catalytic activity;DNA binding;protein binding	571	ENSG00000156273.15	BACH1	Integrated Cancer pathway		1.415		XP_016855405.1		catalytic activity;protein binding;transporter activity	528	ENSG00000155097.11	ATP6V1C1		Vibrio cholerae infection; Phagosome; Synaptic vesicle cycle; Metabolic pathways; mTOR signaling pathway; Collecting duct acid secretion; Rheumatoid arthritis; Epithelial cell signaling in Helicobacter pylori infection; Oxidative phosphorylation	-1.38504
NP_001011.1	cell organization and biogenesis;metabolic process;transport	protein binding;RNA binding;structural molecule activity	6217	ENSG00000105193.8	RPS16	Cytoplasmic Ribosomal Proteins	Ribosome	1.414		NP_001019907.1	cell proliferation;regulation of biological process;response to stimulus	enzyme regulator activity;protein binding	140775	ENSG00000176994.10; ENSG00000283741.1	SMCR8			-1.38504
NP_006800.2	transport	protein binding	10953	ENSG00000025772.7	TOMM34			1.414		NP_004275.4	cell organization and biogenesis;metabolic process;regulation of biological process;response to stimulus	metal ion binding;protein binding;RNA binding	26136	ENSG00000135269.17	TES			-1.38313
NP_002100.2	cell organization and biogenesis;metabolic process	catalytic activity;nucleotide binding;protein binding	3035	ENSG00000170445.12	HARS	Allograft Rejection	Aminoacyl-tRNA biosynthesis	1.413		NP_653181.1	regulation of biological process;response to stimulus	nucleotide binding	259217	ENSG00000165868.13	HSPA12A			-1.38313
NP_001294936.1	cell organization and biogenesis;metabolic process;regulation of biological process	catalytic activity;DNA binding;protein binding	8726	ENSG00000074266.19	EED	Histone Modifications; Interactome of polycomb repressive complex 2 (PRC2)		1.413		NP_001120650.1	metabolic process	catalytic activity;metal ion binding;protein binding	254295	ENSG00000175287.18	PHYHD1			-1.38313
NP_003711.1	cell organization and biogenesis;cell proliferation	protein binding	8624	ENSG00000183527.11	PSMG1			1.413		XP_016856073.1	cell division;cell organization and biogenesis;regulation of biological process;transport	protein binding;RNA binding	3188	ENSG00000126945.8	HNRNPH2	mRNA Processing		-1.38122
NP_060232.2			54893	ENSG00000277086.3; ENSG00000166912.16	MTMR10			1.413		XP_011514444.1	regulation of biological process	protein binding	79932		KIAA0319L			-1.38122
NP_001340295.1	cell differentiation	protein binding;RNA binding	64434		NOM1			1.412		NP_002028.1	cell differentiation;cell organization and biogenesis;cell proliferation;cellular component movement;coagulation;defense response;development;metabolic process;regulation of biological process;response to stimulus;transport	catalytic activity;metal ion binding	27068	ENSG00000138777.19	PPA2		Oxidative phosphorylation	-1.37931
XP_016866721.1	metabolic process;regulation of biological process;response to stimulus	DNA binding;protein binding	7020		TFAP2A	Corticotropin-releasing hormone signaling pathway		1.412		NP_115721.1	cell organization and biogenesis;metabolic process;regulation of biological process	catalytic activity;enzyme regulator activity;protein binding	4952		OCRL			-1.37931
NP_116219.2	metabolic process;regulation of biological process	protein binding;RNA binding	84916	ENSG00000141076.17	CIRH1A		Ribosome biogenesis in eukaryotes	1.412		NP_001739.2	cell organization and biogenesis;metabolic process;regulation of biological process;response to stimulus	catalytic activity;nucleotide binding;protein binding	55585	ENSG00000160714.9	UBE2Q1		Ubiquitin mediated proteolysis	-1.37931
NP_005313.1	cell organization and biogenesis;regulation of biological process	DNA binding;protein binding;RNA binding	3009	ENSG00000184357.4	HIST1H1B			1.412		NP_005434.4	metabolic process	transporter activity	285521	ENSG00000163626.16	COX18			-1.37931
XP_016860586.1	cell organization and biogenesis;metabolic process;regulation of biological process	metal ion binding;protein binding	84289		ING5			1.412		NP_005558.1	defense response;regulation of biological process;response to stimulus;transport		116151	ENSG00000124098.9	FAM210B			-1.37931
NP_002458.2	cell death;cell organization and biogenesis;cellular homeostasis;metabolic process;regulation of biological process;response to stimulus;transport	DNA binding;protein binding	4609	ENSG00000136997.16	MYC	TP53 Network; G1 to S cell cycle control; Imatinib and Chronic Myeloid Leukemia; miRNA Regulation of DNA Damage Response; PPAR Alpha Pathway; DNA Damage Response; Metastatic brain tumor; Wnt Signaling Pathway; Integrated Cancer pathway; Wnt Signaling Pathway and Pluripotency; Bladder Cancer; TGF-beta Signaling Pathway; Retinoblastoma (RB) in Cancer; Apoptosis; Prolactin Signaling Pathway; IL-5 Si…	ErbB signaling pathway; MicroRNAs in cancer; Jak-STAT signaling pathway; MAPK signaling pathway; Thyroid cancer; Pathways in cancer; Chronic myeloid leukemia; Proteoglycans in cancer; Endometrial cancer; TGF-beta signaling pathway; Cell cycle; Thyroid hormone signaling pathway; Epstein-Barr virus infection; Transcriptional misregulation in cancer; Breast cancer; Hepatitis B; Signaling pathways re…	1.412		NP_061854.1	cellular homeostasis;metabolic process;regulation of biological process;response to stimulus	protein binding	10491	ENSG00000170275.14	CRTAP			-1.37741
NP_057056.1	metabolic process;regulation of biological process	catalytic activity;DNA binding;protein binding	51082	ENSG00000186184.16	POLR1D	Eukaryotic Transcription Initiation	Cytosolic DNA-sensing pathway; Pyrimidine metabolism; Epstein-Barr virus infection; RNA polymerase; Purine metabolism; Metabolic pathways	1.412		XP_011534286.2	cell communication;cell organization and biogenesis;metabolic process;regulation of biological process;response to stimulus	catalytic activity;enzyme regulator activity;nucleotide binding;protein binding;RNA binding	54920	ENSG00000167264.17	DUS2L			-1.37741
NP_004505.2	cell differentiation;metabolic process;regulation of biological process	DNA binding;metal ion binding;protein binding	3607	ENSG00000141568.20	FOXK2			1.412		NP_001005751.1	transport	metal ion binding	93664		CADPS2			-1.37741
XP_006712055.1		protein binding	27436		EML4			1.412		NP_065695.1	regulation of biological process;response to stimulus	catalytic activity;nucleotide binding;protein binding;signal transducer activity	378	ENSG00000168374.10	ARF4			-1.37552
NP_005491.1	metabolic process;regulation of biological process	catalytic activity;enzyme regulator activity;protein binding	10055	ENSG00000142230.11	SAE1		Ubiquitin mediated proteolysis	1.411		NP_001262.3	cell differentiation;cell organization and biogenesis;metabolic process;regulation of biological process;response to stimulus	protein binding	3430	ENSG00000068079.7	IFI35			-1.37552
NP_974197.1	cell communication;cellular component movement;regulation of biological process;response to stimulus;transport	protein binding	10755	ENSG00000123159.15	GIPC1	VEGFA-VEGFR2 Signaling Pathway		1.411		NP_001313254.1	cell organization and biogenesis;metabolic process;regulation of biological process	catalytic activity;enzyme regulator activity;metal ion binding;protein binding	331	ENSG00000101966.12	XIAP	Focal Adhesion; Copper homeostasis; Apoptosis Modulation and Signaling; Apoptosis; Nucleotide-binding Oligomerization Domain (NOD) pathway	NF-kappa B signaling pathway; Toxoplasmosis; Pathways in cancer; Small cell lung cancer; NOD-like receptor signaling pathway; Apoptosis; HTLV-I infection; Apoptosis - multiple species; Platinum drug resistance; Ubiquitin mediated proteolysis; Focal adhesion	-1.37552
XP_016877111.1	cell division;cell organization and biogenesis;metabolic process;regulation of biological process	catalytic activity;nucleotide binding;protein binding	7443		VRK1			1.411		NP_057692.1		protein binding	89848	ENSG00000197948.10	FCHSD1			-1.37552
NP_009035.3	cell organization and biogenesis;metabolic process;response to stimulus;transport	protein binding;RNA binding;structural molecule activity	4736	ENSG00000198755.10	RPL10A	Cytoplasmic Ribosomal Proteins	Ribosome	1.411		NP_001305984.1	cell organization and biogenesis;metabolic process;transport	protein binding;RNA binding;structural molecule activity	5339		PLEC			-1.37552
NP_004598.1	cell organization and biogenesis;metabolic process	protein binding;RNA binding	6902	ENSG00000171530.13	TBCA			1.411		NP_653237.1	metabolic process;transport	catalytic activity;nucleotide binding;protein binding	7328	ENSG00000186591.11	UBE2H		Ubiquitin mediated proteolysis	-1.37363
NP_443087.1		protein binding	91369	ENSG00000154945.6	ANKRD40			1.409		NP_002310.2	regulation of biological process;response to stimulus	catalytic activity;RNA binding	7263	ENSG00000128311.13	TST		Cysteine and methionine metabolism; Sulfur metabolism; Metabolic pathways; Sulfur relay system	-1.37363
NP_001186227.1	cell organization and biogenesis;metabolic process;regulation of biological process;response to stimulus	protein binding	51720	ENSG00000087206.16	UIMC1		Homologous recombination	1.409		NP_001020424.1	cell differentiation;transport	transporter activity	54499	ENSG00000143183.16	TMCO1			-1.37363
NP_001292031.1	metabolic process;regulation of biological process;response to stimulus	catalytic activity;metal ion binding;nucleotide binding;protein binding	11329	ENSG00000112079.8	STK38	Interactome of polycomb repressive complex 2 (PRC2)		1.409		NP_001339987.1	cell death;cell organization and biogenesis;metabolic process;regulation of biological process;response to stimulus;transport	protein binding	10487		CAP1	Insulin Signaling; Angiopoietin Like Protein 8 Regulatory Pathway		-1.37363
NP_004102.1	cell organization and biogenesis;cellular homeostasis;metabolic process;regulation of biological process;response to stimulus	catalytic activity;DNA binding;metal ion binding;protein binding	2237	ENSG00000168496.3	FEN1		DNA replication; Base excision repair; Non-homologous end-joining	1.408		NP_005150.1	cell death;cell organization and biogenesis;cellular component movement;regulation of biological process;response to stimulus	catalytic activity;metal ion binding;protein binding	9867	ENSG00000198961.9	PJA2			-1.37363
NP_004580.1	cell organization and biogenesis;cellular homeostasis;metabolic process;regulation of biological process;transport	antioxidant activity;catalytic activity;metal ion binding;protein binding	6341	ENSG00000133028.10	SCO1	Electron Transport Chain; Copper homeostasis		1.408		NP_006745.1	cell communication;transport	catalytic activity;nucleotide binding;protein binding	51552	ENSG00000119396.10	RAB14	Focal Adhesion-PI3K-Akt-mTOR-signaling pathway	AMPK signaling pathway	-1.37174
NP_001309342.1		RNA binding	25957		PNISR			1.408		NP_061857.3	cell organization and biogenesis;metabolic process;regulation of biological process;response to stimulus	protein binding;signal transducer activity;transporter activity	57506	ENSG00000088888.17	MAVS	RIG-I-like Receptor Signaling	Hepatitis C; Hepatitis B; Measles; RIG-I-like receptor signaling pathway; Herpes simplex infection; Cytosolic DNA-sensing pathway; NOD-like receptor signaling pathway; Influenza A	-1.37174
NP_060244.2	metabolic process	catalytic activity;metal ion binding;protein binding	54901	ENSG00000145996.11	CDKAL1			1.408		NP_689450.1	cell organization and biogenesis;transport	catalytic activity;nucleotide binding	390637	ENSG00000183208.12	GDPGP1			-1.37174
NP_000992.1	metabolic process	protein binding;structural molecule activity	6166	ENSG00000165502.6	RPL36AL		Ribosome	1.408		NP_001933.2	cell death;cell organization and biogenesis;regulation of biological process;response to stimulus;transport	catalytic activity	50515		CHST11	Endochondral Ossification		-1.37174
NP_066010.1	metabolic process;transport	transporter activity	57719	ENSG00000074855.10	ANO8			1.408		NP_002333.1	cell death;cell differentiation;defense response;development;regulation of biological process;response to stimulus	catalytic activity	92579	ENSG00000141349.8	G6PC3		FoxO signaling pathway; Metabolic pathways; Glucagon signaling pathway; Adipocytokine signaling pathway; Glycolysis / Gluconeogenesis; Starch and sucrose metabolism; PI3K-Akt signaling pathway; Galactose metabolism; Insulin resistance; Insulin signaling pathway; Carbohydrate digestion and absorption; AMPK signaling pathway	-1.37174
NP_036473.2	cell differentiation;regulation of biological process;response to stimulus	catalytic activity;nucleotide binding;protein binding;RNA binding	23560	ENSG00000107937.18	GTPBP4		Ribosome biogenesis in eukaryotes	1.407		XP_011536860.1	transport	protein binding;RNA binding;transporter activity	8615		USO1			-1.36986
NP_005751.2	metabolic process;regulation of biological process	DNA binding;RNA binding	10153	ENSG00000115816.14	CEBPZ	Gastric cancer network 2		1.407		NP_057125.2	metabolic process;regulation of biological process;response to stimulus;transport	catalytic activity;DNA binding;protein binding	8450		CUL4B			-1.36986
NP_001036053.1	cell organization and biogenesis;transport	protein binding;RNA binding;transporter activity	10073	ENSG00000169371.13	SNUPN		RNA transport	1.407		NP_002659.1	regulation of biological process;response to stimulus;transport	protein binding;transporter activity	2171	ENSG00000164687.10	FABP5	PPAR signaling pathway	PPAR signaling pathway	-1.36986
NP_005946.2	metabolic process;regulation of biological process;response to stimulus	DNA binding;metal ion binding;protein binding	4520	ENSG00000188786.9	MTF1	Copper homeostasis; Zinc homeostasis		1.406		NP_001341933.1		catalytic activity;metal ion binding;receptor activity;signal transducer activity	221294	ENSG00000178425.13	NT5DC1			-1.36986
NP_001139247.1	metabolic process	catalytic activity;protein binding	2289	ENSG00000096060.14	FKBP5	Farnesoid X Receptor Pathway; Mecp2 and Associated Rett Syndrome	Estrogen signaling pathway	1.405		NP_620156.1	metabolic process	protein binding	51566	ENSG00000102401.19	ARMCX3			-1.36986
NP_004854.1	metabolic process	catalytic activity	9517	ENSG00000100596.6	SPTLC2	Sphingolipid Metabolism	Metabolic pathways; Sphingolipid signaling pathway; Sphingolipid metabolism	1.404		NP_009006.2	metabolic process	protein binding	54960		GEMIN8			-1.36986
NP_067041.1	metabolic process;response to stimulus	protein binding	58493	ENSG00000148153.13	INIP			1.404		NP_001239002.1	cell organization and biogenesis	catalytic activity	51170	ENSG00000198189.10	HSD17B11			-1.36799
NP_061903.2	metabolic process	catalytic activity;nucleotide binding;protein binding;RNA binding	54505	ENSG00000067248.9	DHX29			1.403		XP_005255095.1	metabolic process	catalytic activity;metal ion binding	3052	ENSG00000004961.14	HCCS		Porphyrin and chlorophyll metabolism	-1.36799
NP_060308.1	cell organization and biogenesis;metabolic process	protein binding;RNA binding	55651	ENSG00000145912.8	NHP2		Ribosome biogenesis in eukaryotes	1.403		NP_003650.1	metabolic process	protein binding;RNA binding	26608	ENSG00000106638.15	TBL2			-1.36799
NP_005312.1	cell organization and biogenesis;metabolic process;regulation of biological process	DNA binding;metal ion binding;nucleotide binding;protein binding;RNA binding	3008	ENSG00000168298.6	HIST1H1E	Pathways Affected in Adenoid Cystic Carcinoma		1.402		NP_001026886.1	metabolic process;regulation of biological process;response to stimulus	protein binding	4034	ENSG00000077454.15	LRCH4			-1.36799
XP_011527050.1	cell communication;metabolic process;regulation of biological process;response to stimulus	DNA binding;metal ion binding;protein binding	23394		ADNP			1.402		NP_056106.1	cellular homeostasis;regulation of biological process	catalytic activity;nucleotide binding;protein binding	5869	ENSG00000111540.15	RAB5B		Amoebiasis; Ras signaling pathway; Tuberculosis; Vasopressin-regulated water reabsorption; Phagosome; Endocytosis	-1.36799
NP_001153408.1	metabolic process	RNA binding	10969	ENSG00000117395.12	EBNA1BP2			1.401		NP_076946.1	metabolic process	protein binding	10015	ENSG00000170248.13	PDCD6IP		Endocytosis	-1.36612
XP_011521015.1			84326		METTL26			1.401		NP_004578.2	cell differentiation;metabolic process;transport	protein binding	5194	ENSG00000162928.8	PEX13		Peroxisome	-1.36612
NP_004299.1	regulation of biological process;response to stimulus;transport	enzyme regulator activity;protein binding	392	ENSG00000175220.11	ARHGAP1			1.401		NP_000117.1	metabolic process;transport	metal ion binding;protein binding	8291		DYSF			-1.36612
NP_001188306.1	metabolic process	catalytic activity;protein binding	501		ALDH7A1			1.4		NP_060137.2	transport	protein binding;transporter activity	54978	ENSG00000213699.8	SLC35F6			-1.36426
NP_001025162.1	metabolic process	catalytic activity;protein binding	64745	ENSG00000165792.17	METTL17			1.4		NP_001156956.1	metabolic process	catalytic activity;nucleotide binding	4677	ENSG00000134440.11	NARS	Photodynamic therapy-induced unfolded protein response	Aminoacyl-tRNA biosynthesis	-1.36426
XP_011534817.1	cell organization and biogenesis;regulation of biological process	protein binding	161176		SYNE3			1.4		NP_057225.2	cell division;cell organization and biogenesis;cellular component movement;regulation of biological process;transport	protein binding	1622	ENSG00000155368.16	DBI	PPAR signaling pathway; Sterol Regulatory Element-Binding Proteins (SREBP) signalling; PPAR Alpha Pathway		-1.36426
XP_011507381.1	metabolic process;regulation of biological process;response to stimulus	protein binding	10625		IVNS1ABP			1.4		NP_001309722.1	cell organization and biogenesis;cellular homeostasis;metabolic process;regulation of biological process;response to stimulus	protein binding;structural molecule activity	4131	ENSG00000131711.14	MAP1B	Regulation of Microtubule Cytoskeleton		-1.3624
NP_001107000.1	metabolic process	catalytic activity;protein binding	196074	ENSG00000169519.20	METTL15			1.4		XP_005269798.1	response to stimulus;transport	protein binding;RNA binding	5935	ENSG00000102317.17	RBM3			-1.3624
NP_006458.2	cell proliferation;defense response;metabolic process;regulation of biological process;response to stimulus	catalytic activity;protein binding	10622	ENSG00000113356.11	POLR3G		Purine metabolism; RNA polymerase; Epstein-Barr virus infection; Pyrimidine metabolism; Cytosolic DNA-sensing pathway; Metabolic pathways	1.4		NP_079291.2			79886	ENSG00000120159.11	CAAP1			-1.3624
XP_011508685.1		protein binding	7260		TSSC1			1.399		NP_003621.1	cell organization and biogenesis;transport	metal ion binding;protein binding	9124	ENSG00000107438.8	PDLIM1			-1.36054
NP_079052.2	cell organization and biogenesis;cellular component movement;metabolic process	catalytic activity;nucleotide binding;protein binding	79834	ENSG00000173517.10	PEAK1			1.399		NP_006477.2	cell organization and biogenesis;metabolic process;regulation of biological process;response to stimulus	catalytic activity	91373	ENSG00000197355.10	UAP1L1		Metabolic pathways; Amino sugar and nucleotide sugar metabolism	-1.36054
NP_001308427.1	cell division	nucleotide binding;protein binding	151011	ENSG00000186522.14	SEPT10			1.399		NP_001265367.1		catalytic activity;nucleotide binding	92935	ENSG00000247626.4	MARS2	Amino Acid metabolism	Selenocompound metabolism; Aminoacyl-tRNA biosynthesis	-1.36054
NP_786924.2	metabolic process	catalytic activity;metal ion binding	55148	ENSG00000278787.4; ENSG00000012963.14	UBR7			1.398		NP_057584.2		catalytic activity;protein binding	5217	ENSG00000070087.13	PFN2	Association Between Physico-Chemical Features and Toxicity Associated Pathways	Salmonella infection; Regulation of actin cytoskeleton; Shigellosis; Rap1 signaling pathway	-1.36054
NP_079341.2	cell organization and biogenesis;metabolic process	protein binding;RNA binding	80135	ENSG00000117133.10	RPF1			1.398		XP_011507656.1	cell organization and biogenesis;cell proliferation;regulation of biological process;response to stimulus	catalytic activity;enzyme regulator activity;protein binding;receptor activity;signal transducer activity	1512	ENSG00000103811.15	CTSH		Lysosome; Apoptosis	-1.36054
NP_001035982.1	cell organization and biogenesis	protein binding	81624	ENSG00000139734.17	DIAPH3	Regulation of Actin Cytoskeleton	Regulation of actin cytoskeleton	1.398		NP_061899.2	cellular homeostasis;regulation of biological process;response to stimulus;transport	catalytic activity	79668		PARP8			-1.36054
NP_689413.1	cell organization and biogenesis;regulation of biological process;transport	protein binding	27131	ENSG00000089006.16	SNX5		Endocytosis	1.398		NP_079485.1	cell differentiation;cell organization and biogenesis;metabolic process;regulation of biological process	catalytic activity;nucleotide binding;protein binding	5868	ENSG00000144566.10	RAB5A	Amyotrophic lateral sclerosis (ALS); VEGFA-VEGFR2 Signaling Pathway; EGF/EGFR Signaling Pathway	Amoebiasis; Ras signaling pathway; Phagosome; Endocytosis; Amyotrophic lateral sclerosis (ALS); Tuberculosis; Vasopressin-regulated water reabsorption	-1.3587
NP_036294.2	metabolic process	catalytic activity;protein binding	26233	ENSG00000182325.10	FBXL6			1.397		NP_004679.2	defense response;metabolic process;regulation of biological process;response to stimulus	DNA binding;metal ion binding;protein binding;RNA binding	677		ZFP36L1			-1.3587
NP_892010.2	defense response;metabolic process;regulation of biological process;response to stimulus	catalytic activity;DNA binding;metal ion binding;nucleotide binding;protein binding;receptor activity;signal transducer activity	8877	ENSG00000176170.13	SPHK1	Sphingolipid Metabolism; Signal Transduction of S1P Receptor		1.397		NP_004888.2	metabolic process	catalytic activity;nucleotide binding;protein binding	7318	ENSG00000182179.12	UBA7	Proteasome Degradation; Parkinsons Disease Pathway	Ubiquitin mediated proteolysis; Parkinson's disease	-1.3587
NP_003194.3	cell organization and biogenesis;metabolic process;regulation of biological process	DNA binding;protein binding	6936	ENSG00000005436.13	GCFC2			1.397		NP_112196.3	metabolic process;response to stimulus	catalytic activity	154807	ENSG00000196715.5	VKORC1L1			-1.3587
NP_115898.2	metabolic process	RNA binding	84549	ENSG00000198042.10	MAK16			1.397		NP_004218.1	regulation of biological process;transport	DNA binding;metal ion binding;protein binding	65986	ENSG00000205189.11	ZBTB10			-1.3587
NP_001298128.1	cell organization and biogenesis;cellular homeostasis;transport	protein binding;RNA binding	1207	ENSG00000074201.8	CLNS1A		RNA transport	1.396		NP_000284.1	metabolic process	metal ion binding;protein binding	7163	ENSG00000076554.15	TPD52			-1.35685
NP_659480.1	metabolic process;response to stimulus	catalytic activity;DNA binding;metal ion binding;protein binding	252969	ENSG00000154328.15	NEIL2		Base excision repair	1.396		XP_011533736.1	cell differentiation;cell organization and biogenesis;metabolic process		91304		TMEM259			-1.35685
NP_055555.1	metabolic process;regulation of biological process;response to stimulus;transport	catalytic activity;nucleotide binding;protein binding;RNA binding	9775	ENSG00000141543.9	EIF4A3		Spliceosome; mRNA surveillance pathway; RNA transport	1.396		NP_006635.2	metabolic process;regulation of biological process;response to stimulus;transport	protein binding	8496		PPFIBP1			-1.35685
NP_001305855.1	metabolic process	catalytic activity;metal ion binding;protein binding	6120		RPE	Pentose Phosphate Pathway		1.396		NP_055205.2	cell differentiation;metabolic process;regulation of biological process	protein binding;transporter activity	7779	ENSG00000170385.9	SLC30A1	Zinc homeostasis	Mineral absorption	-1.35501
NP_001304040.1	regulation of biological process;response to stimulus	metal ion binding;protein binding	55233		MOB1A			1.396		NP_056415.1	metabolic process;response to stimulus	protein binding	552900; 654483; 107984053	ENSG00000183336.8; ENSG00000169627.7	BOLA2			-1.35501
XP_016883523.1	cell division;cell growth;cell organization and biogenesis;metabolic process;regulation of biological process;response to stimulus	catalytic activity;nucleotide binding;protein binding	6790		AURKA	EGF/EGFR Signaling Pathway; Gastric Cancer Network 1		1.395		NP_620061.2	cellular component movement;metabolic process		54842	ENSG00000151690.14	MFSD6			-1.35501
NP_997226.2		metal ion binding;protein binding	257160	ENSG00000167257.10	RNF214			1.395		NP_001291373.1	cell organization and biogenesis;metabolic process;regulation of biological process	catalytic activity;metal ion binding;nucleotide binding;signal transducer activity;transporter activity	27032		ATP2C1			-1.35318
NP_689613.1			132720		C4orf32			1.395		XP_005253401.1	cell communication;cell organization and biogenesis;metabolic process;response to stimulus	protein binding;transporter activity	55754	ENSG00000112697.15	TMEM30A			-1.35318
NP_005773.3	cell differentiation;metabolic process;regulation of biological process;response to stimulus;transport	protein binding;RNA binding	10189	ENSG00000183684.7	ALYREF		Spliceosome; Herpes simplex infection; mRNA surveillance pathway; RNA transport	1.394		NP_004976.2	cell communication;cell differentiation;cell organization and biogenesis;cellular component movement;metabolic process;regulation of biological process;response to stimulus	protein binding	51669	ENSG00000133872.13	TMEM66			-1.35318
NP_115551.2	metabolic process;regulation of biological process	protein binding;RNA binding	84135	ENSG00000164338.9	UTP15		Ribosome biogenesis in eukaryotes	1.394		XP_011527806.1	metabolic process;regulation of biological process	catalytic activity;DNA binding;metal ion binding;protein binding;RNA binding	2023		ENO1	Glycolysis and Gluconeogenesis		-1.35318
NP_852136.1	cell organization and biogenesis;cellular homeostasis;metabolic process;regulation of biological process;response to stimulus	catalytic activity;DNA binding;nucleotide binding;protein binding	5982	ENSG00000049541.10	RFC2	DNA Replication	DNA replication; Nucleotide excision repair; Mismatch repair	1.394		NP_001128138.1	metabolic process	protein binding;RNA binding	7430	ENSG00000092820.17	EZR	AGE/RAGE pathway; Regulation of Actin Cytoskeleton; VEGFA-VEGFR2 Signaling Pathway; Pathogenic Escherichia coli infection	Regulation of actin cytoskeleton; Gastric acid secretion; MicroRNAs in cancer; Leukocyte transendothelial migration; Proteoglycans in cancer; Pathogenic Escherichia coli infection	-1.35135
NP_001265568.1	cell organization and biogenesis;metabolic process;regulation of biological process;response to stimulus;transport	enzyme regulator activity;protein binding	5902	ENSG00000099901.16	RANBP1			1.393		NP_001337410.1	cell organization and biogenesis;cellular component movement;regulation of biological process;response to stimulus;transport	catalytic activity;protein binding;signal transducer activity	3667	ENSG00000169047.5	IRS1	Type II diabetes mellitus; Angiopoietin Like Protein 8 Regulatory Pathway; Oncostatin M Signaling Pathway; Prolactin Signaling Pathway; Interferon type I signaling pathways; Insulin Signaling; Focal Adhesion-PI3K-Akt-mTOR-signaling pathway; Alpha 6 Beta 4 signaling pathway; Transcription factor regulation in adipogenesis; Integrated Breast Cancer Pathway; DNA Damage Response (only ATM dependent);…	Aldosterone-regulated sodium reabsorption; Type II diabetes mellitus; Longevity regulating pathway; MicroRNAs in cancer; Regulation of lipolysis in adipocytes; Longevity regulating pathway - multiple species; mTOR signaling pathway; PI3K-Akt signaling pathway; Neurotrophin signaling pathway; Insulin resistance; FoxO signaling pathway; Adipocytokine signaling pathway; Non-alcoholic fatty liver dis…	-1.35135
NP_060740.1	cell organization and biogenesis;metabolic process;regulation of biological process	protein binding	55257	ENSG00000101189.6	MRGBP			1.393		XP_005257000.1	cell organization and biogenesis;regulation of biological process;response to stimulus	catalytic activity;protein binding	56605	ENSG00000086619.13	ERO1LB		Protein processing in endoplasmic reticulum	-1.35135
NP_073593.2	cell organization and biogenesis;metabolic process;regulation of biological process	protein binding	64769	ENSG00000163875.15	MEAF6			1.393		NP_067017.2	cellular homeostasis;regulation of biological process;response to stimulus;transport	protein binding	10899	ENSG00000143543.14	JTB			-1.35135
NP_001007075.1	cell organization and biogenesis;metabolic process;response to stimulus;transport	RNA binding;structural molecule activity	6161	ENSG00000144713.12	RPL32	Cytoplasmic Ribosomal Proteins	Ribosome	1.391		NP_079104.3	cell death	metal ion binding;nucleotide binding	8225	ENSG00000178605.13	GTPBP6			-1.35135
NP_006775.1	metabolic process	protein binding;RNA binding	10885	ENSG00000065183.15	WDR3		Ribosome biogenesis in eukaryotes	1.391		NP_001191330.1	cell death;cell organization and biogenesis;metabolic process;regulation of biological process;response to stimulus	catalytic activity;protein binding	8459		TPST2			-1.35135
NP_055524.3	metabolic process;regulation of biological process;response to stimulus	catalytic activity;protein binding	9736	ENSG00000115464.14	USP34			1.391		NP_004087.1	metabolic process;regulation of biological process;response to stimulus	catalytic activity;nucleotide binding	1666	ENSG00000104325.6	DECR1	Fatty Acid Beta Oxidation; Fatty Acid Biosynthesis		-1.34953
NP_877428.1	cell proliferation;metabolic process;response to stimulus	DNA binding;metal ion binding;protein binding	55388	ENSG00000065328.16	MCM10	DNA Replication; Cell Cycle		1.391		NP_065908.1	cell organization and biogenesis;metabolic process;regulation of biological process;transport	catalytic activity;metal ion binding;protein binding	57617	ENSG00000104142.10	VPS18			-1.34953
XP_011524074.1	cell death;metabolic process;regulation of biological process;response to stimulus;transport	DNA binding;protein binding;RNA binding	9984		THOC1			1.391		NP_001171846.1	metabolic process		23339		VPS39			-1.34953
NP_877496.1	cell death;cell organization and biogenesis;cellular component movement;regulation of biological process;response to stimulus;transport	protein binding	63916	ENSG00000062598.17	ELMO2		Bacterial invasion of epithelial cells; Shigellosis	1.391		NP_065947.1	metabolic process;transport	catalytic activity;nucleotide binding;protein binding	9367	ENSG00000123595.7	RAB9A		Measles	-1.34953
NP_055318.2	metabolic process;regulation of biological process	protein binding;RNA binding	27340	ENSG00000120800.4	UTP20			1.39		NP_001309740.1	metabolic process	nucleotide binding	22824		HSPA4L			-1.34771
NP_003334.2	metabolic process;response to stimulus	catalytic activity;nucleotide binding;protein binding	7327	ENSG00000184787.18	UBE2G2	Parkinsons Disease Pathway; Parkin-Ubiquitin Proteasomal System pathway	Parkinson's disease; Ubiquitin mediated proteolysis; Protein processing in endoplasmic reticulum	1.39		XP_006719604.1	metabolic process	protein binding;structural molecule activity	9276	ENSG00000184432.9	COPB2			-1.34771
NP_116100.2	cellular homeostasis;coagulation;metabolic process;regulation of biological process;response to stimulus	DNA binding;protein binding	4097	ENSG00000197063.10	MAFG	NRF2 pathway; Quercetin and Nf-kB/ AP-1 Induced Cell Apoptosis		1.39		NP_001686.1	cellular homeostasis;regulation of biological process;response to stimulus;transport	protein binding	160418	ENSG00000139324.11	TMTC3			-1.34771
XP_011518702.1	metabolic process	catalytic activity	84188		FAR1			1.39		NP_003163.1	cell organization and biogenesis;metabolic process;transport	catalytic activity;nucleotide binding	5498		PPOX	Heme Biosynthesis		-1.34771
NP_079229.2	metabolic process	catalytic activity;protein binding	80018	ENSG00000111300.9	NAA25			1.389		NP_003932.3	cell division;cell organization and biogenesis;cellular component movement;metabolic process;regulation of biological process;response to stimulus;transport	protein binding;RNA binding	22862	ENSG00000102531.16	FNDC3A			-1.3459
NP_037367.3	defense response;metabolic process;regulation of biological process;response to stimulus	catalytic activity;metal ion binding;protein binding;RNA binding	29102	ENSG00000113360.16	DROSHA	RNA interference; miRNA Biogenesis; DDX1 as a regulatory component of the Drosha microprocessor	Proteoglycans in cancer; Ribosome biogenesis in eukaryotes	1.389		NP_000414.2	cell death;cell organization and biogenesis;cell proliferation;cellular component movement;metabolic process	transporter activity	56996	ENSG00000146828.17	SLC12A9			-1.3459
NP_055412.2	metabolic process;regulation of biological process	RNA binding	30836	ENSG00000067334.13	DNTTIP2			1.389		NP_005605.1	regulation of biological process;response to stimulus	catalytic activity;metal ion binding;protein binding	64175	ENSG00000117385.15	LEPRE1			-1.34409
NP_003841.1	metabolic process	catalytic activity;metal ion binding;nucleotide binding;protein binding	8803	ENSG00000136143.14	SUCLA2		Metabolic pathways; Propanoate metabolism; Carbon metabolism; Citrate cycle (TCA cycle)	1.388		NP_006301.3	metabolic process;response to stimulus	catalytic activity;DNA binding;nucleotide binding;protein binding	9131	ENSG00000156709.13	AIFM1	Apoptosis Modulation and Signaling; Nanomaterial induced apoptosis; Apoptosis Modulation by HSP70	Apoptosis	-1.34409
NP_057665.2	cell organization and biogenesis;defense response;metabolic process;regulation of biological process;response to stimulus	catalytic activity;protein binding	51295	ENSG00000130159.13	ECSIT	MAPK Signaling Pathway; Simplified Interaction Map Between LOXL4 and Oxidative Stress Pathway; IL-1 signaling pathway	MAPK signaling pathway	1.388		NP_001094346.1	metabolic process	catalytic activity;enzyme regulator activity;protein binding	142685; 8976	ENSG00000106299.7	ASB15	Chemokine signaling pathway; Pathogenic Escherichia coli infection; G13 Signaling Pathway; Factors and pathways affecting insulin-like growth factor (IGF1)-Akt signaling	Chemokine signaling pathway; Adherens junction; Bacterial invasion of epithelial cells; Choline metabolism in cancer; Shigellosis; Endocytosis; Fc gamma R-mediated phagocytosis; Regulation of actin cytoskeleton; Salmonella infection; Pathogenic Escherichia coli infection	-1.34409
NP_065699.1	cell differentiation;development;regulation of biological process;response to stimulus	protein binding	57045	ENSG00000128791.11	TWSG1	Mesodermal Commitment Pathway		1.388		NP_001132929.1	cellular homeostasis;regulation of biological process;response to stimulus;transport	catalytic activity;metal ion binding;protein binding	54467	ENSG00000001629.9	ANKIB1			-1.34409
XP_006717309.1	cell organization and biogenesis;cellular component movement;metabolic process;regulation of biological process;response to stimulus;transport	metal ion binding;protein binding;structural molecule activity	6709		SPTAN1	Fas Ligand (FasL) pathway and Stress induction of Heat Shock Proteins (HSP) regulation		1.388		NP_057113.1	metabolic process	catalytic activity	23463	ENSG00000116237.15	ICMT		Terpenoid backbone biosynthesis	-1.34409
NP_006755.4		protein binding	7866	ENSG00000214706.10	IFRD2			1.387		XP_005263966.1		protein binding	26509	ENSG00000138119.16	MYOF	Hepatitis C and Hepatocellular Carcinoma; Aryl Hydrocarbon Receptor Pathway		-1.34228
NP_006388.2	metabolic process;response to stimulus	catalytic activity;metal ion binding;RNA binding	10535	ENSG00000104889.5	RNASEH2A		DNA replication	1.387		NP_001186803.1	metabolic process	catalytic activity;metal ion binding;protein binding	55768	ENSG00000151092.16	NGLY1		Protein processing in endoplasmic reticulum	-1.34228
NP_006323.2	metabolic process;regulation of biological process;response to stimulus	catalytic activity;protein binding	10437	ENSG00000216490.3	IFI30		Antigen processing and presentation	1.386		XP_011508019.1		protein binding;structural molecule activity	2035		EPB41			-1.34228
NP_000994.1	cell organization and biogenesis;metabolic process;regulation of biological process;transport	enzyme regulator activity;protein binding;structural molecule activity	6176	ENSG00000137818.11	RPLP1	Cytoplasmic Ribosomal Proteins	Ribosome	1.386		NP_060347.2	regulation of biological process;transport	catalytic activity;protein binding	131474	ENSG00000163528.12	CHCHD4			-1.34228
NP_149075.2	cell organization and biogenesis;metabolic process;regulation of biological process;response to stimulus	protein binding	2177	ENSG00000144554.10	FANCD2	DNA Damage Response; miRNA Regulation of DNA Damage Response		1.386		NP_002854.3	cell death;metabolic process;transport	catalytic activity;nucleotide binding;protein binding	65985	ENSG00000081760.16	AACS		Butanoate metabolism; Valine, leucine and isoleucine degradation	-1.34048
NP_005679.2	metabolic process;transport	catalytic activity;nucleotide binding;transporter activity	10057	ENSG00000114770.16	ABCC5	Fluoropyrimidine Activity; NRF2 pathway	ABC transporters; Antifolate resistance	1.386		NP_059980.2	cell organization and biogenesis;regulation of biological process;transport	protein binding;RNA binding	84305	ENSG00000170473.16	WIBG		RNA transport; mRNA surveillance pathway	-1.34048
NP_004522.1	metabolic process	catalytic activity	4338	ENSG00000164172.18	MOCS2		Metabolic pathways; Folate biosynthesis; Sulfur relay system	1.386		XP_016874205.1	cell organization and biogenesis;metabolic process;regulation of biological process;response to stimulus	catalytic activity	23275		POFUT2			-1.34048
NP_056050.1	metabolic process	protein binding;RNA binding	23283	ENSG00000177613.8	CSTF2T	mRNA Processing	mRNA surveillance pathway	1.385		NP_065132.1	cell organization and biogenesis;regulation of biological process;transport	catalytic activity;protein binding	5255	ENSG00000067177.14	PHKA1	Glycogen Metabolism	Calcium signaling pathway; Insulin signaling pathway; Glucagon signaling pathway	-1.34048
NP_055871.1	metabolic process;regulation of biological process;response to stimulus	protein binding;RNA binding	23076	ENSG00000160208.12	RRP1B			1.385		NP_001333393.1	transport	catalytic activity	129642	ENSG00000143797.11	MBOAT2		Glycerophospholipid metabolism; Metabolic pathways; Glycerolipid metabolism	-1.34048
NP_057190.2	cell organization and biogenesis;regulation of biological process;response to stimulus;transport	protein binding	23256	ENSG00000092108.20	SCFD1			1.385		NP_001185461.1	cell death;metabolic process;regulation of biological process;response to stimulus	DNA binding;metal ion binding;protein binding	4925		NUCB2			-1.33869
NP_001308943.1	metabolic process;response to stimulus	catalytic activity;DNA binding;nucleotide binding;protein binding	5395		PMS2			1.385		NP_078813.1	metabolic process	catalytic activity;motor activity;protein binding;RNA binding;structural molecule activity	1832	ENSG00000096696.13	DSP	Arrhythmogenic Right Ventricular Cardiomyopathy; Lung fibrosis	Arrhythmogenic right ventricular cardiomyopathy (ARVC)	-1.33869
NP_006363.4	cell differentiation;metabolic process;regulation of biological process;response to stimulus	protein binding;RNA binding	10492	ENSG00000135316.17	SYNCRIP			1.385		NP_004530.1	metabolic process	transporter activity	1181	ENSG00000114859.15	CLCN2		Mineral absorption	-1.33869
NP_001186040.1	metabolic process	catalytic activity;nucleotide binding;protein binding	4190	ENSG00000014641.17	MDH1	Amino Acid metabolism; Sterol Regulatory Element-Binding Proteins (SREBP) signalling; Glycolysis and Gluconeogenesis; TCA Cycle and Deficiency of Pyruvate Dehydrogenase complex (PDHc)		1.384		NP_658988.2	metabolic process;regulation of biological process	catalytic activity;metal ion binding	81889	ENSG00000180185.11	FAHD1			-1.33869
NP_057388.1	cell organization and biogenesis;metabolic process	protein binding;RNA binding;structural molecule activity	51187	ENSG00000137876.9	RSL24D1		Ribosome	1.384		XP_016879800.1	regulation of biological process;response to stimulus;transport	DNA binding	64073	ENSG00000167644.11	C19orf33			-1.3369
XP_005255335.1	cell organization and biogenesis;regulation of biological process	DNA binding;protein binding	29855		UBN1			1.384		NP_057071.2	regulation of biological process;response to stimulus	catalytic activity;protein binding	2720		GLB1			-1.3369
NP_001035809.1	cell organization and biogenesis;metabolic process;regulation of biological process;transport	catalytic activity;enzyme regulator activity;metal ion binding;nucleotide binding;protein binding	6059	ENSG00000164163.10	ABCE1			1.382		XP_016875687.1		catalytic activity	57414	ENSG00000005486.16	RHBDD2			-1.3369
NP_009140.1	cell organization and biogenesis;metabolic process;transport	RNA binding;structural molecule activity	11224	ENSG00000136942.14	RPL35	Cytoplasmic Ribosomal Proteins	Ribosome	1.382		NP_976072.1	metabolic process;response to stimulus;transport	catalytic activity;nucleotide binding;protein binding	816		CAMK2B	Myometrial Relaxation and Contraction Pathways; Calcium Regulation in the Cardiac Cell		-1.3369
XP_005257700.1	defense response;metabolic process;regulation of biological process;response to stimulus	DNA binding;metal ion binding	7716		VEZF1			1.382		NP_002609.1	cellular component movement;metabolic process;response to stimulus;transport	catalytic activity;enzyme regulator activity;metal ion binding;nucleotide binding;protein binding	5605	ENSG00000126934.13	MAP2K2	MAPK Cascade; Bladder Cancer; TGF-beta Signaling Pathway; Amyotrophic lateral sclerosis (ALS); Signaling of Hepatocyte Growth Factor Receptor; Oncostatin M Signaling Pathway; Kit receptor signaling pathway; Prolactin Signaling Pathway; IL-1 signaling pathway; ESC Pluripotency Pathways; MicroRNAs in cardiomyocyte hypertrophy; IL-5 Signaling Pathway; T-Cell antigen Receptor (TCR) pathway during Sta…	HIF-1 signaling pathway; Endometrial cancer; Choline metabolism in cancer; PI3K-Akt signaling pathway; T cell receptor signaling pathway; Acute myeloid leukemia; Melanoma; GnRH signaling pathway; Chronic myeloid leukemia; Thyroid hormone signaling pathway; Fc epsilon RI signaling pathway; FoxO signaling pathway; Natural killer cell mediated cytotoxicity; Long-term depression; Hepatitis B; MAPK si…	-1.33511
XP_011523571.1	regulation of biological process;response to stimulus	nucleotide binding	79915		ATAD5			1.381		NP_001268364.1	cell death;cell growth;metabolic process;regulation of biological process;response to stimulus	catalytic activity;metal ion binding;RNA binding	81627	ENSG00000121486.11	TRMT1L			-1.33511
NP_036422.3	cell organization and biogenesis;metabolic process;regulation of biological process;response to stimulus;transport	catalytic activity;nucleotide binding;protein binding	9874	ENSG00000198586.13	TLK1	miRNA Regulation of DNA Damage Response; Pathways Affected in Adenoid Cystic Carcinoma; DNA Damage Response		1.381		XP_006711467.2	metabolic process;response to stimulus	catalytic activity;metal ion binding;protein binding	5445	ENSG00000105854.12	PON2	Phase I biotransformations, non P450	Metabolic pathways	-1.33511
NP_055445.2	metabolic process;regulation of biological process	DNA binding;metal ion binding;protein binding	9640	ENSG00000166716.9	ZNF592			1.381		NP_036213.2	metabolic process;regulation of biological process	protein binding	51517	ENSG00000213672.7	NCKIPSD			-1.33511
XP_016858652.1	metabolic process	catalytic activity;metal ion binding;protein binding	10322		SMYD5			1.381		NP_055634.3	metabolic process;regulation of biological process;response to stimulus	protein binding;RNA binding	134353	ENSG00000155858.5	LSM11			-1.33511
NP_113680.1	metabolic process;regulation of biological process;response to stimulus	metal ion binding;protein binding;RNA binding	83759	ENSG00000173914.11	RBM4B			1.38		XP_016857235.1	cellular component movement	protein binding;receptor activity;signal transducer activity	6385	ENSG00000124145.6	SDC4		Cell adhesion molecules (CAMs); Proteoglycans in cancer; ECM-receptor interaction	-1.33333
NP_015556.1	cell organization and biogenesis;cellular component movement;metabolic process;response to stimulus;transport	catalytic activity;DNA binding;motor activity;nucleotide binding;protein binding	3835	ENSG00000079616.12	KIF22			1.38		NP_001003897.1		protein binding;structural molecule activity	9351	ENSG00000065054.13	SLC9A3R2			-1.33333
NP_001276049.1		metal ion binding;protein binding;RNA binding	84186	ENSG00000147905.17	ZCCHC7		RNA degradation	1.38		NP_258260.1	cell communication;cell organization and biogenesis;regulation of biological process	catalytic activity;protein binding	2549		GAB1	ErbB Signaling Pathway; EGF/EGFR Signaling Pathway; Signaling of Hepatocyte Growth Factor Receptor; B Cell Receptor Signaling Pathway; VEGFA-VEGFR2 Signaling Pathway; Insulin Signaling; IL-6 signaling pathway; Alpha 6 Beta 4 signaling pathway		-1.33333
NP_612213.2	metabolic process	catalytic activity	171586	ENSG00000158201.9	ABHD3			1.379		NP_066011.2	transport	RNA binding	23351		KHNYN			-1.33333
NP_006017.1	cell organization and biogenesis	DNA binding;protein binding;RNA binding	8971	ENSG00000184897.5	H1FX			1.379		NP_005711.1	cell organization and biogenesis;cellular component movement;regulation of biological process;response to stimulus	catalytic activity;enzyme regulator activity	5476	ENSG00000064601.16	CTSA			-1.33156
XP_011543800.1	cell communication;cell death;cell organization and biogenesis;cellular component movement;regulation of biological process;transport	protein binding	30011		SH3KBP1	EGF/EGFR Signaling Pathway		1.379		XP_011515432.1	cell organization and biogenesis		254048	ENSG00000157741.14	UBN2			-1.33156
NP_071898.2	metabolic process;regulation of biological process	catalytic activity;metal ion binding;protein binding	64320	ENSG00000163481.7	RNF25	Tryptophan metabolism		1.379		NP_061877.1	metabolic process;regulation of biological process	enzyme regulator activity;metal ion binding	3697	ENSG00000055957.10	ITIH1			-1.33156
XP_005260283.1	metabolic process;regulation of biological process	DNA binding;metal ion binding;protein binding	57473		ZNF512B			1.379		NP_612404.1	metabolic process	protein binding	54785	ENSG00000196544.7	BORCS6			-1.33156
NP_000225.1	cell division;metabolic process;response to stimulus	catalytic activity;DNA binding;metal ion binding;nucleotide binding	3978	ENSG00000105486.13	LIG1	Mismatch repair	Nucleotide excision repair; Mismatch repair; Base excision repair; DNA replication	1.378		NP_001101.1	cell communication;cell organization and biogenesis;metabolic process;regulation of biological process;response to stimulus;transport	catalytic activity	57171	ENSG00000167130.17	DOLPP1		N-Glycan biosynthesis	-1.33156
NP_078822.3		metal ion binding;protein binding	79596	ENSG00000152193.7	RNF219			1.378		NP_006235.1	regulation of biological process;response to stimulus	catalytic activity;nucleotide binding;protein binding	7879	ENSG00000075785.12	RAB7A		Phagosome; Endocytosis; Tuberculosis; Salmonella infection; Amoebiasis	-1.32979
NP_001271317.1	cell organization and biogenesis;metabolic process;regulation of biological process	nucleotide binding;protein binding;RNA binding	9221	ENSG00000166197.16	NOLC1			1.378		NP_001120683.1	cell organization and biogenesis;cellular component movement;development;regulation of biological process;response to stimulus	protein binding;RNA binding	3958		LGALS3	AGE/RAGE pathway		-1.32979
NP_001302459.1	cell organization and biogenesis;metabolic process;regulation of biological process;response to stimulus;transport	protein binding;RNA binding;structural molecule activity	6154	ENSG00000161970.12	RPL26	Cytoplasmic Ribosomal Proteins	Ribosome	1.378		NP_060945.2	cellular homeostasis;metabolic process;transport	catalytic activity;metal ion binding;protein binding	5236	ENSG00000079739.15	PGM1	Glycogen Metabolism; Glucuronidation; Ectoderm Differentiation	Purine metabolism; Pentose phosphate pathway; Amino sugar and nucleotide sugar metabolism; Galactose metabolism; Metabolic pathways; Glycolysis / Gluconeogenesis; Starch and sucrose metabolism	-1.32979
NP_057131.1	metabolic process	protein binding;RNA binding	51639	ENSG00000115128.6	SF3B14		Spliceosome	1.377		NP_036546.2	regulation of biological process;transport	protein binding	55610	ENSG00000004766.15	CCDC132			-1.32979
NP_066964.1	cell differentiation;cell organization and biogenesis;cell proliferation;defense response;metabolic process;regulation of biological process;response to stimulus;transport	catalytic activity;DNA binding;enzyme regulator activity;nucleotide binding;protein binding;RNA binding	7520	ENSG00000079246.15	XRCC5	Non-homologous end joining	Non-homologous end-joining	1.377		NP_001129498.1	cell organization and biogenesis;regulation of biological process;transport	DNA binding;protein binding;signal transducer activity	51454		GULP1			-1.32979
NP_001128119.1	regulation of biological process	protein binding	60312	ENSG00000196526.10	AFAP1			1.377		NP_109591.1	regulation of biological process;transport	protein binding	2010	ENSG00000102119.10	EMD	Arrhythmogenic Right Ventricular Cardiomyopathy	Dilated cardiomyopathy; Hypertrophic cardiomyopathy (HCM); Arrhythmogenic right ventricular cardiomyopathy (ARVC)	-1.32802
NP_061830.3	cell differentiation;cell organization and biogenesis;cellular component movement;regulation of biological process;response to stimulus;transport	enzyme regulator activity;protein binding	23616	ENSG00000100092.20	SH3BP1			1.377		NP_056155.1	cell organization and biogenesis;metabolic process;regulation of biological process	catalytic activity;metal ion binding;protein binding	7511		XPNPEP1			-1.32802
XP_006715037.1	cell communication;cell organization and biogenesis;metabolic process;regulation of biological process;response to stimulus	catalytic activity;metal ion binding;protein binding	10919		EHMT2	Histone Modifications		1.377		NP_001093326.2	cell death;cellular component movement;defense response;metabolic process;regulation of biological process;response to stimulus	catalytic activity;protein binding	55218	ENSG00000081177.18	EXD2			-1.32802
NP_002680.2	cell organization and biogenesis;cellular homeostasis;metabolic process;transport	catalytic activity;DNA binding;protein binding	23649	ENSG00000014138.8	POLA2	DNA Replication; G1 to S cell cycle control	Pyrimidine metabolism; Purine metabolism; Metabolic pathways; DNA replication	1.377		NP_005056.3	metabolic process;regulation of biological process;response to stimulus;transport	catalytic activity;nucleotide binding;protein binding;receptor activity;signal transducer activity	2064	ENSG00000141736.13	ERBB2	Rac1/Pak1/p38/MMP-2 pathway; DNA Damage Response (only ATM dependent); Bladder Cancer; Leptin signaling pathway; EGF/EGFR Signaling Pathway; Pathways Affected in Adenoid Cystic Carcinoma; Signaling Pathways in Glioblastoma; Extracellular vesicle-mediated signaling in recipient cells; Prolactin Signaling Pathway; ErbB Signaling Pathway; Focal Adhesion; Association Between Physico-Chemical Features…	Breast cancer; Platinum drug resistance; MicroRNAs in cancer; Bladder cancer; HIF-1 signaling pathway; Focal adhesion; Pathways in cancer; Endometrial cancer; Calcium signaling pathway; Pancreatic cancer; Adherens junction; EGFR tyrosine kinase inhibitor resistance; ErbB signaling pathway; Non-small cell lung cancer; Central carbon metabolism in cancer; Endocrine resistance; Proteoglycans in canc…	-1.32802
NP_057132.2	metabolic process	catalytic activity;protein binding	51015	ENSG00000066583.11	ISOC1			1.377		NP_037466.2	metabolic process	catalytic activity	22982		DIP2C			-1.32802
XP_005264337.1	cell organization and biogenesis;cellular homeostasis;metabolic process;regulation of biological process;response to stimulus;transport	catalytic activity;nucleotide binding;protein binding	3099		HK2	Glycolysis and Gluconeogenesis		1.376		XP_011513778.1	cellular component movement;regulation of biological process;response to stimulus	catalytic activity;metal ion binding;protein binding	5184	ENSG00000124299.13	PEPD			-1.32626
NP_036256.2	metabolic process;regulation of biological process	metal ion binding;nucleotide binding;protein binding	26973	ENSG00000110172.11	CHORDC1			1.376		NP_001316143.1	cell organization and biogenesis;metabolic process;regulation of biological process;transport	catalytic activity;metal ion binding;nucleotide binding	79587	ENSG00000134905.16	CARS2		Aminoacyl-tRNA biosynthesis	-1.32626
NP_005432.1	cell organization and biogenesis;metabolic process;regulation of biological process;response to stimulus	protein binding	8208	ENSG00000159259.7	CHAF1B			1.376		NP_001034271.1	cell organization and biogenesis;metabolic process;regulation of biological process;response to stimulus	catalytic activity;metal ion binding	51167	ENSG00000065615.13	CYB5R4	Oxidation by Cytochrome P450	Amino sugar and nucleotide sugar metabolism	-1.32626
NP_005040.2	cell organization and biogenesis;metabolic process	protein binding;RNA binding	5822; 102724159	ENSG00000241945.7	PWP2		Ribosome biogenesis in eukaryotes	1.375		NP_004153.2	cell organization and biogenesis;coagulation;metabolic process;regulation of biological process;response to stimulus;transport	catalytic activity;protein binding	60481	ENSG00000012660.13	ELOVL5			-1.32626
NP_001659.1	cell differentiation;metabolic process;regulation of biological process;response to stimulus	DNA binding;protein binding;receptor activity;signal transducer activity	405	ENSG00000143437.20	ARNT	Aryl Hydrocarbon Receptor Pathway; Angiogenesis; Photodynamic therapy-induced HIF-1 survival signaling; Aryl Hydrocarbon Receptor	Renal cell carcinoma; HIF-1 signaling pathway; Chemical carcinogenesis; Pathways in cancer	1.375		NP_001340122.1	cell organization and biogenesis;development;metabolic process;response to stimulus	catalytic activity	10402	ENSG00000064225.12	ST3GAL6			-1.32626
NP_001505.1	cell organization and biogenesis;metabolic process;regulation of biological process	DNA binding;metal ion binding;protein binding	2959	ENSG00000137947.11	GTF2B	Eukaryotic Transcription Initiation	Basal transcription factors; Epstein-Barr virus infection; Viral carcinogenesis	1.375		XP_006712648.1	cell death;cell organization and biogenesis;regulation of biological process;response to stimulus;transport	catalytic activity;protein binding	4942	ENSG00000065154.11	OAT	Urea cycle and metabolism of amino groups; Amino Acid metabolism	Arginine and proline metabolism; Metabolic pathways	-1.3245
NP_002410.1	cell death;cell proliferation;metabolic process;regulation of biological process;response to stimulus	catalytic activity;nucleotide binding;protein binding;signal transducer activity	4296	ENSG00000173327.7	MAP3K11	4-hydroxytamoxifen, Dexamethasone, and Retinoic Acids Regulation of p27 Expression; Insulin Signaling; Angiopoietin Like Protein 8 Regulatory Pathway; MAPK Signaling Pathway	Non-alcoholic fatty liver disease (NAFLD); MAPK signaling pathway	1.374		XP_016884692.1	cell differentiation;cell organization and biogenesis;metabolic process;response to stimulus;transport	catalytic activity	51102		MECR	Fatty Acid Biosynthesis		-1.3245
NP_001631.3	cell organization and biogenesis;metabolic process;transport	catalytic activity;protein binding;RNA binding	327	ENSG00000164062.12	APEH			1.374		NP_001152759.1	development;metabolic process	catalytic activity;nucleotide binding;protein binding	7319	ENSG00000077721.15	UBE2A		Ubiquitin mediated proteolysis	-1.3245
XP_011541400.1	metabolic process	RNA binding	10412		NSA2			1.374		NP_000633.2	metabolic process;response to stimulus;transport		128077	ENSG00000271601.3	LIX1L			-1.3245
NP_001073947.1		protein binding	389257	ENSG00000185028.3	LRRC14B			1.373		NP_076952.1	metabolic process	protein binding;receptor activity;signal transducer activity	355		FAS	Adipogenesis; Allograft Rejection; MAPK Signaling Pathway; Apoptosis; T-Cell antigen Receptor (TCR) Signaling Pathway; VEGFA-VEGFR2 Signaling Pathway; Apoptosis Modulation by HSP70; Fas Ligand (FasL) pathway and Stress induction of Heat Shock Proteins (HSP) regulation		-1.3245
XP_016873669.1	metabolic process;regulation of biological process;response to stimulus	DNA binding;protein binding;RNA binding	6749		SSRP1			1.373		NP_005717.3	metabolic process;regulation of biological process	catalytic activity;protein binding;receptor activity;signal transducer activity	2152	ENSG00000117525.13	F3	VEGFA-VEGFR2 Signaling Pathway; Complement and Coagulation Cascades	AGE-RAGE signaling pathway in diabetic complications; Complement and coagulation cascades	-1.32275
NP_001073949.1	metabolic process	catalytic activity	154141	ENSG00000172197.10	MBOAT1	Regulation of Wnt/B-catenin Signaling by Small Molecule Compounds	Metabolic pathways; Glycerolipid metabolism; Glycerophospholipid metabolism	1.373		NP_078836.1	metabolic process	metal ion binding;protein binding	6282	ENSG00000163191.5	S100A11			-1.32275
XP_016859681.1	cell division;cell organization and biogenesis;regulation of biological process;response to stimulus	nucleotide binding;protein binding	4735		SEPT2			1.372		NP_001336644.1	metabolic process	enzyme regulator activity;protein binding	23380		SRGAP2			-1.32275
XP_016873817.1			79832		QSER1			1.372		NP_001035546.1	metabolic process	catalytic activity;nucleotide binding;protein binding	6416	ENSG00000065559.14	MAP2K4	MAPK Signaling Pathway; IL-6 signaling pathway; Association Between Physico-Chemical Features and Toxicity Associated Pathways; Apoptosis; Signaling Pathways in Glioblastoma; IL-1 signaling pathway; VEGFA-VEGFR2 Signaling Pathway; PDGF Pathway; Regulation of toll-like receptor signaling pathway; MAPK Cascade; Wnt Signaling Pathway and Pluripotency; TGF-beta Signaling Pathway; Oxidative Damage; Fa…		-1.32275
NP_055077.2	metabolic process;regulation of biological process	catalytic activity;metal ion binding;protein binding	10536	ENSG00000110811.19	LEPREL2			1.371		NP_064631.2	transport	metal ion binding;protein binding	9847		C2CD5			-1.32275
NP_001073883.2	cell organization and biogenesis;metabolic process;regulation of biological process;response to stimulus;transport	catalytic activity;motor activity;protein binding	440193	ENSG00000015133.18	CCDC88C	Ectoderm Differentiation		1.371		XP_011519705.1	cell organization and biogenesis;metabolic process;transport	catalytic activity;metal ion binding;protein binding	81858	ENSG00000179526.16	SHARPIN		NOD-like receptor signaling pathway	-1.32275
NP_005641.1	metabolic process;regulation of biological process	DNA binding;metal ion binding;RNA binding	6942	ENSG00000280467.2; ENSG00000281897.2; ENSG00000283026.1; ENSG00000282892.1; ENSG00000283681.1; ENSG00000262024.6; ENSG00000100207.18; ENSG00000276461.4	TCF20	Matrix Metalloproteinases		1.371		NP_005535.1	metabolic process;regulation of biological process;response to stimulus	metal ion binding;protein binding	5954	ENSG00000049449.8	RCN1			-1.321
NP_060753.1	cell communication;metabolic process;regulation of biological process;response to stimulus	catalytic activity;metal ion binding;protein binding	55270	ENSG00000136159.3	NUDT15			1.37		NP_002619.1	cell organization and biogenesis;regulation of biological process	catalytic activity;nucleotide binding	79611	ENSG00000111058.7	ACSS3		Metabolic pathways; Propanoate metabolism	-1.321
NP_001191676.1	cell organization and biogenesis;cellular homeostasis;metabolic process;regulation of biological process;response to stimulus	catalytic activity;DNA binding;enzyme regulator activity;nucleotide binding;protein binding	5981	ENSG00000035928.15	RFC1	miRNA Regulation of DNA Damage Response; DNA Replication; DNA Damage Response; Mismatch repair	Mismatch repair; Nucleotide excision repair; DNA replication	1.37		NP_001171488.1	metabolic process;transport	protein binding	84343	ENSG00000163755.8	HPS3			-1.321
NP_001137232.1	cell death;cellular homeostasis;metabolic process;regulation of biological process;response to stimulus;transport	protein binding;RNA binding	1984	ENSG00000132507.17	EIF5A	Translation Factors; eIF5A regulation in response to inhibition of the nuclear export system		1.369		NP_001137498.1	cell death;metabolic process;response to stimulus	protein binding	55243		KIRREL			-1.321
NP_057439.2	cell death;metabolic process;regulation of biological process;response to stimulus	catalytic activity;nucleotide binding;protein binding;RNA binding	51202	ENSG00000213782.7	DDX47			1.369		NP_056303.3	metabolic process;regulation of biological process	catalytic activity;protein binding	6646	ENSG00000057252.12	SOAT1	Statin Pathway	Steroid biosynthesis	-1.31926
NP_115982.1	cell death;metabolic process;regulation of biological process	catalytic activity;nucleotide binding	84681	ENSG00000137133.10	HINT2			1.369		NP_001231630.1	cell death;cell differentiation;cell proliferation;metabolic process;regulation of biological process;response to stimulus;transport	catalytic activity;enzyme regulator activity;protein binding	54431	ENSG00000077232.17	DNAJC10		Protein processing in endoplasmic reticulum	-1.31926
NP_000301.1	cell communication;cell organization and biogenesis;cellular homeostasis;metabolic process;regulation of biological process;response to stimulus;transport	catalytic activity;protein binding	5538	ENSG00000131238.16	PPT1		Metabolic pathways; Lysosome; Fatty acid metabolism; Fatty acid elongation	1.369		NP_001073930.1	cell differentiation;cell proliferation;development;metabolic process;regulation of biological process	catalytic activity	26090	ENSG00000100997.18	ABHD12			-1.31926
NP_056076.1	cell division;cell organization and biogenesis;metabolic process	protein binding	23310	ENSG00000151503.12	NCAPD3			1.369		NP_004381.2	cell death;metabolic process;regulation of biological process;response to stimulus;transport	enzyme regulator activity;protein binding;transporter activity	4253	ENSG00000258941.4	CTAGE5			-1.31926
NP_689407.1	metabolic process;regulation of biological process;response to stimulus;transport	catalytic activity;nucleotide binding;protein binding;RNA binding	1454; 102800317	ENSG00000213923.11; ENSG00000283900.1	CSNK1E	Wnt Signaling Pathway; Wnt Signaling Pathway Netpath; Melatonin metabolism and effects; Wnt Signaling Pathway and Pluripotency	FoxO signaling pathway; Circadian rhythm; Hedgehog signaling pathway; Wnt signaling pathway; Hippo signaling pathway; Hippo signaling pathway -multiple species	1.368		XP_005264641.1	cell organization and biogenesis	catalytic activity;enzyme regulator activity;protein binding;receptor activity;signal transducer activity	51232		CRIM1			-1.31926
NP_387506.1	cell death;cell organization and biogenesis;metabolic process;regulation of biological process;response to stimulus	nucleotide binding;protein binding;RNA binding;structural molecule activity	7818	ENSG00000132676.15	DAP3			1.368		XP_016874858.1	metabolic process;regulation of biological process	protein binding	55062	ENSG00000070540.12	WIPI1			-1.31926
NP_005021.2	cell division;cell organization and biogenesis;cell proliferation;metabolic process;regulation of biological process;response to stimulus	catalytic activity;metal ion binding;nucleotide binding;protein binding	5347	ENSG00000166851.14	PLK1	Integrated Cancer pathway; TNF alpha Signaling Pathway; Regulation of toll-like receptor signaling pathway; Cell Cycle	FoxO signaling pathway; Oocyte meiosis; Cell cycle; Progesterone-mediated oocyte maturation	1.368		XP_016877105.1	cell differentiation;transport	nucleotide binding;protein binding	7984	ENSG00000050327.14	ARHGEF5			-1.31926
XP_011515929.1	cell organization and biogenesis;metabolic process		9650		MTFR1			1.367		NP_073572.2	metabolic process;transport	protein binding	26039		SS18L1			-1.31926
NP_751917.1	cell organization and biogenesis;metabolic process	RNA binding;structural molecule activity	28977	ENSG00000198015.12	MRPL42			1.367		XP_005246522.1	metabolic process;regulation of biological process;response to stimulus	DNA binding;protein binding	1745	ENSG00000144355.14	DLX1			-1.31926
NP_006835.2		catalytic activity;metal ion binding;protein binding	10994	ENSG00000105135.15	ILVBL			1.367		NP_001238965.1	cell organization and biogenesis;regulation of biological process;response to stimulus;transport	protein binding	148362		BROX			-1.31752
NP_001035889.1	cell organization and biogenesis;metabolic process;regulation of biological process;response to stimulus	catalytic activity;DNA binding;metal ion binding;protein binding	7468	ENSG00000109685.17	WHSC1		Transcriptional misregulation in cancer; Lysine degradation	1.367		NP_001185610.1	regulation of biological process;transport	DNA binding	340260	ENSG00000164853.8	UNCX			-1.31752
XP_011509246.1	cell organization and biogenesis;cellular component movement;regulation of biological process;transport	protein binding	26146		TRAF3IP1			1.367		NP_001284661.1	cell organization and biogenesis;transport	catalytic activity;nucleotide binding;protein binding	2634	ENSG00000162645.12	GBP2		NOD-like receptor signaling pathway	-1.31579
NP_055118.1	cell organization and biogenesis;cell proliferation;metabolic process;regulation of biological process	protein binding;RNA binding	23481	ENSG00000100029.17	PES1			1.366		XP_005274612.1	cell organization and biogenesis;transport	catalytic activity	137964	ENSG00000158669.11	AGPAT6		Glycerolipid metabolism; Metabolic pathways; Glycerophospholipid metabolism	-1.31579
NP_001238891.1	cell organization and biogenesis;regulation of biological process;response to stimulus	protein binding	26084	ENSG00000114790.12; ENSG00000277101.4	ARHGEF26	Mecp2 and Associated Rett Syndrome	Bacterial invasion of epithelial cells	1.366		NP_002387.1	metabolic process;regulation of biological process	catalytic activity;metal ion binding;protein binding	5264		PHYH			-1.31579
NP_055925.2	cell division;cell organization and biogenesis;cellular component movement;metabolic process;regulation of biological process;response to stimulus	nucleotide binding;protein binding	23137	ENSG00000198887.8	SMC5			1.366		NP_060522.3	metabolic process;regulation of biological process;response to stimulus	protein binding	26128	ENSG00000198954.7	KIF1BP			-1.31579
NP_001020262.1	defense response;metabolic process;regulation of biological process;response to stimulus;transport	catalytic activity;nucleotide binding;protein binding;RNA binding;translation regulator activity	23	ENSG00000225989.9; ENSG00000232169.9; ENSG00000204574.12; ENSG00000206490.11; ENSG00000236149.9; ENSG00000236342.8; ENSG00000231129.8	ABCF1			1.365		XP_005269988.1	cell organization and biogenesis;metabolic process;response to stimulus	catalytic activity	57406	ENSG00000163686.14	ABHD6		Retrograde endocannabinoid signaling	-1.31406
NP_958815.1	cell organization and biogenesis;regulation of biological process	protein binding;RNA binding	55692	ENSG00000007392.16	LUC7L			1.365		NP_863651.1	cell death;cell differentiation;cell organization and biogenesis;development;metabolic process;regulation of biological process;response to stimulus;transport	protein binding	729540		RGPD6			-1.31406
NP_060549.4	metabolic process	RNA binding	55133	ENSG00000068784.12	SRBD1			1.365		NP_001333154.1	metabolic process;regulation of biological process;response to stimulus	DNA binding;protein binding;RNA binding	7812	ENSG00000009307.15	CSDE1			-1.31406
NP_005372.2	regulation of biological process;response to stimulus	DNA binding;protein binding;RNA binding	4691	ENSG00000115053.15	NCL	Pathogenic Escherichia coli infection; VEGFA-VEGFR2 Signaling Pathway	Pathogenic Escherichia coli infection	1.364		NP_061330.2	cell organization and biogenesis;regulation of biological process;response to stimulus	metal ion binding	79752	ENSG00000104231.10	ZFAND1			-1.31234
NP_001129675.1	cell division	RNA binding	115098	ENSG00000007080.10	CCDC124			1.364		NP_078975.2		catalytic activity;metal ion binding;nucleotide binding;protein binding	22933	ENSG00000283100.1; ENSG00000068903.19	SIRT2	NAD+ metabolism; NAD+ biosynthetic pathways		-1.31234
NP_003164.1	cell differentiation;cell organization and biogenesis;metabolic process;regulation of biological process;response to stimulus	catalytic activity;DNA binding;metal ion binding;protein binding	6839	ENSG00000101945.16	SUV39H1	Simplified Interaction Map Between LOXL4 and Oxidative Stress Pathway; Retinoblastoma (RB) in Cancer; Histone Modifications	Lysine degradation	1.364		NP_004111.2	regulation of biological process;response to stimulus	catalytic activity;metal ion binding;protein binding	2021		ENDOG			-1.31234
NP_064703.1	metabolic process;regulation of biological process	enzyme regulator activity;protein binding	57018	ENSG00000163660.11	CCNL1			1.364		NP_000296.2	metabolic process;response to stimulus	protein binding	1039; 101060399	ENSG00000140743.7	CDR2			-1.31234
NP_036270.1	cell division;regulation of biological process;response to stimulus	protein binding;RNA binding	26574	ENSG00000276072.2; ENSG00000275700.4	AATF			1.364		NP_060327.3	cell organization and biogenesis;metabolic process;regulation of biological process	catalytic activity;DNA binding;protein binding	9575	ENSG00000134852.14	CLOCK	Melatonin metabolism and effects; Exercise-induced Circadian Regulation	Circadian rhythm; Herpes simplex infection; Dopaminergic synapse	-1.31234
XP_016872584.1	regulation of biological process;response to stimulus;transport	nucleotide binding;protein binding	10525		HYOU1			1.364		NP_003326.2	metabolic process;regulation of biological process;response to stimulus	catalytic activity;metal ion binding;nucleotide binding;protein binding	3309	ENSG00000044574.7	HSPA5	MAPK Signaling Pathway; Photodynamic therapy-induced unfolded protein response; Parkin-Ubiquitin Proteasomal System pathway; Apoptosis-related network due to altered Notch3 in ovarian cancer	Thyroid hormone synthesis; Prion diseases; Antigen processing and presentation; Protein export; Protein processing in endoplasmic reticulum	-1.31062
NP_005853.2	cell division;cell organization and biogenesis;metabolic process;regulation of biological process	protein binding	10274	ENSG00000118007.12	STAG1		Cell cycle	1.364		NP_000353.1	regulation of biological process;response to stimulus;transport	catalytic activity;motor activity;protein binding;receptor activity;structural molecule activity	3848	ENSG00000167768.4	KRT1	Corticotropin-releasing hormone signaling pathway		-1.31062
NP_003968.3	metabolic process;regulation of biological process;response to stimulus;transport	catalytic activity;protein binding;signal transducer activity	9049	ENSG00000110711.9	AIP	Aryl Hydrocarbon Receptor; Aryl Hydrocarbon Receptor Pathway		1.364		NP_063944.3	cell organization and biogenesis;cellular homeostasis;metabolic process;regulation of biological process;transport	protein binding	10458		BAIAP2	Regulation of Actin Cytoskeleton		-1.31062
NP_000364.1	metabolic process;response to stimulus;transport	catalytic activity;protein binding	7372	ENSG00000114491.13	UMPS	Fluoropyrimidine Activity	Metabolic pathways; Drug metabolism - other enzymes; Pyrimidine metabolism	1.364		NP_006685.1	cell death;cell division;cell organization and biogenesis;regulation of biological process	protein binding	3488	ENSG00000115461.4	IGFBP5	Senescence and Autophagy in Cancer; Factors and pathways affecting insulin-like growth factor (IGF1)-Akt signaling; Myometrial Relaxation and Contraction Pathways		-1.31062
NP_002107.3	metabolic process;regulation of biological process;response to stimulus	protein binding;RNA binding	3105	ENSG00000206503.12	HLA-A	Allograft Rejection; Proteasome Degradation		1.363		XP_016875757.1	cell organization and biogenesis;regulation of biological process;response to stimulus;transport	catalytic activity;nucleotide binding;protein binding	23396		PIP5K1C	Regulation of Actin Cytoskeleton; Focal Adhesion; B Cell Receptor Signaling Pathway		-1.31062
XP_011544158.2	cell organization and biogenesis;metabolic process	catalytic activity;metal ion binding;protein binding	4706		NDUFAB1	Electron Transport Chain; Oxidative phosphorylation		1.362		XP_005248653.1		catalytic activity;metal ion binding;nucleotide binding;protein binding	47		ACLY	Fatty Acid Biosynthesis		-1.3089
XP_016882931.1			90324		CCDC97			1.362		NP_001182257.1	regulation of biological process;response to stimulus;transport	protein binding	80194		TMEM134			-1.3089
NP_115677.2	metabolic process	catalytic activity;protein binding	84261	ENSG00000132004.12	FBXW9			1.361		NP_077718.3	cell organization and biogenesis;metabolic process;transport	catalytic activity;nucleotide binding;protein binding	7325	ENSG00000182247.9	UBE2E2		Ubiquitin mediated proteolysis	-1.3089
NP_115553.2	metabolic process;transport	protein binding;RNA binding	51808	ENSG00000164902.13	PHAX		RNA transport	1.361		NP_001174.2	cellular homeostasis;regulation of biological process;response to stimulus;transport	catalytic activity;nucleotide binding;RNA binding	83858	ENSG00000160072.19	ATAD3B			-1.3089
NP_068762.1		DNA binding;metal ion binding	60685	ENSG00000156639.11	ZFAND3			1.361		XP_005259732.1	regulation of biological process;response to stimulus	protein binding;structural molecule activity	858	ENSG00000105971.14	CAV2	EGF/EGFR Signaling Pathway; Integrin-mediated Cell Adhesion; Focal Adhesion	Bacterial invasion of epithelial cells; Endocytosis; Focal adhesion; Proteoglycans in cancer	-1.3089
NP_002857.1	cell communication;cell organization and biogenesis;metabolic process;regulation of biological process;response to stimulus;transport	catalytic activity;enzyme regulator activity;nucleotide binding;protein binding	5864	ENSG00000105649.9	RAB3A	Synaptic Vesicle Pathway; Brain-Derived Neurotrophic Factor (BDNF) signaling pathway	Insulin secretion; Synaptic vesicle cycle	1.36		NP_061882.2	cell communication;cell differentiation;defense response;metabolic process;regulation of biological process;response to stimulus;transport	protein binding;RNA binding	3105		HLA-A	Allograft Rejection; Proteasome Degradation		-1.30719
NP_001335355.1	cell organization and biogenesis;defense response;metabolic process;regulation of biological process;response to stimulus	DNA binding;metal ion binding;protein binding	7707	ENSG00000163848.19	ZNF148			1.36		XP_005253566.1	cell organization and biogenesis;metabolic process	catalytic activity;enzyme regulator activity;nucleotide binding;protein binding	7453	ENSG00000140105.17	WARS	Amino Acid metabolism; Tryptophan metabolism; Photodynamic therapy-induced unfolded protein response	Aminoacyl-tRNA biosynthesis	-1.30719
NP_660275.2	metabolic process	catalytic activity;protein binding;RNA binding	90353	ENSG00000142544.6	CTU1		Sulfur relay system	1.36		NP_002860.2	cellular component movement;metabolic process;regulation of biological process;response to stimulus;transport	protein binding;structural molecule activity	1314	ENSG00000122218.14	COPA			-1.30719
NP_056525.2	cell organization and biogenesis;metabolic process;regulation of biological process;response to stimulus;transport	protein binding;RNA binding	29997	ENSG00000105373.18	GLTSCR2		Herpes simplex infection	1.36		NP_001128567.1		catalytic activity	9562	ENSG00000107789.15	MINPP1		Metabolic pathways; Inositol phosphate metabolism; Glycolysis / Gluconeogenesis	-1.30719
NP_006145.2	cell organization and biogenesis;metabolic process;regulation of biological process;response to stimulus;transport	catalytic activity;protein binding	4734	ENSG00000069869.15	NEDD4	Proteasome Degradation; EGF/EGFR Signaling Pathway		1.36		NP_001291937.1	cell organization and biogenesis;coagulation;regulation of biological process	RNA binding	5939		RBMS2			-1.30719
NP_689557.1			124801; 653122	ENSG00000161654.9	LSM12			1.359		XP_011518792.1	cell organization and biogenesis;metabolic process;regulation of biological process	protein binding	92344	ENSG00000120370.12	GORAB		p53 signaling pathway	-1.30719
NP_001269468.1	cell death;cell organization and biogenesis;cell proliferation;cellular homeostasis;metabolic process;regulation of biological process;response to stimulus	catalytic activity;protein binding;signal transducer activity	2782	ENSG00000078369.17	GNB1	Focal Adhesion-PI3K-Akt-mTOR-signaling pathway; Corticotropin-releasing hormone signaling pathway; Nicotine Activity on Dopaminergic Neurons; Calcium Regulation in the Cardiac Cell; G Protein Signaling Pathways; Chemokine signaling pathway; Human Thyroid Stimulating Hormone (TSH) signaling pathway; Estrogen signaling pathway; Myometrial Relaxation and Contraction Pathways	Retrograde endocannabinoid signaling; Circadian entrainment; Phototransduction; Cholinergic synapse; Alcoholism; Pathways in cancer; Olfactory transduction; Serotonergic synapse; Chemokine signaling pathway; GABAergic synapse; Morphine addiction; Glutamatergic synapse; Dopaminergic synapse; PI3K-Akt signaling pathway; Ras signaling pathway	1.358		XP_011531200.1	regulation of biological process;response to stimulus	catalytic activity;metal ion binding;protein binding;RNA binding	9601	ENSG00000155660.10	PDIA4		Protein processing in endoplasmic reticulum; Thyroid hormone synthesis; Vibrio cholerae infection	-1.30719
NP_005484.2	cell organization and biogenesis;cellular component movement;metabolic process;regulation of biological process;response to stimulus	protein binding	10048	ENSG00000010017.12	RANBP9	Brain-Derived Neurotrophic Factor (BDNF) signaling pathway		1.358		XP_016873573.1	metabolic process;regulation of biological process;response to stimulus;transport	enzyme regulator activity;protein binding	5272	ENSG00000170542.5	SERPINB9		Amoebiasis	-1.30719
NP_001121054.1	cell death;cell organization and biogenesis;metabolic process;regulation of biological process;response to stimulus	metal ion binding;protein binding	51147	ENSG00000111653.19	ING4			1.357		NP_055209.2	cell death	catalytic activity;protein binding	55074	ENSG00000164830.18	OXR1			-1.30548
NP_001265612.1	metabolic process;regulation of biological process;response to stimulus	protein binding	51421	ENSG00000114019.14	AMOTL2			1.357		NP_848934.1	metabolic process;regulation of biological process;transport	protein binding;RNA binding	10102	ENSG00000123297.17	TSFM			-1.30548
XP_016885242.1	metabolic process	catalytic activity	6611		SMS	Urea cycle and metabolism of amino groups		1.357		NP_060453.3	cell communication;metabolic process;response to stimulus	protein binding	27069	ENSG00000165678.20	GHITM			-1.30548
NP_113608.1	cell organization and biogenesis;metabolic process	protein binding;RNA binding;structural molecule activity	65005	ENSG00000143436.10	MRPL9		Ribosome	1.357		XP_005259747.1	metabolic process;regulation of biological process;response to stimulus	protein binding	57020	ENSG00000103544.14	C16orf62			-1.30548
XP_016884289.1	metabolic process;transport	catalytic activity;metal ion binding;protein binding	410		ARSA			1.357		NP_057314.2	metabolic process;response to stimulus;transport	protein binding	84335	ENSG00000204673.10	AKT1S1	Target Of Rapamycin (TOR) Signaling; VEGFA-VEGFR2 Signaling Pathway; Focal Adhesion-PI3K-Akt-mTOR-signaling pathway; Senescence and Autophagy in Cancer		-1.30548
NP_671717.1	cell communication;metabolic process;regulation of biological process;response to stimulus;transport	catalytic activity;protein binding	26263	ENSG00000167196.13	FBXO22			1.357		NP_001001973.1	cell organization and biogenesis;metabolic process;transport	catalytic activity;protein binding	4535	ENSG00000198888.2	ND1	Electron Transport Chain; Oxidative phosphorylation	Parkinson's disease; Oxidative phosphorylation; Metabolic pathways	-1.30548
NP_714916.3	metabolic process	catalytic activity;protein binding	143888	ENSG00000178202.12	KDELC2			1.355		NP_001180414.1	cell organization and biogenesis;regulation of biological process;response to stimulus	catalytic activity	10724	ENSG00000198408.13	MGEA5		Insulin resistance	-1.30378
XP_005248207.1	metabolic process;response to stimulus		259282		BOD1L1			1.355		NP_002019.1	metabolic process;regulation of biological process;response to stimulus	metal ion binding;protein binding;receptor activity;signal transducer activity;transporter activity	3708		ITPR1	Myometrial Relaxation and Contraction Pathways; G Protein Signaling Pathways; Calcium Regulation in the Cardiac Cell; T-Cell antigen Receptor (TCR) Signaling Pathway; Serotonin Receptor 2 and ELK-SRF/GATA4 signaling		-1.30378
NP_001012750.1	metabolic process	catalytic activity;metal ion binding;protein binding	1635	ENSG00000129187.14	DCTD			1.355		NP_002628.2	metabolic process	protein binding	64759		TNS3			-1.30208
NP_115866.1	cell death;cell organization and biogenesis;metabolic process	protein binding;RNA binding;structural molecule activity	64975	ENSG00000182154.7	MRPL41			1.355		NP_064710.4	transport	catalytic activity;nucleotide binding;protein binding	997		CDC34			-1.30208
NP_001265281.1	cellular homeostasis;metabolic process;regulation of biological process;response to stimulus;transport	catalytic activity;metal ion binding;protein binding;RNA binding	48	ENSG00000122729.18	ACO1	TCA Cycle and Deficiency of Pyruvate Dehydrogenase complex (PDHc); Iron metabolism in placenta	2-Oxocarboxylic acid metabolism; Citrate cycle (TCA cycle); Glyoxylate and dicarboxylate metabolism; Biosynthesis of amino acids; Metabolic pathways; Carbon metabolism	1.354		XP_016862062.1	transport	catalytic activity	254531	ENSG00000176454.13	LPCAT4		Metabolic pathways; Ether lipid metabolism; Glycerophospholipid metabolism	-1.30208
NP_001006.1	cell differentiation;cell organization and biogenesis;metabolic process;transport	protein binding;RNA binding;structural molecule activity	6205	ENSG00000142534.6	RPS11	Cytoplasmic Ribosomal Proteins	Ribosome	1.354		XP_011531984.1	cellular homeostasis;regulation of biological process;response to stimulus;transport	DNA binding;protein binding	466		ATF1	Interleukin-11 Signaling Pathway; EGF/EGFR Signaling Pathway; Serotonin Receptor 4/6/7 and NR3C Signaling; Myometrial Relaxation and Contraction Pathways		-1.30208
XP_011528179.1	regulation of biological process;transport	enzyme regulator activity;protein binding	129138		ANKRD54			1.354		NP_775840.3		catalytic activity;protein binding	29071	ENSG00000171155.7	C1GALT1C1		Mucin type O-glycan biosynthesis; Metabolic pathways	-1.30208
XP_005266302.1	metabolic process	metal ion binding;protein binding	11193		WBP4			1.354		XP_011510330.1	cell growth;cell organization and biogenesis;development;metabolic process;regulation of biological process;response to stimulus;transport	catalytic activity;protein binding	1374		CPT1A	Mitochondrial LC-Fatty Acid Beta-Oxidation; AMP-activated Protein Kinase (AMPK) Signaling; Fatty Acid Beta Oxidation		-1.30039
NP_573566.2	cellular component movement;metabolic process;regulation of biological process;transport	catalytic activity;DNA binding;protein binding;RNA binding	10128	ENSG00000138095.18	LRPPRC			1.353		NP_001555.1	cell division;cell organization and biogenesis;cellular component movement;metabolic process;regulation of biological process;response to stimulus		283635	ENSG00000151327.12	FAM177A1			-1.30039
NP_055693.4	regulation of biological process	DNA binding;protein binding;RNA binding	9933	ENSG00000080608.9	PUM3			1.353		NP_003327.2	cell organization and biogenesis;metabolic process;regulation of biological process;response to stimulus	catalytic activity;protein binding;signal transducer activity	8660	ENSG00000185950.8	IRS2	Adipogenesis; Focal Adhesion-PI3K-Akt-mTOR-signaling pathway; Angiopoietin Like Protein 8 Regulatory Pathway; Brain-Derived Neurotrophic Factor (BDNF) signaling pathway; Interferon type I signaling pathways; Insulin Signaling; Alpha 6 Beta 4 signaling pathway; Leptin Insulin Overlap; Transcription factor regulation in adipogenesis; Farnesoid X Receptor Pathway; Prolactin Signaling Pathway; EPO Re…	Insulin resistance; Type II diabetes mellitus; Longevity regulating pathway - multiple species; Non-alcoholic fatty liver disease (NAFLD); MicroRNAs in cancer; Adipocytokine signaling pathway; Insulin signaling pathway; Regulation of lipolysis in adipocytes; AMPK signaling pathway; cGMP-PKG signaling pathway; Longevity regulating pathway; FoxO signaling pathway	-1.30039
NP_060085.2	metabolic process;regulation of biological process;response to stimulus	protein binding	54780	ENSG00000107672.14	NSMCE4A			1.353		NP_116584.2	defense response;metabolic process;regulation of biological process;response to stimulus;transport	protein binding	27291		R3HCC1L			-1.30039
NP_003281.1	cell differentiation;cell organization and biogenesis;cellular component movement	metal ion binding;protein binding;structural molecule activity	7171	ENSG00000167460.14	TPM4	Striated Muscle Contraction	Cardiac muscle contraction; Hypertrophic cardiomyopathy (HCM); Dilated cardiomyopathy; Adrenergic signaling in cardiomyocytes	1.353		NP_005185.2	cell differentiation;cell proliferation;defense response;metabolic process;regulation of biological process;response to stimulus	catalytic activity;protein binding	51172	ENSG00000103174.11	NAGPA		Lysosome	-1.30039
NP_001161328.1	regulation of biological process		55206	ENSG00000139697.13	SBNO1			1.353		XP_016870597.1	cell organization and biogenesis;cellular component movement;regulation of biological process;response to stimulus	protein binding	50512	ENSG00000114631.10	PODXL2			-1.30039
NP_001290194.1	cell organization and biogenesis;metabolic process;regulation of biological process	catalytic activity;RNA binding	3396		MRPL58			1.353		XP_016872373.1	cell communication;cell organization and biogenesis;metabolic process;response to stimulus;transport	catalytic activity;metal ion binding	4124	ENSG00000112893.9	MAN2A1		N-Glycan biosynthesis; Metabolic pathways	-1.2987
NP_004709.2	metabolic process;transport	catalytic activity;transporter activity	9167	ENSG00000115944.14	COX7A2L	Electron Transport Chain	Oxidative phosphorylation; Huntington's disease; Cardiac muscle contraction; Alzheimer's disease; Non-alcoholic fatty liver disease (NAFLD); Parkinson's disease	1.353		XP_016873845.1		protein binding	9111	ENSG00000123609.10	NMI	IL-2 Signaling Pathway		-1.2987
NP_981946.1	cell differentiation;cell organization and biogenesis;development;regulation of biological process;response to stimulus	protein binding;signal transducer activity	3925	ENSG00000117632.22	STMN1	Regulation of Microtubule Cytoskeleton; EGF/EGFR Signaling Pathway; Rac1/Pak1/p38/MMP-2 pathway; Retinoblastoma (RB) in Cancer; MAPK Signaling Pathway	MAPK signaling pathway; MicroRNAs in cancer	1.352		NP_001307055.1	metabolic process;regulation of biological process	protein binding;signal transducer activity	54472	ENSG00000078902.15	TOLLIP	Toll-like Receptor Signaling; Regulation of toll-like receptor signaling pathway; Toll-like receptor signaling pathway; Structural Pathway of Interleukin 1 (IL-1); IL-1 signaling pathway	Toll-like receptor signaling pathway	-1.2987
NP_001032410.1	cell death;cell growth;metabolic process;regulation of biological process;response to stimulus	protein binding	26999	ENSG00000055163.19	CYFIP2	Regulation of Actin Cytoskeleton		1.352		NP_057537.1	cell organization and biogenesis;regulation of biological process;response to stimulus;transport	catalytic activity;metal ion binding;nucleotide binding;protein binding	9645		MICAL2			-1.2987
NP_036440.1	cell organization and biogenesis;metabolic process;regulation of biological process;response to stimulus	catalytic activity;DNA binding;metal ion binding;protein binding	22992	ENSG00000173120.14	KDM2A			1.352		NP_620154.2	metabolic process	catalytic activity;protein binding	5795		PTPRJ	VEGFA-VEGFR2 Signaling Pathway		-1.2987
NP_000146.2	metabolic process	catalytic activity;metal ion binding;protein binding	2592	ENSG00000213930.11	GALT		Metabolic pathways; Prolactin signaling pathway; Amino sugar and nucleotide sugar metabolism; Galactose metabolism	1.352		NP_036537.1	cell organization and biogenesis;metabolic process;transport		91452		ACBD5			-1.2987
XP_005267899.1			55671	ENSG00000100796.17	SMEK1	Integrated Breast Cancer Pathway	Glucagon signaling pathway	1.351		NP_612396.1	metabolic process;transport	catalytic activity;RNA binding	4329	ENSG00000119711.12	ALDH6A1		beta-Alanine metabolism; Metabolic pathways; Carbon metabolism; Valine, leucine and isoleucine degradation; Inositol phosphate metabolism; Propanoate metabolism	-1.2987
NP_001289978.1	regulation of biological process;response to stimulus	metal ion binding;protein binding	10627	ENSG00000101608.12	MYL12A			1.35		NP_689494.2	regulation of biological process	catalytic activity;motor activity;protein binding	83657	ENSG00000168589.14	DYNLRB2			-1.2987
NP_037470.1	metabolic process	catalytic activity	29880	ENSG00000120697.8	ALG5		N-Glycan biosynthesis; Metabolic pathways	1.349		NP_689876.2	regulation of biological process;response to stimulus	protein binding;receptor activity	3959	ENSG00000108679.12	LGALS3BP			-1.29702
NP_001449.3	cell organization and biogenesis	protein binding	2318	ENSG00000128591.15	FLNC		Proteoglycans in cancer; MAPK signaling pathway; Salmonella infection; Focal adhesion	1.349		NP_001120717.1	cell differentiation;cellular homeostasis;regulation of biological process;response to stimulus;transport	catalytic activity;metal ion binding;protein binding	11285	ENSG00000027847.13	B4GALT7		Glycosaminoglycan biosynthesis - chondroitin sulfate / dermatan sulfate; Glycosaminoglycan biosynthesis - heparan sulfate / heparin; Metabolic pathways	-1.29702
NP_009193.2	cell communication;cell organization and biogenesis;defense response;metabolic process;regulation of biological process;response to stimulus;transport	antioxidant activity;catalytic activity;DNA binding;enzyme regulator activity;metal ion binding;protein binding;RNA binding	11315	ENSG00000116288.12	PARK7	Parkinsons Disease Pathway; Synaptic Vesicle Pathway; Androgen receptor signaling pathway	Parkinson's disease	1.349		XP_016878226.1	metabolic process	protein binding	26297	ENSG00000129158.10	SERGEF			-1.29702
NP_955392.1		RNA binding	7165	ENSG00000101150.17	TPD52L2			1.349		XP_016885226.1	metabolic process;regulation of biological process;transport	protein binding	55971	ENSG00000006453.13	BAIAP2L1			-1.29534
NP_001138778.1	cell differentiation;cell division;metabolic process;regulation of biological process;response to stimulus	catalytic activity;nucleotide binding;protein binding	1021	ENSG00000105810.9	CDK6	Cell Cycle; Signaling Pathways in Glioblastoma; miRNA Regulation of DNA Damage Response; Retinoblastoma (RB) in Cancer; Wnt Signaling Pathway Netpath; G1 to S cell cycle control; Metastatic brain tumor; DNA Damage Response; miRNAs involved in DNA damage response	Chronic myeloid leukemia; Measles; Breast cancer; Pancreatic cancer; Cell cycle; Melanoma; Viral carcinogenesis; Pathways in cancer; PI3K-Akt signaling pathway; Non-small cell lung cancer; Small cell lung cancer; MicroRNAs in cancer; p53 signaling pathway; Hepatitis B; Glioma	1.349		NP_006398.1	regulation of biological process;response to stimulus;transport	metal ion binding;protein binding	51101		ZC2HC1A			-1.29534
NP_001077422.1	cellular homeostasis;regulation of biological process	protein binding	63892	ENSG00000115970.18	THADA			1.349		NP_004902.1	cellular homeostasis;metabolic process;regulation of biological process;response to stimulus;transport	catalytic activity;protein binding;RNA binding	285367	ENSG00000156990.14	RPUSD3			-1.29534
NP_001129107.1		protein binding;RNA binding	83638	ENSG00000175573.6	C11orf68			1.349		NP_002206.2	metabolic process;regulation of biological process	catalytic activity;metal ion binding;protein binding	824		CAPN2	Integrin-mediated Cell Adhesion; VEGFA-VEGFR2 Signaling Pathway	Focal adhesion; Alzheimer's disease; Protein processing in endoplasmic reticulum; Apoptosis	-1.29366
NP_006444.2	metabolic process	protein binding;RNA binding	10607	ENSG00000183751.14	TBL3		Ribosome biogenesis in eukaryotes	1.349		NP_057211.4	regulation of biological process;transport	catalytic activity;nucleotide binding;protein binding	9061	ENSG00000138801.8	PAPSS1	Sulfation Biotransformation Reaction	Purine metabolism; Sulfur metabolism; Metabolic pathways; Selenocompound metabolism	-1.29366
XP_006715197.1	cell organization and biogenesis;metabolic process	structural molecule activity	55168		MRPS18A			1.349		NP_005808.3	transport	catalytic activity	5833	ENSG00000185813.10	PCYT2	Kennedy pathway; One carbon metabolism and related pathways		-1.29366
XP_011543297.1	cell organization and biogenesis;metabolic process	protein binding	3619		INCENP			1.348		NP_115759.2	cell organization and biogenesis	catalytic activity;nucleotide binding;protein binding;signal transducer activity	27347		STK39			-1.29366
NP_003115.1	metabolic process;regulation of biological process	catalytic activity;nucleotide binding	6697	ENSG00000116096.5	SPR		Folate biosynthesis; Metabolic pathways	1.348		NP_001014364.1	transport	catalytic activity;protein binding	57599		WDR48			-1.29366
NP_001153173.1	cell differentiation;regulation of biological process	metal ion binding;protein binding	2273	ENSG00000022267.16	FHL1	Notch Signaling Pathway		1.348		XP_005245362.1	cell organization and biogenesis;cellular component movement;regulation of biological process	catalytic activity;nucleotide binding;protein binding;signal transducer activity	9261	ENSG00000162889.10	MAPKAPK2	VEGFA-VEGFR2 Signaling Pathway; Serotonin Receptor 2 and ELK-SRF/GATA4 signaling; MAPK Signaling Pathway; IL-1 signaling pathway; Regulation of Microtubule Cytoskeleton; Serotonin Receptor 4/6/7 and NR3C Signaling; p38 MAPK Signaling Pathway; Fas Ligand (FasL) pathway and Stress induction of Heat Shock Proteins (HSP) regulation; Structural Pathway of Interleukin 1 (IL-1)	MAPK signaling pathway; Neurotrophin signaling pathway; VEGF signaling pathway; Viral carcinogenesis	-1.29366
NP_653337.1	cell organization and biogenesis;metabolic process	catalytic activity;protein binding	55471	ENSG00000003509.15	NDUFAF7			1.348		XP_011529330.1	metabolic process	enzyme regulator activity;metal ion binding;protein binding	23526		HMHA1			-1.29366
NP_066012.1	cell differentiation;metabolic process;regulation of biological process	catalytic activity;protein binding;RNA binding	57721	ENSG00000145388.14	METTL14			1.347		XP_005268405.1	metabolic process	protein binding	55275	ENSG00000141252.19; ENSG00000283883.1	VPS53			-1.29366
NP_071938.1	cell differentiation;cell organization and biogenesis;metabolic process;regulation of biological process;response to stimulus	catalytic activity;metal ion binding	64428	ENSG00000103245.13	NARFL			1.347		XP_016861031.1	cell communication;cell organization and biogenesis;defense response;metabolic process;regulation of biological process;response to stimulus;transport	DNA binding;protein binding	7024	ENSG00000135457.9	TFCP2			-1.29366
NP_060802.1	metabolic process;regulation of biological process;transport	catalytic activity;nucleotide binding;protein binding;RNA binding	55308	ENSG00000168872.16	DDX19A			1.347		NP_055569.1	metabolic process	protein binding	81839	ENSG00000173218.14	VANGL1		Wnt signaling pathway	-1.29366
NP_065194.2	cell differentiation;cell organization and biogenesis	protein binding;structural molecule activity	85378		TUBGCP6			1.347		NP_705841.2	metabolic process	protein binding	146705		ENTHD2			-1.29366
NP_001000.2	cell organization and biogenesis;metabolic process;regulation of biological process;transport	protein binding;RNA binding;structural molecule activity	6193	ENSG00000083845.8	RPS5	Cytoplasmic Ribosomal Proteins	Ribosome	1.346		NP_036369.2	cell communication;cell differentiation;cell division;cell organization and biogenesis;defense response;metabolic process;regulation of biological process;response to stimulus	protein binding	54777	ENSG00000171811.13	TTC40			-1.29366
NP_079184.2	regulation of biological process;response to stimulus	DNA binding;protein binding	79968	ENSG00000092470.11	WDR76			1.346		NP_036359.3	metabolic process	catalytic activity	53343	ENSG00000170502.12	NUDT9		Purine metabolism	-1.29199
XP_005271527.1	metabolic process;regulation of biological process	protein binding	23187		PHLDB1			1.346		NP_036392.2	cell organization and biogenesis;metabolic process	enzyme regulator activity;nucleotide binding;protein binding	317	ENSG00000120868.13	APAF1	Amyotrophic lateral sclerosis (ALS); Apoptosis Modulation by HSP70; Apoptosis; Oxidative Damage; Alzheimers Disease; DNA Damage Response; Parkinsons Disease Pathway; Fas Ligand (FasL) pathway and Stress induction of Heat Shock Proteins (HSP) regulation; TNF alpha Signaling Pathway; Nanomaterial induced apoptosis; miRNA Regulation of DNA Damage Response	Amyotrophic lateral sclerosis (ALS); Apoptosis; Hepatitis B; Platinum drug resistance; p53 signaling pathway; Apoptosis - multiple species; Parkinson's disease; Tuberculosis; Legionellosis; Huntington's disease; Small cell lung cancer; Alzheimer's disease	-1.29199
NP_001307540.1	metabolic process;regulation of biological process;transport	protein binding;RNA binding;transporter activity	3838	ENSG00000182481.8	KPNA2		Influenza A	1.345		XP_005251313.1		catalytic activity;protein binding	9246	ENSG00000156587.15	UBE2L6	Parkin-Ubiquitin Proteasomal System pathway; Parkinsons Disease Pathway	Ubiquitin mediated proteolysis; Parkinson's disease	-1.29199
NP_001307143.1	cell organization and biogenesis;metabolic process;regulation of biological process;response to stimulus;transport	protein binding;RNA binding	6430	ENSG00000100650.15	SRSF5	mRNA Processing	Spliceosome; Herpes simplex infection	1.345		NP_689866.1	metabolic process;regulation of biological process;response to stimulus	metal ion binding;protein binding;RNA binding	7536	ENSG00000168066.20	SF1			-1.29199
NP_001305181.1		protein binding;RNA binding	84310	ENSG00000146540.14	C7orf50			1.345		NP_001229757.1	metabolic process;regulation of biological process	catalytic activity;metal ion binding	3423	ENSG00000010404.17	IDS		Metabolic pathways; Lysosome; Glycosaminoglycan degradation	-1.29199
NP_001274175.1	cell organization and biogenesis;metabolic process;regulation of biological process;response to stimulus	catalytic activity;DNA binding;metal ion binding;nucleotide binding;protein binding	641	ENSG00000197299.10	BLM		Homologous recombination; Fanconi anemia pathway	1.345		XP_011526160.1	regulation of biological process;response to stimulus;transport	catalytic activity;protein binding	91039		DPP9			-1.29032
XP_005265884.1	cell communication;cell organization and biogenesis;cell proliferation;regulation of biological process	protein binding	1627	ENSG00000113758.13	DBN1			1.344		NP_115751.3	cell organization and biogenesis;regulation of biological process;response to stimulus	metal ion binding;protein binding	7410		VAV2	Prolactin Signaling Pathway; Integrin-mediated Cell Adhesion; Brain-Derived Neurotrophic Factor (BDNF) signaling pathway; EGF/EGFR Signaling Pathway; B Cell Receptor Signaling Pathway; VEGFA-VEGFR2 Signaling Pathway		-1.29032
NP_001001410.1	metabolic process	catalytic activity	115939	ENSG00000007520.3	TSR3			1.344		NP_057226.1	cell organization and biogenesis;metabolic process;regulation of biological process	catalytic activity;metal ion binding;protein binding	26061	ENSG00000131373.14	HACL1		Peroxisome	-1.29032
NP_067038.1	metabolic process;regulation of biological process	protein binding	58490	ENSG00000101413.11	RPRD1B			1.344		NP_005079.2	metabolic process;regulation of biological process;response to stimulus	DNA binding;protein binding	9324	ENSG00000118418.14	HMGN3			-1.29032
NP_001157750.1	metabolic process;transport	transporter activity	2542		SLC37A4			1.344		NP_001310011.1	metabolic process	catalytic activity;nucleotide binding;transporter activity	4363		ABCC1	Irinotecan Pathway		-1.29032
NP_006708.2	cell organization and biogenesis;development;metabolic process;regulation of biological process;response to stimulus	protein binding	10927	ENSG00000106723.16	SPIN1			1.344		NP_001091949.1	regulation of biological process;response to stimulus		54958	ENSG00000130748.6	TMEM160			-1.29032
NP_055299.1	metabolic process	catalytic activity;metal ion binding;nucleotide binding;protein binding	27304	ENSG00000124217.4	MOCS3		Sulfur relay system	1.343		NP_714924.1	cell organization and biogenesis	catalytic activity;metal ion binding;protein binding	5119	ENSG00000131165.14	CHMP1A		Endocytosis	-1.29032
XP_016880647.1	regulation of biological process	catalytic activity;motor activity;nucleotide binding;protein binding	80179		MYO19			1.343		NP_001188292.1	cell organization and biogenesis;regulation of biological process	enzyme regulator activity;nucleotide binding;protein binding	10808	ENSG00000120694.19	HSPH1			-1.29032
XP_005271912.1	cell organization and biogenesis;metabolic process;regulation of biological process;response to stimulus	protein binding;receptor activity;signal transducer activity	10902		BRD8			1.343		NP_775878.2		RNA binding	11066		SNRNP35			-1.29032
NP_001124508.1	metabolic process;regulation of biological process	metal ion binding;RNA binding	84240	ENSG00000131732.11	ZCCHC9			1.343		NP_001180292.1	metabolic process;response to stimulus	catalytic activity;nucleotide binding;protein binding	70	ENSG00000159251.6	ACTC1	Myometrial Relaxation and Contraction Pathways; Striated Muscle Contraction; Cardiac Progenitor Differentiation	Dilated cardiomyopathy; Cardiac muscle contraction; Hypertrophic cardiomyopathy (HCM); Adrenergic signaling in cardiomyocytes	-1.28866
NP_004246.2	metabolic process;transport	catalytic activity;metal ion binding;protein binding;transporter activity	9377	ENSG00000178741.11	COX5A	Electron Transport Chain; Arachidonate Epoxygenase / Epoxide Hydrolase	Oxidative phosphorylation; Metabolic pathways; Parkinson's disease; Cardiac muscle contraction; Non-alcoholic fatty liver disease (NAFLD); Alzheimer's disease; Huntington's disease	1.343		NP_995319.1	metabolic process	catalytic activity	9791	ENSG00000156471.12	PTDSS1	Kennedy pathway	Metabolic pathways; Glycerophospholipid metabolism	-1.28866
NP_001309091.1	metabolic process;regulation of biological process;response to stimulus	DNA binding;protein binding	6938	ENSG00000140262.17	TCF12			1.342		NP_001258691.1	metabolic process;regulation of biological process		6747	ENSG00000114850.6	SSR3			-1.28866
NP_001317371.1	cell organization and biogenesis;metabolic process;regulation of biological process	catalytic activity;DNA binding;metal ion binding;protein binding	57504	ENSG00000057935.13	MTA3	Preimplantation Embryo		1.341		NP_112236.3	cell organization and biogenesis;metabolic process;regulation of biological process;response to stimulus	protein binding;structural molecule activity	26119	ENSG00000157978.11	LDLRAP1		Endocytosis	-1.28866
NP_775782.2		protein binding	150864	ENSG00000138439.11	FAM117B			1.341		NP_038472.2	metabolic process;regulation of biological process	catalytic activity;motor activity;nucleotide binding;protein binding	23095	ENSG00000054523.17	KIF1B			-1.28866
XP_011528279.1	cell organization and biogenesis;metabolic process;response to stimulus	catalytic activity	158		ADSL	Nucleotide Metabolism		1.341		NP_001295126.1	cell organization and biogenesis;transport	catalytic activity;nucleotide binding;protein binding;transporter activity	537	ENSG00000071553.16	ATP6AP1	Oxidative phosphorylation	Rheumatoid arthritis; Oxidative phosphorylation; Metabolic pathways; Tuberculosis; Lysosome; Epithelial cell signaling in Helicobacter pylori infection; Vibrio cholerae infection; Phagosome; Hepatitis B	-1.287
NP_006848.1	metabolic process	protein binding	11017	ENSG00000124380.10	SNRNP27		Spliceosome	1.341		NP_775930.2	metabolic process	protein binding	10550	ENSG00000144746.6	ARL6IP5			-1.287
NP_003087.1	cell organization and biogenesis;metabolic process;transport	protein binding;RNA binding;structural molecule activity	6637	ENSG00000143977.13	SNRPG	mRNA Processing	Spliceosome	1.34		NP_114127.3	transport	catalytic activity;protein binding	10533		ATG7	Senescence and Autophagy in Cancer		-1.287
NP_001856.2	metabolic process;transport	catalytic activity;transporter activity	1347	ENSG00000112695.11	COX7A2	Electron Transport Chain	Parkinson's disease; Non-alcoholic fatty liver disease (NAFLD); Alzheimer's disease; Huntington's disease; Cardiac muscle contraction; Oxidative phosphorylation	1.34		XP_016874820.1	cell organization and biogenesis;metabolic process;regulation of biological process;response to stimulus	protein binding;transporter activity	51501	ENSG00000149196.15	HIKESHI			-1.287
XP_016883225.1	cell differentiation;metabolic process;regulation of biological process	DNA binding;metal ion binding;protein binding	23051		ZHX3			1.34		XP_016878726.1	cell organization and biogenesis;cellular component movement;metabolic process;response to stimulus;transport	catalytic activity;nucleotide binding;protein binding;signal transducer activity	200894	ENSG00000169379.15	ARL13B			-1.287
NP_073741.2	metabolic process	catalytic activity;metal ion binding;nucleotide binding;protein binding;RNA binding	64852	ENSG00000149016.15	TUT1			1.34		NP_005580.1	cell differentiation;metabolic process		51430	ENSG00000094975.13	SUCO			-1.287
NP_057154.2	cell organization and biogenesis;metabolic process	protein binding;RNA binding;structural molecule activity	51649	ENSG00000181610.12	MRPS23			1.34		NP_001121631.1	transport	catalytic activity;nucleotide binding;protein binding	8540	ENSG00000018510.13	AGPS	Triacylglyceride Synthesis	Metabolic pathways; Peroxisome; Ether lipid metabolism	-1.28535
NP_055608.2	metabolic process	catalytic activity;protein binding	9836	ENSG00000168806.7	LCMT2			1.339		NP_001188412.1	metabolic process;regulation of biological process;response to stimulus	catalytic activity;nucleotide binding;protein binding	29925		GMPPB			-1.28535
NP_001278963.1	metabolic process;regulation of biological process;response to stimulus	metal ion binding;protein binding	23118	ENSG00000055208.18	TAB2	Exercise-induced Circadian Regulation; TNF alpha Signaling Pathway; Toll-like receptor signaling pathway; Structural Pathway of Interleukin 1 (IL-1); RANKL/RANK (Receptor activator of NFKB (ligand)) Signaling Pathway; MAPK Signaling Pathway; IL-1 signaling pathway; TLR4 Signaling and Tolerance; Regulation of toll-like receptor signaling pathway	NF-kappa B signaling pathway; Osteoclast differentiation; Toll-like receptor signaling pathway; Leishmaniasis; TNF signaling pathway; Toxoplasmosis; MAPK signaling pathway; Epstein-Barr virus infection; Herpes simplex infection; NOD-like receptor signaling pathway; Measles	1.339		NP_056449.1	cell differentiation;development;transport		116068	ENSG00000176018.12	LYSMD3			-1.28535
XP_011530342.2	metabolic process	catalytic activity;protein binding;RNA binding	54726		OTUD4			1.339		NP_004883.3	cell organization and biogenesis;regulation of biological process;transport	catalytic activity	9415	ENSG00000134824.13	FADS2	PPAR signaling pathway	alpha-Linolenic acid metabolism; PPAR signaling pathway; Fatty acid metabolism; Biosynthesis of unsaturated fatty acids	-1.28535
XP_016856910.1	metabolic process	catalytic activity;nucleotide binding;protein binding	51179		HAO2			1.339		NP_005644.2	metabolic process;regulation of biological process	catalytic activity;nucleotide binding;protein binding;receptor activity;signal transducer activity	2050		EPHB4			-1.28535
NP_001258899.1	cell organization and biogenesis;metabolic process;regulation of biological process;response to stimulus;transport	enzyme regulator activity;nucleotide binding;protein binding;RNA binding	3326	ENSG00000096384.19	HSP90AB1	NRF2 pathway; Focal Adhesion-PI3K-Akt-mTOR-signaling pathway	NOD-like receptor signaling pathway; Antigen processing and presentation; Protein processing in endoplasmic reticulum; Progesterone-mediated oocyte maturation; PI3K-Akt signaling pathway; Prostate cancer; Estrogen signaling pathway; Pathways in cancer	1.338		NP_543011.2	cell differentiation;regulation of biological process;response to stimulus	enzyme regulator activity;protein binding	10776	ENSG00000128989.10	ARPP19			-1.28535
[truncated: 470 more rows]
