# Supplementary material for: Divergent organ-specific isogenic metastatic cell lines identified using multi-omics exhibit differential drug sensitivity
Source: PLoS One. 2020 Nov 16;15(11):e0242384. doi: 10.1371/journal.pone.0242384 (PMC7668614; doi:10.1371/journal.pone.0242384)
Supplement: S18 Spreadsheet — (XLSX) [file pone.0242384.s075.xlsx]

## Sheet: S18-LN-231-to-1oT-231 Up&DN
Accession	Biological Process	Molecular Function	Entrez Gene ID	Ensembl Gene ID	Gene Symbol	WikiPathways	KEGG Pathways	FC Lymph Node-231 / 1o Tumor-231		Accession	Biological Process	Molecular Function	Entrez Gene ID	Ensembl Gene ID	Gene Symbol	WikiPathways	KEGG Pathways	FC Lymph Node-231 / 1o Tumor-231
XP_011535119.1	cell organization and biogenesis;metabolic process	metal ion binding;nucleotide binding;protein binding	51199		NIN			100		XP_006712803.1	cellular component movement;transport	metal ion binding;protein binding	79083		MLPH			-100
XP_016855293.1	cell organization and biogenesis	metal ion binding;structural molecule activity	388560; 107985332		ERVFRD-2			100		XP_016864230.1	cell growth;cell organization and biogenesis	protein binding;RNA binding;structural molecule activity	8470		SORBS2			-100
NP_473447.1	regulation of biological process;response to stimulus	receptor activity;signal transducer activity	81050	ENSG00000196578.4	OR5AC2		Olfactory transduction	100		XP_006714451.1	cell growth;cell organization and biogenesis	protein binding;RNA binding;structural molecule activity	8470		SORBS2			-100
NP_065803.2	cell organization and biogenesis;regulation of biological process;response to stimulus	receptor activity;signal transducer activity	57512	ENSG00000151025.9	GPR158			100		NP_001159711.1	regulation of biological process;response to stimulus	metal ion binding	10669	ENSG00000138028.15	CGREF1			-100
NP_001418.2	cell differentiation;development;regulation of biological process	DNA binding	2020	ENSG00000164778.4	EN2	Dopaminergic Neurogenesis		100		NP_006263.1	cell differentiation;cell organization and biogenesis;cell proliferation;defense response;regulation of biological process;response to stimulus	metal ion binding;protein binding	6285	ENSG00000160307.9	S100B			-100
XP_016868944.1	cell differentiation;cell organization and biogenesis;metabolic process;regulation of biological process	DNA binding	4603		MYBL1			100		NP_001155002.1	metabolic process;regulation of biological process;response to stimulus	catalytic activity;protein binding;receptor activity;signal transducer activity	1438	ENSG00000198223.16	CSF2RA			-37.037
NP_219499.1		catalytic activity;motor activity;protein binding	83992	ENSG00000077063.10	CTTNBP2			100		NP_004607.1	regulation of biological process;response to stimulus	protein binding	7103	ENSG00000127324.8	TSPAN8	Extracellular vesicle-mediated signaling in recipient cells		-14.0845
NP_001121123.1	cellular homeostasis;defense response;metabolic process;regulation of biological process;response to stimulus;transport	catalytic activity;enzyme regulator activity;protein binding	4688	ENSG00000116701.14	NCF2	TYROBP Causal Network; VEGFA-VEGFR2 Signaling Pathway; Microglia Pathogen Phagocytosis Pathway; Brain-Derived Neurotrophic Factor (BDNF) signaling pathway	Phagosome; Leishmaniasis; Leukocyte transendothelial migration; Osteoclast differentiation	100		NP_003724.1	defense response;regulation of biological process;response to stimulus	catalytic activity;DNA binding;nucleotide binding;protein binding;RNA binding	8638	ENSG00000135114.12	OASL			-10
XP_011535542.1	cell differentiation;cell organization and biogenesis;regulation of biological process;transport	protein binding	85439		STON2			98.962		NP_001186170.1	metabolic process;response to stimulus	catalytic activity;protein binding	8942	ENSG00000115919.14	KYNU	Tryptophan metabolism; NAD Biosynthesis II (from tryptophan); Selenium Micronutrient Network	Tryptophan metabolism; Metabolic pathways	-7.46269
XP_016867753.1	regulation of biological process;response to stimulus	catalytic activity;metal ion binding;protein binding	5137		PDE1C	G Protein Signaling Pathways		15.694		NP_060101.3	defense response;regulation of biological process;response to stimulus	catalytic activity;DNA binding;nucleotide binding;protein binding;RNA binding	55601	ENSG00000137628.16	DDX60			-6.84932
NP_663695.1		protein binding	728712; 30014	ENSG00000203926.4; ENSG00000198021.7	SPANXA2			12.027		NP_002272.2	cell death;transport	protein binding;structural molecule activity	3887	ENSG00000205426.10	KRT81			-6.53595
XP_011531546.1	metabolic process;regulation of biological process	DNA binding;metal ion binding	100131827		ZNF717			11.235		NP_001538.4	cell death;cell organization and biogenesis;defense response;regulation of biological process;response to stimulus	protein binding;RNA binding	3433	ENSG00000119922.9	IFIT2	Type II interferon signaling (IFNG)		-6.36943
NP_660339.1		protein binding;receptor activity	199731	ENSG00000105767.2	CADM4			10.955		NP_001188412.1	metabolic process;regulation of biological process;response to stimulus	catalytic activity;DNA binding;metal ion binding;protein binding;RNA binding	2023		ENO1	Glycolysis and Gluconeogenesis		-6.17284
NP_000413.1	cell death;cell organization and biogenesis;regulation of biological process;response to stimulus	protein binding;receptor activity;signal transducer activity;structural molecule activity	3872	ENSG00000128422.15	KRT17			9.864		NP_001026853.1	defense response;regulation of biological process;response to stimulus	protein binding	3437	ENSG00000119917.13	IFIT3			-5.88235
XP_011510864.1	metabolic process;regulation of biological process;response to stimulus	catalytic activity;metal ion binding;protein binding;signal transducer activity	23007		PLCH1			9.18		NP_775918.2	metabolic process;regulation of biological process;response to stimulus	catalytic activity;metal ion binding;protein binding	284996	ENSG00000163162.8	RNF149			-5.74713
NP_005546.2	cell death;cell organization and biogenesis;metabolic process	catalytic activity;motor activity;protein binding;structural molecule activity	3854	ENSG00000185479.5	KRT6B			8.508		NP_002857.1	cell communication;cell organization and biogenesis;metabolic process;regulation of biological process;response to stimulus;transport	catalytic activity;enzyme regulator activity;nucleotide binding;protein binding	5864	ENSG00000105649.9	RAB3A	Synaptic Vesicle Pathway; Brain-Derived Neurotrophic Factor (BDNF) signaling pathway	Insulin secretion; Synaptic vesicle cycle	-5.71429
NP_001080.2	metabolic process;response to stimulus;transport	catalytic activity;nucleotide binding;transporter activity	21	ENSG00000167972.13	ABCA3		ABC transporters	8.06		NP_002766.1	cell differentiation;cell organization and biogenesis;metabolic process;regulation of biological process	catalytic activity;protein binding	5654	ENSG00000166033.11	HTRA1			-5.58659
NP_776257.1	regulation of biological process;response to stimulus	receptor activity;signal transducer activity	317705		VN1R5			7.947		NP_001138732.1	cellular homeostasis;metabolic process;regulation of biological process;response to stimulus;transport	protein binding	8031	ENSG00000266412.5	NCOA4	Androgen receptor signaling pathway; Exercise-induced Circadian Regulation		-5.40541
NP_004648.1	cell organization and biogenesis	protein binding	8436	ENSG00000168497.4	CAVIN2			7.693		NP_000084.3	cell organization and biogenesis;cellular component movement;metabolic process;regulation of biological process	metal ion binding;protein binding;structural molecule activity	1289	ENSG00000130635.15	COL5A1	miR-509-3p alteration of YAP1/ECM axis; miRNA targets in ECM and membrane receptors; Focal Adhesion; Focal Adhesion-PI3K-Akt-mTOR-signaling pathway; Allograft Rejection	Protein digestion and absorption	-5.37634
NP_659489.1	metabolic process;response to stimulus;transport	catalytic activity;nucleotide binding;protein binding	139596	ENSG00000094841.13	UPRT		Metabolic pathways; Pyrimidine metabolism	7.153		NP_569734.2		protein binding	90737	ENSG00000158639.12	PAGE5			-5.05051
NP_005548.2	cell death;cell differentiation;cell organization and biogenesis;cell proliferation;cellular component movement;defense response;regulation of biological process;response to stimulus	protein binding;structural molecule activity	3868	ENSG00000186832.8	KRT16			7.004		NP_055986.1	transport	protein binding;transporter activity	23214	ENSG00000169180.11	XPO6			-4.97512
NP_001098676.2	cell differentiation;cell organization and biogenesis;regulation of biological process;transport	catalytic activity;motor activity;protein binding;structural molecule activity	3910	ENSG00000112769.18	LAMA4	Focal Adhesion-PI3K-Akt-mTOR-signaling pathway; Focal Adhesion; miRNA targets in ECM and membrane receptors	Focal adhesion; African trypanosomiasis; Pathways in cancer; Small cell lung cancer; Toxoplasmosis; Amoebiasis; PI3K-Akt signaling pathway; ECM-receptor interaction	6.812		NP_002652.2	cell differentiation;cellular homeostasis;metabolic process;regulation of biological process;response to stimulus;transport	catalytic activity;protein binding;signal transducer activity	5336	ENSG00000197943.9	PLCG2	Signaling Pathways in Glioblastoma; Leptin signaling pathway; B Cell Receptor Signaling Pathway; Microglia Pathogen Phagocytosis Pathway; Corticotropin-releasing hormone signaling pathway; Myometrial Relaxation and Contraction Pathways; GPR40 PATHWAY	Glioma; Calcium signaling pathway; Non-small cell lung cancer; Ras signaling pathway; Epstein-Barr virus infection; Leukocyte transendothelial migration; NF-kappa B signaling pathway; Pathways in cancer; Epithelial cell signaling in Helicobacter pylori infection; B cell receptor signaling pathway; Inflammatory mediator regulation of TRP channels; MicroRNAs in cancer; EGFR tyrosine kinase inhibito…	-4.87805
NP_005545.1	cell death;cell differentiation;cell organization and biogenesis;defense response;metabolic process;regulation of biological process;response to stimulus	protein binding;structural molecule activity	3853	ENSG00000205420.10	KRT6A	Ectoderm Differentiation		6.514		XP_006724642.1	cell organization and biogenesis;regulation of biological process;reproduction		23096		IQSEC2			-4.87805
NP_006083.1	cell death;cell organization and biogenesis;defense response;metabolic process;regulation of biological process;response to stimulus	enzyme regulator activity;nucleotide binding;protein binding	10392	ENSG00000106100.10	NOD1	Nucleotide-binding Oligomerization Domain (NOD) pathway	Pertussis; Epithelial cell signaling in Helicobacter pylori infection; Shigellosis; NOD-like receptor signaling pathway	6.301		NP_036566.1	transport	transporter activity	26503	ENSG00000119899.12	SLC17A5		Lysosome	-4.83092
NP_008919.3	metabolic process;regulation of biological process;response to stimulus	catalytic activity;metal ion binding	9510	ENSG00000154734.14	ADAMTS1	Endochondral Ossification; VEGFA-VEGFR2 Signaling Pathway		6.116		NP_003891.1	cell communication;cell death;cell differentiation;cell organization and biogenesis;metabolic process;regulation of biological process;response to stimulus;transport	catalytic activity;metal ion binding;protein binding	8878	ENSG00000161011.19	SQSTM1	RANKL/RANK (Receptor activator of NFKB (ligand)) Signaling Pathway; IL-1 signaling pathway; NRF2 pathway; Brain-Derived Neurotrophic Factor (BDNF) signaling pathway; Senescence and Autophagy in Cancer; Interleukin-1 Induced Activation of NF-kappa-B; Regulation of toll-like receptor signaling pathway; Apoptosis-related network due to altered Notch3 in ovarian cancer	Osteoclast differentiation	-4.80769
NP_001248757.1	transport		84689	ENSG00000166928.10	MS4A14			5.325		NP_055180.1	regulation of biological process	catalytic activity;protein binding	26353	ENSG00000152137.6	HSPB8			-4.71698
NP_002129.2	metabolic process;regulation of biological process;response to stimulus	DNA binding;protein binding;RNA binding	3184	ENSG00000138668.18	HNRNPD	mRNA Processing		5.224		NP_001240837.1	cell communication;cell differentiation;metabolic process;regulation of biological process;response to stimulus;transport	catalytic activity	8644	ENSG00000196139.13	AKR1C3	Metapathway biotransformation; Benzo(a)pyrene metabolism	Ovarian steroidogenesis; Steroid hormone biosynthesis; Arachidonic acid metabolism; Metabolic pathways	-4.62963
XP_016861716.1	regulation of biological process;response to stimulus	catalytic activity;nucleotide binding	285282		RABL3			4.842		NP_060382.3	cell differentiation;metabolic process	catalytic activity	55008	ENSG00000138642.14	HERC6			-4.54545
XP_011509081.1	metabolic process;regulation of biological process;response to stimulus;transport	catalytic activity;metal ion binding;nucleotide binding;protein binding	200576		PIKFYVE			4.739		NP_062427.1	cell organization and biogenesis;regulation of biological process	metal ion binding;protein binding;RNA binding	6275	ENSG00000196154.11	S100A4			-4.36681
NP_001137290.1	regulation of biological process;response to stimulus	enzyme regulator activity	5055	ENSG00000197632.8	SERPINB2	Blood Clotting Cascade; Aryl Hydrocarbon Receptor Pathway; Senescence and Autophagy in Cancer	Complement and coagulation cascades	4.345		NP_066932.1	cell differentiation;cell organization and biogenesis;metabolic process;regulation of biological process;response to stimulus;transport	catalytic activity;metal ion binding;nucleotide binding;protein binding;RNA binding;structural molecule activity	7114	ENSG00000205542.10	TMSB4X	Regulation of Actin Cytoskeleton; TarBasePathway	Regulation of actin cytoskeleton	-4.36681
NP_001040625.1	cellular component movement;regulation of biological process;response to stimulus	protein binding	10276	ENSG00000173848.18	NET1	Apoptosis-related network due to altered Notch3 in ovarian cancer		4.22		NP_002386.1	cell organization and biogenesis;metabolic process;regulation of biological process;response to stimulus	catalytic activity;metal ion binding;nucleotide binding	4199	ENSG00000065833.8	ME1	NRF2 pathway; PPAR signaling pathway	Metabolic pathways; PPAR signaling pathway; Pyruvate metabolism; Carbon metabolism	-4.25532
XP_011519666.1	metabolic process;regulation of biological process;response to stimulus	catalytic activity;metal ion binding	22856		CHSY1			4.214		NP_001304063.1	metabolic process;regulation of biological process	catalytic activity;nucleotide binding	5210		PFKFB4			-4.20168
NP_079539.2		metal ion binding;protein binding;RNA binding	80742	ENSG00000228186.10; ENSG00000206491.12; ENSG00000233564.10; ENSG00000223887.10; ENSG00000204576.11; ENSG00000223766.10; ENSG00000229202.10	PRR3			4.127		NP_001254627.1	cell differentiation;cellular component movement;regulation of biological process;response to stimulus;transport	protein binding	967	ENSG00000135404.11	CD63		Lysosome; Proteoglycans in cancer	-4.13223
NP_001254479.2	cell organization and biogenesis;cellular component movement;metabolic process;regulation of biological process;response to stimulus;transport	catalytic activity;metal ion binding;nucleotide binding;protein binding;structural molecule activity	7273	ENSG00000155657.26	TTN	Striated Muscle Contraction		4.111		NP_612429.2	cell organization and biogenesis	protein binding	113146	ENSG00000185567.6	AHNAK2			-3.7594
NP_115850.2			728695	ENSG00000227234.1	SPANXB1			4.1		NP_005547.3	cell death	protein binding;structural molecule activity	3855	ENSG00000135480.15	KRT7			-3.74532
XP_005273221.1	cellular component movement;regulation of biological process;response to stimulus	protein binding;receptor activity;signal transducer activity	5362		PLXNA2			3.967		NP_001019636.1	cell differentiation;cell organization and biogenesis;metabolic process;regulation of biological process;response to stimulus	antioxidant activity;catalytic activity;DNA binding;metal ion binding;protein binding	6648	ENSG00000112096.16	SOD2	Selenium Micronutrient Network; DNA Damage Response (only ATM dependent); Vitamin B12 Metabolism; Folate Metabolism; One carbon metabolism and related pathways; VEGFA-VEGFR2 Signaling Pathway; Oxidative Stress	Peroxisome; FoxO signaling pathway; Huntington's disease; Longevity regulating pathway - multiple species; Longevity regulating pathway	-3.55872
XP_011519930.1	cellular component movement;regulation of biological process	protein binding;receptor activity	4756		NEO1			3.941		NP_001099026.1	defense response;regulation of biological process;response to stimulus	protein binding	9473	ENSG00000130775.15	THEMIS2			-3.55872
NP_991403.1	regulation of biological process		51599	ENSG00000105699.16	LSR			3.916		NP_000375.2	cell organization and biogenesis;cellular component movement;metabolic process;regulation of biological process;response to stimulus;transport	protein binding;transporter activity	338		APOB	Statin Pathway; Selenium Micronutrient Network; Vitamin B12 Metabolism; Folate Metabolism	Fat digestion and absorption; Vitamin digestion and absorption	-3.4965
NP_001191815.1	cell organization and biogenesis;regulation of biological process;response to stimulus;transport	catalytic activity;nucleotide binding;protein binding	339122	ENSG00000172780.16	RAB43			3.872		XP_016867749.1	cell organization and biogenesis;defense response;regulation of biological process;response to stimulus;transport	enzyme regulator activity;protein binding	5054		SERPINE1	Oncostatin M Signaling Pathway; Senescence and Autophagy in Cancer; Complement and Coagulation Cascades; Folate Metabolism; Photodynamic therapy-induced HIF-1 survival signaling; Vitamin B12 Metabolism; TGF-beta Receptor Signaling; Adipogenesis; Selenium Micronutrient Network		-3.47222
NP_001307539.1	cell organization and biogenesis;response to stimulus	protein binding	84303		CHCHD6			3.769		NP_000681.2	metabolic process	catalytic activity;nucleotide binding	217	ENSG00000111275.12	ALDH2	Fatty Acid Omega Oxidation; Tryptophan metabolism	beta-Alanine metabolism; Fatty acid degradation; Arginine and proline metabolism; Glycolysis / Gluconeogenesis; Lysine degradation; Metabolic pathways; Pyruvate metabolism; Valine, leucine and isoleucine degradation; Histidine metabolism; Tryptophan metabolism; Ascorbate and aldarate metabolism; Pentose and glucuronate interconversions; Glycerolipid metabolism	-3.41297
XP_006716104.1	cell organization and biogenesis;cellular component movement;transport	catalytic activity;motor activity;protein binding	55112		WDR60			3.741		NP_005106.2	regulation of biological process;response to stimulus;transport	protein binding	9961	ENSG00000013364.18	MVP			-3.38983
NP_001317284.1	metabolic process	catalytic activity;protein binding	93611	ENSG00000132879.13	FBXO44			3.284		NP_001035930.1	cell differentiation;metabolic process;regulation of biological process;response to stimulus;transport	catalytic activity;enzyme regulator activity;protein binding	5660		PSAP			-3.367
NP_001338869.1	regulation of biological process;transport	protein binding	29091		STXBP6			3.165		NP_005092.1	defense response;metabolic process;regulation of biological process;response to stimulus	protein binding	9636	ENSG00000187608.8	ISG15	RIG-I-like Receptor Signaling; Type II interferon signaling (IFNG)	RIG-I-like receptor signaling pathway	-3.3557
NP_000517.2	cell death;cell organization and biogenesis;response to stimulus	protein binding;structural molecule activity	3861		KRT14	Corticotropin-releasing hormone signaling pathway		3.037		NP_005553.2	cell organization and biogenesis;metabolic process;regulation of biological process	catalytic activity;motor activity	3918	ENSG00000058085.14	LAMC2	Focal Adhesion-PI3K-Akt-mTOR-signaling pathway; Focal Adhesion; Inflammatory Response Pathway; Alpha 6 Beta 4 signaling pathway	Small cell lung cancer; PI3K-Akt signaling pathway; Toxoplasmosis; Amoebiasis; ECM-receptor interaction; Focal adhesion; Pathways in cancer	-3.34448
NP_001333342.1	metabolic process	protein binding;RNA binding	51585		PCF11			2.961		NP_001122305.1	metabolic process;regulation of biological process;response to stimulus	DNA binding;metal ion binding;nucleotide binding;protein binding	57659	ENSG00000174282.11; ENSG00000283868.1	ZBTB4			-3.32226
XP_005265227.2	cellular component movement;defense response;metabolic process;regulation of biological process;response to stimulus	catalytic activity;nucleotide binding;protein binding;receptor activity;signal transducer activity	4486		MST1R			2.866		NP_001159864.1	regulation of biological process	protein binding	7162	ENSG00000283085.1; ENSG00000146242.8	TPBG			-3.30033
XP_016857278.1	cell growth;cell organization and biogenesis;cellular component movement;defense response;metabolic process;regulation of biological process;response to stimulus;transport	catalytic activity;metal ion binding;nucleotide binding;protein binding	5590		PRKCZ	miRs in Muscle Cell Differentiation; Insulin Signaling; Wnt Signaling Pathway; MAPK Signaling Pathway; TNF alpha Signaling Pathway; G Protein Signaling Pathways; AGE/RAGE pathway; Calcium Regulation in the Cardiac Cell; EGF/EGFR Signaling Pathway; Wnt Signaling Pathway and Pluripotency; Myometrial Relaxation and Contraction Pathways; IL-1 signaling pathway; VEGFA-VEGFR2 Signaling Pathway		2.78		NP_955376.1	transport		375035	ENSG00000213064.9	SFT2D2	TYROBP Causal Network		-3.30033
NP_005424.1	cell differentiation;cellular component movement;defense response;metabolic process;regulation of biological process;response to stimulus;transport	catalytic activity;nucleotide binding;protein binding	7525	ENSG00000176105.13	YES1	Interleukin-11 Signaling Pathway	Tight junction; Adherens junction	2.767		XP_005263919.1	regulation of biological process;transport	enzyme regulator activity;protein binding	11138		TBC1D8	Cell Cycle		-3.28947
XP_016865877.1	metabolic process	catalytic activity;nucleotide binding	221264		AK9			2.757		NP_005715.1	regulation of biological process;response to stimulus		10099	ENSG00000140391.14	TSPAN3			-3.27869
NP_060610.2	cell organization and biogenesis;regulation of biological process	protein binding	55722	ENSG00000112877.7	CEP72			2.735		NP_443117.3	transport	transporter activity	114134	ENSG00000151229.12	SLC2A13	NRF2 pathway		-3.25733
NP_001805.3	cell death;cell organization and biogenesis;metabolic process;regulation of biological process;response to stimulus;transport	catalytic activity;enzyme regulator activity;protein binding	1075		CTSC		Apoptosis; Lysosome	2.72		NP_061849.2	cell communication;response to stimulus;transport	protein binding;transporter activity	54407	ENSG00000134294.13	SLC38A2	Endochondral Ossification	Glutamatergic synapse; GABAergic synapse; Protein digestion and absorption	-3.24675
XP_005271578.1	metabolic process;regulation of biological process	DNA binding;metal ion binding;protein binding	29068		ZBTB44			2.676		NP_000205.1	cell communication;cell differentiation;development;metabolic process;regulation of biological process;response to stimulus	metal ion binding;protein binding;structural molecule activity	182	ENSG00000101384.11	JAG1	VEGFA-VEGFR2 Signaling Pathway; H19 action Rb-E2F1 signaling and CDK-beta-catenin activity; Amplification and Expansion of Oncogenic Pathways as Metastatic Traits; Primary Focal Segmental Glomerulosclerosis FSGS; Notch Signaling Pathway; Canonical and Non-canonical Notch signaling; NOTCH1 regulation of human endothelial cell calcification; Notch Signaling Pathway	Th1 and Th2 cell differentiation; Notch signaling pathway; TNF signaling pathway; Endocrine resistance; Breast cancer	-3.22581
NP_002412.1	cell organization and biogenesis;cellular component movement;metabolic process;regulation of biological process	catalytic activity;metal ion binding	4312	ENSG00000196611.4	MMP1	Photodynamic therapy-induced NF-kB survival signaling; Oncostatin M Signaling Pathway; Matrix Metalloproteinases; PPAR signaling pathway; Quercetin and Nf-kB/ AP-1 Induced Cell Apoptosis; Bladder Cancer; TGF-beta Signaling Pathway; Hepatitis C and Hepatocellular Carcinoma	Rheumatoid arthritis; Pathways in cancer; Bladder cancer; PPAR signaling pathway	2.635		NP_001005333.1	regulation of biological process	protein binding	9500	ENSG00000179222.17	MAGED1			-3.20513
NP_009075.1	cell organization and biogenesis;metabolic process;regulation of biological process;response to stimulus	DNA binding;metal ion binding;protein binding	7703	ENSG00000278644.2; ENSG00000277258.4	PCGF2		Signaling pathways regulating pluripotency of stem cells	2.619		NP_001018121.1	cellular component movement;regulation of biological process	protein binding	5420	ENSG00000128567.16	PODXL	Ectoderm Differentiation; Hepatitis C and Hepatocellular Carcinoma; Primary Focal Segmental Glomerulosclerosis FSGS		-3.19489
NP_689786.2	cell differentiation;cell organization and biogenesis;metabolic process;regulation of biological process;response to stimulus;transport	catalytic activity;metal ion binding;nucleotide binding;protein binding	158158	ENSG00000165105.9	RASEF			2.599		XP_011509687.1	regulation of biological process	protein binding	55041		PLEKHB2			-3.1746
NP_036364.2	metabolic process;regulation of biological process	protein binding;RNA binding	284119	ENSG00000177469.12	PTRF			2.579		NP_006537.3	cell proliferation;regulation of biological process;transport	protein binding;RNA binding;translation regulator activity	10642	ENSG00000159217.9	IGF2BP1	Brain-Derived Neurotrophic Factor (BDNF) signaling pathway; eIF5A regulation in response to inhibition of the nuclear export system	MicroRNAs in cancer	-3.15457
NP_001193946.1	regulation of biological process	protein binding;structural molecule activity	6525	ENSG00000183963.18	SMTN			2.552		NP_005101.1	metabolic process	catalytic activity;protein binding	9945	ENSG00000131459.12	GFPT2		Metabolic pathways; Insulin resistance; Alanine, aspartate and glutamate metabolism; Amino sugar and nucleotide sugar metabolism	-3.14465
XP_016870050.1	cell division;development;metabolic process	catalytic activity;enzyme regulator activity;nucleotide binding;protein binding	23552		CDK20			2.534		NP_071451.2	defense response;metabolic process;regulation of biological process;response to stimulus	catalytic activity;DNA binding;metal ion binding;nucleotide binding;protein binding;RNA binding	64135	ENSG00000115267.5	IFIH1	RIG-I-like Receptor Signaling	Influenza A; Hepatitis B; Herpes simplex infection; RIG-I-like receptor signaling pathway; Measles	-3.08642
NP_005572.2	regulation of biological process;response to stimulus	protein binding;receptor activity;signal transducer activity	4059	ENSG00000187244.10	BCAM			2.504		NP_006705.1	metabolic process	catalytic activity;metal ion binding;protein binding	10924	ENSG00000172594.12	SMPDL3A			-3.08642
XP_005255915.2		metal ion binding;protein binding	23174		ZCCHC14			2.497		XP_011530104.1	cell differentiation;cellular component movement;response to stimulus;transport	protein binding;transporter activity	23657		SLC7A11			-3.0581
XP_005256484.1	cell organization and biogenesis;metabolic process;regulation of biological process	catalytic activity;DNA binding;metal ion binding;nucleotide binding;protein binding;RNA binding	1107		CHD3			2.492		NP_001035897.1	cell communication;cell organization and biogenesis;cellular component movement;cellular homeostasis;metabolic process;regulation of biological process;response to stimulus;transport	protein binding	1201	ENSG00000188603.18; ENSG00000261832.6	CLN3		Lysosome	-3.0581
XP_011534830.1		catalytic activity;protein binding	161436		EML5			2.467		NP_038347.2	metabolic process;regulation of biological process	catalytic activity;protein binding	2678	ENSG00000100031.18	GGT1	NRF2 pathway; Glutathione metabolism; Eicosanoid Synthesis; Selenium Micronutrient Network	Taurine and hypotaurine metabolism; Arachidonic acid metabolism; Metabolic pathways; Glutathione metabolism	-3.003
NP_705694.2	cell death;cell organization and biogenesis;response to stimulus	protein binding;structural molecule activity	3860		KRT13			2.459		NP_003120.2	metabolic process;regulation of biological process;response to stimulus	catalytic activity;nucleotide binding	6713	ENSG00000104549.11	SQLE	Statin Pathway; Sterol Regulatory Element-Binding Proteins (SREBP) signalling; Cholesterol Biosynthesis	Steroid biosynthesis; Metabolic pathways	-2.97619
NP_006227.1	cell differentiation;cell division;cellular component movement;development;metabolic process;regulation of biological process	DNA binding;protein binding	5455	ENSG00000198914.3	POU3F3			2.457		NP_002222.1	regulation of biological process;response to stimulus	protein binding	3732	ENSG00000085117.11	CD82		p53 signaling pathway	-2.94985
XP_016883889.1	cell division;cell organization and biogenesis;regulation of biological process	metal ion binding;protein binding	54069		MIS18A			2.438		NP_004043.3	cell death;cell differentiation;cell organization and biogenesis;cellular homeostasis;defense response;metabolic process;regulation of biological process;response to stimulus;transport	protein binding	664	ENSG00000176171.11	BNIP3	Photodynamic therapy-induced HIF-1 survival signaling	Legionellosis; FoxO signaling pathway	-2.91545
NP_002408.3	cell proliferation;metabolic process;regulation of biological process;response to stimulus	DNA binding;nucleotide binding;protein binding;RNA binding	4288	ENSG00000148773.13	MKI67	Primary Focal Segmental Glomerulosclerosis FSGS		2.42		NP_009104.2	metabolic process	catalytic activity	11098		PRSS23			-2.89017
NP_005204.1	cell death;cell differentiation;metabolic process;regulation of biological process	enzyme regulator activity;protein binding;structural molecule activity	1475	ENSG00000121552.3	CSTA			2.404		NP_003934.1	metabolic process;transport	protein binding	8987	ENSG00000118804.8	STBD1	Exercise-induced Circadian Regulation		-2.89017
NP_004022.2	defense response;metabolic process;regulation of biological process;response to stimulus	DNA binding;protein binding	3665	ENSG00000276561.4; ENSG00000185507.19	IRF7	Apoptosis; RIG-I-like Receptor Signaling; TLR4 Signaling and Tolerance; Senescence and Autophagy in Cancer; Toll-like receptor signaling pathway; Toll-like Receptor Signaling; Structural Pathway of Interleukin 1 (IL-1); Regulation of toll-like receptor signaling pathway		2.382		NP_001245383.1	cellular component movement;defense response;metabolic process;regulation of biological process;response to stimulus	catalytic activity;motor activity;nucleotide binding;protein binding;structural molecule activity	10318	ENSG00000145901.14	TNIP1	Rac1/Pak1/p38/MMP-2 pathway		-2.88184
NP_001337410.1	cell organization and biogenesis;cellular component movement;regulation of biological process;response to stimulus;transport	protein binding	10487		CAP1	Insulin Signaling; Angiopoietin Like Protein 8 Regulatory Pathway		2.375		NP_001900.1	metabolic process;transport	catalytic activity;protein binding	1509	ENSG00000117984.13	CTSD	Prolactin Signaling Pathway	Tuberculosis; Apoptosis; Sphingolipid signaling pathway; Lysosome	-2.86533
NP_006491.2	regulation of biological process	protein binding	4162	ENSG00000076706.16	MCAM			2.372		NP_065806.1	metabolic process;transport	protein binding;transporter activity	57515	ENSG00000111897.6	SERINC1	Sphingolipid Metabolism		-2.849
NP_001124463.1	regulation of biological process;response to stimulus;transport	nucleotide binding;protein binding	10525	ENSG00000280682.2; ENSG00000149428.18	HYOU1		Protein processing in endoplasmic reticulum	2.314		NP_002579.2	cell communication	metal ion binding	5098	ENSG00000240184.6	PCDHGC3			-2.83286
NP_037451.1	metabolic process	antioxidant activity;catalytic activity;protein binding	29914	ENSG00000120942.13	UBIAD1			2.296		NP_001121077.1	cell organization and biogenesis;cell proliferation;defense response;metabolic process;response to stimulus	catalytic activity	3988	ENSG00000107798.17	LIPA	Phase I biotransformations, non P450	Lysosome; Steroid biosynthesis	-2.8169
NP_066285.1	cell differentiation;cellular component movement;metabolic process;regulation of biological process;response to stimulus	DNA binding;metal ion binding;protein binding;receptor activity;signal transducer activity	7026	ENSG00000185551.14	NR2F2	Ectoderm Differentiation; White fat cell differentiation; Nuclear Receptors		2.293		NP_001229780.1	metabolic process;regulation of biological process;response to stimulus	catalytic activity;metal ion binding;protein binding	81847	ENSG00000118518.15	RNF146			-2.8169
NP_056062.1	cell death;cell organization and biogenesis;defense response;metabolic process;regulation of biological process;response to stimulus	catalytic activity;metal ion binding;protein binding;structural molecule activity	1540	ENSG00000083799.17	CYLD	Regulation of toll-like receptor signaling pathway; RIG-I-like Receptor Signaling	Osteoclast differentiation; RIG-I-like receptor signaling pathway	2.284		XP_016863556.1	cell communication;cell organization and biogenesis;cellular homeostasis;regulation of biological process;response to stimulus;transport	protein binding;structural molecule activity	287		ANK2			-2.78552
NP_001265045.1	cell differentiation;cell organization and biogenesis;cellular component movement;development;regulation of biological process;response to stimulus	protein binding	3897	ENSG00000198910.12	L1CAM		Axon guidance; Cell adhesion molecules (CAMs)	2.282		NP_060859.4	metabolic process;regulation of biological process;transport	transporter activity	55343	ENSG00000181830.8	SLC35C1			-2.77778
XP_005262677.1	cellular component movement;defense response;metabolic process;regulation of biological process;response to stimulus	protein binding	6382		SDC1			2.277		NP_001121684.1	metabolic process	catalytic activity;DNA binding;metal ion binding;protein binding	151525	ENSG00000196151.10	WDSUB1			-2.77778
NP_057951.1	metabolic process;regulation of biological process	protein binding;RNA binding	22913	ENSG00000125970.11	RALY			2.257		NP_058197.2	defense response;metabolic process;regulation of biological process;response to stimulus	catalytic activity;metal ion binding;nucleotide binding;protein binding;RNA binding	4939	ENSG00000111335.12	OAS2		Measles; Influenza A; Herpes simplex infection; NOD-like receptor signaling pathway; Hepatitis C	-2.76243
NP_001124161.1	cell organization and biogenesis;cellular component movement;defense response;metabolic process;regulation of biological process;response to stimulus	DNA binding;protein binding;RNA binding	3148	ENSG00000164104.11	HMGB2	Ectoderm Differentiation; Retinoblastoma (RB) in Cancer		2.253		NP_001191379.1	regulation of biological process	protein binding	9236	ENSG00000260916.7	CCPG1			-2.75482
NP_005441.1	cell differentiation;cell organization and biogenesis;cellular component movement;development;regulation of biological process;response to stimulus	protein binding	9241	ENSG00000183691.4	NOG	Mesodermal Commitment Pathway; Differentiation Pathway; Bone Morphogenic Protein (BMP) Signalling and Regulation; ESC Pluripotency Pathways; Endoderm Differentiation; Cardiac Progenitor Differentiation; TGF-beta Receptor Signaling	TGF-beta signaling pathway	2.244		NP_057731.1			51337	ENSG00000130193.7	THEM6			-2.73973
XP_011510330.1	cell growth;cell organization and biogenesis;development;metabolic process;regulation of biological process;response to stimulus;transport	catalytic activity;metal ion binding;nucleotide binding;protein binding	8527		DGKD			2.229		NP_001619.1	metabolic process;regulation of biological process;response to stimulus	catalytic activity;protein binding	231	ENSG00000085662.13	AKR1B1	Polyol Pathway; Metapathway biotransformation	Pentose and glucuronate interconversions; Galactose metabolism; Fructose and mannose metabolism; Metabolic pathways; Glycerolipid metabolism	-2.73224
NP_001303897.1	cell organization and biogenesis;regulation of biological process;transport	protein binding	90355	ENSG00000181751.9	C5orf30			2.228		NP_002023.2	cellular homeostasis;metabolic process;regulation of biological process;response to stimulus;transport	catalytic activity;metal ion binding;protein binding	2495	ENSG00000167996.15	FTH1	Iron metabolism in placenta; NRF2 pathway	Mineral absorption	-2.73224
NP_001311045.1	metabolic process	catalytic activity;protein binding	6675	ENSG00000117143.13	UAP1		Metabolic pathways; Amino sugar and nucleotide sugar metabolism	2.217		NP_003245.1	cell organization and biogenesis;metabolic process;regulation of biological process;response to stimulus;transport	enzyme regulator activity;metal ion binding;protein binding	7076	ENSG00000102265.11	TIMP1	IL-6 signaling pathway; Lung fibrosis; IL1 and megakaryocytes in obesity; Matrix Metalloproteinases	HIF-1 signaling pathway	-2.68817
NP_006549.1	cell organization and biogenesis;metabolic process;regulation of biological process	protein binding;RNA binding	10656	ENSG00000131773.13	KHDRBS3			2.204		NP_060222.2	regulation of biological process;transport	enzyme regulator activity;metal ion binding;protein binding	54885	ENSG00000133138.19	TBC1D8B			-2.68097
NP_004492.2	cell differentiation;metabolic process;regulation of biological process;response to stimulus	DNA binding;nucleotide binding;protein binding;RNA binding	3192	ENSG00000153187.18	HNRNPU	mRNA Processing		2.202		NP_005233.3	cell differentiation;cell organization and biogenesis;cell proliferation;cellular component movement;cellular homeostasis;coagulation;defense response;metabolic process;regulation of biological process;response to stimulus;transport	catalytic activity;metal ion binding;protein binding;receptor activity;signal transducer activity	2150		F2RL1	GPCRs, Class A Rhodopsin-like	Inflammatory mediator regulation of TRP channels; African trypanosomiasis; Neuroactive ligand-receptor interaction	-2.68097
NP_001062.1	metabolic process;regulation of biological process;response to stimulus	catalytic activity;nucleotide binding;protein binding;RNA binding;translation regulator activity	7298	ENSG00000176890.15	TYMS	One carbon metabolism and related pathways; Retinoblastoma (RB) in Cancer; One Carbon Metabolism; Trans-sulfuration and one carbon metabolism; Fluoropyrimidine Activity	One carbon pool by folate; Metabolic pathways; Pyrimidine metabolism; Antifolate resistance	2.199		XP_016871731.1	cell organization and biogenesis	metal ion binding;protein binding	3983		ABLIM1			-2.6738
NP_001136336.2	regulation of biological process;response to stimulus;transport	transporter activity	9780	ENSG00000103335.21	PIEZO1			2.198		XP_016872264.1	metabolic process;regulation of biological process	antioxidant activity;catalytic activity	84293		FAM213A			-2.6738
NP_073152.2		protein binding	64648; 64663; 728712	ENSG00000198573.6	SPANXE			2.192		XP_016872285.1	defense response;regulation of biological process;response to stimulus	enzyme regulator activity;protein binding	84632		AFAP1L2			-2.66667
NP_001092108.1	metabolic process;regulation of biological process;response to stimulus	catalytic activity;metal ion binding;protein binding	254225	ENSG00000166439.5	RNF169			2.18		NP_002003.1	cell death;metabolic process;regulation of biological process;response to stimulus	catalytic activity;nucleotide binding;protein binding	2272	ENSG00000189283.9	FHIT		Purine metabolism; Small cell lung cancer; Non-small cell lung cancer	-2.65957
NP_071328.2	metabolic process;regulation of biological process	nucleotide binding;RNA binding	27085	ENSG00000172167.7	MTBP			2.174		NP_001129690.1		protein binding	55092	ENSG00000171729.13	TMEM51			-2.62467
NP_001099009.1	metabolic process;regulation of biological process	DNA binding;metal ion binding;protein binding	65986	ENSG00000205189.11	ZBTB10			2.173		NP_061117.2	cell death;metabolic process;regulation of biological process;response to stimulus	protein binding;receptor activity;signal transducer activity	55504	ENSG00000127863.15	TNFRSF19		Cytokine-cytokine receptor interaction	-2.6178
NP_000337.1	cell communication;cell differentiation;cell growth;cell organization and biogenesis;cell proliferation;metabolic process;regulation of biological process;response to stimulus	catalytic activity;DNA binding;protein binding;RNA binding	6662	ENSG00000125398.5	SOX9	Neural Crest Differentiation; Spinal Cord Injury; Endochondral Ossification	cAMP signaling pathway	2.149		XP_005257825.1	cell differentiation;cell organization and biogenesis;regulation of biological process;transport	protein binding;structural molecule activity	9043		SPAG9			-2.61097
NP_006523.1	metabolic process;regulation of biological process	protein binding	8178	ENSG00000105656.12	ELL	Interactome of polycomb repressive complex 2 (PRC2)		2.145		NP_001613.2	defense response;metabolic process;regulation of biological process;response to stimulus;transport	enzyme regulator activity	197	ENSG00000145192.12	AHSG			-2.5974
XP_006724401.1	metabolic process	catalytic activity;protein binding	8459		TPST2			2.138		NP_001139580.1	metabolic process;response to stimulus	catalytic activity	22949	ENSG00000106853.18	PTGR1	NRF2 pathway		-2.57732
XP_011508972.1	cell organization and biogenesis;cellular component movement	protein binding	150483		TEKT4			2.123		NP_001186978.2	cell organization and biogenesis;cellular component movement	protein binding	54777	ENSG00000171811.13	TTC40			-2.57069
NP_036274.3	regulation of biological process	protein binding	23582	ENSG00000166946.13	CCNDBP1			2.116		NP_001273166.1	cell differentiation;development;transport	transporter activity	144195	ENSG00000173262.11	SLC2A14	NRF2 pathway		-2.5641
XP_005252029.1	cell communication;cell differentiation;cell organization and biogenesis;metabolic process;regulation of biological process;response to stimulus	protein binding	3371		TNC	TGF-beta Signaling Pathway; Focal Adhesion		2.111		XP_005265162.1	metabolic process;regulation of biological process;transport	enzyme regulator activity	3699		ITIH3			-2.55754
NP_054766.1			28974	ENSG00000104979.8	C19orf53			2.11		NP_000932.3	metabolic process;regulation of biological process;response to stimulus	catalytic activity;nucleotide binding;protein binding	5447	ENSG00000127948.15	POR	Oxidation by Cytochrome P450		-2.55102
XP_011538066.1	cell communication;cell death;cell organization and biogenesis;defense response;development;metabolic process;regulation of biological process;response to stimulus	protein binding;receptor activity;signal transducer activity	355		FAS	Adipogenesis; Allograft Rejection; MAPK Signaling Pathway; Apoptosis; T-Cell antigen Receptor (TCR) Signaling Pathway; VEGFA-VEGFR2 Signaling Pathway; Apoptosis Modulation by HSP70; Fas Ligand (FasL) pathway and Stress induction of Heat Shock Proteins (HSP) regulation		2.1		NP_938080.1	metabolic process	catalytic activity;metal ion binding	55568	ENSG00000164574.15	GALNT10		Mucin type O-glycan biosynthesis; Metabolic pathways	-2.55102
XP_016881922.1	metabolic process;regulation of biological process	DNA binding;protein binding	170463		SSBP4			2.092		NP_000148.2	cell communication;cell death;cell organization and biogenesis;metabolic process;regulation of biological process;response to stimulus	catalytic activity;protein binding	2629	ENSG00000177628.15	GBA		Sphingolipid metabolism; Metabolic pathways; Lysosome; Other glycan degradation	-2.53807
XP_006712055.1		protein binding	27436		EML4			2.091		NP_001094284.1	metabolic process	catalytic activity	90809	ENSG00000165782.10	TMEM55B			-2.53165
NP_001138671.1			387882	ENSG00000235162.8	C12orf75			2.081		NP_071436.1		protein binding	64115	ENSG00000107738.19	VSIR			-2.52525
NP_001017416.1	metabolic process;regulation of biological process;response to stimulus	catalytic activity;protein binding	7398	ENSG00000162607.12	USP1	miR-517 relationship with ARCN1 and USP1	Fanconi anemia pathway	2.068		XP_016867690.1	cell differentiation;cell organization and biogenesis;cellular component movement;metabolic process;regulation of biological process;response to stimulus;transport	catalytic activity;motor activity;nucleotide binding;protein binding;signal transducer activity;structural molecule activity	3912	ENSG00000091136.13	LAMB1	Focal Adhesion-PI3K-Akt-mTOR-signaling pathway; Focal Adhesion; Inflammatory Response Pathway; Alpha 6 Beta 4 signaling pathway		-2.51889
NP_443089.3	cell division;cell organization and biogenesis;development;metabolic process;regulation of biological process;response to stimulus	metal ion binding;protein binding	91603	ENSG00000198783.5	ZNF830			2.066		NP_068805.1	metabolic process;regulation of biological process;response to stimulus;transport	enzyme regulator activity;protein binding;structural molecule activity	8649	ENSG00000109270.12	LAMTOR3	MAPK Signaling Pathway	MAPK signaling pathway; mTOR signaling pathway	-2.51889
NP_899196.1	metabolic process;regulation of biological process	catalytic activity;metal ion binding;protein binding	51132	ENSG00000131263.12	RLIM			2.063		NP_904358.2	cell organization and biogenesis;metabolic process;regulation of biological process;reproduction	protein binding	8848	ENSG00000102804.14	TSC22D1	Ectoderm Differentiation		-2.51889
NP_783316.2	regulation of biological process;response to stimulus	metal ion binding	4493	ENSG00000169715.14	MT1E	Copper homeostasis; Zinc homeostasis	Mineral absorption	2.055		NP_006203.2	metabolic process;regulation of biological process;response to stimulus	catalytic activity;nucleotide binding;protein binding	5208	ENSG00000123836.14	PFKFB2	Focal Adhesion-PI3K-Akt-mTOR-signaling pathway	Thyroid hormone signaling pathway; Fructose and mannose metabolism; AMPK signaling pathway	-2.51256
NP_005508.1		DNA binding;protein binding;RNA binding	3151	ENSG00000198830.10	HMGN2			2.035		XP_011536906.1	cell organization and biogenesis;cellular component movement;metabolic process;regulation of biological process;response to stimulus	catalytic activity;DNA binding;motor activity;protein binding	57658		CALCOCO1			-2.51256
XP_016883947.1	metabolic process	catalytic activity;metal ion binding;protein binding	7267		TTC3			2.035		NP_542763.1	metabolic process;response to stimulus	antioxidant activity;catalytic activity;nucleotide binding;protein binding	140809	ENSG00000271303.1	SRXN1	Photodynamic therapy-induced NFE2L2 (NRF2) survival signaling		-2.50627
NP_005944.1	cellular homeostasis;regulation of biological process;response to stimulus	metal ion binding;protein binding	4502	ENSG00000125148.6	MT2A	Copper homeostasis; Lung fibrosis; Zinc homeostasis	Mineral absorption	2.028		NP_005496.4	cell organization and biogenesis;cell proliferation;cellular component movement;metabolic process;regulation of biological process;response to stimulus;transport	protein binding;receptor activity;signal transducer activity;transporter activity	949	ENSG00000073060.15	SCARB1	Statin Pathway; Selenium Micronutrient Network; Sterol Regulatory Element-Binding Proteins (SREBP) signalling; Vitamin A and Carotenoid Metabolism; Folate Metabolism; Vitamin B12 Metabolism	Phagosome; Hepatitis C; Ovarian steroidogenesis; Aldosterone synthesis and secretion; Bile secretion; Fat digestion and absorption; Vitamin digestion and absorption	-2.49377
XP_005264629.1	metabolic process	catalytic activity;metal ion binding;protein binding	80204		FBXO11			2.021		NP_054701.1	cell communication;cell organization and biogenesis;cellular homeostasis;regulation of biological process;response to stimulus;transport	protein binding	3920	ENSG00000005893.15	LAMP2	Senescence and Autophagy in Cancer		-2.48756
NP_060292.3	cell organization and biogenesis;metabolic process	catalytic activity;protein binding	54934	ENSG00000139620.12	KANSL2			2.018		NP_005406.3	metabolic process;regulation of biological process;response to stimulus;transport	receptor activity;signal transducer activity;transporter activity	6574	ENSG00000144136.10	SLC20A1			-2.48756
NP_001116427.1	cell differentiation;cell organization and biogenesis;metabolic process;regulation of biological process	protein binding	26580	ENSG00000168000.14	BSCL2	Adipogenesis		2.008		NP_001217.2	cell death;cell differentiation;metabolic process;regulation of biological process;response to stimulus	catalytic activity;protein binding	839	ENSG00000138794.9	CASP6	Parkinsons Disease Pathway; MAPK Signaling Pathway; Apoptosis; Apoptosis Modulation by HSP70; Fas Ligand (FasL) pathway and Stress induction of Heat Shock Proteins (HSP) regulation; Nanomaterial induced apoptosis	Apoptosis	-2.46914
NP_001257327.1	cell differentiation;cell organization and biogenesis;cellular component movement;metabolic process;regulation of biological process;response to stimulus	catalytic activity;nucleotide binding;protein binding	5754	ENSG00000112655.15	PTK7			1.997		NP_775762.1	metabolic process;regulation of biological process	protein binding;RNA binding	134353	ENSG00000155858.5	LSM11			-2.46914
NP_006214.2	metabolic process	catalytic activity;DNA binding;protein binding;RNA binding	5303	ENSG00000102309.12	PIN4			1.984		NP_001129495.1	cell organization and biogenesis;coagulation;development;metabolic process;regulation of biological process	DNA binding;protein binding	4778	ENSG00000123405.13	NFE2			-2.457
XP_011540951.1	cell organization and biogenesis;cellular component movement;metabolic process;regulation of biological process;response to stimulus	DNA binding;protein binding	2113		ETS1	VEGFA-VEGFR2 Signaling Pathway; TGF-beta Signaling Pathway; Apoptosis-related network due to altered Notch3 in ovarian cancer; B Cell Receptor Signaling Pathway		1.98		XP_011525462.1	metabolic process		57664		PLEKHA4			-2.45098
NP_003715.3		DNA binding;protein binding;RNA binding	8629	ENSG00000234616.8	JRK			1.979		NP_001889.2	regulation of biological process;response to stimulus	enzyme regulator activity;protein binding	1469	ENSG00000170373.8	CST1		Salivary secretion	-2.44499
NP_004385.1	cell communication;cell death;metabolic process;regulation of biological process;response to stimulus	protein binding	1611	ENSG00000112977.15	DAP			1.972		NP_001121371.1	transport	nucleotide binding;protein binding;transporter activity	1184	ENSG00000171365.15	CLCN5			-2.44499
NP_116023.2	metabolic process	catalytic activity	84720	ENSG00000165282.13	PIGO		Glycosylphosphatidylinositol (GPI)-anchor biosynthesis; Metabolic pathways	1.971		XP_016870954.1	cell organization and biogenesis;cellular component movement;defense response;metabolic process;regulation of biological process;response to stimulus;transport	catalytic activity;metal ion binding;protein binding	101		ADAM8			-2.44499
NP_550433.1	metabolic process;regulation of biological process;response to stimulus	catalytic activity;DNA binding;protein binding	7374	ENSG00000076248.10	UNG		Base excision repair; Primary immunodeficiency	1.968		NP_001776.1	cell organization and biogenesis;metabolic process;regulation of biological process;response to stimulus;transport	catalytic activity;metal ion binding;protein binding	978	ENSG00000158825.5	CDA	Fluoropyrimidine Activity	Pyrimidine metabolism; Drug metabolism - other enzymes; Metabolic pathways	-2.42131
NP_001273768.1	cell organization and biogenesis;regulation of biological process	protein binding	10160	ENSG00000152767.16	FARP1			1.963		NP_001275543.1	cell death;cell organization and biogenesis;defense response;metabolic process;regulation of biological process;response to stimulus;transport	enzyme regulator activity;protein binding	1471	ENSG00000101439.8	CST3		Salivary secretion	-2.40964
NP_001124317.1	cell differentiation;cell organization and biogenesis;defense response;metabolic process;regulation of biological process;response to stimulus;transport	DNA binding;metal ion binding;protein binding	604	ENSG00000113916.17	BCL6	DNA Damage Response (only ATM dependent); Mecp2 and Associated Rett Syndrome; B Cell Receptor Signaling Pathway	Transcriptional misregulation in cancer; FoxO signaling pathway	1.96		NP_065755.1	cell organization and biogenesis;cellular component movement;regulation of biological process		57464	ENSG00000128578.9	STRIP2			-2.40964
NP_945185.1	metabolic process	catalytic activity;nucleotide binding;protein binding;RNA binding	374393	ENSG00000189057.10	FAM111B			1.953		NP_001269220.1	transport	catalytic activity;nucleotide binding;transporter activity	11194	ENSG00000197150.12	ABCB8		ABC transporters	-2.40385
NP_057146.1	cell organization and biogenesis;metabolic process	protein binding	51647	ENSG00000166595.11	FAM96B			1.948		NP_001640.1	cell organization and biogenesis;cellular component movement;development;response to stimulus;transport	protein binding;transporter activity	357	ENSG00000146950.12	SHROOM2		Tight junction	-2.40385
NP_001124295.1	cell organization and biogenesis;metabolic process;regulation of biological process;response to stimulus	catalytic activity;DNA binding;metal ion binding;nucleotide binding;protein binding;RNA binding	1786	ENSG00000130816.14	DNMT1	Trans-sulfuration and one carbon metabolism; Trans-sulfuration pathway; Hematopoietic Stem Cell Gene Regulation by GABP alpha/beta Complex; Retinoblastoma (RB) in Cancer; One Carbon Metabolism		1.945		NP_055807.1	cell organization and biogenesis;regulation of biological process;response to stimulus	protein binding	23002	ENSG00000100592.15	DAAM1	Association Between Physico-Chemical Features and Toxicity Associated Pathways	Wnt signaling pathway	-2.40385
NP_002458.2	cell death;cell organization and biogenesis;cellular homeostasis;metabolic process;regulation of biological process;response to stimulus;transport	DNA binding;protein binding	4609	ENSG00000136997.16	MYC	TP53 Network; G1 to S cell cycle control; Imatinib and Chronic Myeloid Leukemia; miRNA Regulation of DNA Damage Response; PPAR Alpha Pathway; DNA Damage Response; Metastatic brain tumor; Wnt Signaling Pathway; Integrated Cancer pathway; Wnt Signaling Pathway and Pluripotency; Bladder Cancer; TGF-beta Signaling Pathway; Retinoblastoma (RB) in Cancer; Apoptosis; Prolactin Signaling Pathway; IL-5 Si…	ErbB signaling pathway; MicroRNAs in cancer; Jak-STAT signaling pathway; MAPK signaling pathway; Thyroid cancer; Pathways in cancer; Chronic myeloid leukemia; Proteoglycans in cancer; Endometrial cancer; TGF-beta signaling pathway; Cell cycle; Thyroid hormone signaling pathway; Epstein-Barr virus infection; Transcriptional misregulation in cancer; Breast cancer; Hepatitis B; Signaling pathways re…	1.945		NP_000911.2	metabolic process;regulation of biological process	catalytic activity;metal ion binding;nucleotide binding;protein binding	5091	ENSG00000173599.13	PC	Glycolysis and Gluconeogenesis; Alanine and aspartate metabolism; TCA Cycle and Deficiency of Pyruvate Dehydrogenase complex (PDHc); Fatty Acid Biosynthesis; Amino Acid metabolism	Metabolic pathways; Carbon metabolism; Biosynthesis of amino acids; Citrate cycle (TCA cycle); Pyruvate metabolism	-2.39808
XP_011536860.1	transport	protein binding;transporter activity	55652		SLC48A1			1.915		NP_001191236.1	metabolic process;transport	protein binding;transporter activity	2638	ENSG00000145321.12	GC	Vitamin D Metabolism		-2.39808
XP_011522182.1	cell organization and biogenesis;cellular component movement;metabolic process;regulation of biological process;transport	catalytic activity;motor activity;nucleotide binding;protein binding;transporter activity	4628		MYH10	Regulation of Actin Cytoskeleton		1.912		XP_016864031.1	cellular homeostasis;transport	transporter activity	64116		SLC39A8	Zinc homeostasis		-2.39808
XP_016878632.1	regulation of biological process;response to stimulus	protein binding;RNA binding	27327		TNRC6A			1.912		XP_011512026.1	cell organization and biogenesis;cellular component movement;metabolic process;regulation of biological process;response to stimulus;transport		57728		WDR19			-2.39808
NP_001116698.1	cell organization and biogenesis;metabolic process	nucleotide binding;RNA binding	25821	ENSG00000135297.15	MTO1			1.898		NP_054747.2	cell differentiation;transport		28962	ENSG00000081087.14	OSTM1			-2.39234
NP_001119653.1	metabolic process;regulation of biological process;response to stimulus	catalytic activity;protein binding	4900	ENSG00000154146.12	NRGN			1.892		XP_011536999.1	defense response;metabolic process;regulation of biological process;response to stimulus	DNA binding;protein binding;signal transducer activity	6773		STAT2	Type II interferon signaling (IFNG); Adipogenesis; Type III interferon signaling; Interferon type I signaling pathways		-2.38663
NP_001290453.1	cell organization and biogenesis	catalytic activity;nucleotide binding;structural molecule activity	84617	ENSG00000176014.12	TUBB6	Pathogenic Escherichia coli infection; Parkin-Ubiquitin Proteasomal System pathway	Phagosome; Pathogenic Escherichia coli infection; Gap junction	1.888		NP_001289979.1	cell division;regulation of biological process	protein binding	22924	ENSG00000084764.10	MAPRE3			-2.38663
NP_000170.1	cell organization and biogenesis;metabolic process;regulation of biological process;response to stimulus	catalytic activity;DNA binding;metal ion binding;nucleotide binding;protein binding	2956	ENSG00000116062.14	MSH6	Mismatch repair; Signaling Pathways in Glioblastoma; Retinoblastoma (RB) in Cancer	Colorectal cancer; Platinum drug resistance; Pathways in cancer; Mismatch repair	1.87		XP_016860508.1			80210		ARMC9			-2.38095
NP_001135777.1	metabolic process;regulation of biological process	DNA binding;metal ion binding	51333	ENSG00000179965.11	ZNF771			1.863		NP_001337014.1	cell organization and biogenesis	protein binding	219285	ENSG00000177409.11	SAMD9L			-2.36407
NP_001268231.1	cell organization and biogenesis;metabolic process	catalytic activity;nucleotide binding;protein binding;RNA binding	84340		GFM2			1.862		NP_061953.2	regulation of biological process;response to stimulus;transport	protein binding;signal transducer activity	54602	ENSG00000102471.13	NDFIP2			-2.35849
NP_005531.2	cellular component movement;metabolic process;regulation of biological process;response to stimulus	catalytic activity;enzyme regulator activity;metal ion binding;protein binding	3633	ENSG00000204084.12	INPP5B		Phosphatidylinositol signaling system; Inositol phosphate metabolism; Metabolic pathways	1.86		NP_006015.4	cell death;cell organization and biogenesis;cellular component movement;metabolic process;regulation of biological process	catalytic activity;metal ion binding;motor activity;protein binding	8887	ENSG00000106052.13	TAX1BP1			-2.35294
NP_001246.2	cell differentiation;cell division;cell organization and biogenesis;metabolic process;regulation of biological process	enzyme regulator activity;protein binding	991	ENSG00000117399.13	CDC20	Cell Cycle	Viral carcinogenesis; Oocyte meiosis; Ubiquitin mediated proteolysis; Cell cycle; HTLV-I infection	1.857		30794280	cell communication;regulation of biological process;response to stimulus;transport	DNA binding;metal ion binding;protein binding	280717	ENSBTAG00000017121.5	ALB	Vitamin B12 Metabolism; Selenium Micronutrient Network; Folate Metabolism	Thyroid hormone synthesis	-2.34192
NP_059988.3	cell division;cell organization and biogenesis;regulation of biological process	protein binding	55559	ENSG00000213397.10	HAUS7			1.851		XP_011533233.1	cell death;defense response;metabolic process;regulation of biological process;response to stimulus;transport	catalytic activity;DNA binding;protein binding	143		PARP4			-2.34192
XP_011513018.1	metabolic process	catalytic activity;protein binding	54898		ELOVL2			1.85		NP_000128.1	metabolic process	catalytic activity;metal ion binding;protein binding	2184	ENSG00000103876.11	FAH	Amino Acid metabolism	Tyrosine metabolism; Metabolic pathways	-2.34192
XP_005258164.1	cell organization and biogenesis;regulation of biological process	protein binding	55125		CEP192	Gastric Cancer Network 1		1.847		XP_011515572.1			727957		HEATR7A			-2.31481
NP_001308297.1	regulation of biological process	protein binding	4267	ENSG00000002586.18	CD99			1.846		NP_001125.1	metabolic process;regulation of biological process;reproduction;response to stimulus;transport	metal ion binding;protein binding	174	ENSG00000081051.7	AFP		Hippo signaling pathway	-2.30947
NP_963893.1	cell organization and biogenesis;development;regulation of biological process	DNA binding;metal ion binding	9203	ENSG00000147130.14	ZMYM3			1.841		NP_006087.2	cell organization and biogenesis;regulation of biological process;response to stimulus	protein binding	10397	ENSG00000104419.14	NDRG1	VEGFA-VEGFR2 Signaling Pathway		-2.30415
NP_996749.1	metabolic process;regulation of biological process;response to stimulus	catalytic activity;DNA binding;protein binding	571	ENSG00000156273.15	BACH1	Integrated Cancer pathway		1.833		XP_005258003.1	regulation of biological process		2124		EVI2B			-2.30415
NP_001257927.1	transport	metal ion binding;protein binding	130617	ENSG00000158552.12	ZFAND2B			1.831		NP_001336421.1	defense response;metabolic process;regulation of biological process;response to stimulus	catalytic activity;nucleotide binding;protein binding	54899		PXK			-2.29885
NP_001058.2	cell differentiation;cell division;cell organization and biogenesis;metabolic process;regulation of biological process;response to stimulus	catalytic activity;DNA binding;metal ion binding;nucleotide binding;protein binding;RNA binding	7153	ENSG00000131747.14	TOP2A	Retinoblastoma (RB) in Cancer; Gastric Cancer Network 1; Gastric cancer network 2	Platinum drug resistance	1.831		NP_036479.1	cell differentiation;defense response;metabolic process;regulation of biological process;response to stimulus	catalytic activity;protein binding	26268	ENSG00000112146.16	FBXO9			-2.29885
NP_001830.1	cell differentiation;cell organization and biogenesis;regulation of biological process	protein binding	1266	ENSG00000117519.15	CNN3			1.831		NP_001334594.1	cell differentiation;cellular component movement;defense response;metabolic process;regulation of biological process;response to stimulus	catalytic activity;metal ion binding;nucleotide binding;protein binding;receptor activity;signal transducer activity	90	ENSG00000115170.13	ACVR1	ESC Pluripotency Pathways; Mesodermal Commitment Pathway	Signaling pathways regulating pluripotency of stem cells; Cytokine-cytokine receptor interaction; TGF-beta signaling pathway	-2.29358
NP_001193725.1	cell death;cell organization and biogenesis;metabolic process;response to stimulus;transport	catalytic activity;metal ion binding;nucleotide binding;protein binding;RNA binding	5315		PKM	Photodynamic therapy-induced HIF-1 survival signaling; Glycolysis and Gluconeogenesis		1.831		NP_058132.2	cell organization and biogenesis;defense response;metabolic process;regulation of biological process;response to stimulus	catalytic activity;metal ion binding;nucleotide binding;protein binding;RNA binding	4938	ENSG00000089127.12	OAS1	Type II interferon signaling (IFNG)	Influenza A; NOD-like receptor signaling pathway; Herpes simplex infection; Hepatitis C; Measles	-2.29358
NP_002405.1	regulation of biological process	protein binding	4267	ENSG00000002586.18	CD99		Leukocyte transendothelial migration; Cell adhesion molecules (CAMs)	1.831		NP_001157289.1	cell differentiation;metabolic process;regulation of biological process	catalytic activity;nucleotide binding	1717	ENSG00000172893.15	DHCR7	Cholesterol Biosynthesis; Vitamin D Metabolism	Metabolic pathways; Steroid biosynthesis	-2.28833
NP_005699.1	cellular component movement;metabolic process;regulation of biological process;response to stimulus	protein binding	10082	ENSG00000183098.10	GPC6	miR-509-3p alteration of YAP1/ECM axis		1.831		NP_114068.1	cell communication;cell organization and biogenesis;metabolic process;regulation of biological process;response to stimulus	metal ion binding;protein binding	4077	ENSG00000188554.13	NBR1			-2.28833
NP_001609.2	cell death;cell differentiation;cell organization and biogenesis;metabolic process;regulation of biological process;response to stimulus	catalytic activity;DNA binding;metal ion binding;nucleotide binding;protein binding;RNA binding	142	ENSG00000143799.12	PARP1	Corticotropin-releasing hormone signaling pathway; NAD+ biosynthetic pathways; NAD metabolism, sirtuins and aging; Fas Ligand (FasL) pathway and Stress induction of Heat Shock Proteins (HSP) regulation; NAD+ metabolism; Nanoparticle triggered regulated necrosis	Apoptosis; NF-kappa B signaling pathway; Base excision repair	1.83		NP_001269316.1	metabolic process;regulation of biological process;response to stimulus;transport	catalytic activity;metal ion binding;nucleotide binding;protein binding	3417	ENSG00000138413.13	IDH1	TCA Cycle and Deficiency of Pyruvate Dehydrogenase complex (PDHc); Amino Acid metabolism; Glutathione metabolism	2-Oxocarboxylic acid metabolism; Carbon metabolism; Peroxisome; Biosynthesis of amino acids; Central carbon metabolism in cancer; Metabolic pathways; Glutathione metabolism; Citrate cycle (TCA cycle)	-2.2779
XP_016863397.1	cell communication;development;metabolic process;response to stimulus	catalytic activity;metal ion binding;protein binding	23001		WDFY3			1.83		NP_002067.1	metabolic process;transport	catalytic activity;metal ion binding;protein binding	2799	ENSG00000135677.10	GNS		Lysosome; Metabolic pathways; Glycosaminoglycan degradation	-2.27273
NP_001018079.1	regulation of biological process	protein binding;RNA binding	26135	ENSG00000142864.14	SERBP1	Apoptosis-related network due to altered Notch3 in ovarian cancer		1.821		XP_011521056.1	metabolic process;regulation of biological process;response to stimulus	DNA binding;metal ion binding;protein binding;signal transducer activity	9516		LITAF			-2.27273
NP_006836.2	cell division;cell organization and biogenesis;cell proliferation;cellular component movement;regulation of biological process;transport	catalytic activity;DNA binding;motor activity;nucleotide binding;protein binding	11004	ENSG00000142945.12	KIF2C	Regulation of Microtubule Cytoskeleton		1.818		XP_016874280.1	transport	protein binding;transporter activity	121260		SLC15A4			-2.27273
NP_003600.2	cell organization and biogenesis	protein binding	8479	ENSG00000149929.15	HIRIP3			1.813		NP_001308758.1			55088	ENSG00000165813.18	CCDC186			-2.26757
NP_001304653.1		RNA binding	51406	ENSG00000225921.6	NOL7			1.811		XP_011527998.1	metabolic process;transport	transporter activity	6573		SLC19A1	Folate Metabolism		-2.25225
XP_006720622.1	cell organization and biogenesis;metabolic process;regulation of biological process	DNA binding;protein binding;RNA binding	51203		NUSAP1			1.81		NP_055214.1	regulation of biological process;response to stimulus		27075	ENSG00000106537.7	TSPAN13			-2.24215
NP_079341.2	cell organization and biogenesis;metabolic process	protein binding;RNA binding	80135	ENSG00000117133.10	RPF1			1.809		NP_073573.2	transport		64747	ENSG00000118855.18	MFSD1			-2.23714
NP_490597.1	cell organization and biogenesis;metabolic process;regulation of biological process;response to stimulus	protein binding	23476	ENSG00000141867.17	BRD4			1.808		NP_647537.1	defense response;regulation of biological process;response to stimulus	protein binding;receptor activity	8455	ENSG00000088812.17	ATRN			-2.23714
NP_996667.2	metabolic process	catalytic activity;protein binding	10455	ENSG00000198721.12	ECI2		Fatty acid degradation; Peroxisome	1.804		XP_005268509.1	cell communication	metal ion binding	5097		PCDH1			-2.23214
NP_060531.2	metabolic process	RNA binding	55119	ENSG00000134186.11	PRPF38B		Spliceosome	1.799		XP_011535061.2	cell differentiation;cellular component movement;defense response;metabolic process;regulation of biological process;response to stimulus;transport	protein binding;RNA binding	3958		LGALS3	AGE/RAGE pathway		-2.22717
XP_016861540.1	metabolic process;regulation of biological process;response to stimulus	DNA binding;metal ion binding;nucleotide binding;protein binding	253461		ZBTB38			1.797		NP_003374.3	cell organization and biogenesis;cellular component movement;metabolic process;regulation of biological process;response to stimulus;transport	metal ion binding;protein binding;receptor activity;signal transducer activity;transporter activity	7436	ENSG00000147852.15	VLDLR			-2.22717
XP_011538908.1	regulation of biological process	enzyme regulator activity;metal ion binding;protein binding	116983		ACAP3			1.793		NP_057318.2	metabolic process	catalytic activity;nucleotide binding	51703	ENSG00000197142.10	ACSL5	PPAR signaling pathway; Fatty Acid Beta Oxidation; Fatty Acid Biosynthesis		-2.22222
NP_005502.1		protein binding	2315	ENSG00000120215.9	MLANA			1.791		NP_689794.1	regulation of biological process;response to stimulus;transport		158747	ENSG00000130150.11	MOSPD2			-2.21729
XP_006715809.1	cell differentiation;cell organization and biogenesis;cellular component movement;regulation of biological process	protein binding	54443		ANLN	Retinoblastoma (RB) in Cancer		1.786		NP_006507.2	cell communication;cell organization and biogenesis;metabolic process;regulation of biological process;response to stimulus;transport	protein binding;transporter activity	6513	ENSG00000117394.20	SLC2A1	NRF2 pathway; Angiopoietin Like Protein 8 Regulatory Pathway; Glycolysis and Gluconeogenesis; Focal Adhesion-PI3K-Akt-mTOR-signaling pathway; Cori Cycle; Photodynamic therapy-induced HIF-1 survival signaling; Insulin Signaling	HTLV-I infection; Pathways in cancer; Adipocytokine signaling pathway; Renal cell carcinoma; Central carbon metabolism in cancer; Thyroid hormone signaling pathway; Bile secretion; Insulin resistance; HIF-1 signaling pathway; Glucagon signaling pathway; Insulin secretion	-2.21239
NP_001003810.1	metabolic process;regulation of biological process;response to stimulus	DNA binding;protein binding;RNA binding	3184		HNRNPD	mRNA Processing		1.785		XP_016858726.1	metabolic process	catalytic activity;metal ion binding	11227		GALNT5			-2.21239
NP_061189.2	cell division;metabolic process;regulation of biological process	protein binding	55536	ENSG00000164649.19	CDCA7L	Sudden Infant Death Syndrome (SIDS) Susceptibility Pathways		1.785		XP_005264105.1	cell organization and biogenesis;metabolic process;regulation of biological process;response to stimulus	catalytic activity;nucleotide binding;protein binding;signal transducer activity	9448		MAP4K4	Insulin Signaling; Angiopoietin Like Protein 8 Regulatory Pathway; MAPK Signaling Pathway		-2.20751
NP_067643.3		metal ion binding;protein binding	64236	ENSG00000120913.23	PDLIM2			1.781		NP_055500.1	cellular homeostasis;metabolic process;regulation of biological process;response to stimulus;transport	protein binding	9709	ENSG00000051108.14	HERPUD1	Exercise-induced Circadian Regulation; VEGFA-VEGFR2 Signaling Pathway	Protein processing in endoplasmic reticulum	-2.20264
XP_005258181.1	cell differentiation;metabolic process;regulation of biological process;response to stimulus	catalytic activity;protein binding	5771		PTPN2			1.777		NP_005353.1	regulation of biological process	protein binding	4102; 4105	ENSG00000221867.8	MAGEA3			-2.20264
NP_055874.2	cell organization and biogenesis	protein binding;structural molecule activity	83660	ENSG00000171914.16	TLN2		HTLV-I infection; Focal adhesion; Rap1 signaling pathway; Platelet activation	1.771		NP_004605.4	metabolic process	catalytic activity;nucleotide binding	7084	ENSG00000166548.15	TK2		Pyrimidine metabolism; Drug metabolism - other enzymes; Metabolic pathways	-2.1978
XP_011526446.1	metabolic process	catalytic activity	57455		REXO1			1.769		NP_056286.3	cell division;cell organization and biogenesis	protein binding	25936	ENSG00000117697.14	NSL1			-2.19298
NP_001308128.1	cell organization and biogenesis;metabolic process	RNA binding;structural molecule activity	55744	ENSG00000106603.18	COA1			1.769		NP_115948.4	cell division;cell organization and biogenesis;cellular component movement;regulation of biological process;transport	catalytic activity;motor activity;nucleotide binding;protein binding	84643	ENSG00000141200.7	KIF2B			-2.18818
NP_000415.2	cell death;cell organization and biogenesis;metabolic process	catalytic activity;motor activity;protein binding;structural molecule activity	3852	ENSG00000186081.11	KRT5			1.768		NP_001035932.1	cellular component movement;transport	metal ion binding;protein binding	79083	ENSG00000115648.13	MLPH	Deregulation of Rab and Rab Effector Genes in Bladder Cancer		-2.18818
NP_001338299.1	cell organization and biogenesis;metabolic process;regulation of biological process	protein binding	55689		YEATS2			1.759		NP_001030013.1			162073	ENSG00000205730.6	ITPRIPL2			-2.18818
NP_060232.2			54893	ENSG00000277086.3; ENSG00000166912.16	MTMR10			1.756		XP_011540101.2	regulation of biological process;response to stimulus	protein binding;receptor activity;signal transducer activity	57085		AGTRAP			-2.18341
NP_054796.1	cell death	protein binding;RNA binding	26017	ENSG00000105058.11	FAM32A			1.755		NP_001054.1	cell organization and biogenesis;cellular homeostasis;metabolic process;regulation of biological process;response to stimulus;transport	metal ion binding;protein binding;transporter activity	7018		TF			-2.17865
NP_955777.1			55969	ENSG00000101084.17	C20orf24			1.754		NP_000908.2	cell organization and biogenesis;metabolic process	catalytic activity;metal ion binding;protein binding	5033	ENSG00000122884.12	P4HA1		Metabolic pathways; Arginine and proline metabolism	-2.1692
NP_001294956.1			79684	ENSG00000120458.10	MSANTD2			1.748		NP_065073.3	regulation of biological process;transport	transporter activity	57221	ENSG00000112379.8	ARFGEF3			-2.1692
NP_001303880.1			55425	ENSG00000133114.17	GPALPP1			1.746		NP_001002029.3	defense response;metabolic process;regulation of biological process;response to stimulus	catalytic activity;enzyme regulator activity;protein binding	721; 100293534	ENSG00000224389.8; ENSG00000228267.8	C4B	Sudden Infant Death Syndrome (SIDS) Susceptibility Pathways; Complement Activation; Allograft Rejection; Complement and Coagulation Cascades; Oxidative Damage	Staphylococcus aureus infection; Pertussis; Systemic lupus erythematosus; Complement and coagulation cascades	-2.1645
NP_001015055.1	cell death;cell organization and biogenesis;regulation of biological process;response to stimulus	enzyme regulator activity;nucleotide binding;protein binding	6242	ENSG00000114993.16	RTKN	G13 Signaling Pathway		1.746		XP_016861165.1	metabolic process;regulation of biological process	protein binding	116931		MED12L			-2.1645
XP_005271379.1	regulation of biological process	protein binding;structural molecule activity	91624		NEXN			1.745		NP_001839.2	cell differentiation;cell organization and biogenesis;metabolic process;response to stimulus	protein binding	1291	ENSG00000142156.14	COL6A1	miRNA targets in ECM and membrane receptors	ECM-receptor interaction; Protein digestion and absorption; PI3K-Akt signaling pathway; Focal adhesion	-2.15983
NP_056210.1	cell organization and biogenesis;metabolic process	protein binding	25851	ENSG00000205356.9	TECPR1			1.744		NP_000518.1	cell organization and biogenesis;metabolic process;regulation of biological process;response to stimulus;transport	metal ion binding;protein binding;receptor activity	3949	ENSG00000130164.13	LDLR	SREBF and miR33 in cholesterol and lipid homeostasis; Oncostatin M Signaling Pathway; DNA Damage Response (only ATM dependent); Wnt Signaling Pathway; Folate Metabolism; Composition of Lipid Particles; Proprotein convertase subtilisin/kexin type 9 (PCSK9) mediated LDL receptor degradation; Sterol Regulatory Element-Binding Proteins (SREBP) signalling; Vitamin B12 Metabolism; Statin Pathway; Wnt S…	Hepatitis C; Bile secretion; Aldosterone synthesis and secretion; Ovarian steroidogenesis; Toxoplasmosis; Endocytosis	-2.15054
NP_001337414.1	cell organization and biogenesis;cellular component movement;regulation of biological process;response to stimulus;transport	protein binding	10487		CAP1	Insulin Signaling; Angiopoietin Like Protein 8 Regulatory Pathway		1.744		NP_001302430.1	transport	protein binding;transporter activity	5002		SLC22A18			-2.15054
NP_001305699.1	cell organization and biogenesis;metabolic process	RNA binding;structural molecule activity	64928		MRPL14			1.744		NP_005497.1	cell organization and biogenesis;regulation of biological process;transport	protein binding;receptor activity	950	ENSG00000138760.9	SCARB2	Primary Focal Segmental Glomerulosclerosis FSGS	Lysosome	-2.13675
NP_001005518.1	regulation of biological process;response to stimulus	receptor activity;signal transducer activity	403282	ENSG00000205328.2	OR6C65		Olfactory transduction	1.744		NP_065385.2	cell differentiation;development;regulation of biological process	protein binding	57326	ENSG00000163346.16	PBXIP1			-2.13675
NP_060423.3	cell organization and biogenesis	metal ion binding;protein binding	54680	ENSG00000117174.10	ZNHIT6			1.741		NP_001129120.1	cell organization and biogenesis;cellular component movement;metabolic process;regulation of biological process;response to stimulus	catalytic activity;protein binding;receptor activity;signal transducer activity	5796	ENSG00000273993.4; ENSG00000152894.14	PTPRK			-2.13675
NP_071344.1	cell organization and biogenesis;metabolic process	protein binding;structural molecule activity	63875	ENSG00000158042.8	MRPL17		Ribosome	1.74		XP_005258334.1	cell organization and biogenesis;metabolic process;regulation of biological process;response to stimulus;transport	protein binding;receptor activity;signal transducer activity;transporter activity	4864		NPC1	Irinotecan Pathway		-2.1322
XP_006716629.1	cell organization and biogenesis;regulation of biological process	enzyme regulator activity;metal ion binding;protein binding	50807		ASAP1	EGF/EGFR Signaling Pathway		1.74		NP_055398.1	metabolic process;regulation of biological process	metal ion binding	29995	ENSG00000071282.11	LMCD1			-2.12314
NP_001121689.1	cell organization and biogenesis;metabolic process;regulation of biological process;response to stimulus;transport	DNA binding;metal ion binding;protein binding;RNA binding	11168	ENSG00000164985.14	PSIP1			1.738		NP_001240804.1	cell organization and biogenesis;metabolic process	catalytic activity;nucleotide binding;protein binding	80146	ENSG00000115652.14	UXS1			-2.12314
NP_001337228.1	cell division;cell organization and biogenesis;transport	protein binding;structural molecule activity	2037		EPB41L2			1.737		XP_005260807.1	cellular component movement;metabolic process;regulation of biological process;response to stimulus;transport	catalytic activity;motor activity;nucleotide binding;protein binding	55614		KIF16B			-2.12314
NP_003214.1	cell organization and biogenesis;metabolic process;regulation of biological process;response to stimulus	DNA binding;protein binding	7023	ENSG00000090447.11	TFAP4		Proteoglycans in cancer	1.735		NP_114381.1	cell organization and biogenesis;metabolic process;regulation of biological process;reproduction	catalytic activity;protein binding;RNA binding	7458	ENSG00000106682.14	EIF4H	Translation Factors		-2.12314
NP_036442.3	cell organization and biogenesis;cellular component movement;metabolic process;transport	catalytic activity;DNA binding;metal ion binding;motor activity;nucleotide binding;protein binding	24137	ENSG00000090889.11	KIF4A	Retinoblastoma (RB) in Cancer		1.735		NP_079106.3	metabolic process;regulation of biological process;transport	catalytic activity;metal ion binding	79888	ENSG00000153395.9	LPCAT1		Glycerophospholipid metabolism; Metabolic pathways; Ether lipid metabolism	-2.11864
NP_001120679.1	metabolic process;regulation of biological process;response to stimulus	catalytic activity;nucleotide binding;protein binding	50485	ENSG00000138375.12	SMARCAL1	Primary Focal Segmental Glomerulosclerosis FSGS		1.733		NP_872434.2	cell organization and biogenesis;cellular component movement;regulation of biological process	protein binding	348807	ENSG00000163885.11	CCDC37			-2.11864
NP_003385.2	cell differentiation;cell proliferation;development;metabolic process;regulation of biological process;response to stimulus	protein binding	7480	ENSG00000169884.13	WNT10B	White fat cell differentiation; ESC Pluripotency Pathways; Wnt Signaling Pathway; Adipogenesis; Wnt Signaling in Kidney Disease; DNA Damage Response (only ATM dependent); Wnt Signaling Pathway and Pluripotency	Basal cell carcinoma; HTLV-I infection; Proteoglycans in cancer; Breast cancer; Melanogenesis; Pathways in cancer; Signaling pathways regulating pluripotency of stem cells; Hippo signaling pathway; mTOR signaling pathway; Wnt signaling pathway	1.732		NP_001248357.1	cell organization and biogenesis;metabolic process;regulation of biological process;response to stimulus	catalytic activity	23175	ENSG00000134324.11	LPIN1	Transcription factor regulation in adipogenesis; Adipogenesis; Sterol Regulatory Element-Binding Proteins (SREBP) signalling		-2.11864
NP_004956.5	cell organization and biogenesis;metabolic process;regulation of biological process;response to stimulus	DNA binding;protein binding	3150	ENSG00000205581.10	HMGN1	p38 MAPK Signaling Pathway; ATM Signaling Network in Development and Disease	Herpes simplex infection	1.73		NP_000393.4	metabolic process;regulation of biological process;response to stimulus	catalytic activity;nucleotide binding;protein binding	2539	ENSG00000160211.15	G6PD	ATM Signaling Network in Development and Disease; Cori Cycle; Pentose Phosphate Pathway; NRF2 pathway; Sulfation Biotransformation Reaction; Glutathione metabolism		-2.1097
XP_005248950.1	cell differentiation;metabolic process;regulation of biological process;response to stimulus	receptor activity;signal transducer activity	221395		GPR116	GPCRs, Other		1.729		XP_016867518.1	cellular component movement;regulation of biological process;response to stimulus	protein binding	2887		GRB10	EGF/EGFR Signaling Pathway; Insulin Signaling; Kit receptor signaling pathway; VEGFA-VEGFR2 Signaling Pathway		-2.1097
NP_003972.1	cell organization and biogenesis;regulation of biological process	protein binding	9055		PRC1			1.728		NP_001966.1	metabolic process	catalytic activity;metal ion binding;protein binding	2026	ENSG00000111674.8	ENO2	Glycolysis and Gluconeogenesis	Biosynthesis of amino acids; Carbon metabolism; RNA degradation; HIF-1 signaling pathway; Metabolic pathways; Glycolysis / Gluconeogenesis	-2.10526
NP_619580.1	cell death;regulation of biological process	protein binding	83596	ENSG00000126453.9	BCL2L12	Regulation of Apoptosis by Parathyroid Hormone-related Protein		1.727		XP_016868047.1	cell differentiation;cell organization and biogenesis;metabolic process;regulation of biological process;response to stimulus;transport	catalytic activity;metal ion binding;nucleotide binding;protein binding;signal transducer activity	673		BRAF	EGF/EGFR Signaling Pathway; MAPK Signaling Pathway; Integrin-mediated Cell Adhesion; B Cell Receptor Signaling Pathway; Corticotropin-releasing hormone signaling pathway; Serotonin Receptor 4/6/7 and NR3C Signaling; Senescence and Autophagy in Cancer; MAPK Cascade; Focal Adhesion; Regulation of Actin Cytoskeleton; Bladder Cancer; Human Thyroid Stimulating Hormone (TSH) signaling pathway; Estrogen…		-2.10084
NP_001287910.1	cell organization and biogenesis;cellular component movement;metabolic process;regulation of biological process;response to stimulus;transport	catalytic activity;protein binding;RNA binding	5478	ENSG00000196262.13	PPIA	Prolactin Signaling Pathway		1.726		NP_001555.1	cell division;cell organization and biogenesis;cellular component movement;metabolic process;regulation of biological process;response to stimulus	DNA binding;metal ion binding;protein binding	3622	ENSG00000168556.6	ING2	Senescence and Autophagy in Cancer		-2.10084
NP_055316.2	cell division;cell organization and biogenesis;metabolic process	catalytic activity;nucleotide binding;protein binding	27338	ENSG00000108106.13	UBE2S		Ubiquitin mediated proteolysis	1.725		NP_002052.1	cell organization and biogenesis;cellular homeostasis;metabolic process;regulation of biological process;response to stimulus	catalytic activity;enzyme regulator activity;protein binding	2730	ENSG00000023909.9	GCLM	One carbon metabolism and related pathways; NRF2 pathway; Trans-sulfuration and one carbon metabolism; Glutathione metabolism; Amino Acid metabolism; Photodynamic therapy-induced NFE2L2 (NRF2) survival signaling; Trans-sulfuration pathway; Transcriptional activation by NRF2	Metabolic pathways; Cysteine and methionine metabolism; Glutathione metabolism	-2.09205
NP_001812.2	metabolic process;regulation of biological process;response to stimulus;transport	catalytic activity;enzyme regulator activity;protein binding	1122	ENSG00000203668.2	CHML			1.724		XP_011543255.1	metabolic process	catalytic activity;metal ion binding	283209		PGM2L1			-2.08768
NP_056955.2	metabolic process;regulation of biological process;transport	DNA binding;metal ion binding;protein binding	51042	ENSG00000142684.8	ZNF593			1.724		NP_001289617.1	cell communication;cell organization and biogenesis;cellular homeostasis;metabolic process;regulation of biological process;response to stimulus;transport	antioxidant activity;catalytic activity;enzyme regulator activity;metal ion binding;protein binding;structural molecule activity;transporter activity	348		APOE	Apoptosis-related network due to altered Notch3 in ovarian cancer; Statin Pathway; Vitamin B12 Metabolism		-2.08768
XP_016882605.1	cell organization and biogenesis;metabolic process;regulation of biological process;response to stimulus	DNA binding;protein binding;RNA binding	6294		SAFB			1.722		NP_057113.1	metabolic process	catalytic activity	51635	ENSG00000100612.13	DHRS7			-2.08768
NP_003164.1	cell differentiation;cell organization and biogenesis;metabolic process;regulation of biological process;response to stimulus	catalytic activity;DNA binding;metal ion binding;protein binding	6839	ENSG00000101945.16	SUV39H1	Simplified Interaction Map Between LOXL4 and Oxidative Stress Pathway; Retinoblastoma (RB) in Cancer; Histone Modifications	Lysine degradation	1.721		NP_056288.2			25938	ENSG00000129493.14	HEATR5A			-2.08333
NP_001127911.1	cell organization and biogenesis;cellular component movement;metabolic process;regulation of biological process;transport	catalytic activity;motor activity;protein binding	90102	ENSG00000144824.20	PHLDB2	Regulation of Microtubule Cytoskeleton		1.718		XP_005245324.2	metabolic process;regulation of biological process;response to stimulus;transport	catalytic activity;metal ion binding;protein binding	5321		PLA2G4A	p38 MAPK Signaling Pathway; AGE/RAGE pathway; Prostaglandin Synthesis and Regulation; VEGFA-VEGFR2 Signaling Pathway		-2.079
NP_619649.1	metabolic process;regulation of biological process;response to stimulus	protein binding	56160	ENSG00000185115.5; ENSG00000282130.1	NDNL2			1.717		NP_060654.1	cell division;regulation of biological process;response to stimulus	catalytic activity;nucleotide binding;protein binding;signal transducer activity	55207	ENSG00000134108.12	ARL8B			-2.079
NP_004332.2	metabolic process	catalytic activity;metal ion binding;nucleotide binding;protein binding	790	ENSG00000084774.13	CAD	Endothelin Pathways; Amino Acid metabolism	Metabolic pathways; Pyrimidine metabolism; Alanine, aspartate and glutamate metabolism	1.717		NP_064504.2	defense response;metabolic process;regulation of biological process;response to stimulus	catalytic activity;metal ion binding;nucleotide binding;protein binding;RNA binding	56829	ENSG00000105939.12	ZC3HAV1			-2.079
NP_005726.1	transport	nucleotide binding;protein binding	10120	ENSG00000115073.7	ACTR1B			1.716		XP_016867165.1	cell communication;cell differentiation;regulation of biological process;response to stimulus	protein binding	10457		GPNMB			-2.079
NP_001035889.1	cell organization and biogenesis;metabolic process;regulation of biological process;response to stimulus	catalytic activity;DNA binding;metal ion binding;protein binding	7468	ENSG00000109685.17	WHSC1		Transcriptional misregulation in cancer; Lysine degradation	1.716		NP_004798.3	metabolic process	catalytic activity	9394	ENSG00000136720.6	HS6ST1	Metapathway biotransformation	Glycosaminoglycan biosynthesis - heparan sulfate / heparin	-2.079
NP_663768.1	cell differentiation;cell organization and biogenesis;metabolic process;regulation of biological process	DNA binding;protein binding	23648	ENSG00000157216.15	SSBP3			1.715		NP_004986.1	cell differentiation;cell organization and biogenesis;cell proliferation;cellular component movement;metabolic process;regulation of biological process;response to stimulus	catalytic activity;enzyme regulator activity;metal ion binding;protein binding	4323	ENSG00000157227.12	MMP14	AGE/RAGE pathway; Matrix Metalloproteinases; VEGFA-VEGFR2 Signaling Pathway; Senescence and Autophagy in Cancer	TNF signaling pathway; GnRH signaling pathway	-2.07469
NP_000782.1	cell organization and biogenesis;metabolic process;regulation of biological process;response to stimulus	catalytic activity;nucleotide binding;protein binding;RNA binding;translation regulator activity	1719; 573971	ENSG00000228716.6	DHFR	Trans-sulfuration and one carbon metabolism; Fluoropyrimidine Activity; One Carbon Metabolism; Retinoblastoma (RB) in Cancer; Nucleotide Metabolism; Folate Metabolism	Antifolate resistance; One carbon pool by folate; Metabolic pathways; Folate biosynthesis	1.713		NP_061126.2			55508	ENSG00000175782.9	SLC35E3			-2.07469
NP_001002814.2	regulation of biological process;transport	protein binding	80223	ENSG00000156675.15	RAB11FIP1		Endocytosis	1.706		NP_001531.1	cellular component movement;metabolic process;regulation of biological process;response to stimulus	enzyme regulator activity;protein binding;RNA binding	3315	ENSG00000106211.8	HSPB1	VEGFA-VEGFR2 Signaling Pathway; p38 MAPK Signaling Pathway; Fas Ligand (FasL) pathway and Stress induction of Heat Shock Proteins (HSP) regulation; ATM Signaling Network in Development and Disease; Apoptosis-related network due to altered Notch3 in ovarian cancer; MAPK Signaling Pathway	Epstein-Barr virus infection; MAPK signaling pathway; Amoebiasis; VEGF signaling pathway	-2.07039
NP_000242.1	cell differentiation;cell organization and biogenesis;metabolic process;regulation of biological process;response to stimulus	catalytic activity;DNA binding;metal ion binding;nucleotide binding;protein binding	4436	ENSG00000095002.13	MSH2	Mismatch repair; Rac1/Pak1/p38/MMP-2 pathway	Platinum drug resistance; Pathways in cancer; Mismatch repair; Colorectal cancer	1.705		NP_054762.2	cell communication;cell organization and biogenesis;cellular homeostasis;metabolic process;regulation of biological process;response to stimulus;transport	protein binding	25978	ENSG00000083937.8	CHMP2B		Endocytosis	-2.07039
NP_001070867.1	metabolic process;regulation of biological process	catalytic activity;metal ion binding;protein binding	25953	ENSG00000127838.13	PNKD			1.704		NP_056106.1	cellular homeostasis;regulation of biological process		23341	ENSG00000116138.12	DNAJC16			-2.07039
NP_054828.2	cell organization and biogenesis;metabolic process;regulation of biological process	catalytic activity;nucleotide binding;protein binding	29028	ENSG00000156802.12	ATAD2	Gastric cancer network 2		1.704		NP_001132982.1	metabolic process	catalytic activity	55862	ENSG00000093144.18	ECHDC1	Fatty Acid Biosynthesis	Propanoate metabolism	-2.06612
XP_005254037.1		protein binding	88455		ANKRD13A			1.704		NP_114127.3	transport	catalytic activity;nucleotide binding;RNA binding	83858	ENSG00000160072.19	ATAD3B			-2.06612
NP_665857.2	metabolic process	catalytic activity;nucleotide binding	9946	ENSG00000205758.11	CRYZL1			1.702		NP_071908.2	cell differentiation;cellular homeostasis;development;metabolic process;regulation of biological process;response to stimulus	antioxidant activity;catalytic activity	64359	ENSG00000167693.16	NXN			-2.06612
NP_001032410.1	cell death;cell growth;metabolic process;regulation of biological process;response to stimulus	protein binding	26999	ENSG00000055163.19	CYFIP2	Regulation of Actin Cytoskeleton		1.702		NP_001171488.1	metabolic process;transport	protein binding	1622	ENSG00000155368.16	DBI	PPAR signaling pathway; Sterol Regulatory Element-Binding Proteins (SREBP) signalling; PPAR Alpha Pathway		-2.06186
NP_001243804.1	cell division;cell organization and biogenesis;metabolic process	protein binding	55143	ENSG00000134690.10	CDCA8			1.7		NP_002854.3	cell death;metabolic process;transport	catalytic activity;nucleotide binding;protein binding	5836	ENSG00000100504.16	PYGL	Glycogen Metabolism; TNF alpha Signaling Pathway	Insulin signaling pathway; Metabolic pathways; Glucagon signaling pathway; Insulin resistance; Starch and sucrose metabolism	-2.05761
NP_689449.1	cell organization and biogenesis;regulation of biological process;response to stimulus	enzyme regulator activity;protein binding	11135	ENSG00000128283.6	CDC42EP1			1.698		NP_002601.1	cell proliferation;metabolic process;regulation of biological process;response to stimulus	catalytic activity;nucleotide binding;protein binding	5163	ENSG00000152256.13	PDK1	T-Cell Receptor and Co-stimulatory Signaling; EPO Receptor Signaling; T-Cell antigen Receptor (TCR) pathway during Staphylococcus aureus infection; PI3K-AKT-mTOR signaling pathway and therapeutic opportunities; ErbB Signaling Pathway; TGF-beta Signaling Pathway; Factors and pathways affecting insulin-like growth factor (IGF1)-Akt signaling; DNA Damage Response (only ATM dependent)	Central carbon metabolism in cancer; Axon guidance; HIF-1 signaling pathway	-2.05339
NP_612430.2			113174	ENSG00000166788.9	SAAL1			1.697		NP_003651.1	cellular component movement;regulation of biological process;transport	protein binding	8541	ENSG00000177380.13	PPFIA3			-2.05339
NP_009103.2	cell organization and biogenesis;metabolic process;regulation of biological process;transport	protein binding	10762	ENSG00000093000.18	NUP50		RNA transport	1.695		XP_016855405.1			107985544		LOC107985544			-2.04499
NP_005044.1	metabolic process;regulation of biological process;response to stimulus	DNA binding;protein binding	5886	ENSG00000179262.9	RAD23A		Nucleotide excision repair; Protein processing in endoplasmic reticulum	1.694		NP_001087240.1	cell proliferation;cellular homeostasis;metabolic process;regulation of biological process;response to stimulus;transport	antioxidant activity;catalytic activity;nucleotide binding;protein binding	7296	ENSG00000198431.15	TXNRD1	Selenium Micronutrient Network; Selenium Metabolism and Selenoproteins; NRF2 pathway; Oxidative Stress	Selenocompound metabolism; Pyrimidine metabolism	-2.04082
XP_011541131.1	cell death;cell organization and biogenesis;metabolic process;regulation of biological process;response to stimulus	catalytic activity;DNA binding;metal ion binding;protein binding	4297		KMT2A	Senescence and Autophagy in Cancer		1.693		NP_071327.2	metabolic process;regulation of biological process;response to stimulus	catalytic activity;protein binding	23753	ENSG00000128228.4	SDF2L1			-2.04082
NP_002927.2	metabolic process	catalytic activity;metal ion binding;RNA binding	246243	ENSG00000171865.9	RNASEH1		DNA replication	1.692		NP_000176.2	coagulation;metabolic process;regulation of biological process;response to stimulus	enzyme regulator activity	3053	ENSG00000099937.10	SERPIND1	Complement and Coagulation Cascades	Complement and coagulation cascades	-2.04082
XP_011509820.1	cell organization and biogenesis;metabolic process	protein binding	5757		PTMA			1.691		NP_006298.1	cell organization and biogenesis;metabolic process;regulation of biological process;response to stimulus		8406	ENSG00000101955.14	SRPX			-2.04082
NP_003909.2	metabolic process	catalytic activity	8908	ENSG00000056998.19	GYG2	Glycogen Metabolism	Metabolic pathways; Starch and sucrose metabolism	1.689		NP_004473.2	metabolic process;regulation of biological process;response to stimulus	catalytic activity;metal ion binding;protein binding	2591	ENSG00000115339.13	GALNT3		Mucin type O-glycan biosynthesis; Metabolic pathways	-2.03252
NP_001310552.1		catalytic activity;nucleotide binding;RNA binding	29889		GNL2			1.688		NP_005677.2	metabolic process;regulation of biological process	DNA binding;protein binding	9580	ENSG00000143842.14	SOX13			-2.0284
NP_005617.2	metabolic process;regulation of biological process;response to stimulus;transport	protein binding;RNA binding	6429	ENSG00000116350.16	SRSF4	mRNA Processing	Spliceosome; Herpes simplex infection	1.688		NP_945179.1	defense response;metabolic process;regulation of biological process;response to stimulus;transport	transporter activity	10955	ENSG00000132824.13	SERINC3			-2.02429
NP_775782.2		protein binding	150864	ENSG00000138439.11	FAM117B			1.688		XP_016880222.1	cell organization and biogenesis;regulation of biological process;transport	metal ion binding;protein binding	51479		ANKFY1			-2.01613
XP_016866762.1	cell organization and biogenesis;metabolic process;regulation of biological process;response to stimulus	DNA binding;protein binding;RNA binding	7913		DEK			1.687		NP_001310011.1	metabolic process	catalytic activity;metal ion binding;protein binding	5264		PHYH			-2.01613
XP_011527896.1	cell organization and biogenesis;regulation of biological process;response to stimulus	catalytic activity;motor activity;protein binding;structural molecule activity	5116		PCNT			1.685		XP_011524491.1	cell organization and biogenesis;regulation of biological process	protein binding	80206		FHOD3			-2.01613
NP_001275996.1	cell division;cell organization and biogenesis;cell proliferation;development;metabolic process;regulation of biological process	catalytic activity;nucleotide binding;protein binding	3070	ENSG00000119969.14	HELLS	Apoptosis-related network due to altered Notch3 in ovarian cancer; Apoptosis		1.684		NP_001269389.1		protein binding	220416	ENSG00000173988.12	LRRC63			-2.01613
NP_001336024.1	cell organization and biogenesis;regulation of biological process;response to stimulus;transport	enzyme regulator activity;protein binding;signal transducer activity	1894		ECT2	Gastric Cancer Network 1		1.683		NP_059993.2	cell death;regulation of biological process;response to stimulus	metal ion binding	54739	ENSG00000132530.16	XAF1	Copper homeostasis		-2.01613
NP_001070862.1	metabolic process	catalytic activity	51611	ENSG00000117543.20	DPH5			1.681		NP_001248319.1	cell organization and biogenesis;metabolic process;regulation of biological process;response to stimulus	catalytic activity;motor activity;protein binding	10241	ENSG00000136436.14	CALCOCO2			-2.01207
NP_001032726.1	metabolic process;regulation of biological process;transport	protein binding;RNA binding	689	ENSG00000145741.15	BTF3			1.681		NP_570602.2	transport	protein binding	1	ENSG00000121410.11	A1BG			-2.01207
XP_005245072.1	cell differentiation	protein binding;RNA binding	23215		PRRC2C			1.68		NP_004767.1	metabolic process	catalytic activity;metal ion binding	9334	ENSG00000158470.5	B4GALT5		Mucin type O-glycan biosynthesis	-2.01207
NP_998754.1	cell growth;regulation of biological process;response to stimulus	protein binding	65059	ENSG00000173166.17	RAPH1			1.679		NP_060911.2	metabolic process	catalytic activity;protein binding	55825	ENSG00000115425.13	PECR	Fatty Acid Biosynthesis; Mitochondrial LC-Fatty Acid Beta-Oxidation; Allograft Rejection	Fatty acid metabolism; Peroxisome; Biosynthesis of unsaturated fatty acids	-2.01207
NP_001181924.1	cell organization and biogenesis;metabolic process;regulation of biological process	catalytic activity;RNA binding	91574	ENSG00000130921.7	C12orf65			1.678		NP_002898.2	metabolic process;response to stimulus	catalytic activity;DNA binding;nucleotide binding;protein binding	5965	ENSG00000004700.15	RECQL			-2.00803
NP_001290059.1	cell organization and biogenesis	protein binding	283431	ENSG00000139354.10	GAS2L3			1.678		XP_006723013.1	cell communication;regulation of biological process;transport	enzyme regulator activity;protein binding	9546		APBA3			-2.00803
NP_114032.2	cell differentiation;metabolic process;regulation of biological process;response to stimulus	DNA binding;nucleotide binding;protein binding;RNA binding	3192	ENSG00000153187.18	HNRNPU	mRNA Processing	Spliceosome	1.677		XP_006715894.1	metabolic process;response to stimulus;transport	metal ion binding;transporter activity	10165		SLC25A13			-2.00401
NP_001107594.1	cell death;cell organization and biogenesis;metabolic process;regulation of biological process;response to stimulus	catalytic activity;nucleotide binding;protein binding	1111	ENSG00000149554.12	CHEK1	Cell Cycle; ATR Signaling; DNA Damage Response; Retinoblastoma (RB) in Cancer; ATM Signaling Network in Development and Disease; miRNA Regulation of DNA Damage Response	Viral carcinogenesis; p53 signaling pathway; Cell cycle; HTLV-I infection	1.676		NP_000120.2	coagulation;metabolic process;response to stimulus;transport	catalytic activity;metal ion binding	2162	ENSG00000124491.15	F13A1		Complement and coagulation cascades	-2.00401
XP_005251524.1	cell differentiation;cell organization and biogenesis;cellular component movement;metabolic process;regulation of biological process	DNA binding	4781	ENSG00000147862.15	NFIB	Pathways Affected in Adenoid Cystic Carcinoma		1.673		NP_071411.1	metabolic process	catalytic activity;metal ion binding;nucleotide binding;protein binding	64080	ENSG00000171174.13	RBKS		Pentose phosphate pathway	-2
NP_817092.1	metabolic process;regulation of biological process	catalytic activity;metal ion binding;protein binding	5496	ENSG00000115241.10	PPM1G	mRNA Processing		1.672		NP_001338102.1	metabolic process	catalytic activity;metal ion binding;nucleotide binding;protein binding	22978		NT5C2			-1.99601
NP_003503.1	regulation of biological process	DNA binding;protein binding	8334	ENSG00000180573.9	HIST1H2AC		Alcoholism; Systemic lupus erythematosus	1.672		NP_001627.2	cell death;cell organization and biogenesis;regulation of biological process;response to stimulus;transport	protein binding;transporter activity	293	ENSG00000169100.13	SLC25A6	Electron Transport Chain	Calcium signaling pathway; HTLV-I infection; Parkinson's disease; cGMP-PKG signaling pathway; Influenza A; Huntington's disease	-1.99601
NP_001129478.1	metabolic process;response to stimulus	catalytic activity;metal ion binding;nucleotide binding	2618	ENSG00000159131.16	GART	Folate Metabolism; One Carbon Metabolism	One carbon pool by folate; Antifolate resistance; Metabolic pathways; Purine metabolism	1.671		NP_001186621.1	cellular homeostasis;transport	protein binding;transporter activity	6522	ENSG00000164889.13	SLC4A2		Gastric acid secretion; Bile secretion; Salivary secretion; Pancreatic secretion	-1.99601
NP_068780.2	cell organization and biogenesis;metabolic process;regulation of biological process;response to stimulus	DNA binding;protein binding	7003	ENSG00000187079.16	TEAD1	miR-509-3p alteration of YAP1/ECM axis; Mesodermal Commitment Pathway	Hippo signaling pathway; Hippo signaling pathway -multiple species	1.67		NP_002334.2	cellular homeostasis;defense response;metabolic process;regulation of biological process;response to stimulus;transport	catalytic activity;DNA binding;enzyme regulator activity;metal ion binding;protein binding	4057	ENSG00000012223.12	LTF			-1.99601
NP_003267.1	regulation of biological process	DNA binding;protein binding	7112	ENSG00000120802.13	TMPO			1.669		NP_006364.2	metabolic process;regulation of biological process;transport	catalytic activity;metal ion binding	10493	ENSG00000108828.15	VAT1			-1.99203
XP_005266395.1	metabolic process;regulation of biological process	protein binding	26278		SACS			1.669		NP_588614.1	metabolic process;regulation of biological process;response to stimulus	catalytic activity;metal ion binding;protein binding;signal transducer activity	113026	ENSG00000161714.11	PLCD3	GPR40 PATHWAY	Metabolic pathways; Thyroid hormone signaling pathway; AGE-RAGE signaling pathway in diabetic complications; Calcium signaling pathway; Inositol phosphate metabolism; Phosphatidylinositol signaling system	-1.99203
NP_001098016.1	metabolic process	catalytic activity;protein binding;RNA binding	10556	ENSG00000148688.13	RPP30			1.668		XP_016878863.1	cell death;cell organization and biogenesis;metabolic process;response to stimulus	protein binding;structural molecule activity	5493		PPL			-1.98807
NP_056091.1	cell organization and biogenesis;metabolic process;regulation of biological process	catalytic activity;metal ion binding;protein binding	23326	ENSG00000124422.11	USP22			1.663		NP_000479.1	coagulation;defense response;metabolic process;regulation of biological process;response to stimulus;transport	enzyme regulator activity;protein binding	462	ENSG00000117601.13	SERPINC1	Complement and Coagulation Cascades	Complement and coagulation cascades	-1.98413
NP_055946.1	metabolic process;regulation of biological process	protein binding;RNA binding	23160	ENSG00000163811.11	WDR43		Ribosome biogenesis in eukaryotes	1.662		NP_001288704.1		protein binding	57146	ENSG00000011638.10; ENSG00000283997.1	TMEM159			-1.98413
NP_001164014.1	cell communication;cell death;metabolic process;regulation of biological process;response to stimulus	catalytic activity;enzyme regulator activity;protein binding;signal transducer activity	192111	ENSG00000247077.6	PGAM5		TNF signaling pathway	1.662		NP_061964.3	metabolic process		65977	ENSG00000116095.10	PLEKHA3			-1.98413
NP_659498.4	cell division;regulation of biological process	protein binding	221150	ENSG00000165480.15	SKA3			1.661		NP_001295.2	metabolic process	catalytic activity;metal ion binding	1362	ENSG00000108582.11	CPD			-1.9802
NP_001300822.1	cell differentiation;cell organization and biogenesis;cell proliferation;cellular component movement;cellular homeostasis;defense response;metabolic process;regulation of biological process;response to stimulus;transport	catalytic activity;DNA binding;enzyme regulator activity;protein binding;RNA binding	3146	ENSG00000189403.14	HMGB1	DNA Damage Response (only ATM dependent); Retinoblastoma (RB) in Cancer	Base excision repair	1.66		XP_011518907.1	cell organization and biogenesis;cell proliferation;cellular component movement;regulation of biological process;response to stimulus	protein binding	2059		EPS8	EGF/EGFR Signaling Pathway		-1.9802
NP_612510.1	metabolic process	catalytic activity;protein binding	9524	ENSG00000099797.13	TECR		Biosynthesis of unsaturated fatty acids; Fatty acid metabolism; Fatty acid elongation	1.66		NP_001308715.1	metabolic process;regulation of biological process;response to stimulus;transport	catalytic activity;metal ion binding;protein binding;signal transducer activity	868		CBLB	Angiopoietin Like Protein 8 Regulatory Pathway; EGF/EGFR Signaling Pathway; Insulin Signaling; T-Cell antigen Receptor (TCR) Signaling Pathway		-1.9802
XP_011513235.2	metabolic process;regulation of biological process	catalytic activity;metal ion binding;nucleotide binding;protein binding	83732		RIOK1			1.658		NP_055399.1	cell death;cell differentiation;cell organization and biogenesis;cellular homeostasis;metabolic process;regulation of biological process;response to stimulus;transport	catalytic activity;protein binding	30001	ENSG00000197930.12	ERO1L		Vibrio cholerae infection; Protein processing in endoplasmic reticulum	-1.97239
NP_116258.2		protein binding	84955	ENSG00000120526.10	NUDCD1			1.657		NP_057001.1	cell differentiation;metabolic process	antioxidant activity;catalytic activity;protein binding	373156	ENSG00000197448.13	GSTK1	Metapathway biotransformation	Chemical carcinogenesis; Glutathione metabolism; Metabolism of xenobiotics by cytochrome P450; Drug metabolism - cytochrome P450; Peroxisome	-1.97239
NP_055020.1	cell differentiation	metal ion binding	741	ENSG00000174276.6	ZNHIT2			1.657		NP_004111.2	regulation of biological process;response to stimulus	catalytic activity;nucleotide binding;protein binding	2634	ENSG00000162645.12	GBP2		NOD-like receptor signaling pathway	-1.97239
NP_116219.2	metabolic process;regulation of biological process	protein binding;RNA binding	84916	ENSG00000141076.17	CIRH1A		Ribosome biogenesis in eukaryotes	1.656		NP_060838.3	metabolic process;regulation of biological process;transport	protein binding;transporter activity	55788	ENSG00000168216.10	LMBRD1		Vitamin digestion and absorption	-1.97239
XP_011528773.1	cell organization and biogenesis;response to stimulus;transport	metal ion binding;protein binding	85377		MICALL1			1.656		XP_011516871.1	regulation of biological process;response to stimulus	protein binding	2889		RAPGEF1	VEGFA-VEGFR2 Signaling Pathway; Insulin Signaling; Focal Adhesion; Integrin-mediated Cell Adhesion; Angiopoietin Like Protein 8 Regulatory Pathway; Interferon type I signaling pathways; Signaling of Hepatocyte Growth Factor Receptor; IL-3 Signaling Pathway; B Cell Receptor Signaling Pathway		-1.97239
NP_065393.1	cell death;cell organization and biogenesis;cellular component movement;regulation of biological process	protein binding;RNA binding	57142	ENSG00000115310.17	RTN4	Spinal Cord Injury	Alzheimer's disease	1.653		NP_067037.1	metabolic process;regulation of biological process	catalytic activity	58489	ENSG00000136379.11	ABHD17C			-1.9685
NP_000312.2	cell death;cell differentiation;cell division;cell organization and biogenesis;metabolic process;regulation of biological process;response to stimulus	DNA binding;protein binding	5925	ENSG00000139687.13	RB1	G1 to S cell cycle control; H19 action Rb-E2F1 signaling and CDK-beta-catenin activity; Signaling Pathways in Glioblastoma; DNA Damage Response; Aryl Hydrocarbon Receptor; Human Thyroid Stimulating Hormone (TSH) signaling pathway; Fas Ligand (FasL) pathway and Stress induction of Heat Shock Proteins (HSP) regulation; Cell Cycle; ID signaling pathway; Spinal Cord Injury; miRNA Regulation of DNA Da…	Melanoma; Pathways in cancer; Cell cycle; Epstein-Barr virus infection; Hepatitis B; HTLV-I infection; Prostate cancer; Non-small cell lung cancer; Pancreatic cancer; Bladder cancer; Endocrine resistance; Small cell lung cancer; Glioma; Breast cancer; Chronic myeloid leukemia; Viral carcinogenesis	1.648		NP_006736.1	metabolic process	catalytic activity;metal ion binding	6307	ENSG00000052802.12	MSMO1	Cholesterol Biosynthesis	Steroid biosynthesis; Metabolic pathways	-1.96464
XP_011510380.1	metabolic process;transport	catalytic activity;nucleotide binding;transporter activity	8647		ABCB11	Drug Induction of Bile Acid Pathway; Farnesoid X Receptor Pathway; Nuclear Receptors in Lipid Metabolism and Toxicity		1.646		XP_005262425.1	cell differentiation;coagulation;regulation of biological process;response to stimulus	protein binding	139818		DOCK11			-1.96464
NP_001070993.1	cell communication;metabolic process;response to stimulus	catalytic activity;protein binding;receptor activity;signal transducer activity	64419	ENSG00000163719.19	MTMR14		Phosphatidylinositol signaling system; Metabolic pathways; Inositol phosphate metabolism	1.646		NP_079321.3	cell organization and biogenesis;regulation of biological process;response to stimulus	protein binding	80115	ENSG00000128298.16	BAIAP2L2			-1.96078
NP_006518.1	metabolic process;transport	protein binding;RNA binding	7884	ENSG00000163950.12	SLBP			1.643		XP_005269447.1	cell organization and biogenesis;cell proliferation;cellular component movement;regulation of biological process;transport	catalytic activity;motor activity;protein binding	10579		TACC2			-1.95695
NP_443143.2	cell organization and biogenesis;metabolic process;regulation of biological process	catalytic activity;metal ion binding;protein binding	114799	ENSG00000141446.10	ESCO1			1.642		NP_064631.2	transport	transporter activity	56996	ENSG00000146828.17	SLC12A9			-1.95695
NP_001167609.1	cell death;cell organization and biogenesis;cellular component movement;defense response;metabolic process;regulation of biological process;response to stimulus	protein binding	885	ENSG00000187094.11	CCK	Gastric acid production; Cell-type Dependent Selectivity of CCK2R Signaling		1.641		NP_005920.2	metabolic process;regulation of biological process;transport	metal ion binding;protein binding	4241	ENSG00000163975.11	MFI2			-1.95312
NP_061167.1	regulation of biological process	nucleotide binding;protein binding	55915	ENSG00000132434.9	LANCL2			1.641		NP_004420.1	cell communication;cell differentiation;cellular component movement;development;regulation of biological process;response to stimulus	protein binding	1947	ENSG00000090776.5	EFNB1		Axon guidance	-1.94932
NP_002205.1	cell organization and biogenesis;metabolic process;regulation of biological process;response to stimulus	protein binding;receptor activity	3696	ENSG00000105855.9	ITGB8	Focal Adhesion-PI3K-Akt-mTOR-signaling pathway; Focal Adhesion; Arrhythmogenic Right Ventricular Cardiomyopathy; Integrin-mediated Cell Adhesion	Arrhythmogenic right ventricular cardiomyopathy (ARVC); Hypertrophic cardiomyopathy (HCM); Cell adhesion molecules (CAMs); ECM-receptor interaction; Focal adhesion; Dilated cardiomyopathy; PI3K-Akt signaling pathway; Regulation of actin cytoskeleton	1.64		NP_001185625.1	cell death;cell organization and biogenesis;metabolic process;regulation of biological process	catalytic activity;DNA binding;nucleotide binding	84883	ENSG00000042286.14	AIFM2	Apoptosis Modulation and Signaling		-1.94175
NP_060880.3	cell organization and biogenesis;regulation of biological process	DNA binding;protein binding	55355	ENSG00000123485.11	HJURP			1.638		NP_001284707.1	metabolic process;response to stimulus	catalytic activity;nucleotide binding;protein binding	64802	ENSG00000173614.13	NMNAT1	NAD Biosynthesis II (from tryptophan); NAD+ metabolism; NAD+ biosynthetic pathways	Metabolic pathways; Nicotinate and nicotinamide metabolism	-1.94175
NP_001273677.1	cell organization and biogenesis;cell proliferation;metabolic process;regulation of biological process	protein binding;RNA binding	23107	ENSG00000113048.16	MRPS27			1.638		NP_071905.3	regulation of biological process		64342	ENSG00000118960.12	HS1BP3			-1.93424
XP_016882687.1	cell communication;cell organization and biogenesis;cellular homeostasis;defense response;metabolic process;regulation of biological process;response to stimulus;transport	protein binding;structural molecule activity	7311		UBA52	DNA Replication; Cytoplasmic Ribosomal Proteins		1.635		NP_005098.2	metabolic process	catalytic activity;metal ion binding	9941	ENSG00000157036.12	EXOG			-1.93424
NP_001139247.1	metabolic process	catalytic activity;protein binding	2289	ENSG00000096060.14	FKBP5	Farnesoid X Receptor Pathway; Mecp2 and Associated Rett Syndrome	Estrogen signaling pathway	1.635		NP_001295087.1	cell organization and biogenesis;cell proliferation;regulation of biological process;response to stimulus;transport	protein binding	7039	ENSG00000163235.15	TGFA	ErbB Signaling Pathway; Association Between Physico-Chemical Features and Toxicity Associated Pathways; NRF2 pathway; Extracellular vesicle-mediated signaling in recipient cells; BMP Signaling Pathway in Eyelid Development; Lung fibrosis; Photodynamic therapy-induced HIF-1 survival signaling		-1.93424
NP_036463.1	metabolic process;response to stimulus	catalytic activity	4482	ENSG00000175806.14	MSRA	Sulindac Metabolic Pathway		1.634		NP_001026976.1	metabolic process	catalytic activity	224	ENSG00000072210.18	ALDH3A2	Tryptophan metabolism		-1.9305
NP_001035972.1	cell death		3963; 653499	ENSG00000282902.1; ENSG00000283082.1; ENSG00000205076.4; ENSG00000178934.4	LGALS7			1.631		XP_011527207.1	cell organization and biogenesis;metabolic process	catalytic activity;nucleotide binding	55902		ACSS2	Fatty Acid Biosynthesis; Amino acid conjugation of benzoic acid; Fatty Acid Beta Oxidation		-1.9305
NP_060823.3	cell division;cell organization and biogenesis	DNA binding;protein binding	55320	ENSG00000129534.13	MIS18BP1			1.63		NP_004306.3	metabolic process;transport	catalytic activity	427	ENSG00000104763.18	ASAH1	Signal Transduction of S1P Receptor; Sphingolipid Metabolism		-1.9305
NP_821074.1	cellular component movement;regulation of biological process;response to stimulus	enzyme regulator activity;protein binding	90627	ENSG00000133121.20	STARD13			1.63		NP_058642.1	cell differentiation;cell organization and biogenesis;cellular component movement;defense response;regulation of biological process;response to stimulus;transport	protein binding;receptor activity	50848	ENSG00000158769.17	F11R		Leukocyte transendothelial migration; Cell adhesion molecules (CAMs); Epithelial cell signaling in Helicobacter pylori infection; Tight junction	-1.9305
NP_066273.1	regulation of biological process	protein binding	605	ENSG00000282873.1; ENSG00000110987.8	BCL7A			1.628		XP_005253361.1	cell organization and biogenesis;regulation of biological process;response to stimulus	metal ion binding;protein binding	121512		FGD4			-1.9305
XP_006720617.1	cell organization and biogenesis;cell proliferation;regulation of biological process	protein binding	50810		HDGFRP3			1.627		NP_001129730.1	metabolic process	catalytic activity	166929	ENSG00000164023.14	SGMS2		Metabolic pathways; Sphingolipid metabolism; Sphingolipid signaling pathway	-1.92678
NP_064617.2	cell organization and biogenesis;regulation of biological process	protein binding	56984	ENSG00000128789.20	PSMG2			1.625		NP_071904.4	regulation of biological process;transport	protein binding;transporter activity	64328	ENSG00000132953.16	XPO4	eIF5A regulation in response to inhibition of the nuclear export system		-1.92678
XP_005266302.1	metabolic process	metal ion binding;protein binding	11193		WBP4			1.622		NP_055439.1	cell organization and biogenesis;regulation of biological process;response to stimulus;transport	metal ion binding;protein binding;transporter activity	6277	ENSG00000197956.9	S100A6	Prostaglandin Synthesis and Regulation; Gastric cancer network 2		-1.92308
NP_001449.3	cell organization and biogenesis	protein binding	2318	ENSG00000128591.15	FLNC		Proteoglycans in cancer; MAPK signaling pathway; Salmonella infection; Focal adhesion	1.621		NP_001741.4	regulation of biological process	enzyme regulator activity;protein binding;RNA binding	831	ENSG00000153113.23	CAST			-1.92308
NP_001106878.1	cell differentiation;cell organization and biogenesis;development;metabolic process;regulation of biological process;response to stimulus	DNA binding;protein binding	8861	ENSG00000198728.10	LDB1		Transcriptional misregulation in cancer	1.621		XP_005262724.1	metabolic process	catalytic activity;nucleotide binding	7358		UGDH			-1.91939
NP_001026893.1	cell organization and biogenesis;metabolic process	protein binding	79982	ENSG00000164031.16	DNAJB14			1.618		NP_000777.1	metabolic process;regulation of biological process	catalytic activity;metal ion binding	1595	ENSG00000001630.15	CYP51A1	Metapathway biotransformation; Cholesterol Biosynthesis; Sterol Regulatory Element-Binding Proteins (SREBP) signalling; Oxidation by Cytochrome P450	Steroid biosynthesis; Metabolic pathways	-1.91939
NP_060193.2	transport	nucleotide binding	54863	ENSG00000198113.2	TOR4A			1.618		NP_036218.1	metabolic process;regulation of biological process	DNA binding;protein binding	9330	ENSG00000119041.10	GTF3C3			-1.91939
NP_861449.2	development;regulation of biological process;response to stimulus	enzyme regulator activity;protein binding	200734	ENSG00000198369.9	SPRED2	Imatinib and Chronic Myeloid Leukemia		1.617		NP_783328.1	cell death;cell differentiation;cell organization and biogenesis;metabolic process;regulation of biological process;response to stimulus	catalytic activity;DNA binding;metal ion binding;protein binding	1788	ENSG00000119772.16	DNMT3A	One Carbon Metabolism; Hematopoietic Stem Cell Gene Regulation by GABP alpha/beta Complex; Trans-sulfuration and one carbon metabolism; One carbon metabolism and related pathways	Metabolic pathways; Cysteine and methionine metabolism; MicroRNAs in cancer	-1.91939
NP_001268639.1	cell division;cell organization and biogenesis;metabolic process;regulation of biological process	enzyme regulator activity;protein binding	23397		NCAPH			1.616		NP_056449.1	cell differentiation;development;transport	protein binding	26128	ENSG00000198954.7	KIF1BP			-1.91571
NP_060822.2		protein binding	55319	ENSG00000198498.9	TMA16			1.615		NP_060910.3	regulation of biological process;response to stimulus	protein binding	55824	ENSG00000076641.4	PAG1			-1.91205
NP_001339846.1	cell organization and biogenesis;metabolic process;regulation of biological process;response to stimulus	protein binding;RNA binding	23369		PUM2			1.611		XP_011524311.1	cell communication;cell organization and biogenesis;metabolic process;regulation of biological process;response to stimulus	protein binding;structural molecule activity	4155		MBP	MAPK Cascade		-1.91205
NP_068762.1		DNA binding;metal ion binding	60685	ENSG00000156639.11	ZFAND3			1.61		XP_011540770.1	cell organization and biogenesis;regulation of biological process	protein binding;structural molecule activity	9696		CROCC			-1.91205
XP_016884301.1	metabolic process;response to stimulus	catalytic activity;metal ion binding	50		ACO2	TCA Cycle		1.609		NP_001687.1	cellular homeostasis;regulation of biological process;response to stimulus;transport	catalytic activity;protein binding;transporter activity	529	ENSG00000131100.12	ATP6V1E1		Synaptic vesicle cycle; Metabolic pathways; mTOR signaling pathway; Collecting duct acid secretion; Vibrio cholerae infection; Phagosome; Rheumatoid arthritis; Epithelial cell signaling in Helicobacter pylori infection; Oxidative phosphorylation	-1.9084
XP_016866695.1	cell organization and biogenesis;cellular component movement;regulation of biological process;response to stimulus;transport	metal ion binding;protein binding	667		DST			1.608		NP_000230.1	defense response;metabolic process;response to stimulus;transport	catalytic activity;protein binding	4069	ENSG00000090382.6	LYZ		Salivary secretion	-1.9084
NP_060597.4	cell organization and biogenesis;metabolic process	catalytic activity;metal ion binding;RNA binding	60528	ENSG00000006744.18	ELAC2		RNA transport	1.608		XP_005253401.1	cell communication;cell organization and biogenesis;metabolic process;response to stimulus	protein binding	23710	ENSG00000139112.10	GABARAPL1	Senescence and Autophagy in Cancer		-1.89753
NP_116114.1	metabolic process;transport	protein binding;RNA binding	84811	ENSG00000137656.11	BUD13			1.607		NP_073753.3		protein binding	64866	ENSG00000163814.7	CDCP1			-1.89394
NP_061836.2	cell organization and biogenesis;metabolic process;regulation of biological process;response to stimulus	protein binding	54014	ENSG00000185658.13	BRWD1			1.607		NP_524558.1	transport		113178	ENSG00000227500.9	SCAMP4			-1.89394
NP_000937.1	cell organization and biogenesis;cellular homeostasis;metabolic process	catalytic activity;DNA binding;metal ion binding	5557	ENSG00000198056.13	PRIM1	DNA Replication; Retinoblastoma (RB) in Cancer; G1 to S cell cycle control	Metabolic pathways; DNA replication; Pyrimidine metabolism; Purine metabolism	1.605		NP_001167596.1	cell organization and biogenesis;cellular homeostasis;metabolic process;response to stimulus;transport	metal ion binding;protein binding;transporter activity	4891	ENSG00000110911.14	SLC11A2	Copper homeostasis; Iron metabolism in placenta		-1.89394
XP_011536828.1	regulation of biological process	enzyme regulator activity;protein binding	55188		RIC8B			1.6		NP_000092.2	cell organization and biogenesis;cellular homeostasis;defense response;metabolic process;regulation of biological process;response to stimulus;transport	catalytic activity;metal ion binding;protein binding	1535	ENSG00000051523.10	CYBA	TNF alpha Signaling Pathway; Oxidative Stress; Microglia Pathogen Phagocytosis Pathway	Leishmaniasis; Leukocyte transendothelial migration; NOD-like receptor signaling pathway; Phagosome; Osteoclast differentiation	-1.89394
XP_011523430.1	metabolic process;regulation of biological process;response to stimulus	catalytic activity;protein binding	64750		SMURF2	TGF-beta Signaling Pathway		1.6		NP_002553.3	cell communication;cell death;cell organization and biogenesis;cell proliferation;cellular homeostasis;coagulation;defense response;metabolic process;regulation of biological process;response to stimulus;transport	nucleotide binding;protein binding;receptor activity;signal transducer activity;transporter activity	5027	ENSG00000089041.16	P2RX7		Calcium signaling pathway; NOD-like receptor signaling pathway; Neuroactive ligand-receptor interaction	-1.89394
NP_076943.1		protein binding	79002	ENSG00000123144.10	TRIR			1.597		NP_001095886.1	cellular homeostasis;coagulation;defense response;metabolic process;regulation of biological process;response to stimulus;transport	enzyme regulator activity;metal ion binding;protein binding	3827	ENSG00000113889.11	KNG1	ACE Inhibitor Pathway; Complement and Coagulation Cascades	Complement and coagulation cascades	-1.89036
NP_689735.1			151188	ENSG00000177917.10	ARL6IP6			1.596		XP_006720364.1	transport	protein binding;transporter activity	8906		AP1G2			-1.89036
XP_006723869.1	metabolic process	catalytic activity;nucleotide binding;protein binding	54963		UCKL1			1.596		XP_011537000.1	defense response;metabolic process;regulation of biological process;response to stimulus	DNA binding;protein binding;signal transducer activity	6773		STAT2	Interferon type I signaling pathways; Type II interferon signaling (IFNG); Adipogenesis; Type III interferon signaling		-1.89036
NP_057427.3	cell differentiation;cell division;cell organization and biogenesis;cell proliferation;metabolic process;regulation of biological process;response to stimulus;transport	catalytic activity;motor activity;protein binding;transporter activity	1063	ENSG00000117724.12	CENPF	Gastric Cancer Network 1		1.596		NP_003786.1	cell organization and biogenesis;metabolic process;regulation of biological process;response to stimulus;transport	protein binding	8724	ENSG00000112335.14	SNX3		Endocytosis	-1.88679
XP_016881470.1	regulation of biological process	protein binding	79959		CEP76			1.595		NP_001316143.1	cell organization and biogenesis;metabolic process;regulation of biological process;transport	enzyme regulator activity;protein binding;transporter activity	4253	ENSG00000258941.4	CTAGE5			-1.88679
NP_064550.3	metabolic process;regulation of biological process;response to stimulus	catalytic activity;DNA binding;metal ion binding;protein binding	56852	ENSG00000070950.9	RAD18			1.595		NP_001278092.1	metabolic process;response to stimulus	catalytic activity;protein binding	2052	ENSG00000143819.12	EPHX1	Aflatoxin B1 metabolism; Benzene metabolism; Metapathway biotransformation; Benzo(a)pyrene metabolism; Photodynamic therapy-induced NFE2L2 (NRF2) survival signaling	Bile secretion; Metabolism of xenobiotics by cytochrome P450; Chemical carcinogenesis	-1.88679
NP_054886.2	metabolic process;regulation of biological process	protein binding;RNA binding	29080	ENSG00000133773.11	CCDC59			1.594		NP_001291972.1	metabolic process;regulation of biological process	catalytic activity;protein binding	9528		TMEM59			-1.88324
NP_060218.1	metabolic process		54883	ENSG00000273559.4; ENSG00000276761.2	CWC25			1.594		NP_000628.2	cellular homeostasis;metabolic process;regulation of biological process;response to stimulus	antioxidant activity;catalytic activity;nucleotide binding	2936	ENSG00000104687.12	GSR	Sulfation Biotransformation Reaction; Glutathione metabolism; Amino Acid metabolism; Metapathway biotransformation; Oxidative Stress; Selenium Micronutrient Network; One carbon metabolism and related pathways; NRF2 pathway	Thyroid hormone synthesis; Glutathione metabolism	-1.8797
NP_001275727.1	regulation of biological process	protein binding	348262	ENSG00000225663.7	MCRIP1			1.593		NP_775878.2			283635	ENSG00000151327.12	FAM177A1			-1.8797
NP_005785.1	cell differentiation;metabolic process;regulation of biological process;response to stimulus	catalytic activity;protein binding	10202	ENSG00000100867.14	DHRS2			1.591		NP_001258142.1	metabolic process	catalytic activity	58472	ENSG00000137767.13	SQRDL		Sulfur metabolism	-1.87617
NP_612457.1	metabolic process	catalytic activity;protein binding	98	ENSG00000170634.12	ACYP2		Pyruvate metabolism	1.59		XP_005266896.1			202	ENSG00000112297.14	AIM1			-1.87617
NP_002379.3	metabolic process	catalytic activity;DNA binding;nucleotide binding;protein binding	4172	ENSG00000112118.18	MCM3	DNA Replication; G1 to S cell cycle control; Retinoblastoma (RB) in Cancer; Cell Cycle		1.589		NP_003369.2	defense response;metabolic process;regulation of biological process;reproduction;response to stimulus;transport	protein binding	7425	ENSG00000128564.6	VGF			-1.87617
NP_001335355.1	cell organization and biogenesis;defense response;metabolic process;regulation of biological process;response to stimulus	DNA binding;metal ion binding;protein binding	7707	ENSG00000163848.19	ZNF148			1.587		NP_612638.3		catalytic activity;nucleotide binding	135114	ENSG00000111911.6	HINT3			-1.87266
NP_758516.1	cell differentiation;regulation of biological process	protein binding	26206	ENSG00000137098.13	SPAG8			1.587		XP_011532005.1	cell division;cell organization and biogenesis;cellular component movement;regulation of biological process	protein binding;RNA binding;structural molecule activity	4134		MAP4			-1.87266
XP_006722634.1	metabolic process;regulation of biological process;response to stimulus	catalytic activity;DNA binding;metal ion binding;protein binding	9063		PIAS2	TGF-beta Signaling Pathway; Androgen receptor signaling pathway		1.587		NP_003329.1	metabolic process;regulation of biological process;response to stimulus	catalytic activity;nucleotide binding;protein binding	7321	ENSG00000072401.14	UBE2D1	Proteasome Degradation	Protein processing in endoplasmic reticulum; Ubiquitin mediated proteolysis	-1.87266
XP_005273790.1	cell division;cell organization and biogenesis;metabolic process;regulation of biological process;response to stimulus	protein binding	113130		CDCA5			1.586		NP_001561.3	defense response;metabolic process;regulation of biological process;response to stimulus	catalytic activity;nucleotide binding;protein binding	3656	ENSG00000134070.4	IRAK2	Structural Pathway of Interleukin 1 (IL-1); IL-1 signaling pathway; Regulation of toll-like receptor signaling pathway	Neurotrophin signaling pathway; Tuberculosis	-1.87266
NP_005794.1	cell organization and biogenesis;regulation of biological process;response to stimulus;transport	protein binding	10211	ENSG00000206379.12; ENSG00000230143.9; ENSG00000137312.14; ENSG00000206480.11; ENSG00000232280.9	FLOT1	Angiopoietin Like Protein 8 Regulatory Pathway; Insulin Signaling	Insulin signaling pathway	1.583		NP_061156.1	metabolic process	catalytic activity	55907	ENSG00000111726.12	CMAS		Metabolic pathways; Amino sugar and nucleotide sugar metabolism	-1.86916
NP_001271.1	cell organization and biogenesis;regulation of biological process;response to stimulus	protein binding;RNA binding;translation regulator activity	1153	ENSG00000099622.13	CIRBP			1.583		NP_872313.2	cell death;regulation of biological process;transport	protein binding;structural molecule activity;transporter activity	144501	ENSG00000167767.13	KRT80			-1.86916
NP_001299840.1	defense response;metabolic process;regulation of biological process;response to stimulus	protein binding	63901	ENSG00000166801.15	FAM111A			1.583		NP_001333475.1	metabolic process;transport	catalytic activity;protein binding	1384		CRAT	Fatty Acid Beta Oxidation		-1.86567
NP_008896.2	metabolic process;regulation of biological process	DNA binding;metal ion binding;protein binding	7572	ENSG00000172466.15	ZNF24			1.582		XP_011536358.1			23306		TMEM194A			-1.86567
NP_002473.2	cell organization and biogenesis;cell proliferation;metabolic process;response to stimulus;transport	protein binding	4678	ENSG00000132780.16	NASP			1.581		NP_116267.3	metabolic process	catalytic activity;metal ion binding;protein binding	84964	ENSG00000239382.10	ALKBH6			-1.86567
NP_110390.1	cell organization and biogenesis;metabolic process;regulation of biological process	DNA binding;protein binding;RNA binding	79366	ENSG00000198157.10	HMGN5			1.581		NP_006393.2	cell organization and biogenesis;regulation of biological process;response to stimulus	protein binding;structural molecule activity	10542	ENSG00000134248.13	LAMTOR5		mTOR signaling pathway; Hepatitis B	-1.8622
NP_036244.2	cell death;cell division;cell organization and biogenesis;cell proliferation;regulation of biological process	nucleotide binding;protein binding	22974	ENSG00000088325.15	TPX2	Gastric Cancer Network 1		1.58		NP_001137291.1	cellular homeostasis;regulation of biological process;transport	protein binding;transporter activity	53373	ENSG00000186815.12	TPCN1			-1.8622
NP_001008744.1	metabolic process;response to stimulus	catalytic activity;DNA binding;protein binding	55775	ENSG00000042088.13	TDP1			1.579		NP_653182.1	metabolic process	catalytic activity	112849	ENSG00000126790.11	L3HYPDH		Arginine and proline metabolism	-1.8622
NP_001010853.1	metabolic process;regulation of biological process	catalytic activity	135293	ENSG00000146281.5	PM20D2			1.579		XP_005274612.1	cell organization and biogenesis;transport	protein binding	54960		GEMIN8			-1.8622
NP_001091995.1	cell death;regulation of biological process		26586	ENSG00000136108.14	CKAP2			1.578		NP_005912.1	metabolic process;regulation of biological process;response to stimulus	catalytic activity;metal ion binding;nucleotide binding;protein binding;signal transducer activity	4214	ENSG00000095015.5	MAP3K1	TNF alpha Signaling Pathway; Oxidative Damage; RIG-I-like Receptor Signaling; Cardiac Hypertrophic Response; DNA Damage Response (only ATM dependent); Interferon type I signaling pathways; EGF/EGFR Signaling Pathway; p38 MAPK Signaling Pathway; MAPK Signaling Pathway; Apoptosis; IL-1 signaling pathway; BMP Signaling Pathway in Eyelid Development; Angiopoietin Like Protein 8 Regulatory Pathway; St…	Neurotrophin signaling pathway; HTLV-I infection; Hepatitis B; RIG-I-like receptor signaling pathway; MAPK signaling pathway; Ubiquitin mediated proteolysis; GnRH signaling pathway	-1.8622
NP_689912.2	cell division;metabolic process	catalytic activity;protein binding	205564	ENSG00000119231.10	SENP5			1.577		XP_006719119.1	cell differentiation;cell organization and biogenesis;metabolic process;regulation of biological process;response to stimulus;transport	enzyme regulator activity;protein binding	2		A2M	Complement and Coagulation Cascades		-1.85874
NP_006400.2	cell organization and biogenesis;regulation of biological process;response to stimulus	protein binding	10552	ENSG00000241685.9	ARPC1A	Pathogenic Escherichia coli infection	Salmonella infection; Bacterial invasion of epithelial cells; Pathogenic Escherichia coli infection; Shigellosis; Regulation of actin cytoskeleton; Endocytosis; Fc gamma R-mediated phagocytosis	1.577		NP_004926.1	cell communication;cell death;cell differentiation;cell division;cell growth;cell organization and biogenesis;cell proliferation;cellular component movement;metabolic process;regulation of biological process;response to stimulus;transport	catalytic activity;nucleotide binding;protein binding	1020	ENSG00000164885.12	CDK5	miRNA Regulation of DNA Damage Response; Brain-Derived Neurotrophic Factor (BDNF) signaling pathway; Alzheimers Disease; DNA Damage Response; Nicotine Activity on Dopaminergic Neurons; ATM Signaling Network in Development and Disease	Alzheimer's disease; Axon guidance; Cocaine addiction	-1.85529
NP_001275517.1	metabolic process;regulation of biological process	DNA binding;metal ion binding	54816	ENSG00000137871.19	ZNF280D			1.576		XP_006714663.1			345757		FAM174A			-1.85529
NP_000098.1	cell organization and biogenesis;metabolic process;regulation of biological process;response to stimulus	catalytic activity;DNA binding;protein binding	1643	ENSG00000134574.11	DDB2	DNA Damage Response; miRNA Regulation of DNA Damage Response	Hepatitis B; p53 signaling pathway; Ubiquitin mediated proteolysis; Nucleotide excision repair	1.574		NP_001008213.1	cell death;cell organization and biogenesis;defense response;metabolic process;regulation of biological process;response to stimulus;transport	metal ion binding;protein binding	10133	ENSG00000123240.16	OPTN			-1.85185
NP_001186227.1	cell organization and biogenesis;metabolic process;regulation of biological process;response to stimulus	protein binding	51720	ENSG00000087206.16	UIMC1		Homologous recombination	1.573		NP_000292.1	cell differentiation;cell organization and biogenesis;cellular component movement;cellular homeostasis;coagulation;metabolic process;regulation of biological process;transport	catalytic activity;protein binding	5340	ENSG00000122194.18	PLG	Blood Clotting Cascade; Complement and Coagulation Cascades; Selenium Micronutrient Network; Vitamin B12 Metabolism; Folate Metabolism	Neuroactive ligand-receptor interaction; Staphylococcus aureus infection; Influenza A; Complement and coagulation cascades	-1.85185
NP_055601.2	cell organization and biogenesis;regulation of biological process;response to stimulus	protein binding	9828	ENSG00000110237.3	ARHGEF17			1.572		XP_005268405.1	metabolic process	catalytic activity;protein binding	10007		GNPDA1			-1.84843
NP_005724.1	cell organization and biogenesis;cellular component movement;transport	catalytic activity;motor activity;nucleotide binding;protein binding;transporter activity	10112	ENSG00000112984.11	KIF20A			1.571		NP_001253986.1	cell death;metabolic process;regulation of biological process;response to stimulus	catalytic activity;protein binding	840	ENSG00000165806.19	CASP7	Allograft Rejection; Nucleotide-binding Oligomerization Domain (NOD) pathway; Oncostatin M Signaling Pathway; TNF related weak inducer of apoptosis (TWEAK) Signaling Pathway; MAPK Signaling Pathway; Apoptosis; Hepatitis C and Hepatocellular Carcinoma; Nanomaterial induced apoptosis; Alzheimers Disease; Apoptosis-related network due to altered Notch3 in ovarian cancer; Parkinsons Disease Pathway; …		-1.84502
NP_001033791.1	regulation of biological process;transport	protein binding;structural molecule activity	56990	ENSG00000158985.13	CDC42SE2			1.571		NP_003621.1	cell organization and biogenesis;transport	protein binding	8504	ENSG00000034693.14	PEX3		Peroxisome	-1.84502
XP_006722491.1	cellular homeostasis;metabolic process;regulation of biological process;response to stimulus;transport	catalytic activity;protein binding	23327		NEDD4L	TGF-beta Signaling Pathway		1.569		NP_003875.3	cell organization and biogenesis;metabolic process;regulation of biological process;response to stimulus	catalytic activity;DNA binding;enzyme regulator activity;protein binding	8850	ENSG00000114166.7	KAT2B	Notch Signaling Pathway; Androgen receptor signaling pathway	Viral carcinogenesis; HTLV-I infection; Notch signaling pathway; Thyroid hormone signaling pathway	-1.84502
NP_001032671.2	metabolic process	catalytic activity;metal ion binding	79966	ENSG00000145284.11	SCD5		Biosynthesis of unsaturated fatty acids; PPAR signaling pathway; Fatty acid metabolism; AMPK signaling pathway	1.569		NP_001837.2	cell differentiation;cell organization and biogenesis;metabolic process;regulation of biological process;response to stimulus	protein binding;structural molecule activity	1284	ENSG00000134871.17	COL4A2	miRNA targets in ECM and membrane receptors; Focal Adhesion; Hepatitis C and Hepatocellular Carcinoma; Focal Adhesion-PI3K-Akt-mTOR-signaling pathway	Protein digestion and absorption; ECM-receptor interaction; AGE-RAGE signaling pathway in diabetic complications; Amoebiasis; Small cell lung cancer; Pathways in cancer; PI3K-Akt signaling pathway; Focal adhesion	-1.84162
NP_004563.2	cell communication;cell death;cell organization and biogenesis;regulation of biological process	protein binding;structural molecule activity	5318	ENSG00000057294.14	PKP2	Arrhythmogenic Right Ventricular Cardiomyopathy	Arrhythmogenic right ventricular cardiomyopathy (ARVC)	1.568		NP_001268.2	metabolic process;regulation of biological process;response to stimulus;transport	catalytic activity;nucleotide binding;protein binding;signal transducer activity	1119	ENSG00000110721.11	CHKA	One carbon metabolism and related pathways; Acetylcholine Synthesis; Kennedy pathway	Choline metabolism in cancer; Glycerophospholipid metabolism; Metabolic pathways	-1.84162
NP_054737.1	cell organization and biogenesis;metabolic process	RNA binding	28957	ENSG00000147586.9	MRPS28			1.567		NP_060631.2	metabolic process	catalytic activity;nucleotide binding;protein binding	55191	ENSG00000172890.11	NADSYN1	NAD Biosynthesis II (from tryptophan); NAD+ biosynthetic pathways	Nicotinate and nicotinamide metabolism; Metabolic pathways	-1.83824
XP_005254853.1	cell organization and biogenesis;cellular component movement;regulation of biological process;transport	catalytic activity;motor activity;nucleotide binding;protein binding	9493		KIF23			1.566		XP_011510069.1	transport	protein binding	729540		RGPD6			-1.83824
NP_006796.1	defense response;metabolic process;regulation of biological process;response to stimulus	protein binding;RNA binding	10949	ENSG00000177733.6	HNRNPA0			1.565		NP_005556.1	regulation of biological process;response to stimulus;transport	protein binding	3937	ENSG00000043462.11	LCP2	T-Cell antigen Receptor (TCR) Signaling Pathway; T-Cell antigen Receptor (TCR) pathway during Staphylococcus aureus infection	Platelet activation; Osteoclast differentiation; Natural killer cell mediated cytotoxicity; Fc epsilon RI signaling pathway; Rap1 signaling pathway; T cell receptor signaling pathway	-1.83824
NP_002613.2	cell organization and biogenesis;metabolic process;regulation of biological process	protein binding	5201	ENSG00000113068.9	PFDN1			1.564		XP_016879800.1	regulation of biological process;response to stimulus;transport	enzyme regulator activity;protein binding	201176		ARHGAP27			-1.83486
NP_003791.3	metabolic process;response to stimulus	catalytic activity;nucleotide binding;protein binding	8732	ENSG00000111880.15	RNGTT	mRNA Processing	mRNA surveillance pathway	1.564		NP_001180418.1	metabolic process;regulation of biological process	protein binding;RNA binding	9728	ENSG00000138593.8	SECISBP2L			-1.83486
XP_011542719.1	cell division;regulation of biological process		157313		CDCA2			1.562		NP_073738.2	cell differentiation;development	catalytic activity	64847	ENSG00000006282.20	SPATA20			-1.8315
NP_071926.4	cell differentiation;cell division;cell organization and biogenesis;cellular component movement;metabolic process;regulation of biological process;response to stimulus;transport	catalytic activity;enzyme regulator activity;metal ion binding;nucleotide binding;protein binding	64411	ENSG00000120318.15	ARAP3		cAMP signaling pathway; Endocytosis; Rap1 signaling pathway	1.561		NP_612398.2		protein binding	92689	ENSG00000197712.11	FAM114A1			-1.82815
NP_001290185.1	metabolic process	metal ion binding;protein binding	22880	ENSG00000133422.12	MORC2			1.561		NP_055827.1			440026	ENSG00000166471.10	TMEM41B			-1.82815
NP_115810.2	metabolic process;regulation of biological process	DNA binding;metal ion binding	84450	ENSG00000243943.9	ZNF512			1.561		XP_011543847.1	metabolic process	catalytic activity;nucleotide binding;protein binding	56474		CTPS2			-1.82815
NP_055523.1	cell division;cell organization and biogenesis;regulation of biological process	protein binding	9735	ENSG00000184445.11	KNTC1			1.56		NP_003269.2	regulation of biological process;response to stimulus;transport	metal ion binding;protein binding	7123	ENSG00000163815.5	CLEC3B			-1.82815
NP_001128647.1	cell division;regulation of biological process	protein binding	121441	ENSG00000139350.11	NEDD1			1.559		NP_066925.1	cell organization and biogenesis;cellular component movement;regulation of biological process;response to stimulus	enzyme regulator activity	10653	ENSG00000167642.12	SPINT2			-1.82482
NP_001252524.1	cell organization and biogenesis;metabolic process	catalytic activity;protein binding	10471	ENSG00000204220.11; ENSG00000237335.8; ENSG00000224782.8; ENSG00000235692.8; ENSG00000206283.10	PFDN6			1.559		NP_006102.2	cell organization and biogenesis;metabolic process;regulation of biological process;response to stimulus	catalytic activity;protein binding;RNA binding	10449	ENSG00000167315.17	ACAA2	Fatty Acid Biosynthesis	Valine, leucine and isoleucine degradation; Fatty acid elongation; Fatty acid metabolism; Metabolic pathways; Fatty acid degradation	-1.82482
NP_065084.2	cell differentiation;cell organization and biogenesis;cell proliferation;metabolic process;regulation of biological process	protein binding	1295	ENSG00000144810.15	COL8A1			1.557		XP_005267567.1	metabolic process;transport	protein binding;receptor activity	26020		LRP10			-1.82482
NP_001024.1	metabolic process	catalytic activity;nucleotide binding;protein binding	6240	ENSG00000167325.14	RRM1	Retinoblastoma (RB) in Cancer; Nucleotide Metabolism; Fluoropyrimidine Activity	Purine metabolism; Pyrimidine metabolism; Metabolic pathways; Glutathione metabolism	1.557		NP_001120729.1	cellular homeostasis;regulation of biological process;transport	transporter activity	57181	ENSG00000196950.13	SLC39A10	Zinc homeostasis; NRF2 pathway		-1.82482
NP_002344.2	cell proliferation;regulation of biological process;response to stimulus	protein binding;receptor activity	4070	ENSG00000184292.6	TACSTD2			1.554		NP_001340158.1	cell organization and biogenesis;regulation of biological process;response to stimulus	protein binding	201163		FLCN			-1.82482
NP_071394.2	metabolic process;regulation of biological process;response to stimulus	DNA binding;protein binding	63967	ENSG00000092853.13	CLSPN			1.554		XP_016874924.1	metabolic process;regulation of biological process	protein binding;RNA binding	51535		PPHLN1			-1.82149
NP_001265612.1	metabolic process;regulation of biological process;response to stimulus	protein binding	51421	ENSG00000114019.14	AMOTL2			1.551		NP_003721.2	metabolic process;transport	catalytic activity;RNA binding	8635	ENSG00000026297.15	RNASET2			-1.82149
NP_112577.1	metabolic process	RNA binding	83443	ENSG00000169976.6	SF3B5	mRNA Processing	Spliceosome	1.551		NP_036359.3	metabolic process	metal ion binding;nucleotide binding	8225	ENSG00000178605.13	GTPBP6			-1.82149
XP_005260286.1	metabolic process;regulation of biological process	DNA binding;metal ion binding;protein binding	6919		TCEA2			1.55		NP_060124.2	cell organization and biogenesis	nucleotide binding;protein binding	54809	ENSG00000205413.7	SAMD9			-1.81818
NP_387510.1	metabolic process	catalytic activity;protein binding	10785	ENSG00000160193.11	WDR4			1.549		NP_001307627.1	cell differentiation;regulation of biological process;response to stimulus	enzyme regulator activity;metal ion binding;protein binding	307	ENSG00000196975.15	ANXA4	Prostaglandin Synthesis and Regulation		-1.81818
NP_002660.1	cell organization and biogenesis;metabolic process;regulation of biological process	catalytic activity;protein binding	5356	ENSG00000171566.11	PLRG1		Spliceosome	1.549		NP_001145.1	coagulation;regulation of biological process;response to stimulus;transport	enzyme regulator activity;metal ion binding;protein binding	308	ENSG00000164111.14	ANXA5	Simplified Interaction Map Between LOXL4 and Oxidative Stress Pathway; Prostaglandin Synthesis and Regulation; Apoptosis-related network due to altered Notch3 in ovarian cancer		-1.81488
NP_065801.1	metabolic process;regulation of biological process;transport	protein binding;RNA binding;transporter activity	57510	ENSG00000124571.17	XPO5	miRNA Biogenesis; RNA interference	RNA transport	1.548		XP_016874792.1	cell proliferation;metabolic process;regulation of biological process;response to stimulus;transport	metal ion binding;protein binding;receptor activity;RNA binding;transporter activity	4035		LRP1	Statin Pathway		-1.81488
XP_011524074.1	cell death;metabolic process;regulation of biological process;response to stimulus;transport	DNA binding;protein binding;RNA binding	9984		THOC1			1.547		XP_005248653.1		catalytic activity	79668		PARP8			-1.81488
NP_569082.2	metabolic process;regulation of biological process;response to stimulus	catalytic activity;DNA binding;metal ion binding;protein binding	9156	ENSG00000174371.16	EXO1	Mismatch repair	Mismatch repair	1.546		XP_016861499.1	cell differentiation;transport	protein binding	23218		NBEAL2			-1.81159
NP_620154.2	metabolic process	catalytic activity	129642	ENSG00000143797.11	MBOAT2		Glycerophospholipid metabolism; Metabolic pathways; Glycerolipid metabolism	1.544		NP_001335658.1	cell organization and biogenesis;regulation of biological process;response to stimulus	enzyme regulator activity;protein binding	57498		KIDINS220	Brain-Derived Neurotrophic Factor (BDNF) signaling pathway		-1.81159
NP_001093.1	cell differentiation;cell organization and biogenesis;regulation of biological process;transport	metal ion binding;protein binding;RNA binding	87	ENSG00000072110.13	ACTN1	Arrhythmogenic Right Ventricular Cardiomyopathy; Regulation of Actin Cytoskeleton; Focal Adhesion	Leukocyte transendothelial migration; Focal adhesion; Amoebiasis; Regulation of actin cytoskeleton; Tight junction; Viral carcinogenesis; Systemic lupus erythematosus; Adherens junction; Arrhythmogenic right ventricular cardiomyopathy (ARVC)	1.543		NP_001309896.1	cell organization and biogenesis;metabolic process	catalytic activity;protein binding	4942	ENSG00000065154.11	OAT	Urea cycle and metabolism of amino groups; Amino Acid metabolism	Arginine and proline metabolism; Metabolic pathways	-1.80832
NP_001193356.1			84833	ENSG00000173915.14	USMG5			1.542		NP_004595.2	cell organization and biogenesis;regulation of biological process;response to stimulus;transport	enzyme regulator activity;protein binding	6810	ENSG00000103496.14	STX4	Insulin Signaling	Vasopressin-regulated water reabsorption; SNARE interactions in vesicular transport	-1.80832
XP_016883225.1	cell differentiation;metabolic process;regulation of biological process	DNA binding;metal ion binding;protein binding	23051		ZHX3			1.542		NP_001265222.1	cell differentiation;cell organization and biogenesis;regulation of biological process;response to stimulus;transport	catalytic activity;metal ion binding;nucleotide binding;protein binding;signal transducer activity	84100	ENSG00000113966.9	ARL6			-1.80832
NP_005601.1	cell organization and biogenesis;metabolic process;regulation of biological process;response to stimulus	catalytic activity;DNA binding;protein binding	5928	ENSG00000162521.18	RBBP4	Retinoblastoma (RB) in Cancer; Interactome of polycomb repressive complex 2 (PRC2)		1.542		NP_001182257.1	regulation of biological process;response to stimulus;transport	catalytic activity;nucleotide binding;protein binding	9367	ENSG00000123595.7	RAB9A		Measles	-1.80832
NP_001137457.1	cell organization and biogenesis;metabolic process;regulation of biological process;response to stimulus;transport	DNA binding;protein binding	8815	ENSG00000175334.7	BANF1			1.541		XP_005260446.1	cell organization and biogenesis;metabolic process;regulation of biological process	protein binding	26039		SS18L1			-1.80832
XP_016870505.1	cell organization and biogenesis;metabolic process;regulation of biological process;transport	DNA binding;enzyme regulator activity;protein binding	6418		SET			1.541		NP_006685.1	cell death;cell division;cell organization and biogenesis;regulation of biological process	protein binding	10899	ENSG00000143543.14	JTB			-1.80505
NP_008816.3	metabolic process;regulation of biological process;response to stimulus	DNA binding;metal ion binding;protein binding	463	ENSG00000140836.14	ZFHX3		Signaling pathways regulating pluripotency of stem cells	1.541		XP_011526147.1	cell organization and biogenesis;cellular component movement;metabolic process;regulation of biological process;response to stimulus;transport	catalytic activity;nucleotide binding;protein binding	23396		PIP5K1C	Regulation of Actin Cytoskeleton; Focal Adhesion; B Cell Receptor Signaling Pathway		-1.80505
NP_001120700.1	regulation of biological process	protein binding	10951	ENSG00000108468.14	CBX1			1.54		NP_001309722.1	cell organization and biogenesis;cellular homeostasis;metabolic process;regulation of biological process;response to stimulus	catalytic activity;metal ion binding;nucleotide binding;protein binding;receptor activity	3416		IDE			-1.8018
NP_001921.1	cell organization and biogenesis;metabolic process;regulation of biological process	catalytic activity;protein binding	1725	ENSG00000095059.15	DHPS			1.54		NP_002399.1	metabolic process	catalytic activity	4247	ENSG00000168282.5	MGAT2		N-Glycan biosynthesis; Metabolic pathways	-1.8018
NP_061178.1	metabolic process;regulation of biological process	catalytic activity;protein binding	55527	ENSG00000141965.4	FEM1A			1.539		XP_006715990.1	regulation of biological process;transport	protein binding	285966	ENSG00000170379.19	TCAF2			-1.8018
NP_001029249.1	cell organization and biogenesis;metabolic process;regulation of biological process;response to stimulus	DNA binding;protein binding;RNA binding	8359; 8361; 8360; 8363; 8365; 8364; 121504; 554313; 8367; 8294; 8366; 8370; 8362; 8368	ENSG00000197061.4; ENSG00000275126.1; ENSG00000273542.1; ENSG00000197238.4; ENSG00000197837.3; ENSG00000276966.2; ENSG00000158406.4; ENSG00000270882.2; ENSG00000274618.1; ENSG00000278637.1; ENSG00000277157.1; ENSG00000278705.1; ENSG00000270276.2; ENSG00000276180.1	HIST1H4A	Type II interferon signaling (IFNG); Histone Modifications; Gastric Cancer Network 1	Viral carcinogenesis; Systemic lupus erythematosus; Alcoholism	1.538		XP_011525455.1		protein binding	57655		GRAMD1A			-1.8018
NP_001273345.1	metabolic process;response to stimulus	protein binding	6612	ENSG00000184900.15	SUMO3	Exercise-induced Circadian Regulation		1.537		NP_001317287.1	cell organization and biogenesis;metabolic process;regulation of biological process;response to stimulus	catalytic activity;nucleotide binding;protein binding	4524	ENSG00000177000.10	MTHFR	Folate Metabolism; One carbon metabolism and related pathways; One carbon donor; Folate-Alcohol and Cancer Pathway; One Carbon Metabolism; Selenium Micronutrient Network; Trans-sulfuration and one carbon metabolism; Fluoropyrimidine Activity; Vitamin B12 Metabolism		-1.8018
NP_004996.1	cell organization and biogenesis;metabolic process;transport	catalytic activity;protein binding	4715	ENSG00000147684.7	NDUFB9	Oxidative phosphorylation; Electron Transport Chain	Oxidative phosphorylation; Metabolic pathways; Parkinson's disease; Non-alcoholic fatty liver disease (NAFLD); Alzheimer's disease; Huntington's disease	1.537		NP_005054.3	metabolic process;regulation of biological process	catalytic activity;metal ion binding	6319	ENSG00000099194.5	SCD	Fatty Acid Biosynthesis; PPAR signaling pathway; Sterol Regulatory Element-Binding Proteins (SREBP) signalling; SREBF and miR33 in cholesterol and lipid homeostasis; Adipogenesis; Angiopoietin Like Protein 8 Regulatory Pathway; Liver X Receptor Pathway	Biosynthesis of unsaturated fatty acids; PPAR signaling pathway; Fatty acid metabolism; AMPK signaling pathway	-1.8018
NP_001191819.1	cell organization and biogenesis;metabolic process;response to stimulus;transport	catalytic activity;nucleotide binding;protein binding;RNA binding	100534599; 339122; 57461	ENSG00000261796.1	ISY1-RAB43		Spliceosome	1.536		NP_055129.2	defense response;metabolic process;regulation of biological process;response to stimulus	catalytic activity;DNA binding;metal ion binding;nucleotide binding;protein binding;RNA binding	23586	ENSG00000107201.9	DDX58	RIG-I-like Receptor Signaling	Measles; Hepatitis B; RIG-I-like receptor signaling pathway; NF-kappa B signaling pathway; Herpes simplex infection; Cytosolic DNA-sensing pathway; Epstein-Barr virus infection; Influenza A; Hepatitis C	-1.79856
NP_056277.2	metabolic process;regulation of biological process	protein binding;RNA binding	25926	ENSG00000130935.9	NOL11			1.536		NP_001308784.1	cell differentiation;cellular component movement;defense response;metabolic process;regulation of biological process;response to stimulus	catalytic activity;metal ion binding;nucleotide binding;protein binding	3716	ENSG00000162434.11	JAK1	Prolactin Signaling Pathway; Human Thyroid Stimulating Hormone (TSH) signaling pathway; Interferon type I signaling pathways; EGF/EGFR Signaling Pathway; IL-6 signaling pathway; ESC Pluripotency Pathways; IL-7 Signaling Pathway; TCA Cycle Nutrient Utilization and Invasiveness of Ovarian Cancer; IL-2 Signaling Pathway; Interleukin-11 Signaling Pathway; IL17 signaling pathway; Leptin signaling path…	HTLV-I infection; Epstein-Barr virus infection; NOD-like receptor signaling pathway; Influenza A; Jak-STAT signaling pathway; Tuberculosis; Hepatitis B; Viral carcinogenesis; Hepatitis C; Leishmaniasis; Measles; Pancreatic cancer; Toxoplasmosis; Osteoclast differentiation; PI3K-Akt signaling pathway; EGFR tyrosine kinase inhibitor resistance; Th1 and Th2 cell differentiation; Signaling pathways r…	-1.79856
NP_005040.2	cell organization and biogenesis;metabolic process	protein binding;RNA binding	5822; 102724159	ENSG00000241945.7	PWP2		Ribosome biogenesis in eukaryotes	1.535		NP_001280569.1	cell organization and biogenesis;transport		23325	ENSG00000136051.13	WASHC4			-1.79856
NP_055639.2	cell communication;cell organization and biogenesis;regulation of biological process	protein binding	9873	ENSG00000137478.14	FCHSD2			1.533		XP_006721929.1	cell communication;cell differentiation;cell organization and biogenesis;cellular component movement;metabolic process;regulation of biological process;response to stimulus	protein binding;receptor activity	3691		ITGB4	TGF-beta Signaling Pathway; Alpha 6 Beta 4 signaling pathway; Arrhythmogenic Right Ventricular Cardiomyopathy; Focal Adhesion; Integrin-mediated Cell Adhesion		-1.79211
NP_001020787.2	cell differentiation;development;regulation of biological process;response to stimulus	enzyme regulator activity;protein binding	83478	ENSG00000138639.17	ARHGAP24			1.533		XP_011531155.1	metabolic process;regulation of biological process;response to stimulus	catalytic activity;metal ion binding;protein binding;receptor activity;signal transducer activity	4052		LTBP1	TGF-beta Receptor Signaling; Hypothesized Pathways in Pathogenesis of Cardiovascular Disease		-1.79211
NP_001035982.1	cell organization and biogenesis	protein binding	81624	ENSG00000139734.17	DIAPH3	Regulation of Actin Cytoskeleton	Regulation of actin cytoskeleton	1.532		NP_001307570.1	cell differentiation;cell organization and biogenesis;cell proliferation;regulation of biological process;transport	protein binding	274		BIN1	VEGFA-VEGFR2 Signaling Pathway		-1.78891
NP_001129507.1	metabolic process	catalytic activity;metal ion binding;protein binding;RNA binding	55621	ENSG00000104907.12	TRMT1			1.53		NP_940986.1	metabolic process;transport	catalytic activity;metal ion binding	377677	ENSG00000185015.7	CA13		Nitrogen metabolism	-1.78891
NP_071387.1	regulation of biological process	protein binding	63935	ENSG00000100982.11	PCIF1			1.528		NP_079413.3	cell communication;cell growth;cell organization and biogenesis;cellular component movement;transport	protein binding	80208	ENSG00000104133.14	SPG11			-1.78891
NP_005310.1	cell organization and biogenesis;metabolic process;regulation of biological process	DNA binding;protein binding;RNA binding	3006	ENSG00000187837.3	HIST1H1C			1.528		NP_002078.1	regulation of biological process;response to stimulus;transport	protein binding;RNA binding	2896	ENSG00000030582.17	GRN	Integrated Breast Cancer Pathway		-1.78571
NP_892003.2	cell differentiation;cell organization and biogenesis;metabolic process;regulation of biological process	catalytic activity;metal ion binding;protein binding	84148	ENSG00000103510.19	KAT8			1.527		NP_004679.2	defense response;metabolic process;regulation of biological process;response to stimulus	protein binding	9111	ENSG00000123609.10	NMI	IL-2 Signaling Pathway		-1.78571
NP_006074.2	metabolic process;regulation of biological process	protein binding	3550	ENSG00000113141.17	IK			1.524		NP_000282.1	cell differentiation;metabolic process;regulation of biological process;response to stimulus	catalytic activity;nucleotide binding;protein binding	5230	ENSG00000102144.13	PGK1	Photodynamic therapy-induced HIF-1 survival signaling; Cori Cycle; Glycolysis and Gluconeogenesis	Metabolic pathways; Carbon metabolism; Biosynthesis of amino acids; HIF-1 signaling pathway; Glycolysis / Gluconeogenesis	-1.78253
NP_005115.2	cell organization and biogenesis;metabolic process;regulation of biological process;transport	DNA binding;metal ion binding;protein binding;structural molecule activity;transporter activity	9972	ENSG00000124789.11	NUP153	TGF-beta Signaling Pathway	RNA transport	1.523		XP_016869748.1	regulation of biological process;response to stimulus;transport		123		PLIN2	Adipogenesis		-1.78253
NP_006775.1	metabolic process	protein binding;RNA binding	10885	ENSG00000065183.15	WDR3		Ribosome biogenesis in eukaryotes	1.52		NP_055070.1	regulation of biological process;response to stimulus	protein binding	10330	ENSG00000257727.5	CNPY2			-1.78253
NP_001139627.1	metabolic process	catalytic activity;metal ion binding	145482	ENSG00000140043.11	PTGR2			1.519		NP_001001330.1	cell division;cell organization and biogenesis		221035	ENSG00000165476.13	REEP3			-1.78253
NP_057041.2	cell death;cell organization and biogenesis;metabolic process;regulation of biological process	catalytic activity;metal ion binding;protein binding	51074	ENSG00000149089.12	APIP		Metabolic pathways; Cysteine and methionine metabolism	1.519		NP_076413.3	cell organization and biogenesis;metabolic process;regulation of biological process	protein binding	65980	ENSG00000028310.17	BRD9			-1.78253
NP_060566.2	cell differentiation;cell organization and biogenesis;regulation of biological process;response to stimulus	protein binding	54475	ENSG00000073536.17	NLE1			1.519		NP_001305422.1	cell organization and biogenesis;cellular component movement;regulation of biological process;transport	protein binding	8100	ENSG00000032742.17	IFT88	Endochondral Ossification		-1.78253
NP_001035754.1	cell organization and biogenesis;regulation of biological process;response to stimulus	receptor activity;RNA binding;signal transducer activity	692312	ENSG00000243207.6	PPAN-P2RY11			1.519		NP_005329.3	cell death;cell differentiation;cell organization and biogenesis;cellular component movement;metabolic process;regulation of biological process;response to stimulus;transport	catalytic activity;motor activity;protein binding;structural molecule activity	3092	ENSG00000127946.16	HIP1		Huntington's disease	-1.77936
NP_001171903.1	cell organization and biogenesis;metabolic process;regulation of biological process;transport	enzyme regulator activity;nucleotide binding;protein binding	29763	ENSG00000165912.15	PACSIN3			1.516		NP_001171869.1			203259	ENSG00000164970.14	FAM219A			-1.77936
NP_005795.2	metabolic process;regulation of biological process;response to stimulus;transport	catalytic activity;nucleotide binding;protein binding;RNA binding	10212	ENSG00000123136.14	DDX39A			1.515		NP_002044.2	cell organization and biogenesis;defense response;regulation of biological process;response to stimulus	catalytic activity;nucleotide binding;protein binding	2633	ENSG00000117228.9	GBP1	Type II interferon signaling (IFNG)	NOD-like receptor signaling pathway	-1.7762
NP_078908.1	cell organization and biogenesis;metabolic process;regulation of biological process	catalytic activity;DNA binding;metal ion binding;protein binding	79685	ENSG00000164576.11	SAP30L			1.515		NP_006861.1	cell organization and biogenesis;regulation of biological process	protein binding	11034	ENSG00000125868.15	DSTN	Androgen receptor signaling pathway		-1.7762
NP_000181.2	metabolic process	catalytic activity	3145	ENSG00000281702.3; ENSG00000256269.7	HMBS	Heme Biosynthesis	Porphyrin and chlorophyll metabolism; Metabolic pathways	1.515		NP_075053.2	cellular homeostasis;regulation of biological process;response to stimulus;transport	metal ion binding;transporter activity	64924	ENSG00000145740.18	SLC30A5	Zinc homeostasis		-1.7762
NP_002907.1	cell organization and biogenesis;cellular homeostasis;metabolic process;regulation of biological process;response to stimulus	catalytic activity;DNA binding;nucleotide binding;protein binding	5984	ENSG00000163918.10	RFC4	Retinoblastoma (RB) in Cancer; DNA Replication; Gastric cancer network 2	Nucleotide excision repair; DNA replication; Mismatch repair	1.514		NP_055843.1	cell organization and biogenesis;metabolic process;regulation of biological process;response to stimulus	catalytic activity;nucleotide binding;protein binding;signal transducer activity	23043	ENSG00000154310.16	TNIK			-1.7762
NP_055677.3	metabolic process;regulation of biological process;response to stimulus	DNA binding;protein binding	9915	ENSG00000172379.20	ARNT2		Pathways in cancer; Transcriptional misregulation in cancer; Renal cell carcinoma	1.514		NP_054706.1	cell growth;cell organization and biogenesis;cellular component movement;regulation of biological process;transport	protein binding;structural molecule activity	7414	ENSG00000035403.17	VCL	Primary Focal Segmental Glomerulosclerosis FSGS; Focal Adhesion; Regulation of Actin Cytoskeleton; VEGFA-VEGFR2 Signaling Pathway; Integrin-mediated Cell Adhesion	Shigellosis; Regulation of actin cytoskeleton; Amoebiasis; Bacterial invasion of epithelial cells; Adherens junction; Leukocyte transendothelial migration; Focal adhesion	-1.77305
NP_004371.2	cell organization and biogenesis;metabolic process;regulation of biological process;response to stimulus	catalytic activity;DNA binding;metal ion binding;protein binding;signal transducer activity	1387	ENSG00000005339.14	CREBBP	Angiogenesis; Wnt Signaling Pathway and Pluripotency; IL-6 signaling pathway; Androgen receptor signaling pathway; Hematopoietic Stem Cell Gene Regulation by GABP alpha/beta Complex; Initiation of transcription and translation elongation at the HIV-1 LTR; Notch Signaling Pathway; TGF-beta Receptor Signaling; TGF-beta Signaling Pathway; TNF alpha Signaling Pathway; Pathways Affected in Adenoid Cys…	Epstein-Barr virus infection; Cell cycle; Hepatitis B; Jak-STAT signaling pathway; Tuberculosis; Prostate cancer; FoxO signaling pathway; Notch signaling pathway; Viral carcinogenesis; Melanogenesis; Thyroid hormone signaling pathway; Huntington's disease; cAMP signaling pathway; Glucagon signaling pathway; MicroRNAs in cancer; Herpes simplex infection; Renal cell carcinoma; HIF-1 signaling pathw…	1.513		XP_016873573.1	metabolic process;regulation of biological process;response to stimulus;transport	catalytic activity;protein binding	5795		PTPRJ	VEGFA-VEGFR2 Signaling Pathway		-1.77305
NP_055565.3	cell organization and biogenesis;cell proliferation;cellular component movement;metabolic process;regulation of biological process	catalytic activity;protein binding	9787	ENSG00000126787.12	DLGAP5			1.513		NP_004835.2	regulation of biological process;response to stimulus	enzyme regulator activity;protein binding	9467	ENSG00000131370.15	SH3BP5			-1.77305
NP_003036.1	transport	protein binding;transporter activity	6541	ENSG00000139514.12	SLC7A1		MicroRNAs in cancer	1.511		XP_016884409.1	transport	transporter activity	6527		SLC5A4			-1.76991
NP_000101.2	metabolic process	catalytic activity;metal ion binding;nucleotide binding;protein binding	1806	ENSG00000188641.12	DPYD	TYROBP Causal Network; Fluoropyrimidine Activity	Pantothenate and CoA biosynthesis; Drug metabolism - other enzymes; Metabolic pathways; beta-Alanine metabolism; Pyrimidine metabolism	1.51		NP_001007562.1		nucleotide binding	126298	ENSG00000167378.8	IRGQ			-1.76678
NP_653190.2	metabolic process	catalytic activity;protein binding	118881	ENSG00000165644.10	COMTD1			1.51		XP_005263588.1			90231	ENSG00000116685.15	KIAA2013			-1.76678
XP_016883523.1	cell division;cell growth;cell organization and biogenesis;metabolic process;regulation of biological process;response to stimulus	catalytic activity;nucleotide binding;protein binding	6790		AURKA	EGF/EGFR Signaling Pathway; Gastric Cancer Network 1		1.509		XP_011508833.1	cell organization and biogenesis;metabolic process;regulation of biological process	protein binding	114793		FMNL2			-1.76367
NP_115551.2	metabolic process;regulation of biological process	protein binding;RNA binding	84135	ENSG00000164338.9	UTP15		Ribosome biogenesis in eukaryotes	1.509		NP_002072.2	cell differentiation;cellular component movement;metabolic process;regulation of biological process	metal ion binding;protein binding	2817	ENSG00000063660.8	GPC1	VEGFA-VEGFR2 Signaling Pathway	Proteoglycans in cancer	-1.76367
NP_005472.2	metabolic process;regulation of biological process;response to stimulus	catalytic activity;protein binding;receptor activity	10025	ENSG00000175221.14	MED16		Thyroid hormone signaling pathway	1.508		NP_061330.2	cell organization and biogenesis;regulation of biological process;response to stimulus	protein binding	55971	ENSG00000006453.13	BAIAP2L1			-1.76056
NP_004490.2	cell organization and biogenesis;regulation of biological process	DNA binding;protein binding;RNA binding	3182	ENSG00000197451.11	HNRNPAB	mRNA Processing; Preimplantation Embryo		1.508		NP_001123484.1	cell organization and biogenesis	protein binding;structural molecule activity	9351	ENSG00000065054.13	SLC9A3R2		Aldosterone-regulated sodium reabsorption	-1.76056
NP_940841.1	metabolic process	catalytic activity;protein binding	143879	ENSG00000182359.14	KBTBD3			1.508		NP_001309740.1	metabolic process	catalytic activity;nucleotide binding	390637	ENSG00000183208.12	GDPGP1			-1.76056
NP_001238891.1	cell organization and biogenesis;regulation of biological process;response to stimulus	protein binding	26084	ENSG00000114790.12; ENSG00000277101.4	ARHGEF26	Mecp2 and Associated Rett Syndrome	Bacterial invasion of epithelial cells	1.505		XP_005250752.1	cell communication;cell organization and biogenesis;regulation of biological process;response to stimulus;transport	metal ion binding	93664		CADPS2			-1.76056
NP_001984.1	coagulation;metabolic process;regulation of biological process;response to stimulus	catalytic activity;protein binding;receptor activity;signal transducer activity	2152	ENSG00000117525.13	F3	VEGFA-VEGFR2 Signaling Pathway; Complement and Coagulation Cascades	AGE-RAGE signaling pathway in diabetic complications; Complement and coagulation cascades	1.505		NP_002207.2	metabolic process;regulation of biological process	enzyme regulator activity	3698	ENSG00000151655.18	ITIH2			-1.75747
NP_671492.1	regulation of biological process		445815; 114299; 11217	ENSG00000157654.17	PALM2-AKAP2	G Protein Signaling Pathways		1.505		NP_003889.1	cell organization and biogenesis;metabolic process	catalytic activity;protein binding;RNA binding	8871	ENSG00000078269.14	SYNJ2		Inositol phosphate metabolism; Metabolic pathways; Phosphatidylinositol signaling system	-1.75747
NP_116161.2	cell proliferation;metabolic process;regulation of biological process	metal ion binding	84858	ENSG00000165655.16	ZNF503			1.505		NP_002989.2	cell differentiation;cell organization and biogenesis;cellular component movement;metabolic process;regulation of biological process;response to stimulus	protein binding	6383	ENSG00000169439.11	SDC2	miRNA targets in ECM and membrane receptors	Cell adhesion molecules (CAMs); Proteoglycans in cancer; Malaria	-1.75747
XP_016859884.1	metabolic process;regulation of biological process	catalytic activity;metal ion binding;protein binding	5495		PPM1B	MAPK Signaling Pathway		1.504		NP_061060.3	metabolic process	catalytic activity;metal ion binding;protein binding	55454	ENSG00000169826.7	CSGALNACT2		Metabolic pathways; Glycosaminoglycan biosynthesis - chondroitin sulfate / dermatan sulfate	-1.75747
NP_055524.3	metabolic process;regulation of biological process;response to stimulus	catalytic activity;protein binding	9736	ENSG00000115464.14	USP34			1.502		NP_001244957.1	metabolic process;regulation of biological process	catalytic activity;metal ion binding;protein binding	7086	ENSG00000163931.15	TKT	Pentose Phosphate Pathway		-1.75131
NP_689407.1	metabolic process;regulation of biological process;response to stimulus;transport	catalytic activity;nucleotide binding;protein binding;RNA binding	1454; 102800317	ENSG00000213923.11; ENSG00000283900.1	CSNK1E	Wnt Signaling Pathway; Wnt Signaling Pathway Netpath; Melatonin metabolism and effects; Wnt Signaling Pathway and Pluripotency	FoxO signaling pathway; Circadian rhythm; Hedgehog signaling pathway; Wnt signaling pathway; Hippo signaling pathway; Hippo signaling pathway -multiple species	1.502		NP_036425.1	cell organization and biogenesis;metabolic process;regulation of biological process;response to stimulus	antioxidant activity;catalytic activity;metal ion binding;protein binding;structural molecule activity	7837	ENSG00000130508.10	PXDN	EGF/EGFR Signaling Pathway		-1.7452
NP_005397.1	cell death;cell organization and biogenesis;cellular component movement;metabolic process;regulation of biological process;response to stimulus;transport	catalytic activity;metal ion binding;motor activity;nucleotide binding;protein binding	6093	ENSG00000067900.7	ROCK1	Androgen receptor signaling pathway; Chemokine signaling pathway; AGE/RAGE pathway; Leptin signaling pathway; G13 Signaling Pathway; TGF-beta Signaling Pathway; Integrin-mediated Cell Adhesion; Regulation of Actin Cytoskeleton; Regulation of Microtubule Cytoskeleton; VEGFA-VEGFR2 Signaling Pathway; Pathogenic Escherichia coli infection; MicroRNAs in cardiomyocyte hypertrophy; EGF/EGFR Signaling P…	Vascular smooth muscle contraction; Shigellosis; Sphingolipid signaling pathway; Proteoglycans in cancer; MicroRNAs in cancer; cAMP signaling pathway; Regulation of actin cytoskeleton; Pathways in cancer; Chemokine signaling pathway; cGMP-PKG signaling pathway; Leukocyte transendothelial migration; Pathogenic Escherichia coli infection; Salmonella infection; TGF-beta signaling pathway; Platelet a…	1.502		NP_001167448.1	cell organization and biogenesis;cellular component movement;coagulation;metabolic process;regulation of biological process;transport	protein binding	55604		LRRC16A			-1.7452
NP_057085.2	metabolic process	protein binding;RNA binding	51096	ENSG00000011260.13	UTP18		Ribosome biogenesis in eukaryotes	1.502		NP_003474.1	cell communication;cell differentiation;cell division;cell organization and biogenesis;cell proliferation;development;metabolic process;regulation of biological process;response to stimulus	catalytic activity;DNA binding;protein binding	8091	ENSG00000149948.13	HMGA2	Mesodermal Commitment Pathway	MicroRNAs in cancer; Transcriptional misregulation in cancer	-1.74216
NP_065878.1			57587	ENSG00000164323.12	CFAP97			1.501		NP_000182.2	cell organization and biogenesis;metabolic process;response to stimulus	catalytic activity;metal ion binding;protein binding	3155	ENSG00000117305.14	HMGCL	Synthesis and Degradation of Ketone Bodies; Amino Acid metabolism	Valine, leucine and isoleucine degradation; Butanoate metabolism; Synthesis and degradation of ketone bodies; Metabolic pathways; Peroxisome	-1.74216
XP_005272318.1	cell differentiation;metabolic process;regulation of biological process	catalytic activity;nucleotide binding;protein binding	1487		CTBP1	Wnt Signaling Pathway and Pluripotency; Wnt Signaling Pathway Netpath		1.5		NP_004214.1	metabolic process;regulation of biological process;response to stimulus	catalytic activity;protein binding	9246	ENSG00000156587.15	UBE2L6	Parkin-Ubiquitin Proteasomal System pathway; Parkinsons Disease Pathway	Ubiquitin mediated proteolysis; Parkinson's disease	-1.74216
NP_001127853.1	cell communication;metabolic process;regulation of biological process;response to stimulus;transport	enzyme regulator activity;protein binding	9779	ENSG00000131374.14	TBC1D5			1.5		NP_066272.1	regulation of biological process;response to stimulus	metal ion binding;protein binding	9124	ENSG00000107438.8	PDLIM1			-1.73913
NP_001188306.1	metabolic process	catalytic activity;protein binding	501		ALDH7A1			1.498		NP_789845.1	metabolic process	catalytic activity;metal ion binding	27068	ENSG00000138777.19	PPA2		Oxidative phosphorylation	-1.73913
XP_016877050.1	cell organization and biogenesis;metabolic process;regulation of biological process	catalytic activity;DNA binding	5926		ARID4A			1.497		NP_705898.1		protein binding	144402	ENSG00000139117.13	CPNE8			-1.73913
NP_055871.1	metabolic process;regulation of biological process;response to stimulus	protein binding;RNA binding	23076	ENSG00000160208.12	RRP1B			1.497		NP_002209.2	defense response;metabolic process;regulation of biological process;response to stimulus;transport	enzyme regulator activity;protein binding	3700	ENSG00000055955.15	ITIH4			-1.73913
NP_001293009.1	metabolic process;regulation of biological process	catalytic activity;metal ion binding;protein binding	4008	ENSG00000136153.19	LMO7		Adherens junction	1.496		NP_001317592.1	metabolic process;regulation of biological process;response to stimulus	catalytic activity;protein binding	3157	ENSG00000112972.14	HMGCS1	SREBF and miR33 in cholesterol and lipid homeostasis; Endochondral Ossification; Sterol Regulatory Element-Binding Proteins (SREBP) signalling; Cholesterol Biosynthesis	Valine, leucine and isoleucine degradation; Synthesis and degradation of ketone bodies; Metabolic pathways; Butanoate metabolism; Terpenoid backbone biosynthesis	-1.73913
NP_006092.1	cell division;cell organization and biogenesis;metabolic process;regulation of biological process;transport	protein binding;structural molecule activity;transporter activity	10403	ENSG00000080986.12	NDC80			1.496		NP_000425.1	metabolic process;transport	catalytic activity;protein binding	4758	ENSG00000234343.6; ENSG00000227129.6; ENSG00000223957.6; ENSG00000234846.7; ENSG00000184494.8; ENSG00000227315.7; ENSG00000204386.10; ENSG00000228691.6	NEU1	Regulation of toll-like receptor signaling pathway	Sphingolipid metabolism; Lysosome; Other glycan degradation	-1.73913
NP_001257330.1	metabolic process;regulation of biological process;response to stimulus	DNA binding;metal ion binding;protein binding;receptor activity;signal transducer activity	6257	ENSG00000228333.9; ENSG00000204231.10; ENSG00000231321.9; ENSG00000227322.11; ENSG00000235712.10; ENSG00000206289.11	RXRB	Vitamin D Metabolism; Nuclear Receptors; PPAR signaling pathway; Vitamin A and Carotenoid Metabolism		1.495		NP_004827.4	cell communication;cell organization and biogenesis;metabolic process;regulation of biological process;response to stimulus;transport	catalytic activity;nucleotide binding;protein binding	9451	ENSG00000172071.11	EIF2AK3	Photodynamic therapy-induced unfolded protein response; VEGFA-VEGFR2 Signaling Pathway; Translation Factors; Alzheimers Disease	Measles; Protein processing in endoplasmic reticulum; Influenza A; Alzheimer's disease; Herpes simplex infection; Non-alcoholic fatty liver disease (NAFLD); Apoptosis; Epstein-Barr virus infection; Hepatitis C	-1.73913
NP_003130.2	cell organization and biogenesis;transport	catalytic activity;nucleotide binding;RNA binding	6734	ENSG00000182934.11	SRPR		Protein export	1.494		XP_005246698.1	cell organization and biogenesis;coagulation;regulation of biological process;response to stimulus;transport	enzyme regulator activity;protein binding	5270		SERPINE2			-1.73611
XP_005271923.1	cell organization and biogenesis;metabolic process;regulation of biological process	catalytic activity;DNA binding;nucleotide binding;protein binding	1105		CHD1			1.494		NP_001273494.1			9764	ENSG00000135709.12	KIAA0513			-1.7331
XP_016873817.1			79832		QSER1			1.494		NP_002622.2	metabolic process	catalytic activity	5226	ENSG00000142657.20	PGD	NRF2 pathway; Pentose Phosphate Pathway	Pentose phosphate pathway; Carbon metabolism; Metabolic pathways; Glutathione metabolism	-1.7301
NP_001289978.1	regulation of biological process;response to stimulus	metal ion binding;protein binding	10627	ENSG00000101608.12	MYL12A			1.493		NP_003335.1	metabolic process	catalytic activity;nucleotide binding;protein binding	7328	ENSG00000186591.11	UBE2H		Ubiquitin mediated proteolysis	-1.7301
NP_060139.2	cell division;cell organization and biogenesis	catalytic activity;DNA binding;nucleotide binding;protein binding	54821	ENSG00000186871.6	ERCC6L			1.493		NP_005524.2	regulation of biological process;response to stimulus	protein binding	3430	ENSG00000068079.7	IFI35			-1.7301
NP_659419.3	metabolic process	metal ion binding;protein binding;RNA binding	196441	ENSG00000133858.15	ZFC3H1			1.491		NP_006254.1	metabolic process;regulation of biological process;response to stimulus;transport	enzyme regulator activity;protein binding	5720	ENSG00000092010.14	PSME1	Proteasome Degradation	Proteasome; Antigen processing and presentation	-1.72712
NP_001941.2	cell differentiation;cell organization and biogenesis;cellular homeostasis;metabolic process;regulation of biological process;response to stimulus	DNA binding;protein binding	1874	ENSG00000205250.8	E2F4	Cell Cycle; Adipogenesis; G1 to S cell cycle control; TGF-beta Signaling Pathway	TGF-beta signaling pathway; Cell cycle	1.491		NP_001893.2	cell organization and biogenesis;metabolic process;regulation of biological process;response to stimulus	catalytic activity;protein binding	1491	ENSG00000116761.11	CTH	Trans-sulfuration and one carbon metabolism; Vitamin B12 Metabolism; Selenium Micronutrient Network; Amino Acid metabolism; Trans-sulfuration pathway; Folate Metabolism; One carbon metabolism and related pathways	Selenocompound metabolism; Cysteine and methionine metabolism; Biosynthesis of amino acids; Glycine, serine and threonine metabolism; Metabolic pathways	-1.72712
NP_777571.1		protein binding	157638	ENSG00000168672.3	FAM84B			1.491		NP_055512.1	regulation of biological process	protein binding	9722	ENSG00000198929.12	NOS1AP	Sudden Infant Death Syndrome (SIDS) Susceptibility Pathways	Circadian entrainment	-1.72712
NP_002964.3	cell organization and biogenesis;metabolic process;regulation of biological process;transport	protein binding;RNA binding	6311	ENSG00000204842.14	ATXN2	EGF/EGFR Signaling Pathway; Parkinsons Disease Pathway		1.49		NP_000840.2	metabolic process;response to stimulus	catalytic activity;protein binding	2947	ENSG00000134202.10	GSTM3	NRF2 pathway; Exercise-induced Circadian Regulation; Metapathway biotransformation	Platinum drug resistance; Metabolism of xenobiotics by cytochrome P450; Drug metabolism - cytochrome P450; Chemical carcinogenesis; Glutathione metabolism	-1.72414
XP_005257355.1	cell organization and biogenesis;metabolic process		339287	ENSG00000188895.11	MSL1			1.489		NP_001271271.1	metabolic process;response to stimulus	catalytic activity	154807	ENSG00000196715.5	VKORC1L1			-1.72414
XP_011541156.1	metabolic process;regulation of biological process	protein binding	4863		NPAT	Retinoblastoma (RB) in Cancer		1.488		NP_001341088.1	cell organization and biogenesis;metabolic process;regulation of biological process;response to stimulus;transport	catalytic activity;nucleotide binding;protein binding	2181	ENSG00000123983.13	ACSL3	Mitochondrial LC-Fatty Acid Beta-Oxidation; Fatty Acid Beta Oxidation; PPAR signaling pathway; Fatty Acid Biosynthesis	Metabolic pathways; Fatty acid degradation; Fatty acid metabolism; Fatty acid biosynthesis; Peroxisome; Adipocytokine signaling pathway; PPAR signaling pathway	-1.72117
NP_001157750.1	metabolic process;transport	transporter activity	2542		SLC37A4			1.488		NP_001005353.1	metabolic process;response to stimulus	catalytic activity;nucleotide binding	205	ENSG00000162433.14	AK4		Purine metabolism; Thiamine metabolism; Metabolic pathways	-1.71821
XP_005249096.1	cell organization and biogenesis;metabolic process	DNA binding;protein binding	3017		HIST1H2BD			1.488		NP_001129419.1	metabolic process	catalytic activity;protein binding	81605	ENSG00000167118.10	URM1			-1.71821
NP_001004304.1	metabolic process;regulation of biological process	metal ion binding	283337	ENSG00000139651.10	ZNF740			1.487		XP_006715516.1	cellular homeostasis;regulation of biological process;transport	enzyme regulator activity;protein binding	25998		IBTK			-1.71821
NP_694988.3		protein binding	254427	ENSG00000148426.12	PROSER2			1.486		NP_000867.2	cell organization and biogenesis;regulation of biological process;response to stimulus;transport	catalytic activity;protein binding;receptor activity;signal transducer activity;transporter activity	3482		IGF2R		Lysosome; Endocytosis	-1.71527
NP_008894.2	metabolic process;regulation of biological process	DNA binding;metal ion binding	7570	ENSG00000165512.4	ZNF22			1.486		NP_001310245.1	cell organization and biogenesis;cellular homeostasis;metabolic process;regulation of biological process;response to stimulus;transport	catalytic activity;metal ion binding;nucleotide binding;protein binding	7052	ENSG00000198959.11	TGM2		Huntington's disease	-1.71527
NP_001140171.1	development;regulation of biological process	RNA binding	9904	ENSG00000122965.10	RBM19			1.486		NP_001186600.1	metabolic process	metal ion binding;protein binding	813	ENSG00000128595.16	CALU	NOTCH1 regulation of human endothelial cell calcification		-1.71527
NP_001892.1	cell communication;cell differentiation;cell proliferation;cellular component movement;metabolic process;regulation of biological process;response to stimulus;transport	protein binding	1490		CTGF	VEGFA-VEGFR2 Signaling Pathway	Hippo signaling pathway	1.485		NP_005167.2	cell organization and biogenesis;metabolic process;transport	catalytic activity;transporter activity	517	ENSG00000135390.17	ATP5G2	Electron Transport Chain; Oxidative phosphorylation		-1.71527
NP_006344.1		DNA binding;protein binding	10473	ENSG00000182952.4	HMGN4			1.485		NP_001121113.1	cell differentiation;cell organization and biogenesis	protein binding;structural molecule activity	3914	ENSG00000196878.14	LAMB3	Alpha 6 Beta 4 signaling pathway; Focal Adhesion; Focal Adhesion-PI3K-Akt-mTOR-signaling pathway	Small cell lung cancer; Pathways in cancer; PI3K-Akt signaling pathway; Focal adhesion; Amoebiasis; ECM-receptor interaction; Toxoplasmosis	-1.71233
NP_001119584.1	cell communication;cell death;cell differentiation;cell organization and biogenesis;cell proliferation;development;metabolic process;regulation of biological process;response to stimulus	catalytic activity;DNA binding;metal ion binding;nucleotide binding;protein binding;RNA binding	7157	ENSG00000141510.16	TP53	Apoptosis Modulation and Signaling; Copper homeostasis; Fluoropyrimidine Activity; Spinal Cord Injury; ErbB Signaling Pathway; Metastatic brain tumor; Wnt Signaling Pathway and Pluripotency; miRNA Regulation of DNA Damage Response; TGF-beta Signaling Pathway; DNA Damage Response (only ATM dependent); Cell Cycle; Bladder Cancer; G1 to S cell cycle control; Retinoblastoma (RB) in Cancer; Pathways A…	Chronic myeloid leukemia; Prostate cancer; Measles; PI3K-Akt signaling pathway; Central carbon metabolism in cancer; Breast cancer; Transcriptional misregulation in cancer; Endocrine resistance; Non-small cell lung cancer; Apoptosis; Thyroid cancer; Epstein-Barr virus infection; Glioma; Bladder cancer; Platinum drug resistance; Pancreatic cancer; Pathways in cancer; Sphingolipid signaling pathway…	1.485		NP_001291672.1	cell death;cell organization and biogenesis;metabolic process;regulation of biological process;response to stimulus	catalytic activity;nucleotide binding;protein binding	9748	ENSG00000065613.13	SLK			-1.71233
NP_004044.3	cell differentiation;cell proliferation;metabolic process	protein binding;RNA binding	705	ENSG00000112578.9	BYSL			1.485		NP_003678.2	cell organization and biogenesis	metal ion binding;protein binding	8572	ENSG00000131435.12	PDLIM4			-1.71233
XP_016865124.1	cell growth;cell organization and biogenesis;regulation of biological process;response to stimulus;transport	protein binding;structural molecule activity	55914		ERBB2IP	NLR Proteins		1.484		NP_001296122.1	cell organization and biogenesis;cellular component movement;development;metabolic process;regulation of biological process;response to stimulus	catalytic activity;nucleotide binding;protein binding;receptor activity;signal transducer activity	2048	ENSG00000133216.16	EPHB2	Regulation of Microtubule Cytoskeleton; Transcriptional activation by NRF2; NLR Proteins	Axon guidance	-1.71233
NP_001460.1	cell organization and biogenesis;defense response;metabolic process;regulation of biological process;response to stimulus;transport	catalytic activity;DNA binding;nucleotide binding;protein binding;RNA binding	2547	ENSG00000196419.12	XRCC6	Non-homologous end joining	Non-homologous end-joining	1.483		XP_006723661.1	regulation of biological process	enzyme regulator activity;protein binding	57186		RALGAPA2			-1.71233
NP_057143.1	metabolic process	catalytic activity;protein binding	51645	ENSG00000137168.7	PPIL1		Spliceosome	1.483		NP_001340778.1			84187	ENSG00000157600.11	TMEM164			-1.71233
NP_054891.2	metabolic process;regulation of biological process	catalytic activity;protein binding	29085	ENSG00000054148.17	PHPT1			1.482		NP_003246.1	cell organization and biogenesis;regulation of biological process;response to stimulus;transport	enzyme regulator activity;metal ion binding;protein binding	7077	ENSG00000035862.12	TIMP2	Angiogenesis; Matrix Metalloproteinases; IL1 and megakaryocytes in obesity		-1.7094
NP_001129580.2			203069		R3HCC1			1.482		NP_116265.1	cell organization and biogenesis;cellular component movement;metabolic process;regulation of biological process;response to stimulus	metal ion binding;protein binding	84962	ENSG00000129474.15	AJUBA	Interleukin-1 Induced Activation of NF-kappa-B	Hippo signaling pathway; Hippo signaling pathway -multiple species	-1.7094
NP_061943.2	cell organization and biogenesis;metabolic process	catalytic activity;nucleotide binding;RNA binding	54555	ENSG00000105671.11	DDX49			1.481		NP_001335099.1	regulation of biological process;response to stimulus	DNA binding;protein binding	23558	ENSG00000132471.11	WBP2			-1.7094
NP_003281.1	cell differentiation;cell organization and biogenesis;cellular component movement	metal ion binding;protein binding;structural molecule activity	7171	ENSG00000167460.14	TPM4	Striated Muscle Contraction	Cardiac muscle contraction; Hypertrophic cardiomyopathy (HCM); Dilated cardiomyopathy; Adrenergic signaling in cardiomyocytes	1.481		NP_008955.1	metabolic process;regulation of biological process;transport	catalytic activity;protein binding	11070	ENSG00000126062.3	TMEM115			-1.7094
NP_065757.1		RNA binding	57466	ENSG00000156304.14	SCAF4			1.48		NP_808211.1	metabolic process;regulation of biological process;response to stimulus	catalytic activity;protein binding	8612	ENSG00000141934.9	PPAP2C	Triacylglyceride Synthesis		-1.7094
NP_115569.2	metabolic process		84153	ENSG00000172922.8	RNASEH2C		DNA replication	1.479		NP_001309294.1	cellular homeostasis;metabolic process;regulation of biological process	catalytic activity;nucleotide binding;protein binding	3098		HK1	Photodynamic therapy-induced HIF-1 survival signaling; Glycolysis and Gluconeogenesis; Cori Cycle; Glucuronidation		-1.70358
NP_002721.1	cell communication;cell organization and biogenesis;cellular homeostasis;coagulation;metabolic process;regulation of biological process;response to stimulus	catalytic activity;metal ion binding;nucleotide binding;protein binding	5566	ENSG00000072062.13	PRKACA	IL-3 Signaling Pathway; Common Pathways Underlying Drug Addiction; Sterol Regulatory Element-Binding Proteins (SREBP) signalling; Follicle Stimulating Hormone (FSH) signaling pathway; Nicotine Activity on Dopaminergic Neurons; Sudden Infant Death Syndrome (SIDS) Susceptibility Pathways; Endochondral Ossification; Myometrial Relaxation and Contraction Pathways; G Protein Signaling Pathways; Mesode…	Longevity regulating pathway - multiple species; Epstein-Barr virus infection; Insulin secretion; Proteoglycans in cancer; Vibrio cholerae infection; Longevity regulating pathway; Viral carcinogenesis; Bile secretion; Pathways in cancer; Melanogenesis; GABAergic synapse; Regulation of lipolysis in adipocytes; Insulin signaling pathway; Circadian entrainment; Glucagon signaling pathway; Vasopressi…	1.479		NP_060895.1	cell organization and biogenesis;defense response;metabolic process;response to stimulus	catalytic activity;metal ion binding;nucleotide binding;protein binding	55361	ENSG00000155252.13	PI4K2A	Wnt Signaling Pathway Netpath	Inositol phosphate metabolism; Metabolic pathways; Phosphatidylinositol signaling system	-1.70358
NP_005528.4	cell organization and biogenesis;regulation of biological process	metal ion binding;protein binding	3621	ENSG00000153487.12	ING1	Senescence and Autophagy in Cancer		1.479		NP_001258851.1	metabolic process	catalytic activity	23478	ENSG00000140612.13	SEC11A			-1.70358
NP_001129058.1		protein binding	134553	ENSG00000181904.8	C5orf24			1.478		NP_005872.2	metabolic process	catalytic activity;nucleotide binding;protein binding	10295	ENSG00000103507.13	BCKDK			-1.70358
NP_057452.1	metabolic process	catalytic activity;protein binding	51477	ENSG00000105655.18	ISYNA1		Metabolic pathways; Inositol phosphate metabolism	1.478		NP_116246.2	metabolic process;regulation of biological process	catalytic activity;protein binding	114294	ENSG00000103642.11	LACTB			-1.70068
NP_004026.2	metabolic process;regulation of biological process	catalytic activity;nucleotide binding;protein binding	51	ENSG00000161533.11	ACOX1	PPAR signaling pathway; Estrogen Receptor Pathway	alpha-Linolenic acid metabolism; Peroxisome; Metabolic pathways; Fatty acid degradation; cAMP signaling pathway; PPAR signaling pathway; Fatty acid metabolism; Biosynthesis of unsaturated fatty acids	1.478		XP_005268638.1	metabolic process;response to stimulus;transport	protein binding	10956		OS9			-1.70068
NP_653265.3		protein binding	143684	ENSG00000077458.12	FAM76B			1.478		NP_065695.1	regulation of biological process;response to stimulus	signal transducer activity	56674	ENSG00000175348.10	TMEM9B			-1.70068
NP_065699.1	cell differentiation;development;regulation of biological process;response to stimulus	protein binding	57045	ENSG00000128791.11	TWSG1	Mesodermal Commitment Pathway		1.477		NP_060582.1	transport	transporter activity	55151	ENSG00000095209.11	TMEM38B			-1.70068
NP_612361.1		DNA binding;protein binding	90378		SAMD1			1.477		XP_011508487.1	cell organization and biogenesis;cellular component movement;regulation of biological process;response to stimulus	enzyme regulator activity;protein binding	9826		ARHGEF11			-1.70068
NP_005309.1	cell organization and biogenesis;metabolic process	DNA binding;protein binding;RNA binding	3005	ENSG00000189060.5	H1F0			1.477		NP_113651.4			83693	ENSG00000103160.11	HSDL1			-1.69779
NP_115803.1	metabolic process;regulation of biological process;response to stimulus		84441	ENSG00000184384.13	MAML2	Notch Signaling Pathway; Canonical and Non-canonical Notch signaling	Notch signaling pathway; Th1 and Th2 cell differentiation	1.474		NP_612396.1	metabolic process;transport	catalytic activity	92579	ENSG00000141349.8	G6PC3		FoxO signaling pathway; Metabolic pathways; Glucagon signaling pathway; Adipocytokine signaling pathway; Glycolysis / Gluconeogenesis; Starch and sucrose metabolism; PI3K-Akt signaling pathway; Galactose metabolism; Insulin resistance; Insulin signaling pathway; Carbohydrate digestion and absorption; AMPK signaling pathway	-1.69779
XP_011519396.1	metabolic process;regulation of biological process;response to stimulus	catalytic activity;protein binding	55757		UGGT2			1.474		NP_004519.1	metabolic process;response to stimulus	antioxidant activity;catalytic activity;protein binding	4259	ENSG00000143198.12	MGST3	Metapathway biotransformation; NRF2 pathway	Chemical carcinogenesis; Glutathione metabolism; Drug metabolism - cytochrome P450; Platinum drug resistance; Metabolism of xenobiotics by cytochrome P450	-1.69492
NP_001007552.2			101060211; 728911; 441521; 541465; 102723631	ENSG00000278289.4; ENSG00000273696.4; ENSG00000228836.8	CT45A7			1.474		XP_011536674.2	metabolic process;regulation of biological process	catalytic activity;nucleotide binding;protein binding	4598		MVK	Cholesterol Biosynthesis		-1.69492
NP_057715.2	metabolic process;regulation of biological process	DNA binding;protein binding	94104	ENSG00000159086.14	GCFC1			1.473		NP_001229757.1	metabolic process;regulation of biological process	catalytic activity;protein binding	60481	ENSG00000012660.13	ELOVL5			-1.69492
NP_075045.2	metabolic process	catalytic activity;metal ion binding;nucleotide binding;RNA binding	64895	ENSG00000115421.12	PAPOLG		mRNA surveillance pathway	1.473		NP_002618.1	metabolic process	catalytic activity;metal ion binding;nucleotide binding;protein binding	5214	ENSG00000067057.16	PFKP	Glycolysis and Gluconeogenesis; Cori Cycle	Biosynthesis of amino acids; Pentose phosphate pathway; Central carbon metabolism in cancer; Glycolysis / Gluconeogenesis; Thyroid hormone signaling pathway; Metabolic pathways; Carbon metabolism; RNA degradation; AMPK signaling pathway; Fructose and mannose metabolism; Galactose metabolism	-1.69205
NP_001164015.1	cell communication;cell death;metabolic process;regulation of biological process;response to stimulus	catalytic activity;enzyme regulator activity;protein binding;signal transducer activity	192111		PGAM5			1.472		NP_001598.1	metabolic process;transport	catalytic activity;protein binding	30	ENSG00000060971.17	ACAA1	Amino Acid metabolism; PPAR signaling pathway; PPAR Alpha Pathway	Fatty acid metabolism; alpha-Linolenic acid metabolism; Fatty acid degradation; Valine, leucine and isoleucine degradation; Biosynthesis of unsaturated fatty acids; Peroxisome; Metabolic pathways; PPAR signaling pathway	-1.69205
NP_001276049.1		metal ion binding;protein binding;RNA binding	84186	ENSG00000147905.17	ZCCHC7		RNA degradation	1.472		NP_003944.1	cell communication;regulation of biological process;response to stimulus	protein binding;structural molecule activity	9019	ENSG00000197965.11	MPZL1		Cell adhesion molecules (CAMs)	-1.69205
NP_001618.2	cell growth;cellular component movement;regulation of biological process;response to stimulus	protein binding	214	ENSG00000170017.12	ALCAM		Cell adhesion molecules (CAMs)	1.471		NP_937790.2	metabolic process	catalytic activity	116236	ENSG00000168792.4	ABHD15			-1.69205
XP_005260061.1	cell organization and biogenesis;regulation of biological process	metal ion binding;protein binding	58525		WIZ			1.471		XP_016874952.1	regulation of biological process;response to stimulus		51768		TM7SF3			-1.69205
XP_016873257.1	cell differentiation;cell organization and biogenesis;cellular homeostasis;metabolic process;regulation of biological process;response to stimulus	catalytic activity;DNA binding;protein binding	4221		MEN1	Cell Cycle		1.47		NP_777569.1	transport		153339	ENSG00000174695.9	TMEM167A			-1.68919
NP_077003.1		protein binding;RNA binding	79080	ENSG00000110104.11	CCDC86			1.47		NP_075067.2	cell differentiation;cell organization and biogenesis;cellular homeostasis;metabolic process;regulation of biological process;transport	protein binding	65082	ENSG00000139719.9	VPS33A			-1.68919
NP_001191676.1	cell organization and biogenesis;cellular homeostasis;metabolic process;regulation of biological process;response to stimulus	catalytic activity;DNA binding;enzyme regulator activity;nucleotide binding;protein binding	5981	ENSG00000035928.15	RFC1	miRNA Regulation of DNA Damage Response; DNA Replication; DNA Damage Response; Mismatch repair	Mismatch repair; Nucleotide excision repair; DNA replication	1.47		NP_001280014.1	metabolic process;regulation of biological process	catalytic activity	669	ENSG00000172331.11	BPGM		Glycolysis / Gluconeogenesis; Metabolic pathways; Glycine, serine and threonine metabolism	-1.68919
NP_002130.2	cell differentiation;cell organization and biogenesis;metabolic process;regulation of biological process;response to stimulus	DNA binding;protein binding;RNA binding	27316	ENSG00000147274.14	RBMX	mRNA Processing	Spliceosome	1.469		NP_004902.1	cellular homeostasis;metabolic process;regulation of biological process;response to stimulus;transport	catalytic activity;metal ion binding;protein binding;RNA binding	9601	ENSG00000155660.10	PDIA4		Protein processing in endoplasmic reticulum; Thyroid hormone synthesis; Vibrio cholerae infection	-1.68634
NP_777591.3		protein binding	253635	ENSG00000152133.14	CCDC75			1.469		XP_016883516.1	cell communication;cell organization and biogenesis;cell proliferation;cellular component movement;defense response;metabolic process;regulation of biological process;response to stimulus;transport	catalytic activity;nucleotide binding;protein binding	6714	ENSG00000197122.11	SRC	Androgen receptor signaling pathway; Follicle Stimulating Hormone (FSH) signaling pathway; Robo4 and VEGF Signaling Pathways Crosstalk; Human Thyroid Stimulating Hormone (TSH) signaling pathway; Amplification and Expansion of Oncogenic Pathways as Metastatic Traits; ErbB Signaling Pathway; Aryl Hydrocarbon Receptor Pathway; EPO Receptor Signaling; Regulation of Microtubule Cytoskeleton; TGF-beta …		-1.68634
NP_001002926.1	metabolic process;regulation of biological process	catalytic activity	221830	ENSG00000105849.5	TWISTNB		Purine metabolism; Pyrimidine metabolism; RNA polymerase; Metabolic pathways	1.469		XP_016870749.1	metabolic process	catalytic activity;protein binding	883		CCBL1			-1.68634
XP_005254648.1	regulation of biological process;response to stimulus	metal ion binding;protein binding;RNA binding	64397		ZFP106			1.468		NP_001489.1	cell organization and biogenesis;cellular homeostasis;metabolic process;regulation of biological process;response to stimulus	catalytic activity;metal ion binding;nucleotide binding;protein binding	2729	ENSG00000001084.10	GCLC	One carbon metabolism and related pathways; Photodynamic therapy-induced NFE2L2 (NRF2) survival signaling; Aryl Hydrocarbon Receptor; Oxidative Stress; Transcriptional activation by NRF2; NRF2 pathway; Apoptosis-related network due to altered Notch3 in ovarian cancer; Trans-sulfuration and one carbon metabolism; Glutathione metabolism	Glutathione metabolism; Metabolic pathways; Cysteine and methionine metabolism	-1.6835
NP_001306935.1	cell organization and biogenesis;cell proliferation;cellular component movement;regulation of biological process;response to stimulus;transport	enzyme regulator activity;metal ion binding;protein binding	29127		RACGAP1	Signal Transduction of S1P Receptor; Wnt Signaling Pathway and Pluripotency		1.468		NP_002659.1	regulation of biological process;response to stimulus;transport	protein binding;transporter activity	5355	ENSG00000102007.10	PLP2			-1.6835
NP_005312.1	cell organization and biogenesis;metabolic process;regulation of biological process	DNA binding;metal ion binding;nucleotide binding;protein binding;RNA binding	3008	ENSG00000168298.6	HIST1H1E	Pathways Affected in Adenoid Cystic Carcinoma		1.468		NP_060416.1	metabolic process	catalytic activity;metal ion binding	55033	ENSG00000106080.10	FKBP14			-1.6835
NP_444251.1	metabolic process;regulation of biological process	catalytic activity;metal ion binding	80829	ENSG00000186660.14	ZFP91			1.468		NP_065779.1	metabolic process;transport	metal ion binding;protein binding	57488	ENSG00000117868.15	ESYT2			-1.68067
XP_005253658.1		RNA binding	65117		RSRC2			1.468		NP_009006.2	metabolic process		11152	ENSG00000196998.17	WDR45			-1.68067
NP_055318.2	metabolic process;regulation of biological process	protein binding;RNA binding	27340	ENSG00000120800.4	UTP20			1.468		NP_061332.2	cell death;cell differentiation;cellular component movement;metabolic process;transport		55973	ENSG00000075790.10; ENSG00000283852.1	BCAP29			-1.68067
NP_060549.4	metabolic process	RNA binding	55133	ENSG00000068784.12	SRBD1			1.467		NP_001310435.1	regulation of biological process;response to stimulus	protein binding;receptor activity;signal transducer activity	9180		OSMR	Oncostatin M Signaling Pathway		-1.67785
NP_031384.1	cell differentiation;cell organization and biogenesis;regulation of biological process	DNA binding;metal ion binding;protein binding	22823	ENSG00000143033.17	MTF2	Copper homeostasis; Mesodermal Commitment Pathway; Interactome of polycomb repressive complex 2 (PRC2)		1.465		NP_001686.1	cellular homeostasis;regulation of biological process;response to stimulus;transport	catalytic activity;protein binding;transporter activity	528	ENSG00000155097.11	ATP6V1C1		Vibrio cholerae infection; Phagosome; Synaptic vesicle cycle; Metabolic pathways; mTOR signaling pathway; Collecting duct acid secretion; Rheumatoid arthritis; Epithelial cell signaling in Helicobacter pylori infection; Oxidative phosphorylation	-1.67785
NP_114172.1	cell division;cell organization and biogenesis;metabolic process;regulation of biological process;response to stimulus	catalytic activity;enzyme regulator activity;protein binding	891	ENSG00000134057.14	CCNB1	miRNA Regulation of DNA Damage Response; DNA Damage Response; Retinoblastoma (RB) in Cancer; G1 to S cell cycle control; AMP-activated Protein Kinase (AMPK) Signaling; ATM Signaling Pathway; Cell Cycle	p53 signaling pathway; FoxO signaling pathway; Oocyte meiosis; Progesterone-mediated oocyte maturation; Cell cycle	1.465		NP_005079.2	metabolic process;regulation of biological process;response to stimulus	protein binding;RNA binding	8227	ENSG00000197976.11	AKAP17A			-1.67785
NP_003065.3	cell organization and biogenesis;metabolic process;regulation of biological process;response to stimulus	DNA binding;protein binding	6599	ENSG00000173473.10	SMARCC1			1.465		NP_001121089.1	cell organization and biogenesis;cellular homeostasis;metabolic process;regulation of biological process;transport	catalytic activity;protein binding;RNA binding	226	ENSG00000149925.17	ALDOA	Glycolysis and Gluconeogenesis; Sudden Infant Death Syndrome (SIDS) Susceptibility Pathways	Fructose and mannose metabolism; Metabolic pathways; Pentose phosphate pathway; HIF-1 signaling pathway; Biosynthesis of amino acids; Glycolysis / Gluconeogenesis; Carbon metabolism	-1.67504
NP_001265488.1	metabolic process;regulation of biological process	DNA binding;metal ion binding	100131017	ENSG00000205903.6	ZNF316			1.464		NP_001313508.1	cell organization and biogenesis;regulation of biological process;transport	protein binding	8417	ENSG00000079950.13	STX7		SNARE interactions in vesicular transport; Phagosome	-1.67504
NP_006800.2	transport	protein binding	10953	ENSG00000025772.7	TOMM34			1.464		NP_061877.1	metabolic process;regulation of biological process	catalytic activity;metal ion binding;protein binding	54467	ENSG00000001629.9	ANKIB1			-1.67504
NP_005906.2	metabolic process	catalytic activity;DNA binding;nucleotide binding;protein binding	4175	ENSG00000076003.4	MCM6	DNA Replication; G1 to S cell cycle control; Retinoblastoma (RB) in Cancer; Cell Cycle	Cell cycle; DNA replication	1.463		NP_004153.2	cell organization and biogenesis;coagulation;metabolic process;regulation of biological process;response to stimulus;transport	catalytic activity;nucleotide binding;protein binding	5868	ENSG00000144566.10	RAB5A	Amyotrophic lateral sclerosis (ALS); VEGFA-VEGFR2 Signaling Pathway; EGF/EGFR Signaling Pathway	Amoebiasis; Ras signaling pathway; Phagosome; Endocytosis; Amyotrophic lateral sclerosis (ALS); Tuberculosis; Vasopressin-regulated water reabsorption	-1.67504
NP_001015877.1	metabolic process;regulation of biological process	DNA binding;metal ion binding;protein binding;RNA binding	84295	ENSG00000156531.16	PHF6	Mesodermal Commitment Pathway		1.463		NP_075069.3	cell organization and biogenesis;regulation of biological process;response to stimulus		65084	ENSG00000166575.16	TMEM135			-1.67504
NP_003674.1	metabolic process	RNA binding	8568	ENSG00000160214.12	RRP1			1.463		NP_002289.2	cell organization and biogenesis;cellular component movement;regulation of biological process;response to stimulus	metal ion binding;protein binding	3936	ENSG00000136167.13	LCP1			-1.67224
NP_006444.2	metabolic process	protein binding;RNA binding	10607	ENSG00000183751.14	TBL3		Ribosome biogenesis in eukaryotes	1.463		XP_005255095.1	metabolic process	catalytic activity;metal ion binding;protein binding	10423	ENSG00000103502.13	CDIPT			-1.67224
NP_001341935.1	cell growth;cell organization and biogenesis;cellular homeostasis;metabolic process;regulation of biological process;response to stimulus;transport	DNA binding;enzyme regulator activity;protein binding;RNA binding	4869	ENSG00000181163.13	NPM1			1.462		NP_002333.1	cell death;cell differentiation;defense response;development;regulation of biological process;response to stimulus	protein binding;receptor activity;signal transducer activity	4055	ENSG00000111321.10	LTBR		NF-kappa B signaling pathway; Intestinal immune network for IgA production; HIF-1 signaling pathway; HTLV-I infection; Cytokine-cytokine receptor interaction; Viral carcinogenesis	-1.67224
NP_001265048.1	metabolic process;regulation of biological process	DNA binding;metal ion binding	7745	ENSG00000198315.10	ZKSCAN8			1.462		NP_060596.2	cell organization and biogenesis;regulation of biological process;response to stimulus	protein binding;structural molecule activity	55161	ENSG00000109133.12	TMEM33			-1.66945
NP_001804.2	cell division;cell organization and biogenesis;cellular component movement;development;regulation of biological process;transport	catalytic activity;motor activity;nucleotide binding;protein binding;transporter activity	1062	ENSG00000138778.11	CENPE			1.461		NP_001138350.1	metabolic process;regulation of biological process;response to stimulus	catalytic activity;metal ion binding;protein binding	3612	ENSG00000133731.9	IMPA1	Integrated Breast Cancer Pathway		-1.66945
NP_001020419.1	metabolic process	catalytic activity;metal ion binding;protein binding;RNA binding	1854	ENSG00000128951.13	DUT		Pyrimidine metabolism; Metabolic pathways	1.461		NP_055454.1	metabolic process	protein binding	9652	ENSG00000198677.10	TTC37		RNA degradation	-1.66667
NP_006694.1	cell communication;metabolic process	catalytic activity;metal ion binding	11165	ENSG00000272325.1	NUDT3			1.461		NP_003812.1	cell death;cell proliferation;defense response;metabolic process;regulation of biological process;response to stimulus	catalytic activity;nucleotide binding;protein binding;signal transducer activity	8767	ENSG00000104312.7	RIPK2	Fas Ligand (FasL) pathway and Stress induction of Heat Shock Proteins (HSP) regulation; Nucleotide-binding Oligomerization Domain (NOD) pathway; Apoptosis-related network due to altered Notch3 in ovarian cancer; T-Cell antigen Receptor (TCR) Signaling Pathway	Tuberculosis; Shigellosis; NOD-like receptor signaling pathway; Neurotrophin signaling pathway	-1.66667
NP_000328.2	cell organization and biogenesis		6444	ENSG00000170624.13	SGCD	Arrhythmogenic Right Ventricular Cardiomyopathy		1.46		XP_016885171.1	cell organization and biogenesis	protein binding	57477		SHROOM4			-1.66667
XP_016866721.1	metabolic process;regulation of biological process;response to stimulus	DNA binding;protein binding	7020		TFAP2A	Corticotropin-releasing hormone signaling pathway		1.459		NP_004326.1	cell communication;cell proliferation;cellular component movement;defense response;development;regulation of biological process;response to stimulus;transport	enzyme regulator activity;protein binding;RNA binding;signal transducer activity;transporter activity	684	ENSG00000130303.12	BST2			-1.66389
NP_004505.2	cell differentiation;metabolic process;regulation of biological process	DNA binding;metal ion binding;protein binding	3607	ENSG00000141568.20	FOXK2			1.459		NP_001091990.1	cell death;cell differentiation;metabolic process;regulation of biological process;transport	catalytic activity;nucleotide binding;protein binding	10553	ENSG00000109854.13	HTATIP2			-1.66389
XP_005258516.1	metabolic process;regulation of biological process;response to stimulus	protein binding;RNA binding	11100		HNRNPUL1			1.459		XP_005252889.1	regulation of biological process;response to stimulus;transport	protein binding;transporter activity	23258		DENND5A			-1.66389
NP_001317099.1	cell organization and biogenesis;regulation of biological process	protein binding	2319	ENSG00000132589.15	FLOT2	Insulin Signaling; Angiopoietin Like Protein 8 Regulatory Pathway		1.459		NP_006010.2	cell communication;cell organization and biogenesis;cellular homeostasis;defense response;metabolic process;regulation of biological process;response to stimulus;transport	catalytic activity;protein binding;transporter activity	10312	ENSG00000110719.9	TCIRG1	TYROBP Causal Network	Rheumatoid arthritis; Epithelial cell signaling in Helicobacter pylori infection; Oxidative phosphorylation; Lysosome; Synaptic vesicle cycle; Metabolic pathways; Phagosome; Collecting duct acid secretion; Vibrio cholerae infection; Tuberculosis	-1.66113
NP_079170.2		protein binding;RNA binding	79954	ENSG00000115761.15	NOL10			1.459		NP_067060.2	cell differentiation;cellular homeostasis;metabolic process;regulation of biological process;response to stimulus;transport	protein binding	58515	ENSG00000113811.10	SELK	Selenium Micronutrient Network; Selenium Metabolism and Selenoproteins		-1.66113
NP_005804.1	metabolic process;regulation of biological process;response to stimulus	catalytic activity;metal ion binding;nucleotide binding;protein binding	23683	ENSG00000115825.9	PRKD3	miRs in Muscle Cell Differentiation; G Protein Signaling Pathways	Rap1 signaling pathway; Aldosterone synthesis and secretion	1.458		NP_001186846.1	metabolic process	catalytic activity;metal ion binding	5238	ENSG00000013375.15	PGM3	Glucuronidation		-1.65837
NP_037507.1	cell differentiation;cell organization and biogenesis;metabolic process;regulation of biological process	DNA binding;protein binding;RNA binding	29777	ENSG00000146109.4	ABT1			1.458		XP_005259313.1	cell death;cell organization and biogenesis;regulation of biological process	metal ion binding;protein binding	79156		PLEKHF1			-1.65837
NP_005432.1	cell organization and biogenesis;metabolic process;regulation of biological process;response to stimulus	protein binding	8208	ENSG00000159259.7	CHAF1B			1.458		NP_000193.1	metabolic process	catalytic activity;metal ion binding	3423	ENSG00000010404.17	IDS		Metabolic pathways; Lysosome; Glycosaminoglycan degradation	-1.65837
NP_001304925.1	cell organization and biogenesis;cellular component movement;metabolic process	catalytic activity;protein binding	23759	ENSG00000100023.18	PPIL2		Ubiquitin mediated proteolysis	1.458		XP_005269064.1	cell organization and biogenesis;cellular component movement;metabolic process;regulation of biological process;transport	catalytic activity;motor activity;nucleotide binding;protein binding;structural molecule activity	55605		KIF21A			-1.65563
NP_002480.1	metabolic process;transport	catalytic activity;protein binding;transporter activity	4697	ENSG00000189043.9	NDUFA4	Oxidative phosphorylation; Electron Transport Chain	Non-alcoholic fatty liver disease (NAFLD); Parkinson's disease; Metabolic pathways; Alzheimer's disease; Oxidative phosphorylation; Huntington's disease	1.457		NP_001120650.1	metabolic process	catalytic activity;metal ion binding	54872	ENSG00000174227.15	PIGG		Glycosylphosphatidylinositol (GPI)-anchor biosynthesis	-1.65563
XP_016872584.1	regulation of biological process;response to stimulus;transport	nucleotide binding;protein binding	10525		HYOU1			1.457		XP_016872946.1	cell death;cell differentiation;cell organization and biogenesis;cell proliferation;development;regulation of biological process;response to stimulus	protein binding;receptor activity	23705		CADM1			-1.65563
NP_006357.1	cell organization and biogenesis;regulation of biological process;response to stimulus	protein binding	10486	ENSG00000112186.11	CAP2	Ectoderm Differentiation; Aryl Hydrocarbon Receptor Pathway		1.457		NP_009045.2	cell differentiation;cell organization and biogenesis;cellular component movement;defense response;metabolic process;regulation of biological process;response to stimulus;transport	DNA binding;protein binding	7110	ENSG00000144747.15	TMF1			-1.65289
NP_056321.2	metabolic process	catalytic activity;nucleotide binding;protein binding	25974	ENSG00000132763.14	MMACHC		Vitamin digestion and absorption	1.455		XP_011519347.1	metabolic process;regulation of biological process	metal ion binding;RNA binding	10150		MBNL2			-1.65289
XP_016857363.1	cell organization and biogenesis	protein binding	5738		PTGFRN			1.454		NP_001156730.1	metabolic process	catalytic activity;protein binding	55793		MINDY1			-1.65289
NP_001257367.1	cell organization and biogenesis;regulation of biological process;response to stimulus	enzyme regulator activity;protein binding	10602	ENSG00000163171.7	CDC42EP3			1.454		NP_002328.1	regulation of biological process;transport	protein binding	4043	ENSG00000163956.10	LRPAP1			-1.65017
NP_001124336.1		protein binding	114825	ENSG00000170234.12	PWWP2A			1.452		NP_077271.1	cell organization and biogenesis;metabolic process;regulation of biological process;response to stimulus;transport	catalytic activity;protein binding;receptor activity	79139	ENSG00000136986.9	DERL1	Amyotrophic lateral sclerosis (ALS)	Protein processing in endoplasmic reticulum; Amyotrophic lateral sclerosis (ALS)	-1.65017
NP_001238920.1	cell organization and biogenesis;metabolic process;regulation of biological process;transport	catalytic activity;protein binding	51053	ENSG00000112312.9	GMNN	DNA Replication		1.451		NP_060367.1	metabolic process	catalytic activity	54995	ENSG00000151093.7	OXSM		Fatty acid metabolism; Fatty acid biosynthesis; Metabolic pathways; Biotin metabolism	-1.65017
NP_075384.3	metabolic process	RNA binding	65095	ENSG00000129347.19	KRI1			1.451		NP_001020114.1	metabolic process;response to stimulus	catalytic activity;protein binding	435	ENSG00000126522.16	ASL	Alanine and aspartate metabolism; Urea cycle and metabolism of amino groups	Metabolic pathways; Arginine biosynthesis; Biosynthesis of amino acids; Alanine, aspartate and glutamate metabolism	-1.65017
NP_008950.1	cell division;cell organization and biogenesis;metabolic process;regulation of biological process;transport	catalytic activity;nucleotide binding;protein binding	11065	ENSG00000175063.16	UBE2C	Gastric Cancer Network 1; Gastric cancer network 2	Ubiquitin mediated proteolysis	1.451		NP_003602.1	cell organization and biogenesis;cellular component movement;regulation of biological process	protein binding	8481	ENSG00000046651.14	OFD1			-1.65017
NP_079079.1	cell organization and biogenesis	catalytic activity;nucleotide binding;structural molecule activity	79861	ENSG00000178462.11	TUBAL3	Pathogenic Escherichia coli infection; Parkin-Ubiquitin Proteasomal System pathway	Phagosome; Pathogenic Escherichia coli infection; Apoptosis; Gap junction	1.451		NP_001337882.1			64327		LMBR1			-1.65017
NP_001304040.1	regulation of biological process;response to stimulus	metal ion binding;protein binding	55233		MOB1A			1.451		NP_001668.1	cell communication;cell organization and biogenesis;cellular component movement;cellular homeostasis;metabolic process;regulation of biological process;response to stimulus;transport	catalytic activity;enzyme regulator activity;metal ion binding;nucleotide binding;protein binding;transporter activity	481	ENSG00000143153.12	ATP1B1	Calcium Regulation in the Cardiac Cell	Proximal tubule bicarbonate reclamation; cAMP signaling pathway; cGMP-PKG signaling pathway; Gastric acid secretion; Pancreatic secretion; Insulin secretion; Protein digestion and absorption; Cardiac muscle contraction; Bile secretion; Carbohydrate digestion and absorption; Thyroid hormone synthesis; Thyroid hormone signaling pathway; Endocrine and other factor-regulated calcium reabsorption; Min…	-1.64745
NP_001159403.1	metabolic process;regulation of biological process	catalytic activity;metal ion binding;protein binding	6241	ENSG00000171848.13	RRM2	Fluoropyrimidine Activity; Retinoblastoma (RB) in Cancer; Nucleotide Metabolism; Hepatitis C and Hepatocellular Carcinoma		1.45		NP_001136070.1	metabolic process	catalytic activity;metal ion binding	8974	ENSG00000072682.18	P4HA2	Amino Acid metabolism		-1.64745
NP_071353.4	transport	RNA binding;transporter activity	63897	ENSG00000068097.14	HEATR6			1.45		NP_005185.2	cell differentiation;cell proliferation;defense response;metabolic process;regulation of biological process;response to stimulus	DNA binding;protein binding	1051	ENSG00000172216.5	CEBPB	Lung fibrosis; Differentiation of white and brown adipocyte; Oncostatin M Signaling Pathway; Folate-Alcohol and Cancer Pathway; Exercise-induced Circadian Regulation; Adipogenesis; Transcriptional activation by NRF2; White fat cell differentiation; Transcription factor regulation in adipogenesis; Sudden Infant Death Syndrome (SIDS) Susceptibility Pathways; IL17 signaling pathway; Senescence and A…	Tuberculosis; Transcriptional misregulation in cancer; TNF signaling pathway	-1.64745
XP_011511565.1	metabolic process	catalytic activity;nucleotide binding	8833		GMPS			1.45		NP_001244220.1	cellular homeostasis;transport	protein binding;transporter activity	84679	ENSG00000065923.9	SLC9A7			-1.64745
NP_877423.1	metabolic process	catalytic activity;DNA binding;nucleotide binding;protein binding	4173	ENSG00000104738.16	MCM4	Retinoblastoma (RB) in Cancer; DNA Replication; G1 to S cell cycle control; Gastric Cancer Network 1; Cell Cycle	Cell cycle; DNA replication	1.449		XP_011509661.1	transport	protein binding	54520		CCDC93			-1.64745
NP_001138467.1	development		317762	ENSG00000205476.8	CCDC85C			1.448		NP_001258074.1	metabolic process;response to stimulus	catalytic activity	10402	ENSG00000064225.12	ST3GAL6			-1.64745
NP_071732.1	cell organization and biogenesis;cellular homeostasis;metabolic process;regulation of biological process;response to stimulus;transport	catalytic activity;nucleotide binding;protein binding	23682	ENSG00000123892.11	RAB38	Endoderm Differentiation		1.447		NP_001307752.1			84058		WDR54			-1.64745
NP_055965.1	cell organization and biogenesis;regulation of biological process;response to stimulus;transport	RNA binding	23180	ENSG00000131378.13	RFTN1			1.447		NP_000629.3	cell differentiation;cell organization and biogenesis;regulation of biological process;response to stimulus;transport	protein binding;receptor activity	7448	ENSG00000109072.13	VTN	Focal Adhesion; Primary Focal Segmental Glomerulosclerosis FSGS; Inflammatory Response Pathway; Focal Adhesion-PI3K-Akt-mTOR-signaling pathway; Senescence and Autophagy in Cancer	Complement and coagulation cascades; PI3K-Akt signaling pathway; Proteoglycans in cancer; ECM-receptor interaction; Focal adhesion	-1.64474
NP_006296.1	cell organization and biogenesis;metabolic process;regulation of biological process;response to stimulus;transport	protein binding;RNA binding	8125	ENSG00000140350.15	ANP32A			1.447		NP_003379.3	metabolic process;regulation of biological process	catalytic activity;motor activity;protein binding	7461		CLIP2			-1.64204
NP_005484.2	cell organization and biogenesis;cellular component movement;metabolic process;regulation of biological process;response to stimulus	protein binding	10048	ENSG00000010017.12	RANBP9	Brain-Derived Neurotrophic Factor (BDNF) signaling pathway		1.447		NP_000934.1	metabolic process	catalytic activity;protein binding	5480	ENSG00000168938.5	PPIC			-1.64204
XP_011520947.1	cell division;metabolic process;regulation of biological process;response to stimulus	catalytic activity;nucleotide binding;protein binding;RNA binding	7329	ENSG00000103275.19	UBE2I	Androgen receptor signaling pathway; TGF-beta Signaling Pathway		1.447		NP_004272.2	cell death;metabolic process;regulation of biological process;response to stimulus	enzyme regulator activity;nucleotide binding;protein binding	9531	ENSG00000151929.9	BAG3			-1.64204
NP_001272974.1	regulation of biological process	protein binding;RNA binding	10179	ENSG00000076053.10	RBM7			1.446		NP_001341933.1			101410538	ENSG00000126005.16	MMP24-AS1			-1.63934
NP_000301.1	cell communication;cell organization and biogenesis;cellular homeostasis;metabolic process;regulation of biological process;response to stimulus;transport	catalytic activity;protein binding	5538	ENSG00000131238.16	PPT1		Metabolic pathways; Lysosome; Fatty acid metabolism; Fatty acid elongation	1.446		NP_001675.3	cellular component movement;cellular homeostasis;regulation of biological process;response to stimulus;transport	catalytic activity;enzyme regulator activity;metal ion binding;nucleotide binding;protein binding;transporter activity	493	ENSG00000058668.14	ATP2B4		Salivary secretion; Adrenergic signaling in cardiomyocytes; cAMP signaling pathway; Pancreatic secretion; cGMP-PKG signaling pathway; Calcium signaling pathway	-1.63934
NP_001305029.1	cell division;regulation of biological process;response to stimulus	protein binding	84445	ENSG00000107816.17	LZTS2			1.445		NP_000704.1	metabolic process;transport	catalytic activity	645	ENSG00000090013.9	BLVRB	NRF2 pathway	Riboflavin metabolism; Porphyrin and chlorophyll metabolism	-1.63666
NP_005429.1	cell communication;cell organization and biogenesis;defense response;metabolic process;regulation of biological process;response to stimulus	DNA binding;protein binding	8061	ENSG00000175592.8	FOSL1	Wnt Signaling Pathway; Corticotropin-releasing hormone signaling pathway; DNA Damage Response (only ATM dependent); Wnt Signaling Pathway and Pluripotency; Integrated Breast Cancer Pathway	Osteoclast differentiation; Wnt signaling pathway; HTLV-I infection	1.444		NP_001277.1	cellular homeostasis;regulation of biological process;response to stimulus;transport	nucleotide binding;transporter activity	1185		CLCN6			-1.63666
NP_053733.2	metabolic process;regulation of biological process	metal ion binding;protein binding;RNA binding	2130	ENSG00000182944.17	EWSR1			1.444		NP_000921.1	cellular component movement;coagulation;metabolic process;regulation of biological process;response to stimulus	catalytic activity;protein binding	5327	ENSG00000104368.17	PLAT	Blood Clotting Cascade; Senescence and Autophagy in Cancer; Endochondral Ossification; Selenium Micronutrient Network; NOTCH1 regulation of human endothelial cell calcification; Vitamin B12 Metabolism; Complement and Coagulation Cascades; Folate Metabolism	Complement and coagulation cascades; Transcriptional misregulation in cancer	-1.63399
NP_065101.1	cell organization and biogenesis;development;metabolic process	protein binding;RNA binding	57050	ENSG00000132467.3	UTP3			1.444		NP_001019907.1	cell proliferation;regulation of biological process;response to stimulus	protein binding	80381	ENSG00000103855.17	CD276		Cell adhesion molecules (CAMs)	-1.63399
XP_016860933.1			101060017; 101930047		LOC101060017			1.443		NP_001127704.1	cell organization and biogenesis;regulation of biological process;transport	protein binding	54664	ENSG00000106460.18	TMEM106B			-1.63399
NP_001244.1	cell differentiation;cell organization and biogenesis;metabolic process;regulation of biological process;response to stimulus	DNA binding;protein binding;RNA binding	988	ENSG00000096401.7	CDC5L		Spliceosome	1.443		NP_000420.1	cell organization and biogenesis;metabolic process	catalytic activity;metal ion binding;nucleotide binding;protein binding	4143	ENSG00000151224.12	MAT1A	Methylation Pathways; Vitamin B12 Metabolism; Folate Metabolism; One carbon metabolism and related pathways; Trans-sulfuration and one carbon metabolism; One Carbon Metabolism	Metabolic pathways; Cysteine and methionine metabolism; Biosynthesis of amino acids	-1.63399
NP_115735.2		nucleotide binding;RNA binding	84319	ENSG00000184220.11	CMSS1			1.443		NP_065753.2	metabolic process;regulation of biological process	catalytic activity	57462	ENSG00000164976.8	MYORG	Ectoderm Differentiation		-1.63399
NP_054862.1	regulation of biological process;response to stimulus;transport	protein binding	29126	ENSG00000120217.13	CD274		Cell adhesion molecules (CAMs)	1.443		NP_056146.1	cell proliferation;metabolic process;regulation of biological process;response to stimulus;transport	catalytic activity;protein binding	23385	ENSG00000162736.15	NCSTN	Notch Signaling Pathway; Notch Signaling Pathway; Alzheimers Disease	Alzheimer's disease; Notch signaling pathway	-1.63132
NP_056170.2	cell organization and biogenesis;metabolic process;regulation of biological process	catalytic activity;DNA binding;metal ion binding;protein binding;RNA binding	23512	ENSG00000178691.10	SUZ12	Interactome of polycomb repressive complex 2 (PRC2)		1.443		NP_006261.1	cell differentiation;regulation of biological process;response to stimulus	catalytic activity;nucleotide binding;protein binding	6237	ENSG00000126458.3	RRAS	T-Cell antigen Receptor (TCR) pathway during Staphylococcus aureus infection; Canonical and Non-canonical Notch signaling; Regulation of Actin Cytoskeleton; MAPK and NFkB Signalling Pathways Inhibited by Yersinia YopJ; MAPK Cascade; G Protein Signaling Pathways	Tight junction; Axon guidance; Proteoglycans in cancer; Rap1 signaling pathway; cAMP signaling pathway; Regulation of actin cytoskeleton; MAPK signaling pathway; Ras signaling pathway; HTLV-I infection; Phospholipase D signaling pathway	-1.63132
NP_078794.1	defense response;regulation of biological process;response to stimulus	protein binding	79465	ENSG00000131019.10	ULBP3		Natural killer cell mediated cytotoxicity	1.443		NP_004888.2	metabolic process	catalytic activity	9562	ENSG00000107789.15	MINPP1		Metabolic pathways; Inositol phosphate metabolism; Glycolysis / Gluconeogenesis	-1.63132
NP_996670.1	cell organization and biogenesis;cell proliferation;metabolic process;regulation of biological process;response to stimulus	protein binding	10933	ENSG00000185787.14	MORF4L1	Pathways Affected in Adenoid Cystic Carcinoma		1.442		XP_011528188.1	cell communication;metabolic process;regulation of biological process;response to stimulus	catalytic activity;metal ion binding;protein binding	1312		COMT	Biogenic Amine Synthesis; Dopamine metabolism		-1.63132
NP_001294936.1	cell organization and biogenesis;metabolic process;regulation of biological process	catalytic activity;DNA binding;protein binding	8726	ENSG00000074266.19	EED	Histone Modifications; Interactome of polycomb repressive complex 2 (PRC2)		1.441		XP_011537990.1	metabolic process;regulation of biological process;response to stimulus	catalytic activity;metal ion binding;nucleotide binding	282974		STK32C			-1.63132
XP_011512137.1	metabolic process	catalytic activity;metal ion binding	29063		ZCCHC4			1.441		XP_011521388.1	metabolic process;regulation of biological process	catalytic activity;nucleotide binding;protein binding	4597		MVD	Cholesterol Biosynthesis		-1.62866
NP_055412.2	metabolic process;regulation of biological process	RNA binding	30836	ENSG00000067334.13	DNTTIP2			1.44		XP_011543165.1	cell organization and biogenesis;metabolic process	protein binding	23130		ATG2A			-1.62866
XP_016856142.1	cell differentiation;cell organization and biogenesis;development;metabolic process;regulation of biological process;response to stimulus	catalytic activity;metal ion binding;protein binding	2140		EYA3			1.439		XP_011541606.1	defense response;metabolic process;response to stimulus;transport	transporter activity	256987		SERINC5			-1.62866
NP_001128119.1	regulation of biological process	protein binding	60312	ENSG00000196526.10	AFAP1			1.439		NP_001553.1	cell communication;cell proliferation;defense response;metabolic process;regulation of biological process;response to stimulus	protein binding	3606	ENSG00000150782.11	IL18	IL1 and megakaryocytes in obesity; Hypertrophy Model; Development and heterogeneity of the ILC family; Corticotropin-releasing hormone signaling pathway; TYROBP Causal Network; Nucleotide-binding Oligomerization Domain (NOD) pathway	Cytosolic DNA-sensing pathway; Salmonella infection; Cytokine-cytokine receptor interaction; African trypanosomiasis; Inflammatory bowel disease (IBD); Influenza A; Malaria; Tuberculosis; Rheumatoid arthritis; NOD-like receptor signaling pathway; Legionellosis	-1.62866
NP_852136.1	cell organization and biogenesis;cellular homeostasis;metabolic process;regulation of biological process;response to stimulus	catalytic activity;DNA binding;nucleotide binding;protein binding	5982	ENSG00000049541.10	RFC2	DNA Replication	DNA replication; Nucleotide excision repair; Mismatch repair	1.439		NP_003176.2	cell organization and biogenesis;metabolic process;regulation of biological process	DNA binding;protein binding	6874	ENSG00000130699.18	TAF4		Herpes simplex infection; Basal transcription factors; Huntington's disease	-1.62866
NP_004517.2	cell death;cell organization and biogenesis;metabolic process;response to stimulus	catalytic activity;DNA binding;metal ion binding;nucleotide binding;protein binding	4171	ENSG00000073111.13	MCM2	Cell Cycle; DNA Replication; G1 to S cell cycle control	DNA replication; Cell cycle	1.438		NP_004256.1	metabolic process;transport	catalytic activity	9415	ENSG00000134824.13	FADS2	PPAR signaling pathway	alpha-Linolenic acid metabolism; PPAR signaling pathway; Fatty acid metabolism; Biosynthesis of unsaturated fatty acids	-1.62602
NP_001341301.1	cell organization and biogenesis	protein binding;structural molecule activity	114791		TUBGCP5			1.438		NP_001129037.1	metabolic process	catalytic activity;metal ion binding	8226	ENSG00000130021.13	HDHD1			-1.62602
NP_653164.2	metabolic process	catalytic activity;protein binding	22934	ENSG00000153574.8	RPIA	Pentose Phosphate Pathway	Metabolic pathways; Pentose phosphate pathway; Biosynthesis of amino acids; Carbon metabolism	1.437		NP_005679.2	metabolic process;transport	catalytic activity;nucleotide binding;transporter activity	10057	ENSG00000114770.16	ABCC5	Fluoropyrimidine Activity; NRF2 pathway	ABC transporters; Antifolate resistance	-1.62602
XP_005252371.1	metabolic process;regulation of biological process;response to stimulus;transport	catalytic activity;protein binding	9414		TJP2			1.437		XP_016885023.1	cell organization and biogenesis;regulation of biological process;response to stimulus	catalytic activity;metal ion binding;protein binding	4281		MID1			-1.62338
NP_060760.2	metabolic process;transport	catalytic activity;metal ion binding;protein binding	55276	ENSG00000169299.13	PGM2	Glucuronidation	Amino sugar and nucleotide sugar metabolism; Galactose metabolism; Pentose phosphate pathway; Metabolic pathways; Glycolysis / Gluconeogenesis; Starch and sucrose metabolism; Purine metabolism	1.437		XP_016874988.1	metabolic process	protein binding	54477		PLEKHA5			-1.62075
XP_016862457.1	metabolic process;regulation of biological process;response to stimulus	enzyme regulator activity;metal ion binding;protein binding	5922		RASA2	MAPK Signaling Pathway		1.436		NP_006077.2	cell organization and biogenesis;cellular component movement	catalytic activity;nucleotide binding;protein binding;structural molecule activity	10381	ENSG00000258947.6	TUBB3	Parkin-Ubiquitin Proteasomal System pathway; Exercise-induced Circadian Regulation; Pathogenic Escherichia coli infection	Phagosome; Pathogenic Escherichia coli infection; Gap junction	-1.62075
NP_036270.1	cell division;regulation of biological process;response to stimulus	protein binding;RNA binding	26574	ENSG00000276072.2; ENSG00000275700.4	AATF			1.436		NP_001191732.1	cell organization and biogenesis;cellular component movement;cellular homeostasis;coagulation;regulation of biological process;response to stimulus;transport	protein binding;transporter activity	196527	ENSG00000177119.15	ANO6			-1.62075
NP_003507.1	regulation of biological process	DNA binding;protein binding	723790; 8337	ENSG00000203812.2; ENSG00000272196.2	HIST2H2AA4		Alcoholism; Systemic lupus erythematosus	1.436		NP_009186.1	cell organization and biogenesis;metabolic process;regulation of biological process	catalytic activity;metal ion binding;protein binding	11285	ENSG00000027847.13	B4GALT7		Glycosaminoglycan biosynthesis - chondroitin sulfate / dermatan sulfate; Glycosaminoglycan biosynthesis - heparan sulfate / heparin; Metabolic pathways	-1.62075
NP_055925.2	cell division;cell organization and biogenesis;cellular component movement;metabolic process;regulation of biological process;response to stimulus	nucleotide binding;protein binding	23137	ENSG00000198887.8	SMC5			1.433		NP_060453.3	cell communication;metabolic process;response to stimulus	protein binding	55062	ENSG00000070540.12	WIPI1			-1.62075
NP_695002.1	metabolic process	catalytic activity;protein binding	257240	ENSG00000185915.5	KLHL34			1.433		XP_005274415.1	transport	transporter activity	8501		SLC43A1			-1.62075
NP_775961.2	metabolic process;regulation of biological process	protein binding	286205	ENSG00000173611.17	SCAI			1.433		NP_061980.1	cell death;regulation of biological process	protein binding	56005	ENSG00000074842.7	MYDGF			-1.61812
NP_005751.2	metabolic process;regulation of biological process	DNA binding;RNA binding	10153	ENSG00000115816.14	CEBPZ	Gastric cancer network 2		1.433		NP_005886.2	metabolic process;regulation of biological process;transport	catalytic activity;motor activity;protein binding;structural molecule activity;transporter activity	2802	ENSG00000090615.14	GOLGA3			-1.61812
NP_060224.3		protein binding	54887	ENSG00000065060.16	UHRF1BP1			1.432		NP_055779.2	cell organization and biogenesis;transport	protein binding	22905	ENSG00000072134.15	EPN2		Endocytosis	-1.61551
NP_004522.1	metabolic process	catalytic activity	4338	ENSG00000164172.18	MOCS2		Metabolic pathways; Folate biosynthesis; Sulfur relay system	1.432		NP_006127.1	cell organization and biogenesis;cellular component movement;coagulation;defense response;regulation of biological process;response to stimulus;transport	protein binding	830	ENSG00000198898.13	CAPZA2		Endocytosis	-1.6129
XP_011543297.1	cell organization and biogenesis;metabolic process	protein binding	3619		INCENP			1.432		NP_001034937.1	cell organization and biogenesis;development;metabolic process;response to stimulus	antioxidant activity;catalytic activity;protein binding	2879		GPX4	Folate Metabolism; Selenium Metabolism and Selenoproteins; Glutathione metabolism; Selenium Micronutrient Network		-1.6129
NP_001027454.1	regulation of biological process	DNA binding;protein binding	7112	ENSG00000120802.13	TMPO			1.432		NP_060092.2		protein binding	54785	ENSG00000196544.7	BORCS6			-1.6129
NP_056009.1	regulation of biological process;transport	catalytic activity;motor activity;nucleotide binding;protein binding	4642	ENSG00000176658.16	MYO1D			1.431		NP_001875.1	cell organization and biogenesis	structural molecule activity	1404	ENSG00000145681.10	HAPLN1			-1.6129
NP_001156752.1	metabolic process;regulation of biological process	RNA binding	27336	ENSG00000102241.11	HTATSF1			1.43		NP_115721.1	cell organization and biogenesis;metabolic process;regulation of biological process	protein binding;RNA binding	84305	ENSG00000170473.16	WIBG		RNA transport; mRNA surveillance pathway	-1.61031
NP_003676.2	metabolic process;regulation of biological process;response to stimulus;transport	DNA binding;protein binding;RNA binding	8570	ENSG00000088247.17	KHSRP	Preimplantation Embryo		1.43		XP_011531984.1	cellular homeostasis;regulation of biological process;response to stimulus;transport	metal ion binding;protein binding;receptor activity;signal transducer activity;transporter activity	3708		ITPR1	Myometrial Relaxation and Contraction Pathways; G Protein Signaling Pathways; Calcium Regulation in the Cardiac Cell; T-Cell antigen Receptor (TCR) Signaling Pathway; Serotonin Receptor 2 and ELK-SRF/GATA4 signaling		-1.61031
NP_003249.3	cell organization and biogenesis;metabolic process	catalytic activity;metal ion binding;nucleotide binding;protein binding	7083	ENSG00000167900.11	TK1	Fluoropyrimidine Activity	Drug metabolism - other enzymes; Metabolic pathways; Pyrimidine metabolism	1.429		NP_976072.1	metabolic process;response to stimulus;transport	transporter activity	9962	ENSG00000089057.14	SLC23A2			-1.61031
NP_443108.1	cell organization and biogenesis;metabolic process;regulation of biological process	protein binding	112939	ENSG00000160877.5	NACC1			1.429		NP_001152759.1	development;metabolic process	catalytic activity;protein binding	7167	ENSG00000111669.14	TPI1	Glycolysis and Gluconeogenesis; Cori Cycle; Fatty Acid Beta Oxidation	Inositol phosphate metabolism; Biosynthesis of amino acids; Fructose and mannose metabolism; Carbon metabolism; Metabolic pathways; Glycolysis / Gluconeogenesis	-1.60772
NP_001317371.1	cell organization and biogenesis;metabolic process;regulation of biological process	catalytic activity;DNA binding;metal ion binding;protein binding	57504	ENSG00000057935.13	MTA3	Preimplantation Embryo		1.428		XP_016872373.1	cell communication;cell organization and biogenesis;metabolic process;response to stimulus;transport		91452		ACBD5			-1.60772
NP_066964.1	cell differentiation;cell organization and biogenesis;cell proliferation;defense response;metabolic process;regulation of biological process;response to stimulus;transport	catalytic activity;DNA binding;enzyme regulator activity;nucleotide binding;protein binding;RNA binding	7520	ENSG00000079246.15	XRCC5	Non-homologous end joining	Non-homologous end-joining	1.428		XP_006721660.1	metabolic process;transport	protein binding	9526		MPDU1			-1.60772
NP_976033.1	metabolic process	metal ion binding;protein binding;RNA binding	6100	ENSG00000164610.8	RP9		Spliceosome	1.427		NP_006477.2	cell organization and biogenesis;metabolic process;regulation of biological process;response to stimulus	enzyme regulator activity;metal ion binding;protein binding;structural molecule activity	2192		FBLN1			-1.60772
NP_055288.1	metabolic process;regulation of biological process	catalytic activity;RNA binding	27292	ENSG00000086189.9	DIMT1			1.427		NP_001243725.1	cell organization and biogenesis;coagulation;regulation of biological process;response to stimulus;transport	metal ion binding;nucleotide binding;protein binding;receptor activity;signal transducer activity;transporter activity	5025	ENSG00000135124.14	P2RX4			-1.60772
NP_001341661.1	cell death;cell organization and biogenesis;metabolic process;regulation of biological process;response to stimulus;transport	protein binding;transporter activity	5074	ENSG00000177425.10	PAWR			1.426		NP_005620.1	metabolic process;transport	transporter activity	6535	ENSG00000130821.15	SLC6A8	NRF2 pathway		-1.60772
NP_060244.2	metabolic process	catalytic activity;metal ion binding;protein binding	54901	ENSG00000145996.11	CDKAL1			1.426		NP_000088.3	metabolic process;response to stimulus	catalytic activity;protein binding;structural molecule activity	1371	ENSG00000080819.6	CPOX	Heme Biosynthesis	Porphyrin and chlorophyll metabolism; Metabolic pathways	-1.60514
NP_003711.1	cell organization and biogenesis;cell proliferation	protein binding	8624	ENSG00000183527.11	PSMG1			1.426		NP_036585.1	cell communication;regulation of biological process;response to stimulus	protein binding;RNA binding	26608	ENSG00000106638.15	TBL2			-1.60514
XP_005257700.1	defense response;metabolic process;regulation of biological process;response to stimulus	DNA binding;metal ion binding	7716		VEZF1			1.425		NP_690000.3	metabolic process;regulation of biological process;response to stimulus	metal ion binding;protein binding	257397	ENSG00000157625.15	TAB3	Regulation of toll-like receptor signaling pathway; IL-1 signaling pathway; Structural Pathway of Interleukin 1 (IL-1); TNF alpha Signaling Pathway	NOD-like receptor signaling pathway; NF-kappa B signaling pathway; TNF signaling pathway	-1.60514
NP_001803.2	cell division;cell organization and biogenesis	DNA binding	1060	ENSG00000145241.10	CENPC			1.425		NP_078838.1			79613	ENSG00000103047.7	TANGO6			-1.60514
NP_001257376.1	cell differentiation;metabolic process;regulation of biological process;response to stimulus	catalytic activity;nucleotide binding	37	ENSG00000072778.19	ACADVL	Mitochondrial LC-Fatty Acid Beta-Oxidation; Fatty Acid Beta Oxidation		1.425		NP_003326.2	metabolic process;regulation of biological process;response to stimulus	catalytic activity;nucleotide binding;protein binding	7318	ENSG00000182179.12	UBA7	Proteasome Degradation; Parkinsons Disease Pathway	Ubiquitin mediated proteolysis; Parkinson's disease	-1.6
NP_006438.1	cell division;cell organization and biogenesis;metabolic process;regulation of biological process;response to stimulus	catalytic activity;metal ion binding;protein binding	10600	ENSG00000156256.14	USP16			1.425		NP_057436.2	cell organization and biogenesis;metabolic process	catalytic activity;metal ion binding;protein binding	51200	ENSG00000128510.10	CPA4			-1.6
XP_011512643.1	cellular homeostasis;metabolic process;response to stimulus;transport	transporter activity	2030		SLC29A1	Fluoropyrimidine Activity		1.425		NP_001005502.1	metabolic process	catalytic activity;metal ion binding	1368	ENSG00000135678.11	CPM			-1.6
XP_016882845.1	cell organization and biogenesis;metabolic process;regulation of biological process	metal ion binding;protein binding;RNA binding	84337	ENSG00000130165.10	ELOF1			1.424		XP_016877105.1	cell differentiation;transport	protein binding	7127		TNFAIP2			-1.6
NP_001335112.1	regulation of biological process;transport	metal ion binding;protein binding	50618		ITSN2			1.424		NP_036552.1	defense response;regulation of biological process;response to stimulus	DNA binding;protein binding;RNA binding	24138	ENSG00000152778.8	IFIT5			-1.6
XP_016879874.1	metabolic process;regulation of biological process;transport	protein binding	23163		GGA3			1.423		NP_001060.1	cell organization and biogenesis	catalytic activity;nucleotide binding;protein binding;structural molecule activity	7280	ENSG00000137267.5	TUBB2A	Parkin-Ubiquitin Proteasomal System pathway; Pathogenic Escherichia coli infection	Phagosome; Pathogenic Escherichia coli infection; Gap junction	-1.59744
NP_002464.1	cell differentiation;cell organization and biogenesis;cellular component movement;metabolic process;regulation of biological process;response to stimulus;transport	catalytic activity;motor activity;nucleotide binding;protein binding;RNA binding;transporter activity	4627	ENSG00000100345.20	MYH9	VEGFA-VEGFR2 Signaling Pathway; Primary Focal Segmental Glomerulosclerosis FSGS	Tight junction; Regulation of actin cytoskeleton; Salmonella infection	1.423		XP_011540102.1	regulation of biological process;response to stimulus	protein binding;receptor activity;signal transducer activity	57085		AGTRAP			-1.59744
NP_001814.2	cellular homeostasis;metabolic process	catalytic activity;nucleotide binding;protein binding	1152	ENSG00000166165.12	CKB	Urea cycle and metabolism of amino groups	Metabolic pathways; Arginine and proline metabolism	1.423		XP_011514576.1	cell death;metabolic process;transport	catalytic activity;nucleotide binding	50640		PNPLA8	Eicosanoid Synthesis		-1.59744
NP_659486.2	metabolic process	catalytic activity;protein binding	134510	ENSG00000164332.7	UBLCP1			1.422		NP_006561.1	cell communication;cell death;metabolic process;regulation of biological process;response to stimulus	catalytic activity;nucleotide binding;protein binding	10670	ENSG00000155876.5	RRAGA	Target Of Rapamycin (TOR) Signaling	mTOR signaling pathway	-1.59744
NP_115687.2	metabolic process;regulation of biological process;transport	protein binding;RNA binding	84271	ENSG00000100227.17	POLDIP3			1.422		NP_065171.2	metabolic process	catalytic activity	57171	ENSG00000167130.17	DOLPP1		N-Glycan biosynthesis	-1.59744
NP_005564.1	regulation of biological process;response to stimulus	catalytic activity;motor activity;protein binding;structural molecule activity	4001	ENSG00000113368.11	LMNB1	Fas Ligand (FasL) pathway and Stress induction of Heat Shock Proteins (HSP) regulation	Apoptosis	1.421		NP_065394.1	cell organization and biogenesis;cellular homeostasis;regulation of biological process;response to stimulus;transport	protein binding;transporter activity	57192	ENSG00000090674.15	MCOLN1	Iron metabolism in placenta	Lysosome	-1.59744
NP_689518.1	development;metabolic process;regulation of biological process	catalytic activity	56983	ENSG00000163389.10	POGLUT1		Other types of O-glycan biosynthesis	1.421		XP_011530324.2	defense response;metabolic process;regulation of biological process;response to stimulus	catalytic activity;protein binding;RNA binding	51191		HERC5			-1.59236
NP_006730.2	cell division;metabolic process	catalytic activity;DNA binding;nucleotide binding;protein binding	4174	ENSG00000100297.15	MCM5	Cell Cycle; DNA Replication; G1 to S cell cycle control	DNA replication; Cell cycle	1.42		XP_011517730.1	metabolic process	catalytic activity	22982		DIP2C			-1.59236
XP_005246247.1	cell organization and biogenesis;metabolic process;regulation of biological process;response to stimulus	catalytic activity;metal ion binding;motor activity;nucleotide binding;protein binding;RNA binding;structural molecule activity	9475		ROCK2	Focal Adhesion; Androgen receptor signaling pathway; VEGFA-VEGFR2 Signaling Pathway; Leptin signaling pathway; G13 Signaling Pathway; Integrin-mediated Cell Adhesion; Regulation of Actin Cytoskeleton; Pathogenic Escherichia coli infection; MicroRNAs in cardiomyocyte hypertrophy		1.42		NP_071440.1	cell communication;cell death;cell growth;metabolic process;regulation of biological process;response to stimulus	catalytic activity;metal ion binding;nucleotide binding;protein binding	64121	ENSG00000116954.7	RRAGC	Target Of Rapamycin (TOR) Signaling	mTOR signaling pathway	-1.58983
NP_000476.1	metabolic process;response to stimulus;transport	catalytic activity;nucleotide binding	353	ENSG00000198931.10	APRT		Metabolic pathways; Purine metabolism	1.419		NP_001265210.1	metabolic process	catalytic activity	55830	ENSG00000016864.18	GLT8D1			-1.58983
NP_002843.2	defense response;regulation of biological process;response to stimulus;transport	protein binding	5806	ENSG00000163661.3	PTX3	Lung fibrosis		1.418		NP_001278891.1	metabolic process	catalytic activity	9	ENSG00000171428.13	NAT1	Metapathway biotransformation; Arylamine metabolism		-1.58983
NP_001307540.1	metabolic process;regulation of biological process;transport	protein binding;RNA binding;transporter activity	3838	ENSG00000182481.8	KPNA2		Influenza A	1.418		NP_775866.2		protein binding	283373	ENSG00000139645.9	ANKRD52			-1.58983
XP_005263275.2	cell organization and biogenesis;metabolic process;regulation of biological process;transport	protein binding;transporter activity	79682		MLF1IP			1.417		XP_005253566.1	cell organization and biogenesis;metabolic process	protein binding	8496		PPFIBP1			-1.58983
NP_078846.2	metabolic process;regulation of biological process	catalytic activity	79621	ENSG00000136104.19	RNASEH2B		DNA replication	1.417		NP_003023.1	metabolic process;response to stimulus	catalytic activity;protein binding	6480	ENSG00000073849.14	ST6GAL1	Globo Sphingolipid Metabolism	Metabolic pathways; N-Glycan biosynthesis; Other types of O-glycan biosynthesis	-1.58983
NP_060740.1	cell organization and biogenesis;metabolic process;regulation of biological process	protein binding	55257	ENSG00000101189.6	MRGBP			1.416		NP_001305844.1	metabolic process;response to stimulus	protein binding	4045		LSAMP			-1.58983
NP_079353.3	metabolic process	catalytic activity;metal ion binding;protein binding;RNA binding	114034	ENSG00000132773.11	TOE1			1.416		NP_002284.3	cell organization and biogenesis;cellular component movement;metabolic process;regulation of biological process	catalytic activity;motor activity;protein binding;structural molecule activity	3915	ENSG00000135862.5	LAMC1	Focal Adhesion-PI3K-Akt-mTOR-signaling pathway; Endoderm Differentiation; Focal Adhesion; miRNA targets in ECM and membrane receptors; Inflammatory Response Pathway; Alpha 6 Beta 4 signaling pathway	Toxoplasmosis; ECM-receptor interaction; Prion diseases; Focal adhesion; Pathways in cancer; Amoebiasis; PI3K-Akt signaling pathway; Small cell lung cancer	-1.5873
NP_005793.2	cell organization and biogenesis;metabolic process;regulation of biological process;response to stimulus	catalytic activity;DNA binding;metal ion binding;protein binding	10210	ENSG00000197579.7	TOPORS			1.415		NP_000055.2	cell organization and biogenesis;defense response;metabolic process;regulation of biological process;response to stimulus;transport	catalytic activity;enzyme regulator activity;protein binding	718	ENSG00000125730.16	C3	TYROBP Causal Network; Complement and Coagulation Cascades; Allograft Rejection; Complement Activation	Complement and coagulation cascades; Tuberculosis; Viral carcinogenesis; Herpes simplex infection; Phagosome; Leishmaniasis; Legionellosis; Systemic lupus erythematosus; Pertussis; Chagas disease (American trypanosomiasis); Staphylococcus aureus infection	-1.5873
NP_003205.2	cell division;metabolic process;regulation of biological process;response to stimulus	DNA binding;protein binding	7005	ENSG00000007866.19	TEAD3		Hippo signaling pathway; Hippo signaling pathway -multiple species	1.415		NP_001239002.1	cell organization and biogenesis	protein binding;structural molecule activity	9351	ENSG00000065054.13	SLC9A3R2			-1.5873
NP_060242.2	regulation of biological process;transport	enzyme regulator activity;protein binding	55633	ENSG00000065491.8	TBC1D22B			1.415		NP_001177921.1	regulation of biological process;response to stimulus;transport	transporter activity	9197	ENSG00000169359.13	SLC33A1	Ganglio Sphingolipid Metabolism	Glycosphingolipid biosynthesis - ganglio series; Metabolic pathways	-1.5873
NP_001135442.1	cell death;cell organization and biogenesis;metabolic process;regulation of biological process;response to stimulus	enzyme regulator activity;protein binding;signal transducer activity	1616		DAXX	p38 MAPK Signaling Pathway; Fas Ligand (FasL) pathway and Stress induction of Heat Shock Proteins (HSP) regulation; Amyotrophic lateral sclerosis (ALS); MAPK Signaling Pathway; Androgen receptor signaling pathway		1.415		NP_002853.2	metabolic process;transport	catalytic activity;protein binding	5834	ENSG00000100994.11	PYGB	Glycogen Metabolism	Insulin resistance; Starch and sucrose metabolism; Insulin signaling pathway; Metabolic pathways; Glucagon signaling pathway	-1.58479
XP_016866493.1	cell organization and biogenesis;cellular homeostasis;metabolic process	catalytic activity;DNA binding;metal ion binding	5558		PRIM2	G1 to S cell cycle control		1.415		NP_005558.1	defense response;regulation of biological process;response to stimulus;transport	protein binding;receptor activity	3959	ENSG00000108679.12	LGALS3BP			-1.58479
NP_060085.2	metabolic process;regulation of biological process;response to stimulus	protein binding	54780	ENSG00000107672.14	NSMCE4A			1.415		NP_003950.1	cell death;cell organization and biogenesis;metabolic process;regulation of biological process;transport	catalytic activity;motor activity;protein binding	9026	ENSG00000130787.13	HIP1R			-1.58228
NP_597709.2	metabolic process	RNA binding	125950	ENSG00000161847.13	RAVER1			1.414		NP_001120683.1	cell organization and biogenesis;cellular component movement;development;regulation of biological process;response to stimulus	protein binding	57698	ENSG00000187164.19	SHTN1			-1.58228
NP_006286.1	metabolic process;regulation of biological process	catalytic activity;nucleotide binding;protein binding	7407; 57176	ENSG00000096171.14; ENSG00000204394.12; ENSG00000226589.9	VARS; VARS2	Amino Acid metabolism	Aminoacyl-tRNA biosynthesis	1.414		NP_963839.1	response to stimulus	protein binding	3964	ENSG00000116977.18	LGALS8			-1.58228
NP_079285.2	cell organization and biogenesis;metabolic process;regulation of biological process;transport	protein binding;transporter activity	9662	ENSG00000174799.10	CEP135			1.414		NP_067017.2	cellular homeostasis;regulation of biological process;response to stimulus;transport	protein binding;transporter activity	7779	ENSG00000170385.9	SLC30A1	Zinc homeostasis	Mineral absorption	-1.58228
NP_112533.1	metabolic process;regulation of biological process;response to stimulus;transport	DNA binding;protein binding;RNA binding	3181	ENSG00000122566.20	HNRNPA2B1	mRNA Processing		1.413		NP_000103.2	cellular homeostasis;metabolic process;transport	transporter activity	1836	ENSG00000155850.7	SLC26A2			-1.57978
XP_016867306.1	cell organization and biogenesis;metabolic process;regulation of biological process;response to stimulus	catalytic activity;DNA binding;protein binding;RNA binding	2146		EZH2			1.413		XP_005269988.1	cell organization and biogenesis;metabolic process;response to stimulus	protein binding	54788		DNAJB12			-1.57978
NP_005907.3	cell proliferation;metabolic process;regulation of biological process;response to stimulus	catalytic activity;DNA binding;nucleotide binding;protein binding	4176	ENSG00000166508.17	MCM7	miRNA Regulation of DNA Damage Response; Cell Cycle; Retinoblastoma (RB) in Cancer; DNA Replication; G1 to S cell cycle control	Cell cycle; DNA replication	1.413		NP_065921.2	cell death;metabolic process;regulation of biological process	catalytic activity;metal ion binding;protein binding	57630	ENSG00000154447.14	SH3RF1	G13 Signaling Pathway		-1.57978
XP_011508685.1		protein binding	7260		TSSC1			1.412		XP_005271793.2	regulation of biological process;response to stimulus	enzyme regulator activity;protein binding	9743		ARHGAP32			-1.57978
NP_078976.2	metabolic process;regulation of biological process;response to stimulus	protein binding;RNA binding	79753	ENSG00000163877.10	SNIP1	TGF-beta Signaling Pathway		1.412		NP_951032.1	cell organization and biogenesis	protein binding	25915	ENSG00000178057.14	NDUFAF3			-1.57729
XP_016869440.1	metabolic process;regulation of biological process	catalytic activity;metal ion binding;protein binding;RNA binding	90459		ERI1			1.412		NP_005825.1	transport	protein binding;transporter activity	10245	ENSG00000126768.12	TIMM17B			-1.5748
NP_001171748.1	regulation of biological process	catalytic activity;nucleotide binding;protein binding;RNA binding	54552	ENSG00000130119.15	GNL3L		Ribosome biogenesis in eukaryotes	1.412		NP_689450.1	cell organization and biogenesis;transport	protein binding	29916	ENSG00000002919.14	SNX11			-1.5748
NP_001008661.1	metabolic process	catalytic activity;protein binding;RNA binding	56267	ENSG00000137944.17	CCBL2		Chemical carcinogenesis; Tryptophan metabolism; Selenocompound metabolism; Metabolic pathways	1.412		NP_689942.2	metabolic process	catalytic activity;metal ion binding;receptor activity;signal transducer activity	221294	ENSG00000178425.13	NT5DC1			-1.57233
XP_005255528.1	metabolic process;regulation of biological process;response to stimulus	catalytic activity;DNA binding;nucleotide binding;protein binding	63922	ENSG00000127586.16	CHTF18	Gastric cancer network 2		1.411		NP_005919.2	cell organization and biogenesis;metabolic process;regulation of biological process	protein binding	4240	ENSG00000140545.14	MFGE8	Extracellular vesicle-mediated signaling in recipient cells		-1.57233
NP_001161328.1	regulation of biological process		55206	ENSG00000139697.13	SBNO1			1.411		NP_065797.2	cellular component movement;defense response;metabolic process;regulation of biological process;response to stimulus;transport	protein binding;signal transducer activity;transporter activity	57506	ENSG00000088888.17	MAVS	RIG-I-like Receptor Signaling	Hepatitis C; Hepatitis B; Measles; RIG-I-like receptor signaling pathway; Herpes simplex infection; Cytosolic DNA-sensing pathway; NOD-like receptor signaling pathway; Influenza A	-1.57233
NP_002087.2	metabolic process;regulation of biological process;response to stimulus	catalytic activity;DNA binding;enzyme regulator activity;protein binding;RNA binding	2962	ENSG00000125651.13	GTF2F1		Basal transcription factors	1.411		XP_016868442.1	metabolic process	catalytic activity;metal ion binding;protein binding	10404		CPQ			-1.57233
NP_001136270.1	cell organization and biogenesis	DNA binding;protein binding	124944	ENSG00000258315.5	C17orf49			1.408		NP_001073592.1	cell organization and biogenesis;cellular homeostasis;metabolic process;regulation of biological process;response to stimulus	metal ion binding;protein binding;receptor activity;signal transducer activity	5621	ENSG00000171867.16	PRNP	Copper homeostasis	Prion diseases	-1.56986
NP_008998.1	cell organization and biogenesis;metabolic process;regulation of biological process;response to stimulus	catalytic activity;DNA binding;metal ion binding;protein binding	11143	ENSG00000136504.11	KAT7	Androgen receptor signaling pathway		1.408		NP_064710.4	transport	protein binding	57020	ENSG00000103544.14	C16orf62			-1.56986
NP_001545.2	cell communication;cell death;cell differentiation;cell organization and biogenesis;cell proliferation;cellular component movement;metabolic process;regulation of biological process;response to stimulus	nucleotide binding;protein binding	3491	ENSG00000142871.16	CYR61	Hypertrophy Model; Oncostatin M Signaling Pathway		1.408		NP_006727.2	metabolic process;regulation of biological process;response to stimulus	enzyme regulator activity;protein binding	3300	ENSG00000135924.15	DNAJB2		Protein processing in endoplasmic reticulum	-1.56986
NP_612378.1	cell division		91272	ENSG00000145919.10	BOD1			1.408		NP_001093328.1		protein binding	79020	ENSG00000136197.12	C7orf25			-1.56986
NP_005345.3	metabolic process;regulation of biological process;response to stimulus	DNA binding;protein binding	3727	ENSG00000130522.5	JUND	Apoptosis-related network due to altered Notch3 in ovarian cancer; Corticotropin-releasing hormone signaling pathway; EGF/EGFR Signaling Pathway; TGF-beta Signaling Pathway; Aryl Hydrocarbon Receptor Pathway; Oncostatin M Signaling Pathway; Hypertrophy Model; MAPK Signaling Pathway	MAPK signaling pathway; Osteoclast differentiation	1.407		NP_001303249.1	metabolic process;response to stimulus	catalytic activity;metal ion binding;protein binding	5351		PLOD1			-1.5674
NP_004194.3	metabolic process;regulation of biological process	catalytic activity;metal ion binding;nucleotide binding;protein binding	9088	ENSG00000127564.16	PKMYT1	Cell Cycle	Oocyte meiosis; Cell cycle; Progesterone-mediated oocyte maturation	1.406		XP_011537009.1	cell proliferation;metabolic process;regulation of biological process;response to stimulus	DNA binding;protein binding;signal transducer activity	6778		STAT6	IL-4 Signaling Pathway; VEGFA-VEGFR2 Signaling Pathway; Adipogenesis		-1.5674
NP_075387.1	metabolic process;regulation of biological process;transport	DNA binding;protein binding;RNA binding;transporter activity	65110	ENSG00000169062.14	UPF3A		RNA transport; mRNA surveillance pathway	1.406		NP_078813.1	metabolic process	catalytic activity;metal ion binding;nucleotide binding	79587	ENSG00000134905.16	CARS2		Aminoacyl-tRNA biosynthesis	-1.5674
NP_065070.1	transport	protein binding	57182	ENSG00000151458.11	ANKRD50			1.405		NP_036602.1	transport	protein binding;receptor activity;transporter activity	23534	ENSG00000064419.13	TNPO3			-1.5674
NP_115866.1	cell death;cell organization and biogenesis;metabolic process	protein binding;RNA binding;structural molecule activity	64975	ENSG00000182154.7	MRPL41			1.405		XP_005247411.1	cell organization and biogenesis;cellular homeostasis;regulation of biological process;response to stimulus;transport	catalytic activity;metal ion binding;nucleotide binding;signal transducer activity;transporter activity	27032		ATP2C1			-1.56495
NP_005372.2	regulation of biological process;response to stimulus	DNA binding;protein binding;RNA binding	4691	ENSG00000115053.15	NCL	Pathogenic Escherichia coli infection; VEGFA-VEGFR2 Signaling Pathway	Pathogenic Escherichia coli infection	1.405		NP_057211.4	regulation of biological process;transport	protein binding	51669	ENSG00000133872.13	TMEM66			-1.56495
XP_011531933.1	cell differentiation;cell organization and biogenesis;cellular component movement;defense response;metabolic process;regulation of biological process;response to stimulus	catalytic activity;metal ion binding;protein binding	29072		SETD2			1.404		NP_057190.2	cell organization and biogenesis;regulation of biological process;response to stimulus;transport	protein binding	23256	ENSG00000092108.20	SCFD1			-1.5625
NP_060667.2	metabolic process;regulation of biological process	DNA binding;metal ion binding;protein binding	55734	ENSG00000020256.19	ZFP64			1.404		XP_005267329.1	transport	protein binding	10640		EXOC5			-1.5625
XP_006723871.1	metabolic process	catalytic activity;nucleotide binding;protein binding	54963		UCKL1			1.403		NP_057673.2	cell organization and biogenesis	protein binding	51300	ENSG00000113845.9	TIMMDC1			-1.5625
NP_054745.1	metabolic process;regulation of biological process;response to stimulus	catalytic activity;protein binding;RNA binding	28960	ENSG00000110063.8	DCPS		RNA degradation	1.403		XP_011535277.1	metabolic process	catalytic activity	56948		SDR39U1			-1.5625
NP_036440.1	cell organization and biogenesis;metabolic process;regulation of biological process;response to stimulus	catalytic activity;DNA binding;metal ion binding;protein binding	22992	ENSG00000173120.14	KDM2A			1.403		XP_016880561.1		protein binding	79415		C17orf62			-1.56006
NP_006822.1	cell organization and biogenesis;metabolic process	catalytic activity;nucleotide binding	10978	ENSG00000172409.5	CLP1	mRNA Processing	mRNA surveillance pathway	1.402		NP_000352.1	cellular component movement;coagulation;metabolic process;regulation of biological process;response to stimulus	catalytic activity;metal ion binding;protein binding;receptor activity;signal transducer activity	7056	ENSG00000178726.6	THBD	Complement and Coagulation Cascades	AGE-RAGE signaling pathway in diabetic complications; Complement and coagulation cascades	-1.56006
NP_006136.1	cell communication;cell organization and biogenesis;cellular homeostasis;coagulation;metabolic process;regulation of biological process;response to stimulus	catalytic activity;enzyme regulator activity;metal ion binding;nucleotide binding;protein binding	3337	ENSG00000132002.7	DNAJB1	NRF2 pathway	Influenza A; Protein processing in endoplasmic reticulum	1.402		NP_001165883.1	development;regulation of biological process;response to stimulus	protein binding	81839	ENSG00000173218.14	VANGL1		Wnt signaling pathway	-1.56006
NP_000845.2	metabolic process	catalytic activity;protein binding	2953	ENSG00000277897.2	GSTT2	NRF2 pathway; Oxidative Stress; Metapathway biotransformation; Glutathione metabolism	Metabolism of xenobiotics by cytochrome P450; Platinum drug resistance; Drug metabolism - cytochrome P450; Glutathione metabolism; Chemical carcinogenesis	1.402		NP_002624.2	metabolic process;transport	catalytic activity;metal ion binding;protein binding	5236	ENSG00000079739.15	PGM1	Glycogen Metabolism; Glucuronidation; Ectoderm Differentiation	Purine metabolism; Pentose phosphate pathway; Amino sugar and nucleotide sugar metabolism; Galactose metabolism; Metabolic pathways; Glycolysis / Gluconeogenesis; Starch and sucrose metabolism	-1.55763
NP_001129675.1	cell division	RNA binding	115098	ENSG00000007080.10	CCDC124			1.4		NP_001254747.1	metabolic process	catalytic activity;protein binding	58505	ENSG00000198856.12	OSTC			-1.55763
NP_073609.2	regulation of biological process;response to stimulus	protein binding	64787	ENSG00000177106.14	EPS8L2			1.399		NP_001171172.1	cell organization and biogenesis;cellular component movement;regulation of biological process;response to stimulus;transport	catalytic activity;nucleotide binding;protein binding	11020	ENSG00000100360.14	IFT27			-1.55763
XP_011522806.1	defense response;regulation of biological process;response to stimulus;transport	protein binding	201294		UNC13D			1.399		NP_067067.1	cell communication;regulation of biological process;response to stimulus	catalytic activity;nucleotide binding;protein binding	58528	ENSG00000025039.14	RRAGD	Target Of Rapamycin (TOR) Signaling	mTOR signaling pathway	-1.55763
NP_057662.3	cell organization and biogenesis;metabolic process;regulation of biological process	catalytic activity;metal ion binding;protein binding	51773	ENSG00000048649.13	RSF1			1.399		NP_001311062.1	metabolic process	catalytic activity;metal ion binding;protein binding	7511		XPNPEP1			-1.55521
NP_079221.2	metabolic process;regulation of biological process	nucleotide binding;protein binding	80010	ENSG00000178966.16	RMI1		Fanconi anemia pathway	1.398		NP_001265367.1		protein binding;RNA binding	22862	ENSG00000102531.16	FNDC3A			-1.55521
NP_003128.3	cell differentiation;cell organization and biogenesis;defense response;metabolic process;regulation of biological process;response to stimulus	catalytic activity;metal ion binding;nucleotide binding;protein binding;RNA binding	6732	ENSG00000096063.15	SRPK1	mRNA Processing	Herpes simplex infection	1.398		NP_005116.1	metabolic process;regulation of biological process;response to stimulus;transport	antioxidant activity;catalytic activity;enzyme regulator activity;metal ion binding;protein binding	9973	ENSG00000173992.8	CCS	Copper homeostasis; Amyotrophic lateral sclerosis (ALS)	Amyotrophic lateral sclerosis (ALS)	-1.55521
NP_008982.1	cell death;metabolic process;regulation of biological process	enzyme regulator activity;protein binding	11124	ENSG00000185104.19	FAF1	VEGFA-VEGFR2 Signaling Pathway; Fas Ligand (FasL) pathway and Stress induction of Heat Shock Proteins (HSP) regulation; Retinoblastoma (RB) in Cancer		1.398		NP_067075.1	cell organization and biogenesis;development;regulation of biological process;response to stimulus;transport	catalytic activity;nucleotide binding;protein binding	22931	ENSG00000099246.16	RAB18			-1.55521
NP_055118.1	cell organization and biogenesis;cell proliferation;metabolic process;regulation of biological process	protein binding;RNA binding	23481	ENSG00000100029.17	PES1			1.397		NP_001158886.1	metabolic process;regulation of biological process;response to stimulus	catalytic activity;nucleotide binding;protein binding	3939	ENSG00000134333.13	LDHA	Amino Acid metabolism; Photodynamic therapy-induced HIF-1 survival signaling; Cori Cycle; Glycolysis and Gluconeogenesis		-1.5528
NP_055506.1	metabolic process;response to stimulus	catalytic activity;DNA binding;nucleotide binding;protein binding;RNA binding	9716	ENSG00000021776.10	AQR		Spliceosome	1.397		NP_000276.2	metabolic process	catalytic activity;metal ion binding;protein binding	5184	ENSG00000124299.13	PEPD			-1.5528
NP_001139669.1			643677	ENSG00000175820.3	CCDC168			1.396		XP_011537941.1		protein binding	27291		R3HCC1L			-1.5528
XP_005256149.1	cell division;metabolic process;regulation of biological process	catalytic activity;DNA binding;metal ion binding;RNA binding	64282		PAPD5			1.394		NP_001307955.1		protein binding	51027	ENSG00000178096.8	BOLA1			-1.5528
NP_005315.1	cell differentiation;cell organization and biogenesis;cell proliferation;coagulation;metabolic process;regulation of biological process;response to stimulus	DNA binding;protein binding	3020; 440926; 3021	ENSG00000132475.10; ENSG00000163041.9	H3F3A	Histone Modifications; Gastric Cancer Network 1	Systemic lupus erythematosus; Transcriptional misregulation in cancer; Alcoholism	1.394		XP_016875890.1	cell division;metabolic process;regulation of biological process	catalytic activity;metal ion binding	1638		DCT			-1.55039
NP_001243654.1	cell division;cell organization and biogenesis;metabolic process	catalytic activity;metal ion binding	10713	ENSG00000168883.19	USP39		Spliceosome	1.394		NP_001653.1	regulation of biological process;response to stimulus;transport	catalytic activity;nucleotide binding;protein binding;signal transducer activity	381	ENSG00000004059.10	ARF5		Endocytosis	-1.55039
NP_060585.2	cell organization and biogenesis;transport		55153	ENSG00000198301.11	SDAD1			1.394		NP_056143.1	metabolic process;transport	catalytic activity;nucleotide binding;protein binding	23382	ENSG00000158467.16	AHCYL2	One Carbon Metabolism; Trans-sulfuration and one carbon metabolism	Metabolic pathways; Cysteine and methionine metabolism	-1.55039
XP_011508781.1	cell differentiation;metabolic process;regulation of biological process	catalytic activity;nucleotide binding;protein binding	10290		SPEG			1.393		NP_004087.1	metabolic process;regulation of biological process;response to stimulus	protein binding;RNA binding;translation regulator activity	1979	ENSG00000148730.6	EIF4EBP2	Translation Factors	RNA transport; Longevity regulating pathway - multiple species	-1.55039
NP_001008708.1	metabolic process	catalytic activity	494143	ENSG00000143942.4	CHAC2			1.393		NP_001317652.1	regulation of biological process;response to stimulus;transport	protein binding	81609	ENSG00000143376.12	SNX27			-1.54799
XP_005257071.1		protein binding;RNA binding	124540		MSI2			1.393		XP_016855574.1	cell differentiation;metabolic process;regulation of biological process;response to stimulus;transport	enzyme regulator activity;protein binding	10628		TXNIP	VEGFA-VEGFR2 Signaling Pathway		-1.54799
NP_006848.1	metabolic process	protein binding	11017	ENSG00000124380.10	SNRNP27		Spliceosome	1.392		NP_000909.2	cell organization and biogenesis;cellular homeostasis;metabolic process;regulation of biological process;response to stimulus	catalytic activity;metal ion binding;protein binding;RNA binding	5034	ENSG00000185624.14	P4HB		Protein processing in endoplasmic reticulum	-1.5456
NP_001269633.1	cellular homeostasis;metabolic process;regulation of biological process;response to stimulus;transport	catalytic activity;protein binding	10130	ENSG00000143870.12	PDIA6	Photodynamic therapy-induced unfolded protein response		1.392		NP_001335048.1	cell organization and biogenesis;metabolic process;regulation of biological process;response to stimulus	DNA binding;metal ion binding;protein binding	10626	ENSG00000221926.11	TRIM16			-1.5456
NP_001014433.1	response to stimulus	metal ion binding;protein binding	51596	ENSG00000112514.15; ENSG00000226492.7	CUTA			1.391		NP_001158087.1	cell proliferation;development;regulation of biological process;response to stimulus	protein binding;receptor activity;signal transducer activity	8323	ENSG00000164930.11	FZD6	Wnt Signaling in Kidney Disease; Association Between Physico-Chemical Features and Toxicity Associated Pathways; Wnt Signaling Pathway and Pluripotency; ESC Pluripotency Pathways; Wnt Signaling Pathway	mTOR signaling pathway; Melanogenesis; Breast cancer; Basal cell carcinoma; Wnt signaling pathway; Pathways in cancer; Signaling pathways regulating pluripotency of stem cells; Proteoglycans in cancer; HTLV-I infection; Hippo signaling pathway	-1.5456
NP_001137232.1	cell death;cellular homeostasis;metabolic process;regulation of biological process;response to stimulus;transport	protein binding;RNA binding	1984	ENSG00000132507.17	EIF5A	Translation Factors; eIF5A regulation in response to inhibition of the nuclear export system		1.391		NP_001001975.1	cell organization and biogenesis;metabolic process;response to stimulus;transport	catalytic activity;nucleotide binding;transporter activity	513	ENSG00000099624.7	ATP5D	Oxidative phosphorylation; Electron Transport Chain	Alzheimer's disease; Metabolic pathways; Huntington's disease; Oxidative phosphorylation; Parkinson's disease	-1.5456
NP_001123995.1	metabolic process;regulation of biological process	DNA binding;protein binding;RNA binding	7812	ENSG00000009307.15	CSDE1			1.39		NP_071496.1	cell organization and biogenesis;metabolic process;regulation of biological process;reproduction	catalytic activity;protein binding;RNA binding	7458	ENSG00000106682.14	EIF4H	Translation Factors		-1.5456
NP_056338.2	metabolic process	catalytic activity	25996	ENSG00000076043.9	REXO2		Ribosome biogenesis in eukaryotes	1.39		NP_001001973.1	cell organization and biogenesis;metabolic process;transport	catalytic activity;RNA binding;transporter activity	509	ENSG00000165629.19	ATP5C1	Electron Transport Chain	Parkinson's disease; Metabolic pathways; Alzheimer's disease; Huntington's disease; Oxidative phosphorylation	-1.5456
XP_011528984.1	cell proliferation;regulation of biological process;response to stimulus	protein binding;receptor activity;signal transducer activity	23654		PLXNB2			1.39		NP_006075.3	defense response;metabolic process;regulation of biological process;response to stimulus	DNA binding;protein binding	10379	ENSG00000213928.8	IRF9	Type II interferon signaling (IFNG); Type III interferon signaling; Interferon type I signaling pathways	Hepatitis C; NOD-like receptor signaling pathway; Measles; Osteoclast differentiation; Viral carcinogenesis; Influenza A; Herpes simplex infection; Jak-STAT signaling pathway	-1.54321
XP_006717309.1	cell organization and biogenesis;cellular component movement;metabolic process;regulation of biological process;response to stimulus;transport	metal ion binding;protein binding;structural molecule activity	6709		SPTAN1	Fas Ligand (FasL) pathway and Stress induction of Heat Shock Proteins (HSP) regulation		1.389		NP_006235.1	regulation of biological process;response to stimulus	enzyme regulator activity;protein binding	5526	ENSG00000068971.13	PPP2R5B	Focal Adhesion-PI3K-Akt-mTOR-signaling pathway; Glycogen Metabolism	Oocyte meiosis; Adrenergic signaling in cardiomyocytes; PI3K-Akt signaling pathway; mRNA surveillance pathway; Dopaminergic synapse; Sphingolipid signaling pathway; AMPK signaling pathway	-1.54321
NP_001744.2	cell communication;cell differentiation;cell organization and biogenesis;cellular component movement;cellular homeostasis;metabolic process;regulation of biological process;response to stimulus;transport	enzyme regulator activity;protein binding;structural molecule activity	857	ENSG00000105974.11	CAV1	EGF/EGFR Signaling Pathway; Focal Adhesion; Androgen receptor signaling pathway; VEGFA-VEGFR2 Signaling Pathway; TGF-beta Signaling Pathway; Integrin-mediated Cell Adhesion	Proteoglycans in cancer; Viral myocarditis; Focal adhesion; Bacterial invasion of epithelial cells; Endocytosis	1.389		NP_006734.1	metabolic process;regulation of biological process	protein binding;RNA binding	5935	ENSG00000102317.17	RBM3			-1.54083
NP_064536.2	metabolic process		56910	ENSG00000084090.13	STARD7			1.388		NP_001269673.1		RNA binding	26010	ENSG00000196141.13	SPATS2L			-1.54083
NP_001317160.1	cell organization and biogenesis;metabolic process;regulation of biological process	protein binding;RNA binding	4673	ENSG00000187109.13	NAP1L1			1.388		NP_001166140.1	metabolic process;regulation of biological process	DNA binding;metal ion binding	79759	ENSG00000167394.12	ZNF668			-1.54083
NP_001287894.1	cell differentiation;development	metal ion binding;protein binding	1466	ENSG00000175183.9	CSRP2	Mesodermal Commitment Pathway; H19 action Rb-E2F1 signaling and CDK-beta-catenin activity		1.387		NP_004484.1	cell organization and biogenesis;metabolic process	catalytic activity;protein binding;RNA binding	3028	ENSG00000072506.12	HSD17B10	Valproic acid pathway; Tryptophan metabolism; Alzheimers Disease	Metabolic pathways; Valine, leucine and isoleucine degradation; Alzheimer's disease	-1.53846
NP_644810.1	metabolic process;regulation of biological process;response to stimulus	protein binding;RNA binding	134430	ENSG00000134987.11	WDR36		Ribosome biogenesis in eukaryotes	1.387		NP_005104.3	cell organization and biogenesis;metabolic process;regulation of biological process;transport	catalytic activity;motor activity;protein binding;transporter activity	9950		GOLGA5			-1.53846
NP_899064.1	metabolic process;response to stimulus	protein binding;structural molecule activity	286257	ENSG00000148362.10	PAXX			1.387		NP_001310965.1	metabolic process;response to stimulus	catalytic activity	7390		UROS	Heme Biosynthesis		-1.53846
XP_016855834.1	cell organization and biogenesis;metabolic process;regulation of biological process	catalytic activity;metal ion binding;nucleotide binding	140609		NEK7			1.387		NP_689480.2	metabolic process;response to stimulus;transport	catalytic activity;metal ion binding;protein binding	91445	ENSG00000138942.15	RNF185		Protein processing in endoplasmic reticulum	-1.53846
NP_001018077.1	regulation of biological process	protein binding;RNA binding	26135	ENSG00000142864.14	SERBP1	Apoptosis-related network due to altered Notch3 in ovarian cancer		1.386		XP_011536709.1	cell communication;cellular homeostasis;response to stimulus;transport	catalytic activity;metal ion binding;nucleotide binding;protein binding;transporter activity	490		ATP2B1	Calcium Regulation in the Cardiac Cell		-1.5361
NP_036256.2	metabolic process;regulation of biological process	metal ion binding;nucleotide binding;protein binding	26973	ENSG00000110172.11	CHORDC1			1.386		XP_016876419.1	metabolic process;regulation of biological process;response to stimulus;transport	protein binding;transporter activity	10577	ENSG00000119655.10	NPC2	TYROBP Causal Network		-1.5361
XP_005249178.1	cell differentiation	protein binding	4201		MEA1			1.386		NP_068761.4	cell organization and biogenesis;transport	protein binding	60684	ENSG00000168538.15	TRAPPC11			-1.5361
NP_001305181.1		protein binding;RNA binding	84310	ENSG00000146540.14	C7orf50			1.385		NP_056535.1	metabolic process	protein binding	50512	ENSG00000114631.10	PODXL2			-1.5361
XP_005262892.1	cell communication;cell organization and biogenesis;cellular component movement	metal ion binding;protein binding	2195		FAT1			1.385		NP_001034974.1	metabolic process	catalytic activity	79147	ENSG00000181027.10	FKRP			-1.5361
XP_005247986.1	cell division;cell organization and biogenesis;cell proliferation;metabolic process;regulation of biological process	protein binding	10460		TACC3			1.385		NP_060164.3	transport		54842	ENSG00000151690.14	MFSD6			-1.5361
NP_001094058.1	cell differentiation;cell proliferation;metabolic process;regulation of biological process	catalytic activity;DNA binding;metal ion binding;protein binding;RNA binding	54542	ENSG00000056586.15	RC3H2			1.384		NP_001229971.1	regulation of biological process;response to stimulus	protein binding	3107	ENSG00000233841.11	HLA-C	Proteasome Degradation; Allograft Rejection		-1.53374
XP_011524044.1	cell communication;cell division;cell organization and biogenesis;defense response;metabolic process;regulation of biological process;response to stimulus;transport	protein binding	81929		SEH1L			1.384		NP_004879.1	cellular homeostasis;regulation of biological process;response to stimulus;transport	catalytic activity;protein binding;transporter activity	9550	ENSG00000136888.6	ATP6V1G1	Osteoclast Signaling	Synaptic vesicle cycle; Metabolic pathways; mTOR signaling pathway; Rheumatoid arthritis; Epithelial cell signaling in Helicobacter pylori infection; Oxidative phosphorylation; Collecting duct acid secretion; Vibrio cholerae infection; Phagosome	-1.53374
NP_008993.1	cell organization and biogenesis;metabolic process;regulation of biological process	protein binding	11137	ENSG00000136045.11	PWP1			1.383		NP_005909.2	metabolic process	catalytic activity;nucleotide binding;protein binding;RNA binding	4191	ENSG00000146701.11	MDH2	TCA Cycle; Glycolysis and Gluconeogenesis; Amino Acid metabolism	Citrate cycle (TCA cycle); Glyoxylate and dicarboxylate metabolism; Pyruvate metabolism; Metabolic pathways; Cysteine and methionine metabolism; Carbon metabolism	-1.52905
XP_011507381.1	metabolic process;regulation of biological process;response to stimulus	protein binding	10625		IVNS1ABP			1.383		NP_055205.2	cell differentiation;metabolic process;regulation of biological process	catalytic activity;protein binding;RNA binding	27044	ENSG00000197157.10	SND1		Epstein-Barr virus infection; Viral carcinogenesis	-1.52905
NP_001092046.1	cellular homeostasis;metabolic process;regulation of biological process;response to stimulus	enzyme regulator activity;protein binding	7009	ENSG00000139644.12	TMBIM6			1.383		NP_001139730.1	metabolic process;regulation of biological process	catalytic activity;nucleotide binding;protein binding	79837	ENSG00000166908.17	PIP4K2C	Regulation of Actin Cytoskeleton	Inositol phosphate metabolism; Regulation of actin cytoskeleton; Phosphatidylinositol signaling system	-1.52905
NP_001186125.1	cell differentiation	protein binding	93436	ENSG00000105676.13	ARMC6			1.383		XP_011542234.1	metabolic process;regulation of biological process;response to stimulus	catalytic activity	55593		OTUD5	Gastric cancer network 2		-1.52905
XP_011530791.1	cellular component movement;metabolic process;regulation of biological process;response to stimulus;transport	catalytic activity;metal ion binding;nucleotide binding;protein binding	109		ADCY3	Calcium Regulation in the Cardiac Cell; G Protein Signaling Pathways; Human Thyroid Stimulating Hormone (TSH) signaling pathway; Myometrial Relaxation and Contraction Pathways		1.383		NP_001035272.1			56650	ENSG00000080822.16	CLDND1			-1.52905
XP_016859298.1	metabolic process;regulation of biological process	DNA binding;metal ion binding;RNA binding	27332		ZNF638			1.383		NP_001186549.1	metabolic process;regulation of biological process	protein binding	135112	ENSG00000111912.19	NCOA7	Aryl Hydrocarbon Receptor		-1.52905
XP_011536087.1	cell death;cell differentiation;cell organization and biogenesis;metabolic process;regulation of biological process;response to stimulus;transport	catalytic activity;metal ion binding;motor activity;nucleotide binding;protein binding;structural molecule activity;transporter activity	11113		CIT	G13 Signaling Pathway		1.382		NP_892010.2	defense response;metabolic process;regulation of biological process;response to stimulus	catalytic activity;DNA binding;metal ion binding;nucleotide binding;protein binding;receptor activity;signal transducer activity	8877	ENSG00000176170.13	SPHK1	Sphingolipid Metabolism; Signal Transduction of S1P Receptor		-1.52905
XP_006715037.1	cell communication;cell organization and biogenesis;metabolic process;regulation of biological process;response to stimulus	catalytic activity;metal ion binding;protein binding	10919		EHMT2	Histone Modifications		1.381		NP_002970.2	cell organization and biogenesis;metabolic process;regulation of biological process;transport	catalytic activity;protein binding;transporter activity	6342	ENSG00000116171.17	SCP2	PPAR Alpha Pathway; Mitochondrial LC-Fatty Acid Beta-Oxidation; PPAR signaling pathway; DNA Damage Response (only ATM dependent)	PPAR signaling pathway; Metabolic pathways; Peroxisome; Primary bile acid biosynthesis	-1.52672
NP_001308264.1		RNA binding	280636	ENSG00000211450.9	SELENOH	Selenium Metabolism and Selenoproteins; Selenium Micronutrient Network		1.381		NP_060137.2	transport	protein binding	55610	ENSG00000004766.15	CCDC132			-1.52672
NP_001001795.1			414919	ENSG00000213563.6	C8orf82			1.381		NP_075062.2	cellular homeostasis;regulation of biological process;response to stimulus;transport	protein binding;transporter activity	65010	ENSG00000225697.12	SLC26A6		Mineral absorption	-1.52672
NP_003189.2	metabolic process;regulation of biological process	DNA binding;protein binding	6924	ENSG00000011007.12	TCEB3	VEGFA-VEGFR2 Signaling Pathway		1.381		NP_001332788.1	cell organization and biogenesis;metabolic process;regulation of biological process	metal ion binding;protein binding	22885	ENSG00000173210.19	ABLIM3			-1.52672
XP_016883588.1	cell organization and biogenesis;metabolic process;regulation of biological process;response to stimulus	catalytic activity;DNA binding;nucleotide binding;protein binding	84181		CHD6			1.38		NP_060915.2	cellular homeostasis;metabolic process;regulation of biological process;response to stimulus;transport	antioxidant activity;catalytic activity;protein binding;receptor activity	55829	ENSG00000131871.14	VIMP	Selenium Micronutrient Network; Selenium Metabolism and Selenoproteins	Protein processing in endoplasmic reticulum	-1.52672
NP_001036053.1	cell organization and biogenesis;transport	protein binding;RNA binding;transporter activity	10073	ENSG00000169371.13	SNUPN		RNA transport	1.38		NP_038472.2	metabolic process;regulation of biological process	protein binding	29978	ENSG00000188021.8	UBQLN2		Protein processing in endoplasmic reticulum	-1.52439
NP_001305436.1	metabolic process	catalytic activity;protein binding;RNA binding	348180	ENSG00000174177.12	CTU2			1.38		XP_016866792.1		receptor activity	79627		OGFRL1			-1.52439
NP_036313.3	cell death;metabolic process;regulation of biological process;response to stimulus	catalytic activity;metal ion binding;protein binding	23770	ENSG00000105701.15	FKBP8	Senescence and Autophagy in Cancer		1.38		XP_011514444.1	regulation of biological process		3475		IFRD1	Hypertrophy Model		-1.52439
NP_001308427.1	cell division	nucleotide binding;protein binding	151011	ENSG00000186522.14	SEPT10			1.379		NP_057125.2	metabolic process;regulation of biological process;response to stimulus;transport	catalytic activity;protein binding	51009	ENSG00000072849.10	DERL2		Protein processing in endoplasmic reticulum	-1.52439
NP_057475.2		RNA binding	51491	ENSG00000048162.20	NOP16			1.379		NP_002346.1	cell organization and biogenesis;regulation of biological process;response to stimulus;transport	protein binding;receptor activity;signal transducer activity;transporter activity	4074	ENSG00000003056.7	M6PR		Phagosome; Lysosome	-1.52207
NP_001138898.1	metabolic process;regulation of biological process;response to stimulus	DNA binding;protein binding;RNA binding	8531	ENSG00000060138.12	CSDA	Apoptosis-related network due to altered Notch3 in ovarian cancer; RalA downstream regulated genes		1.377		NP_001298240.1	coagulation;metabolic process	catalytic activity	79001		VKORC1			-1.52207
XP_016862677.1		metal ion binding	79740		ZBBX			1.377		NP_078940.2	metabolic process	catalytic activity	79717	ENSG00000127125.8	PPCS		Pantothenate and CoA biosynthesis; Metabolic pathways	-1.52207
XP_011543325.1	metabolic process	catalytic activity	3995		FADS3			1.377		NP_001018119.1	cell differentiation;metabolic process;regulation of biological process	catalytic activity;metal ion binding;protein binding	8544	ENSG00000087842.10	PIR			-1.51976
XP_005271384.1	regulation of biological process	protein binding;structural molecule activity	91624		NEXN			1.376		NP_001289972.1	cell organization and biogenesis;metabolic process;regulation of biological process;reproduction	protein binding	81628	ENSG00000166925.8	TSC22D4			-1.51976
NP_006275.1	cell death;cell differentiation;cell organization and biogenesis;metabolic process;regulation of biological process	catalytic activity;DNA binding;protein binding	6881	ENSG00000166337.9	TAF10		Herpes simplex infection; Basal transcription factors	1.376		NP_003013.1	cellular homeostasis;regulation of biological process	catalytic activity;protein binding	6451	ENSG00000131171.12	SH3BGRL			-1.51745
NP_620775.2	cell organization and biogenesis;metabolic process;regulation of biological process;response to stimulus	protein binding	84142	ENSG00000163322.13	ABRAXAS1		Homologous recombination	1.376		XP_016858161.1	metabolic process;regulation of biological process	protein binding;RNA binding	8672		EIF4G3	Translation Factors		-1.51745
NP_006378.3	cellular homeostasis;metabolic process;regulation of biological process;transport	protein binding;RNA binding	10523	ENSG00000085872.14	CHERP		Spliceosome	1.376		XP_011512267.2	metabolic process	DNA binding;metal ion binding;protein binding;RNA binding	134218		DNAJC21			-1.51745
NP_060297.1	cell organization and biogenesis;metabolic process	catalytic activity;nucleotide binding;RNA binding	54938	ENSG00000283104.1; ENSG00000104835.14	SARS2	Selenium Metabolism and Selenoproteins	Aminoacyl-tRNA biosynthesis	1.375		XP_016868173.1	regulation of biological process		83787		ARMC10			-1.51745
XP_005267899.1			55671	ENSG00000100796.17	SMEK1	Integrated Breast Cancer Pathway	Glucagon signaling pathway	1.375		NP_001018114.1	metabolic process	catalytic activity;metal ion binding	81889	ENSG00000180185.11	FAHD1			-1.51745
NP_055095.2	metabolic process	protein binding	22826	ENSG00000126698.10	DNAJC8	mRNA Processing		1.375		NP_000043.4	cell differentiation;cell organization and biogenesis;cellular homeostasis;metabolic process;regulation of biological process;response to stimulus;transport	catalytic activity;enzyme regulator activity;metal ion binding;nucleotide binding;protein binding;transporter activity	538	ENSG00000165240.18	ATP7A	Copper homeostasis	Mineral absorption; Platinum drug resistance	-1.51515
NP_001309123.1	cell death;cell differentiation;cell organization and biogenesis;cellular component movement;cellular homeostasis;coagulation;defense response;metabolic process;regulation of biological process;response to stimulus;transport	catalytic activity;metal ion binding;nucleotide binding;protein binding	3717	ENSG00000096968.13	JAK2	Leptin signaling pathway; Serotonin Receptor 2 and STAT3 Signaling; EPO Receptor Signaling; IL-4 Signaling Pathway; Focal Adhesion-PI3K-Akt-mTOR-signaling pathway; Kit receptor signaling pathway; Mesodermal Commitment Pathway; IL-5 Signaling Pathway; Oncostatin M Signaling Pathway; AGE/RAGE pathway; Prolactin Signaling Pathway; Human Thyroid Stimulating Hormone (TSH) signaling pathway; Type II in…	Cholinergic synapse; Measles; Tuberculosis; PI3K-Akt signaling pathway; Signaling pathways regulating pluripotency of stem cells; Toxoplasmosis; Leishmaniasis; Herpes simplex infection; Th1 and Th2 cell differentiation; Jak-STAT signaling pathway; Adipocytokine signaling pathway; EGFR tyrosine kinase inhibitor resistance; Influenza A; AGE-RAGE signaling pathway in diabetic complications; Chemokin…	1.375		NP_997192.2	metabolic process	catalytic activity	91373	ENSG00000197355.10	UAP1L1		Metabolic pathways; Amino sugar and nucleotide sugar metabolism	-1.51515
NP_055865.1	metabolic process	catalytic activity;protein binding	23070	ENSG00000137200.12	FTSJD2			1.375		NP_001448.2	cell differentiation;cell organization and biogenesis;development;regulation of biological process;response to stimulus	protein binding;RNA binding	2317	ENSG00000136068.14	FLNB	VEGFA-VEGFR2 Signaling Pathway	Proteoglycans in cancer; MAPK signaling pathway; Salmonella infection; Focal adhesion	-1.51515
NP_001292553.1	regulation of biological process;response to stimulus	enzyme regulator activity;metal ion binding;protein binding	805		CALM2	Glycogen Metabolism; Calcium Regulation in the Cardiac Cell; Myometrial Relaxation and Contraction Pathways		1.374		NP_004381.2	cell death;metabolic process;regulation of biological process;response to stimulus;transport	catalytic activity;enzyme regulator activity;protein binding;receptor activity;signal transducer activity	1512	ENSG00000103811.15	CTSH		Lysosome; Apoptosis	-1.51515
NP_060753.1	cell communication;metabolic process;regulation of biological process;response to stimulus	catalytic activity;metal ion binding;protein binding	55270	ENSG00000136159.3	NUDT15			1.373		NP_001287831.1	cellular homeostasis;defense response;metabolic process;regulation of biological process;response to stimulus;transport	enzyme regulator activity;protein binding;receptor activity	1604	ENSG00000196352.14	CD55	Allograft Rejection; Complement Activation; Complement and Coagulation Cascades		-1.51286
NP_036473.2	cell differentiation;regulation of biological process;response to stimulus	catalytic activity;nucleotide binding;protein binding;RNA binding	23560	ENSG00000107937.18	GTPBP4		Ribosome biogenesis in eukaryotes	1.373		NP_005552.3	cell death;regulation of biological process;response to stimulus;transport	protein binding;receptor activity	3916	ENSG00000185896.10	LAMP1	Senescence and Autophagy in Cancer	Lysosome; Tuberculosis; Phagosome	-1.51286
NP_001171940.1	cell organization and biogenesis;metabolic process	protein binding	29781	ENSG00000025770.18	NCAPH2			1.372		NP_002620.1	metabolic process;regulation of biological process;transport	catalytic activity;protein binding	5223; 643576	ENSG00000171314.8	PGAM1	Glycolysis and Gluconeogenesis; Cori Cycle	Central carbon metabolism in cancer; Biosynthesis of amino acids; Glycine, serine and threonine metabolism; Glycolysis / Gluconeogenesis; Carbon metabolism; Metabolic pathways; Glucagon signaling pathway	-1.51286
NP_006835.2		catalytic activity;metal ion binding;protein binding	10994	ENSG00000105135.15	ILVBL			1.372		NP_001121699.1	metabolic process	catalytic activity;metal ion binding;nucleotide binding;protein binding	10020	ENSG00000159921.14	GNE			-1.51286
NP_958815.1	cell organization and biogenesis;regulation of biological process	protein binding;RNA binding	55692	ENSG00000007392.16	LUC7L			1.372		NP_001274170.1	cell differentiation;regulation of biological process	nucleotide binding;protein binding	81618	ENSG00000135916.15	ITM2C			-1.51286
NP_004136.2	cellular component movement;regulation of biological process;response to stimulus	catalytic activity;enzyme regulator activity;metal ion binding;motor activity;nucleotide binding;protein binding;structural molecule activity	4650		MYO9B			1.371		YP_002124307.1	metabolic process;transport	transporter activity	6775074		ATP6			-1.51286
XP_005259256.1	cell organization and biogenesis;cellular component movement;regulation of biological process	protein binding	7408		VASP	Integrin-mediated Cell Adhesion; Focal Adhesion		1.371		NP_060318.4		RNA binding	54954	ENSG00000184083.11	FAM120C			-1.51286
NP_056444.3	cell organization and biogenesis;metabolic process	protein binding;RNA binding	26121	ENSG00000275117.4; ENSG00000277953.4; ENSG00000105618.13; ENSG00000277154.4; ENSG00000274894.4; ENSG00000274651.4; ENSG00000277707.4; ENSG00000276421.4; ENSG00000274144.4; ENSG00000275885.4	PRPF31		Spliceosome	1.371		NP_001316169.1	coagulation;metabolic process;regulation of biological process;response to stimulus	enzyme regulator activity	7035	ENSG00000003436.15	TFPI	Complement and Coagulation Cascades; Integrated Breast Cancer Pathway	Complement and coagulation cascades	-1.51286
NP_001341968.1	cell organization and biogenesis;metabolic process;regulation of biological process;response to stimulus	catalytic activity;protein binding	8841		HDAC3	Cell Cycle		1.37		NP_004883.3	cell organization and biogenesis;regulation of biological process;transport	protein binding	9554	ENSG00000265808.3	SEC22B		SNARE interactions in vesicular transport; Legionellosis; Phagosome	-1.51286
NP_005633.2	cell organization and biogenesis;metabolic process;regulation of biological process;response to stimulus;transport	DNA binding;protein binding	6879	ENSG00000178913.7	TAF7	Eukaryotic Transcription Initiation	Basal transcription factors	1.37		XP_011512570.1	response to stimulus;transport		11118		BTN3A2			-1.51286
NP_001505.1	cell organization and biogenesis;metabolic process;regulation of biological process	DNA binding;metal ion binding;protein binding	2959	ENSG00000137947.11	GTF2B	Eukaryotic Transcription Initiation	Basal transcription factors; Epstein-Barr virus infection; Viral carcinogenesis	1.37		XP_011514525.1	cell organization and biogenesis;cell proliferation;metabolic process;regulation of biological process;response to stimulus	catalytic activity;nucleotide binding;protein binding;receptor activity;signal transducer activity	4233		MET	Extracellular vesicle-mediated signaling in recipient cells; Signaling of Hepatocyte Growth Factor Receptor; TGF-beta Signaling Pathway; Focal Adhesion		-1.51057
NP_064520.2	metabolic process;regulation of biological process;response to stimulus	catalytic activity;DNA binding;metal ion binding;nucleotide binding;protein binding;RNA binding	56897	ENSG00000124535.15	WRNIP1			1.37		NP_005808.3	transport	protein binding	10226	ENSG00000105355.8	PLIN3			-1.51057
NP_057388.1	cell organization and biogenesis;metabolic process	protein binding;RNA binding;structural molecule activity	51187	ENSG00000137876.9	RSL24D1		Ribosome	1.37		XP_005263971.1	response to stimulus;transport	protein binding;transporter activity	26504		CNNM4			-1.51057
NP_001287955.1	cell communication;cell organization and biogenesis;regulation of biological process;response to stimulus	protein binding	7082	ENSG00000277401.4; ENSG00000104067.16	TJP1			1.37		NP_002310.2	regulation of biological process;response to stimulus	protein binding	4034	ENSG00000077454.15	LRCH4			-1.5083
NP_004389.2	metabolic process	catalytic activity;nucleotide binding;RNA binding	1662	ENSG00000178105.9	DDX10			1.37		XP_005259732.1	regulation of biological process;response to stimulus		91304		TMEM259			-1.5083
XP_011533354.1	metabolic process;regulation of biological process;response to stimulus	catalytic activity;DNA binding;nucleotide binding;protein binding	2963		GTF2F2	Eukaryotic Transcription Initiation		1.37		NP_001305832.1	regulation of biological process	protein binding	7164	ENSG00000111907.20	TPD52L1			-1.5083
NP_055693.4	regulation of biological process	DNA binding;protein binding;RNA binding	9933	ENSG00000080608.9	PUM3			1.369		XP_006713470.1	cell death;cell organization and biogenesis;regulation of biological process;response to stimulus	nucleotide binding;protein binding;structural molecule activity	9223		MAGI1			-1.5083
NP_001287789.1	metabolic process;regulation of biological process	catalytic activity;nucleotide binding;RNA binding	9879	ENSG00000145833.15	DDX46			1.367		XP_011517854.2			56243		KIAA1217			-1.5083
NP_976225.1	metabolic process;regulation of biological process	metal ion binding;protein binding;RNA binding	9406	ENSG00000132485.13	ZRANB2			1.367		XP_011533739.1	cell differentiation;cell organization and biogenesis;metabolic process	protein binding;structural molecule activity	1310		COL19A1			-1.50602
NP_001093143.1	metabolic process;regulation of biological process	catalytic activity;DNA binding	401466	ENSG00000176731.11	C8orf59			1.366		NP_001307055.1	metabolic process;regulation of biological process	catalytic activity	57406	ENSG00000163686.14	ABHD6		Retrograde endocannabinoid signaling	-1.50602
NP_061329.3	regulation of biological process;response to stimulus	protein binding;signal transducer activity	55970	ENSG00000172380.5	GNG12	Focal Adhesion-PI3K-Akt-mTOR-signaling pathway; Calcium Regulation in the Cardiac Cell; Regulation of Actin Cytoskeleton; Chemokine signaling pathway; Myometrial Relaxation and Contraction Pathways; G Protein Signaling Pathways	Cholinergic synapse; Retrograde endocannabinoid signaling; Circadian entrainment; Ras signaling pathway; Pathways in cancer; Glutamatergic synapse; GABAergic synapse; Dopaminergic synapse; Regulation of actin cytoskeleton; PI3K-Akt signaling pathway; Morphine addiction; Chemokine signaling pathway; MAPK signaling pathway; Alcoholism; Serotonergic synapse	1.365		NP_001278928.1	cell organization and biogenesis;cellular component movement;metabolic process;regulation of biological process;response to stimulus	enzyme regulator activity;protein binding;structural molecule activity	4690	ENSG00000158092.6	NCK1	VEGFA-VEGFR2 Signaling Pathway; Pathogenic Escherichia coli infection; EGF/EGFR Signaling Pathway; B Cell Receptor Signaling Pathway; Association Between Physico-Chemical Features and Toxicity Associated Pathways; Primary Focal Segmental Glomerulosclerosis FSGS; Brain-Derived Neurotrophic Factor (BDNF) signaling pathway; ErbB Signaling Pathway; T-Cell antigen Receptor (TCR) Signaling Pathway; T-C…	ErbB signaling pathway; Pathogenic Escherichia coli infection; Axon guidance; T cell receptor signaling pathway	-1.50602
NP_001273490.1	cell differentiation;cell division;cell organization and biogenesis;metabolic process;regulation of biological process	protein binding;structural molecule activity	4926	ENSG00000137497.17	NUMA1	Ectoderm Differentiation		1.365		NP_000284.1	metabolic process	catalytic activity;protein binding	5257	ENSG00000102893.15	PHKB	Glycogen Metabolism	Calcium signaling pathway; Insulin signaling pathway; Glucagon signaling pathway	-1.50602
NP_001271140.1	cell organization and biogenesis;metabolic process;regulation of biological process	catalytic activity;DNA binding;protein binding	10001	ENSG00000133997.11	MED6			1.365		NP_055211.2	cell organization and biogenesis;metabolic process;regulation of biological process;transport	metal ion binding;protein binding	27072	ENSG00000006715.15	VPS41			-1.50602
NP_001271207.1	cell organization and biogenesis;metabolic process;transport	transporter activity	23760	ENSG00000180957.17	PITPNB			1.365		NP_001254711.1	cell communication;cell differentiation;cell organization and biogenesis;metabolic process;regulation of biological process;response to stimulus	protein binding	55626		AMBRA1	Senescence and Autophagy in Cancer		-1.50602
NP_060628.2		protein binding;RNA binding	22950	ENSG00000163798.13	SLC4A1AP			1.365		NP_055422.1	metabolic process;response to stimulus	protein binding	23190	ENSG00000144224.16	UBXN4			-1.50376
NP_001300870.1	cell differentiation;cell division;cell organization and biogenesis;cellular component movement;metabolic process;regulation of biological process;response to stimulus;transport	catalytic activity;nucleotide binding;protein binding	387	ENSG00000067560.10	RHOA	Corticotropin-releasing hormone signaling pathway; Pathogenic Escherichia coli infection; MicroRNAs in cardiomyocyte hypertrophy; DNA Damage Response (only ATM dependent); Wnt Signaling Pathway; TGF-beta Signaling Pathway; Focal Adhesion; Hypothetical Craniofacial Development Pathway; Androgen receptor signaling pathway; VEGFA-VEGFR2 Signaling Pathway; G Protein Signaling Pathways; AGE/RAGE pathw…	Vascular smooth muscle contraction; Pertussis; Bacterial invasion of epithelial cells; T cell receptor signaling pathway; Colorectal cancer; Regulation of actin cytoskeleton; Viral carcinogenesis; Neurotrophin signaling pathway; Proteoglycans in cancer; Platelet activation; MicroRNAs in cancer; Pancreatic secretion; Chemokine signaling pathway; Tight junction; Pathways in cancer; Sphingolipid sig…	1.364		NP_001121631.1	transport	protein binding	55275	ENSG00000141252.19; ENSG00000283883.1	VPS53			-1.50376
NP_003869.1	metabolic process;response to stimulus;transport	catalytic activity	8836	ENSG00000137563.11	GGH	Fluoropyrimidine Activity	Folate biosynthesis; Antifolate resistance	1.364		NP_001544.1	metabolic process;regulation of biological process;response to stimulus	protein binding	3490	ENSG00000163453.11	IGFBP7	Simplified Interaction Map Between LOXL4 and Oxidative Stress Pathway; Senescence and Autophagy in Cancer; VEGFA-VEGFR2 Signaling Pathway		-1.50376
NP_002254.2	cell division;cell organization and biogenesis;cellular component movement	catalytic activity;motor activity;nucleotide binding;protein binding	3833	ENSG00000237649.7; ENSG00000204197.9; ENSG00000233450.7	KIFC1			1.364		NP_001291646.2	cell communication;cell death;cell organization and biogenesis;cell proliferation;cellular component movement;metabolic process;regulation of biological process;response to stimulus	catalytic activity;metal ion binding;protein binding	5728		PTEN	Signaling of Hepatocyte Growth Factor Receptor; Androgen receptor signaling pathway; Senescence and Autophagy in Cancer; EGF/EGFR Signaling Pathway; Focal Adhesion; T-Cell Receptor and Co-stimulatory Signaling; Insulin Signaling		-1.50376
NP_073593.2	cell organization and biogenesis;metabolic process;regulation of biological process	protein binding	64769	ENSG00000163875.15	MEAF6			1.364		NP_066011.2	transport	protein binding	57720	ENSG00000148358.19	GPR107			-1.50376
NP_001171579.1		metal ion binding;protein binding	7739	ENSG00000147394.18	ZNF185			1.364		NP_001035869.1	metabolic process;response to stimulus	catalytic activity;metal ion binding;protein binding	55139	ENSG00000163516.13	ANKZF1			-1.5015
NP_001341706.1	cell death;cell differentiation;metabolic process;regulation of biological process;response to stimulus	catalytic activity;enzyme regulator activity;protein binding	836	ENSG00000164305.18	CASP3	Hepatitis C and Hepatocellular Carcinoma; Apoptosis Modulation by HSP70; Nanomaterial induced apoptosis; Fas Ligand (FasL) pathway and Stress induction of Heat Shock Proteins (HSP) regulation; Allograft Rejection; TNF alpha Signaling Pathway; Integrated Breast Cancer Pathway; DNA Damage Response; Amyotrophic lateral sclerosis (ALS); Oncostatin M Signaling Pathway; Corticotropin-releasing hormone …	Amoebiasis; Proteoglycans in cancer; Tuberculosis; Natural killer cell mediated cytotoxicity; Epithelial cell signaling in Helicobacter pylori infection; Hepatitis B; p53 signaling pathway; Viral carcinogenesis; Apoptosis; Apoptosis - multiple species; Platinum drug resistance; MAPK signaling pathway; Amyotrophic lateral sclerosis (ALS); Pertussis; MicroRNAs in cancer; Non-alcoholic fatty liver d…	1.364		NP_065908.1	cell organization and biogenesis;metabolic process;regulation of biological process;transport	catalytic activity;metal ion binding;protein binding	57617	ENSG00000104142.10	VPS18			-1.5015
NP_003396.1	cell organization and biogenesis;metabolic process;regulation of biological process;response to stimulus;transport	catalytic activity;protein binding	7533	ENSG00000128245.14	YWHAH	Sudden Infant Death Syndrome (SIDS) Susceptibility Pathways; Myometrial Relaxation and Contraction Pathways; Calcium Regulation in the Cardiac Cell; Cell Cycle	Oocyte meiosis; Viral carcinogenesis; Cell cycle; Epstein-Barr virus infection; PI3K-Akt signaling pathway; Hippo signaling pathway	1.363		NP_733746.1	metabolic process;regulation of biological process	catalytic activity	54414	ENSG00000110013.12	SIAE			-1.5015
NP_001020262.1	defense response;metabolic process;regulation of biological process;response to stimulus;transport	catalytic activity;nucleotide binding;protein binding;RNA binding;translation regulator activity	23	ENSG00000225989.9; ENSG00000232169.9; ENSG00000204574.12; ENSG00000206490.11; ENSG00000236149.9; ENSG00000236342.8; ENSG00000231129.8	ABCF1			1.363		NP_001026890.2	metabolic process	catalytic activity;protein binding	79807	ENSG00000138780.14	GSTCD	Metapathway biotransformation		-1.5015
NP_003099.1	cell differentiation;cell proliferation;development;metabolic process;regulation of biological process;response to stimulus	DNA binding;RNA binding	6664	ENSG00000176887.6	SOX11	Preimplantation Embryo		1.362		NP_001307290.1	metabolic process;regulation of biological process	catalytic activity;metal ion binding;protein binding	26001	ENSG00000108523.15	RNF167			-1.5015
NP_005641.1	metabolic process;regulation of biological process	DNA binding;metal ion binding;RNA binding	6942	ENSG00000280467.2; ENSG00000281897.2; ENSG00000283026.1; ENSG00000282892.1; ENSG00000283681.1; ENSG00000262024.6; ENSG00000100207.18; ENSG00000276461.4	TCF20	Matrix Metalloproteinases		1.362		NP_004555.1	cell organization and biogenesis;metabolic process	catalytic activity;nucleotide binding;RNA binding	5188	ENSG00000059691.11	PET112		Metabolic pathways; Aminoacyl-tRNA biosynthesis	-1.49925
XP_011513025.2	cell organization and biogenesis		55166		CENPQ			1.361		XP_011519338.1	regulation of biological process;response to stimulus;transport	metal ion binding;nucleotide binding;protein binding	84766		EFCAB4B			-1.49925
NP_001340295.1	cell differentiation	protein binding;RNA binding	64434		NOM1			1.361		XP_005267319.1	cell organization and biogenesis;transport	metal ion binding;protein binding	10484		SEC23A			-1.49701
NP_006749.1	metabolic process;regulation of biological process;transport	metal ion binding;protein binding;RNA binding	7307; 102724594	ENSG00000160201.11; ENSG00000275895.6	U2AF1	mRNA Processing	Spliceosome; Shigellosis	1.361		NP_001034271.1	cell organization and biogenesis;metabolic process;regulation of biological process;response to stimulus	protein binding	552900; 654483; 107984053	ENSG00000183336.8; ENSG00000169627.7	BOLA2			-1.49701
XP_005256178.1	cell organization and biogenesis;metabolic process;regulation of biological process;response to stimulus	catalytic activity;DNA binding;protein binding	7014		TERF2			1.36		NP_008980.1	metabolic process	protein binding	11120	ENSG00000112763.15	BTN2A1			-1.49701
NP_001307143.1	cell organization and biogenesis;metabolic process;regulation of biological process;response to stimulus;transport	protein binding;RNA binding	6430	ENSG00000100650.15	SRSF5	mRNA Processing	Spliceosome; Herpes simplex infection	1.36		NP_003127.1	cell organization and biogenesis;metabolic process;response to stimulus;transport	catalytic activity;nucleotide binding;protein binding;RNA binding	6729	ENSG00000100883.11	SRP54	mRNA Processing	Protein export	-1.49477
XP_005274822.1	metabolic process	catalytic activity;protein binding	8776		MTMR1			1.36		NP_002817.2	cellular homeostasis;metabolic process;regulation of biological process;transport	catalytic activity	5768	ENSG00000116260.16	QSOX1			-1.49477
NP_001035088.2	regulation of biological process;response to stimulus	protein binding	644815	ENSG00000188522.14	FAM83G			1.359		NP_036561.1	metabolic process;regulation of biological process;transport	transporter activity	23541	ENSG00000100003.17	SEC14L2			-1.49477
NP_945353.1	cell proliferation;regulation of biological process;response to stimulus	enzyme regulator activity;protein binding;RNA binding	9138	ENSG00000076928.17	ARHGEF1	G13 Signaling Pathway; Regulation of Actin Cytoskeleton; EGF/EGFR Signaling Pathway; G Protein Signaling Pathways		1.359		XP_016857858.1		protein binding	79932		KIAA0319L			-1.49477
NP_004406.2	cell death;cell differentiation;cell organization and biogenesis;metabolic process;regulation of biological process;response to stimulus;transport	catalytic activity;motor activity;protein binding;RNA binding;structural molecule activity	1832	ENSG00000096696.13	DSP	Arrhythmogenic Right Ventricular Cardiomyopathy; Lung fibrosis	Arrhythmogenic right ventricular cardiomyopathy (ARVC)	1.359		XP_016878726.1	cell organization and biogenesis;cellular component movement;metabolic process;response to stimulus;transport	catalytic activity;nucleotide binding;transporter activity	4363		ABCC1	Irinotecan Pathway		-1.49477
NP_060758.2	metabolic process;regulation of biological process	metal ion binding;protein binding	55274	ENSG00000130024.14	PHF10			1.358		XP_005259747.1	metabolic process;regulation of biological process;response to stimulus	catalytic activity;nucleotide binding;protein binding	997		CDC34			-1.49254
NP_001410.2	development;metabolic process;regulation of biological process	protein binding;RNA binding	1994	ENSG00000066044.14	ELAVL1	Endoderm Differentiation; Preimplantation Embryo; AMP-activated Protein Kinase (AMPK) Signaling; Focal Adhesion-PI3K-Akt-mTOR-signaling pathway	AMPK signaling pathway	1.358		NP_079104.3	cell death		79886	ENSG00000120159.11	CAAP1			-1.49031
NP_006712.2	metabolic process	catalytic activity;metal ion binding;nucleotide binding;RNA binding	132	ENSG00000156110.13	ADK		Purine metabolism; Metabolic pathways	1.358		NP_689628.2	cell communication;cell organization and biogenesis;metabolic process;response to stimulus;transport	protein binding	137492	ENSG00000155975.9	VPS37A		Endocytosis	-1.49031
XP_005253109.1	cell organization and biogenesis;cellular component movement;regulation of biological process;response to stimulus	enzyme regulator activity;protein binding	60626		RIC8A			1.358		NP_036315.1	cell differentiation;development;metabolic process;regulation of biological process	DNA binding;protein binding	27022	ENSG00000187140.5	FOXD3	Wnt Signaling Pathway and Pluripotency; Neural Crest Differentiation		-1.49031
NP_005473.1	metabolic process	catalytic activity;protein binding	10026	ENSG00000142892.14	PIGK		Glycosylphosphatidylinositol (GPI)-anchor biosynthesis; Metabolic pathways	1.357		NP_000299.2	metabolic process;regulation of biological process;transport	catalytic activity;enzyme regulator activity	5476	ENSG00000064601.16	CTSA			-1.4881
NP_001258137.1	cell organization and biogenesis;cellular component movement;regulation of biological process	protein binding;structural molecule activity	4703		NEB	Striated Muscle Contraction		1.357		NP_004472.1	metabolic process	catalytic activity;metal ion binding;protein binding	2590	ENSG00000143641.9	GALNT2	Globo Sphingolipid Metabolism	Metabolic pathways; Mucin type O-glycan biosynthesis	-1.4881
XP_011537059.1	cell organization and biogenesis;regulation of biological process;transport	protein binding	80184		CEP290			1.357		NP_036369.2	cell communication;cell differentiation;cell division;cell organization and biogenesis;defense response;metabolic process;regulation of biological process;response to stimulus	catalytic activity;metal ion binding;nucleotide binding;protein binding	22933	ENSG00000283100.1; ENSG00000068903.19	SIRT2	NAD+ metabolism; NAD+ biosynthetic pathways		-1.4881
NP_001231855.1	metabolic process	protein binding;RNA binding	9128	ENSG00000136875.12	PRPF4	mRNA Processing		1.356		NP_001317378.1	metabolic process	catalytic activity;metal ion binding;protein binding	51005	ENSG00000162066.14	AMDHD2		Amino sugar and nucleotide sugar metabolism	-1.4881
NP_003575.2	metabolic process	catalytic activity;RNA binding	8446	ENSG00000144048.10	DUSP11			1.355		NP_002206.2	metabolic process;regulation of biological process	enzyme regulator activity;metal ion binding	3697	ENSG00000055957.10	ITIH1			-1.4881
XP_011526347.1	cell organization and biogenesis;metabolic process	protein binding;RNA binding;structural molecule activity	51073	ENSG00000105364.13	MRPL4			1.355		XP_005245184.1	cell communication;cell differentiation;cell proliferation;defense response;metabolic process;regulation of biological process;response to stimulus	DNA binding;protein binding;RNA binding	3428		IFI16	Senescence and Autophagy in Cancer		-1.48588
NP_001164006.1	cell growth;regulation of biological process	catalytic activity;nucleotide binding;RNA binding	55210	ENSG00000197785.13	ATAD3A			1.355		NP_001193881.1	cellular component movement;metabolic process;transport	protein binding;RNA binding;transporter activity	9123	ENSG00000141526.16	SLC16A3		Central carbon metabolism in cancer	-1.48588
NP_001036004.1	metabolic process;regulation of biological process	DNA binding;metal ion binding;protein binding;RNA binding	4150	ENSG00000103495.13	MAZ	Sudden Infant Death Syndrome (SIDS) Susceptibility Pathways		1.355		NP_001350.1	cell organization and biogenesis;metabolic process	catalytic activity;nucleotide binding	1666	ENSG00000104325.6	DECR1	Fatty Acid Beta Oxidation; Fatty Acid Biosynthesis		-1.48588
XP_011522151.1	cell organization and biogenesis;regulation of biological process;transport	enzyme regulator activity;protein binding;structural molecule activity	3996		LLGL1			1.354		NP_006398.1	regulation of biological process;response to stimulus;transport	protein binding	10550	ENSG00000144746.6	ARL6IP5			-1.48588
NP_001091974.1	cell differentiation;cell organization and biogenesis;defense response;metabolic process;regulation of biological process;response to stimulus	catalytic activity;nucleotide binding;protein binding;RNA binding	10521	ENSG00000100201.20	DDX17	RIG-I-like Receptor Signaling		1.354		NP_001020424.1	cell differentiation;transport	metal ion binding;protein binding	7163	ENSG00000076554.15	TPD52			-1.48588
NP_002799.3	metabolic process;regulation of biological process;response to stimulus;transport	catalytic activity;enzyme regulator activity;nucleotide binding;protein binding	5708	ENSG00000175166.16	PSMD2	TNF alpha Signaling Pathway; Parkin-Ubiquitin Proteasomal System pathway; Proteasome Degradation	Epstein-Barr virus infection; Proteasome	1.354		NP_055852.2		metal ion binding	23053	ENSG00000214655.10	ZSWIM8			-1.48588
NP_001185774.1	cell organization and biogenesis;defense response;metabolic process;regulation of biological process;response to stimulus	metal ion binding;protein binding;RNA binding	100526737; 10432	ENSG00000248643.5	RBM14-RBM4			1.353		NP_005222.2	cell organization and biogenesis;cellular component movement;regulation of biological process;transport	protein binding	2017	ENSG00000085733.15	CTTN	Pathogenic Escherichia coli infection; Hepatitis C and Hepatocellular Carcinoma	Bacterial invasion of epithelial cells; Pathogenic Escherichia coli infection; Shigellosis; Proteoglycans in cancer; Tight junction	-1.48368
NP_031385.2	metabolic process;regulation of biological process;transport	protein binding;RNA binding	22794	ENSG00000108349.16	CASC3		mRNA surveillance pathway; RNA transport	1.353		NP_680093.1	cell differentiation;metabolic process;regulation of biological process;response to stimulus;transport	catalytic activity;protein binding	1508	ENSG00000164733.20	CTSB		Antigen processing and presentation; NOD-like receptor signaling pathway; Apoptosis; Lysosome; Renin secretion	-1.48368
XP_016856853.1	metabolic process;regulation of biological process	DNA binding;protein binding	4802		NFYC			1.352		NP_001435.1	metabolic process;transport	protein binding;transporter activity	2171	ENSG00000164687.10	FABP5	PPAR signaling pathway	PPAR signaling pathway	-1.48368
NP_001002251.2	metabolic process	protein binding;RNA binding	51329	ENSG00000182196.13	ARL6IP4			1.352		NP_109591.1	regulation of biological process;transport	enzyme regulator activity	1992	ENSG00000021355.12	SERPINB1		Amoebiasis	-1.48368
NP_001120665.1	metabolic process;regulation of biological process	DNA binding;metal ion binding;protein binding;RNA binding	7555	ENSG00000169714.16	CNBP			1.351		NP_001005751.1	transport		387680	ENSG00000099290.15	WASHC2A		Endocytosis	-1.48368
NP_001120817.2		protein binding	2579; 100008586; 26748; 645073; 729428	ENSG00000236362.8; ENSG00000215269.5	GAGE7			1.351		NP_001121070.1	development;metabolic process;regulation of biological process;response to stimulus;transport	enzyme regulator activity;protein binding	3481	ENSG00000167244.18	IGF2	Cardiac Progenitor Differentiation; Apoptosis; Mecp2 and Associated Rett Syndrome; Endochondral Ossification		-1.48148
NP_001137251.1	cell organization and biogenesis;cellular component movement;regulation of biological process;transport	protein binding	28981	ENSG00000122970.15	IFT81			1.351		NP_001257655.1	cell death;metabolic process;regulation of biological process	enzyme regulator activity;protein binding	23786	ENSG00000099968.17	BCL2L13	Regulation of Apoptosis by Parathyroid Hormone-related Protein		-1.48148
NP_004752.1	regulation of biological process;response to stimulus	protein binding	5863	ENSG00000206282.11; ENSG00000237825.9; ENSG00000237441.9; ENSG00000228736.9; ENSG00000224841.9	RGL2		Ras signaling pathway	1.35		NP_060650.2	metabolic process	catalytic activity;nucleotide binding;protein binding;RNA binding	55760	ENSG00000089876.11	DHX32			-1.48148
NP_001121054.1	cell death;cell organization and biogenesis;metabolic process;regulation of biological process;response to stimulus	metal ion binding;protein binding	51147	ENSG00000111653.19	ING4			1.35		NP_000359.1	cell differentiation;cell organization and biogenesis;cellular component movement;metabolic process;regulation of biological process;response to stimulus;transport	catalytic activity;motor activity;protein binding	7248	ENSG00000165699.13	TSC1	Focal Adhesion-PI3K-Akt-mTOR-signaling pathway; BDNF-TrkB Signaling; Signaling Pathways in Glioblastoma; Target Of Rapamycin (TOR) Signaling; Angiopoietin Like Protein 8 Regulatory Pathway; Wnt Signaling Pathway Netpath; 4-hydroxytamoxifen, Dexamethasone, and Retinoic Acids Regulation of p27 Expression; Nanoparticle triggered autophagic cell death; Integrated Breast Cancer Pathway; AMP-activated …	PI3K-Akt signaling pathway; AMPK signaling pathway; Insulin signaling pathway; mTOR signaling pathway; Phospholipase D signaling pathway; Longevity regulating pathway; Choline metabolism in cancer	-1.48148
NP_000172.2	metabolic process;transport	catalytic activity;protein binding	2990	ENSG00000169919.16	GUSB		Metabolic pathways; Lysosome; Porphyrin and chlorophyll metabolism; Drug metabolism - other enzymes; Pentose and glucuronate interconversions; Glycosaminoglycan degradation	1.35		NP_003079.1	cell organization and biogenesis;cell proliferation;cellular component movement;regulation of biological process	protein binding;RNA binding	6624	ENSG00000075618.17	FSCN1		MicroRNAs in cancer	-1.47929
NP_078873.2	cell organization and biogenesis	protein binding;structural molecule activity	79649	ENSG00000129680.15	MAP7D3			1.35		NP_061854.1	cellular homeostasis;metabolic process;regulation of biological process;response to stimulus	catalytic activity;enzyme regulator activity;protein binding	54431	ENSG00000077232.17	DNAJC10		Protein processing in endoplasmic reticulum	-1.47929
NP_057480.2	metabolic process;regulation of biological process	catalytic activity;receptor activity;signal transducer activity	51496	ENSG00000137770.13	CTDSPL2			1.349		NP_116193.2	metabolic process	catalytic activity;metal ion binding	84890	ENSG00000181915.4	ADO		Taurine and hypotaurine metabolism; Metabolic pathways	-1.47929
XP_016869707.1	cell division;metabolic process;regulation of biological process;transport	catalytic activity;motor activity;protein binding	10807		SDCCAG3			1.349		NP_001273399.1	metabolic process	catalytic activity;protein binding	80017	ENSG00000133943.20	DGLUCY			-1.47929
NP_001295561.1	cell organization and biogenesis;cellular homeostasis;metabolic process;response to stimulus	catalytic activity;DNA binding;metal ion binding;nucleotide binding;protein binding	5424	ENSG00000062822.12	POLD1	Nucleotide Metabolism; Homologous recombination; DNA Replication; Mismatch repair		1.349		NP_001338588.1	cellular homeostasis;transport	transporter activity	23516		SLC39A14	Zinc homeostasis		-1.47929
NP_005137.1	cell organization and biogenesis;metabolic process;regulation of biological process;response to stimulus	protein binding;RNA binding	9092	ENSG00000175467.14	SART1		Spliceosome	1.348		NP_620061.2	cellular component movement;metabolic process	catalytic activity;nucleotide binding	5232	ENSG00000170950.5	PGK2	Cori Cycle; Glycolysis and Gluconeogenesis	Glycolysis / Gluconeogenesis; Biosynthesis of amino acids; Metabolic pathways; Carbon metabolism	-1.47929
NP_001137357.1	cell organization and biogenesis;metabolic process;regulation of biological process;response to stimulus	enzyme regulator activity;protein binding;signal transducer activity	4659	ENSG00000058272.16	PPP1R12A	Regulation of Actin Cytoskeleton; Focal Adhesion	Focal adhesion; Regulation of actin cytoskeleton; cGMP-PKG signaling pathway; cAMP signaling pathway; Proteoglycans in cancer; Oxytocin signaling pathway; Vascular smooth muscle contraction; Platelet activation	1.348		NP_036360.3	cell organization and biogenesis;metabolic process;regulation of biological process;response to stimulus	catalytic activity;metal ion binding;protein binding	22921	ENSG00000148450.12	MSRB2	Sulindac Metabolic Pathway		-1.47929
NP_000225.1	cell division;metabolic process;response to stimulus	catalytic activity;DNA binding;metal ion binding;nucleotide binding	3978	ENSG00000105486.13	LIG1	Mismatch repair	Nucleotide excision repair; Mismatch repair; Base excision repair; DNA replication	1.348		NP_003680.2	metabolic process	catalytic activity;protein binding	8574	ENSG00000053371.12	AKR7A2	Aflatoxin B1 metabolism; Metapathway biotransformation	Metabolism of xenobiotics by cytochrome P450	-1.4771
NP_001007560.1	cell organization and biogenesis;metabolic process;regulation of biological process;response to stimulus	protein binding	6760	ENSG00000141380.13	SS18		Transcriptional misregulation in cancer	1.347		XP_016864075.1	cellular homeostasis;metabolic process;regulation of biological process;response to stimulus	protein binding	7466		WFS1			-1.4771
NP_005225.2	metabolic process;regulation of biological process;response to stimulus	DNA binding;metal ion binding;protein binding;receptor activity;signal transducer activity	2063	ENSG00000160113.5	NR2F6	Nuclear Receptors; IL-6 signaling pathway		1.347		XP_011512974.1	regulation of biological process;response to stimulus;transport	enzyme regulator activity;protein binding	5269		SERPINB6			-1.4771
NP_054896.2	cell organization and biogenesis;transport	protein binding	29090	ENSG00000075336.11	TIMM21			1.347		NP_001009894.2	cell differentiation		91298	ENSG00000133641.17	C12orf29			-1.4771
NP_973731.1	cell differentiation;metabolic process;regulation of biological process;response to stimulus	DNA binding;protein binding	2305	ENSG00000111206.12	FOXM1	Sudden Infant Death Syndrome (SIDS) Susceptibility Pathways		1.347		NP_060875.2	cell organization and biogenesis;metabolic process;regulation of biological process	protein binding	55352	ENSG00000172301.10	COPRS			-1.4771
NP_115710.2	metabolic process	protein binding;RNA binding	84294	ENSG00000147679.11	UTP23			1.346		NP_001335058.1	metabolic process;regulation of biological process	protein binding	550643	ENSG00000204272.12	NBDY			-1.4771
NP_055888.1	cell differentiation;cell organization and biogenesis;regulation of biological process	enzyme regulator activity;protein binding	23094	ENSG00000105738.10	SIPA1L3		Rap1 signaling pathway	1.346		NP_006199.2	cellular homeostasis;metabolic process;regulation of biological process;response to stimulus;transport	catalytic activity;metal ion binding;nucleotide binding;protein binding;receptor activity	5167	ENSG00000197594.11	ENPP1	Endochondral Ossification; Insulin Signaling	Starch and sucrose metabolism; Pyrimidine metabolism; Purine metabolism; Nicotinate and nicotinamide metabolism; Pantothenate and CoA biosynthesis; Metabolic pathways	-1.4771
XP_005268523.1	metabolic process	metal ion binding;RNA binding	54439		RBM27			1.346		NP_076417.2	cell differentiation;cellular homeostasis;metabolic process;regulation of biological process;response to stimulus	catalytic activity;nucleotide binding;protein binding	65985	ENSG00000081760.16	AACS		Butanoate metabolism; Valine, leucine and isoleucine degradation	-1.47493
NP_001036100.1	metabolic process;regulation of biological process	protein binding;RNA binding	25983	ENSG00000129460.15	NGDN			1.346		NP_001167630.1	regulation of biological process	protein binding	63898	ENSG00000104611.11	SH2D4A			-1.47493
NP_001009931.1	cell organization and biogenesis;development;transport	metal ion binding	388697	ENSG00000197915.5	HRNR			1.345		NP_001011551.1	cell organization and biogenesis;metabolic process	catalytic activity;protein binding	29071	ENSG00000171155.7	C1GALT1C1		Mucin type O-glycan biosynthesis; Metabolic pathways	-1.47493
XP_016863659.1	cell differentiation;cell organization and biogenesis;defense response;metabolic process;regulation of biological process;response to stimulus;transport	catalytic activity;DNA binding;protein binding	3516		RBPJ	Notch Signaling Pathway; Notch Signaling Pathway		1.345		NP_543011.2	cell differentiation;regulation of biological process;response to stimulus		116151	ENSG00000124098.9	FAM210B			-1.47493
NP_057376.2	metabolic process;regulation of biological process;response to stimulus	nucleotide binding;protein binding;RNA binding	10131	ENSG00000126602.10	TRAP1	TNF alpha Signaling Pathway; TGF-beta Signaling Pathway		1.345		XP_006711467.2	metabolic process;response to stimulus	catalytic activity;nucleotide binding	5498		PPOX	Heme Biosynthesis		-1.47275
NP_008869.1	cell organization and biogenesis;metabolic process;transport	protein binding;RNA binding	6632	ENSG00000167088.10	SNRPD1	mRNA Processing	Systemic lupus erythematosus; Spliceosome	1.345		NP_055209.2	cell death	protein binding	27069	ENSG00000165678.20	GHITM			-1.47275
NP_974197.1	cell communication;cellular component movement;regulation of biological process;response to stimulus;transport	protein binding	10755	ENSG00000123159.15	GIPC1	VEGFA-VEGFR2 Signaling Pathway		1.345		NP_001333060.1	transport		283578		TMED8			-1.47275
XP_016870293.1	cell division;metabolic process;regulation of biological process;response to stimulus	catalytic activity;RNA binding	51490		SPOUT1			1.344		NP_001254772.1	cell organization and biogenesis;metabolic process;regulation of biological process;response to stimulus	catalytic activity;DNA binding;protein binding	9575	ENSG00000134852.14	CLOCK	Melatonin metabolism and effects; Exercise-induced Circadian Regulation	Circadian rhythm; Herpes simplex infection; Dopaminergic synapse	-1.47275
NP_079184.2	regulation of biological process;response to stimulus	DNA binding;protein binding	79968	ENSG00000092470.11	WDR76			1.344		NP_001240781.1	transport	protein binding;transporter activity	10717	ENSG00000134262.12	AP4B1		Lysosome	-1.47275
NP_057510.4	metabolic process;regulation of biological process;response to stimulus	protein binding	51512		GTSE1		p53 signaling pathway	1.344		NP_001171846.1	metabolic process	catalytic activity	5833	ENSG00000185813.10	PCYT2	Kennedy pathway; One carbon metabolism and related pathways		-1.47059
NP_001273554.1	metabolic process;regulation of biological process;transport	protein binding;RNA binding	10921	ENSG00000205937.11	RNPS1	mRNA Processing	RNA transport; mRNA surveillance pathway	1.344		NP_004887.2	regulation of biological process;response to stimulus;transport	protein binding;transporter activity	9559	ENSG00000122958.14	VPS26A		Endocytosis	-1.47059
NP_113680.1	metabolic process;regulation of biological process;response to stimulus	metal ion binding;protein binding;RNA binding	83759	ENSG00000173914.11	RBM4B			1.344		NP_001073930.1	cell differentiation;cell proliferation;development;metabolic process;regulation of biological process	DNA binding	340260	ENSG00000164853.8	UNCX			-1.47059
XP_005268967.1	metabolic process;regulation of biological process	DNA binding;protein binding	4801		NFYB			1.343		NP_003887.3	metabolic process	catalytic activity	8869	ENSG00000115525.17	ST3GAL5	Ganglio Sphingolipid Metabolism	Glycosphingolipid biosynthesis - ganglio series; Metabolic pathways	-1.47059
XP_006715579.1	cell differentiation;cell organization and biogenesis;regulation of biological process;response to stimulus	protein binding;receptor activity;signal transducer activity	57211		GPR126			1.343		NP_009101.2	cell organization and biogenesis;metabolic process;regulation of biological process;response to stimulus	catalytic activity;metal ion binding;nucleotide binding;protein binding;signal transducer activity	10420	ENSG00000070759.16	TESK2	Focal Adhesion; Regulation of Microtubule Cytoskeleton		-1.47059
NP_149075.2	cell organization and biogenesis;metabolic process;regulation of biological process;response to stimulus	protein binding	2177	ENSG00000144554.10	FANCD2	DNA Damage Response; miRNA Regulation of DNA Damage Response		1.343		NP_060024.2	metabolic process;regulation of biological process	catalytic activity;nucleotide binding;protein binding;RNA binding	54625	ENSG00000173193.13	PARP14			-1.46843
NP_071935.1	cell organization and biogenesis;metabolic process;regulation of biological process	catalytic activity;DNA binding;protein binding	64425	ENSG00000137054.15	POLR1E	Eukaryotic Transcription Initiation	RNA polymerase; Metabolic pathways; Pyrimidine metabolism; Purine metabolism	1.343		XP_005263415.1	cell organization and biogenesis;cellular component movement;metabolic process;regulation of biological process;response to stimulus	enzyme regulator activity;metal ion binding;nucleotide binding;protein binding;signal transducer activity	9693		RAPGEF2			-1.46843
NP_006256.1	cell death;cell division;cell organization and biogenesis;metabolic process;regulation of biological process;response to stimulus	protein binding	5885	ENSG00000164754.14	RAD21		Cell cycle	1.342		NP_001316843.1	transport		84910		TMEM87B			-1.46843
NP_001274175.1	cell organization and biogenesis;metabolic process;regulation of biological process;response to stimulus	catalytic activity;DNA binding;metal ion binding;nucleotide binding;protein binding	641	ENSG00000197299.10	BLM		Homologous recombination; Fanconi anemia pathway	1.341		XP_011515434.1	cell organization and biogenesis	protein binding;RNA binding;structural molecule activity	5339		PLEC			-1.46843
NP_149989.2		catalytic activity;motor activity	92922	ENSG00000135736.5	CCDC102A			1.341		NP_079160.1	metabolic process	catalytic activity	79944	ENSG00000087299.11	L2HGDH		Butanoate metabolism	-1.46628
XP_005266132.1	metabolic process;transport	catalytic activity	29952		DPP7			1.34		NP_057314.2	metabolic process;response to stimulus;transport	catalytic activity;metal ion binding	51167	ENSG00000065615.13	CYB5R4	Oxidation by Cytochrome P450	Amino sugar and nucleotide sugar metabolism	-1.46628
NP_000192.2	cell communication;cell organization and biogenesis;cellular component movement;cellular homeostasis;defense response;regulation of biological process;response to stimulus	protein binding;receptor activity;signal transducer activity	3383	ENSG00000090339.8	ICAM1	VEGFA-VEGFR2 Signaling Pathway; IL1 and megakaryocytes in obesity; RANKL/RANK (Receptor activator of NFKB (ligand)) Signaling Pathway; Type II interferon signaling (IFNG); Selenium Micronutrient Network; Spinal Cord Injury; Photodynamic therapy-induced NF-kB survival signaling; Interleukin-11 Signaling Pathway; Vitamin B12 Metabolism; Folate Metabolism	TNF signaling pathway; Influenza A; Malaria; Cell adhesion molecules (CAMs); Viral myocarditis; AGE-RAGE signaling pathway in diabetic complications; African trypanosomiasis; Natural killer cell mediated cytotoxicity; Staphylococcus aureus infection; Epstein-Barr virus infection; Leukocyte transendothelial migration; HTLV-I infection; Rheumatoid arthritis; NF-kappa B signaling pathway	1.34		NP_057110.3	metabolic process	catalytic activity	51109	ENSG00000072042.12	RDH11		Metabolic pathways; Retinol metabolism	-1.46413
NP_001229845.1	cell death;cell organization and biogenesis;regulation of biological process;response to stimulus;transport	DNA binding;metal ion binding;protein binding	54469	ENSG00000086666.18	ZFAND6			1.339		NP_001123493.1	cell organization and biogenesis;cellular homeostasis;metabolic process;regulation of biological process;response to stimulus;transport	catalytic activity;protein binding;transporter activity	535	ENSG00000033627.16	ATP6V0A1		Lysosome; Collecting duct acid secretion; Oxidative phosphorylation; Metabolic pathways; Tuberculosis; Synaptic vesicle cycle; Epithelial cell signaling in Helicobacter pylori infection; Vibrio cholerae infection; Phagosome; Rheumatoid arthritis	-1.46413
XP_016884928.1	cell differentiation;cell organization and biogenesis;regulation of biological process;transport	catalytic activity;metal ion binding;nucleotide binding;protein binding;transporter activity	286410		ATP11C			1.339		NP_009200.2	cell organization and biogenesis;regulation of biological process;response to stimulus;transport	protein binding	6814	ENSG00000116266.10	STXBP3	Insulin Signaling		-1.46413
XP_006715197.1	cell organization and biogenesis;metabolic process	structural molecule activity	55168		MRPS18A			1.339		XP_005255274.1	metabolic process;regulation of biological process;transport	catalytic activity;metal ion binding;protein binding	23295		MGRN1			-1.46413
NP_055594.1	cell organization and biogenesis;metabolic process;regulation of biological process;reproduction;response to stimulus		9819	ENSG00000196428.12	TSC22D2			1.339		NP_003704.3	cellular component movement;metabolic process;regulation of biological process;response to stimulus	catalytic activity;protein binding	8613	ENSG00000162407.8	PPAP2B	Triacylglyceride Synthesis	Glycerophospholipid metabolism; Ether lipid metabolism; Metabolic pathways; Sphingolipid metabolism; Phospholipase D signaling pathway; Fat digestion and absorption; Fc gamma R-mediated phagocytosis; Choline metabolism in cancer; Glycerolipid metabolism	-1.46413
NP_001258766.1		metal ion binding;protein binding	5955	ENSG00000117906.13	RCN2			1.338		NP_003496.1	cell communication;cell differentiation;development;regulation of biological process;response to stimulus	protein binding;receptor activity;signal transducer activity	8321	ENSG00000157240.3	FZD1	ESC Pluripotency Pathways; MicroRNAs in cardiomyocyte hypertrophy; Wnt Signaling Pathway and Pluripotency; Wnt Signaling in Kidney Disease; Association Between Physico-Chemical Features and Toxicity Associated Pathways; Wnt Signaling Pathway; Adipogenesis	Basal cell carcinoma; HTLV-I infection; Proteoglycans in cancer; Breast cancer; Melanogenesis; Pathways in cancer; Signaling pathways regulating pluripotency of stem cells; Hippo signaling pathway; mTOR signaling pathway; Wnt signaling pathway	-1.46413
XP_011512598.1	cell differentiation;cell proliferation;metabolic process;regulation of biological process	protein binding	129685	ENSG00000137413.15	TAF8			1.337		NP_001035187.1			64598	ENSG00000106330.11	MOSPD3			-1.46413
NP_078975.2		metal ion binding	79752	ENSG00000104231.10	ZFAND1			1.337		NP_002194.2	cell differentiation;cell organization and biogenesis;cell proliferation;cellular component movement;coagulation;regulation of biological process;response to stimulus	metal ion binding;protein binding;receptor activity;signal transducer activity	3673	ENSG00000164171.10	ITGA2	Focal Adhesion-PI3K-Akt-mTOR-signaling pathway; Arrhythmogenic Right Ventricular Cardiomyopathy; Focal Adhesion; Interleukin-11 Signaling Pathway; TGF-beta Signaling Pathway; Integrin-mediated Cell Adhesion	Focal adhesion; PI3K-Akt signaling pathway; Dilated cardiomyopathy; Proteoglycans in cancer; Hypertrophic cardiomyopathy (HCM); Hematopoietic cell lineage; Regulation of actin cytoskeleton; Platelet activation; Pathways in cancer; Small cell lung cancer; Phagosome; ECM-receptor interaction; Arrhythmogenic right ventricular cardiomyopathy (ARVC)	-1.46199
NP_056016.1	cell organization and biogenesis;cell proliferation;metabolic process;regulation of biological process	protein binding;RNA binding	23246	ENSG00000261236.7	BOP1			1.337		NP_001335270.1	cell communication;cell organization and biogenesis;regulation of biological process;response to stimulus;transport	protein binding	6386		SDCBP			-1.46199
NP_079052.2	cell organization and biogenesis;cellular component movement;metabolic process	catalytic activity;nucleotide binding;protein binding	79834	ENSG00000173517.10	PEAK1			1.336		NP_001124313.1	metabolic process	catalytic activity;nucleotide binding;RNA binding	8634	ENSG00000137996.12	RTCA			-1.46199
NP_004259.3	metabolic process;regulation of biological process;response to stimulus	protein binding;receptor activity	9440	ENSG00000042429.11	MED17		Thyroid hormone signaling pathway	1.336		NP_005479.1	transport	protein binding	10043	ENSG00000100284.20	TOM1			-1.46199
XP_011527126.1	cellular component movement;metabolic process;regulation of biological process;response to stimulus	DNA binding;protein binding	4773		NFATC2	Cardiac Hypertrophic Response; Heart Development; T-Cell antigen Receptor (TCR) Signaling Pathway; VEGFA-VEGFR2 Signaling Pathway; T-Cell Receptor and Co-stimulatory Signaling; Wnt Signaling Pathway Netpath; B Cell Receptor Signaling Pathway		1.336		NP_001265126.1	cell organization and biogenesis;cell proliferation;metabolic process;regulation of biological process;response to stimulus	protein binding	80279	ENSG00000108465.14	CDK5RAP3			-1.46199
NP_001309185.1		catalytic activity;DNA binding;nucleotide binding;protein binding	23132	ENSG00000164080.13	RAD54L2			1.335		NP_003163.1	cell organization and biogenesis;metabolic process;transport	catalytic activity;protein binding;transporter activity	6834	ENSG00000280627.2; ENSG00000148290.9	SURF1	Electron Transport Chain; Type II diabetes mellitus		-1.46199
NP_149014.3	regulation of biological process;response to stimulus	enzyme regulator activity	85360	ENSG00000105137.12	SYDE1			1.335		NP_005660.4		protein binding	7905	ENSG00000129625.12	REEP5			-1.45985
XP_011525496.1	metabolic process	protein binding;RNA binding	58506		SCAF1			1.335		NP_110418.1	metabolic process;regulation of biological process;response to stimulus	catalytic activity;receptor activity;signal transducer activity	81537	ENSG00000126821.7	SGPP1		Sphingolipid signaling pathway; Sphingolipid metabolism	-1.45985
NP_001309363.1	cell differentiation;metabolic process	protein binding;RNA binding	3189	ENSG00000096746.17	HNRNPH3			1.335		NP_004392.1	cell death;metabolic process;regulation of biological process	enzyme regulator activity;protein binding	1676	ENSG00000160049.11	DFFA	Fas Ligand (FasL) pathway and Stress induction of Heat Shock Proteins (HSP) regulation; Apoptosis	Apoptosis	-1.45985
NP_004102.1	cell organization and biogenesis;cellular homeostasis;metabolic process;regulation of biological process;response to stimulus	catalytic activity;DNA binding;metal ion binding;protein binding	2237	ENSG00000168496.3	FEN1		DNA replication; Base excision repair; Non-homologous end-joining	1.335		NP_006218.1	cell organization and biogenesis;cellular component movement;metabolic process;regulation of biological process;transport	transporter activity	5360	ENSG00000100979.14	PLTP	Statin Pathway; PPAR Alpha Pathway; PPAR signaling pathway	PPAR signaling pathway	-1.45985
NP_004716.1	cell division;cell organization and biogenesis;metabolic process;regulation of biological process	protein binding	9184	ENSG00000154473.17	BUB3	Cell Cycle	Cell cycle; HTLV-I infection	1.335		NP_060590.1	transport	metal ion binding;protein binding	55156	ENSG00000104442.9	ARMC1			-1.45985
NP_057108.2	metabolic process;transport	catalytic activity;protein binding;RNA binding	51634	ENSG00000134597.15	RBMX2			1.334		NP_001275500.1	transport		252839		TMEM9			-1.45773
XP_006712541.1	cell organization and biogenesis;development;regulation of biological process;transport	DNA binding;enzyme regulator activity;metal ion binding;protein binding;RNA binding	3267		AGFG1			1.334		NP_001093896.1	cell organization and biogenesis;cellular homeostasis;regulation of biological process;response to stimulus	enzyme regulator activity;protein binding	5910	ENSG00000138698.14	RAP1GDS1			-1.45773
NP_005350.1	cell differentiation;cell organization and biogenesis;cell proliferation;cellular component movement;cellular homeostasis;metabolic process;regulation of biological process;response to stimulus	DNA binding;metal ion binding;protein binding;signal transducer activity	4089	ENSG00000141646.13	SMAD4	Bone Morphogenic Protein (BMP) Signalling and Regulation; Extracellular vesicle-mediated signaling in recipient cells; Senescence and Autophagy in Cancer; TGF-beta Signaling Pathway; BMP Signaling Pathway in Eyelid Development; Androgen receptor signaling pathway; TGF-B Signaling in Thyroid Cells for Epithelial-Mesenchymal Transition; Hematopoietic Stem Cell Gene Regulation by GABP alpha/beta Com…	TGF-beta signaling pathway; Wnt signaling pathway; Pathways in cancer; Chronic myeloid leukemia; Hepatitis B; Cell cycle; HTLV-I infection; Colorectal cancer; FoxO signaling pathway; Adherens junction; AGE-RAGE signaling pathway in diabetic complications; Hippo signaling pathway; Pancreatic cancer; Signaling pathways regulating pluripotency of stem cells	1.334		NP_001304310.1	metabolic process;response to stimulus	nucleotide binding	22824		HSPA4L			-1.4556
NP_004468.1	metabolic process	protein binding;RNA binding	2483	ENSG00000283153.1; ENSG00000283630.1; ENSG00000109536.11; ENSG00000275145.3	FRG1			1.334		NP_004283.2	regulation of biological process;response to stimulus;transport	enzyme regulator activity;protein binding	9610	ENSG00000174791.10	RIN1	EGF/EGFR Signaling Pathway	Ras signaling pathway	-1.4556
NP_000201.2	cell communication;cell differentiation;cell organization and biogenesis;cellular component movement;regulation of biological process;response to stimulus	metal ion binding;protein binding	3655	ENSG00000091409.14	ITGA6	Arrhythmogenic Right Ventricular Cardiomyopathy; Alpha 6 Beta 4 signaling pathway; Focal Adhesion-PI3K-Akt-mTOR-signaling pathway; Focal Adhesion; Integrin-mediated Cell Adhesion; Regulation of Apoptosis by Parathyroid Hormone-related Protein		1.334		NP_001335.1	cell death;metabolic process;regulation of biological process;response to stimulus	catalytic activity	1603	ENSG00000129562.10	DAD1		Metabolic pathways; N-Glycan biosynthesis; Protein processing in endoplasmic reticulum	-1.4556
NP_055953.3	cell organization and biogenesis;metabolic process;regulation of biological process;response to stimulus	DNA binding;protein binding;RNA binding	23168	ENSG00000137815.14	RTF1	Endoderm Differentiation		1.334		NP_001307661.1	cell organization and biogenesis;regulation of biological process	protein binding	822	ENSG00000042493.15	CAPG	TYROBP Causal Network		-1.45349
NP_065147.1	metabolic process	catalytic activity;nucleotide binding;RNA binding	57062	ENSG00000273761.5; ENSG00000089737.16	DDX24			1.334		NP_061820.1	cell death;cell organization and biogenesis;metabolic process;regulation of biological process;response to stimulus;transport	catalytic activity;metal ion binding;protein binding	54205	ENSG00000172115.8	CYCS	Nanomaterial induced apoptosis; miRNA Regulation of DNA Damage Response; Parkinsons Disease Pathway; Apoptosis Modulation by HSP70; Apoptosis; Oxidative Damage; Alzheimers Disease; DNA Damage Response; AGE/RAGE pathway; Fas Ligand (FasL) pathway and Stress induction of Heat Shock Proteins (HSP) regulation	Pathways in cancer; Herpes simplex infection; Hepatitis B; p53 signaling pathway; Apoptosis; Influenza A; Apoptosis - multiple species; Sulfur metabolism; Huntington's disease; Small cell lung cancer; Alzheimer's disease; Platinum drug resistance; Toxoplasmosis; Metabolic pathways; Amyotrophic lateral sclerosis (ALS); Non-alcoholic fatty liver disease (NAFLD); Parkinson's disease; Tuberculosis; C…	-1.45349
NP_001265184.1	cell organization and biogenesis;cellular homeostasis;metabolic process	catalytic activity;DNA binding;protein binding	54107	ENSG00000148229.12	POLE3		Nucleotide excision repair; Purine metabolism; Pyrimidine metabolism; HTLV-I infection; DNA replication; Metabolic pathways; Base excision repair	1.333		NP_055135.1	cell organization and biogenesis;regulation of biological process;transport	protein binding	23593	ENSG00000051620.10	HEBP2			-1.45349
XP_005259257.1	cell organization and biogenesis;cellular component movement;regulation of biological process	protein binding	7408		VASP	Focal Adhesion; Integrin-mediated Cell Adhesion		1.333		XP_005249869.1	metabolic process	catalytic activity;metal ion binding;protein binding	56913		C1GALT1			-1.45349
NP_004314.5	cell death;metabolic process;regulation of biological process;response to stimulus	enzyme regulator activity;nucleotide binding;protein binding;signal transducer activity	573		BAG1	Androgen receptor signaling pathway	Protein processing in endoplasmic reticulum	1.333		XP_016866320.1	defense response;metabolic process;response to stimulus	protein binding	353091		RAET1G			-1.45349
NP_620305.2	cell organization and biogenesis;metabolic process;regulation of biological process	DNA binding;protein binding;RNA binding	6651		SON			1.333		NP_061888.1	metabolic process	catalytic activity	54480	ENSG00000033100.16	CHPF2		Metabolic pathways; Glycosaminoglycan biosynthesis - chondroitin sulfate / dermatan sulfate	-1.45349
NP_004805.2	cell organization and biogenesis;metabolic process	protein binding;RNA binding	9410	ENSG00000060688.12	SNRNP40	mRNA Processing	Spliceosome	1.333		NP_004422.2	cell death;cell differentiation;cell organization and biogenesis;cell proliferation;cellular component movement;defense response;development;metabolic process;regulation of biological process;response to stimulus	catalytic activity;nucleotide binding;protein binding;receptor activity;signal transducer activity	1969	ENSG00000142627.12	EPHA2	Focal Adhesion-PI3K-Akt-mTOR-signaling pathway; NRF2 pathway	Ras signaling pathway; PI3K-Akt signaling pathway; Rap1 signaling pathway; Axon guidance	-1.45138
NP_001333445.1	metabolic process;regulation of biological process	DNA binding;protein binding	84458		LCOR			1.332		NP_038474.2	metabolic process;regulation of biological process;response to stimulus	catalytic activity;metal ion binding;protein binding;RNA binding	23608	ENSG00000133606.10	MKRN1			-1.45138
NP_002709.2	cell differentiation;metabolic process;regulation of biological process;response to stimulus	enzyme regulator activity;metal ion binding;protein binding	5523	ENSG00000073711.10	PPP2R3A	Wnt Signaling Pathway and Pluripotency; Glycogen Metabolism; Focal Adhesion-PI3K-Akt-mTOR-signaling pathway	PI3K-Akt signaling pathway; Dopaminergic synapse; mRNA surveillance pathway; Adrenergic signaling in cardiomyocytes; Sphingolipid signaling pathway; AMPK signaling pathway	1.332		NP_006600.3	metabolic process;regulation of biological process;response to stimulus	catalytic activity;metal ion binding;nucleotide binding;protein binding;signal transducer activity	10746	ENSG00000169967.16	MAP3K2	MAPK Signaling Pathway; Angiopoietin Like Protein 8 Regulatory Pathway; Insulin Signaling; MAPK Cascade; IL-1 signaling pathway; Brain-Derived Neurotrophic Factor (BDNF) signaling pathway; EGF/EGFR Signaling Pathway	MAPK signaling pathway; Gap junction; GnRH signaling pathway	-1.45138
XP_006722863.1	cell death;metabolic process;regulation of biological process;response to stimulus	catalytic activity;metal ion binding;nucleotide binding;protein binding	5609		MAP2K7	ErbB Signaling Pathway; MAPK Cascade; TNF alpha Signaling Pathway; Toll-like receptor signaling pathway; VEGFA-VEGFR2 Signaling Pathway; RANKL/RANK (Receptor activator of NFKB (ligand)) Signaling Pathway; Regulation of toll-like receptor signaling pathway; Insulin Signaling; MAPK Signaling Pathway; IL-1 signaling pathway; Angiopoietin Like Protein 8 Regulatory Pathway; Cardiac Hypertrophic Respon…		1.332		XP_011511211.1	cell growth;cellular component movement;development;regulation of biological process;response to stimulus	protein binding;receptor activity;signal transducer activity	5361		PLXNA1			-1.45138
XP_011527964.1	metabolic process	catalytic activity	56894		AGPAT3	Triacylglyceride Synthesis		1.332		NP_004037.1	cell organization and biogenesis;metabolic process;regulation of biological process;transport	catalytic activity;nucleotide binding;protein binding;RNA binding;transporter activity	498	ENSG00000152234.15	ATP5A1	Oxidative phosphorylation; Electron Transport Chain	Alzheimer's disease; Oxidative phosphorylation; Huntington's disease; Metabolic pathways; Parkinson's disease	-1.44928
NP_001153408.1	metabolic process	RNA binding	10969	ENSG00000117395.12	EBNA1BP2			1.332		XP_016885777.1	regulation of biological process;response to stimulus	protein binding;RNA binding	3105		HLA-A	Allograft Rejection; Proteasome Degradation		-1.44928
XP_005259974.1	metabolic process;regulation of biological process	DNA binding;protein binding	4784		NFIX	Oxidative Stress		1.33		NP_056138.1	cell differentiation;metabolic process;regulation of biological process;response to stimulus	catalytic activity;protein binding	23376	ENSG00000014123.9	UFL1			-1.44928
NP_001309342.1		RNA binding	25957		PNISR			1.33		XP_006719985.1	coagulation;regulation of biological process;response to stimulus	protein binding	23348		DOCK9			-1.44928
NP_001124508.1	metabolic process;regulation of biological process	metal ion binding;RNA binding	84240	ENSG00000131732.11	ZCCHC9			1.33		NP_078863.2			79639	ENSG00000126106.13	TMEM53			-1.44928
NP_004441.1	metabolic process;regulation of biological process	DNA binding;nucleotide binding;protein binding;RNA binding	2079	ENSG00000100632.10	ERH			1.33		NP_009293.1	cell organization and biogenesis;development	protein binding	1730	ENSG00000147202.17	DIAPH2			-1.44718
XP_011527050.1	cell communication;metabolic process;regulation of biological process;response to stimulus	DNA binding;metal ion binding;protein binding	23394		ADNP			1.33		XP_011522160.1	cell organization and biogenesis;cellular component movement;metabolic process;regulation of biological process;response to stimulus;transport	protein binding;structural molecule activity	409		ARRB2	Corticotropin-releasing hormone signaling pathway; MAPK Signaling Pathway; Myometrial Relaxation and Contraction Pathways; VEGFA-VEGFR2 Signaling Pathway; Calcium Regulation in the Cardiac Cell; Wnt Signaling Pathway Netpath		-1.44718
NP_689759.2	metabolic process;regulation of biological process	RNA binding	153443	ENSG00000151304.5	SRFBP1			1.33		NP_002019.1	metabolic process;regulation of biological process;response to stimulus	catalytic activity;metal ion binding;protein binding	2342; 100529261	ENSG00000257365.7	CHURC1-FNTB		Terpenoid backbone biosynthesis	-1.44718
NP_001273588.1	cell organization and biogenesis;regulation of biological process;response to stimulus;transport	enzyme regulator activity;protein binding	9882	ENSG00000136111.12	TBC1D4	Insulin Signaling		1.33		XP_005245506.1	cell organization and biogenesis;cellular component movement;defense response;metabolic process;regulation of biological process;response to stimulus	protein binding	6464		SHC1	Integrin-mediated Cell Adhesion; Oncostatin M Signaling Pathway; T-Cell antigen Receptor (TCR) Signaling Pathway; Prolactin Signaling Pathway; B Cell Receptor Signaling Pathway; EPO Receptor Signaling; EGF/EGFR Signaling Pathway; IL-4 Signaling Pathway; IL-6 signaling pathway; Kit receptor signaling pathway; Angiopoietin Like Protein 8 Regulatory Pathway; Alpha 6 Beta 4 signaling pathway; Brain-D…		-1.44718
NP_060962.2	metabolic process;regulation of biological process;response to stimulus	catalytic activity;nucleotide binding;protein binding	55872	ENSG00000168078.9	PBK	4-hydroxytamoxifen, Dexamethasone, and Retinoic Acids Regulation of p27 Expression; VEGFA-VEGFR2 Signaling Pathway		1.33		NP_597700.1	metabolic process	catalytic activity	84706	ENSG00000166123.13	GPT2	Amino Acid metabolism	Alanine, aspartate and glutamate metabolism; Biosynthesis of amino acids; Arginine biosynthesis; Metabolic pathways; 2-Oxocarboxylic acid metabolism; Carbon metabolism	-1.44718
NP_001002755.1	cell organization and biogenesis;metabolic process	metal ion binding;protein binding	27247	ENSG00000169599.12	NFU1			1.329		NP_076946.1	metabolic process	metal ion binding;protein binding	79005; 100534012	ENSG00000163156.11	TNFAIP8L2-SCNM1			-1.44718
NP_056157.1	metabolic process	catalytic activity;protein binding	23398	ENSG00000113593.11	PPWD1			1.329		NP_006816.2	metabolic process;transport	RNA binding	10970	ENSG00000136026.13	CKAP4		Protein processing in endoplasmic reticulum	-1.44509
NP_001162589.1	cellular homeostasis;regulation of biological process;transport	metal ion binding;protein binding;transporter activity	57620	ENSG00000109689.15	STIM2			1.329		NP_060864.1	metabolic process	catalytic activity	55347	ENSG00000144827.8	ABHD10			-1.44509
NP_659483.2	cell differentiation;metabolic process	metal ion binding;protein binding	125972	ENSG00000269058.5	CALR3			1.328		NP_002609.1	cellular component movement;metabolic process;response to stimulus;transport	protein binding	5194	ENSG00000162928.8	PEX13		Peroxisome	-1.44509
NP_006360.3	metabolic process	protein binding	10489	ENSG00000132128.16	LRRC41			1.328		XP_011532311.1	cell differentiation;cell proliferation;regulation of biological process;response to stimulus	protein binding	64343		AZI2			-1.44509
NP_065914.2	cell differentiation;metabolic process;regulation of biological process	DNA binding;metal ion binding	57623	ENSG00000066827.15	ZFAT			1.328		NP_001094282.1	cellular component movement;regulation of biological process;response to stimulus;transport	protein binding;receptor activity	58191	ENSG00000161921.14	CXCL16	TYROBP Causal Network; Chemokine signaling pathway	Cytokine-cytokine receptor interaction; Chemokine signaling pathway	-1.44509
NP_060563.2		protein binding	54663	ENSG00000133316.15	WDR74			1.328		NP_001339987.1	cell death;cell organization and biogenesis;metabolic process;regulation of biological process;response to stimulus;transport	metal ion binding;protein binding	2934	ENSG00000148180.19	GSN	Regulation of Actin Cytoskeleton; Senescence and Autophagy in Cancer		-1.44509
XP_005253288.1	cell organization and biogenesis;cellular component movement;metabolic process;regulation of biological process;response to stimulus;transport	protein binding;receptor activity;signal transducer activity	960		CD44	Wnt Signaling Pathway and Pluripotency; Senescence and Autophagy in Cancer		1.328		NP_072097.2	cell organization and biogenesis;metabolic process;regulation of biological process;transport	protein binding	64601	ENSG00000215305.9	VPS16			-1.44509
XP_005259248.1			729440		CCDC61			1.327		NP_001290163.1	cell proliferation;defense response;metabolic process;regulation of biological process;response to stimulus	catalytic activity;metal ion binding;RNA binding	3669	ENSG00000172183.14	ISG20			-1.44509
XP_016858652.1	metabolic process	catalytic activity;metal ion binding;protein binding	10322		SMYD5			1.327		NP_037519.2	cell organization and biogenesis;metabolic process;transport	catalytic activity;transporter activity	29796	ENSG00000184076.13	UQCR10	Electron Transport Chain	Metabolic pathways; Huntington's disease; Oxidative phosphorylation; Parkinson's disease; Cardiac muscle contraction; Non-alcoholic fatty liver disease (NAFLD); Alzheimer's disease	-1.44509
XP_011511944.1	cell organization and biogenesis	metal ion binding;protein binding	22998		LIMCH1			1.327		XP_016864582.1	metabolic process		153396		TMEM161B			-1.44509
NP_005850.1	cell differentiation;metabolic process;regulation of biological process	DNA binding;protein binding;RNA binding;translation regulator activity	5813	ENSG00000185129.5	PURA	Exercise-induced Circadian Regulation		1.327		XP_006721823.1	regulation of biological process	metal ion binding;protein binding	201292		TRIM65			-1.44509
XP_016867022.1	cell differentiation;cell organization and biogenesis;metabolic process;regulation of biological process	protein binding	9820		CUL7			1.326		NP_277055.1		DNA binding	64073	ENSG00000167644.11	C19orf33			-1.443
NP_689929.2	cell organization and biogenesis;metabolic process	protein binding;RNA binding	219988	ENSG00000166889.13	PATL1		RNA degradation	1.326		XP_006712933.1	cell organization and biogenesis;metabolic process;regulation of biological process;transport	protein binding;structural molecule activity	9648		GCC2			-1.443
NP_005021.2	cell division;cell organization and biogenesis;cell proliferation;metabolic process;regulation of biological process;response to stimulus	catalytic activity;metal ion binding;nucleotide binding;protein binding	5347	ENSG00000166851.14	PLK1	Integrated Cancer pathway; TNF alpha Signaling Pathway; Regulation of toll-like receptor signaling pathway; Cell Cycle	FoxO signaling pathway; Oocyte meiosis; Cell cycle; Progesterone-mediated oocyte maturation	1.325		NP_004572.3	cell organization and biogenesis;metabolic process;regulation of biological process	catalytic activity;metal ion binding;protein binding	5875	ENSG00000100949.14	RABGGTA			-1.443
NP_005902.1	cell organization and biogenesis;metabolic process	catalytic activity;metal ion binding;nucleotide binding;protein binding	4144	ENSG00000168906.12	MAT2A	Methylation Pathways; One carbon metabolism and related pathways; Trans-sulfuration and one carbon metabolism	Cysteine and methionine metabolism; Metabolic pathways; Biosynthesis of amino acids	1.325		XP_005257828.1	cell differentiation;cell organization and biogenesis;regulation of biological process;transport	protein binding;structural molecule activity	9043		SPAG9			-1.443
XP_011523844.1	cell division;metabolic process;regulation of biological process	nucleotide binding;protein binding	990		CDC6	DNA Replication; Cell Cycle		1.325		XP_016859457.1	metabolic process;regulation of biological process;response to stimulus	DNA binding;metal ion binding;protein binding;signal transducer activity	3431		SP110			-1.443
XP_005265912.1	metabolic process;regulation of biological process;response to stimulus	catalytic activity;protein binding	23291		FBXW11	TNF alpha Signaling Pathway; VEGFA-VEGFR2 Signaling Pathway		1.324		NP_001904.2	cell organization and biogenesis;development;metabolic process;regulation of biological process;transport	catalytic activity;DNA binding;motor activity;protein binding	1523	ENSG00000257923.9	CUX1			-1.44092
NP_001542.1	regulation of biological process;response to stimulus	enzyme regulator activity;protein binding	3476	ENSG00000089289.15	IGBP1			1.324		NP_009031.1	cell organization and biogenesis;metabolic process;transport	catalytic activity;transporter activity	521	ENSG00000169020.9	ATP5I	Oxidative phosphorylation; Electron Transport Chain	Oxidative phosphorylation; Metabolic pathways	-1.44092
NP_003817.1	cell organization and biogenesis;regulation of biological process;transport	protein binding	8774	ENSG00000134265.12	NAPG			1.324		XP_011524010.1	cell organization and biogenesis;cellular component movement;metabolic process;regulation of biological process;response to stimulus	catalytic activity;protein binding;receptor activity;signal transducer activity	5797		PTPRM			-1.44092
NP_001273120.1		protein binding	64897	ENSG00000157895.11	C12orf43			1.324		NP_775930.2	metabolic process	catalytic activity;protein binding;RNA binding	285367	ENSG00000156990.14	RPUSD3			-1.44092
NP_001139647.1	metabolic process;regulation of biological process	DNA binding;metal ion binding;protein binding	84330	ENSG00000133250.13	ZNF414			1.324		XP_005266176.1	metabolic process;regulation of biological process;transport	protein binding	92714		ARRDC1			-1.44092
NP_001317289.1	cell organization and biogenesis;cell proliferation;cellular homeostasis;metabolic process;regulation of biological process;response to stimulus	catalytic activity;DNA binding;metal ion binding;nucleotide binding;protein binding	5422	ENSG00000101868.10	POLA1	Nucleotide Metabolism; DNA Replication; Retinoblastoma (RB) in Cancer		1.324		NP_005338.1	cell communication;cell death;cell differentiation;cell organization and biogenesis;metabolic process;regulation of biological process;response to stimulus;transport	catalytic activity;metal ion binding;nucleotide binding;protein binding	3309	ENSG00000044574.7	HSPA5	MAPK Signaling Pathway; Photodynamic therapy-induced unfolded protein response; Parkin-Ubiquitin Proteasomal System pathway; Apoptosis-related network due to altered Notch3 in ovarian cancer	Thyroid hormone synthesis; Prion diseases; Antigen processing and presentation; Protein export; Protein processing in endoplasmic reticulum	-1.43885
NP_112494.3	cell organization and biogenesis;cellular component movement;regulation of biological process;response to stimulus;transport	catalytic activity;motor activity;nucleotide binding;protein binding	81930	ENSG00000121621.6	KIF18A			1.323		XP_016884692.1	cell differentiation;cell organization and biogenesis;metabolic process;response to stimulus;transport	catalytic activity;DNA binding;protein binding;RNA binding	10075		HUWE1			-1.43885
NP_001165908.1	cell death;cell differentiation;cell organization and biogenesis;regulation of biological process;reproduction	DNA binding;metal ion binding;protein binding;RNA binding	23089		PEG10			1.323		NP_789782.1	cell communication;cell organization and biogenesis;metabolic process;regulation of biological process;response to stimulus;transport	protein binding	128866	ENSG00000101421.3	CHMP4B		Endocytosis	-1.43885
NP_003931.2	cell differentiation;cell proliferation;metabolic process;regulation of biological process	catalytic activity;metal ion binding;protein binding	8975	ENSG00000058056.8	USP13			1.323		NP_057327.2	metabolic process;transport	catalytic activity;protein binding	51706	ENSG00000159348.12	CYB5R1	Oxidation by Cytochrome P450	Amino sugar and nucleotide sugar metabolism	-1.43885
NP_150648.2	metabolic process;response to stimulus;transport	protein binding	23230	ENSG00000197969.11	VPS13A			1.323		NP_001142.2	cell organization and biogenesis;metabolic process;regulation of biological process;transport	protein binding;transporter activity	291	ENSG00000151729.10	SLC25A4	Synaptic Vesicle Pathway; Electron Transport Chain; Sudden Infant Death Syndrome (SIDS) Susceptibility Pathways	Parkinson's disease; cGMP-PKG signaling pathway; HTLV-I infection; Calcium signaling pathway; Huntington's disease	-1.43885
NP_057487.2	metabolic process	protein binding;RNA binding	51503	ENSG00000150316.11	CWC15		Spliceosome	1.323		NP_008817.1	cell organization and biogenesis;metabolic process;transport	catalytic activity;transporter activity	514	ENSG00000124172.9	ATP5E	Electron Transport Chain; Oxidative phosphorylation	Oxidative phosphorylation; Parkinson's disease; Metabolic pathways; Alzheimer's disease; Huntington's disease	-1.43885
NP_001288784.1	cell death;metabolic process;regulation of biological process	protein binding	29115		SAP30BP			1.323		NP_004857.4	transport	protein binding	9522	ENSG00000085365.17	SCAMP1			-1.43885
XP_016868725.1	cell death;metabolic process;regulation of biological process	DNA binding;protein binding;RNA binding	22827		PUF60			1.323		NP_002487.1	cell organization and biogenesis;metabolic process;response to stimulus;transport	catalytic activity;metal ion binding	4728	ENSG00000110717.12	NDUFS8	Electron Transport Chain; Oxidative phosphorylation	Oxidative phosphorylation; Parkinson's disease; Non-alcoholic fatty liver disease (NAFLD); Alzheimer's disease; Huntington's disease; Metabolic pathways	-1.43885
NP_005889.3	cell differentiation;regulation of biological process	protein binding;RNA binding	4076	ENSG00000135387.20	CAPRIN1			1.323		NP_006485.2	cell differentiation;metabolic process;regulation of biological process	DNA binding	2077	ENSG00000105722.9	ERF			-1.43885
NP_113641.2			83641	ENSG00000065809.13	FAM107B			1.323		NP_002385.3	cell growth;cellular component movement;metabolic process;response to stimulus;transport	catalytic activity;protein binding;RNA binding;transporter activity	6520	ENSG00000168003.16	SLC3A2		mTOR signaling pathway; Protein digestion and absorption	-1.43678
NP_057136.2	metabolic process		51018	ENSG00000067533.5	RRP15			1.323		NP_057025.2	cellular homeostasis;regulation of biological process;response to stimulus;transport	catalytic activity;enzyme regulator activity;protein binding;transporter activity	51606	ENSG00000047249.17	ATP6V1H		Tuberculosis; Synaptic vesicle cycle; Vibrio cholerae infection; Phagosome; Epithelial cell signaling in Helicobacter pylori infection; Oxidative phosphorylation; Rheumatoid arthritis; Metabolic pathways; mTOR signaling pathway; Lysosome	-1.43678
NP_060328.2	cell division;metabolic process;regulation of biological process;response to stimulus	DNA binding;protein binding	54962		TIPIN			1.322		NP_689419.2	cell organization and biogenesis;regulation of biological process;transport	protein binding	58533	ENSG00000129515.18	SNX6		Endocytosis	-1.43678
NP_064547.2	metabolic process;regulation of biological process	catalytic activity;DNA binding;nucleotide binding;protein binding;RNA binding	56919	ENSG00000005100.12	DHX33		NOD-like receptor signaling pathway	1.322		NP_001073272.1	cell organization and biogenesis;cellular homeostasis;metabolic process;regulation of biological process;response to stimulus;transport	catalytic activity	2548	ENSG00000171298.12	GAA		Metabolic pathways; Galactose metabolism; Starch and sucrose metabolism; Lysosome	-1.43678
XP_011527403.1	cell differentiation;metabolic process;regulation of biological process	metal ion binding;protein binding	9139	ENSG00000078699.21	CBFA2T2			1.322		NP_001333510.1	metabolic process;regulation of biological process	DNA binding;metal ion binding;protein binding	7586	ENSG00000106261.16	ZKSCAN1			-1.43678
NP_919424.1	metabolic process	catalytic activity;DNA binding;protein binding;RNA binding	3930	ENSG00000143815.14	LBR	Gastric cancer network 2; ATM Signaling Network in Development and Disease		1.322		NP_001284661.1	cell organization and biogenesis;transport	transporter activity	285521	ENSG00000163626.16	COX18			-1.43678
NP_689619.1		protein binding	134265	ENSG00000157510.13	AFAP1L1			1.321		XP_011530052.1	cell organization and biogenesis;regulation of biological process	catalytic activity;metal ion binding;motor activity;protein binding	22902		RUFY3			-1.43678
NP_066299.2	cellular component movement	catalytic activity;metal ion binding;motor activity;protein binding;structural molecule activity	4637	ENSG00000092841.18	MYL6	Focal Adhesion	Oxytocin signaling pathway; Vascular smooth muscle contraction	1.321		NP_001165462.1	cell organization and biogenesis;metabolic process	catalytic activity;metal ion binding	3052	ENSG00000004961.14	HCCS		Porphyrin and chlorophyll metabolism	-1.43472
NP_004506.2	metabolic process;regulation of biological process;response to stimulus;transport	catalytic activity;DNA binding;nucleotide binding;protein binding;RNA binding	3608	ENSG00000143621.16	ILF2	B Cell Receptor Signaling Pathway		1.321		NP_001189342.1	metabolic process	catalytic activity;protein binding	10327	ENSG00000117448.13	AKR1A1	Benzo(a)pyrene metabolism; Metapathway biotransformation	Glycolysis / Gluconeogenesis; Metabolic pathways; Glycerolipid metabolism; Pentose and glucuronate interconversions	-1.43472
NP_005782.1	metabolic process;regulation of biological process	protein binding;RNA binding	10199	ENSG00000124383.8	MPHOSPH10		Ribosome biogenesis in eukaryotes	1.321		XP_011512019.1	metabolic process	catalytic activity;nucleotide binding;protein binding	55728		N4BP2			-1.43472
NP_001123537.1	cellular component movement;regulation of biological process;response to stimulus	catalytic activity;enzyme regulator activity;metal ion binding;motor activity;nucleotide binding;protein binding;structural molecule activity	4650	ENSG00000099331.13	MYO9B			1.321		NP_079172.2	metabolic process	catalytic activity;metal ion binding	79956	ENSG00000099219.13	ERMP1			-1.43472
NP_000273.2	metabolic process	catalytic activity;metal ion binding;nucleotide binding;protein binding	5095	ENSG00000175198.15	PCCA		Valine, leucine and isoleucine degradation; Propanoate metabolism; Metabolic pathways; Glyoxylate and dicarboxylate metabolism; Carbon metabolism	1.32		NP_002305.1	cell organization and biogenesis;metabolic process;regulation of biological process;response to stimulus	catalytic activity;metal ion binding;nucleotide binding;protein binding;signal transducer activity	3984	ENSG00000106683.14	LIMK1	G13 Signaling Pathway; Regulation of Microtubule Cytoskeleton; VEGFA-VEGFR2 Signaling Pathway; Regulation of Actin Cytoskeleton	Axon guidance; Regulation of actin cytoskeleton; Fc gamma R-mediated phagocytosis	-1.43472
NP_056525.2	cell organization and biogenesis;metabolic process;regulation of biological process;response to stimulus;transport	protein binding;RNA binding	29997	ENSG00000105373.18	GLTSCR2		Herpes simplex infection	1.32		XP_006720163.1	regulation of biological process	enzyme regulator activity;protein binding	253959		RALGAPA1			-1.43472
NP_003748.1	cell organization and biogenesis;metabolic process;regulation of biological process	protein binding;RNA binding	8668	ENSG00000084623.11	EIF3I	Translation Factors	RNA transport	1.32		NP_775811.2	metabolic process	catalytic activity;protein binding	170384	ENSG00000196968.10	FUT11			-1.43472
NP_874365.3	cell communication;cell death;cell organization and biogenesis;cell proliferation;cellular component movement;metabolic process;regulation of biological process;response to stimulus;transport	catalytic activity;protein binding	23513	ENSG00000274287.4; ENSG00000180900.18	SCRIB	Human Thyroid Stimulating Hormone (TSH) signaling pathway		1.32		NP_001004720.1	cell organization and biogenesis;cellular component movement;regulation of biological process;response to stimulus	protein binding;structural molecule activity	8440	ENSG00000071051.13	NCK2	Pathogenic Escherichia coli infection; Brain-Derived Neurotrophic Factor (BDNF) signaling pathway; EGF/EGFR Signaling Pathway	ErbB signaling pathway; Pathogenic Escherichia coli infection; Axon guidance; T cell receptor signaling pathway	-1.43472
XP_016873329.1	metabolic process;regulation of biological process;transport	catalytic activity;protein binding	5049		PAFAH1B2			1.319		NP_009165.1	cell division;regulation of biological process;transport	protein binding;structural molecule activity	11258	ENSG00000137100.15	DCTN3			-1.43472
NP_057491.2	metabolic process		51507	ENSG00000022277.12	RTFDC1			1.319		NP_000381.1	cell organization and biogenesis;metabolic process;regulation of biological process;response to stimulus;transport	catalytic activity;enzyme regulator activity;protein binding	1121	ENSG00000188419.13	CHM			-1.43266
NP_003119.2	cell organization and biogenesis;cellular component movement;metabolic process;regulation of biological process;response to stimulus;transport	protein binding;RNA binding;structural molecule activity	6711	ENSG00000115306.15	SPTBN1	Sudden Infant Death Syndrome (SIDS) Susceptibility Pathways; TGF-beta Signaling Pathway		1.319		NP_054727.1	cellular homeostasis;metabolic process;regulation of biological process;transport	protein binding	28952	ENSG00000101997.12	CCDC22			-1.43266
NP_061984.2	cell organization and biogenesis;regulation of biological process;response to stimulus	protein binding;receptor activity;signal transducer activity	3122	ENSG00000204287.13; ENSG00000227993.9; ENSG00000277263.1	HLA-DRA	Cytokines and Inflammatory Response; Allograft Rejection	Systemic lupus erythematosus; HTLV-I infection; Epstein-Barr virus infection; Antigen processing and presentation; Inflammatory bowel disease (IBD); Staphylococcus aureus infection; Phagosome; Cell adhesion molecules (CAMs); Hematopoietic cell lineage; Influenza A; Herpes simplex infection; Leishmaniasis; Rheumatoid arthritis; Autoimmune thyroid disease; Allograft rejection; Intestinal immune net…	1.318		NP_006745.1	cell communication;transport	transporter activity	6856	ENSG00000008282.8	SYPL1			-1.43266
NP_115570.1	cell organization and biogenesis;metabolic process;regulation of biological process	RNA binding	84154	ENSG00000197498.12	RPF2			1.318		NP_995319.1	metabolic process	catalytic activity;protein binding	29926	ENSG00000144591.18	GMPPA		Amino sugar and nucleotide sugar metabolism; Fructose and mannose metabolism; Metabolic pathways	-1.43266
NP_073741.2	metabolic process	catalytic activity;metal ion binding;nucleotide binding;protein binding;RNA binding	64852	ENSG00000149016.15	TUT1			1.317		NP_000874.2	cell proliferation;metabolic process;transport	catalytic activity;DNA binding;metal ion binding;RNA binding	3614	ENSG00000106348.16	IMPDH1	Nucleotide Metabolism		-1.43266
XP_016855322.1	cell organization and biogenesis;transport	protein binding;transporter activity	7109		TRAPPC10			1.317		NP_258260.1	cell communication;cell organization and biogenesis;regulation of biological process	protein binding	89848	ENSG00000197948.10	FCHSD1			-1.43266
NP_056473.2	cell death;cell organization and biogenesis;metabolic process;regulation of biological process;response to stimulus	protein binding;RNA binding	26155		NOC2L			1.317		NP_055055.1	cell organization and biogenesis;cellular component movement;development;metabolic process;regulation of biological process;response to stimulus	metal ion binding;protein binding	8994	ENSG00000144791.9	LIMD1		Hippo signaling pathway -multiple species; Hippo signaling pathway	-1.43266
XP_016866532.1	development;metabolic process;regulation of biological process	DNA binding;metal ion binding;protein binding	55809		TRERF1			1.316		NP_036373.1	cell organization and biogenesis;metabolic process;regulation of biological process;response to stimulus	catalytic activity;metal ion binding;nucleotide binding	23408	ENSG00000124523.15	SIRT5	NAD+ biosynthetic pathways; NAD+ metabolism		-1.43266
NP_077001.1	cell communication;cell organization and biogenesis;metabolic process;response to stimulus	catalytic activity;metal ion binding;nucleotide binding;protein binding	79077	ENSG00000179958.8	DCTPP1		Metabolic pathways; Pyrimidine metabolism	1.316		NP_671723.1	metabolic process	catalytic activity;DNA binding	91012	ENSG00000139624.12	CERS5	Sphingolipid Metabolism	Sphingolipid metabolism; Metabolic pathways; Sphingolipid signaling pathway	-1.43266
NP_001518.3	cell differentiation;cell organization and biogenesis;coagulation;metabolic process;regulation of biological process;response to stimulus	catalytic activity;DNA binding;protein binding;RNA binding	3066	ENSG00000196591.11	HDAC2	Cell Cycle; Initiation of transcription and translation elongation at the HIV-1 LTR; Notch Signaling Pathway; Notch Signaling Pathway; Neural Crest Differentiation	Thyroid hormone signaling pathway; Chronic myeloid leukemia; Alcoholism; Huntington's disease; Viral carcinogenesis; Transcriptional misregulation in cancer; Pathways in cancer; Epstein-Barr virus infection; Cell cycle; Longevity regulating pathway - multiple species; Notch signaling pathway	1.316		NP_057308.1	cell division;cell organization and biogenesis;regulation of biological process;transport	protein binding	51429	ENSG00000130340.15	SNX9			-1.43062
NP_001193769.1	cell organization and biogenesis;metabolic process;transport	protein binding	10618		TGOLN2			1.316		NP_001265319.1	transport	protein binding;transporter activity	81539	ENSG00000111371.15	SLC38A1	Synaptic Vesicle Pathway		-1.43062
NP_001309091.1	metabolic process;regulation of biological process;response to stimulus	DNA binding;protein binding	6938	ENSG00000140262.17	TCF12			1.315		NP_005834.4	cell communication;cell organization and biogenesis;metabolic process;regulation of biological process;response to stimulus;transport	protein binding	10254	ENSG00000115145.9	STAM2	EGF/EGFR Signaling Pathway	Jak-STAT signaling pathway; Endocytosis	-1.43062
XP_016856690.1	cellular component movement;defense response;regulation of biological process;response to stimulus	protein binding;receptor activity;signal transducer activity	3570		IL6R	IL-6 signaling pathway; Senescence and Autophagy in Cancer; Sudden Infant Death Syndrome (SIDS) Susceptibility Pathways		1.315		NP_612404.1	metabolic process	catalytic activity;nucleotide binding	92935	ENSG00000247626.4	MARS2	Amino Acid metabolism	Selenocompound metabolism; Aminoacyl-tRNA biosynthesis	-1.43062
NP_001276019.1	regulation of biological process	DNA binding;metal ion binding;protein binding	79830	ENSG00000197056.9	ZMYM1			1.315		NP_001127839.2	metabolic process;transport	transporter activity	6533	ENSG00000131389.16	SLC6A6	NRF2 pathway		-1.43062
NP_997263.2		RNA binding	388115	ENSG00000188549.12	CCDC9B			1.315		NP_001129511.1	cell differentiation;regulation of biological process	protein binding	60491	ENSG00000196290.14	NIF3L1			-1.42857
XP_016879141.1	cell organization and biogenesis;development;metabolic process;regulation of biological process;response to stimulus	catalytic activity;protein binding	7874		USP7			1.315		NP_065881.1	regulation of biological process	metal ion binding;protein binding	57590	ENSG00000085449.14	WDFY1			-1.42857
NP_085053.1		metal ion binding;protein binding	80774	ENSG00000136490.8	LIMD2			1.314		XP_006723222.1	regulation of biological process	enzyme regulator activity;protein binding	284352		PPP1R37			-1.42857
NP_115727.5	cell organization and biogenesis;metabolic process	protein binding;RNA binding	84311	ENSG00000278845.4	MRPL45			1.314		NP_005099.2	metabolic process	catalytic activity;nucleotide binding	9942	ENSG00000093217.9	XYLB		Pentose and glucuronate interconversions; Metabolic pathways	-1.42857
NP_426359.1	cell communication;cell differentiation;cell division;cell organization and biogenesis;cellular component movement;coagulation;metabolic process;regulation of biological process;response to stimulus;transport	catalytic activity;nucleotide binding;protein binding	998	ENSG00000070831.15	CDC42	Leptin signaling pathway; G13 Signaling Pathway; Oxidative Damage; p38 MAPK Signaling Pathway; Spinal Cord Injury; TGF-beta Signaling Pathway; Regulation of Microtubule Cytoskeleton; Integrin-mediated Cell Adhesion; Target Of Rapamycin (TOR) Signaling; T-Cell antigen Receptor (TCR) Signaling Pathway; VEGFA-VEGFR2 Signaling Pathway; B Cell Receptor Signaling Pathway; AGE/RAGE pathway; Pathogenic E…		1.313		NP_001129666.1	cell organization and biogenesis;metabolic process	catalytic activity;RNA binding	22868	ENSG00000118246.13	FASTKD2			-1.42857
NP_203527.1	cell organization and biogenesis;metabolic process	protein binding;RNA binding;structural molecule activity	6183	ENSG00000283018.1; ENSG00000128626.11	MRPS12		Ribosome	1.313		NP_001094346.1	metabolic process	catalytic activity;metal ion binding;protein binding	254295	ENSG00000175287.18	PHYHD1			-1.42653
NP_438172.1	cell organization and biogenesis;metabolic process;regulation of biological process	catalytic activity;protein binding	11091	ENSG00000196363.9	WDR5			1.313		NP_000231.1	metabolic process	catalytic activity	4128	ENSG00000189221.9	MAOA	Amino Acid metabolism; Dopamine metabolism; Sudden Infant Death Syndrome (SIDS) Susceptibility Pathways; Oxidative Stress; Melatonin metabolism and effects; Serotonin Transporter Activity; Biogenic Amine Synthesis	Tyrosine metabolism; Metabolic pathways; Phenylalanine metabolism; Amphetamine addiction; Serotonergic synapse; Tryptophan metabolism; Cocaine addiction; Histidine metabolism; Arginine and proline metabolism; Alcoholism; Drug metabolism - cytochrome P450; Glycine, serine and threonine metabolism; Dopaminergic synapse	-1.42653
NP_003087.1	cell organization and biogenesis;metabolic process;transport	protein binding;RNA binding;structural molecule activity	6637	ENSG00000143977.13	SNRPG	mRNA Processing	Spliceosome	1.312		XP_006714220.1	metabolic process;regulation of biological process	catalytic activity;metal ion binding;protein binding	23321		TRIM2			-1.42653
NP_149103.1	metabolic process	RNA binding	88745	ENSG00000124541.6	RRP36			1.312		NP_001304995.1	cell organization and biogenesis;transport	metal ion binding;protein binding	9871		SEC24D	Sterol Regulatory Element-Binding Proteins (SREBP) signalling		-1.4245
NP_057216.2	cell differentiation;metabolic process;regulation of biological process	DNA binding;RNA binding	50804		MYEF2	TFs Regulate miRNAs related to cardiac hypertrophy; Physiological and Pathological Hypertrophy of the Heart; MicroRNAs in cardiomyocyte hypertrophy; Mitochondrial Gene Expression		1.312		NP_077288.2	cell organization and biogenesis;metabolic process;transport	catalytic activity;metal ion binding;protein binding	79158	ENSG00000111670.14	GNPTAB		Lysosome	-1.4245
NP_006017.1	cell organization and biogenesis	DNA binding;protein binding;RNA binding	8971	ENSG00000184897.5	H1FX			1.312		NP_001305984.1	cell organization and biogenesis;metabolic process;transport	protein binding	79760	ENSG00000142252.10	GEMIN7		RNA transport	-1.4245
NP_036591.2	transport	metal ion binding;transporter activity	26521	ENSG00000150779.11	TIMM8B			1.312		NP_062456.1	cell differentiation;regulation of biological process		56180	ENSG00000101928.12	MOSPD1			-1.4245
NP_002825.3	cell differentiation;cell organization and biogenesis;cellular component movement;metabolic process;regulation of biological process;response to stimulus	catalytic activity;protein binding	5781	ENSG00000179295.17	PTPN11	Kit receptor signaling pathway; Rac1/Pak1/p38/MMP-2 pathway; Alpha 6 Beta 4 signaling pathway; Brain-Derived Neurotrophic Factor (BDNF) signaling pathway; IL-5 Signaling Pathway; Interleukin-11 Signaling Pathway; IL-2 Signaling Pathway; Leptin signaling pathway; Type II interferon signaling (IFNG); Insulin Signaling; IL-4 Signaling Pathway; Signaling of Hepatocyte Growth Factor Receptor; Hepatiti…	Ras signaling pathway; Phospholipase D signaling pathway; Jak-STAT signaling pathway; Epithelial cell signaling in Helicobacter pylori infection; Chronic myeloid leukemia; Proteoglycans in cancer; Axon guidance; Neurotrophin signaling pathway; Leukocyte transendothelial migration; Insulin resistance; Natural killer cell mediated cytotoxicity; Herpes simplex infection; Adipocytokine signaling path…	1.312		NP_919225.1	development;regulation of biological process	RNA binding	373863	ENSG00000256453.1	DND1			-1.4245
NP_054733.2	cell differentiation;cell organization and biogenesis;metabolic process	catalytic activity;DNA binding;nucleotide binding;protein binding;RNA binding	23020	ENSG00000144028.14	SNRNP200		Spliceosome	1.312		NP_006512.2	metabolic process;regulation of biological process;response to stimulus	DNA binding;protein binding	7030	ENSG00000068323.16	TFE3	TGF-beta Receptor Signaling	Transcriptional misregulation in cancer	-1.4245
NP_001427.2	cell differentiation;cell organization and biogenesis;metabolic process	catalytic activity;protein binding;RNA binding	2091	ENSG00000280548.3; ENSG00000105202.8	FBL		Ribosome biogenesis in eukaryotes	1.311		NP_001258691.1	metabolic process;regulation of biological process	catalytic activity;enzyme regulator activity;nucleotide binding;protein binding;RNA binding	54920	ENSG00000167264.17	DUS2L			-1.4245
NP_079120.1	cell organization and biogenesis;cellular component movement;metabolic process;regulation of biological process;response to stimulus;transport	protein binding;structural molecule activity	79902	ENSG00000125450.10	NUP85	Integrated Breast Cancer Pathway	RNA transport	1.31		NP_004025.1	cell differentiation;cell organization and biogenesis;cell proliferation;cellular homeostasis;metabolic process;regulation of biological process;response to stimulus	metal ion binding;protein binding;RNA binding	310	ENSG00000138279.15	ANXA7			-1.42248
XP_016878507.1	metabolic process	catalytic activity;nucleotide binding	197322		ACSF3			1.31		NP_849193.1	metabolic process;response to stimulus	catalytic activity;metal ion binding	201595	ENSG00000163527.9	STT3B		Metabolic pathways; N-Glycan biosynthesis; Protein processing in endoplasmic reticulum	-1.42248
NP_071741.2	cell division;cell organization and biogenesis;metabolic process	protein binding	64151	ENSG00000109805.9	NCAPG			1.31		NP_001308253.1	metabolic process;regulation of biological process;response to stimulus	catalytic activity;nucleotide binding;protein binding;RNA binding	4343	ENSG00000155363.18	MOV10			-1.42248
NP_006187.2	metabolic process;regulation of biological process	DNA binding;protein binding;RNA binding	5093	ENSG00000169564.6	PCBP1		Spliceosome	1.31		NP_631908.1	metabolic process	catalytic activity;RNA binding	142940	ENSG00000165832.5	TRUB1			-1.42248
NP_659480.1	metabolic process;response to stimulus	catalytic activity;DNA binding;metal ion binding;protein binding	252969	ENSG00000154328.15	NEIL2		Base excision repair	1.309		NP_060347.2	regulation of biological process;transport	protein binding;transporter activity	54978	ENSG00000213699.8	SLC35F6			-1.42248
NP_006776.1	cell differentiation;cell organization and biogenesis;cell proliferation;defense response;metabolic process;regulation of biological process;response to stimulus;transport	catalytic activity;enzyme regulator activity;protein binding;signal transducer activity	10892	ENSG00000172175.12	MALT1	T-Cell antigen Receptor (TCR) Signaling Pathway; T-Cell antigen Receptor (TCR) pathway during Staphylococcus aureus infection; B Cell Receptor Signaling Pathway	NF-kappa B signaling pathway; T cell receptor signaling pathway; Tuberculosis; B cell receptor signaling pathway	1.309		NP_001543.2	cell proliferation;defense response;metabolic process;regulation of biological process;response to stimulus	protein binding	3487	ENSG00000141753.6	IGFBP4	Myometrial Relaxation and Contraction Pathways		-1.42248
NP_115675.1	metabolic process;regulation of biological process	protein binding	84259	ENSG00000137692.11	DCUN1D5			1.309		NP_055418.2		protein binding	30850	ENSG00000109089.7	CDR2L			-1.42248
NP_001182237.1	metabolic process;regulation of biological process	DNA binding;protein binding	8545	ENSG00000163320.10	CGGBP1			1.308		NP_003240.1	metabolic process	catalytic activity;metal ion binding	7064	ENSG00000172009.14	THOP1		Renin-angiotensin system; African trypanosomiasis	-1.42045
NP_001264900.1	cellular component movement;metabolic process;response to stimulus	catalytic activity;nucleotide binding	84197	ENSG00000185900.9	SGK196			1.308		NP_112196.3	metabolic process;response to stimulus	catalytic activity;metal ion binding;RNA binding	81627	ENSG00000121486.11	TRMT1L			-1.42045
XP_005245775.1	metabolic process;transport	DNA binding;protein binding;RNA binding	10250		SRRM1	mRNA Processing		1.308		NP_001137467.1	cell organization and biogenesis;metabolic process;regulation of biological process;response to stimulus	metal ion binding;protein binding	9404	ENSG00000110031.12	LPXN			-1.42045
XP_011510519.1	cell differentiation;cell organization and biogenesis;defense response;metabolic process;regulation of biological process;response to stimulus	catalytic activity;DNA binding;metal ion binding;nucleotide binding;protein binding	9759		HDAC4	VEGFA-VEGFR2 Signaling Pathway; MicroRNAs in cardiomyocyte hypertrophy; Cell Cycle; Cardiac Hypertrophic Response; Endochondral Ossification		1.307		NP_067083.1	cell communication;metabolic process;regulation of biological process;response to stimulus	catalytic activity;metal ion binding;nucleotide binding;protein binding	53349	ENSG00000165861.13	ZFYVE1			-1.42045
NP_001287939.1	metabolic process;response to stimulus	catalytic activity;metal ion binding;protein binding;RNA binding	91801	ENSG00000137760.14	ALKBH8			1.307		XP_011518792.1	cell organization and biogenesis;metabolic process;regulation of biological process	catalytic activity;metal ion binding;nucleotide binding;protein binding	9645		MICAL2			-1.42045
XP_016868469.1	metabolic process;regulation of biological process;response to stimulus	protein binding;RNA binding	11030		RBPMS	Exercise-induced Circadian Regulation		1.307		NP_004302.1	cell division;cell organization and biogenesis;cellular component movement;regulation of biological process;response to stimulus;transport	catalytic activity;metal ion binding;nucleotide binding;protein binding;signal transducer activity	403	ENSG00000138175.8	ARL3			-1.42045
NP_002954.2	cell differentiation;defense response;regulation of biological process;response to stimulus;transport	metal ion binding;protein binding	6278	ENSG00000143556.8	S100A7			1.307		NP_001287887.1			55108	ENSG00000160058.18	BSDC1			-1.42045
NP_055690.1	cell division;cell organization and biogenesis;cell proliferation;cellular component movement;metabolic process;regulation of biological process	catalytic activity;motor activity;nucleotide binding;protein binding	9928	ENSG00000118193.11	KIF14			1.307		NP_001182073.1		protein binding	91526	ENSG00000065413.18	ANKRD44			-1.42045
XP_005273739.1	cell organization and biogenesis;metabolic process;regulation of biological process;response to stimulus	catalytic activity;DNA binding;metal ion binding;protein binding	9070		ASH2L			1.307		NP_002860.2	cellular component movement;metabolic process;regulation of biological process;response to stimulus;transport	catalytic activity;nucleotide binding;protein binding	5870	ENSG00000175582.19	RAB6A			-1.42045
XP_005249549.1	metabolic process;regulation of biological process;response to stimulus	protein binding	9656		MDC1			1.307		NP_055487.2	metabolic process	catalytic activity;protein binding	9692	ENSG00000100890.15; ENSG00000258790.1	KIAA0391			-1.41844
NP_680545.1		protein binding;RNA binding	138716	ENSG00000164967.9	RPP25L		RNA transport; Ribosome biogenesis in eukaryotes	1.306		NP_004362.2	regulation of biological process;transport	protein binding;structural molecule activity	1314	ENSG00000122218.14	COPA			-1.41643
[truncated: 617 more rows]
