# Supplementary material for: Divergent organ-specific isogenic metastatic cell lines identified using multi-omics exhibit differential drug sensitivity
Source: PLoS One. 2020 Nov 16;15(11):e0242384. doi: 10.1371/journal.pone.0242384 (PMC7668614; doi:10.1371/journal.pone.0242384)
Supplement: S19 Spreadsheet — (XLSX) [file pone.0242384.s076.xlsx]

## Sheet: Comparison ALL UP Pathways
Source	External Pathway ID	Brain Up Pathways	# of Genes in Set	# of Observed Genes	Observed Genes/ Genes in Set	p-value	q-value		Source	External Pathway ID	Liver Up Pathways	# of Genes in Set	# of Observed Genes	Observed Genes/ Genes in Set	p-value	q-value		Source	External Pathway ID	Lung-435 Up Pathways	# of Genes in Set	# of Observed Genes	Observed Genes/ Genes in Set	p-value	q-value		Source	External Pathway ID	Spine Up Pathways	# of Genes in Set	# of Observed Genes	Observed Genes/ Genes in Set	p-value	q-value		Source	External Pathway ID	Lung-231 Up Pathways	# of Genes in Set	# of Observed Genes	Observed Genes/ Genes in Set	p-value	q-value		Source	External Pathway ID	Lymph Node Up Pathways	# of Genes in Set	# of Observed Genes
SMPDB	SMP02292	The oncogenic action of Succinate	31	9	0.29	7.28858e-07	0.000498175		KEGG	path:hsa04142	Lysosome - Homo sapiens (human)	123	16	0.13	6.68097e-12	3.84824e-09		Reactome	R-HSA-913531	Interferon Signaling	158	31	0.196	9.35812e-14	1.41027e-10		Reactome	R-HSA-3247509	Chromatin modifying enzymes	272	17	0.062	2.96117e-06	0.00117558		Reactome	R-HSA-8953854	Metabolism of RNA	586	151	0.259	6.18369e-43	1.34557e-39		Reactome	R-HSA-72203	Processing of Capped Intron-Containing Pre-mRNA	240	82
SMPDB	SMP02295	The oncogenic action of Fumarate	31	9	0.29	7.28858e-07	0.000498175		Reactome	R-HSA-381426	Regulation of Insulin-like Growth Factor (IGF) transport and uptake by Insulin-like Growth Factor Binding Proteins (IGFBPs)	127	11	0.087	9.16982e-07	0.000200613		Reactome	R-HSA-1428517	The citric acid (TCA) cycle and respiratory electron transport	173	31	0.179	1.19783e-12	9.02563e-10		Reactome	R-HSA-4839726	Chromatin organization	272	17	0.062	2.96117e-06	0.00117558		Reactome	R-HSA-1640170	Cell Cycle	564	121	0.215	3.35013e-26	3.64494e-23		Reactome	R-HSA-72163	mRNA Splicing - Major Pathway	178	69
NetPath	Pathway_EGFR1	EGFR1	457	37	0.081	1.54596e-06	0.000704443		Reactome	R-HSA-2132295	MHC class II antigen presentation	59	8	0.136	1.04486e-06	0.000200613		Reactome	R-HSA-611105	Respiratory electron transport	100	23	0.23	4.87563e-12	2.44919e-09		Wikipathways	WP4281	Cholesterol biosynthesis, regulation and transport	9	4	0.444	8.76813e-06	0.00232063		Reactome	R-HSA-69278	Cell Cycle, Mitotic	481	104	0.217	7.41765e-23	5.38027e-20		Reactome	R-HSA-72172	mRNA Splicing	186	69
Reactome	R-HSA-71403	Citric acid cycle (TCA cycle)	22	7	0.318	6.56408e-06	0.00224328		Reactome	R-HSA-5653656	Vesicle-mediated transport	620	24	0.039	2.39531e-06	0.000344925		KEGG	path:hsa05012	Parkinson disease - Homo sapiens (human)	142	27	0.19	8.29036e-12	3.12339e-09		Wikipathways	WP2706	Activation of gene expression by SREBF (SREBP)	20	5	0.25	1.53343e-05	0.00304386		Reactome	R-HSA-72203	Processing of Capped Intron-Containing Pre-mRNA	240	68	0.283	6.02479e-22	3.27749e-19		Reactome	R-HSA-8953854	Metabolism of RNA	586	123
Wikipathways	WP78	TCA Cycle (aka Krebs or citric acid cycle)	17	6	0.353	1.56961e-05	0.00297717		Reactome	R-HSA-6798695	Neutrophil degranulation	490	20	0.041	7.07026e-06	0.000814494		Reactome	R-HSA-877300	Interferon gamma signaling	94	21	0.223	7.51945e-11	2.26636e-08		Wikipathways	WP3996	Ethanol effects on histone modifications	31	5	0.161	0.0001448	0.00947268		KEGG	path:hsa03030	DNA replication - Homo sapiens (human)	36	24	0.667	8.06541e-19	3.51007e-16		Reactome	R-HSA-1640170	Cell Cycle	564	115
KEGG	path:hsa03040	Spliceosome - Homo sapiens (human)	134	16	0.119	1.74231e-05	0.00297717		SMPDB	SMP00464	Vitamin K Metabolism	4	3	0.75	9.19007e-06	0.000882247		KEGG	path:hsa04932	Non-alcoholic fatty liver disease (NAFLD) - Homo sapiens (human)	149	26	0.174	1.50359e-10	3.77651e-08		Reactome	R-HSA-352230	Amino acid transport across the plasma membrane	32	5	0.156	0.000169312	0.00947268		Wikipathways	WP2446	Retinoblastoma Gene in Cancer	89	37	0.416	1.13552e-18	4.11816e-16		KEGG	path:hsa03040	Spliceosome - Homo sapiens (human)	134	52
Wikipathways	WP3925	Amino Acid metabolism	91	13	0.143	1.55749e-05	0.00297717		Reactome	R-HSA-140877	Formation of Fibrin Clot (Clotting Cascade)	39	6	0.154	1.15777e-05	0.000952679		Wikipathways	WP4396	Nonalcoholic fatty liver disease	155	26	0.168	3.69778e-10	7.94938e-08		KEGG	path:hsa00900	Terpenoid backbone biosynthesis - Homo sapiens (human)	22	4	0.182	0.000429492	0.00947268		Reactome	R-HSA-72163	mRNA Splicing - Major Pathway	178	53	0.298	2.07805e-18	6.45977e-16		Reactome	R-HSA-69278	Cell Cycle, Mitotic	481	99
Reactome	R-HSA-1268020	Mitochondrial protein import	65	11	0.169	1.36668e-05	0.00297717		Reactome	R-HSA-8957275	Post-translational protein phosphorylation	110	9	0.083	1.45518e-05	0.00104773		Reactome	R-HSA-163200	Respiratory electron transport, ATP synthesis by chemiosmotic coupling, and heat production by uncoupling proteins.	123	23	0.187	4.21998e-10	7.94938e-08		Wikipathways	WP3953	mRNA, protein, and metabolite inducation pathway by cyclosporin A	6	3	0.5	8.7337e-05	0.00947268		Reactome	R-HSA-72766	Translation	310	71	0.231	1.75417e-17	4.28228e-15		Wikipathways	WP411	mRNA Processing	127	42
KEGG	path:hsa04142	Lysosome - Homo sapiens (human)	123	15	0.122	2.46997e-05	0.0030695		Reactome	R-HSA-450408	AUF1 (hnRNP D0) binds and destabilizes mRNA	6	3	0.5	4.50536e-05	0.00288343		Reactome	R-HSA-1430728	Metabolism	1972	129	0.066	1.05108e-09	1.75998e-07		Reactome	R-HSA-2262752	Cellular responses to stress	345	16	0.047	0.000206185	0.00947268		Reactome	R-HSA-72172	mRNA Splicing	186	53	0.285	1.77116e-17	4.28228e-15		Reactome	R-HSA-109688	Cleavage of Growing Transcript in the Termination Region	67	27
EHMN	Propanoate metabolism	Propanoate metabolism	18	6	0.333	2.28524e-05	0.0030695		Wikipathways	WP4217	Ebola Virus Pathway on Host	130	9	0.069	5.92013e-05	0.00340999		KEGG	path:hsa05010	Alzheimer disease - Homo sapiens (human)	171	26	0.152	3.27818e-09	4.94022e-07		Reactome	R-HSA-2559583	Cellular Senescence	189	11	0.059	0.000306543	0.00947268		KEGG	path:hsa03010	Ribosome - Homo sapiens (human)	153	45	0.294	1.34153e-15	2.91918e-13		Reactome	R-HSA-73856	RNA Polymerase II Transcription Termination	67	27
Reactome	R-HSA-450408	AUF1 (hnRNP D0) binds and destabilizes mRNA	6	4	0.667	2.08701e-05	0.0030695		Reactome	R-HSA-109582	Hemostasis	668	22	0.033	7.60042e-05	0.00397986		KEGG	path:hsa05168	Herpes simplex infection - Homo sapiens (human)	185	27	0.146	4.08199e-09	5.59233e-07		Reactome	R-HSA-2426168	Activation of gene expression by SREBF (SREBP)	26	5	0.192	5.998e-05	0.00947268		Reactome	R-HSA-69190	DNA strand elongation	32	20	0.625	4.4392e-15	8.78155e-13		KEGG	path:hsa03030	DNA replication - Homo sapiens (human)	36	20
KEGG	path:hsa04144	Endocytosis - Homo sapiens (human)	244	22	0.09	4.62356e-05	0.00311261		Reactome	R-HSA-199991	Membrane Trafficking	582	20	0.034	9.48087e-05	0.00420075		KEGG	path:hsa00190	Oxidative phosphorylation - Homo sapiens (human)	133	22	0.165	1.1063e-08	1.38933e-06		Reactome	R-HSA-1655829	Regulation of cholesterol biosynthesis by SREBP (SREBF)	31	5	0.161	0.0001448	0.00947268		Reactome	R-HSA-5419276	Mitochondrial translation termination	89	32	0.364	2.38108e-14	4.31769e-12		Wikipathways	WP2446	Retinoblastoma Gene in Cancer	89	30
EHMN	Valine, leucine and isoleucine degradation	Valine, leucine and isoleucine degradation	49	9	0.184	4.24648e-05	0.00311261		Reactome	R-HSA-432720	Lysosome Vesicle Biogenesis	35	5	0.143	9.27689e-05	0.00420075		Wikipathways	WP111	Electron Transport Chain (OXPHOS system in mitochondria)	103	19	0.184	1.78863e-08	2.07344e-06		SMPDB	SMP00082	Simvastatin Action Pathway	22	4	0.182	0.000429492	0.00947268		Reactome	R-HSA-5389840	Mitochondrial translation elongation	89	31	0.352	1.65262e-13	2.56864e-11		Reactome	R-HSA-72187	mRNA 3,-end processing	58	24
SMPDB	SMP02291	The oncogenic action of 2-hydroxyglutarate	27	7	0.259	2.93678e-05	0.00311261		PID	arf_3pathway	Arf1 pathway	20	4	0.2	0.000124502	0.00478089		KEGG	path:hsa05169	Epstein-Barr virus infection - Homo sapiens (human)	201	27	0.135	2.25073e-08	2.42276e-06		SMPDB	SMP00509	Hyper-IgD syndrome	22	4	0.182	0.000429492	0.00947268		Reactome	R-HSA-5368286	Mitochondrial translation initiation	89	31	0.352	1.65262e-13	2.56864e-11		Reactome	R-HSA-74160	Gene expression (Transcription)	1373	158
SMPDB	SMP02358	The oncogenic action of L-2-hydroxyglutarate in Hydroxygluaricaciduria	29	7	0.241	4.85817e-05	0.00311261		NetPath	Pathway_EGFR1	EGFR1	457	17	0.037	0.000121035	0.00478089		KEGG	path:hsa05016	Huntington disease - Homo sapiens (human)	193	26	0.135	4.29528e-08	4.31533e-06		SMPDB	SMP00508	Cholesteryl ester storage disease	22	4	0.182	0.000429492	0.00947268		Reactome	R-HSA-5368287	Mitochondrial translation	95	32	0.34	2.0053e-13	2.90902e-11		Reactome	R-HSA-68886	M Phase	340	60
KEGG	path:hsa00020	Citrate cycle (TCA cycle) - Homo sapiens (human)	30	7	0.233	6.14779e-05	0.00311261		Reactome	R-HSA-111465	Apoptotic cleavage of cellular proteins	38	5	0.132	0.000138886	0.00499989		Reactome	R-HSA-909733	Interferon alpha/beta signaling	70	15	0.214	7.18016e-08	6.76282e-06		SMPDB	SMP00319	Lysosomal Acid Lipase Deficiency (Wolman Disease)	22	4	0.182	0.000429492	0.00947268		Reactome	R-HSA-69306	DNA Replication	80	29	0.362	4.32133e-13	5.5313e-11		Reactome	R-HSA-73894	DNA Repair	320	56
KEGG	path:hsa00630	Glyoxylate and dicarboxylate metabolism - Homo sapiens (human)	30	7	0.233	6.14779e-05	0.00311261		Reactome	R-HSA-2024096	HS-GAG degradation	21	4	0.19	0.000152206	0.00515709		Reactome	R-HSA-983170	Antigen Presentation: Folding, assembly and peptide loading of class I MHC	24	9	0.375	1.70109e-07	1.50797e-05		SMPDB	SMP00510	Mevalonic aciduria	22	4	0.182	0.000429492	0.00947268		Wikipathways	WP466	DNA Replication	42	21	0.5	4.0828e-13	5.5313e-11		Reactome	R-HSA-72202	Transport of Mature Transcript to Cytoplasm	82	26
SMPDB	SMP02359	The oncogenic action of D-2-hydroxyglutarate in Hydroxygluaricaciduria	30	7	0.233	6.14779e-05	0.00311261		Reactome	R-HSA-140837	Intrinsic Pathway of Fibrin Clot Formation	22	4	0.182	0.000184106	0.00589138		BioCarta	mhcpathway	antigen processing and presentation	12	6	0.5	2.80712e-06	0.000235019		SMPDB	SMP00511	Wolman disease	22	4	0.182	0.000429492	0.00947268		Reactome	R-HSA-73894	DNA Repair	320	64	0.202	6.14533e-13	7.42902e-11		Reactome	R-HSA-69620	Cell Cycle Checkpoints	250	48
SMPDB	SMP00550	Pyruvate dehydrogenase deficiency (E3)	21	6	0.286	6.10904e-05	0.00311261		Reactome	R-HSA-2173782	Binding and Uptake of Ligands by Scavenger Receptors	41	5	0.122	0.00020078	0.00608682		Wikipathways	WP4217	Ebola Virus Pathway on Host	130	18	0.138	3.50264e-06	0.000277815		SMPDB	SMP00389	Smith-Lemli-Opitz Syndrome (SLOS)	22	4	0.182	0.000429492	0.00947268		KEGG	path:hsa03040	Spliceosome - Homo sapiens (human)	134	38	0.284	7.90323e-13	9.05127e-11		Reactome	R-HSA-159236	Transport of Mature mRNA derived from an Intron-Containing Transcript	73	24
SMPDB	SMP00551	Pyruvate dehydrogenase deficiency (E2)	21	6	0.286	6.10904e-05	0.00311261		Wikipathways	WP314	Fas Ligand (FasL) pathway and Stress induction of Heat Shock Proteins (HSP) regulation	43	5	0.116	0.000252424	0.0072698		Reactome	R-HSA-6799198	Complex I biogenesis	55	11	0.2	8.21949e-06	0.000619338		SMPDB	SMP00388	Chondrodysplasia Punctata II, X Linked Dominant (CDPX2)	22	4	0.182	0.000429492	0.00947268		Wikipathways	WP4022	Pyrimidine metabolism	84	29	0.345	1.80842e-12	1.96756e-10		Reactome	R-HSA-3247509	Chromatin modifying enzymes	272	50
SMPDB	SMP00549	2-ketoglutarate dehydrogenase complex deficiency	21	6	0.286	6.10904e-05	0.00311261		Reactome	R-HSA-114608	Platelet degranulation	129	8	0.062	0.00032624	0.00854155		Reactome	R-HSA-1280215	Cytokine Signaling in Immune system	458	38	0.083	1.28757e-05	0.000900336		SMPDB	SMP00387	CHILD Syndrome	22	4	0.182	0.000429492	0.00947268		Reactome	R-HSA-69242	S Phase	103	32	0.311	3.42683e-12	3.38944e-10		Reactome	R-HSA-4839726	Chromatin organization	272	50
SMPDB	SMP00548	Mitochondrial complex II deficiency	21	6	0.286	6.10904e-05	0.00311261		PID	hnf3bpathway	FOXA2 and FOXA3 transcription factor networks	45	5	0.111	0.000313583	0.00854155		KEGG	path:hsa04714	Thermogenesis - Homo sapiens (human)	229	24	0.105	1.31436e-05	0.000900336		SMPDB	SMP00386	Desmosterolosis	22	4	0.182	0.000429492	0.00947268		Reactome	R-HSA-69239	Synthesis of DNA	75	27	0.36	3.37087e-12	3.38944e-10		Reactome	R-HSA-69190	DNA strand elongation	32	16
SMPDB	SMP00547	Fumarase deficiency	21	6	0.286	6.10904e-05	0.00311261		Reactome	R-HSA-1971475	A tetrasaccharide linker sequence is required for GAG synthesis	26	4	0.154	0.000360956	0.00888973		Reactome	R-HSA-1169408	ISG15 antiviral mechanism	30	8	0.267	1.53879e-05	0.000927583		SMPDB	SMP00209	Hypercholesterolemia	22	4	0.182	0.000429492	0.00947268		Reactome	R-HSA-180786	Extension of Telomeres	30	17	0.567	5.00823e-12	4.73822e-10		Reactome	R-HSA-6790901	rRNA modification in the nucleus and cytosol	59	21
SMPDB	SMP00546	Congenital lactic acidosis	21	6	0.286	6.10904e-05	0.00311261		Reactome	R-HSA-421837	Clathrin derived vesicle budding	72	6	0.083	0.000385839	0.00888973		Reactome	R-HSA-1169410	Antiviral mechanism by IFN-stimulated genes	30	8	0.267	1.53879e-05	0.000927583		SMPDB	SMP00023	Steroid Biosynthesis	22	4	0.182	0.000429492	0.00947268		KEGG	path:hsa00240	Pyrimidine metabolism - Homo sapiens (human)	101	31	0.307	1.06586e-11	9.66376e-10		Reactome	R-HSA-8868773	rRNA processing in the nucleus and cytosol	59	21
SMPDB	SMP00057	Citric Acid Cycle	21	6	0.286	6.10904e-05	0.00311261		Reactome	R-HSA-199992	trans-Golgi Network Vesicle Budding	72	6	0.083	0.000385839	0.00888973		Wikipathways	WP4197	The human immune response to tuberculosis	22	7	0.318	1.47871e-05	0.000927583		SMPDB	SMP00095	Alendronate Action Pathway	22	4	0.182	0.000429492	0.00947268		Reactome	R-HSA-68886	M Phase	340	64	0.189	1.38211e-11	1.20299e-09		Reactome	R-HSA-73857	RNA Polymerase II Transcription	1236	138
Reactome	R-HSA-175567	Integration of viral DNA into host genomic DNA	3	3	1	4.23901e-05	0.00311261		Reactome	R-HSA-76005	Response to elevated platelet cytosolic Ca2+	134	8	0.06	0.000421634	0.00934081		EHMN	Valine, leucine and isoleucine degradation	Valine, leucine and isoleucine degradation	49	10	0.204	1.75797e-05	0.00101895		SMPDB	SMP00112	Risedronate Action Pathway	22	4	0.182	0.000429492	0.00947268		Reactome	R-HSA-69620	Cell Cycle Checkpoints	250	52	0.209	2.54857e-11	2.13296e-09		Reactome	R-HSA-2990846	SUMOylation	126	31
Reactome	R-HSA-177539	Autointegration results in viral DNA circles	3	3	1	4.23901e-05	0.00311261		BioCarta	arappathway	adp-ribosylation factor	28	4	0.143	0.000484204	0.0103297		Reactome	R-HSA-71406	Pyruvate metabolism and Citric Acid (TCA) cycle	54	10	0.185	4.28621e-05	0.00239234		SMPDB	SMP00117	Pamidronate Action Pathway	22	4	0.182	0.000429492	0.00947268		Reactome	R-HSA-975957	Nonsense Mediated Decay (NMD) enhanced by the Exon Junction Complex (EJC)	118	33	0.282	3.00157e-11	2.33265e-09		Reactome	R-HSA-72312	rRNA processing	65	21
SMPDB	SMP00502	Malonyl-coa decarboxylase deficiency	14	5	0.357	7.85316e-05	0.00335477		Reactome	R-HSA-1793185	Chondroitin sulfate/dermatan sulfate metabolism	50	5	0.1	0.000515436	0.0106033		KEGG	path:hsa05164	Influenza A - Homo sapiens (human)	171	19	0.111	4.66526e-05	0.00242433		SMPDB	SMP00107	Zoledronate Action Pathway	22	4	0.182	0.000429492	0.00947268		Reactome	R-HSA-927802	Nonsense-Mediated Decay (NMD)	118	33	0.282	3.00157e-11	2.33265e-09		Wikipathways	WP466	DNA Replication	42	17
SMPDB	SMP00198	Malonic Aciduria	14	5	0.357	7.85316e-05	0.00335477		KEGG	path:hsa04612	Antigen processing and presentation - Homo sapiens (human)	77	6	0.078	0.000554337	0.0110103		KEGG	path:hsa04612	Antigen processing and presentation - Homo sapiens (human)	77	12	0.156	4.54988e-05	0.00242433		SMPDB	SMP00079	Ibandronate Action Pathway	22	4	0.182	0.000429492	0.00947268		Reactome	R-HSA-156842	Eukaryotic Translation Elongation	106	31	0.295	3.2751e-11	2.45746e-09		Reactome	R-HSA-68877	Mitotic Prometaphase	186	37
SMPDB	SMP00201	Methylmalonic Aciduria Due to Cobalamin-Related Disorders	14	5	0.357	7.85316e-05	0.00335477		KEGG	path:hsa04610	Complement and coagulation cascades - Homo sapiens (human)	79	6	0.076	0.000635831	0.011445		SMPDB	SMP00654	Warburg Effect	45	9	0.2	5.48927e-05	0.00275744		SMPDB	SMP00089	Pravastatin Action Pathway	22	4	0.182	0.000429492	0.00947268		Reactome	R-HSA-6790901	rRNA modification in the nucleus and cytosol	59	22	0.379	1.04722e-10	7.35077e-09		PID	plk1_pathway	PLK1 signaling events	44	17
Reactome	R-HSA-75153	Apoptotic execution phase	52	9	0.173	6.93007e-05	0.00335477		Reactome	R-HSA-75153	Apoptotic execution phase	52	5	0.096	0.00061886	0.011445		Reactome	R-HSA-168928	DDX58/IFIH1-mediated induction of interferon-alpha/beta	56	10	0.179	5.94065e-05	0.00288792		SMPDB	SMP00131	Atorvastatin Action Pathway	22	4	0.182	0.000429492	0.00947268		Reactome	R-HSA-8868773	rRNA processing in the nucleus and cytosol	59	22	0.379	1.04722e-10	7.35077e-09		Reactome	R-HSA-194315	Signaling by Rho GTPases	435	63
SMPDB	SMP00016	Propanoate Metabolism	14	5	0.357	7.85316e-05	0.00335477		Reactome	R-HSA-1679131	Trafficking and processing of endosomal TLR	13	3	0.231	0.000601434	0.011445		Reactome	R-HSA-1236977	Endosomal/Vacuolar pathway	13	5	0.385	9.3912e-05	0.00353813		SMPDB	SMP00092	Rosuvastatin Action Pathway	22	4	0.182	0.000429492	0.00947268		Reactome	R-HSA-73886	Chromosome Maintenance	112	31	0.279	1.56985e-10	9.86325e-09		Reactome	R-HSA-69242	S Phase	103	26
Wikipathways	WP4290	Metabolic reprogramming in colon cancer	42	8	0.19	8.66148e-05	0.00346435		BioCarta	hivnefpathway	hiv-1 nef: negative effector of fas and tnf	53	5	0.094	0.00067605	0.0118001		KEGG	path:hsa05416	Viral myocarditis - Homo sapiens (human)	59	10	0.172	8.10957e-05	0.00353813		SMPDB	SMP00099	Lovastatin Action Pathway	22	4	0.182	0.000429492	0.00947268		Reactome	R-HSA-69186	Lagging Strand Synthesis	20	13	0.65	1.51056e-10	9.86325e-09		Wikipathways	WP4320	The effect of progerin on the involved genes in Hutchinson-Gilford Progeria Syndrome	22	12
Reactome	R-HSA-6798695	Neutrophil degranulation	490	34	0.07	8.96912e-05	0.00346435		Reactome	R-HSA-1638091	Heparan sulfate/heparin (HS-GAG) metabolism	54	5	0.093	0.000737106	0.0124744		SMPDB	SMP00037	Lysine Degradation	13	5	0.385	9.3912e-05	0.00353813		SMPDB	SMP00111	Cerivastatin Action Pathway	22	4	0.182	0.000429492	0.00947268		Reactome	R-HSA-174411	Polymerase switching on the C-strand of the telomere	14	11	0.786	1.63179e-10	9.86325e-09		Reactome	R-HSA-3108232	SUMO E3 ligases SUMOylate target proteins	120	28
Reactome	R-HSA-72172	mRNA Splicing	186	18	0.097	9.12338e-05	0.00346435		BioCarta	hsp27pathway	stress induction of hsp regulation	14	3	0.214	0.000757994	0.0124744		SMPDB	SMP00527	Hyperlysinemia I, Familial	13	5	0.385	9.3912e-05	0.00353813		SMPDB	SMP00119	Fluvastatin Action Pathway	22	4	0.182	0.000429492	0.00947268		Reactome	R-HSA-69091	Polymerase switching	14	11	0.786	1.63179e-10	9.86325e-09		Reactome	R-HSA-5693532	DNA Double-Strand Break Repair	169	33
Wikipathways	WP2324	AGE-RAGE pathway	66	10	0.152	8.96404e-05	0.00346435		PID	syndecan_4_pathway	Syndecan-4-mediated signaling events	32	4	0.125	0.000815884	0.0130541		SMPDB	SMP00719	2-aminoadipic 2-oxoadipic aciduria	13	5	0.385	9.3912e-05	0.00353813		Wikipathways	WP3963	Mevalonate pathway	7	3	0.429	0.000150965	0.00947268		Reactome	R-HSA-69109	Leading Strand Synthesis	14	11	0.786	1.63179e-10	9.86325e-09		Reactome	R-HSA-69481	G2/M Checkpoints	120	27
INOH	None	Citrate cycle	32	7	0.219	9.56768e-05	0.00353487		Reactome	R-HSA-168249	Innate Immune System	1077	27	0.025	0.000851143	0.0132502		SMPDB	SMP00571	Pyridoxine dependency with seizures	13	5	0.385	9.3912e-05	0.00353813		HumanCyc	PWY-922	mevalonate pathway	10	3	0.3	0.000498803	0.010704		Wikipathways	WP477	Cytoplasmic Ribosomal Proteins	88	27	0.307	2.31715e-10	1.33637e-08		Reactome	R-HSA-453279	Mitotic G1-G1/S phases	104	25
Reactome	R-HSA-1428517	The citric acid (TCA) cycle and respiratory electron transport	173	17	0.098	0.000117865	0.00424004		PID	caspase_pathway	Caspase Cascade in Apoptosis	57	5	0.088	0.000945105	0.0139875		SMPDB	SMP00239	Saccharopinuria/Hyperlysinemia II	13	5	0.385	9.3912e-05	0.00353813		HumanCyc	PWY66-5	superpathway of cholesterol biosynthesis	25	4	0.16	0.000714286	0.0145421		Reactome	R-HSA-174417	Telomere C-strand (Lagging Strand) Synthesis	24	14	0.583	2.33374e-10	1.33637e-08		Reactome	R-HSA-195258	RHO GTPase Effectors	301	47
Reactome	R-HSA-8953897	Cellular responses to external stimuli	414	30	0.073	0.000124861	0.00437655		BioCarta	dbpbpathway	transcriptional activation of dbpb from mrna	4	2	0.5	0.00103917	0.0139875		SMPDB	SMP00186	Glutaric Aciduria Type I	13	5	0.385	9.3912e-05	0.00353813		Reactome	R-HSA-191273	Cholesterol biosynthesis	25	4	0.16	0.000714286	0.0145421		Reactome	R-HSA-109688	Cleavage of Growing Transcript in the Termination Region	67	23	0.343	4.09393e-10	2.2271e-08		Reactome	R-HSA-68882	Mitotic Anaphase	140	29
Wikipathways	WP3395	Cellular response to heat stress	16	5	0.312	0.000161685	0.00552558		PID	syndecan_pathway	Proteoglycan syndecan-mediated signaling events	4	2	0.5	0.00103917	0.0139875		SMPDB	SMP00528	Hyperlysinemia II or Saccharopinuria	13	5	0.385	9.3912e-05	0.00353813		PID	hnf3apathway	FOXA1 transcription factor network	44	5	0.114	0.00077675	0.0154185		Reactome	R-HSA-73856	RNA Polymerase II Transcription Termination	67	23	0.343	4.09393e-10	2.2271e-08		Reactome	R-HSA-2555396	Mitotic Metaphase and Anaphase	141	29
Wikipathways	WP4217	Ebola Virus Pathway on Host	130	14	0.108	0.000178336	0.00594597		Reactome	R-HSA-3247509	Chromatin modifying enzymes	272	11	0.04	0.0010442	0.0139875		SMPDB	SMP02358	The oncogenic action of L-2-hydroxyglutarate in Hydroxygluaricaciduria	29	7	0.241	0.000106349	0.00390899		HumanCyc	PWY-5910	superpathway of geranylgeranyldiphosphate biosynthesis I (via mevalonate)	12	3	0.25	0.000892247	0.0168706		Reactome	R-HSA-72764	Eukaryotic Translation Termination	104	29	0.282	4.95662e-10	2.63064e-08		Reactome	R-HSA-69306	DNA Replication	80	21
HumanCyc	PWY66-407	superpathway of conversion of glucose to acetyl CoA and entry into the TCA cycle	48	8	0.17	0.000198028	0.00644534		Reactome	R-HSA-4839726	Chromatin organization	272	11	0.04	0.0010442	0.0139875		KEGG	path:hsa00630	Glyoxylate and dicarboxylate metabolism - Homo sapiens (human)	30	7	0.233	0.000134033	0.00459064		Reactome	R-HSA-212165	Epigenetic regulation of gene expression	151	9	0.06	0.000900183	0.0168706		Reactome	R-HSA-2408522	Selenoamino acid metabolism	130	33	0.256	5.08415e-10	2.63408e-08		Reactome	R-HSA-69239	Synthesis of DNA	75	20
BioCarta	longevitypathway	the igf-1 receptor and longevity	17	5	0.294	0.000222514	0.00707386		Reactome	R-HSA-109581	Apoptosis	118	7	0.059	0.00100284	0.0139875		KEGG	path:hsa00020	Citrate cycle (TCA cycle) - Homo sapiens (human)	30	7	0.233	0.000134033	0.00459064		Wikipathways	WP1982	Sterol Regulatory Element-Binding Proteins (SREBP) signalling	68	6	0.088	0.000913648	0.0168706		Reactome	R-HSA-975956	Nonsense Mediated Decay (NMD) independent of the Exon Junction Complex (EJC)	106	29	0.276	8.16838e-10	4.13358e-08		Reactome	R-HSA-5696398	Nucleotide Excision Repair	113	25
KEGG	path:hsa00280	Valine, leucine and isoleucine degradation - Homo sapiens (human)	48	8	0.167	0.000230482	0.00716067		Reactome	R-HSA-5357801	Programmed Cell Death	121	7	0.058	0.00116175	0.0152084		SMPDB	SMP02359	The oncogenic action of D-2-hydroxyglutarate in Hydroxygluaricaciduria	30	7	0.233	0.000134033	0.00459064		Reactome	R-HSA-2122947	NOTCH1 Intracellular Domain Regulates Transcription	47	5	0.106	0.00105377	0.0190158		Reactome	R-HSA-72312	rRNA processing	65	22	0.344	9.54976e-10	4.72279e-08		Reactome	R-HSA-69206	G1/S Transition	76	20
SMPDB	SMP02298	Glutaminolysis and Cancer	37	7	0.189	0.000251647	0.00764449		Wikipathways	WP3888	VEGFA-VEGFR2 Signaling Pathway	236	10	0.042	0.00124094	0.0158841		HumanCyc	PWY-5130	2-oxobutanoate degradation	8	4	0.5	0.000149245	0.00499804		Reactome	R-HSA-8953897	Cellular responses to external stimuli	414	16	0.039	0.00148808	0.0262563		Reactome	R-HSA-156902	Peptide chain elongation	101	28	0.28	1.1333e-09	5.48015e-08		Reactome	R-HSA-174417	Telomere C-strand (Lagging Strand) Synthesis	24	11
KEGG	path:hsa04213	Longevity regulating pathway - multiple species - Homo sapiens (human)	62	9	0.145	0.000280583	0.0081608		PID	hif1_tfpathway	HIF-1-alpha transcription factor network	66	5	0.076	0.00183245	0.0189624		Reactome	R-HSA-983169	Class I MHC mediated antigen processing & presentation	324	27	0.084	0.00020555	0.00649592		HumanCyc	PWY-6498	eumelanin biosynthesis	4	2	0.5	0.00161463	0.0278699		Reactome	R-HSA-69206	G1/S Transition	76	24	0.316	1.20166e-09	5.68437e-08		Reactome	R-HSA-212165	Epigenetic regulation of gene expression	151	29
Reactome	R-HSA-8943724	Regulation of PTEN gene transcription	62	9	0.145	0.000280583	0.0081608		SMPDB	SMP00277	Bivalirudin Action Pathway	20	3	0.15	0.00223861	0.0189624		Reactome	R-HSA-389661	Glyoxylate metabolism and glycine degradation	32	7	0.219	0.000206904	0.00649592		Reactome	R-HSA-425374	Amino acid and oligopeptide SLC transporters	52	5	0.096	0.00166957	0.028205		Reactome	R-HSA-157579	Telomere Maintenance	84	25	0.301	1.65572e-09	7.44921e-08		Reactome	R-HSA-72165	mRNA Splicing - Minor Pathway	52	16
Reactome	R-HSA-77289	Mitochondrial Fatty Acid Beta-Oxidation	39	7	0.184	0.00029931	0.00852411		SMPDB	SMP00276	Argatroban Action Pathway	20	3	0.15	0.00223861	0.0189624		Wikipathways	WP197	Cholesterol Biosynthesis Pathway	15	5	0.333	0.000205158	0.00649592		Wikipathways	WP197	Cholesterol Biosynthesis Pathway	15	3	0.2	0.0017786	0.029421		Reactome	R-HSA-211227	Activation of DNA fragmentation factor	13	10	0.769	1.67744e-09	7.44921e-08		Reactome	R-HSA-69186	Lagging Strand Synthesis	20	10
Reactome	R-HSA-8856828	Clathrin-mediated endocytosis	138	14	0.101	0.000333502	0.00897033		SMPDB	SMP00279	Ximelagatran Action Pathway	20	3	0.15	0.00223861	0.0189624		Reactome	R-HSA-936440	Negative regulators of DDX58/IFIH1 signaling	23	6	0.261	0.000211353	0.0065002		Reactome	R-HSA-427413	NoRC negatively regulates rRNA expression	108	7	0.065	0.00203751	0.0330159		Reactome	R-HSA-140342	Apoptosis induced DNA fragmentation	13	10	0.769	1.67744e-09	7.44921e-08		Reactome	R-HSA-73886	Chromosome Maintenance	112	24
Reactome	R-HSA-3371453	Regulation of HSF1-mediated heat shock response	81	10	0.123	0.000500595	0.00897033		SMPDB	SMP00278	Lepirudin Action Pathway	20	3	0.15	0.00223861	0.0189624		Reactome	R-HSA-1268020	Mitochondrial protein import	65	10	0.154	0.000217145	0.00654474		Reactome	R-HSA-1362277	Transcription of E2F targets under negative control by DREAM complex	16	3	0.188	0.00216238	0.0343386		Reactome	R-HSA-2408557	Selenocysteine synthesis	104	28	0.272	2.36848e-09	1.03076e-07		PID	aurora_b_pathway	Aurora B signaling	41	14
KEGG	path:hsa04137	Mitophagy - animal - Homo sapiens (human)	65	9	0.138	0.000403089	0.00897033		SMPDB	SMP00586	Coagulation	20	3	0.15	0.00223861	0.0189624		Reactome	R-HSA-8853383	Lysosomal oligosaccharide catabolism	4	3	0.75	0.000238988	0.00679538		Wikipathways	WP4241	Type 2 papillary renal cell carcinoma	34	4	0.118	0.00233002	0.0362752		Reactome	R-HSA-5696398	Nucleotide Excision Repair	113	29	0.257	5.2507e-09	2.15576e-07		Reactome	R-HSA-69002	DNA Replication Pre-Initiation	37	13
Reactome	R-HSA-3371568	Attenuation phase	28	6	0.214	0.000344557	0.00897033		SMPDB	SMP00286	Aminocaproic Acid Action Pathway	20	3	0.15	0.00223861	0.0189624		Wikipathways	WP3925	Amino Acid metabolism	91	12	0.132	0.000236507	0.00679538		Reactome	R-HSA-5250941	Negative epigenetic regulation of rRNA expression	111	7	0.064	0.00238489	0.0364154		Reactome	R-HSA-72187	mRNA 3,-end processing	58	20	0.345	5.20077e-09	2.15576e-07		Reactome	R-HSA-68874	M/G1 Transition	37	13
PID	insulin_glucose_pathway	Insulin-mediated glucose transport	29	6	0.207	0.000421768	0.00897033		SMPDB	SMP00287	Tranexamic Acid Action Pathway	20	3	0.15	0.00223861	0.0189624		Reactome	R-HSA-1369007	Mitochondrial ABC transporters	4	3	0.75	0.000238988	0.00679538		Reactome	R-HSA-3134973	LRR FLII-interacting protein 1 (LRRFIP1) activates type I IFN production	5	2	0.4	0.00266157	0.0370753		Reactome	R-HSA-68962	Activation of the pre-replicative complex	33	15	0.455	5.19852e-09	2.15576e-07		Wikipathways	WP4022	Pyrimidine metabolism	84	20
SMPDB	SMP00468	Degradation of Superoxides	5	3	0.6	0.000402131	0.00897033		SMPDB	SMP00284	Urokinase Action Pathway	20	3	0.15	0.00223861	0.0189624		SMPDB	SMP00452	Threonine and 2-Oxobutanoate Degradation	9	4	0.444	0.000260246	0.00713075		Reactome	R-HSA-5662702	Melanin biosynthesis	5	2	0.4	0.00266157	0.0370753		Reactome	R-HSA-74160	Gene expression (Transcription)	1373	161	0.118	1.23125e-08	4.96148e-07		KEGG	path:hsa04110	Cell cycle - Homo sapiens (human)	124	25
Reactome	R-HSA-2262752	Cellular responses to stress	345	25	0.073	0.000449253	0.00897033		SMPDB	SMP00285	Reteplase Action Pathway	20	3	0.15	0.00223861	0.0189624		Wikipathways	WP4281	Cholesterol biosynthesis, regulation and transport	9	4	0.444	0.000260246	0.00713075		Reactome	R-HSA-3214847	HATs acetylate histones	142	8	0.056	0.00256128	0.0370753		Reactome	R-HSA-453279	Mitotic G1-G1/S phases	104	27	0.26	1.35092e-08	5.34474e-07		Reactome	R-HSA-2500257	Resolution of Sister Chromatid Cohesion	109	23
Reactome	R-HSA-72163	mRNA Splicing - Major Pathway	178	16	0.09	0.000509563	0.00897033		SMPDB	SMP00282	Streptokinase Action Pathway	20	3	0.15	0.00223861	0.0189624		Wikipathways	WP2453	TCA Cycle and Deficiency of Pyruvate Dehydrogenase complex (PDHc)	16	5	0.312	0.000288756	0.00777064		Reactome	R-HSA-8953750	Transcriptional Regulation by E2F6	35	4	0.114	0.00259685	0.0370753		Reactome	R-HSA-162587	HIV Life Cycle	156	34	0.221	1.68625e-08	6.55227e-07		Reactome	R-HSA-8878159	Transcriptional regulation by RUNX3	52	15
KEGG	path:hsa00620	Pyruvate metabolism - Homo sapiens (human)	39	7	0.179	0.000353957	0.00897033		SMPDB	SMP00283	Tenecteplase Action Pathway	20	3	0.15	0.00223861	0.0189624		Reactome	R-HSA-2426168	Activation of gene expression by SREBF (SREBP)	26	6	0.231	0.000435726	0.01152		BioCarta	relapathway	acetylation and deacetylation of rela in nucleus	5	2	0.4	0.00266157	0.0370753		Reactome	R-HSA-6782210	Gap-filling DNA repair synthesis and ligation in TC-NER	68	21	0.309	2.03601e-08	7.77258e-07		Reactome	R-HSA-68962	Activation of the pre-replicative complex	33	12
SMPDB	SMP00139	3-Methylglutaconic Aciduria Type I	30	6	0.2	0.00051184	0.00897033		SMPDB	SMP00280	Alteplase Action Pathway	20	3	0.15	0.00223861	0.0189624		Reactome	R-HSA-6788656	Histidine, lysine, phenylalanine, tyrosine, proline and tryptophan catabolism	49	8	0.167	0.000530388	0.0133827		Wikipathways	WP2011	SREBF and miR33 in cholesterol and lipid homeostasis	18	3	0.167	0.00307468	0.0420913		Reactome	R-HSA-72689	Formation of a pool of free 40S subunits	115	28	0.248	2.21552e-08	8.31201e-07		Reactome	R-HSA-5633007	Regulation of TP53 Activity	162	29
SMPDB	SMP00032	Valine, Leucine and Isoleucine Degradation	30	6	0.2	0.00051184	0.00897033		SMPDB	SMP00281	Anistreplase Action Pathway	20	3	0.15	0.00223861	0.0189624		KEGG	path:hsa05330	Allograft rejection - Homo sapiens (human)	38	7	0.189	0.000533293	0.0133827		PID	tcptp_pathway	Signaling events mediated by TCPTP	38	4	0.105	0.00352169	0.0473936		Reactome	R-HSA-68877	Mitotic Prometaphase	186	38	0.204	2.32675e-08	8.58136e-07		Reactome	R-HSA-69275	G2/M Transition	137	26
SMPDB	SMP00137	2-Methyl-3-Hydroxybutryl CoA Dehydrogenase Deficiency	30	6	0.2	0.00051184	0.00897033		SMPDB	SMP00288	Aprotinin Action Pathway	20	3	0.15	0.00223861	0.0189624		Wikipathways	WP619	Type II interferon signaling (IFNG)	37	7	0.189	0.000533293	0.0133827		Wikipathways	WP474	Endochondral Ossification	63	5	0.079	0.00389756	0.0497661		Reactome	R-HSA-69002	DNA Replication Pre-Initiation	37	15	0.405	3.49464e-08	1.22651e-06		Wikipathways	WP179	Cell Cycle	120	24
SMPDB	SMP00238	Isovaleric Aciduria	30	6	0.2	0.00051184	0.00897033		SMPDB	SMP00655	Phenindione Action Pathway	20	3	0.15	0.00223861	0.0189624		SMPDB	SMP02291	The oncogenic action of 2-hydroxyglutarate	27	6	0.222	0.000541701	0.0133827		NetPath	Pathway_EGFR1	EGFR1	457	16	0.035	0.00390367	0.0497661		Reactome	R-HSA-68874	M/G1 Transition	37	15	0.405	3.49464e-08	1.22651e-06		Reactome	R-HSA-174411	Polymerase switching on the C-strand of the telomere	14	8
SMPDB	SMP00237	3-Methylcrotonyl Coa Carboxylase Deficiency Type I	30	6	0.2	0.00051184	0.00897033		SMPDB	SMP00656	Dicoumarol Action Pathway	20	3	0.15	0.00223861	0.0189624		Wikipathways	WP623	Oxidative phosphorylation	61	9	0.148	0.000612762	0.0146576		Reactome	R-HSA-450408	AUF1 (hnRNP D0) binds and destabilizes mRNA	6	2	0.333	0.00394869	0.0497661		PID	atr_pathway	ATR signaling pathway	37	15	0.405	3.49464e-08	1.22651e-06		Reactome	R-HSA-69091	Polymerase switching	14	8
SMPDB	SMP00236	Propionic Acidemia	30	6	0.2	0.00051184	0.00897033		SMPDB	SMP00268	Warfarin Action Pathway	20	3	0.15	0.00223861	0.0189624		Reactome	R-HSA-1236975	Antigen processing-Cross presentation	49	8	0.163	0.000612305	0.0146576		Reactome	R-HSA-3000484	Scavenging by Class F Receptors	6	2	0.333	0.00394869	0.0497661		Reactome	R-HSA-68882	Mitotic Anaphase	140	31	0.221	6.68705e-08	2.30969e-06		Reactome	R-HSA-69109	Leading Strand Synthesis	14	8
SMPDB	SMP00199	Maple Syrup Urine Disease	30	6	0.2	0.00051184	0.00897033		SMPDB	SMP00269	Acenocoumarol Action Pathway	20	3	0.15	0.00223861	0.0189624		Reactome	R-HSA-196780	Biotin transport and metabolism	11	4	0.364	0.000639749	0.0150641		PID	rb_1pathway	Regulation of retinoblastoma protein	64	5	0.078	0.00417183	0.0517568		PID	plk1_pathway	PLK1 signaling events	44	16	0.364	7.56204e-08	2.57109e-06		Reactome	R-HSA-6807070	PTEN Regulation	96	21
SMPDB	SMP00138	3-Hydroxy-3-Methylglutaryl-CoA Lyase Deficiency	30	6	0.2	0.00051184	0.00897033		SMPDB	SMP00271	Phenprocoumon Action Pathway	20	3	0.15	0.00223861	0.0189624		KEGG	path:hsa00620	Pyruvate metabolism - Homo sapiens (human)	39	7	0.179	0.000744092	0.0172515		KEGG	path:hsa04110	Cell cycle - Homo sapiens (human)	124	7	0.056	0.00464547	0.0567462		Reactome	R-HSA-5663205	Infectious disease	253	45	0.179	7.83912e-08	2.62114e-06		Reactome	R-HSA-2467813	Separation of Sister Chromatids	129	25
SMPDB	SMP00523	Isobutyryl-coa dehydrogenase deficiency	30	6	0.2	0.00051184	0.00897033		SMPDB	SMP00270	Dicumarol Action Pathway	20	3	0.15	0.00223861	0.0189624		EHMN	Glycolysis and Gluconeogenesis	Glycolysis and Gluconeogenesis	67	9	0.136	0.00109829	0.0190722		Reactome	R-HSA-1234176	Oxygen-dependent proline hydroxylation of Hypoxia-inducible Factor Alpha	21	3	0.143	0.00483108	0.0568864		Reactome	R-HSA-2555396	Mitotic Metaphase and Anaphase	141	31	0.22	7.95014e-08	2.62114e-06		Reactome	R-HSA-453274	Mitotic G2-G2/M phases	139	26
SMPDB	SMP00522	3-hydroxyisobutyric aciduria	30	6	0.2	0.00051184	0.00897033		Reactome	R-HSA-8856825	Cargo recognition for clathrin-mediated endocytosis	99	6	0.061	0.00206073	0.0189624		Wikipathways	WP4341	Non-genomic actions of 1,25 dihydroxyvitamin D3	68	9	0.132	0.00136374	0.0190722		Reactome	R-HSA-381119	Unfolded Protein Response (UPR)	21	3	0.143	0.00483108	0.0568864		Reactome	R-HSA-162906	HIV Infection	197	38	0.195	8.69168e-08	2.82285e-06		Reactome	R-HSA-5693538	Homology Directed Repair	141	26
SMPDB	SMP00521	3-hydroxyisobutyric acid dehydrogenase deficiency	30	6	0.2	0.00051184	0.00897033		Wikipathways	WP4153	Degradation pathway of sphingolipids, including diseases	5	2	0.4	0.00171679	0.0189624		KEGG	path:hsa00380	Tryptophan metabolism - Homo sapiens (human)	40	7	0.175	0.000871663	0.0190722		Reactome	R-HSA-1643685	Disease	510	17	0.033	0.00487189	0.0568864		Reactome	R-HSA-6781827	Transcription-Coupled Nucleotide Excision Repair (TC-NER)	81	22	0.272	1.23982e-07	3.96742e-06		Reactome	R-HSA-180786	Extension of Telomeres	30	11
SMPDB	SMP00524	Isovaleric acidemia	30	6	0.2	0.00051184	0.00897033		Reactome	R-HSA-76002	Platelet activation, signaling and aggregation	260	10	0.038	0.00253534	0.0198632		KEGG	path:hsa05332	Graft-versus-host disease - Homo sapiens (human)	41	7	0.171	0.00101587	0.0190722		Reactome	R-HSA-8957322	Metabolism of steroids	127	7	0.055	0.0052901	0.0600048		Reactome	R-HSA-6782135	Dual incision in TC-NER	69	20	0.29	1.43397e-07	4.52221e-06		KEGG	path:hsa00240	Pyrimidine metabolism - Homo sapiens (human)	101	21
SMPDB	SMP00384	Methylmalonate Semialdehyde Dehydrogenase Deficiency	30	6	0.2	0.00051184	0.00897033		SMPDB	SMP00275	Ardeparin Action Pathway	21	3	0.143	0.00258635	0.0198632		KEGG	path:hsa04940	Type I diabetes mellitus - Homo sapiens (human)	43	7	0.163	0.00136015	0.0190722		Reactome	R-HSA-6807070	PTEN Regulation	96	6	0.062	0.00527581	0.0600048		Reactome	R-HSA-156827	L13a-mediated translational silencing of Ceruloplasmin expression	125	28	0.228	1.55155e-07	4.75241e-06		Reactome	R-HSA-68867	Assembly of the pre-replicative complex	20	9
SMPDB	SMP00200	Methylmalonic Aciduria	30	6	0.2	0.00051184	0.00897033		SMPDB	SMP00274	Heparin Action Pathway	21	3	0.143	0.00258635	0.0198632		Wikipathways	WP2507	Nanomaterial induced apoptosis	20	5	0.25	0.000898878	0.0190722		Reactome	R-HSA-5696395	Formation of Incision Complex in GG-NER	43	4	0.093	0.00552018	0.0608753		Reactome	R-HSA-1799339	SRP-dependent cotranslational protein targeting to membrane	124	28	0.228	1.55155e-07	4.75241e-06		PID	hdac_classi_pathway	Signaling events mediated by HDAC Class I	56	15
SMPDB	SMP00141	3-Methylglutaconic Aciduria Type IV	30	6	0.2	0.00051184	0.00897033		SMPDB	SMP00273	Fondaparinux Action Pathway	21	3	0.143	0.00258635	0.0198632		SMPDB	SMP00212	Pyruvate Dehydrogenase Complex Deficiency	22	5	0.227	0.0014301	0.0190722		Reactome	R-HSA-8878171	Transcriptional regulation by RUNX1	198	9	0.046	0.00551731	0.0608753		Reactome	R-HSA-72202	Transport of Mature Transcript to Cytoplasm	82	22	0.268	1.57249e-07	4.75241e-06		Wikipathways	WP4204	Tumor suppressor activity of SMARCB1	31	11
SMPDB	SMP00140	3-Methylglutaconic Aciduria Type III	30	6	0.2	0.00051184	0.00897033		SMPDB	SMP00272	Enoxaparin Action Pathway	21	3	0.143	0.00258635	0.0198632		SMPDB	SMP00558	Primary hyperoxaluria II, PH2	22	5	0.227	0.0014301	0.0190722		Reactome	R-HSA-1234174	Regulation of Hypoxia-inducible Factor (HIF) by oxygen	23	3	0.13	0.006278	0.0655886		Reactome	R-HSA-72737	Cap-dependent Translation Initiation	133	29	0.221	1.77511e-07	5.21978e-06		Reactome	R-HSA-156711	Polo-like kinase mediated events	16	8
SMPDB	SMP00173	Beta-Ketothiolase Deficiency	30	6	0.2	0.00051184	0.00897033		Reactome	R-HSA-8857538	PTK6 promotes HIF1A stabilization	6	2	0.333	0.00255266	0.0198632		SMPDB	SMP00559	Pyruvate kinase deficiency	22	5	0.227	0.0014301	0.0190722		Reactome	R-HSA-2262749	Cellular response to hypoxia	23	3	0.13	0.006278	0.0655886		Reactome	R-HSA-72613	Eukaryotic Translation Initiation	133	29	0.221	1.77511e-07	5.21978e-06		Reactome	R-HSA-5663220	RHO GTPases Activate Formins	123	23
EHMN	TCA cycle	TCA cycle	30	6	0.2	0.00051184	0.00897033		Reactome	R-HSA-3000484	Scavenging by Class F Receptors	6	2	0.333	0.00255266	0.0198632		SMPDB	SMP00196	Leigh Syndrome	22	5	0.227	0.0014301	0.0190722		Reactome	R-HSA-1640170	Cell Cycle	564	18	0.032	0.00606824	0.0655886		Reactome	R-HSA-72706	GTP hydrolysis and joining of the 60S ribosomal subunit	126	28	0.226	1.85908e-07	5.39381e-06		Wikipathways	WP366	TGF-beta Signaling Pathway	132	24
HumanCyc	PWY66-398	TCA cycle	19	5	0.263	0.000394623	0.00897033		Reactome	R-HSA-140875	Common Pathway of Fibrin Clot Formation	22	3	0.136	0.00296565	0.0219002		SMPDB	SMP00334	Pyruvate Decarboxylase E1 Component Deficiency (PDHE1 Deficiency)	22	5	0.227	0.0014301	0.0190722		Reactome	R-HSA-73980	RNA Polymerase III Transcription Termination	24	3	0.13	0.006278	0.0655886		Reactome	R-HSA-392499	Metabolism of proteins	2008	213	0.107	1.88489e-07	5.39673e-06		Reactome	R-HSA-5693607	Processing of DNA double-strand break ends	99	20
BioCarta	dnafragmentpathway	apoptotic dna-fragmentation and tissue homeostasis	11	4	0.364	0.000399203	0.00897033		Wikipathways	WP4300	Extracellular vesicles in the crosstalk of cardiac cells	22	3	0.136	0.00296565	0.0219002		PID	nfkappabalternativepathway	Alternative NF-kappaB pathway	6	3	0.5	0.00112567	0.0190722		Reactome	R-HSA-69278	Cell Cycle, Mitotic	481	16	0.033	0.0064731	0.0662765		Reactome	R-HSA-176187	Activation of ATR in response to replication stress	37	14	0.378	2.79535e-07	7.69959e-06		Reactome	R-HSA-5693567	HDR through Homologous Recombination (HR) or Single Strand Annealing (SSA)	135	24
Wikipathways	WP4153	Degradation pathway of sphingolipids, including diseases	5	3	0.6	0.000402131	0.00897033		Reactome	R-HSA-3214847	HATs acetylate histones	142	7	0.049	0.00289971	0.0219002		Reactome	R-HSA-433692	Proton-coupled monocarboxylate transport	6	3	0.5	0.00112567	0.0190722		Wikipathways	WP366	TGF-beta Signaling Pathway	132	7	0.053	0.00651079	0.0662765		Reactome	R-HSA-73933	Resolution of Abasic Sites (AP sites)	37	14	0.378	2.79535e-07	7.69959e-06		Reactome	R-HSA-6782210	Gap-filling DNA repair synthesis and ligation in TC-NER	68	16
Reactome	R-HSA-71406	Pyruvate metabolism and Citric Acid (TCA) cycle	54	8	0.148	0.000529204	0.00915724		Reactome	R-HSA-6806667	Metabolism of fat-soluble vitamins	49	4	0.082	0.00403406	0.0294129		Reactome	R-HSA-71291	Metabolism of amino acids and derivatives	342	26	0.077	0.000984772	0.0190722		Reactome	R-HSA-69052	Switching of origins to a post-replicative state	46	4	0.087	0.00702293	0.0705849		Reactome	R-HSA-73884	Base Excision Repair	37	14	0.378	2.79535e-07	7.69959e-06		Wikipathways	WP531	DNA Mismatch Repair	9	6
Reactome	R-HSA-3371511	HSF1 activation	31	6	0.194	0.000616192	0.0105292		BioCarta	igf1mtorpathway	skeletal muscle hypertrophy is regulated via akt-mtor pathway	25	3	0.12	0.00430165	0.0309719		Reactome	R-HSA-70268	Pyruvate metabolism	30	6	0.2	0.000982535	0.0190722		Reactome	R-HSA-1980143	Signaling by NOTCH1	74	5	0.068	0.00729041	0.071464		Wikipathways	WP411	mRNA Processing	127	28	0.22	3.1544e-07	8.38008e-06		Reactome	R-HSA-3108214	SUMOylation of DNA damage response and repair proteins	76	17
Reactome	R-HSA-1362409	Mitochondrial iron-sulfur cluster biogenesis	13	4	0.308	0.000818061	0.0120246		Reactome	R-HSA-1630316	Glycosaminoglycan metabolism	119	6	0.05	0.00513583	0.0365215		EHMN	TCA cycle	TCA cycle	30	6	0.2	0.000982535	0.0190722		HumanCyc	PWY66-367	ketogenesis	8	2	0.25	0.00721085	0.071464		KEGG	path:hsa03430	Mismatch repair - Homo sapiens (human)	23	11	0.478	3.15793e-07	8.38008e-06		BioCarta	sumopathway	basic mechanisms of sumoylation	6	5
HumanCyc	VALDEG-PWY	valine degradation	13	4	0.308	0.000818061	0.0120246		Reactome	R-HSA-168256	Immune System	1840	37	0.02	0.00535955	0.0376476		Reactome	R-HSA-1655829	Regulation of cholesterol biosynthesis by SREBP (SREBF)	31	6	0.194	0.00117819	0.0190722		Reactome	R-HSA-1538133	G0 and Early G1	25	3	0.12	0.00795716	0.0743293		Reactome	R-HSA-69183	Processive synthesis on the lagging strand	15	9	0.6	3.09975e-07	8.38008e-06		KEGG	path:hsa03430	Mismatch repair - Homo sapiens (human)	23	9
Reactome	R-HSA-72203	Processing of Capped Intron-Containing Pre-mRNA	240	19	0.079	0.00077515	0.0120246		KEGG	path:hsa05205	Proteoglycans in cancer - Homo sapiens (human)	201	8	0.04	0.00549178	0.0381116		SMPDB	SMP02295	The oncogenic action of Fumarate	31	6	0.194	0.00117819	0.0190722		Reactome	R-HSA-2173796	SMAD2/SMAD3:SMAD4 heterotrimer regulates transcription	25	3	0.12	0.00795716	0.0743293		Reactome	R-HSA-3247509	Chromatin modifying enzymes	272	46	0.169	3.33132e-07	8.6297e-06		BioCarta	pcafpathway	the information processing pathway at the ifn beta enhancer	29	10
Reactome	R-HSA-611105	Respiratory electron transport	100	11	0.11	0.00072236	0.0120246		Reactome	R-HSA-196025	Formation of annular gap junctions	9	2	0.222	0.00596735	0.040919		SMPDB	SMP02292	The oncogenic action of Succinate	31	6	0.194	0.00117819	0.0190722		Reactome	R-HSA-69275	G2/M Transition	137	7	0.051	0.00792992	0.0743293		Reactome	R-HSA-4839726	Chromatin organization	272	46	0.169	3.33132e-07	8.6297e-06		Reactome	R-HSA-3700989	Transcriptional Regulation by TP53	374	47
INOH	None	Valine Leucine Isoleucine degradation	32	6	0.188	0.00073631	0.0120246		Wikipathways	WP3802	TP53 Regulates Transcription of Cell Death Genes	29	3	0.103	0.00657341	0.0435377		KEGG	path:hsa00640	Propanoate metabolism - Homo sapiens (human)	32	6	0.188	0.00140234	0.0190722		Reactome	R-HSA-453279	Mitotic G1-G1/S phases	104	6	0.058	0.00774493	0.0743293		Reactome	R-HSA-159236	Transport of Mature mRNA derived from an Intron-Containing Transcript	73	20	0.274	3.95753e-07	1.01313e-05		NetPath	Pathway_TNFalpha	TNFalpha	234	34
KEGG	path:hsa00640	Propanoate metabolism - Homo sapiens (human)	32	6	0.188	0.00073631	0.0120246		Reactome	R-HSA-445095	Interaction between L1 and Ankyrins	29	3	0.103	0.00657341	0.0435377		INOH	None	Citrate cycle	32	6	0.188	0.00140234	0.0190722		PID	ceramide_pathway	Ceramide signaling pathway	48	4	0.083	0.00816162	0.0744865		Reactome	R-HSA-6796648	TP53 Regulates Transcription of DNA Repair Genes	70	19	0.284	4.28272e-07	1.08363e-05		Wikipathways	WP2361	Gastric Cancer Network 1	29	10
SMPDB	SMP00037	Lysine Degradation	13	4	0.308	0.000818061	0.0120246		KEGG	path:hsa04141	Protein processing in endoplasmic reticulum - Homo sapiens (human)	165	7	0.042	0.00657601	0.0435377		Wikipathways	WP2706	Activation of gene expression by SREBF (SREBP)	20	5	0.25	0.000898878	0.0190722		PID	e2f_pathway	E2F transcription factor network	75	5	0.067	0.00815755	0.0744865		Reactome	R-HSA-2467813	Separation of Sister Chromatids	129	28	0.217	4.43801e-07	1.11001e-05		Reactome	R-HSA-141444	Amplification of signal from unattached kinetochores via a MAD2 inhibitory signal	96	19
SMPDB	SMP00527	Hyperlysinemia I, Familial	13	4	0.308	0.000818061	0.0120246		KEGG	path:hsa04140	Autophagy - animal - Homo sapiens (human)	128	6	0.047	0.00728207	0.047323		HumanCyc	PWY-5328	superpathway of methionine degradation	20	5	0.25	0.000898878	0.0190722		Reactome	R-HSA-453274	Mitotic G2-G2/M phases	139	7	0.05	0.00855717	0.0768741		Reactome	R-HSA-110373	Resolution of AP sites via the multiple-nucleotide patch replacement pathway	24	11	0.458	5.42364e-07	1.34112e-05		Reactome	R-HSA-141424	Amplification of signal from the kinetochores	96	19
SMPDB	SMP00719	2-aminoadipic 2-oxoadipic aciduria	13	4	0.308	0.000818061	0.0120246		Reactome	R-HSA-190873	Gap junction degradation	10	2	0.2	0.00739421	0.047323		SMPDB	SMP00095	Alendronate Action Pathway	22	5	0.227	0.0014301	0.0190722		Reactome	R-HSA-69206	G1/S Transition	76	5	0.066	0.00861687	0.0768741		NetPath	Pathway_TNFalpha	TNFalpha	234	41	0.175	5.56846e-07	1.36146e-05		Reactome	R-HSA-110373	Resolution of AP sites via the multiple-nucleotide patch replacement pathway	24	9
SMPDB	SMP00571	Pyridoxine dependency with seizures	13	4	0.308	0.000818061	0.0120246		KEGG	path:hsa05416	Viral myocarditis - Homo sapiens (human)	59	4	0.069	0.00736572	0.047323		SMPDB	SMP00112	Risedronate Action Pathway	22	5	0.227	0.0014301	0.0190722		Reactome	R-HSA-68949	Orc1 removal from chromatin	26	3	0.115	0.00888637	0.077536		Reactome	R-HSA-2500257	Resolution of Sister Chromatid Cohesion	109	25	0.229	6.11836e-07	1.47928e-05		Reactome	R-HSA-212436	Generic Transcription Pathway	1107	107
SMPDB	SMP00239	Saccharopinuria/Hyperlysinemia II	13	4	0.308	0.000818061	0.0120246		Wikipathways	WP558	Complement and Coagulation Cascades	59	4	0.068	0.00782096	0.0495041		SMPDB	SMP00117	Pamidronate Action Pathway	22	5	0.227	0.0014301	0.0190722		Reactome	R-HSA-210991	Basigin interactions	27	3	0.115	0.00888637	0.077536		KEGG	path:hsa04110	Cell cycle - Homo sapiens (human)	124	27	0.218	6.64473e-07	1.58889e-05		Wikipathways	WP2004	miR-targeted genes in lymphocytes - TarBase	489	57
SMPDB	SMP00186	Glutaric Aciduria Type I	13	4	0.308	0.000818061	0.0120246		Reactome	R-HSA-2022928	HS-GAG biosynthesis	31	3	0.097	0.00793096	0.0496547		SMPDB	SMP00107	Zoledronate Action Pathway	22	5	0.227	0.0014301	0.0190722		Reactome	R-HSA-5250913	Positive epigenetic regulation of rRNA expression	109	6	0.056	0.00925076	0.0798381		Reactome	R-HSA-3700989	Transcriptional Regulation by TP53	374	56	0.151	8.7838e-07	2.05522e-05		Reactome	R-HSA-6804758	Regulation of TP53 Activity through Acetylation	30	10
SMPDB	SMP00528	Hyperlysinemia II or Saccharopinuria	13	4	0.308	0.000818061	0.0120246		Wikipathways	WP3896	Dengue-2 Interactions with Complement and Coagulation Cascades	60	4	0.067	0.00829432	0.0512358		SMPDB	SMP00079	Ibandronate Action Pathway	22	5	0.227	0.0014301	0.0190722		Wikipathways	WP3613	Photodynamic therapy-induced unfolded protein response	27	3	0.111	0.00987648	0.0843217		Reactome	R-HSA-2559583	Cellular Senescence	189	35	0.186	8.70767e-07	2.05522e-05		Reactome	R-HSA-5625900	RHO GTPases activate CIT	19	8
Reactome	R-HSA-109581	Apoptosis	118	12	0.102	0.000854566	0.0124276		Reactome	R-HSA-3214815	HDACs deacetylate histones	94	5	0.053	0.0083614	0.0512358		SMPDB	SMP00060	Pyruvate Metabolism	22	5	0.227	0.0014301	0.0190722											Reactome	R-HSA-2990846	SUMOylation	126	27	0.214	9.28471e-07	2.14931e-05		Reactome	R-HSA-3215018	Processing and activation of SUMO	10	6
SMPDB	SMP00654	Warburg Effect	45	7	0.156	0.000871896	0.0124419		BioCarta	rhopathway	rho cell motility signaling pathway	34	3	0.094	0.008667	0.0525494		SMPDB	SMP00082	Simvastatin Action Pathway	22	5	0.227	0.0014301	0.0190722											Reactome	R-HSA-195258	RHO GTPase Effectors	301	48	0.16	9.92441e-07	2.25449e-05		Wikipathways	WP138	Androgen receptor signaling pathway	89	18
Wikipathways	WP408	Oxidative Stress	33	6	0.182	0.000873753	0.0124419		KEGG	path:hsa00130	Ubiquinone and other terpenoid-quinone biosynthesis - Homo sapiens (human)	11	2	0.182	0.00895874	0.0537524		SMPDB	SMP00509	Hyper-IgD syndrome	22	5	0.227	0.0014301	0.0190722											Reactome	R-HSA-69481	G2/M Checkpoints	120	26	0.218	9.94628e-07	2.25449e-05		Reactome	R-HSA-6781827	Transcription-Coupled Nucleotide Excision Repair (TC-NER)	81	17
PID	insulin_pathway	Insulin Pathway	46	7	0.152	0.000997981	0.0139496		KEGG	path:hsa04213	Longevity regulating pathway - multiple species - Homo sapiens (human)	62	4	0.065	0.00929653	0.0552042		SMPDB	SMP00508	Cholesteryl ester storage disease	22	5	0.227	0.0014301	0.0190722											Reactome	R-HSA-212165	Epigenetic regulation of gene expression	151	30	0.2	1.1099e-06	2.48985e-05		Reactome	R-HSA-176187	Activation of ATR in response to replication stress	37	11
Reactome	R-HSA-1430728	Metabolism	1972	93	0.047	0.00100004	0.0139496											SMPDB	SMP00319	Lysosomal Acid Lipase Deficiency (Wolman Disease)	22	5	0.227	0.0014301	0.0190722											Reactome	R-HSA-5651801	PCNA-Dependent Long Patch Base Excision Repair	21	10	0.476	1.1642e-06	2.58501e-05		PID	atr_pathway	ATR signaling pathway	37	11
BioCarta	ghpathway	growth hormone signaling pathway	23	5	0.217	0.00101748	0.0140081											SMPDB	SMP00510	Mevalonic aciduria	22	5	0.227	0.0014301	0.0190722											Reactome	R-HSA-69618	Mitotic Spindle Checkpoint	113	25	0.221	1.25231e-06	2.75256e-05		Reactome	R-HSA-73933	Resolution of Abasic Sites (AP sites)	37	11
Reactome	R-HSA-5653656	Vesicle-mediated transport	620	37	0.06	0.00103498	0.0140081											SMPDB	SMP00511	Wolman disease	22	5	0.227	0.0014301	0.0190722											Reactome	R-HSA-2559584	Formation of Senescence-Associated Heterochromatin Foci (SAHF)	17	9	0.529	1.30596e-06	2.84176e-05		Reactome	R-HSA-73884	Base Excision Repair	37	11
Reactome	R-HSA-70263	Gluconeogenesis	35	6	0.176	0.00103014	0.0140081											SMPDB	SMP00389	Smith-Lemli-Opitz Syndrome (SLOS)	22	5	0.227	0.0014301	0.0190722											Reactome	R-HSA-5693532	DNA Double-Strand Break Repair	169	32	0.192	1.32444e-06	2.85345e-05		KEGG	path:hsa03013	RNA transport - Homo sapiens (human)	171	27
Reactome	R-HSA-5357801	Programmed Cell Death	121	12	0.099	0.00106711	0.0143014											SMPDB	SMP00388	Chondrodysplasia Punctata II, X Linked Dominant (CDPX2)	22	5	0.227	0.0014301	0.0190722											KEGG	path:hsa03008	Ribosome biogenesis in eukaryotes - Homo sapiens (human)	105	23	0.228	1.95199e-06	4.16425e-05		KEGG	path:hsa05203	Viral carcinogenesis - Homo sapiens (human)	201	30
Wikipathways	WP3961	fig-met-1-last-solution	14	4	0.286	0.00111387	0.0147832											SMPDB	SMP00387	CHILD Syndrome	22	5	0.227	0.0014301	0.0190722											KEGG	path:hsa03013	RNA transport - Homo sapiens (human)	171	32	0.187	2.26412e-06	4.78322e-05		NetPath	Pathway_TGF_beta_Receptor	TGF_beta_Receptor	174	27
Reactome	R-HSA-199991	Membrane Trafficking	582	35	0.06	0.00123445	0.0162258											SMPDB	SMP00386	Desmosterolosis	22	5	0.227	0.0014301	0.0190722											Reactome	R-HSA-194315	Signaling by Rho GTPases	435	61	0.142	2.39995e-06	5.02143e-05		Reactome	R-HSA-3928663	EPHA-mediated growth cone collapse	15	7
Reactome	R-HSA-164843	2-LTR circle formation	7	3	0.429	0.00133542	0.0172219											SMPDB	SMP00209	Hypercholesterolemia	22	5	0.227	0.0014301	0.0190722											Reactome	R-HSA-69166	Removal of the Flap Intermediate	14	8	0.571	2.43749e-06	5.0514e-05		Reactome	R-HSA-162587	HIV Life Cycle	156	25
Reactome	R-HSA-180689	APOBEC3G mediated resistance to HIV-1 infection	7	3	0.429	0.00133542	0.0172219											SMPDB	SMP00023	Steroid Biosynthesis	22	5	0.227	0.0014301	0.0190722											KEGG	path:hsa00230	Purine metabolism - Homo sapiens (human)	174	32	0.185	2.9365e-06	6.02814e-05		BioCarta	prc2pathway	the prc2 complex sets long-term gene silencing through modification of histone tails	15	7
Reactome	R-HSA-3371571	HSF1-dependent transactivation	36	6	0.167	0.00140652	0.0179693											SMPDB	SMP00089	Pravastatin Action Pathway	22	5	0.227	0.0014301	0.0190722											Reactome	R-HSA-2559586	DNA Damage/Telomere Stress Induced Senescence	28	11	0.393	3.49617e-06	7.10996e-05		Reactome	R-HSA-69183	Processive synthesis on the lagging strand	15	7
HumanCyc	PWY66-399	gluconeogenesis	26	5	0.2	0.00151669	0.0190213											SMPDB	SMP00131	Atorvastatin Action Pathway	22	5	0.227	0.0014301	0.0190722											Wikipathways	WP179	Cell Cycle	120	25	0.208	3.99406e-06	8.04729e-05		Reactome	R-HSA-162594	Early Phase of HIV Life Cycle	15	7
Reactome	R-HSA-182971	EGFR downregulation	25	5	0.2	0.00151669	0.0190213											SMPDB	SMP00092	Rosuvastatin Action Pathway	22	5	0.227	0.0014301	0.0190722											BioCarta	ranmspathway	role of ran in mitotic spindle regulation	11	7	0.636	4.03349e-06	8.05218e-05		Reactome	R-HSA-157579	Telomere Maintenance	84	17
Wikipathways	WP3888	VEGFA-VEGFR2 Signaling Pathway	236	18	0.076	0.00161031	0.0200118											SMPDB	SMP00099	Lovastatin Action Pathway	22	5	0.227	0.0014301	0.0190722											Reactome	R-HSA-2262752	Cellular responses to stress	345	51	0.148	4.58443e-06	9.06883e-05		Reactome	R-HSA-75153	Apoptotic execution phase	52	13
Wikipathways	WP437	EGF-EGFR Signaling Pathway	162	14	0.086	0.00163569	0.020144											SMPDB	SMP00111	Cerivastatin Action Pathway	22	5	0.227	0.0014301	0.0190722											Wikipathways	WP45	G1 to S cell cycle control	64	17	0.266	4.64507e-06	9.10602e-05		Reactome	R-HSA-3065678	SUMO is transferred from E1 to E2 (UBE2I, UBC9)	7	5
Reactome	R-HSA-111465	Apoptotic cleavage of cellular proteins	38	6	0.158	0.00187956	0.0229407											SMPDB	SMP00119	Fluvastatin Action Pathway	22	5	0.227	0.0014301	0.0190722											Reactome	R-HSA-162594	Early Phase of HIV Life Cycle	15	8	0.533	4.86893e-06	9.45964e-05		Wikipathways	WP2363	Gastric Cancer Network 2	32	10
KEGG	path:hsa04141	Protein processing in endoplasmic reticulum - Homo sapiens (human)	165	14	0.085	0.00194485	0.0235275											Reactome	R-HSA-71064	Lysine catabolism	12	4	0.333	0.000929759	0.0190722											Reactome	R-HSA-191859	snRNP Assembly	52	15	0.288	5.55121e-06	0.00010596		KEGG	path:hsa03008	Ribosome biogenesis in eukaryotes - Homo sapiens (human)	105	19
HumanCyc	PWY-5130	2-oxobutanoate degradation	8	3	0.375	0.00208143	0.0249588											Reactome	R-HSA-8869496	TFAP2A acts as a transcriptional repressor during retinoic acid induced cell differentiation	7	3	0.429	0.00191215	0.0248415											Reactome	R-HSA-194441	Metabolism of non-coding RNA	52	15	0.288	5.55121e-06	0.00010596		Reactome	R-HSA-5696399	Global Genome Nucleotide Excision Repair (GG-NER)	84	17
Reactome	R-HSA-8856825	Cargo recognition for clathrin-mediated endocytosis	99	10	0.101	0.0023793	0.0280388											Wikipathways	WP1836	Interferon gamma signaling	7	3	0.429	0.00191215	0.0248415											Reactome	R-HSA-5663220	RHO GTPases Activate Formins	123	25	0.203	6.35073e-06	0.000120167		Reactome	R-HSA-6782135	Dual incision in TC-NER	69	15
Reactome	R-HSA-3371556	Cellular response to heat stress	99	10	0.101	0.0023793	0.0280388											Reactome	R-HSA-180689	APOBEC3G mediated resistance to HIV-1 infection	7	3	0.429	0.00191215	0.0248415											Reactome	R-HSA-73857	RNA Polymerase II Transcription	1236	136	0.111	6.91453e-06	0.000129707		Reactome	R-HSA-5651801	PCNA-Dependent Long Patch Base Excision Repair	21	8
BioCarta	smpathway	spliceosomal assembly	9	3	0.333	0.00304155	0.0352356											INOH	None	Pyruvate metabolism	34	6	0.176	0.00194661	0.0250729											Wikipathways	WP1858	Mitotic G1-G1-S phases	20	9	0.45	7.29224e-06	0.000135623		BioCarta	hswisnfpathway	chromatin remodeling by hswi/snf atp-dependent complexes	16	7
SMPDB	SMP00452	Threonine and 2-Oxobutanoate Degradation	9	3	0.333	0.00304155	0.0352356											KEGG	path:hsa05162	Measles - Homo sapiens (human)	132	13	0.099	0.00204556	0.0261242											Reactome	R-HSA-176974	Unwinding of DNA	12	7	0.583	9.03292e-06	0.000166573		Wikipathways	WP2916	Interactome of polycomb repressive complex 2 (PRC2)	16	7
Reactome	R-HSA-432722	Golgi Associated Vesicle Biogenesis	56	7	0.125	0.00320594	0.0368279											NetPath	Pathway_EGFR1	EGFR1	457	31	0.068	0.00229066	0.0290086											Reactome	R-HSA-141444	Amplification of signal from unattached kinetochores via a MAD2 inhibitory signal	96	21	0.219	1.05432e-05	0.000191184		Reactome	R-HSA-8943724	Regulation of PTEN gene transcription	62	14
PID	igf1_pathway	IGF1 pathway	30	5	0.167	0.00352455	0.0390442											EHMN	Saturated fatty acids beta-oxidation	Saturated fatty acids beta-oxidation	25	5	0.2	0.00261629	0.0316921											Reactome	R-HSA-141424	Amplification of signal from the kinetochores	96	21	0.219	1.05432e-05	0.000191184		Reactome	R-HSA-4551638	SUMOylation of chromatin organization proteins	70	15
Reactome	R-HSA-428359	Insulin-like Growth Factor-2 mRNA Binding Proteins (IGF2BPs/IMPs/VICKZs) bind RNA	3	2	0.667	0.00357024	0.0390442											KEGG	path:hsa05203	Viral carcinogenesis - Homo sapiens (human)	201	17	0.085	0.00263014	0.0316921											Reactome	R-HSA-110314	Recognition of DNA damage by PCNA-containing replication complex	31	11	0.355	1.1107e-05	0.000199742		Reactome	R-HSA-69618	Mitotic Spindle Checkpoint	113	20
Reactome	R-HSA-6806664	Metabolism of vitamin K	3	2	0.667	0.00357024	0.0390442											Reactome	R-HSA-162909	Host Interactions of HIV factors	89	10	0.112	0.00264977	0.0316921											EHMN	Pyrimidine metabolism	Pyrimidine metabolism	136	26	0.193	1.1615e-05	0.000205482		PID	reg_gr_pathway	Glucocorticoid receptor regulatory network	80	16
Reactome	R-HSA-421837	Clathrin derived vesicle budding	72	8	0.111	0.00352586	0.0390442											KEGG	path:hsa00280	Valine, leucine and isoleucine degradation - Homo sapiens (human)	48	7	0.146	0.00262195	0.0316921											Reactome	R-HSA-167172	Transcription of the HIV genome	77	18	0.24	1.15715e-05	0.000205482		Reactome	R-HSA-176974	Unwinding of DNA	12	6
Reactome	R-HSA-199992	trans-Golgi Network Vesicle Budding	72	8	0.111	0.00352586	0.0390442											HumanCyc	PWY66-5	superpathway of cholesterol biosynthesis	25	5	0.2	0.00261629	0.0316921											Reactome	R-HSA-3108232	SUMO E3 ligases SUMOylate target proteins	120	24	0.2	1.28942e-05	0.000226272		Reactome	R-HSA-5250913	Positive epigenetic regulation of rRNA expression	109	19
Reactome	R-HSA-2395516	Electron transport from NADPH to Ferredoxin	3	2	0.667	0.00357024	0.0390442											Reactome	R-HSA-191273	Cholesterol biosynthesis	25	5	0.2	0.00261629	0.0316921											Reactome	R-HSA-168254	Influenza Infection	63	16	0.254	1.64014e-05	0.000285515		PID	e2f_pathway	E2F transcription factor network	75	15
KEGG	path:hsa04010	MAPK signaling pathway - Homo sapiens (human)	295	20	0.068	0.00364535	0.0395492											Reactome	R-HSA-182971	EGFR downregulation	25	5	0.2	0.00261629	0.0316921											Reactome	R-HSA-113501	Inhibition of replication initiation of damaged DNA by RB1/E2F1	13	7	0.538	1.82638e-05	0.000315413		BioCarta	mcmpathway	cdk regulation of dna replication	18	7
Reactome	R-HSA-163200	Respiratory electron transport, ATP synthesis by chemiosmotic coupling, and heat production by uncoupling proteins.	123	11	0.089	0.00384555	0.0413927											KEGG	path:hsa04625	C-type lectin receptor signaling pathway - Homo sapiens (human)	104	11	0.106	0.00268257	0.0318318											KEGG	path:hsa03410	Base excision repair - Homo sapiens (human)	33	11	0.333	2.19869e-05	0.00037672		Reactome	R-HSA-3065676	SUMO is conjugated to E1 (UBA2:SAE1)	5	4
Reactome	R-HSA-111367	SLBP independent Processing of Histone Pre-mRNAs	10	3	0.3	0.00423311	0.0448579											INOH	None	Steroids metabolism	16	4	0.25	0.00301374	0.0349362											Reactome	R-HSA-8939211	ESR-mediated signaling	150	27	0.182	2.22154e-05	0.000377662		Reactome	R-HSA-211227	Activation of DNA fragmentation factor	13	6
Reactome	R-HSA-162592	Integration of provirus	10	3	0.3	0.00423311	0.0448579											Reactome	R-HSA-2173791	TGF-beta receptor signaling in EMT (epithelial to mesenchymal transition)	16	4	0.25	0.00301374	0.0349362											Reactome	R-HSA-162599	Late Phase of HIV Life Cycle	143	26	0.184	2.58349e-05	0.000435788		Reactome	R-HSA-140342	Apoptosis induced DNA fragmentation	13	6
Reactome	R-HSA-2132295	MHC class II antigen presentation	59	7	0.119	0.00431254	0.045348											Wikipathways	WP3404	Oxidative Stress Induced Senescence	8	3	0.375	0.0029699	0.0349362											Reactome	R-HSA-75067	Processing of Capped Intronless Pre-mRNA	28	10	0.357	2.62563e-05	0.00043949		Reactome	R-HSA-6804756	Regulation of TP53 Activity through Phosphorylation	93	17
KEGG	path:hsa04217	Necroptosis - Homo sapiens (human)	162	13	0.08	0.0044912	0.0468662											SMPDB	SMP02298	Glutaminolysis and Cancer	37	6	0.162	0.00304432	0.0350213											Wikipathways	WP1601	Fluoropyrimidine Activity	34	11	0.324	3.02493e-05	0.000502462		Reactome	R-HSA-110314	Recognition of DNA damage by PCNA-containing replication complex	31	9
HumanCyc	PWY-5328	superpathway of methionine degradation	20	4	0.2	0.00456605	0.0469307											Wikipathways	WP2328	Allograft Rejection	91	10	0.11	0.00312245	0.0353799											Reactome	R-HSA-72306	tRNA processing	103	21	0.204	3.26793e-05	0.000538687		Reactome	R-HSA-69473	G2/M DNA damage checkpoint	96	17
Reactome	R-HSA-2028269	Signaling by Hippo	20	4	0.2	0.00456605	0.0469307											Wikipathways	WP1772	Apoptosis Modulation and Signaling	91	10	0.11	0.00312245	0.0353799											Reactome	R-HSA-168255	Influenza Life Cycle	53	14	0.264	3.4163e-05	0.000538687		Wikipathways	WP3657	Hematopoietic Stem Cell Gene Regulation by GABP alpha-beta Complex	19	7
Wikipathways	WP411	mRNA Processing	127	11	0.087	0.00490407	0.0500288											KEGG	path:hsa04142	Lysosome - Homo sapiens (human)	123	12	0.098	0.00344967	0.038796											Reactome	R-HSA-68875	Mitotic Prophase	144	26	0.182	3.32909e-05	0.000538687		Reactome	R-HSA-5627117	RHO GTPases Activate ROCKs	19	7
Wikipathways	WP3987	HDAC6 interactions	11	3	0.273	0.00567083	0.05577											KEGG	path:hsa05163	Human cytomegalovirus infection - Homo sapiens (human)	225	18	0.08	0.00364263	0.0406625											Wikipathways	WP3808	TP53 Regulates Transcription of DNA Repair Genes	14	7	0.5	3.40901e-05	0.000538687		Wikipathways	WP4352	Ciliary landscape	213	29
BioCarta	insulinpathway	insulin signaling pathway	11	3	0.273	0.00567083	0.05577											Reactome	R-HSA-1834949	Cytosolic sensors of pathogen-associated DNA	51	7	0.137	0.00372403	0.0412656											Reactome	R-HSA-5358565	Mismatch repair (MMR) directed by MSH2:MSH6 (MutSalpha)	15	7	0.5	3.40901e-05	0.000538687		Reactome	R-HSA-5696397	Gap-filling DNA repair synthesis and ligation in GG-NER	25	8
KEGG	path:hsa00130	Ubiquinone and other terpenoid-quinone biosynthesis - Homo sapiens (human)	11	3	0.273	0.00567083	0.05577											PharmGKB	PA154423660	Bisphosphonate Pathway, Pharmacodynamics	17	4	0.235	0.00381925	0.04164											BioCarta	pmlpathway	regulation of transcriptional activity by pml	10	6	0.6	3.35938e-05	0.000538687		Reactome	R-HSA-2565942	Regulation of PLK1 Activity at G2/M Transition	87	16
Reactome	R-HSA-196780	Biotin transport and metabolism	11	3	0.273	0.00567083	0.05577											Reactome	R-HSA-933541	TRAF6 mediated IRF7 activation	17	4	0.235	0.00381925	0.04164											Reactome	R-HSA-162592	Integration of provirus	10	6	0.6	3.35938e-05	0.000538687		Reactome	R-HSA-68875	Mitotic Prophase	144	22
Reactome	R-HSA-77588	SLBP Dependent Processing of Replication-Dependent Histone Pre-mRNAs	11	3	0.273	0.00567083	0.05577											Reactome	R-HSA-168256	Immune System	1840	94	0.051	0.00384072	0.04164											Wikipathways	WP2361	Gastric Cancer Network 1	29	10	0.345	3.73169e-05	0.000584184		Reactome	R-HSA-5358565	Mismatch repair (MMR) directed by MSH2:MSH6 (MutSalpha)	15	6
INOH	None	insulin	78	8	0.103	0.00576359	0.0562774											KEGG	path:hsa05320	Autoimmune thyroid disease - Homo sapiens (human)	53	7	0.135	0.00416006	0.04478											PID	aurora_b_pathway	Aurora B signaling	41	12	0.293	4.09003e-05	0.000635708		Reactome	R-HSA-69166	Removal of the Flap Intermediate	14	6
Wikipathways	WP143	Fatty Acid Beta Oxidation	34	5	0.147	0.006139	0.0586854											KEGG	path:hsa00920	Sulfur metabolism - Homo sapiens (human)	9	3	0.333	0.00432473	0.0460705											Reactome	R-HSA-164843	2-LTR circle formation	7	5	0.714	5.02181e-05	0.000774997		Reactome	R-HSA-68884	Mitotic Telophase/Cytokinesis	14	6
Wikipathways	WP400	p38 MAPK Signaling Pathway	34	5	0.147	0.006139	0.0586854											Wikipathways	WP2324	AGE-RAGE pathway	66	8	0.121	0.00434109	0.0460705											Reactome	R-HSA-167243	Tat-mediated HIV elongation arrest and recovery	38	11	0.306	5.50295e-05	0.000837372		Reactome	R-HSA-68949	Orc1 removal from chromatin	26	8
Reactome	R-HSA-192105	Synthesis of bile acids and bile salts	34	5	0.147	0.006139	0.0586854											Reactome	R-HSA-2562597	Optineurin and Myosin Phosphatase Negatively Regulate PLK1	3	2	0.667	0.00456302	0.0467788											Reactome	R-HSA-167238	Pausing and recovery of Tat-mediated HIV elongation	38	11	0.306	5.50295e-05	0.000837372		Reactome	R-HSA-416572	Sema4D induced cell migration and growth-cone collapse	20	7
Reactome	R-HSA-6807070	PTEN Regulation	96	9	0.094	0.00632916	0.0600831											HumanCyc	PWY0-1313	acetate conversion to acetyl-CoA	3	2	0.667	0.00456302	0.0467788											Reactome	R-HSA-5693538	Homology Directed Repair	141	25	0.18	5.64576e-05	0.000853137		Wikipathways	WP1858	Mitotic G1-G1-S phases	20	7
Wikipathways	WP1584	Type II diabetes mellitus	22	4	0.182	0.00652425	0.061508											Reactome	R-HSA-2395516	Electron transport from NADPH to Ferredoxin	3	2	0.667	0.00456302	0.0467788											Reactome	R-HSA-983231	Factors involved in megakaryocyte development and platelet production	131	24	0.183	5.81709e-05	0.000872965		KEGG	path:hsa03410	Base excision repair - Homo sapiens (human)	33	9
PID	mtor_4pathway	mTOR signaling pathway	65	7	0.109	0.0067681	0.061518											Reactome	R-HSA-175567	Integration of viral DNA into host genomic DNA	3	2	0.667	0.00456302	0.0467788											Reactome	R-HSA-8956320	Nucleobase biosynthesis	15	7	0.467	5.96587e-05	0.000877144		PID	hes_heypathway	Notch-mediated HES/HEY network	48	11
PID	p38alphabetadownstreampathway	Signaling mediated by p38-alpha and p38-beta	35	5	0.143	0.00696098	0.061518											Reactome	R-HSA-177539	Autointegration results in viral DNA circles	3	2	0.667	0.00456302	0.0467788											Reactome	R-HSA-5696399	Global Genome Nucleotide Excision Repair (GG-NER)	84	18	0.214	5.92521e-05	0.000877144		Reactome	R-HSA-73762	RNA Polymerase I Transcription Initiation	48	11
Reactome	R-HSA-445355	Smooth Muscle Contraction	35	5	0.143	0.00696098	0.061518											Wikipathways	WP236	Adipogenesis	131	12	0.092	0.00573275	0.0513587											Reactome	R-HSA-5358508	Mismatch Repair	16	7	0.467	5.96587e-05	0.000877144		Reactome	R-HSA-5688426	Deubiquitination	296	36
PharmGKB	PA165980337	Pathway_PA165980337	4	2	0.5	0.00697534	0.061518											INOH	None	Arginine Proline metabolism	55	7	0.127	0.0057014	0.0513587											Reactome	R-HSA-73893	DNA Damage Bypass	49	13	0.265	6.16985e-05	0.000901047		BioCarta	pmlpathway	regulation of transcriptional activity by pml	10	5
Reactome	R-HSA-432720	Lysosome Vesicle Biogenesis	35	5	0.143	0.00696098	0.061518											Wikipathways	WP2018	RANKL-RANK (Receptor activator of NFKB (ligand)) Signaling Pathway	55	7	0.127	0.0057014	0.0513587											Reactome	R-HSA-5696397	Gap-filling DNA repair synthesis and ligation in GG-NER	25	9	0.36	6.22686e-05	0.00090331		Reactome	R-HSA-162592	Integration of provirus	10	5
PharmGKB	PA165979754	Oxidative Stress Pathway (Erythrocyte)	4	2	0.5	0.00697534	0.061518											Reactome	R-HSA-5620924	Intraflagellar transport	41	6	0.146	0.00515434	0.0513587											Reactome	R-HSA-9018519	Estrogen-dependent gene expression	142	25	0.179	6.37951e-05	0.000919325		Wikipathways	WP4240	Regulation of sister chromatid separation at the metaphase-anaphase transition	15	6
PharmGKB	PA165980399	Oxidative Stress Pathway (Erythrocyte)	4	2	0.5	0.00697534	0.061518											KEGG	path:hsa00760	Nicotinate and nicotinamide metabolism - Homo sapiens (human)	30	5	0.167	0.00596552	0.0513587											Reactome	R-HSA-68867	Assembly of the pre-replicative complex	20	8	0.4	6.7156e-05	0.000961391		Reactome	R-HSA-5358508	Mismatch Repair	16	6
SMPDB	SMP00464	Vitamin K Metabolism	4	2	0.5	0.00697534	0.061518											KEGG	path:hsa00100	Steroid biosynthesis - Homo sapiens (human)	19	4	0.211	0.0058422	0.0513587											Reactome	R-HSA-5250913	Positive epigenetic regulation of rRNA expression	109	21	0.194	6.80504e-05	0.000961544		KEGG	path:hsa03015	mRNA surveillance pathway - Homo sapiens (human)	91	16
HumanCyc	PROPIONMET-PWY	propionyl-CoA degradation	4	2	0.5	0.00697534	0.061518											Wikipathways	WP384	Apoptosis Modulation by HSP70	19	4	0.211	0.0058422	0.0513587											Wikipathways	WP3651	Pathways Affected in Adenoid Cystic Carcinoma	63	15	0.238	6.76346e-05	0.000961544		Wikipathways	WP1601	Fluoropyrimidine Activity	34	9
Reactome	R-HSA-1369007	Mitochondrial ABC transporters	4	2	0.5	0.00697534	0.061518											Reactome	R-HSA-164940	Nef mediated downregulation of MHC class I complex cell surface expression	10	3	0.3	0.00599809	0.0513587											KEGG	path:hsa03020	RNA polymerase - Homo sapiens (human)	31	10	0.323	7.16575e-05	0.00100598		PID	atm_pathway	ATM pathway	34	9
HumanCyc	DETOX1-PWY-1	superoxide radicals degradation	12	3	0.25	0.00736699	0.0637385											Wikipathways	WP2113	Type III interferon signaling	10	3	0.3	0.00599809	0.0513587											Reactome	R-HSA-168273	Influenza Viral RNA Transcription and Replication	44	12	0.273	8.79615e-05	0.00122695		Wikipathways	WP2002	miR-targeted genes in epithelium - TarBase	333	39
Reactome	R-HSA-264870	Caspase-mediated cleavage of cytoskeletal proteins	12	3	0.25	0.00736699	0.0637385											Wikipathways	WP1982	Sterol Regulatory Element-Binding Proteins (SREBP) signalling	68	8	0.118	0.00521689	0.0513587											Reactome	R-HSA-8953897	Cellular responses to external stimuli	414	54	0.131	8.93501e-05	0.00123838		Reactome	R-HSA-73854	RNA Polymerase I Promoter Clearance	112	18
Reactome	R-HSA-71064	Lysine catabolism	12	3	0.25	0.00736699	0.0637385											SMPDB	SMP00139	3-Methylglutaconic Aciduria Type I	30	5	0.167	0.00596552	0.0513587											Reactome	R-HSA-167287	HIV elongation arrest and recovery	40	11	0.289	9.54956e-05	0.00130691		Reactome	R-HSA-983231	Factors involved in megakaryocyte development and platelet production	131	20
Reactome	R-HSA-166208	mTORC1-mediated signalling	24	4	0.174	0.00768357	0.0656465											SMPDB	SMP00032	Valine, Leucine and Isoleucine Degradation	30	5	0.167	0.00596552	0.0513587											Reactome	R-HSA-167290	Pausing and recovery of HIV elongation	40	11	0.289	9.54956e-05	0.00130691		Reactome	R-HSA-75067	Processing of Capped Intronless Pre-mRNA	28	8
Reactome	R-HSA-70895	Branched-chain amino acid catabolism	23	4	0.174	0.00768357	0.0656465											SMPDB	SMP00137	2-Methyl-3-Hydroxybutryl CoA Dehydrogenase Deficiency	30	5	0.167	0.00596552	0.0513587											Wikipathways	WP2363	Gastric Cancer Network 2	32	10	0.312	9.70698e-05	0.00131195		Reactome	R-HSA-3214847	HATs acetylate histones	142	21
INOH	None	insulin Mam	82	8	0.098	0.00776786	0.0659544											SMPDB	SMP00238	Isovaleric Aciduria	30	5	0.167	0.00596552	0.0513587											Reactome	R-HSA-5656169	Termination of translesion DNA synthesis	32	10	0.312	9.70698e-05	0.00131195		Reactome	R-HSA-3214815	HDACs deacetylate histones	94	16
Wikipathways	WP4100	Gene and protein expression by JAK-STAT signaling after Interleukin-12 stimulation	36	5	0.139	0.00785686	0.0662983											SMPDB	SMP00237	3-Methylcrotonyl Coa Carboxylase Deficiency Type I	30	5	0.167	0.00596552	0.0513587											Reactome	R-HSA-429958	mRNA decay by 3, to 5, exoribonuclease	16	7	0.438	9.89993e-05	0.00132161		Reactome	R-HSA-73864	RNA Polymerase I Transcription	114	18
Reactome	R-HSA-450531	Regulation of mRNA stability by proteins that bind AU-rich elements	37	5	0.135	0.0088298	0.0740511											SMPDB	SMP00236	Propionic Acidemia	30	5	0.167	0.00596552	0.0513587											Wikipathways	WP2916	Interactome of polycomb repressive complex 2 (PRC2)	16	7	0.438	9.89993e-05	0.00132161		Reactome	R-HSA-2980766	Nuclear Envelope Breakdown	51	11
BioCarta	agpcrpathway	attenuation of gpcr signaling	13	3	0.231	0.00933167	0.0741651											SMPDB	SMP00199	Maple Syrup Urine Disease	30	5	0.167	0.00596552	0.0513587											Reactome	R-HSA-5633007	Regulation of TP53 Activity	162	27	0.167	0.000112987	0.00149914		Reactome	R-HSA-162906	HIV Infection	197	26
PharmGKB	PA150642262	Platinum Pathway, Pharmacokinetics/Pharmacodynamics	13	3	0.231	0.00933167	0.0741651											SMPDB	SMP00138	3-Hydroxy-3-Methylglutaryl-CoA Lyase Deficiency	30	5	0.167	0.00596552	0.0513587											Reactome	R-HSA-72165	mRNA Splicing - Minor Pathway	52	13	0.25	0.000120063	0.00157384		BioCarta	dnafragmentpathway	apoptotic dna-fragmentation and tissue homeostasis	11	5
Wikipathways	WP2436	Dopamine metabolism	13	3	0.231	0.00933167	0.0741651											SMPDB	SMP00523	Isobutyryl-coa dehydrogenase deficiency	30	5	0.167	0.00596552	0.0513587											Reactome	R-HSA-75153	Apoptotic execution phase	52	13	0.25	0.000120063	0.00157384		BioCarta	ranmspathway	role of ran in mitotic spindle regulation	11	5
Reactome	R-HSA-3134963	DEx/H-box helicases activate type I IFN and inflammatory cytokines production	13	3	0.231	0.00933167	0.0741651											SMPDB	SMP00522	3-hydroxyisobutyric aciduria	30	5	0.167	0.00596552	0.0513587											Reactome	R-HSA-174430	Telomere C-strand synthesis initiation	8	5	0.625	0.000125364	0.00162376		Reactome	R-HSA-8878171	Transcriptional regulation by RUNX1	198	26
Reactome	R-HSA-211227	Activation of DNA fragmentation factor	13	3	0.231	0.00933167	0.0741651											SMPDB	SMP00521	3-hydroxyisobutyric acid dehydrogenase deficiency	30	5	0.167	0.00596552	0.0513587											Reactome	R-HSA-68952	DNA replication initiation	8	5	0.625	0.000125364	0.00162376		PID	myc_activpathway	Validated targets of C-MYC transcriptional activation	87	15
Reactome	R-HSA-140342	Apoptosis induced DNA fragmentation	13	3	0.231	0.00933167	0.0741651											SMPDB	SMP00524	Isovaleric acidemia	30	5	0.167	0.00596552	0.0513587											Reactome	R-HSA-15869	Metabolism of nucleotides	105	20	0.19	0.000135421	0.00174365		SMPDB	SMP00046	Pyrimidine Metabolism	23	7
Reactome	R-HSA-2995383	Initiation of Nuclear Envelope Reformation	13	3	0.231	0.00933167	0.0741651											SMPDB	SMP00384	Methylmalonate Semialdehyde Dehydrogenase Deficiency	30	5	0.167	0.00596552	0.0513587											PID	fanconi_pathway	Fanconi anemia pathway	46	12	0.261	0.000140511	0.00178803		SMPDB	SMP00219	UMP Synthase Deiciency (Orotic Aciduria)	23	7
Reactome	R-HSA-2995410	Nuclear Envelope Reassembly	13	3	0.231	0.00933167	0.0741651											SMPDB	SMP00200	Methylmalonic Aciduria	30	5	0.167	0.00596552	0.0513587											Reactome	R-HSA-69052	Switching of origins to a post-replicative state	46	12	0.261	0.000140511	0.00178803		SMPDB	SMP00202	MNGIE (Mitochondrial Neurogastrointestinal Encephalopathy)	23	7
Reactome	R-HSA-1679131	Trafficking and processing of endosomal TLR	13	3	0.231	0.00933167	0.0741651											SMPDB	SMP00141	3-Methylglutaconic Aciduria Type IV	30	5	0.167	0.00596552	0.0513587											Reactome	R-HSA-113510	E2F mediated regulation of DNA replication	22	8	0.364	0.000148266	0.00187574		SMPDB	SMP00172	Beta Ureidopropionase Deficiency	23	7
Reactome	R-HSA-5674135	MAP2K and MAPK activation	38	5	0.132	0.00988286	0.0780918											SMPDB	SMP00140	3-Methylglutaconic Aciduria Type III	30	5	0.167	0.00596552	0.0513587											Reactome	R-HSA-450385	Butyrate Response Factor 1 (BRF1) binds and destabilizes mRNA	17	7	0.412	0.000157108	0.00194243		SMPDB	SMP00178	Dihydropyrimidinase Deficiency	23	7
																		SMPDB	SMP00173	Beta-Ketothiolase Deficiency	30	5	0.167	0.00596552	0.0513587											Reactome	R-HSA-450513	Tristetraprolin (TTP, ZFP36) binds and destabilizes mRNA	17	7	0.412	0.000157108	0.00194243		Reactome	R-HSA-2559584	Formation of Senescence-Associated Heterochromatin Foci (SAHF)	17	6
																		HumanCyc	PWY66-398	TCA cycle	19	4	0.211	0.0058422	0.0513587											Reactome	R-HSA-539107	Activation of E2F1 target genes at G1/S	17	7	0.412	0.000157108	0.00194243		PID	rhoa_pathway	RhoA signaling pathway	45	10
																		Reactome	R-HSA-162592	Integration of provirus	10	3	0.3	0.00599809	0.0513587											Reactome	R-HSA-69205	G1/S-Specific Transcription	17	7	0.412	0.000157108	0.00194243		Reactome	R-HSA-164843	2-LTR circle formation	7	4
																		KEGG	path:hsa05166	Human T-cell leukemia virus 1 infection - Homo sapiens (human)	219	17	0.078	0.00626018	0.0533											PID	e2f_pathway	E2F transcription factor network	75	16	0.213	0.000158831	0.00195263		Reactome	R-HSA-8939211	ESR-mediated signaling	150	21
																		Reactome	R-HSA-177929	Signaling by EGFR	43	6	0.14	0.00653977	0.0553676											KEGG	path:hsa03015	mRNA surveillance pathway - Homo sapiens (human)	91	18	0.198	0.000175846	0.00213766		Reactome	R-HSA-4570464	SUMOylation of RNA binding proteins	46	10
																		Reactome	R-HSA-5628897	TP53 Regulates Metabolic Genes	86	9	0.105	0.00681338	0.0573618											KEGG	path:hsa03420	Nucleotide excision repair - Homo sapiens (human)	47	12	0.255	0.000175586	0.00213766		BioCarta	carmerpathway	carm1 and regulation of the estrogen receptor	12	5
																		SMPDB	SMP00355	Mitochondrial Electron Transport Chain	20	4	0.2	0.00707803	0.0592588											Reactome	R-HSA-3108214	SUMOylation of DNA damage response and repair proteins	76	16	0.211	0.000187	0.00226063		Reactome	R-HSA-400685	Sema4D in semaphorin signaling	24	7
																		PharmGKB	PA165948566	Metformin Pathway, Pharmacodynamic	32	5	0.156	0.00790168	0.0636783											Wikipathways	WP405	Eukaryotic Transcription Initiation	41	11	0.268	0.000202291	0.00241345		KEGG	path:hsa04530	Tight junction - Homo sapiens (human)	170	23
																		PID	avb3_opn_pathway	Osteopontin-mediated events	32	5	0.156	0.00790168	0.0636783											Reactome	R-HSA-5693567	HDR through Homologous Recombination (HR) or Single Strand Annealing (SSA)	135	23	0.173	0.000202969	0.00241345		Wikipathways	WP3651	Pathways Affected in Adenoid Cystic Carcinoma	63	12
																		Reactome	R-HSA-2559585	Oncogene Induced Senescence	32	5	0.156	0.00790168	0.0636783											Reactome	R-HSA-5696400	Dual Incision in GG-NER	41	11	0.268	0.000202291	0.00241345		Reactome	R-HSA-8854518	AURKA Activation by TPX2	72	13
																		Reactome	R-HSA-5419276	Mitochondrial translation termination	89	9	0.102	0.00790038	0.0636783											Reactome	R-HSA-167242	Abortive elongation of HIV-1 transcript in the absence of Tat	23	8	0.348	0.000212041	0.00249406		Reactome	R-HSA-6804114	TP53 Regulates Transcription of Genes Involved in G2 Cell Cycle Arrest	18	6
																		Reactome	R-HSA-5389840	Mitochondrial translation elongation	89	9	0.102	0.00790038	0.0636783											Reactome	R-HSA-73980	RNA Polymerase III Transcription Termination	24	8	0.348	0.000212041	0.00249406		Reactome	R-HSA-9018519	Estrogen-dependent gene expression	142	20
																		Reactome	R-HSA-5368286	Mitochondrial translation initiation	89	9	0.102	0.00790038	0.0636783											Reactome	R-HSA-3214847	HATs acetylate histones	142	24	0.169	0.000213866	0.002502		Reactome	R-HSA-5250941	Negative epigenetic regulation of rRNA expression	111	17
																		INOH	None	Valine Leucine Isoleucine degradation	32	5	0.156	0.00790168	0.0636783											Reactome	R-HSA-167246	Tat-mediated elongation of the HIV-1 transcript	50	12	0.25	0.000217868	0.00250837		Reactome	R-HSA-2122947	NOTCH1 Intracellular Domain Regulates Transcription	47	10
																		BioCarta	dnafragmentpathway	apoptotic dna-fragmentation and tissue homeostasis	11	3	0.273	0.00800747	0.0641875											Reactome	R-HSA-167200	Formation of HIV-1 elongation complex containing HIV-1 Tat	50	12	0.25	0.000217868	0.00250837		PID	rb_1pathway	Regulation of retinoblastoma protein	64	12
																		KEGG	path:hsa00220	Arginine biosynthesis - Homo sapiens (human)	21	4	0.19	0.00847479	0.0645026											Reactome	R-HSA-167169	HIV Transcription Elongation	50	12	0.25	0.000217868	0.00250837		Wikipathways	WP45	G1 to S cell cycle control	64	12
																		NetPath	Pathway_TSLP	TSLP	21	4	0.19	0.00847479	0.0645026											Wikipathways	WP2004	miR-targeted genes in lymphocytes - TarBase	489	60	0.123	0.00022178	0.00253981		PID	nfat_3pathway	Role of Calcineurin-dependent NFAT signaling in lymphocytes	56	11
																		KEGG	path:hsa04144	Endocytosis - Homo sapiens (human)	244	18	0.074	0.00834053	0.0645026											SMPDB	SMP00446	Gemcitabine Action Pathway	13	6	0.462	0.000224101	0.00253981		Reactome	R-HSA-8864260	Transcriptional regulation by the AP-2 (TFAP2) family of transcription factors	40	9
																		SMPDB	SMP00550	Pyruvate dehydrogenase deficiency (E3)	21	4	0.19	0.00847479	0.0645026											SMPDB	SMP00603	Gemcitabine Metabolism Pathway	13	6	0.462	0.000224101	0.00253981		Reactome	R-HSA-174430	Telomere C-strand synthesis initiation	8	4
																		SMPDB	SMP00551	Pyruvate dehydrogenase deficiency (E2)	21	4	0.19	0.00847479	0.0645026											BioCarta	mcmpathway	cdk regulation of dna replication	18	7	0.389	0.000240013	0.00270605		Reactome	R-HSA-68952	DNA replication initiation	8	4
																		SMPDB	SMP00549	2-ketoglutarate dehydrogenase complex deficiency	21	4	0.19	0.00847479	0.0645026											Reactome	R-HSA-168325	Viral Messenger RNA Synthesis	42	11	0.262	0.000255168	0.00286209		Reactome	R-HSA-5696400	Dual Incision in GG-NER	41	9
																		SMPDB	SMP00548	Mitochondrial complex II deficiency	21	4	0.19	0.00847479	0.0645026											Wikipathways	WP531	DNA Mismatch Repair	9	5	0.556	0.000264093	0.00294701		PID	p53regulationpathway	p53 pathway	58	11
																		SMPDB	SMP00547	Fumarase deficiency	21	4	0.19	0.00847479	0.0645026											Reactome	R-HSA-674695	RNA Polymerase II Pre-transcription Events	88	17	0.198	0.000265935	0.00295242		Reactome	R-HSA-15869	Metabolism of nucleotides	105	16
																		SMPDB	SMP00546	Congenital lactic acidosis	21	4	0.19	0.00847479	0.0645026											PharmGKB	PA150653776	Fluoropyrimidine Pathway, Pharmacokinetics	24	8	0.333	0.000296677	0.003277		PID	foxm1pathway	FOXM1 transcription factor network	42	9
																		SMPDB	SMP00057	Citric Acid Cycle	21	4	0.19	0.00847479	0.0645026											Reactome	R-HSA-6781823	Formation of TC-NER Pre-Incision Complex	57	13	0.228	0.000322518	0.00354444		Reactome	R-HSA-3232118	SUMOylation of transcription factors	20	6
																		KEGG	path:hsa05160	Hepatitis C - Homo sapiens (human)	155	13	0.084	0.00855855	0.0648128											Reactome	R-HSA-167152	Formation of HIV elongation complex in the absence of HIV Tat	52	12	0.24	0.000328824	0.00359558		Reactome	R-HSA-9013508	NOTCH3 Intracellular Domain Regulates Transcription	20	6
																		BioCarta	ahrpathway	ahr signal transduction pathway	4	2	0.5	0.00888706	0.0653307											Reactome	R-HSA-77595	Processing of Intronless Pre-mRNAs	19	7	0.368	0.000354814	0.00386038		Reactome	R-HSA-5685942	HDR through Homologous Recombination (HRR)	69	12
																		Wikipathways	WP4228	Vitamin B6-dependent and responsive disorders	4	2	0.5	0.00888706	0.0653307											Reactome	R-HSA-5358606	Mismatch repair (MMR) directed by MSH2:MSH3 (MutSbeta)	15	6	0.429	0.00036661	0.00394922		Reactome	R-HSA-2028269	Signaling by Hippo	20	6
																		HumanCyc	PWY-5046	2-oxoisovalerate decarboxylation to isobutanoyl-CoA	4	2	0.5	0.00888706	0.0653307											Reactome	R-HSA-68884	Mitotic Telophase/Cytokinesis	14	6	0.429	0.00036661	0.00394922		Reactome	R-HSA-8941856	RUNX3 regulates NOTCH signaling	14	5
																		Reactome	R-HSA-6783984	Glycine degradation	4	2	0.5	0.00888706	0.0653307											Reactome	R-HSA-9006931	Signaling by Nuclear Receptors	195	29	0.15	0.000403807	0.00432849		Wikipathways	WP3808	TP53 Regulates Transcription of DNA Repair Genes	14	5
																		HumanCyc	LYSINE-DEG1-PWY	lysine degradation I (saccharopine pathway)	4	2	0.5	0.00888706	0.0653307											Reactome	R-HSA-72695	Formation of the ternary complex, and subsequently, the 43S complex	61	13	0.22	0.000461538	0.00487527		Reactome	R-HSA-5358606	Mismatch repair (MMR) directed by MSH2:MSH3 (MutSbeta)	15	5
																		HumanCyc	PROPIONMET-PWY	propionyl-CoA degradation	4	2	0.5	0.00888706	0.0653307											Reactome	R-HSA-175567	Integration of viral DNA into host genomic DNA	3	3	1	0.000460123	0.00487527		PID	ar_tf_pathway	Regulation of Androgen receptor activity	51	10
																		Wikipathways	WP408	Oxidative Stress	33	5	0.152	0.0090167	0.065962											Reactome	R-HSA-177539	Autointegration results in viral DNA circles	3	3	1	0.000460123	0.00487527		Reactome	R-HSA-427413	NoRC negatively regulates rRNA expression	108	16
																		PID	tnfpathway	TNF receptor signaling pathway	46	6	0.13	0.00909782	0.0662339											BioCarta	sumopathway	basic mechanisms of sumoylation	6	4	0.667	0.000468437	0.00492425		Reactome	R-HSA-427389	ERCC6 (CSB) and EHMT2 (G9a) positively regulate rRNA expression	79	13
																		Wikipathways	WP3865	RIG-I-like Receptor Signaling	60	7	0.117	0.00916748	0.0664202											PID	ilk_pathway	Integrin-linked kinase signaling	45	11	0.244	0.000488463	0.00511007		Reactome	R-HSA-983189	Kinesins	43	9
																																				Reactome	R-HSA-3215018	Processing and activation of SUMO	10	5	0.5	0.000494592	0.00514944		Reactome	R-HSA-8953750	Transcriptional Regulation by E2F6	35	8
																																				Reactome	R-HSA-2028269	Signaling by Hippo	20	7	0.35	0.000509707	0.00528154		Reactome	R-HSA-109581	Apoptosis	118	17
																																				Reactome	R-HSA-180910	Vpr-mediated nuclear import of PICs	32	9	0.281	0.000522305	0.00538642		Reactome	R-HSA-380320	Recruitment of NuMA to mitotic centrosomes	79	13
																																				Reactome	R-HSA-68949	Orc1 removal from chromatin	26	8	0.308	0.000548427	0.00562914		Reactome	R-HSA-191859	snRNP Assembly	52	10
																																				Reactome	R-HSA-110313	Translesion synthesis by Y family DNA polymerases bypasses lesions on DNA template	39	10	0.256	0.000582178	0.00594751		Reactome	R-HSA-194441	Metabolism of non-coding RNA	52	10
																																				PID	telomerasepathway	Regulation of Telomerase	68	14	0.206	0.000589248	0.00596373		PID	ap1_pathway	AP-1 transcription factor network	70	12
																																				Wikipathways	WP707	DNA Damage Response	68	14	0.206	0.000589248	0.00596373		KEGG	path:hsa00230	Purine metabolism - Homo sapiens (human)	174	22
																																				Reactome	R-HSA-6804756	Regulation of TP53 Activity through Phosphorylation	93	17	0.183	0.000690574	0.00695689		Reactome	R-HSA-162599	Late Phase of HIV Life Cycle	143	19
																																				Reactome	R-HSA-6807505	RNA polymerase II transcribes snRNA genes	77	15	0.195	0.000704903	0.00706337		PID	ranbp2pathway	Sumoylation by RanBP2 regulates transcriptional repression	15	5
																																				Reactome	R-HSA-73779	RNA Polymerase II Transcription Pre-Initiation And Promoter Opening	47	11	0.234	0.000726835	0.00706337		BioCarta	telpathway	telomeres telomerase cellular aging and immortality	15	5
																																				Reactome	R-HSA-75953	RNA Polymerase II Transcription Initiation	47	11	0.234	0.000726835	0.00706337		PharmGKB	PA2039	Methotrexate Pathway (Cancer Cell), Pharmacodynamics	15	5
																																				Reactome	R-HSA-76042	RNA Polymerase II Transcription Initiation And Promoter Clearance	47	11	0.234	0.000726835	0.00706337		KEGG	path:hsa05168	Herpes simplex infection - Homo sapiens (human)	185	23
																																				Reactome	R-HSA-167161	HIV Transcription Initiation	47	11	0.234	0.000726835	0.00706337		Reactome	R-HSA-5357801	Programmed Cell Death	121	17
																																				Reactome	R-HSA-167162	RNA Polymerase II HIV Promoter Escape	47	11	0.234	0.000726835	0.00706337		Reactome	R-HSA-2644606	Constitutive Signaling by NOTCH1 PEST Domain Mutants	54	10
																																				Reactome	R-HSA-5250941	Negative epigenetic regulation of rRNA expression	111	19	0.173	0.000714473	0.00706337		Reactome	R-HSA-2644602	Signaling by NOTCH1 PEST Domain Mutants in Cancer	54	10
																																				Reactome	R-HSA-6803529	FGFR2 alternative splicing	27	8	0.296	0.000727111	0.00706337		Reactome	R-HSA-2894862	Constitutive Signaling by NOTCH1 HD+PEST Domain Mutants	54	10
																																				Reactome	R-HSA-8943724	Regulation of PTEN gene transcription	62	13	0.21	0.000763294	0.0073819		Reactome	R-HSA-2894858	Signaling by NOTCH1 HD+PEST Domain Mutants in Cancer	54	10
																																				Reactome	R-HSA-69275	G2/M Transition	137	22	0.161	0.00079266	0.00763198		Reactome	R-HSA-2644603	Signaling by NOTCH1 in Cancer	54	10
																																				Reactome	R-HSA-73854	RNA Polymerase I Promoter Clearance	112	19	0.171	0.000801016	0.00767846		Reactome	R-HSA-4615885	SUMOylation of DNA replication proteins	37	8
																																				PID	atm_pathway	ATM pathway	34	9	0.265	0.000848939	0.00799937		NetPath	Pathway_AndrogenReceptor	AndrogenReceptor	143	19
																																				BioCarta	dnafragmentpathway	apoptotic dna-fragmentation and tissue homeostasis	11	5	0.455	0.000849198	0.00799937		PID	rhoa_reg_pathway	Regulation of RhoA activity	48	9
																																				Reactome	R-HSA-8852276	The role of GTSE1 in G2/M progression after G2 checkpoint	11	5	0.455	0.000849198	0.00799937		Reactome	R-HSA-3214841	PKMTs methylate histone lysines	73	12
																																				Reactome	R-HSA-174414	Processive synthesis on the C-strand of the telomere	11	5	0.455	0.000849198	0.00799937		Reactome	R-HSA-69052	Switching of origins to a post-replicative state	46	9
																																				Reactome	R-HSA-450604	KSRP (KHSRP) binds and destabilizes mRNA	16	6	0.375	0.00085459	0.00801547		Wikipathways	WP1859	Mitotic G2-G2-M phases	5	3
																																				Reactome	R-HSA-73762	RNA Polymerase I Transcription Initiation	48	11	0.229	0.000878149	0.00820108		BioCarta	relapathway	acetylation and deacetylation of rela in nucleus	5	3
																																				Reactome	R-HSA-749476	RNA Polymerase III Abortive And Retractive Initiation	42	10	0.244	0.000891288	0.00825295		Reactome	R-HSA-2559583	Cellular Senescence	189	23
																																				Reactome	R-HSA-74158	RNA Polymerase III Transcription	42	10	0.244	0.000891288	0.00825295		Reactome	R-HSA-201722	Formation of the beta-catenin:TCF transactivating complex	94	14
																																				Reactome	R-HSA-453274	Mitotic G2-G2/M phases	139	22	0.158	0.000966551	0.00891193		Wikipathways	WP524	G13 Signaling Pathway	38	8
																																				HumanCyc	PWY-7211	superpathway of pyrimidine deoxyribonucleotides <i>de novo</i> biosynthesis	22	7	0.318	0.000977976	0.00897922		Reactome	R-HSA-2173793	Transcriptional activity of SMAD2/SMAD3:SMAD4 heterotrimer	38	8
																																				Reactome	R-HSA-73864	RNA Polymerase I Transcription	114	19	0.168	0.00100138	0.00912545		Reactome	R-HSA-1912408	Pre-NOTCH Transcription and Translation	30	7
																																				Reactome	R-HSA-6807070	PTEN Regulation	96	17	0.177	0.00100229	0.00912545		Reactome	R-HSA-111465	Apoptotic cleavage of cellular proteins	38	8
																																				Reactome	R-HSA-8937144	Aryl hydrocarbon receptor signalling	7	4	0.571	0.00102606	0.00926437		INOH	None	LIF signaling	10	4
																																				Reactome	R-HSA-3065678	SUMO is transferred from E1 to E2 (UBE2I, UBC9)	7	4	0.571	0.00102606	0.00926437		PharmGKB	PA165291507	Fluoropyrimidine Pathway, Pharmacodynamics	10	4
																																				Reactome	R-HSA-176033	Interactions of Vpr with host cellular proteins	35	9	0.257	0.00106554	0.00954164		Reactome	R-HSA-1362277	Transcription of E2F targets under negative control by DREAM complex	16	5
																																				Reactome	R-HSA-8953750	Transcriptional Regulation by E2F6	35	9	0.257	0.00106554	0.00954164		Reactome	R-HSA-2682334	EPH-Ephrin signaling	74	12
																																				Reactome	R-HSA-6782315	tRNA modification in the nucleus and cytosol	42	10	0.238	0.00109008	0.00968165		Reactome	R-HSA-212300	PRC2 methylates histones and DNA	75	12
																																				PID	foxm1pathway	FOXM1 transcription factor network	42	10	0.238	0.00109008	0.00968165		KEGG	path:hsa03420	Nucleotide excision repair - Homo sapiens (human)	47	9
																																				Reactome	R-HSA-5578749	Transcriptional regulation by small RNAs	107	18	0.17	0.00119623	0.0105813		Reactome	R-HSA-8939243	RUNX1 interacts with co-factors whose precise effect on RUNX1 targets is not known	40	8
																																				Reactome	R-HSA-72086	mRNA Capping	29	8	0.276	0.00122392	0.0107824		PID	amb2_neutrophils_pathway	amb2 Integrin signaling	31	7
																																				Reactome	R-HSA-3214841	PKMTs methylate histone lysines	73	14	0.192	0.00123181	0.0108081		NetPath	Pathway_EGFR1	EGFR1	457	45
																																				Reactome	R-HSA-5693607	Processing of DNA double-strand break ends	99	17	0.173	0.00127076	0.0111051		Reactome	R-HSA-2262752	Cellular responses to stress	345	36
																																				SMPDB	SMP00046	Pyrimidine Metabolism	23	7	0.304	0.00131307	0.011249		Reactome	R-HSA-5625740	RHO GTPases activate PKNs	96	14
																																				SMPDB	SMP00219	UMP Synthase Deiciency (Orotic Aciduria)	23	7	0.304	0.00131307	0.011249		Reactome	R-HSA-6781823	Formation of TC-NER Pre-Incision Complex	57	10
																																				SMPDB	SMP00202	MNGIE (Mitochondrial Neurogastrointestinal Encephalopathy)	23	7	0.304	0.00131307	0.011249		KEGG	path:hsa05220	Chronic myeloid leukemia - Homo sapiens (human)	76	12
																																				SMPDB	SMP00172	Beta Ureidopropionase Deficiency	23	7	0.304	0.00131307	0.011249		Reactome	R-HSA-2299718	Condensation of Prophase Chromosomes	77	12
																																				SMPDB	SMP00178	Dihydropyrimidinase Deficiency	23	7	0.304	0.00131307	0.011249		Reactome	R-HSA-193704	p75 NTR receptor-mediated signalling	99	14
																																				Reactome	R-HSA-983189	Kinesins	43	10	0.233	0.00132366	0.0112952		Reactome	R-HSA-73887	Death Receptor Signalling	141	18
																																				Reactome	R-HSA-73817	Purine ribonucleoside monophosphate biosynthesis	12	5	0.417	0.00136355	0.0115004		Reactome	R-HSA-5663205	Infectious disease	253	28
																																				BioCarta	npcpathway	mechanism of protein import into the nucleus	12	5	0.417	0.00136355	0.0115004		PharmGKB	PA150653776	Fluoropyrimidine Pathway, Pharmacokinetics	24	6
																																				PID	p53regulationpathway	p53 pathway	58	12	0.207	0.00136191	0.0115004		Reactome	R-HSA-539107	Activation of E2F1 target genes at G1/S	17	5
																																				Reactome	R-HSA-72649	Translation initiation complex formation	68	13	0.197	0.00140918	0.0117486		Reactome	R-HSA-69205	G1/S-Specific Transcription	17	5
																																				Reactome	R-HSA-72702	Ribosomal scanning and start codon recognition	68	13	0.197	0.00140918	0.0117486		Reactome	R-HSA-6796648	TP53 Regulates Transcription of DNA Repair Genes	70	11
																																				Wikipathways	WP2369	Histone Modifications	66	13	0.197	0.00140918	0.0117486		PID	smad2_3nuclearpathway	Regulation of nuclear SMAD2/3 signaling	78	12
																																				Wikipathways	WP2005	miR-targeted genes in muscle cell - TarBase	400	48	0.12	0.00147446	0.0122459		Reactome	R-HSA-5693606	DNA Double Strand Break Response	78	12
																																				Reactome	R-HSA-6804758	Regulation of TP53 Activity through Acetylation	30	8	0.267	0.00155749	0.0128863		Wikipathways	WP3414	Initiation of transcription and translation elongation at the HIV-1 LTR	32	7
																																				PID	integrin3_pathway	Beta3 integrin cell surface interactions	44	10	0.227	0.0015964	0.0131582		PID	wnt_noncanonical_pathway	Noncanonical Wnt signaling pathway	32	7
																																				Reactome	R-HSA-72662	Activation of the mRNA upon binding of the cap-binding complex and eIFs, and subsequent binding to 43S	69	13	0.194	0.00162732	0.0133042		Reactome	R-HSA-73893	DNA Damage Bypass	49	9
																																				Reactome	R-HSA-177243	Interactions of Rev with host cellular proteins	37	9	0.243	0.00163245	0.0133042		Reactome	R-HSA-5656169	Termination of translesion DNA synthesis	32	7
																																				Reactome	R-HSA-450531	Regulation of mRNA stability by proteins that bind AU-rich elements	37	9	0.243	0.00163245	0.0133042		Reactome	R-HSA-351906	Apoptotic cleavage of cell adhesion proteins	11	4
																																				KEGG	path:hsa05203	Viral carcinogenesis - Homo sapiens (human)	201	28	0.139	0.00166291	0.0135019		BioCarta	setpathway	granzyme a mediated apoptosis pathway	11	4
																																				Wikipathways	WP3670	Simplified Interaction Map Between LOXL4 and Oxidative Stress Pathway	18	6	0.333	0.00173255	0.013963		Reactome	R-HSA-77588	SLBP Dependent Processing of Replication-Dependent Histone Pre-mRNAs	11	4
																																				Reactome	R-HSA-73780	RNA Polymerase III Chain Elongation	19	6	0.333	0.00173255	0.013963		Reactome	R-HSA-8852276	The role of GTSE1 in G2/M progression after G2 checkpoint	11	4
																																				Reactome	R-HSA-2299718	Condensation of Prophase Chromosomes	77	14	0.184	0.0018443	0.0148089		Reactome	R-HSA-174414	Processive synthesis on the C-strand of the telomere	11	4
																																				EHMN	Purine metabolism	Purine metabolism	223	30	0.135	0.00187719	0.0149204		Reactome	R-HSA-2468052	Establishment of Sister Chromatid Cohesion	11	4
																																				Reactome	R-HSA-5250924	B-WICH complex positively regulates rRNA expression	94	16	0.172	0.00190592	0.0149204		Reactome	R-HSA-194840	Rho GTPase cycle	144	18
																																				SMPDB	SMP00123	Betaine Metabolism	8	4	0.5	0.00192676	0.0149204		KEGG	path:hsa05166	Human T-cell leukemia virus 1 infection - Homo sapiens (human)	219	25
																																				SMPDB	SMP00312	Excitatory Neural Signalling Through 5-HTR 6 and Serotonin	8	4	0.5	0.00192676	0.0149204		KEGG	path:hsa03440	Homologous recombination - Homo sapiens (human)	41	8
																																				SMPDB	SMP00311	Excitatory Neural Signalling Through 5-HTR 7 and Serotonin	8	4	0.5	0.00192676	0.0149204		Reactome	R-HSA-159234	Transport of Mature mRNAs Derived from Intronless Transcripts	41	8
																																				SMPDB	SMP00309	Excitatory Neural Signalling Through 5-HTR 4 and Serotonin	8	4	0.5	0.00192676	0.0149204		PID	foxopathway	FoxO family signaling	50	9
																																				SMPDB	SMP00335	Intracellular Signalling Through Histamine H2 Receptor and Histamine	8	4	0.5	0.00192676	0.0149204		Reactome	R-HSA-380259	Loss of Nlp from mitotic centrosomes	69	11
																																				KEGG	path:hsa04122	Sulfur relay system - Homo sapiens (human)	8	4	0.5	0.00192676	0.0149204		Reactome	R-HSA-380284	Loss of proteins required for interphase microtubule organization from the centrosome	69	11
																																				KEGG	path:hsa04120	Ubiquitin mediated proteolysis - Homo sapiens (human)	137	21	0.153	0.00188112	0.0149204		Reactome	R-HSA-5693571	Nonhomologous End-Joining (NHEJ)	70	11
																																				Reactome	R-HSA-5685942	HDR through Homologous Recombination (HRR)	69	13	0.191	0.00187269	0.0149204		Reactome	R-HSA-3065679	SUMO is proteolytically processed	6	3
																																				Wikipathways	WP4352	Ciliary landscape	213	29	0.136	0.0019767	0.0152528		Reactome	R-HSA-176417	Phosphorylation of Emi1	6	3
																																				Wikipathways	WP186	Homologous recombination	13	5	0.385	0.00207571	0.0159602		BioCarta	plk3pathway	regulation of cell cycle progression by plk3	18	5
																																				Reactome	R-HSA-73776	RNA Polymerase II Promoter Escape	46	10	0.217	0.00227827	0.0173948		Reactome	R-HSA-9006925	Intracellular signaling by second messengers	245	27
																																				Reactome	R-HSA-4570464	SUMOylation of RNA binding proteins	46	10	0.217	0.00227827	0.0173948		Reactome	R-HSA-1912422	Pre-NOTCH Expression and Processing	42	8
																																				Wikipathways	WP404	Nucleotide Metabolism	19	6	0.316	0.00236842	0.0180199		Reactome	R-HSA-380270	Recruitment of mitotic centrosome proteins and complexes	80	12
																																				Reactome	R-HSA-176814	Activation of APC/C and APC/C:Cdc20 mediated degradation of mitotic proteins	32	8	0.25	0.0024381	0.0184212		Reactome	R-HSA-380287	Centrosome maturation	80	12
																																				PharmGKB	PA2040	Thiopurine Pathway, Pharmacokinetics/Pharmacodynamics	32	8	0.25	0.0024381	0.0184212		Reactome	R-HSA-159230	Transport of the SLBP Dependant Mature mRNA	34	7
																																				Reactome	R-HSA-4551638	SUMOylation of chromatin organization proteins	70	13	0.186	0.00245526	0.0184229		Reactome	R-HSA-210991	Basigin interactions	27	6
																																				PID	ap1_pathway	AP-1 transcription factor network	70	13	0.186	0.00245526	0.0184229		Wikipathways	WP399	Wnt Signaling Pathway and Pluripotency	101	14
																																				SMPDB	SMP00428	Mercaptopurine Action Pathway	47	10	0.213	0.00269758	0.0199657		Reactome	R-HSA-606279	Deposition of new CENPA-containing nucleosomes at the centromere	43	8
																																				SMPDB	SMP00427	Azathioprine Action Pathway	47	10	0.213	0.00269758	0.0199657		Reactome	R-HSA-774815	Nucleosome assembly	43	8
																																				SMPDB	SMP00430	Thioguanine Action Pathway	47	10	0.213	0.00269758	0.0199657		KEGG	path:hsa05205	Proteoglycans in cancer - Homo sapiens (human)	201	23
																																				Reactome	R-HSA-1643685	Disease	510	57	0.112	0.00268278	0.0199657		BioCarta	pparapathway	mechanism of gene regulation by peroxisome proliferators via ppara	52	9
																																				Reactome	R-HSA-71291	Metabolism of amino acids and derivatives	342	41	0.121	0.00273867	0.0201491		Wikipathways	WP314	Fas Ligand (FasL) pathway and Stress induction of Heat Shock Proteins (HSP) regulation	43	8
																																				Wikipathways	WP366	TGF-beta Signaling Pathway	132	20	0.152	0.00274087	0.0201491		Wikipathways	WP404	Nucleotide Metabolism	19	5
																																				Reactome	R-HSA-112382	Formation of RNA Pol II elongation complex	65	12	0.19	0.00285279	0.0208311		Reactome	R-HSA-77595	Processing of Intronless Pre-mRNAs	19	5
																																				Reactome	R-HSA-75955	RNA Polymerase II Transcription Elongation	65	12	0.19	0.00285279	0.0208311		Reactome	R-HSA-3928662	EPHB-mediated forward signaling	35	7
																																				Reactome	R-HSA-211000	Gene Silencing by RNA	134	20	0.15	0.00299817	0.021717		BioCarta	hivnefpathway	hiv-1 nef: negative effector of fas and tnf	53	9
																																				Reactome	R-HSA-167158	Formation of the HIV-1 Early Elongation Complex	33	8	0.242	0.00300405	0.021717		PharmGKB	PA165985892	Tacrolimus/Cyclosporine Pathway, Pharmacodynamics	44	8
																																				Reactome	R-HSA-113418	Formation of the Early Elongation Complex	33	8	0.242	0.00300405	0.021717		Reactome	R-HSA-9012852	Signaling by NOTCH3	44	8
																																				Reactome	R-HSA-176412	Phosphorylation of the APC/C	20	6	0.3	0.00316501	0.0226548		Reactome	R-HSA-6803529	FGFR2 alternative splicing	27	6
																																				HumanCyc	PWY-5328	superpathway of methionine degradation	20	6	0.3	0.00316501	0.0226548		Reactome	R-HSA-9006931	Signaling by Nuclear Receptors	195	22
																																				PID	smad2_3pathway	Regulation of cytoplasmic and nuclear SMAD2/3 signaling	20	6	0.3	0.00316501	0.0226548		Wikipathways	WP2005	miR-targeted genes in muscle cell - TarBase	400	39
																																				Wikipathways	WP1530	miRNA Regulation of DNA Damage Response	89	15	0.169	0.0031994	0.0227513		PID	era_genomic_pathway	Validated nuclear estrogen receptor alpha network	64	10
																																				Reactome	R-HSA-162909	Host Interactions of HIV factors	89	15	0.169	0.0031994	0.0227513		Reactome	R-HSA-5689901	Metalloprotease DUBs	36	7
																																				Wikipathways	WP183	Proteasome Degradation	64	12	0.188	0.00326993	0.0230271		BioCarta	faspathway	fas signaling pathway (cd95)	20	5
																																				BioCarta	btg2pathway	btg family proteins and cell cycle regulation	9	4	0.444	0.0032569	0.0230271		BioCarta	rbpathway	rb tumor suppressor/checkpoint signaling in response to dna damage	13	4
																																				PID	rb_1pathway	Regulation of retinoblastoma protein	64	12	0.188	0.00326993	0.0230271		PharmGKB	PA165291575	Antimetabolite Pathway - Folate Cycle, Pharmacodynamics	13	4
																																				Reactome	R-HSA-2559580	Oxidative Stress Induced Senescence	126	19	0.152	0.00333054	0.0233782		Reactome	R-HSA-350054	Notch-HLH transcription pathway	13	4
																																				Reactome	R-HSA-427413	NoRC negatively regulates rRNA expression	108	17	0.159	0.00335133	0.0234486		Reactome	R-HSA-157052	NICD traffics to nucleus	13	4
																																				Reactome	R-HSA-174143	APC/C-mediated degradation of cell cycle proteins	41	9	0.22	0.00347892	0.0241087		Reactome	R-HSA-110362	POLB-Dependent Long Patch Base Excision Repair	7	3
																																				Reactome	R-HSA-453276	Regulation of mitotic cell cycle	41	9	0.22	0.00347892	0.0241087		BioCarta	tercpathway	overview of telomerase rna component gene hterc transcriptional regulation	7	3
																																				Reactome	R-HSA-159234	Transport of Mature mRNAs Derived from Intronless Transcripts	41	9	0.22	0.00347892	0.0241087		Reactome	R-HSA-2980767	Activation of NIMA Kinases NEK9, NEK6, NEK7	7	3
																																				Reactome	R-HSA-174178	APC/C:Cdh1 mediated degradation of Cdc20 and other APC/C:Cdh1 targeted proteins in late mitosis/early G1	27	7	0.259	0.00362324	0.024793		Reactome	R-HSA-8951671	RUNX3 regulates YAP1-mediated transcription	7	3
																																				Reactome	R-HSA-77075	RNA Pol II CTD phosphorylation and interaction with CE	27	7	0.259	0.00362324	0.024793		Reactome	R-HSA-2993913	Clearance of Nuclear Envelope Membranes from Chromatin	7	3
																																				Reactome	R-HSA-167160	RNA Pol II CTD phosphorylation and interaction with CE during HIV infection	27	7	0.259	0.00362324	0.024793		Reactome	R-HSA-162791	Attachment of GPI anchor to uPAR	7	3
																																				Reactome	R-HSA-76066	RNA Polymerase III Transcription Initiation From Type 2 Promoter	28	7	0.259	0.00362324	0.024793		KEGG	path:hsa04120	Ubiquitin mediated proteolysis - Homo sapiens (human)	137	17
																																				Reactome	R-HSA-499943	Interconversion of nucleotide di- and triphosphates	34	8	0.235	0.00366716	0.0249367		PID	smad2_3pathway	Regulation of cytoplasmic and nuclear SMAD2/3 signaling	20	5
																																				Reactome	R-HSA-159230	Transport of the SLBP Dependant Mature mRNA	34	8	0.235	0.00366716	0.0249367		SMPDB	SMP00446	Gemcitabine Action Pathway	13	4
																																				Reactome	R-HSA-109581	Apoptosis	118	18	0.153	0.00404867	0.0274402		SMPDB	SMP00603	Gemcitabine Metabolism Pathway	13	4
																																				Reactome	R-HSA-212300	PRC2 methylates histones and DNA	75	13	0.176	0.00406647	0.0274402		Reactome	R-HSA-113501	Inhibition of replication initiation of damaged DNA by RB1/E2F1	13	4
																																				Wikipathways	WP1859	Mitotic G2-G2-M phases	5	3	0.6	0.00408576	0.0274402		Reactome	R-HSA-2995383	Initiation of Nuclear Envelope Reformation	13	4
																																				Reactome	R-HSA-3065676	SUMO is conjugated to E1 (UBA2:SAE1)	5	3	0.6	0.00408576	0.0274402		Reactome	R-HSA-2995410	Nuclear Envelope Reassembly	13	4
																																				Wikipathways	WP1971	Integrated Cancer Pathway	15	5	0.333	0.0042522	0.0281239		Reactome	R-HSA-180689	APOBEC3G mediated resistance to HIV-1 infection	7	3
																																				Wikipathways	WP4240	Regulation of sister chromatid separation at the metaphase-anaphase transition	15	5	0.333	0.0042522	0.0281239		Reactome	R-HSA-3214858	RMTs methylate histone arginines	74	11
																																				BioCarta	prc2pathway	the prc2 complex sets long-term gene silencing through modification of histone tails	15	5	0.333	0.0042522	0.0281239		Reactome	R-HSA-2559586	DNA Damage/Telomere Stress Induced Senescence	28	6
																																				BioCarta	telpathway	telomeres telomerase cellular aging and immortality	15	5	0.333	0.0042522	0.0281239		Reactome	R-HSA-5689880	Ub-specific processing proteases	220	24
																																				PharmGKB	PA2039	Methotrexate Pathway (Cancer Cell), Pharmacodynamics	15	5	0.333	0.0042522	0.0281239		Reactome	R-HSA-8878166	Transcriptional regulation by RUNX2	75	11
																																				Wikipathways	WP241	One Carbon Metabolism	28	7	0.25	0.00451439	0.0294994		Reactome	R-HSA-167172	Transcription of the HIV genome	77	11
																																				Reactome	R-HSA-76061	RNA Polymerase III Transcription Initiation From Type 1 Promoter	29	7	0.25	0.00451439	0.0294994		PID	fanconi_pathway	Fanconi anemia pathway	46	8
																																				Reactome	R-HSA-76071	RNA Polymerase III Transcription Initiation From Type 3 Promoter	29	7	0.25	0.00451439	0.0294994		Reactome	R-HSA-450531	Regulation of mRNA stability by proteins that bind AU-rich elements	37	7
																																				Reactome	R-HSA-389957	Prefoldin mediated transfer of substrate to CCT/TriC	28	7	0.25	0.00451439	0.0294994		Reactome	R-HSA-597592	Post-translational protein modification	1383	111
																																				INOH	None	Pyrimidine nucleotides nucleosides metabolism	51	10	0.196	0.00502838	0.0324391		Wikipathways	WP3646	Hepatitis C and Hepatocellular Carcinoma	56	9
																																				SMPDB	SMP00333	Intracellular Signalling Through FSH Receptor and Follicle Stimulating Hormone	10	4	0.4	0.00509843	0.0324391		Reactome	R-HSA-5693565	Recruitment and ATM-mediated phosphorylation of repair and signaling proteins at DNA double strand breaks	77	11
																																				SMPDB	SMP00338	Intracellular Signalling Through LHCGR Receptor and Luteinizing Hormone/Choriogonadotropin	10	4	0.4	0.00509843	0.0324391		Reactome	R-HSA-376176	Signaling by ROBO receptors	66	10
																																				Reactome	R-HSA-168276	NS1 Mediated Effects on Host Pathways	10	4	0.4	0.00509843	0.0324391		Reactome	R-HSA-2173795	Downregulation of SMAD2/3:SMAD4 transcriptional activity	21	5
																																				PharmGKB	PA2036	Gemcitabine Pathway, Pharmacodynamics	10	4	0.4	0.00509843	0.0324391		Reactome	R-HSA-5627123	RHO GTPases activate PAKs	21	5
																																				Reactome	R-HSA-390450	Folding of actin by CCT/TriC	10	4	0.4	0.00509843	0.0324391		BioCarta	g2pathway	cell cycle: g2/m checkpoint	21	5
																																				Reactome	R-HSA-174437	Removal of the Flap Intermediate from the C-strand	10	4	0.4	0.00509843	0.0324391		Wikipathways	WP2369	Histone Modifications	66	10
																																				Reactome	R-HSA-2980766	Nuclear Envelope Breakdown	51	10	0.196	0.00502838	0.0324391		PID	bard1pathway	BARD1 signaling events	29	6
																																				PharmGKB	PA165291507	Fluoropyrimidine Pathway, Pharmacodynamics	10	4	0.4	0.00509843	0.0324391
																																				PID	cmyb_pathway	C-MYB transcription factor network	85	14	0.165	0.00534047	0.0334895
																																				Reactome	R-HSA-176408	Regulation of APC/C activators between G1/S and early anaphase	36	8	0.222	0.00532751	0.0334895
																																				Reactome	R-HSA-76046	RNA Polymerase III Transcription Initiation	37	8	0.222	0.00532751	0.0334895
																																				Reactome	R-HSA-5357801	Programmed Cell Death	121	18	0.149	0.00530055	0.0334895
																																				Wikipathways	WP4320	The effect of progerin on the involved genes in Hutchinson-Gilford Progeria Syndrome	22	6	0.273	0.00533322	0.0334895
																																				Reactome	R-HSA-391251	Protein folding	103	16	0.155	0.00544878	0.0340705
																																				PID	bard1pathway	BARD1 signaling events	29	7	0.241	0.00556136	0.0346748
																																				BioCarta	pparapathway	mechanism of gene regulation by peroxisome proliferators via ppara	52	10	0.192	0.00580492	0.035885
																																				BioCarta	hswisnfpathway	chromatin remodeling by hswi/snf atp-dependent complexes	16	5	0.312	0.00579656	0.035885
																																				Reactome	R-HSA-156711	Polo-like kinase mediated events	16	5	0.312	0.00579656	0.035885
																																				HumanCyc	PWY-5686	UMP biosynthesis	2	2	1	0.00596553	0.0367734
																																				Reactome	R-HSA-69473	G2/M DNA damage checkpoint	96	15	0.158	0.00600618	0.0369194
																																				Reactome	R-HSA-4615885	SUMOylation of DNA replication proteins	37	8	0.216	0.00634684	0.0389034
																																				Reactome	R-HSA-427389	ERCC6 (CSB) and EHMT2 (G9a) positively regulate rRNA expression	79	13	0.167	0.00644048	0.0393666
																																				PID	myc_activpathway	Validated targets of C-MYC transcriptional activation	87	14	0.161	0.00658773	0.0401538
																																				BioCarta	mprpathway	how progesterone initiates the oocyte maturation	23	6	0.261	0.0067521	0.0410407
																																				Reactome	R-HSA-168271	Transport of Ribonucleoproteins into the Host Nucleus	30	7	0.233	0.00677993	0.041095
																																				NetPath	Pathway_AndrogenReceptor	AndrogenReceptor	143	20	0.14	0.00687238	0.0415397
																																				Reactome	R-HSA-380320	Recruitment of NuMA to mitotic centrosomes	79	13	0.165	0.00717913	0.0432736
																																				Reactome	R-HSA-390466	Chaperonin-mediated protein folding	97	15	0.155	0.0072932	0.0438398
																																				KEGG	path:hsa04114	Oocyte meiosis - Homo sapiens (human)	125	18	0.144	0.00744517	0.04463
																																				Reactome	R-HSA-77588	SLBP Dependent Processing of Replication-Dependent Histone Pre-mRNAs	11	4	0.364	0.00752657	0.0448707
																																				Reactome	R-HSA-2468052	Establishment of Sister Chromatid Cohesion	11	4	0.364	0.00752657	0.0448707
																																				SMPDB	SMP00343	Intracellular Signalling Through PGD2 receptor and Prostaglandin D2	6	3	0.5	0.00770308	0.0449381
																																				SMPDB	SMP00308	Dopamine Activation of Neurological Reward System	6	3	0.5	0.00770308	0.0449381
																																				SMPDB	SMP00445	Spermidine and Spermine Biosynthesis	6	3	0.5	0.00770308	0.0449381
																																				Reactome	R-HSA-6799990	Metal sequestration by antimicrobial proteins	6	3	0.5	0.00770308	0.0449381
																																				HumanCyc	METHIONINE-DEG1-PWY	methionine degradation	6	3	0.5	0.00770308	0.0449381
																																				Reactome	R-HSA-171319	Telomere Extension By Telomerase	6	3	0.5	0.00770308	0.0449381
																																				Wikipathways	WP2805	exRNA mechanism of action and biogenesis	6	3	0.5	0.00770308	0.0449381
																																				Reactome	R-HSA-176417	Phosphorylation of Emi1	6	3	0.5	0.00770308	0.0449381
																																				Wikipathways	WP138	Androgen receptor signaling pathway	89	14	0.157	0.00805728	0.0468787
																																				Reactome	R-HSA-176409	APC/C:Cdc20 mediated degradation of mitotic proteins	31	7	0.226	0.00818598	0.0473742
																																				Wikipathways	WP4204	Tumor suppressor activity of SMARCB1	31	7	0.226	0.00818598	0.0473742
																																				Reactome	R-HSA-174048	APC/C:Cdc20 mediated degradation of Cyclin B	24	6	0.25	0.0084256	0.0486316
																																				PID	pdgfrbpathway	PDGFR-beta signaling pathway	127	18	0.142	0.00875429	0.0503951
																																				Reactome	R-HSA-5693616	Presynaptic phase of homologous DNA pairing and strand exchange	39	8	0.205	0.00882057	0.0505094
																																				Reactome	R-HSA-390471	Association of TriC/CCT with target proteins during biosynthesis	39	8	0.205	0.00882057	0.0505094
																																				Reactome	R-HSA-5654738	Signaling by FGFR2	73	12	0.164	0.00967053	0.0552311
																																				Reactome	R-HSA-73777	RNA Polymerase I Chain Elongation	92	14	0.154	0.0097751	0.0556823
																																				Reactome	R-HSA-429914	Deadenylation-dependent mRNA decay	56	10	0.179	0.00988274	0.0561484
																																				BioCarta	plk3pathway	regulation of cell cycle progression by plk3	18	5	0.278	0.0099913	0.0564703
																																				Reactome	R-HSA-6804114	TP53 Regulates Transcription of Genes Involved in G2 Cell Cycle Arrest	18	5	0.278	0.0099913	0.0564703
[truncated: 3 more columns]

## Sheet: Comparison ALL DN Pathways
Source	External Pathway ID	Brain Down Pathways	# of Genes in Set	# of Observed Genes	Observed Genes/ Genes in Set	p-value	q-value		Source	External Pathway ID	Liver Down Pathways	# of Genes in Set	# of Observed Genes	Observed Genes/ Genes in Set	p-value	q-value		Source	External Pathway ID	Lung-435 Down Pathways	# of Genes in Set	# of Observed Genes	Observed Genes/ Genes in Set	p-value	q-value		Source	External Pathway ID	Spine Down Pathways	# of Genes in Set	# of Observed Genes	Observed Genes/ Genes in Set	p-value	q-value		Source	External Pathway ID	Lung-231 Down Pathways	# of Genes in Set	# of Observed Genes	Observed Genes/ Genes in Set	p-value	q-value		Source	External Pathway ID	Lymph Node Down Pathways	# of Genes in Set	# of Observed Genes
Reactome	R-HSA-1640170	Cell Cycle	564	94	0.167	8.52575e-17	1.93279e-13		Reactome	R-HSA-1640170	Cell Cycle	564	62	0.11	4.1e-10	7.73e-07		NetPath	Pathway_EGFR1	EGFR1	457	72	0.158	2.3281e-16	5.33601e-13		HumanCyc	PWY66-407	superpathway of conversion of glucose to acetyl CoA and entry into the TCA cycle	48	15	0.319	5.56197e-11	1.03119e-07		NetPath	Pathway_EGFR1	EGFR1	457	85	0.187	9.76199e-20	2.15349e-16		Reactome	R-HSA-1430728	Metabolism	1972	300
Reactome	R-HSA-69278	Cell Cycle, Mitotic	481	81	0.169	7.43413e-15	8.42658e-12		Wikipathways	WP4022	Pyrimidine metabolism	84	20	0.238	1.55e-09	1.12e-06		Reactome	R-HSA-381426	Regulation of Insulin-like Growth Factor (IGF) transport and uptake by Insulin-like Growth Factor Binding Proteins (IGFBPs)	127	32	0.254	1.59162e-13	1.82399e-10		HumanCyc	PWY66-400	glycolysis	25	11	0.458	2.20612e-10	2.04508e-07		Reactome	R-HSA-6798695	Neutrophil degranulation	490	81	0.167	7.25818e-16	8.00578e-13		Reactome	R-HSA-5653656	Vesicle-mediated transport	620	125
NetPath	Pathway_TNFalpha	TNFalpha	234	44	0.188	3.93119e-10	2.97067e-07		Reactome	R-HSA-389957	Prefoldin mediated transfer of substrate to CCT/TriC	28	12	0.429	1.79e-09	1.12e-06		Reactome	R-HSA-76002	Platelet activation, signaling and aggregation	260	47	0.181	3.47421e-13	2.6543e-10		Reactome	R-HSA-70171	Glycolysis	71	17	0.243	3.56653e-10	2.20411e-07		Reactome	R-HSA-1430728	Metabolism	1972	206	0.105	2.98642e-14	2.19602e-11		Reactome	R-HSA-199991	Membrane Trafficking	582	120
Wikipathways	WP4022	Pyrimidine metabolism	84	24	0.286	7.49211e-10	4.24615e-07		KEGG	path:hsa03050	Proteasome - Homo sapiens (human)	45	14	0.311	1.09e-08	5.14e-06		Reactome	R-HSA-76005	Response to elevated platelet cytosolic Ca2+	134	32	0.239	9.92734e-13	5.68836e-10		Reactome	R-HSA-71387	Metabolism of carbohydrates	264	32	0.122	2.06086e-09	9.55207e-07		Reactome	R-HSA-5653656	Vesicle-mediated transport	620	88	0.142	7.13625e-13	3.93564e-10		NetPath	Pathway_EGFR1	EGFR1	457	102
Reactome	R-HSA-69620	Cell Cycle Checkpoints	250	44	0.177	2.99994e-09	1.36017e-06		Reactome	R-HSA-389958	Cooperation of Prefoldin and TriC/CCT in actin and tubulin folding	33	12	0.364	1.68e-08	6.32e-06		Reactome	R-HSA-8957275	Post-translational protein phosphorylation	110	28	0.257	3.94279e-12	1.80737e-09		Reactome	R-HSA-70326	Glucose metabolism	91	18	0.2	3.17223e-09	1.17626e-06		Reactome	R-HSA-199991	Membrane Trafficking	582	82	0.141	6.87365e-12	3.03265e-09		KEGG	path:hsa04142	Lysosome - Homo sapiens (human)	123	45
PID	atr_pathway	ATR signaling pathway	37	15	0.405	5.52526e-09	1.56572e-06		Reactome	R-HSA-75035	Chk1/Chk2(Cds1) mediated inactivation of Cyclin B:Cdk1 complex	13	8	0.615	2.58e-08	8.1e-06		Reactome	R-HSA-392499	Metabolism of proteins	2008	178	0.089	7.85692e-12	3.00135e-09		INOH	None	Glycolysis Gluconeogenesis	46	13	0.289	4.32036e-09	1.33499e-06		Reactome	R-HSA-76005	Response to elevated platelet cytosolic Ca2+	134	33	0.246	1.06741e-11	3.9245e-09		Reactome	R-HSA-6798695	Neutrophil degranulation	490	101
Reactome	R-HSA-72766	Translation	310	50	0.163	4.45821e-09	1.56572e-06		Wikipathways	WP183	Proteasome Degradation	64	16	0.25	3.21e-08	8.64e-06		Reactome	R-HSA-114608	Platelet degranulation	129	30	0.233	1.05832e-11	3.46523e-09		Reactome	R-HSA-6798695	Neutrophil degranulation	490	45	0.093	7.59066e-09	2.01044e-06		Reactome	R-HSA-114608	Platelet degranulation	129	32	0.248	1.78632e-11	5.62946e-09		Reactome	R-HSA-71387	Metabolism of carbohydrates	264	65
Reactome	R-HSA-69618	Mitotic Spindle Checkpoint	113	27	0.239	5.09681e-09	1.56572e-06		KEGG	path:hsa00240	Pyrimidine metabolism - Homo sapiens (human)	101	20	0.198	4.51e-08	1.06e-05		Reactome	R-HSA-109582	Hemostasis	668	78	0.117	1.47118e-10	4.21494e-08		Reactome	R-HSA-140875	Common Pathway of Fibrin Clot Formation	22	9	0.409	3.45699e-08	8.01158e-06		Wikipathways	WP2005	miR-targeted genes in muscle cell - TarBase	400	62	0.155	5.75592e-11	1.5872e-08		Reactome	R-HSA-446203	Asparagine N-linked glycosylation	286	66
KEGG	path:hsa00240	Pyrimidine metabolism - Homo sapiens (human)	101	25	0.248	8.71031e-09	2.19403e-06		Reactome	R-HSA-390450	Folding of actin by CCT/TriC	10	7	0.7	5.58e-08	1.17e-05		KEGG	path:hsa04510	Focal adhesion - Homo sapiens (human)	199	35	0.176	8.25308e-10	2.10178e-07		Wikipathways	WP534	Glycolysis and Gluconeogenesis	45	12	0.267	4.64738e-08	9.57359e-06		Reactome	R-HSA-8957275	Post-translational protein phosphorylation	110	28	0.257	1.36118e-10	3.33639e-08		Reactome	R-HSA-8957275	Post-translational protein phosphorylation	110	37
PID	plk1_pathway	PLK1 signaling events	44	16	0.364	1.10524e-08	2.26387e-06		PID	betacatenin_nuc_pathway	Regulation of nuclear beta catenin signaling and target gene transcription	80	17	0.212	1.58e-07	2.46e-05		Reactome	R-HSA-6798695	Neutrophil degranulation	490	61	0.126	1.03034e-09	2.36154e-07		Wikipathways	WP4277	Glycolysis Pathway D (2)	23	9	0.391	5.49695e-08	1.01913e-05		Reactome	R-HSA-168249	Innate Immune System	1077	121	0.114	1.67342e-10	3.69156e-08		Reactome	R-HSA-381426	Regulation of Insulin-like Growth Factor (IGF) transport and uptake by Insulin-like Growth Factor Binding Proteins (IGFBPs)	127	39
Reactome	R-HSA-68882	Mitotic Anaphase	140	30	0.214	1.12099e-08	2.26387e-06		Reactome	R-HSA-69278	Cell Cycle, Mitotic	481	50	0.104	1.32e-07	2.46e-05		Wikipathways	WP306	Focal Adhesion	198	33	0.167	1.01829e-08	2.12174e-06		Reactome	R-HSA-168249	Innate Immune System	1077	73	0.069	8.97731e-08	1.51308e-05		Wikipathways	WP2002	miR-targeted genes in epithelium - TarBase	333	53	0.159	5.65418e-10	1.13392e-07		Reactome	R-HSA-168249	Innate Immune System	1077	161
Reactome	R-HSA-2555396	Mitotic Metaphase and Anaphase	141	30	0.213	1.33418e-08	2.26387e-06		Reactome	R-HSA-72766	Translation	310	37	0.121	1.7e-07	2.46e-05		KEGG	path:hsa05205	Proteoglycans in cancer - Homo sapiens (human)	201	33	0.164	1.49371e-08	2.85298e-06		KEGG	path:hsa00010	Glycolysis / Gluconeogenesis - Homo sapiens (human)	68	14	0.206	1.2349e-07	1.83606e-05		Reactome	R-HSA-381426	Regulation of Insulin-like Growth Factor (IGF) transport and uptake by Insulin-like Growth Factor Binding Proteins (IGFBPs)	127	29	0.23	1.07282e-09	1.97219e-07		Reactome	R-HSA-76005	Response to elevated platelet cytosolic Ca2+	134	38
Reactome	R-HSA-141444	Amplification of signal from unattached kinetochores via a MAD2 inhibitory signal	96	24	0.25	1.39807e-08	2.26387e-06		Reactome	R-HSA-6805567	Keratinization	129	22	0.171	1.6e-07	2.46e-05		Reactome	R-HSA-597592	Post-translational protein modification	1383	123	0.089	2.75252e-08	4.85291e-06		HumanCyc	PWY66-399	gluconeogenesis	26	9	0.36	1.28742e-07	1.83606e-05		Wikipathways	WP197	Cholesterol Biosynthesis Pathway	15	10	0.667	2.46043e-09	4.17516e-07		Wikipathways	WP2002	miR-targeted genes in epithelium - TarBase	333	67
Reactome	R-HSA-141424	Amplification of signal from the kinetochores	96	24	0.25	1.39807e-08	2.26387e-06		Reactome	R-HSA-392499	Metabolism of proteins	2008	142	0.071	2.13e-07	2.87e-05		PID	integrin3_pathway	Beta3 integrin cell surface interactions	44	14	0.318	5.14973e-08	6.55733e-06		Wikipathways	WP231	TNF alpha Signaling Pathway	93	16	0.172	2.18554e-07	2.89427e-05		KEGG	path:hsa04142	Lysosome - Homo sapiens (human)	123	28	0.228	2.71122e-09	4.2721e-07		Reactome	R-HSA-114608	Platelet degranulation	129	36
Reactome	R-HSA-68877	Mitotic Prometaphase	186	35	0.188	2.42895e-08	3.63636e-06		PID	nfat_3pathway	Role of Calcineurin-dependent NFAT signaling in lymphocytes	56	14	0.25	2.33e-07	2.94e-05		SMPDB	SMP00275	Ardeparin Action Pathway	21	10	0.476	4.91825e-08	6.55733e-06		Reactome	R-HSA-109582	Hemostasis	668	51	0.076	4.02235e-07	3.55116e-05		Reactome	R-HSA-71387	Metabolism of carbohydrates	264	44	0.167	3.54995e-09	5.22079e-07		Wikipathways	WP2005	miR-targeted genes in muscle cell - TarBase	400	75
Reactome	R-HSA-2467813	Separation of Sister Chromatids	129	28	0.217	2.56647e-08	3.63636e-06		Reactome	R-HSA-69620	Cell Cycle Checkpoints	250	32	0.129	2.74e-07	3.23e-05		SMPDB	SMP00274	Heparin Action Pathway	21	10	0.476	4.91825e-08	6.55733e-06		Reactome	R-HSA-76005	Response to elevated platelet cytosolic Ca2+	134	19	0.142	3.84321e-07	3.55116e-05		Wikipathways	WP2004	miR-targeted genes in lymphocytes - TarBase	489	66	0.135	5.23892e-09	7.22316e-07		Wikipathways	WP2004	miR-targeted genes in lymphocytes - TarBase	489	86
Reactome	R-HSA-5663220	RHO GTPases Activate Formins	123	27	0.22	3.53814e-08	4.71821e-06		PID	insulin_glucose_pathway	Insulin-mediated glucose transport	29	10	0.345	4.78e-07	5.01e-05		SMPDB	SMP00273	Fondaparinux Action Pathway	21	10	0.476	4.91825e-08	6.55733e-06		PID	integrin3_pathway	Beta3 integrin cell surface interactions	44	11	0.25	3.49614e-07	3.55116e-05		Reactome	R-HSA-76002	Platelet activation, signaling and aggregation	260	43	0.165	7.65356e-09	9.93162e-07		KEGG	path:hsa00010	Glycolysis / Gluconeogenesis - Homo sapiens (human)	68	24
Reactome	R-HSA-5419276	Mitochondrial translation termination	89	22	0.25	5.58902e-08	6.09827e-06		Wikipathways	WP2002	miR-targeted genes in epithelium - TarBase	333	38	0.114	4.72e-07	5.01e-05		SMPDB	SMP00272	Enoxaparin Action Pathway	21	10	0.476	4.91825e-08	6.55733e-06		SMPDB	SMP00275	Ardeparin Action Pathway	21	8	0.381	3.95908e-07	3.55116e-05		Reactome	R-HSA-556833	Metabolism of lipids	664	80	0.121	1.65318e-08	1.3416e-06		INOH	None	Glycolysis Gluconeogenesis	46	19
Reactome	R-HSA-5389840	Mitochondrial translation elongation	89	22	0.25	5.58902e-08	6.09827e-06		NetPath	Pathway_Alpha6Beta4Integrin	Alpha6Beta4Integrin	71	15	0.211	9.15e-07	9.09e-05		PID	vegfr1_2_pathway	Signaling events mediated by VEGFR1 and VEGFR2	68	17	0.25	1.05034e-07	1.26704e-05		SMPDB	SMP00274	Heparin Action Pathway	21	8	0.381	3.95908e-07	3.55116e-05		Wikipathways	WP357	Fatty Acid Biosynthesis	22	11	0.5	2.55427e-08	1.3416e-06		Wikipathways	WP197	Cholesterol Biosynthesis Pathway	15	11
Reactome	R-HSA-5368286	Mitochondrial translation initiation	89	22	0.25	5.58902e-08	6.09827e-06		NetPath	Pathway_EGFR1	EGFR1	457	46	0.101	9.99e-07	9.42e-05		Reactome	R-HSA-1266738	Developmental Biology	620	66	0.107	1.56253e-07	1.70539e-05		SMPDB	SMP00273	Fondaparinux Action Pathway	21	8	0.381	3.95908e-07	3.55116e-05		SMPDB	SMP00095	Alendronate Action Pathway	22	11	0.5	2.55427e-08	1.3416e-06		Reactome	R-HSA-556833	Metabolism of lipids	664	105
Reactome	R-HSA-913531	Interferon Signaling	158	31	0.196	5.64904e-08	6.09827e-06		INOH	None	Hedgehog	72	15	0.208	1.11e-06	9.94e-05		Reactome	R-HSA-390450	Folding of actin by CCT/TriC	10	7	0.7	1.55526e-07	1.70539e-05		SMPDB	SMP00272	Enoxaparin Action Pathway	21	8	0.381	3.95908e-07	3.55116e-05		SMPDB	SMP00112	Risedronate Action Pathway	22	11	0.5	2.55427e-08	1.3416e-06		Reactome	R-HSA-421837	Clathrin derived vesicle budding	72	24
Reactome	R-HSA-453279	Mitotic G1-G1/S phases	104	24	0.231	7.39475e-08	7.61996e-06		INOH	None	IL-1 NFkB	64	14	0.219	1.35e-06	0.000116098		BioCarta	fibrinolysispathway	fibrinolysis pathway	14	8	0.571	1.82731e-07	1.90373e-05		Reactome	R-HSA-390450	Folding of actin by CCT/TriC	10	6	0.6	4.23529e-07	3.56919e-05		SMPDB	SMP00117	Pamidronate Action Pathway	22	11	0.5	2.55427e-08	1.3416e-06		Reactome	R-HSA-199992	trans-Golgi Network Vesicle Budding	72	24
Reactome	R-HSA-909733	Interferon alpha/beta signaling	70	19	0.271	1.09363e-07	1.07794e-05		Reactome	R-HSA-8951664	Neddylation	235	29	0.124	2.1e-06	0.000172461		NetPath	Pathway_TNFalpha	TNFalpha	234	34	0.145	1.9731e-07	1.96623e-05		KEGG	path:hsa05230	Central carbon metabolism in cancer - Homo sapiens (human)	65	13	0.2	4.98598e-07	4.01913e-05		SMPDB	SMP00107	Zoledronate Action Pathway	22	11	0.5	2.55427e-08	1.3416e-06		Wikipathways	WP1946	Cori Cycle	16	11
Reactome	R-HSA-5368287	Mitochondrial translation	95	22	0.234	1.97591e-07	1.79176e-05		Reactome	R-HSA-111447	Activation of BAD and translocation to mitochondria	15	7	0.467	2.43e-06	0.000176096		KEGG	path:hsa04611	Platelet activation - Homo sapiens (human)	123	23	0.187	2.1103e-07	2.01534e-05		Reactome	R-HSA-381426	Regulation of Insulin-like Growth Factor (IGF) transport and uptake by Insulin-like Growth Factor Binding Proteins (IGFBPs)	127	18	0.143	6.9496e-07	5.24461e-05		SMPDB	SMP00079	Ibandronate Action Pathway	22	11	0.5	2.55427e-08	1.3416e-06		KEGG	path:hsa00520	Amino sugar and nucleotide sugar metabolism - Homo sapiens (human)	48	19
Reactome	R-HSA-2500257	Resolution of Sister Chromatid Cohesion	109	24	0.22	1.90481e-07	1.79176e-05		Reactome	R-HSA-5628897	TP53 Regulates Metabolic Genes	86	16	0.186	2.4e-06	0.000176096		BioCarta	eif4pathway	regulation of eif-4e and p70s6 kinase	25	10	0.4	3.72501e-07	2.10843e-05		Wikipathways	WP1946	Cori Cycle	16	7	0.438	7.07202e-07	5.24461e-05		SMPDB	SMP00082	Simvastatin Action Pathway	22	11	0.5	2.55427e-08	1.3416e-06		KEGG	path:hsa04216	Ferroptosis - Homo sapiens (human)	40	17
Reactome	R-HSA-68886	M Phase	340	49	0.145	2.99514e-07	2.61153e-05		Reactome	R-HSA-69206	G1/S Transition	76	15	0.197	2.28e-06	0.000176096		Wikipathways	WP3888	VEGFA-VEGFR2 Signaling Pathway	236	34	0.144	2.42597e-07	2.10843e-05		PID	vegfr1_2_pathway	Signaling events mediated by VEGFR1 and VEGFR2	68	13	0.191	8.61878e-07	6.14586e-05		SMPDB	SMP00509	Hyper-IgD syndrome	22	11	0.5	2.55427e-08	1.3416e-06		Wikipathways	WP4313	Ferroptosis	40	17
NetPath	Pathway_EGFR1	EGFR1	457	60	0.132	3.76688e-07	3.16278e-05		PID	p38_mk2pathway	p38 signaling mediated by MAPKAP kinases	21	8	0.381	2.9e-06	0.000202772		PID	integrin1_pathway	Beta1 integrin cell surface interactions	66	16	0.242	3.93076e-07	2.10843e-05		Reactome	R-HSA-76002	Platelet activation, signaling and aggregation	260	27	0.104	9.78442e-07	6.55341e-05		SMPDB	SMP00508	Cholesteryl ester storage disease	22	11	0.5	2.55427e-08	1.3416e-06		Reactome	R-HSA-168256	Immune System	1840	229
Reactome	R-HSA-69206	G1/S Transition	76	19	0.25	4.47807e-07	3.62564e-05		INOH	None	TLR NFkB	69	14	0.203	3.51e-06	0.0002284		SMPDB	SMP00586	Coagulation	20	9	0.45	4.32357e-07	2.10843e-05		Reactome	R-HSA-114608	Platelet degranulation	129	18	0.14	9.89728e-07	6.55341e-05		SMPDB	SMP00319	Lysosomal Acid Lipase Deficiency (Wolman Disease)	22	11	0.5	2.55427e-08	1.3416e-06		HumanCyc	PWY66-399	gluconeogenesis	26	13
Reactome	R-HSA-390450	Folding of actin by CCT/TriC	10	7	0.7	6.20113e-07	4.84757e-05		INOH	None	Pyrimidine nucleotides nucleosides metabolism	51	12	0.235	3.42e-06	0.0002284		SMPDB	SMP00655	Phenindione Action Pathway	20	9	0.45	4.32357e-07	2.10843e-05		Reactome	R-HSA-1430728	Metabolism	1972	108	0.055	4.04437e-06	0.000150442		SMPDB	SMP00510	Mevalonic aciduria	22	11	0.5	2.55427e-08	1.3416e-06		Reactome	R-HSA-70263	Gluconeogenesis	35	15
PID	fanconi_pathway	Fanconi anemia pathway	46	14	0.304	1.13502e-06	8.57699e-05		Wikipathways	WP4100	Gene and protein expression by JAK-STAT signaling after Interleukin-12 stimulation	36	10	0.278	4.49e-06	0.000282359		SMPDB	SMP00656	Dicoumarol Action Pathway	20	9	0.45	4.32357e-07	2.10843e-05		Reactome	R-HSA-168898	Toll-Like Receptors Cascades	154	19	0.123	3.29912e-06	0.000150442		SMPDB	SMP00511	Wolman disease	22	11	0.5	2.55427e-08	1.3416e-06		Wikipathways	WP357	Fatty Acid Biosynthesis	22	12
Reactome	R-HSA-1169408	ISG15 antiviral mechanism	30	11	0.367	2.04429e-06	0.000144825		Reactome	R-HSA-5689603	UCH proteinases	102	17	0.167	5.62e-06	0.000342113		SMPDB	SMP00268	Warfarin Action Pathway	20	9	0.45	4.32357e-07	2.10843e-05		Reactome	R-HSA-450294	MAP kinase activation	65	12	0.185	3.35151e-06	0.000150442		SMPDB	SMP00389	Smith-Lemli-Opitz Syndrome (SLOS)	22	11	0.5	2.55427e-08	1.3416e-06		Reactome	R-HSA-70221	Glycogen breakdown (glycogenolysis)	16	10
Reactome	R-HSA-1169410	Antiviral mechanism by IFN-stimulated genes	30	11	0.367	2.04429e-06	0.000144825		Reactome	R-HSA-391251	Protein folding	103	17	0.165	6.44e-06	0.000363975		SMPDB	SMP00269	Acenocoumarol Action Pathway	20	9	0.45	4.32357e-07	2.10843e-05		Reactome	R-HSA-448424	Interleukin-17 signaling	65	12	0.185	3.35151e-06	0.000150442		SMPDB	SMP00388	Chondrodysplasia Punctata II, X Linked Dominant (CDPX2)	22	11	0.5	2.55427e-08	1.3416e-06		Reactome	R-HSA-76002	Platelet activation, signaling and aggregation	260	50
Wikipathways	WP1858	Mitotic G1-G1-S phases	20	9	0.45	2.35765e-06	0.000161963		INOH	None	TLR p38	63	13	0.206	6.43e-06	0.000363975		SMPDB	SMP00271	Phenprocoumon Action Pathway	20	9	0.45	4.32357e-07	2.10843e-05		SMPDB	SMP00586	Coagulation	20	7	0.35	4.21953e-06	0.000150442		SMPDB	SMP00387	CHILD Syndrome	22	11	0.5	2.55427e-08	1.3416e-06		HumanCyc	PWY66-400	glycolysis	25	12
Wikipathways	WP2002	miR-targeted genes in epithelium - TarBase	333	46	0.138	2.4902e-06	0.000166038		Reactome	R-HSA-180786	Extension of Telomeres	30	9	0.3	6.75e-06	0.000363975		SMPDB	SMP00270	Dicumarol Action Pathway	20	9	0.45	4.32357e-07	2.10843e-05		SMPDB	SMP00655	Phenindione Action Pathway	20	7	0.35	4.21953e-06	0.000150442		SMPDB	SMP00386	Desmosterolosis	22	11	0.5	2.55427e-08	1.3416e-06		Reactome	R-HSA-983170	Antigen Presentation: Folding, assembly and peptide loading of class I MHC	24	12
Reactome	R-HSA-392499	Metabolism of proteins	2008	184	0.092	2.7117e-06	0.000175641		HumanCyc	PWY-7200	superpathway of pyrimidine deoxyribonucleoside salvage	17	7	0.412	6.75e-06	0.000363975		SMPDB	SMP00277	Bivalirudin Action Pathway	20	9	0.45	4.32357e-07	2.10843e-05		SMPDB	SMP00656	Dicoumarol Action Pathway	20	7	0.35	4.21953e-06	0.000150442		SMPDB	SMP00209	Hypercholesterolemia	22	11	0.5	2.55427e-08	1.3416e-06		Wikipathways	WP4290	Metabolic reprogramming in colon cancer	42	16
Reactome	R-HSA-76005	Response to elevated platelet cytosolic Ca2+	134	25	0.187	2.83009e-06	0.000178217		Wikipathways	WP2004	miR-targeted genes in lymphocytes - TarBase	489	46	0.094	7.07e-06	0.000370521		SMPDB	SMP00276	Argatroban Action Pathway	20	9	0.45	4.32357e-07	2.10843e-05		SMPDB	SMP00268	Warfarin Action Pathway	20	7	0.35	4.21953e-06	0.000150442		SMPDB	SMP00023	Steroid Biosynthesis	22	11	0.5	2.55427e-08	1.3416e-06		Reactome	R-HSA-446219	Synthesis of substrates in N-glycan biosythesis	63	20
KEGG	path:hsa05160	Hepatitis C - Homo sapiens (human)	155	27	0.174	4.49394e-06	0.000208895		Reactome	R-HSA-453279	Mitotic G1-G1/S phases	104	17	0.163	7.36e-06	0.000375614		SMPDB	SMP00279	Ximelagatran Action Pathway	20	9	0.45	4.32357e-07	2.10843e-05		SMPDB	SMP00269	Acenocoumarol Action Pathway	20	7	0.35	4.21953e-06	0.000150442		SMPDB	SMP00089	Pravastatin Action Pathway	22	11	0.5	2.55427e-08	1.3416e-06		Wikipathways	WP4018	Pathways in clear cell renal cell carcinoma	86	24
Wikipathways	WP2004	miR-targeted genes in lymphocytes - TarBase	489	60	0.123	4.15288e-06	0.000208895		Reactome	R-HSA-156590	Glutathione conjugation	39	10	0.263	7.66e-06	0.000380379		SMPDB	SMP00278	Lepirudin Action Pathway	20	9	0.45	4.32357e-07	2.10843e-05		SMPDB	SMP00271	Phenprocoumon Action Pathway	20	7	0.35	4.21953e-06	0.000150442		SMPDB	SMP00131	Atorvastatin Action Pathway	22	11	0.5	2.55427e-08	1.3416e-06		KEGG	path:hsa04141	Protein processing in endoplasmic reticulum - Homo sapiens (human)	165	36
Reactome	R-HSA-69275	G2/M Transition	137	25	0.182	4.28675e-06	0.000208895		KEGG	path:hsa00480	Glutathione metabolism - Homo sapiens (human)	56	12	0.214	9.66e-06	0.000467483		SMPDB	SMP00286	Aminocaproic Acid Action Pathway	20	9	0.45	4.32357e-07	2.10843e-05		SMPDB	SMP00270	Dicumarol Action Pathway	20	7	0.35	4.21953e-06	0.000150442		SMPDB	SMP00092	Rosuvastatin Action Pathway	22	11	0.5	2.55427e-08	1.3416e-06		Reactome	R-HSA-948021	Transport to the Golgi and subsequent modification	168	36
Reactome	R-HSA-453274	Mitotic G2-G2/M phases	139	25	0.18	5.60832e-06	0.000208895		INOH	None	IL-1 p38	66	13	0.197	1.1e-05	0.000519353		SMPDB	SMP00287	Tranexamic Acid Action Pathway	20	9	0.45	4.32357e-07	2.10843e-05		SMPDB	SMP00277	Bivalirudin Action Pathway	20	7	0.35	4.21953e-06	0.000150442		SMPDB	SMP00099	Lovastatin Action Pathway	22	11	0.5	2.55427e-08	1.3416e-06		Reactome	R-HSA-70326	Glucose metabolism	91	24
Reactome	R-HSA-114608	Platelet degranulation	129	24	0.186	4.68538e-06	0.000208895		Reactome	R-HSA-1445148	Translocation of GLUT4 to the plasma membrane	32	9	0.281	1.22e-05	0.00055931		SMPDB	SMP00284	Urokinase Action Pathway	20	9	0.45	4.32357e-07	2.10843e-05		SMPDB	SMP00276	Argatroban Action Pathway	20	7	0.35	4.21953e-06	0.000150442		SMPDB	SMP00111	Cerivastatin Action Pathway	22	11	0.5	2.55427e-08	1.3416e-06		Reactome	R-HSA-446193	Biosynthesis of the N-glycan precursor (dolichol lipid-linked oligosaccharide, LLO) and transfer to a nascent protein	78	22
Wikipathways	WP2446	Retinoblastoma Gene in Cancer	89	19	0.213	5.75391e-06	0.000208895		INOH	None	Notch	79	14	0.179	1.57e-05	0.000703515		SMPDB	SMP00285	Reteplase Action Pathway	20	9	0.45	4.32357e-07	2.10843e-05		SMPDB	SMP00279	Ximelagatran Action Pathway	20	7	0.35	4.21953e-06	0.000150442		SMPDB	SMP00119	Fluvastatin Action Pathway	22	11	0.5	2.55427e-08	1.3416e-06		Reactome	R-HSA-8982491	Glycogen metabolism	22	11
SMPDB	SMP00082	Simvastatin Action Pathway	22	9	0.409	6.17379e-06	0.000208895		Reactome	R-HSA-8963898	Plasma lipoprotein assembly	19	7	0.368	1.61e-05	0.000705622		SMPDB	SMP00282	Streptokinase Action Pathway	20	9	0.45	4.32357e-07	2.10843e-05		SMPDB	SMP00278	Lepirudin Action Pathway	20	7	0.35	4.21953e-06	0.000150442		Reactome	R-HSA-446203	Asparagine N-linked glycosylation	286	44	0.154	4.26785e-08	2.18951e-06		SMPDB	SMP00095	Alendronate Action Pathway	22	11
SMPDB	SMP00509	Hyper-IgD syndrome	22	9	0.409	6.17379e-06	0.000208895		Reactome	R-HSA-8953854	Metabolism of RNA	586	51	0.087	1.79e-05	0.000747204		SMPDB	SMP00283	Tenecteplase Action Pathway	20	9	0.45	4.32357e-07	2.10843e-05		SMPDB	SMP00286	Aminocaproic Acid Action Pathway	20	7	0.35	4.21953e-06	0.000150442		Reactome	R-HSA-168256	Immune System	1840	168	0.092	3.32958e-07	1.66933e-05		SMPDB	SMP00112	Risedronate Action Pathway	22	11
SMPDB	SMP00508	Cholesteryl ester storage disease	22	9	0.409	6.17379e-06	0.000208895		KEGG	path:hsa00983	Drug metabolism - other enzymes - Homo sapiens (human)	79	14	0.177	1.82e-05	0.000747204		SMPDB	SMP00280	Alteplase Action Pathway	20	9	0.45	4.32357e-07	2.10843e-05		SMPDB	SMP00287	Tranexamic Acid Action Pathway	20	7	0.35	4.21953e-06	0.000150442		Reactome	R-HSA-421837	Clathrin derived vesicle budding	72	18	0.25	4.22006e-07	2.02379e-05		SMPDB	SMP00117	Pamidronate Action Pathway	22	11
SMPDB	SMP00319	Lysosomal Acid Lipase Deficiency (Wolman Disease)	22	9	0.409	6.17379e-06	0.000208895		Reactome	R-HSA-1430728	Metabolism	1972	131	0.067	1.79e-05	0.000747204		SMPDB	SMP00281	Anistreplase Action Pathway	20	9	0.45	4.32357e-07	2.10843e-05		SMPDB	SMP00284	Urokinase Action Pathway	20	7	0.35	4.21953e-06	0.000150442		Reactome	R-HSA-199992	trans-Golgi Network Vesicle Budding	72	18	0.25	4.22006e-07	2.02379e-05		SMPDB	SMP00107	Zoledronate Action Pathway	22	11
SMPDB	SMP00510	Mevalonic aciduria	22	9	0.409	6.17379e-06	0.000208895		PID	lkb1_pathway	LKB1 signaling events	43	10	0.233	2.51e-05	0.000909368		SMPDB	SMP00288	Aprotinin Action Pathway	20	9	0.45	4.32357e-07	2.10843e-05		SMPDB	SMP00285	Reteplase Action Pathway	20	7	0.35	4.21953e-06	0.000150442		INOH	None	Glycolysis Gluconeogenesis	46	14	0.311	4.50962e-07	2.11665e-05		SMPDB	SMP00079	Ibandronate Action Pathway	22	11
SMPDB	SMP00511	Wolman disease	22	9	0.409	6.17379e-06	0.000208895		Reactome	R-HSA-68877	Mitotic Prometaphase	186	23	0.124	2.45e-05	0.000909368		PID	syndecan_4_pathway	Syndecan-4-mediated signaling events	32	11	0.344	5.86169e-07	2.79896e-05		SMPDB	SMP00282	Streptokinase Action Pathway	20	7	0.35	4.21953e-06	0.000150442		KEGG	path:hsa04216	Ferroptosis - Homo sapiens (human)	40	13	0.325	6.60733e-07	2.97465e-05		SMPDB	SMP00082	Simvastatin Action Pathway	22	11
SMPDB	SMP00389	Smith-Lemli-Opitz Syndrome (SLOS)	22	9	0.409	6.17379e-06	0.000208895		KEGG	path:hsa04114	Oocyte meiosis - Homo sapiens (human)	125	18	0.144	2.43e-05	0.000909368		Reactome	R-HSA-168249	Innate Immune System	1077	96	0.09	7.67152e-07	3.58839e-05		SMPDB	SMP00283	Tenecteplase Action Pathway	20	7	0.35	4.21953e-06	0.000150442		Wikipathways	WP4313	Ferroptosis	40	13	0.325	6.60733e-07	2.97465e-05		SMPDB	SMP00509	Hyper-IgD syndrome	22	11
SMPDB	SMP00388	Chondrodysplasia Punctata II, X Linked Dominant (CDPX2)	22	9	0.409	6.17379e-06	0.000208895		Reactome	R-HSA-6781827	Transcription-Coupled Nucleotide Excision Repair (TC-NER)	81	14	0.173	2.45e-05	0.000909368		KEGG	path:hsa04610	Complement and coagulation cascades - Homo sapiens (human)	79	17	0.215	1.05573e-06	4.83944e-05		SMPDB	SMP00280	Alteplase Action Pathway	20	7	0.35	4.21953e-06	0.000150442		Wikipathways	WP2006	miR-targeted genes in squamous cell - TarBase	158	28	0.177	7.6598e-07	3.3795e-05		SMPDB	SMP00508	Cholesteryl ester storage disease	22	11
SMPDB	SMP00387	CHILD Syndrome	22	9	0.409	6.17379e-06	0.000208895		Reactome	R-HSA-6814122	Cooperation of PDCL (PhLP1) and TRiC/CCT in G-protein beta folding	43	10	0.233	2.51e-05	0.000909368		NetPath	Pathway_Alpha6Beta4Integrin	Alpha6Beta4Integrin	71	16	0.225	1.13602e-06	5.10542e-05		SMPDB	SMP00281	Anistreplase Action Pathway	20	7	0.35	4.21953e-06	0.000150442		Wikipathways	WP3888	VEGFA-VEGFR2 Signaling Pathway	236	36	0.153	9.74325e-07	4.21443e-05		SMPDB	SMP00319	Lysosomal Acid Lipase Deficiency (Wolman Disease)	22	11
SMPDB	SMP00386	Desmosterolosis	22	9	0.409	6.17379e-06	0.000208895		HumanCyc	PWY-7199	pyrimidine deoxyribonucleosides salvage	5	4	0.8	2.42e-05	0.000909368		KEGG	path:hsa04910	Insulin signaling pathway - Homo sapiens (human)	137	23	0.168	1.5367e-06	6.77332e-05		SMPDB	SMP00288	Aprotinin Action Pathway	20	7	0.35	4.21953e-06	0.000150442		HumanCyc	PWY66-5	superpathway of cholesterol biosynthesis	25	10	0.4	1.48438e-06	6.06397e-05		SMPDB	SMP00510	Mevalonic aciduria	22	11
SMPDB	SMP00209	Hypercholesterolemia	22	9	0.409	6.17379e-06	0.000208895		Reactome	R-HSA-69242	S Phase	103	16	0.155	2.63e-05	0.000935722		Reactome	R-HSA-8951664	Neddylation	235	32	0.137	1.76123e-06	7.61648e-05		KEGG	path:hsa04610	Complement and coagulation cascades - Homo sapiens (human)	79	13	0.165	5.02892e-06	0.000175917		Reactome	R-HSA-191273	Cholesterol biosynthesis	25	10	0.4	1.48438e-06	6.06397e-05		SMPDB	SMP00511	Wolman disease	22	11
SMPDB	SMP00023	Steroid Biosynthesis	22	9	0.409	6.17379e-06	0.000208895		PID	pi3kciaktpathway	Class I PI3K signaling events mediated by Akt	35	9	0.257	2.69e-05	0.000940689		Wikipathways	WP272	Blood Clotting Cascade	23	9	0.391	1.81082e-06	7.68591e-05		BioCarta	fibrinolysispathway	fibrinolysis pathway	14	6	0.429	5.34441e-06	0.000183491		HumanCyc	PWY66-399	gluconeogenesis	26	10	0.4	1.48438e-06	6.06397e-05		SMPDB	SMP00389	Smith-Lemli-Opitz Syndrome (SLOS)	22	11
SMPDB	SMP00089	Pravastatin Action Pathway	22	9	0.409	6.17379e-06	0.000208895		INOH	None	insulin Mam	82	14	0.171	2.82e-05	0.000953249		Reactome	R-HSA-69278	Cell Cycle, Mitotic	481	52	0.108	2.14075e-06	8.9211e-05		Reactome	R-HSA-140877	Formation of Fibrin Clot (Clotting Cascade)	39	9	0.231	8.46694e-06	0.000285413		Wikipathways	WP2706	Activation of gene expression by SREBF (SREBP)	20	9	0.45	1.53277e-06	6.14779e-05		SMPDB	SMP00388	Chondrodysplasia Punctata II, X Linked Dominant (CDPX2)	22	11
SMPDB	SMP00131	Atorvastatin Action Pathway	22	9	0.409	6.17379e-06	0.000208895		INOH	None	TLR JNK	62	12	0.194	2.88e-05	0.000953249		Wikipathways	WP231	TNF alpha Signaling Pathway	93	18	0.194	2.61822e-06	0.00010716		Reactome	R-HSA-8957275	Post-translational protein phosphorylation	110	15	0.138	9.39008e-06	0.000310879		Wikipathways	WP3925	Amino Acid metabolism	91	19	0.209	3.84676e-06	0.000151535		SMPDB	SMP00387	CHILD Syndrome	22	11
SMPDB	SMP00092	Rosuvastatin Action Pathway	22	9	0.409	6.17379e-06	0.000208895		INOH	None	IL-1 JNK	62	12	0.194	2.88e-05	0.000953249		INOH	None	Integrin	124	21	0.169	3.77032e-06	0.000151606		INOH	None	Citrate cycle	32	8	0.25	1.43598e-05	0.000467072		Reactome	R-HSA-109582	Hemostasis	668	73	0.109	3.92646e-06	0.000151961		SMPDB	SMP00386	Desmosterolosis	22	11
SMPDB	SMP00099	Lovastatin Action Pathway	22	9	0.409	6.17379e-06	0.000208895		Reactome	R-HSA-15869	Metabolism of nucleotides	105	16	0.152	3.36e-05	0.00109161		Reactome	R-HSA-6802946	Signaling by moderate kinase activity BRAF mutants	38	11	0.289	4.03391e-06	0.000156707		Wikipathways	WP4290	Metabolic reprogramming in colon cancer	42	9	0.214	1.61624e-05	0.000516638		Wikipathways	WP4281	Cholesterol biosynthesis, regulation and transport	9	6	0.667	4.81354e-06	0.000183081		SMPDB	SMP00209	Hypercholesterolemia	22	11
SMPDB	SMP00111	Cerivastatin Action Pathway	22	9	0.409	6.17379e-06	0.000208895		Reactome	R-HSA-194315	Signaling by Rho GTPases	435	40	0.093	3.64e-05	0.00114444		Reactome	R-HSA-6802955	Paradoxical activation of RAF signaling by kinase inactive BRAF	38	11	0.289	4.03391e-06	0.000156707		EHMN	Glycolysis and Gluconeogenesis	Glycolysis and Gluconeogenesis	67	11	0.167	2.37127e-05	0.000709087		KEGG	path:hsa04140	Autophagy - animal - Homo sapiens (human)	128	23	0.18	5.76351e-06	0.000215497		SMPDB	SMP00023	Steroid Biosynthesis	22	11
SMPDB	SMP00119	Fluvastatin Action Pathway	22	9	0.409	6.17379e-06	0.000208895		Wikipathways	WP2005	miR-targeted genes in muscle cell - TarBase	400	38	0.095	3.61e-05	0.00114444		PID	reg_gr_pathway	Glucocorticoid receptor regulatory network	80	16	0.2	6.01024e-06	0.000225828		PID	integrin1_pathway	Beta1 integrin cell surface interactions	66	11	0.167	2.37127e-05	0.000709087		Reactome	R-HSA-8978868	Fatty acid metabolism	189	29	0.157	6.34637e-06	0.00022951		SMPDB	SMP00089	Pravastatin Action Pathway	22	11
Reactome	R-HSA-140875	Common Pathway of Fibrin Clot Formation	22	9	0.409	6.17379e-06	0.000208895		Reactome	R-HSA-69473	G2/M DNA damage checkpoint	96	15	0.158	3.84e-05	0.00116803		Reactome	R-HSA-2173788	Downregulation of TGF-beta receptor signaling	26	9	0.346	5.96151e-06	0.000225828		PID	hif1_tfpathway	HIF-1-alpha transcription factor network	66	11	0.167	2.37127e-05	0.000709087		Reactome	R-HSA-936440	Negative regulators of DDX58/IFIH1 signaling	23	9	0.391	6.26045e-06	0.00022951		SMPDB	SMP00131	Atorvastatin Action Pathway	22	11
SMPDB	SMP00095	Alendronate Action Pathway	22	9	0.409	6.17379e-06	0.000208895		PID	a6b1_a6b4_integrin_pathway	a6b1 and a6b4 Integrin signaling	45	10	0.222	3.83e-05	0.00116803		Reactome	R-HSA-372708	p130Cas linkage to MAPK signaling for integrins	15	7	0.467	6.53548e-06	0.000237767		Reactome	R-HSA-70263	Gluconeogenesis	35	8	0.235	2.3245e-05	0.000709087		NetPath	Pathway_Alpha6Beta4Integrin	Alpha6Beta4Integrin	71	16	0.225	7.92236e-06	0.000281883		SMPDB	SMP00092	Rosuvastatin Action Pathway	22	11
SMPDB	SMP00112	Risedronate Action Pathway	22	9	0.409	6.17379e-06	0.000208895		Reactome	R-HSA-109581	Apoptosis	118	17	0.144	4.03e-05	0.00120841		Reactome	R-HSA-354194	GRB2:SOS provides linkage to MAPK signaling for Integrins	15	7	0.467	6.53548e-06	0.000237767		Reactome	R-HSA-8852276	The role of GTSE1 in G2/M progression after G2 checkpoint	11	5	0.455	2.43602e-05	0.000716885		Reactome	R-HSA-432722	Golgi Associated Vesicle Biogenesis	56	14	0.25	8.10162e-06	0.000283685		SMPDB	SMP00099	Lovastatin Action Pathway	22	11
SMPDB	SMP00117	Pamidronate Action Pathway	22	9	0.409	6.17379e-06	0.000208895		Reactome	R-HSA-390466	Chaperonin-mediated protein folding	97	15	0.155	4.93e-05	0.00129155		INOH	None	Hedgehog	72	15	0.208	6.91483e-06	0.000247637		Reactome	R-HSA-6799990	Metal sequestration by antimicrobial proteins	6	4	0.667	2.4749e-05	0.000716947		KEGG	path:hsa00100	Steroid biosynthesis - Homo sapiens (human)	19	8	0.421	1.09557e-05	0.000377628		SMPDB	SMP00111	Cerivastatin Action Pathway	22	11
SMPDB	SMP00107	Zoledronate Action Pathway	22	9	0.409	6.17379e-06	0.000208895		Reactome	R-HSA-111367	SLBP independent Processing of Histone Pre-mRNAs	10	5	0.5	4.91e-05	0.00129155		Wikipathways	WP244	Alpha 6 Beta 4 signaling pathway	33	10	0.303	7.05249e-06	0.000248682		SMPDB	SMP00654	Warburg Effect	45	9	0.2	2.91435e-05	0.000818668		KEGG	path:hsa00010	Glycolysis / Gluconeogenesis - Homo sapiens (human)	68	15	0.221	1.99138e-05	0.000671879		SMPDB	SMP00119	Fluvastatin Action Pathway	22	11
SMPDB	SMP00079	Ibandronate Action Pathway	22	9	0.409	6.17379e-06	0.000208895		NetPath	Pathway_TNFalpha	TNFalpha	234	26	0.111	4.86e-05	0.00129155		Reactome	R-HSA-194138	Signaling by VEGF	100	18	0.18	7.66916e-06	0.000262354		KEGG	path:hsa03050	Proteasome - Homo sapiens (human)	45	9	0.2	2.91435e-05	0.000818668		Reactome	R-HSA-2426168	Activation of gene expression by SREBF (SREBP)	26	9	0.346	2.01016e-05	0.000671879		Reactome	R-HSA-432722	Golgi Associated Vesicle Biogenesis	56	18
Wikipathways	WP4197	The human immune response to tuberculosis	22	9	0.409	6.17379e-06	0.000208895		Reactome	R-HSA-69481	G2/M Checkpoints	120	17	0.143	4.5e-05	0.00129155		KEGG	path:hsa04066	HIF-1 signaling pathway - Homo sapiens (human)	100	18	0.18	7.66916e-06	0.000262354		Wikipathways	WP2002	miR-targeted genes in epithelium - TarBase	333	28	0.084	3.51522e-05	0.000972719		Reactome	R-HSA-8856828	Clathrin-mediated endocytosis	138	23	0.167	2.07468e-05	0.000683097		Wikipathways	WP3925	Amino Acid metabolism	91	24
Reactome	R-HSA-194315	Signaling by Rho GTPases	435	54	0.126	6.4105e-06	0.000213715		Reactome	R-HSA-69239	Synthesis of DNA	75	13	0.173	4.6e-05	0.00129155		Reactome	R-HSA-354192	Integrin alphaIIb beta3 signaling	27	9	0.333	8.50765e-06	0.000282602		NetPath	Pathway_TNFalpha	TNFalpha	234	22	0.094	4.6706e-05	0.00127342		Reactome	R-HSA-913531	Interferon Signaling	158	25	0.158	2.31185e-05	0.000744493		Reactome	R-HSA-6811442	Intra-Golgi and retrograde Golgi-to-ER traffic	186	38
KEGG	path:hsa04110	Cell cycle - Homo sapiens (human)	124	23	0.185	7.75737e-06	0.000252855		INOH	None	DroToll-like	65	12	0.185	4.71e-05	0.00129155		Reactome	R-HSA-9006921	Integrin signaling	27	9	0.333	8.50765e-06	0.000282602		Reactome	R-HSA-168164	Toll Like Receptor 3 (TLR3) Cascade	97	13	0.134	4.88641e-05	0.00131296		Reactome	R-HSA-6806834	Signaling by MET	61	14	0.23	2.32865e-05	0.000744493		Reactome	R-HSA-199977	ER to Golgi Anterograde Transport	137	31
Wikipathways	WP3953	mRNA, protein, and metabolite inducation pathway by cyclosporin A	6	5	0.833	7.8076e-06	0.000252855		HumanCyc	PWY-7211	superpathway of pyrimidine deoxyribonucleotides <i>de novo</i> biosynthesis	22	7	0.318	4.8e-05	0.00129155		Reactome	R-HSA-195258	RHO GTPase Effectors	301	36	0.12	8.79265e-06	0.000287896		Reactome	R-HSA-6802946	Signaling by moderate kinase activity BRAF mutants	38	8	0.211	5.507e-05	0.00143803		Reactome	R-HSA-8964043	Plasma lipoprotein clearance	33	10	0.303	2.62734e-05	0.000827986		EHMN	Di-unsaturated fatty acid beta-oxidation	Di-unsaturated fatty acid beta-oxidation	23	11
Reactome	R-HSA-73894	DNA Repair	320	43	0.136	8.4311e-06	0.000269202		Reactome	R-HSA-8963888	Chylomicron assembly	10	5	0.5	4.91e-05	0.00129155		Wikipathways	WP2374	Oncostatin M Signaling Pathway	65	14	0.215	9.28835e-06	0.000295679		Reactome	R-HSA-6802955	Paradoxical activation of RAF signaling by kinase inactive BRAF	38	8	0.211	5.507e-05	0.00143803		Reactome	R-HSA-909733	Interferon alpha/beta signaling	70	15	0.214	2.87187e-05	0.000868656		HumanCyc	FAO-PWY	fatty acid &beta;-oxidation	19	10
KEGG	path:hsa05164	Influenza A - Homo sapiens (human)	171	28	0.164	1.02348e-05	0.00031784		PharmGKB	PA2036	Gemcitabine Pathway, Pharmacodynamics	10	5	0.5	4.91e-05	0.00129155		KEGG	path:hsa05230	Central carbon metabolism in cancer - Homo sapiens (human)	65	14	0.215	9.28835e-06	0.000295679		NetPath	Pathway_EGFR1	EGFR1	457	34	0.075	5.96597e-05	0.00151519		Reactome	R-HSA-8875878	MET promotes cell motility	27	9	0.333	2.84495e-05	0.000868656		Wikipathways	WP4281	Cholesterol biosynthesis, regulation and transport	9	7
Reactome	R-HSA-381426	Regulation of Insulin-like Growth Factor (IGF) transport and uptake by Insulin-like Growth Factor Binding Proteins (IGFBPs)	127	23	0.183	1.02213e-05	0.00031784		KEGG	path:hsa00190	Oxidative phosphorylation - Homo sapiens (human)	133	18	0.135	5.64e-05	0.00143875		Reactome	R-HSA-4420097	VEGFA-VEGFR2 Pathway	92	17	0.185	9.50182e-06	0.000298331		PharmGKB	PA154444041	Platelet Aggregation Inhibitor Pathway, Pharmacodynamics	49	9	0.184	5.93559e-05	0.00151519		INOH	None	Steroids metabolism	16	7	0.438	2.95327e-05	0.000868656		EHMN	Omega-6 fatty acid metabolism	Omega-6 fatty acid metabolism	28	12
Reactome	R-HSA-195258	RHO GTPase Effectors	301	41	0.137	1.13457e-05	0.000347578		Reactome	R-HSA-5357801	Programmed Cell Death	121	17	0.14	5.59e-05	0.00143875		Wikipathways	WP15	Selenium Micronutrient Network	83	16	0.193	9.87515e-06	0.000305061		Reactome	R-HSA-168256	Immune System	1840	97	0.053	6.42407e-05	0.00160949		EHMN	Phytanic acid peroxisomal oxidation	Phytanic acid peroxisomal oxidation	16	7	0.438	2.95327e-05	0.000868656		PID	pdgfrbpathway	PDGFR-beta signaling pathway	127	29
Wikipathways	WP179	Cell Cycle	120	22	0.183	1.47472e-05	0.000439894		Reactome	R-HSA-6798695	Neutrophil degranulation	490	43	0.089	5.82e-05	0.00146312		Reactome	R-HSA-8852276	The role of GTSE1 in G2/M progression after G2 checkpoint	11	6	0.545	9.98236e-06	0.000305061		Reactome	R-HSA-975871	MyD88 cascade initiated on plasma membrane	87	12	0.138	7.13253e-05	0.00169535		Reactome	R-HSA-70221	Glycogen breakdown (glycogenolysis)	16	7	0.438	2.95327e-05	0.000868656		Wikipathways	WP2706	Activation of gene expression by SREBF (SREBP)	20	10
Reactome	R-HSA-73893	DNA Damage Bypass	49	13	0.265	1.46698e-05	0.000439894		SMPDB	SMP00046	Pyrimidine Metabolism	23	7	0.304	6.62e-05	0.00156245		Wikipathways	WP366	TGF-beta Signaling Pathway	132	21	0.159	1.03663e-05	0.000312627		Reactome	R-HSA-168142	Toll Like Receptor 10 (TLR10) Cascade	87	12	0.138	7.13253e-05	0.00169535		Reactome	R-HSA-70263	Gluconeogenesis	35	10	0.294	3.51025e-05	0.0010189		Wikipathways	WP143	Fatty Acid Beta Oxidation	34	13
Reactome	R-HSA-9020956	Interleukin-27 signaling	10	6	0.6	1.53286e-05	0.000451297		SMPDB	SMP00219	UMP Synthase Deiciency (Orotic Aciduria)	23	7	0.304	6.62e-05	0.00156245		Reactome	R-HSA-68877	Mitotic Prometaphase	186	26	0.14	1.09364e-05	0.000325198		Reactome	R-HSA-168176	Toll Like Receptor 5 (TLR5) Cascade	87	12	0.138	7.13253e-05	0.00169535		SMPDB	SMP00128	Gluconeogenesis	22	8	0.364	3.90018e-05	0.00102426		HumanCyc	PWY66-5	superpathway of cholesterol biosynthesis	25	11
Wikipathways	WP2005	miR-targeted genes in muscle cell - TarBase	400	50	0.125	1.60066e-05	0.000465218		SMPDB	SMP00202	MNGIE (Mitochondrial Neurogastrointestinal Encephalopathy)	23	7	0.304	6.62e-05	0.00156245		Reactome	R-HSA-5686938	Regulation of TLR by endogenous ligand	16	7	0.438	1.10669e-05	0.000325198		Wikipathways	WP3980	Protein alkylation leading to liver fibrosis	50	9	0.18	7.00805e-05	0.00169535		SMPDB	SMP00581	Glycogenosis, Type IA. Von gierke disease	22	8	0.364	3.90018e-05	0.00102426		Reactome	R-HSA-191273	Cholesterol biosynthesis	25	11
KEGG	path:hsa05168	Herpes simplex infection - Homo sapiens (human)	185	29	0.157	1.6916e-05	0.000485425		SMPDB	SMP00172	Beta Ureidopropionase Deficiency	23	7	0.304	6.62e-05	0.00156245		Reactome	R-HSA-1640170	Cell Cycle	564	56	0.099	1.17897e-05	0.000342051		Reactome	R-HSA-937061	TRIF(TICAM1)-mediated TLR4 signaling	101	13	0.129	7.49386e-05	0.0017367		SMPDB	SMP00574	Glycogenosis, Type IC	22	8	0.364	3.90018e-05	0.00102426		EHMN	Mono-unsaturated fatty acid beta-oxidation	Mono-unsaturated fatty acid beta-oxidation	21	10
KEGG	path:hsa04114	Oocyte meiosis - Homo sapiens (human)	125	22	0.176	2.86344e-05	0.000811427		SMPDB	SMP00178	Dihydropyrimidinase Deficiency	23	7	0.304	6.62e-05	0.00156245		Wikipathways	WP3897	Dengue-2 Interactions with Blood Clotting Cascade	22	8	0.364	1.31065e-05	0.0003755		Reactome	R-HSA-166166	MyD88-independent TLR4 cascade	101	13	0.129	7.49386e-05	0.0017367		SMPDB	SMP00374	Glycogen Storage Disease Type 1A (GSD1A) or Von Gierke Disease	22	8	0.364	3.90018e-05	0.00102426		SMPDB	SMP00217	Sialuria or French Type Sialuria	17	9
KEGG	path:hsa05169	Epstein-Barr virus infection - Homo sapiens (human)	201	30	0.15	2.90738e-05	0.000813707		INOH	None	insulin	78	13	0.167	7.03e-05	0.00163817		Wikipathways	WP558	Complement and Coagulation Cascades	59	13	0.22	1.48737e-05	0.00042087		Reactome	R-HSA-975138	TRAF6 mediated induction of NFkB and MAP kinases upon TLR7/8 or 9 activation	88	12	0.136	7.99084e-05	0.00182901		SMPDB	SMP00563	Triosephosphate isomerase	22	8	0.364	3.90018e-05	0.00102426		SMPDB	SMP00216	Sialuria or French Type Sialuria	17	9
Reactome	R-HSA-1059683	Interleukin-6 signaling	11	6	0.545	3.1796e-05	0.000879042		Wikipathways	WP2446	Retinoblastoma Gene in Cancer	89	14	0.157	7.21e-05	0.0016596		Wikipathways	WP1533	Vitamin B12 Metabolism	51	12	0.235	1.5554e-05	0.000434754		Reactome	R-HSA-5675221	Negative regulation of MAPK pathway	40	8	0.2	8.12268e-05	0.00183652		SMPDB	SMP00562	Fructose-1,6-diphosphatase deficiency	22	8	0.364	3.90018e-05	0.00102426		SMPDB	SMP00045	Amino Sugar Metabolism	17	9
Reactome	R-HSA-8957275	Post-translational protein phosphorylation	110	20	0.183	3.52366e-05	0.000954214		Reactome	R-HSA-5696398	Nucleotide Excision Repair	113	16	0.142	8.35e-05	0.00189916		KEGG	path:hsa04915	Estrogen signaling pathway - Homo sapiens (human)	137	21	0.154	1.66015e-05	0.000449225		Reactome	R-HSA-975155	MyD88 dependent cascade initiated on endosome	90	12	0.133	9.97722e-05	0.00204137		SMPDB	SMP00560	Phosphoenolpyruvate carboxykinase deficiency 1 (PEPCK1)	22	8	0.364	3.90018e-05	0.00102426		SMPDB	SMP00534	G(M2)-Gangliosidosis: Variant B, Tay-sachs disease	17	9
Reactome	R-HSA-140877	Formation of Fibrin Clot (Clotting Cascade)	39	11	0.282	3.57778e-05	0.000954214		Reactome	R-HSA-110373	Resolution of AP sites via the multiple-nucleotide patch replacement pathway	24	7	0.292	8.97e-05	0.00190211		Reactome	R-HSA-9006934	Signaling by Receptor Tyrosine Kinases	423	45	0.106	1.66452e-05	0.000449225		Reactome	R-HSA-168181	Toll Like Receptor 7/8 (TLR7/8) Cascade	90	12	0.133	9.97722e-05	0.00204137		SMPDB	SMP00573	Glycogenosis, Type IB	22	8	0.364	3.90018e-05	0.00102426		SMPDB	SMP00390	Tay-Sachs Disease	17	9
Reactome	R-HSA-390471	Association of TriC/CCT with target proteins during biosynthesis	39	11	0.282	3.57778e-05	0.000954214		INOH	None	Fas	24	7	0.292	8.97e-05	0.00190211		Reactome	R-HSA-6802949	Signaling by RAS mutants	36	10	0.278	1.66597e-05	0.000449225		Wikipathways	WP183	Proteasome Degradation	64	10	0.156	9.80237e-05	0.00204137		EHMN	N-Glycan biosynthesis	N-Glycan biosynthesis	42	11	0.262	4.7422e-05	0.00123074		SMPDB	SMP00240	Salla Disease/Infantile Sialic Acid Storage Disease	17	9
SMPDB	SMP00275	Ardeparin Action Pathway	21	8	0.381	3.81658e-05	0.000972155		Reactome	R-HSA-77588	SLBP Dependent Processing of Replication-Dependent Histone Pre-mRNAs	11	5	0.455	8.64e-05	0.00190211		Wikipathways	WP3879	4-hydroxytamoxifen, Dexamethasone, and Retinoic Acids Regulation of p27 Expression	17	7	0.412	1.79211e-05	0.000475353		SMPDB	SMP00128	Gluconeogenesis	22	6	0.273	0.0001035	0.00204137		Reactome	R-HSA-6811442	Intra-Golgi and retrograde Golgi-to-ER traffic	186	27	0.145	5.32121e-05	0.00136495		Reactome	R-HSA-168928	DDX58/IFIH1-mediated induction of interferon-alpha/beta	56	17
SMPDB	SMP00274	Heparin Action Pathway	21	8	0.381	3.81658e-05	0.000972155		Reactome	R-HSA-5653656	Vesicle-mediated transport	620	51	0.082	8.59e-05	0.00190211		Wikipathways	WP3896	Dengue-2 Interactions with Complement and Coagulation Cascades	60	13	0.217	1.80435e-05	0.000475353		SMPDB	SMP00581	Glycogenosis, Type IA. Von gierke disease	22	6	0.273	0.0001035	0.00204137		Reactome	R-HSA-1474244	Extracellular matrix organization	294	37	0.126	6.04675e-05	0.00151581		Wikipathways	WP534	Glycolysis and Gluconeogenesis	45	15
SMPDB	SMP00273	Fondaparinux Action Pathway	21	8	0.381	3.81658e-05	0.000972155		Reactome	R-HSA-174417	Telomere C-strand (Lagging Strand) Synthesis	24	7	0.292	8.97e-05	0.00190211		PID	upa_upar_pathway	Urokinase-type plasminogen activator (uPA) and uPAR-mediated signaling	44	11	0.25	1.89845e-05	0.00049446		SMPDB	SMP00574	Glycogenosis, Type IC	22	6	0.273	0.0001035	0.00204137		Wikipathways	WP314	Fas Ligand (FasL) pathway and Stress induction of Heat Shock Proteins (HSP) regulation	43	11	0.256	6.00772e-05	0.00151581		Wikipathways	WP1982	Sterol Regulatory Element-Binding Proteins (SREBP) signalling	68	19
SMPDB	SMP00272	Enoxaparin Action Pathway	21	8	0.381	3.81658e-05	0.000972155		PharmGKB	PA150653776	Fluoropyrimidine Pathway, Pharmacokinetics	24	7	0.292	8.97e-05	0.00190211		Reactome	R-HSA-75153	Apoptotic execution phase	52	12	0.231	1.92193e-05	0.000494952		SMPDB	SMP00374	Glycogen Storage Disease Type 1A (GSD1A) or Von Gierke Disease	22	6	0.273	0.0001035	0.00204137		Wikipathways	WP1533	Vitamin B12 Metabolism	51	12	0.235	6.82971e-05	0.00169285		Reactome	R-HSA-597592	Post-translational protein modification	1383	170
KEGG	path:hsa04120	Ubiquitin mediated proteolysis - Homo sapiens (human)	137	23	0.168	4.13794e-05	0.0010423		Reactome	R-HSA-69306	DNA Replication	80	13	0.162	9.21e-05	0.00193138		Reactome	R-HSA-76009	Platelet Aggregation (Plug Formation)	37	10	0.27	2.17133e-05	0.000552966		SMPDB	SMP00563	Triosephosphate isomerase	22	6	0.273	0.0001035	0.00204137		Wikipathways	WP558	Complement and Coagulation Cascades	59	13	0.22	7.14631e-05	0.00175164		Reactome	R-HSA-8978868	Fatty acid metabolism	189	36
PID	il6_7pathway	IL6-mediated signaling events	47	12	0.255	4.73378e-05	0.00117928		Reactome	R-HSA-195258	RHO GTPase Effectors	301	30	0.1	9.5e-05	0.00196943		PID	integrin2_pathway	Beta2 integrin cell surface interactions	30	9	0.3	2.23688e-05	0.000563398		SMPDB	SMP00562	Fructose-1,6-diphosphatase deficiency	22	6	0.273	0.0001035	0.00204137		HumanCyc	PWY66-400	glycolysis	25	8	0.333	7.99709e-05	0.00185701		SMPDB	SMP00128	Gluconeogenesis	22	10
Reactome	R-HSA-69242	S Phase	103	19	0.184	5.087e-05	0.0012535		PID	pdgfrbpathway	PDGFR-beta signaling pathway	127	17	0.134	0.00010352	0.00212329		Wikipathways	WP2864	Apoptosis-related network due to altered Notch3 in ovarian cancer	53	12	0.226	2.36151e-05	0.000588324		SMPDB	SMP00560	Phosphoenolpyruvate carboxykinase deficiency 1 (PEPCK1)	22	6	0.273	0.0001035	0.00204137		HumanCyc	PWY66-341	cholesterol biosynthesis I	13	6	0.462	7.8676e-05	0.00185701		SMPDB	SMP00581	Glycogenosis, Type IA. Von gierke disease	22	10
KEGG	path:hsa05162	Measles - Homo sapiens (human)	132	22	0.168	6.00753e-05	0.00146442		KEGG	path:hsa05012	Parkinson disease - Homo sapiens (human)	142	18	0.127	0.000133415	0.00270703		KEGG	path:hsa03050	Proteasome - Homo sapiens (human)	45	11	0.244	2.38898e-05	0.000588768		SMPDB	SMP00573	Glycogenosis, Type IB	22	6	0.273	0.0001035	0.00204137		HumanCyc	PWY66-3	cholesterol biosynthesis II (via 24,25-dihydrolanosterol)	13	6	0.462	7.8676e-05	0.00185701		SMPDB	SMP00574	Glycogenosis, Type IC	22	10
Reactome	R-HSA-539107	Activation of E2F1 target genes at G1/S	17	7	0.412	6.60408e-05	0.00151227		PID	erbb1_downstream_pathway	ErbB1 downstream signaling	107	15	0.142	0.000139129	0.00279293		Reactome	R-HSA-6805567	Keratinization	129	20	0.155	2.46989e-05	0.000602233		Wikipathways	WP3897	Dengue-2 Interactions with Blood Clotting Cascade	22	6	0.273	0.0001035	0.00204137		HumanCyc	PWY66-4	cholesterol biosynthesis III (via desmosterol)	13	6	0.462	7.8676e-05	0.00185701		SMPDB	SMP00374	Glycogen Storage Disease Type 1A (GSD1A) or Von Gierke Disease	22	10
Reactome	R-HSA-69205	G1/S-Specific Transcription	17	7	0.412	6.60408e-05	0.00151227		Reactome	R-HSA-72737	Cap-dependent Translation Initiation	133	17	0.13	0.000152391	0.00299124		NetPath	Pathway_TGF_beta_Receptor	TGF_beta_Receptor	174	24	0.139	2.6856e-05	0.000645495		Wikipathways	WP2004	miR-targeted genes in lymphocytes - TarBase	489	35	0.072	0.00011023	0.00215123		Reactome	R-HSA-8964026	Chylomicron clearance	5	4	0.8	7.92424e-05	0.00185701		SMPDB	SMP00563	Triosephosphate isomerase	22	10
Reactome	R-HSA-933541	TRAF6 mediated IRF7 activation	17	7	0.412	6.60408e-05	0.00151227		Reactome	R-HSA-72613	Eukaryotic Translation Initiation	133	17	0.13	0.000152391	0.00299124		HumanCyc	PWY66-400	glycolysis	25	8	0.333	2.73181e-05	0.000645495		Reactome	R-HSA-1474290	Collagen formation	92	12	0.13	0.000123738	0.0023897		Wikipathways	WP3896	Dengue-2 Interactions with Complement and Coagulation Cascades	60	13	0.217	8.59605e-05	0.0019753		SMPDB	SMP00562	Fructose-1,6-diphosphatase deficiency	22	10
Reactome	R-HSA-174430	Telomere C-strand synthesis initiation	8	5	0.625	6.49726e-05	0.00151227		INOH	None	Wnt Canonical	119	16	0.134	0.000155725	0.00299124		Reactome	R-HSA-163560	Triglyceride catabolism	24	8	0.333	2.73181e-05	0.000645495		KEGG	path:hsa04621	NOD-like receptor signaling pathway - Homo sapiens (human)	168	17	0.101	0.000138128	0.00251426		Wikipathways	WP4018	Pathways in clear cell renal cell carcinoma	86	16	0.186	9.69163e-05	0.00218399		SMPDB	SMP00560	Phosphoenolpyruvate carboxykinase deficiency 1 (PEPCK1)	22	10
Reactome	R-HSA-68952	DNA replication initiation	8	5	0.625	6.49726e-05	0.00151227		INOH	None	Wnt Mammals	119	16	0.134	0.000155725	0.00299124		PID	amb2_neutrophils_pathway	amb2 Integrin signaling	31	9	0.29	2.9991e-05	0.000701422		Reactome	R-HSA-69275	G2/M Transition	137	15	0.109	0.000141037	0.00251426		Reactome	R-HSA-1655829	Regulation of cholesterol biosynthesis by SREBP (SREBF)	31	9	0.29	9.70223e-05	0.00218399		SMPDB	SMP00573	Glycogenosis, Type IB	22	10
BioCarta	stat3pathway	stat3 signaling pathway	8	5	0.625	6.49726e-05	0.00151227		Reactome	R-HSA-389960	Formation of tubulin folding intermediates by CCT/TriC	26	7	0.269	0.000156933	0.00299124		NetPath	Pathway_TCR	TCR	245	30	0.123	3.07383e-05	0.000711638		KEGG	path:hsa04657	IL-17 signaling pathway - Homo sapiens (human)	93	12	0.129	0.000137467	0.00251426		Reactome	R-HSA-597592	Post-translational protein modification	1383	122	0.089	0.000103143	0.00229832		Reactome	R-HSA-909733	Interferon alpha/beta signaling	70	19
Reactome	R-HSA-168928	DDX58/IFIH1-mediated induction of interferon-alpha/beta	56	13	0.232	6.79783e-05	0.00154107		PID	mtor_4pathway	mTOR signaling pathway	65	11	0.172	0.000189402	0.00357402		Wikipathways	WP2004	miR-targeted genes in lymphocytes - TarBase	489	49	0.1	3.45535e-05	0.000791967		Wikipathways	WP272	Blood Clotting Cascade	23	6	0.261	0.000135748	0.00251426		Reactome	R-HSA-446107	Type I hemidesmosome assembly	9	5	0.556	0.000107909	0.00238047		Reactome	R-HSA-913531	Interferon Signaling	158	32
Reactome	R-HSA-5693579	Homologous DNA Pairing and Strand Exchange	42	11	0.262	7.58244e-05	0.00170192		PharmGKB	PA150642262	Platinum Pathway, Pharmacokinetics/Pharmacodynamics	13	5	0.385	0.00022239	0.00403509		PID	ephbfwdpathway	EPHB forward signaling	39	10	0.256	3.58502e-05	0.000805574		Reactome	R-HSA-354194	GRB2:SOS provides linkage to MAPK signaling for Integrins	15	5	0.333	0.000140235	0.00251426		Reactome	R-HSA-8964038	LDL clearance	19	7	0.368	0.000109746	0.00239702		Wikipathways	WP2006	miR-targeted genes in squamous cell - TarBase	158	32
SMPDB	SMP00046	Pyrimidine Metabolism	23	8	0.348	8.1465e-05	0.00172599		EHMN	Pyrimidine metabolism	Pyrimidine metabolism	136	17	0.126	0.000220342	0.00403509		Reactome	R-HSA-140877	Formation of Fibrin Clot (Clotting Cascade)	39	10	0.256	3.58502e-05	0.000805574		SMPDB	SMP00040	Glycolysis	15	5	0.333	0.000140235	0.00251426		KEGG	path:hsa04610	Complement and coagulation cascades - Homo sapiens (human)	79	15	0.19	0.000125097	0.00270554		KEGG	path:hsa05230	Central carbon metabolism in cancer - Homo sapiens (human)	65	18
SMPDB	SMP00219	UMP Synthase Deiciency (Orotic Aciduria)	23	8	0.348	8.1465e-05	0.00172599		SMPDB	SMP00446	Gemcitabine Action Pathway	13	5	0.385	0.00022239	0.00403509		Reactome	R-HSA-8948751	Regulation of PTEN stability and activity	25	8	0.32	3.82456e-05	0.000819242		SMPDB	SMP00531	Glycogenosis, Type VII. Tarui disease	15	5	0.333	0.000140235	0.00251426		PID	ephbfwdpathway	EPHB forward signaling	39	10	0.256	0.000127034	0.00272076		Reactome	R-HSA-109582	Hemostasis	668	93
SMPDB	SMP00202	MNGIE (Mitochondrial Neurogastrointestinal Encephalopathy)	23	8	0.348	8.1465e-05	0.00172599		SMPDB	SMP00603	Gemcitabine Metabolism Pathway	13	5	0.385	0.00022239	0.00403509		INOH	None	IL-1 NFkB	64	13	0.203	3.74153e-05	0.000819242		SMPDB	SMP00572	Fanconi-bickel syndrome	15	5	0.333	0.000140235	0.00251426		Reactome	R-HSA-446219	Synthesis of substrates in N-glycan biosythesis	63	13	0.206	0.000145716	0.00309087		KEGG	path:hsa00280	Valine, leucine and isoleucine degradation - Homo sapiens (human)	48	15
SMPDB	SMP00172	Beta Ureidopropionase Deficiency	23	8	0.348	8.1465e-05	0.00172599		Reactome	R-HSA-156827	L13a-mediated translational silencing of Ceruloplasmin expression	125	16	0.13	0.000229815	0.0041301		HumanCyc	PWY66-407	superpathway of conversion of glucose to acetyl CoA and entry into the TCA cycle	48	11	0.234	3.70583e-05	0.000819242		Reactome	R-HSA-168138	Toll Like Receptor 9 (TLR9) Cascade	94	12	0.128	0.00015248	0.00269235		PID	pdgfrbpathway	PDGFR-beta signaling pathway	127	20	0.157	0.000158191	0.00332351		SMPDB	SMP00480	Mitochondrial Beta-Oxidation of Short Chain Saturated Fatty Acids	8	6
SMPDB	SMP00178	Dihydropyrimidinase Deficiency	23	8	0.348	8.1465e-05	0.00172599		KEGG	path:hsa04932	Non-alcoholic fatty liver disease (NAFLD) - Homo sapiens (human)	149	18	0.121	0.000246098	0.00438101		PID	lymphangiogenesis_pathway	VEGFR3 signaling in lymphatic endothelium	25	8	0.32	3.82456e-05	0.000819242		KEGG	path:hsa04611	Platelet activation - Homo sapiens (human)	123	14	0.114	0.000154613	0.00270426		Wikipathways	WP244	Alpha 6 Beta 4 signaling pathway	33	9	0.273	0.000165308	0.00344028		SMPDB	SMP00568	Short-chain 3-hydroxyacyl-CoA dehydrogenase deficiency (SCHAD)	8	6
Reactome	R-HSA-936440	Negative regulators of DDX58/IFIH1 signaling	23	8	0.348	8.1465e-05	0.00172599		Reactome	R-HSA-199991	Membrane Trafficking	582	47	0.081	0.000249369	0.00439776		Wikipathways	WP3668	Hypothesized Pathways in Pathogenesis of Cardiovascular Disease	25	8	0.32	3.82456e-05	0.000819242		Reactome	R-HSA-453274	Mitotic G2-G2/M phases	139	15	0.108	0.000165952	0.00282271		Reactome	R-HSA-70326	Glucose metabolism	91	16	0.178	0.000169252	0.00348944		Wikipathways	WP4277	Glycolysis Pathway D (2)	23	10
Reactome	R-HSA-168898	Toll-Like Receptors Cascades	154	24	0.156	9.69437e-05	0.00202033		Reactome	R-HSA-72706	GTP hydrolysis and joining of the 60S ribosomal subunit	126	16	0.129	0.000252529	0.00441224		Reactome	R-HSA-2173789	TGF-beta receptor signaling activates SMADs	32	9	0.281	3.97041e-05	0.00084261		Reactome	R-HSA-2500257	Resolution of Sister Chromatid Cohesion	109	13	0.119	0.000164769	0.00282271		Reactome	R-HSA-948021	Transport to the Golgi and subsequent modification	168	24	0.143	0.00017488	0.00355909		Reactome	R-HSA-936440	Negative regulators of DDX58/IFIH1 signaling	23	10
HumanCyc	PWY-7199	pyrimidine deoxyribonucleosides salvage	5	4	0.8	9.71396e-05	0.00202033		INOH	None	EGF	28	7	0.25	0.000260024	0.0044204		Reactome	R-HSA-8963898	Plasma lipoprotein assembly	19	7	0.368	4.21355e-05	0.000886005		PID	upa_upar_pathway	Urokinase-type plasminogen activator (uPA) and uPAR-mediated signaling	44	8	0.182	0.000164704	0.00282271		KEGG	path:hsa00520	Amino sugar and nucleotide sugar metabolism - Homo sapiens (human)	48	11	0.229	0.000175857	0.00355909		HumanCyc	PWY66-391	fatty acid &beta;-oxidation (peroxisome)	19	9
Wikipathways	WP176	Folate Metabolism	66	14	0.212	0.000103413	0.00213126		Reactome	R-HSA-156580	Phase II - Conjugation of compounds	115	15	0.134	0.000259005	0.0044204		Wikipathways	WP2005	miR-targeted genes in muscle cell - TarBase	400	42	0.105	4.31796e-05	0.000899706		Wikipathways	WP3646	Hepatitis C and Hepatocellular Carcinoma	56	9	0.161	0.000174559	0.00294211		Reactome	R-HSA-168928	DDX58/IFIH1-mediated induction of interferon-alpha/beta	56	12	0.214	0.000178713	0.00358401		KEGG	path:hsa00071	Fatty acid degradation - Homo sapiens (human)	44	14
Reactome	R-HSA-180786	Extension of Telomeres	30	9	0.3	0.00010873	0.00222065		Reactome	R-HSA-611105	Respiratory electron transport	100	14	0.14	0.000258243	0.0044204		INOH	None	DroToll-like	65	13	0.2	4.44471e-05	0.000917772		Reactome	R-HSA-9006934	Signaling by Receptor Tyrosine Kinases	423	31	0.073	0.000178822	0.00298682		NetPath	Pathway_TCR	TCR	245	31	0.127	0.000197206	0.00391924		Wikipathways	WP2884	NRF2 pathway	142	29
Reactome	R-HSA-174417	Telomere C-strand (Lagging Strand) Synthesis	24	8	0.333	0.000115022	0.00232816		Reactome	R-HSA-73933	Resolution of Abasic Sites (AP sites)	37	8	0.216	0.000280572	0.00464421		Reactome	R-HSA-1643685	Disease	510	50	0.098	4.58703e-05	0.000938702		Reactome	R-HSA-141444	Amplification of signal from unattached kinetochores via a MAD2 inhibitory signal	96	12	0.125	0.000186749	0.00305669		KEGG	path:hsa05205	Proteoglycans in cancer - Homo sapiens (human)	201	27	0.134	0.000201441	0.00396767		Reactome	R-HSA-264870	Caspase-mediated cleavage of cytoskeletal proteins	12	7
Wikipathways	WP3875	ATR Signaling	9	5	0.556	0.000138059	0.00276973		Reactome	R-HSA-73884	Base Excision Repair	37	8	0.216	0.000280572	0.00464421		Wikipathways	WP4022	Pyrimidine metabolism	84	15	0.179	4.7856e-05	0.000970672		Reactome	R-HSA-141424	Amplification of signal from the kinetochores	96	12	0.125	0.000186749	0.00305669		EHMN	Valine, leucine and isoleucine degradation	Valine, leucine and isoleucine degradation	49	11	0.224	0.000213828	0.00413776		Wikipathways	WP100	Glutathione metabolism	20	9
Reactome	R-HSA-5685942	HDR through Homologous Recombination (HRR)	69	14	0.206	0.000145139	0.00283647		Reactome	R-HSA-450531	Regulation of mRNA stability by proteins that bind AU-rich elements	37	8	0.216	0.000280572	0.00464421		Wikipathways	WP176	Folate Metabolism	66	13	0.197	5.26019e-05	0.00105758		Reactome	R-HSA-6802948	Signaling by high-kinase activity BRAF mutants	34	7	0.206	0.000187952	0.00305669		Wikipathways	WP143	Fatty Acid Beta Oxidation	34	9	0.265	0.000212182	0.00413776		INOH	None	Aminosugars metabolism	20	9
Wikipathways	WP707	DNA Damage Response	68	14	0.206	0.000145139	0.00283647		Reactome	R-HSA-69618	Mitotic Spindle Checkpoint	113	15	0.133	0.000285862	0.00468005		PID	syndecan_2_pathway	Syndecan-2-mediated signaling events	41	10	0.244	5.71961e-05	0.00113994		Reactome	R-HSA-1428517	The citric acid (TCA) cycle and respiratory electron transport	173	17	0.098	0.000197255	0.00313582		Reactome	R-HSA-1474290	Collagen formation	92	16	0.174	0.000220475	0.00418269		Wikipathways	WP1533	Vitamin B12 Metabolism	51	15
Wikipathways	WP2525	Trans-sulfuration and one carbon metabolism	31	9	0.29	0.000144128	0.00283647		INOH	None	TNF	67	11	0.164	0.000287698	0.00468005		Reactome	R-HSA-6802948	Signaling by high-kinase activity BRAF mutants	34	9	0.265	6.72293e-05	0.00132836		Reactome	R-HSA-5686938	Regulation of TLR by endogenous ligand	16	5	0.312	0.000197892	0.00313582		KEGG	path:hsa04146	Peroxisome - Homo sapiens (human)	83	15	0.181	0.000222183	0.00418269		Reactome	R-HSA-8856688	Golgi-to-ER retrograde transport	116	25
Reactome	R-HSA-447115	Interleukin-12 family signaling	19	7	0.368	0.000151847	0.00291727		Reactome	R-HSA-174430	Telomere C-strand synthesis initiation	8	4	0.5	0.000302465	0.00483687		BioCarta	gcrpathway	corticosteroids and cardioprotection	27	8	0.296	7.11567e-05	0.00138213		BioCarta	hifpathway	hypoxia-inducible factor in the cardivascular system	16	5	0.312	0.000197892	0.00313582		Wikipathways	WP15	Selenium Micronutrient Network	83	15	0.181	0.000222183	0.00418269		Reactome	R-HSA-8856828	Clathrin-mediated endocytosis	138	28
Reactome	R-HSA-8963898	Plasma lipoprotein assembly	19	7	0.368	0.000151847	0.00291727		Reactome	R-HSA-68952	DNA replication initiation	8	4	0.5	0.000302465	0.00483687		BioCarta	crebpathway	transcription factor creb and its extracellular signals	27	8	0.296	7.11567e-05	0.00138213		Reactome	R-HSA-166058	MyD88:Mal cascade initiated on plasma membrane	97	12	0.124	0.000206215	0.00315969		HumanCyc	PWY66-162	ethanol degradation IV	6	4	0.667	0.00022563	0.00418269		HumanCyc	PWY-5920	heme biosynthesis	9	6
BioCarta	fibrinolysispathway	fibrinolysis pathway	14	6	0.429	0.000173313	0.00330168		Reactome	R-HSA-5651801	PCNA-Dependent Long Patch Base Excision Repair	21	6	0.286	0.000329111	0.00521876		Wikipathways	WP3303	RAC1-PAK1-p38-MMP2 Pathway	68	13	0.191	7.2884e-05	0.00140378		Reactome	R-HSA-168179	Toll Like Receptor TLR1:TLR2 Cascade	97	12	0.124	0.000206215	0.00315969		BioCarta	plateletapppathway	platelet amyloid precursor protein pathway	6	4	0.667	0.00022563	0.00418269		Wikipathways	WP561	Heme Biosynthesis	9	6
Reactome	R-HSA-5693616	Presynaptic phase of homologous DNA pairing and strand exchange	39	10	0.256	0.00019425	0.00344105		Reactome	R-HSA-156581	Methylation	15	5	0.357	0.000332479	0.00522824		KEGG	path:hsa05215	Prostate cancer - Homo sapiens (human)	97	16	0.165	7.36753e-05	0.0014072		Reactome	R-HSA-168188	Toll Like Receptor TLR6:TLR2 Cascade	97	12	0.124	0.000206215	0.00315969		Wikipathways	WP4290	Metabolic reprogramming in colon cancer	42	10	0.238	0.00024681	0.00453719		Reactome	R-HSA-6802952	Signaling by BRAF and RAF fusions	58	16
PharmGKB	PA2040	Thiopurine Pathway, Pharmacokinetics/Pharmacodynamics	32	9	0.281	0.000188647	0.00344105		INOH	None	TGF-beta super family signaling pathway canonical	115	15	0.13	0.000346842	0.00540901		Reactome	R-HSA-1474244	Extracellular matrix organization	294	33	0.112	7.92057e-05	0.00150033		Reactome	R-HSA-181438	Toll Like Receptor 2 (TLR2) Cascade	97	12	0.124	0.000206215	0.00315969		KEGG	path:hsa04979	Cholesterol metabolism - Homo sapiens (human)	50	11	0.22	0.000258509	0.00471298		Wikipathways	WP2003	miR-targeted genes in leukocytes - TarBase	154	30
PID	il27pathway	IL27-mediated signaling events	26	8	0.308	0.000216509	0.00344105		Reactome	R-HSA-3700989	Transcriptional Regulation by TP53	374	33	0.089	0.000393631	0.00608838		INOH	None	Notch	79	14	0.179	8.01745e-05	0.00150623		Reactome	R-HSA-166016	Toll Like Receptor 4 (TLR4) Cascade	127	14	0.11	0.000217323	0.00330259		Wikipathways	WP2882	Nuclear Receptors Meta-Pathway	316	37	0.117	0.000267478	0.00475765		Wikipathways	WP1835	Interferon alpha-beta signaling	21	9
Wikipathways	WP585	Interferon type I signaling pathways	54	12	0.222	0.000200713	0.00344105		Reactome	R-HSA-2408522	Selenoamino acid metabolism	130	16	0.124	0.000397641	0.00610039		Reactome	R-HSA-72766	Translation	310	34	0.111	8.1031e-05	0.00150994		PID	lymphangiogenesis_pathway	VEGFR3 signaling in lymphatic endothelium	25	6	0.24	0.000223826	0.00337377		Wikipathways	WP2884	NRF2 pathway	142	21	0.148	0.000269421	0.00475765		KEGG	path:hsa04137	Mitophagy - animal - Homo sapiens (human)	65	17
Reactome	R-HSA-5656169	Termination of translesion DNA synthesis	32	9	0.281	0.000188647	0.00344105		Wikipathways	WP4396	Nonalcoholic fatty liver disease	155	18	0.116	0.000401378	0.00610372		Wikipathways	WP2002	miR-targeted genes in epithelium - TarBase	333	36	0.108	8.32071e-05	0.00153799		Reactome	R-HSA-375165	NCAM signaling for neurite out-growth	59	9	0.153	0.000262817	0.00392641		PID	p38alphabetadownstreampathway	Signaling mediated by p38-alpha and p38-beta	35	9	0.257	0.000269586	0.00475765		Wikipathways	WP2525	Trans-sulfuration and one carbon metabolism	31	11
SMPDB	SMP00586	Coagulation	20	7	0.35	0.000220094	0.00344105		HumanCyc	PWY66-409	superpathway of purine nucleotide salvage	59	10	0.169	0.000414031	0.00610372		INOH	None	TLR NFkB	69	13	0.188	8.53504e-05	0.00156498		KEGG	path:hsa04066	HIF-1 signaling pathway - Homo sapiens (human)	100	12	0.12	0.000275315	0.00392641		EHMN	Omega-6 fatty acid metabolism	Omega-6 fatty acid metabolism	28	8	0.286	0.000268751	0.00475765		EHMN	Vitamin B9 (folate) metabolism	Vitamin B9 (folate) metabolism	26	10
SMPDB	SMP00655	Phenindione Action Pathway	20	7	0.35	0.000220094	0.00344105		Reactome	R-HSA-114452	Activation of BH3-only proteins	30	7	0.233	0.000411587	0.00610372		Reactome	R-HSA-2500257	Resolution of Sister Chromatid Cohesion	109	17	0.156	9.1505e-05	0.00166452		INOH	None	Hedgehog	72	10	0.139	0.000267471	0.00392641		Wikipathways	WP1946	Cori Cycle	16	6	0.375	0.000310829	0.00544197		Reactome	R-HSA-2426168	Activation of gene expression by SREBF (SREBP)	26	10
SMPDB	SMP00656	Dicoumarol Action Pathway	20	7	0.35	0.000220094	0.00344105		Reactome	R-HSA-195253	Degradation of beta-catenin by the destruction complex	39	8	0.205	0.000411168	0.00610372		Wikipathways	WP138	Androgen receptor signaling pathway	89	15	0.169	9.54356e-05	0.00170889		Wikipathways	WP3614	Photodynamic therapy-induced HIF-1 survival signaling	36	7	0.194	0.000273824	0.00392641		Reactome	R-HSA-8982491	Glycogen metabolism	22	7	0.318	0.000313548	0.00544635		Wikipathways	WP368	Mitochondrial LC-Fatty Acid Beta-Oxidation	17	8
SMPDB	SMP00268	Warfarin Action Pathway	20	7	0.35	0.000220094	0.00344105		Reactome	R-HSA-110313	Translesion synthesis by Y family DNA polymerases bypasses lesions on DNA template	39	8	0.205	0.000411168	0.00610372		Reactome	R-HSA-389957	Prefoldin mediated transfer of substrate to CCT/TriC	28	8	0.286	9.4848e-05	0.00170889		Wikipathways	WP500	Glycogen Synthesis and Degradation	36	7	0.194	0.000273824	0.00392641		Wikipathways	WP1982	Sterol Regulatory Element-Binding Proteins (SREBP) signalling	68	13	0.191	0.000324536	0.00559317		INOH	None	Butanoate metabolism	17	8
SMPDB	SMP00269	Acenocoumarol Action Pathway	20	7	0.35	0.000220094	0.00344105		Wikipathways	WP197	Cholesterol Biosynthesis Pathway	15	5	0.333	0.000479337	0.0070117		Reactome	R-HSA-6802957	Oncogenic MAPK signaling	61	12	0.197	0.000102816	0.00182678		Reactome	R-HSA-6802949	Signaling by RAS mutants	36	7	0.194	0.000273824	0.00392641		KEGG	path:hsa04141	Protein processing in endoplasmic reticulum - Homo sapiens (human)	165	23	0.139	0.000340577	0.00582414		HumanCyc	PWY66-341	cholesterol biosynthesis I	13	7
SMPDB	SMP00271	Phenprocoumon Action Pathway	20	7	0.35	0.000220094	0.00344105		KEGG	path:hsa05010	Alzheimer disease - Homo sapiens (human)	171	19	0.111	0.000490716	0.00712293		NetPath	Pathway_AndrogenReceptor	AndrogenReceptor	143	20	0.14	0.000110048	0.00192542		Reactome	R-HSA-3299685	Detoxification of Reactive Oxygen Species	36	7	0.194	0.000273824	0.00392641		Reactome	R-HSA-1474228	Degradation of the extracellular matrix	105	17	0.162	0.000344304	0.00584257		HumanCyc	PWY66-3	cholesterol biosynthesis II (via 24,25-dihydrolanosterol)	13	7
SMPDB	SMP00270	Dicumarol Action Pathway	20	7	0.35	0.000220094	0.00344105		PID	foxopathway	FoxO family signaling	50	9	0.18	0.000505424	0.00728042		Wikipathways	WP4100	Gene and protein expression by JAK-STAT signaling after Interleukin-12 stimulation	36	9	0.25	0.000109276	0.00192542		INOH	None	TGF-beta super family signaling pathway canonical	115	13	0.113	0.000282381	0.00393635		PID	integrin4_pathway	Alpha6 beta4 integrin-ligand interactions	11	5	0.455	0.000355071	0.00597929		HumanCyc	PWY66-4	cholesterol biosynthesis III (via desmosterol)	13	7
SMPDB	SMP00277	Bivalirudin Action Pathway	20	7	0.35	0.000220094	0.00344105		Reactome	R-HSA-446107	Type I hemidesmosome assembly	9	4	0.444	0.000524012	0.00749099		KEGG	path:hsa04810	Regulation of actin cytoskeleton - Homo sapiens (human)	213	26	0.122	0.000115285	0.00200176		Wikipathways	WP4018	Pathways in clear cell renal cell carcinoma	86	11	0.128	0.000280328	0.00393635		Reactome	R-HSA-422475	Axon guidance	358	40	0.112	0.000384304	0.00635713		KEGG	path:hsa04140	Autophagy - animal - Homo sapiens (human)	128	26
SMPDB	SMP00276	Argatroban Action Pathway	20	7	0.35	0.000220094	0.00344105		Reactome	R-HSA-1266738	Developmental Biology	620	48	0.078	0.000538529	0.00764063		PID	met_pathway	Signaling events mediated by Hepatocyte Growth Factor Receptor (c-Met)	82	14	0.173	0.000122521	0.00209914		Reactome	R-HSA-389960	Formation of tubulin folding intermediates by CCT/TriC	26	6	0.231	0.000282095	0.00393635		Wikipathways	WP615	Senescence and Autophagy in Cancer	106	17	0.16	0.000386154	0.00635713		INOH	None	Valine Leucine Isoleucine degradation	32	11
SMPDB	SMP00279	Ximelagatran Action Pathway	20	7	0.35	0.000220094	0.00344105		Wikipathways	WP179	Cell Cycle	120	15	0.125	0.000550177	0.00774764		PID	vegfr1_pathway	VEGFR1 specific signals	29	8	0.276	0.000124711	0.00209914		KEGG	path:hsa00520	Amino sugar and nucleotide sugar metabolism - Homo sapiens (human)	48	8	0.167	0.000308615	0.00423832		Reactome	R-HSA-446193	Biosynthesis of the N-glycan precursor (dolichol lipid-linked oligosaccharide, LLO) and transfer to a nascent protein	78	14	0.179	0.000383852	0.00635713		KEGG	path:hsa04144	Endocytosis - Homo sapiens (human)	244	41
SMPDB	SMP00278	Lepirudin Action Pathway	20	7	0.35	0.000220094	0.00344105		Reactome	R-HSA-8956321	Nucleotide salvage	23	6	0.261	0.000564493	0.00789036		Reactome	R-HSA-140875	Common Pathway of Fibrin Clot Formation	22	7	0.318	0.000123321	0.00209914		Reactome	R-HSA-2022090	Assembly of collagen fibrils and other multimeric structures	48	8	0.167	0.000308615	0.00423832		EHMN	Di-unsaturated fatty acid beta-oxidation	Di-unsaturated fatty acid beta-oxidation	23	7	0.304	0.000426022	0.00696152		Wikipathways	WP314	Fas Ligand (FasL) pathway and Stress induction of Heat Shock Proteins (HSP) regulation	43	13
Wikipathways	WP2706	Activation of gene expression by SREBF (SREBP)	20	7	0.35	0.000220094	0.00344105		Reactome	R-HSA-141444	Amplification of signal from unattached kinetochores via a MAD2 inhibitory signal	96	13	0.135	0.000588787	0.00805103		BioCarta	plateletapppathway	platelet amyloid precursor protein pathway	6	4	0.667	0.000125472	0.00209914		KEGG	path:hsa04510	Focal adhesion - Homo sapiens (human)	199	18	0.09	0.000362166	0.00493717		PID	p75ntrpathway	p75(NTR)-mediated signaling	71	13	0.186	0.000436195	0.00707534		Reactome	R-HSA-8875878	MET promotes cell motility	27	10
SMPDB	SMP00286	Aminocaproic Acid Action Pathway	20	7	0.35	0.000220094	0.00344105		Reactome	R-HSA-141424	Amplification of signal from the kinetochores	96	13	0.135	0.000588787	0.00805103		Reactome	R-HSA-6799990	Metal sequestration by antimicrobial proteins	6	4	0.667	0.000125472	0.00209914		Reactome	R-HSA-5674135	MAP2K and MAPK activation	38	7	0.184	0.000388699	0.0052602		Wikipathways	WP534	Glycolysis and Gluconeogenesis	45	10	0.222	0.000449325	0.00716457		Reactome	R-HSA-6802957	Oncogenic MAPK signaling	61	16
SMPDB	SMP00287	Tranexamic Acid Action Pathway	20	7	0.35	0.000220094	0.00344105		Reactome	R-HSA-5696399	Global Genome Nucleotide Excision Repair (GG-NER)	84	12	0.143	0.000581086	0.00805103		Reactome	R-HSA-5663220	RHO GTPases Activate Formins	123	18	0.146	0.000133583	0.00218694		Wikipathways	WP3888	VEGFA-VEGFR2 Signaling Pathway	236	20	0.085	0.000410525	0.00551531		Reactome	R-HSA-1169408	ISG15 antiviral mechanism	30	8	0.267	0.00045144	0.00716457		EHMN	Valine, leucine and isoleucine degradation	Valine, leucine and isoleucine degradation	49	14
SMPDB	SMP00284	Urokinase Action Pathway	20	7	0.35	0.000220094	0.00344105		Reactome	R-HSA-5656169	Termination of translesion DNA synthesis	32	7	0.219	0.000626551	0.00850577		PID	ilk_pathway	Integrin-linked kinase signaling	45	10	0.222	0.000133259	0.00218694		PID	avb3_integrin_pathway	Integrins in angiogenesis	63	9	0.143	0.000435162	0.00572192		Reactome	R-HSA-1169410	Antiviral mechanism by IFN-stimulated genes	30	8	0.267	0.00045144	0.00716457		Reactome	R-HSA-8874081	MET activates PTK2 signaling	18	8
SMPDB	SMP00285	Reteplase Action Pathway	20	7	0.35	0.000220094	0.00344105		INOH	None	CD4 T cell receptor signaling-NFkB cascade	97	13	0.134	0.000651077	0.00877559		INOH	None	Glycolysis Gluconeogenesis	46	10	0.222	0.000133259	0.00218694		INOH	None	TLR p38	63	9	0.143	0.000435162	0.00572192		Reactome	R-HSA-1280215	Cytokine Signaling in Immune system	458	48	0.105	0.000495768	0.00770927		KEGG	path:hsa00051	Fructose and mannose metabolism - Homo sapiens (human)	33	11
SMPDB	SMP00282	Streptokinase Action Pathway	20	7	0.35	0.000220094	0.00344105		Reactome	R-HSA-5686938	Regulation of TLR by endogenous ligand	16	5	0.312	0.000670154	0.00890549		Wikipathways	WP1946	Cori Cycle	16	6	0.375	0.000136344	0.00221632		Reactome	R-HSA-389957	Prefoldin mediated transfer of substrate to CCT/TriC	28	6	0.214	0.000433896	0.00572192		HumanCyc	PWY66-161	oxidative ethanol degradation III	7	4	0.571	0.000499739	0.00770927		PID	ephbfwdpathway	EPHB forward signaling	39	12
SMPDB	SMP00283	Tenecteplase Action Pathway	20	7	0.35	0.000220094	0.00344105		HumanCyc	PWY-7184	pyrimidine deoxyribonucleotides <i>de novo</i> biosynthesis	16	5	0.312	0.000670154	0.00890549		BioCarta	tffpathway	trefoil factors initiate mucosal healing	37	9	0.243	0.000137421	0.00221809		Reactome	R-HSA-195253	Degradation of beta-catenin by the destruction complex	39	7	0.179	0.000459049	0.0059935		Wikipathways	WP3963	Mevalonate pathway	7	4	0.571	0.000499739	0.00770927		INOH	None	Porphyrin metabolism	7	5
SMPDB	SMP00280	Alteplase Action Pathway	20	7	0.35	0.000220094	0.00344105		Wikipathways	WP466	DNA Replication	42	8	0.19	0.000695776	0.00918132		Reactome	R-HSA-1474290	Collagen formation	92	15	0.163	0.000140512	0.00224996		Reactome	R-HSA-68877	Mitotic Prometaphase	186	17	0.091	0.000464228	0.00601873		Reactome	R-HSA-9033500	TYSND1 cleaves peroxisomal proteins	7	4	0.571	0.000499739	0.00770927		Reactome	R-HSA-6807878	COPI-mediated anterograde transport	83	19
SMPDB	SMP00281	Anistreplase Action Pathway	20	7	0.35	0.000220094	0.00344105		Wikipathways	WP536	Calcium Regulation in the Cardiac Cell	149	17	0.114	0.000706164	0.00925369		PID	avb3_integrin_pathway	Integrins in angiogenesis	63	12	0.19	0.00014234	0.00224996		Reactome	R-HSA-5620920	Cargo trafficking to the periciliary membrane	51	8	0.157	0.000473264	0.00609328		PID	met_pathway	Signaling events mediated by Hepatocyte Growth Factor Receptor (c-Met)	82	14	0.173	0.000571949	0.00870152		KEGG	path:hsa04146	Peroxisome - Homo sapiens (human)	83	19
SMPDB	SMP00288	Aprotinin Action Pathway	20	7	0.35	0.000220094	0.00344105		Reactome	R-HSA-68962	Activation of the pre-replicative complex	33	7	0.212	0.000763107	0.00993092		INOH	None	TLR p38	63	12	0.19	0.00014234	0.00224996		Reactome	R-HSA-8963898	Plasma lipoprotein assembly	19	5	0.263	0.000481123	0.0061096		INOH	None	Pentose phosphate cycle	24	7	0.292	0.000568514	0.00870152		Wikipathways	WP15	Selenium Micronutrient Network	83	19
PID	deltanp63pathway	Validated transcriptional targets of deltaNp63 isoforms	48	11	0.234	0.000226233	0.00351281		Reactome	R-HSA-68886	M Phase	340	30	0.088	0.000775354	0.00993364		BioCarta	vegfpathway	vegf hypoxia and angiogenesis	30	8	0.267	0.000161927	0.00254203		Reactome	R-HSA-881907	Gastrin-CREB signalling pathway via PKC and MAPK	19	5	0.263	0.000481123	0.0061096		SMPDB	SMP00030	Oxidation of Branched Chain Fatty Acids	12	5	0.417	0.000576702	0.00871373		PID	caspase_pathway	Caspase Cascade in Apoptosis	57	15
KEGG	path:hsa03010	Ribosome - Homo sapiens (human)	153	23	0.15	0.000232728	0.00358908		Reactome	R-HSA-69275	G2/M Transition	137	16	0.117	0.000778003	0.00993364		Wikipathways	WP183	Proteasome Degradation	64	12	0.188	0.000166554	0.00259688		INOH	None	IL-1 NFkB	64	9	0.141	0.00049033	0.00618417		Wikipathways	WP4217	Ebola Virus Pathway on Host	130	19	0.146	0.000602052	0.00903488		Reactome	R-HSA-70171	Glycolysis	71	17
Wikipathways	WP2018	RANKL-RANK (Receptor activator of NFKB (ligand)) Signaling Pathway	55	12	0.218	0.000241215	0.00369482		KEGG	path:hsa04110	Cell cycle - Homo sapiens (human)	124	15	0.121	0.000779109	0.00993364		BioCarta	mprpathway	how progesterone initiates the oocyte maturation	23	7	0.304	0.000168904	0.00261572		Reactome	R-HSA-5654732	Negative regulation of FGFR3 signaling	29	6	0.207	0.000530427	0.00664467		Reactome	R-HSA-382551	Transport of small molecules	666	64	0.096	0.000623773	0.00929759		Reactome	R-HSA-382551	Transport of small molecules	666	88
Reactome	R-HSA-69306	DNA Replication	80	15	0.188	0.00025483	0.00387718		EHMN	Purine metabolism	Purine metabolism	223	22	0.099	0.000889488	0.0111545		Reactome	R-HSA-5674135	MAP2K and MAPK activation	38	9	0.237	0.000171371	0.00263612		Reactome	R-HSA-5654741	Signaling by FGFR3	40	7	0.175	0.000539193	0.00670916		Reactome	R-HSA-8874081	MET activates PTK2 signaling	18	6	0.333	0.000645071	0.00955051		KEGG	path:hsa00100	Steroid biosynthesis - Homo sapiens (human)	19	8
Reactome	R-HSA-110056	MAPK3 (ERK1) activation	10	5	0.5	0.000260789	0.00388954		Reactome	R-HSA-5696397	Gap-filling DNA repair synthesis and ligation in GG-NER	25	6	0.24	0.000913243	0.0111545		INOH	None	TGF-beta super family signaling pathway canonical	115	17	0.148	0.000179606	0.00274437		Reactome	R-HSA-5663220	RHO GTPases Activate Formins	123	13	0.106	0.00054515	0.00673805		Wikipathways	WP2572	Primary Focal Segmental Glomerulosclerosis FSGS	73	13	0.178	0.000663819	0.00976256		EHMN	Urea cycle and metabolism of arginine, proline, glutamate, aspartate and asparagine	Urea cycle and metabolism of arginine, proline, glutamate, aspartate and asparagine	106	22
Wikipathways	WP2113	Type III interferon signaling	10	5	0.5	0.000260789	0.00388954		Reactome	R-HSA-453274	Mitotic G2-G2/M phases	139	16	0.115	0.000911175	0.0111545		PID	pdgfrbpathway	PDGFR-beta signaling pathway	127	18	0.142	0.000201895	0.00306453		INOH	None	IL-1 p38	66	9	0.136	0.000617931	0.00754233		PharmGKB	PA2031	Statin Pathway, Pharmacodynamics	25	7	0.28	0.000746417	0.0109046		Wikipathways	WP3940	One carbon metabolism and related pathways	52	14
PharmGKB	PA2036	Gemcitabine Pathway, Pharmacodynamics	10	5	0.5	0.000260789	0.00388954		Reactome	R-HSA-72689	Formation of a pool of free 40S subunits	115	14	0.124	0.000910057	0.0111545		Reactome	R-HSA-194315	Signaling by Rho GTPases	435	42	0.098	0.000218181	0.00328995		INOH	None	Aminosugars metabolism	20	5	0.25	0.000622425	0.00754233		Wikipathways	WP2374	Oncostatin M Signaling Pathway	65	12	0.185	0.000758313	0.0109336		KEGG	path:hsa04150	mTOR signaling pathway - Homo sapiens (human)	151	28
Reactome	R-HSA-1280215	Cytokine Signaling in Immune system	458	51	0.111	0.000265287	0.00393076		Wikipathways	WP1601	Fluoropyrimidine Activity	34	7	0.206	0.000922153	0.0111545		KEGG	path:hsa05418	Fluid shear stress and atherosclerosis - Homo sapiens (human)	139	19	0.137	0.000219819	0.00329297		PID	smad2_3pathway	Regulation of cytoplasmic and nuclear SMAD2/3 signaling	20	5	0.25	0.000622425	0.00754233		KEGG	path:hsa04137	Mitophagy - animal - Homo sapiens (human)	65	12	0.185	0.000758313	0.0109336		SMPDB	SMP00040	Glycolysis	15	7
Wikipathways	WP4240	Regulation of sister chromatid separation at the metaphase-anaphase transition	15	6	0.4	0.000272435	0.00395726		Reactome	R-HSA-499943	Interconversion of nucleotide di- and triphosphates	34	7	0.206	0.000922153	0.0111545		KEGG	path:hsa04140	Autophagy - animal - Homo sapiens (human)	128	18	0.141	0.00022313	0.00332086		Reactome	R-HSA-5654743	Signaling by FGFR4	41	7	0.171	0.000630081	0.00755833		KEGG	path:hsa00280	Valine, leucine and isoleucine degradation - Homo sapiens (human)	48	10	0.208	0.000773825	0.0110133		SMPDB	SMP00531	Glycogenosis, Type VII. Tarui disease	15	7
PharmGKB	PA2039	Methotrexate Pathway (Cancer Cell), Pharmacodynamics	15	6	0.4	0.000272435	0.00395726		Reactome	R-HSA-432142	Platelet sensitization by LDL	17	5	0.294	0.000912578	0.0111545		INOH	None	IL-1 p38	66	12	0.182	0.000225667	0.00333696		Reactome	R-HSA-422475	Axon guidance	358	26	0.073	0.000644129	0.00755833		Reactome	R-HSA-2022090	Assembly of collagen fibrils and other multimeric structures	48	10	0.208	0.000773825	0.0110133		SMPDB	SMP00572	Fanconi-bickel syndrome	15	7
INOH	None	IL-6 signaling	6	4	0.667	0.000275804	0.00395726		BioCarta	actinypathway	y branching of actin filaments	17	5	0.294	0.000912578	0.0111545		Reactome	R-HSA-141444	Amplification of signal from unattached kinetochores via a MAD2 inhibitory signal	96	15	0.156	0.000228648	0.00333797		PID	reg_gr_pathway	Glucocorticoid receptor regulatory network	80	10	0.125	0.000633483	0.00755833		PID	caspase_pathway	Caspase Cascade in Apoptosis	57	11	0.193	0.000847414	0.0119833		EHMN	3-oxo-10R-octadecatrienoate beta-oxidation	3-oxo-10R-octadecatrienoate beta-oxidation	11	6
Wikipathways	WP197	Cholesterol Biosynthesis Pathway	15	6	0.4	0.000272435	0.00395726		Wikipathways	WP98	Prostaglandin Synthesis and Regulation	44	8	0.182	0.000961048	0.0115509		Reactome	R-HSA-141424	Amplification of signal from the kinetochores	96	15	0.156	0.000228648	0.00333797		PID	integrin2_pathway	Beta2 integrin cell surface interactions	30	6	0.2	0.000642857	0.00755833		INOH	None	Integrin	124	18	0.145	0.000900067	0.0121404		Reactome	R-HSA-189451	Heme biosynthesis	11	6
Reactome	R-HSA-6799990	Metal sequestration by antimicrobial proteins	6	4	0.667	0.000275804	0.00395726		Reactome	R-HSA-162909	Host Interactions of HIV factors	89	12	0.135	0.000984127	0.0116865		KEGG	path:hsa05210	Colorectal cancer - Homo sapiens (human)	86	14	0.163	0.000236353	0.00338576		INOH	None	Fructose Mannose metabolism	30	6	0.2	0.000642857	0.00755833		KEGG	path:hsa00051	Fructose and mannose metabolism - Homo sapiens (human)	33	8	0.242	0.000902549	0.0121404		SMPDB	SMP00139	3-Methylglutaconic Aciduria Type I	30	10
Wikipathways	WP1601	Fluoropyrimidine Activity	34	9	0.265	0.000312255	0.00439678		Reactome	R-HSA-68882	Mitotic Anaphase	140	16	0.114	0.000984716	0.0116865		Wikipathways	WP2034	Leptin signaling pathway	76	13	0.171	0.000236349	0.00338576		KEGG	path:hsa05165	Human papillomavirus infection - Homo sapiens (human)	339	25	0.074	0.000679583	0.00792419		HumanCyc	PWY66-391	fatty acid &beta;-oxidation (peroxisome)	19	6	0.316	0.000892144	0.0121404		SMPDB	SMP00137	2-Methyl-3-Hydroxybutryl CoA Dehydrogenase Deficiency	30	10
Wikipathways	WP1835	Interferon alpha-beta signaling	21	7	0.333	0.000311057	0.00439678		Wikipathways	WP2003	miR-targeted genes in leukocytes - TarBase	154	17	0.11	0.00102613	0.0120207		Reactome	R-HSA-69206	G1/S Transition	76	13	0.171	0.000236349	0.00338576		Wikipathways	WP4318	Mitochondrial fatty acid synthesis and respiration	12	4	0.333	0.000685401	0.00794209		HumanCyc	FAO-PWY	fatty acid &beta;-oxidation	19	6	0.316	0.000892144	0.0121404		SMPDB	SMP00238	Isovaleric Aciduria	30	10
Reactome	R-HSA-389513	CTLA4 inhibitory signaling	21	7	0.333	0.000311057	0.00439678		Reactome	R-HSA-72649	Translation initiation complex formation	68	10	0.152	0.00103198	0.0120207		Reactome	R-HSA-170834	Signaling by TGF-beta Receptor Complex	67	12	0.179	0.00026137	0.0036979		Wikipathways	WP4239	Epithelial to mesenchymal transition in colorectal cancer	160	15	0.094	0.000757817	0.00872666		Reactome	R-HSA-3928664	Ephrin signaling	19	6	0.316	0.000892144	0.0121404		SMPDB	SMP00237	3-Methylcrotonyl Coa Carboxylase Deficiency Type I	30	10
Reactome	R-HSA-5617833	Cilium Assembly	187	26	0.139	0.000336598	0.00466392		Reactome	R-HSA-72702	Ribosomal scanning and start codon recognition	68	10	0.152	0.00103198	0.0120207		INOH	None	TNF	67	12	0.179	0.00026137	0.0036979		Reactome	R-HSA-5654733	Negative regulation of FGFR4 signaling	31	6	0.194	0.000772903	0.00884544		Wikipathways	WP384	Apoptosis Modulation by HSP70	19	6	0.316	0.000892144	0.0121404		SMPDB	SMP00236	Propionic Acidemia	30	10
Reactome	R-HSA-6811434	COPI-dependent Golgi-to-ER retrograde traffic	82	15	0.183	0.000337399	0.00466392		Reactome	R-HSA-2555396	Mitotic Metaphase and Anaphase	141	16	0.113	0.00106323	0.0123087		Reactome	R-HSA-2565942	Regulation of PLK1 Activity at G2/M Transition	87	14	0.161	0.000267695	0.00376415		Reactome	R-HSA-450302	activated TAK1 mediates p38 MAPK activation	21	5	0.238	0.000792668	0.00896101		BioCarta	prionpathway	prion pathway	19	6	0.316	0.000892144	0.0121404		SMPDB	SMP00199	Maple Syrup Urine Disease	30	10
INOH	None	DroToll-like	65	13	0.2	0.000335994	0.00466392		Reactome	R-HSA-445355	Smooth Muscle Contraction	35	7	0.2	0.00110619	0.0127279		INOH	None	CD4 T cell receptor signaling	130	18	0.138	0.000271513	0.00377157		Wikipathways	WP4331	Neovascularisation processes	21	5	0.238	0.000792668	0.00896101		Reactome	R-HSA-1236977	Endosomal/Vacuolar pathway	13	5	0.385	0.000887968	0.0121404		SMPDB	SMP00138	3-Hydroxy-3-Methylglutaryl-CoA Lyase Deficiency	30	10
Reactome	R-HSA-196854	Metabolism of vitamins and cofactors	181	25	0.14	0.0003721	0.00510557		PID	s1p_s1p2_pathway	S1P2 pathway	26	6	0.231	0.00114014	0.013039		Wikipathways	WP4217	Ebola Virus Pathway on Host	130	18	0.138	0.000271513	0.00377157		Reactome	R-HSA-2467813	Separation of Sister Chromatids	129	13	0.101	0.00085763	0.00936979		Reactome	R-HSA-6806667	Metabolism of fat-soluble vitamins	49	10	0.204	0.000917413	0.0122655		SMPDB	SMP00523	Isobutyryl-coa dehydrogenase deficiency	30	10
Wikipathways	WP466	DNA Replication	42	10	0.238	0.000373853	0.00510557		Reactome	R-HSA-72662	Activation of the mRNA upon binding of the cap-binding complex and eIFs, and subsequent binding to 43S	69	10	0.149	0.00116256	0.0132153		Reactome	R-HSA-6802952	Signaling by BRAF and RAF fusions	58	11	0.19	0.000278586	0.0038465		Reactome	R-HSA-69618	Mitotic Spindle Checkpoint	113	12	0.106	0.000845305	0.00936979		BioCarta	reckpathway	inhibition of matrix metalloproteinases	8	4	0.5	0.000948845	0.0125338		SMPDB	SMP00522	3-hydroxyisobutyric aciduria	30	10
Reactome	R-HSA-6805567	Keratinization	129	20	0.155	0.000385928	0.00523892		Reactome	R-HSA-2467813	Separation of Sister Chromatids	129	15	0.116	0.00117457	0.013272		Reactome	R-HSA-2514853	Condensation of Prometaphase Chromosomes	12	5	0.417	0.000286832	0.00389006		Wikipathways	WP15	Selenium Micronutrient Network	83	10	0.12	0.00084916	0.00936979		HumanCyc	PWY66-21	ethanol degradation II	8	4	0.5	0.000948845	0.0125338		SMPDB	SMP00521	3-hydroxyisobutyric acid dehydrogenase deficiency	30	10
Wikipathways	WP107	Translation Factors	50	11	0.22	0.00040296	0.00543756		Reactome	R-HSA-975957	Nonsense Mediated Decay (NMD) enhanced by the Exon Junction Complex (EJC)	118	14	0.12	0.00128266	0.0142101		Reactome	R-HSA-71387	Metabolism of carbohydrates	264	29	0.11	0.000286024	0.00389006		INOH	None	TLR NFkB	69	9	0.13	0.00085915	0.00936979		Reactome	R-HSA-9006934	Signaling by Receptor Tyrosine Kinases	423	44	0.104	0.000978317	0.0128462		SMPDB	SMP00524	Isovaleric acidemia	30	10
Wikipathways	WP2916	Interactome of polycomb repressive complex 2 (PRC2)	16	6	0.375	0.000411151	0.00548282		Reactome	R-HSA-927802	Nonsense-Mediated Decay (NMD)	118	14	0.12	0.00128266	0.0142101		BioCarta	akapcentrosomepathway	protein kinase a at the centrosome	12	5	0.417	0.000286832	0.00389006		PID	syndecan_1_pathway	Syndecan-1-mediated signaling events	43	7	0.163	0.000848128	0.00936979		Signalink	None	EGF-Core	105	16	0.152	0.00100529	0.0129689		SMPDB	SMP00384	Methylmalonate Semialdehyde Dehydrogenase Deficiency	30	10
Reactome	R-HSA-5686938	Regulation of TLR by endogenous ligand	16	6	0.375	0.000411151	0.00548282		Reactome	R-HSA-6782210	Gap-filling DNA repair synthesis and ligation in TC-NER	68	10	0.147	0.00130631	0.0142101		BioCarta	igf1mtorpathway	skeletal muscle hypertrophy is regulated via akt-mtor pathway	25	7	0.28	0.000300687	0.00403026		Reactome	R-HSA-6814122	Cooperation of PDCL (PhLP1) and TRiC/CCT in G-protein beta folding	43	7	0.163	0.000848128	0.00936979		Reactome	R-HSA-196854	Metabolism of vitamins and cofactors	181	23	0.129	0.0010005	0.0129689		SMPDB	SMP00200	Methylmalonic Aciduria	30	10
PID	e2f_pathway	E2F transcription factor network	75	14	0.187	0.000425234	0.0055918		PID	pi3kplctrkpathway	Trk receptor signaling mediated by PI3K and PLC-gamma	36	7	0.194	0.00131784	0.0142101		Wikipathways	WP4483	Relationship between inflammation, COX-2 and EGFR	25	7	0.28	0.000300687	0.00403026		Reactome	R-HSA-202670	ERKs are inactivated	13	4	0.308	0.000961642	0.00982008		Reactome	R-HSA-2408550	Metabolism of ingested H2SeO4 and H2SeO3 into H2Se	4	3	0.75	0.000996629	0.0129689		SMPDB	SMP00141	3-Methylglutaconic Aciduria Type IV	30	10
Reactome	R-HSA-196849	Metabolism of water-soluble vitamins and cofactors	114	18	0.162	0.000426723	0.0055918		KEGG	path:hsa03030	DNA replication - Homo sapiens (human)	36	7	0.194	0.00131784	0.0142101		INOH	None	insulin	78	13	0.167	0.000308318	0.00410852		Reactome	R-HSA-1643685	Disease	510	33	0.065	0.000963999	0.00982008		KEGG	path:hsa04210	Apoptosis - Homo sapiens (human)	136	19	0.14	0.0010538	0.0135156		SMPDB	SMP00140	3-Methylglutaconic Aciduria Type III	30	10
Reactome	R-HSA-69239	Synthesis of DNA	75	14	0.187	0.000425234	0.0055918		Wikipathways	WP500	Glycogen Synthesis and Degradation	36	7	0.194	0.00131784	0.0142101		Wikipathways	WP2636	Common Pathways Underlying Drug Addiction	41	9	0.22	0.00031753	0.00418263		INOH	None	CD4 T cell receptor signaling	130	13	0.1	0.000922066	0.00982008		Reactome	R-HSA-8856688	Golgi-to-ER retrograde transport	116	17	0.147	0.00110974	0.0141508		SMPDB	SMP00173	Beta-Ketothiolase Deficiency	30	10
BioCarta	atrbrcapathway	role of brca1 brca2 and atr in cancer susceptibility	22	7	0.318	0.000429876	0.00560074		Reactome	R-HSA-3299685	Detoxification of Reactive Oxygen Species	36	7	0.194	0.00131784	0.0142101		NetPath	Pathway_Gastrin	Gastrin	41	9	0.22	0.00031753	0.00418263		KEGG	path:hsa04914	Progesterone-mediated oocyte maturation - Homo sapiens (human)	99	11	0.111	0.000944891	0.00982008		Reactome	R-HSA-3000171	Non-integrin membrane-ECM interactions	42	9	0.214	0.00113726	0.0144184		KEGG	path:hsa04145	Phagosome - Homo sapiens (human)	152	28
BioCarta	ranmspathway	role of ran in mitotic spindle regulation	11	5	0.455	0.000451617	0.00581714		Reactome	R-HSA-73614	Pyrimidine salvage	11	4	0.364	0.00127162	0.0142101		KEGG	path:hsa04933	AGE-RAGE signaling pathway in diabetic complications - Homo sapiens (human)	99	15	0.152	0.00032289	0.00422894		PID	syndecan_4_pathway	Syndecan-4-mediated signaling events	32	6	0.188	0.000922359	0.00982008		Reactome	R-HSA-8957322	Metabolism of steroids	127	18	0.142	0.00119362	0.0150464		Reactome	R-HSA-5628897	TP53 Regulates Metabolic Genes	86	19
KEGG	path:hsa04218	Cellular senescence - Homo sapiens (human)	160	23	0.144	0.000450139	0.00581714		Reactome	R-HSA-156842	Eukaryotic Translation Elongation	106	13	0.124	0.00137964	0.0147919		Wikipathways	WP4205	MET in type 1 papillary renal cell carcinoma	59	11	0.186	0.000325674	0.0042343		SMPDB	SMP00043	Galactose Metabolism	13	4	0.308	0.000961642	0.00982008		Wikipathways	WP2507	Nanomaterial induced apoptosis	20	6	0.3	0.00120611	0.0151175		HumanCyc	PWY66-407	superpathway of conversion of glucose to acetyl CoA and entry into the TCA cycle	48	13
Reactome	R-HSA-983189	Kinesins	43	10	0.233	0.000458126	0.00583467		Reactome	R-HSA-6782135	Dual incision in TC-NER	69	10	0.145	0.00146421	0.0154704		Wikipathways	WP4481	Resistin as a regulator of inflammation	33	8	0.242	0.000331666	0.0042343		SMPDB	SMP00182	Galactosemia	13	4	0.308	0.000961642	0.00982008		NetPath	Pathway_IL-7	IL-7	27	7	0.259	0.00123243	0.0153601		INOH	None	Fructose Mannose metabolism	30	10
KEGG	path:hsa05203	Viral carcinogenesis - Homo sapiens (human)	201	27	0.134	0.000455978	0.00583467		Reactome	R-HSA-1428517	The citric acid (TCA) cycle and respiratory electron transport	173	18	0.104	0.00146752	0.0154704		Reactome	R-HSA-422475	Axon guidance	358	36	0.101	0.000331319	0.0042343		Reactome	R-HSA-75205	Dissolution of Fibrin Clot	13	4	0.308	0.000961642	0.00982008		BioCarta	hsp27pathway	stress induction of hsp regulation	14	5	0.357	0.00130893	0.0157294		SMPDB	SMP00032	Valine, Leucine and Isoleucine Degradation	30	10
Wikipathways	WP1982	Sterol Regulatory Element-Binding Proteins (SREBP) signalling	68	13	0.191	0.000532089	0.0067388		KEGG	path:hsa00230	Purine metabolism - Homo sapiens (human)	174	18	0.104	0.00146752	0.0154704		Reactome	R-HSA-1227986	Signaling by ERBB2	50	10	0.2	0.000334384	0.0042343		BioCarta	extrinsicpathway	extrinsic prothrombin activation pathway	13	4	0.308	0.000961642	0.00982008		Reactome	R-HSA-174824	Plasma lipoprotein assembly, remodeling, and clearance	69	12	0.174	0.00131197	0.0157294		EHMN	Saturated fatty acids beta-oxidation	Saturated fatty acids beta-oxidation	25	9
Wikipathways	WP2637	Structural Pathway of Interleukin 1 (IL-1)	44	10	0.227	0.000557579	0.00702239		PID	deltanp63pathway	Validated transcriptional targets of deltaNp63 isoforms	48	8	0.17	0.00150467	0.015774		PID	angiopoietinreceptor_pathway	Angiopoietin receptor Tie2-mediated signaling	50	10	0.2	0.000334384	0.0042343		Reactome	R-HSA-5637810	Constitutive Signaling by EGFRvIII	13	4	0.308	0.000961642	0.00982008		EHMN	Aminosugars metabolism	Aminosugars metabolism	51	10	0.196	0.00127027	0.0157294		INOH	None	Propanoate metabolism	25	9
Wikipathways	WP3865	RIG-I-like Receptor Signaling	60	12	0.2	0.00056366	0.00705976		Reactome	R-HSA-69002	DNA Replication Pre-Initiation	37	7	0.189	0.00155988	0.016173		Reactome	R-HSA-389958	Cooperation of Prefoldin and TriC/CCT in actin and tubulin folding	33	8	0.242	0.000331666	0.0042343		Reactome	R-HSA-5637812	Signaling by EGFRvIII in Cancer	13	4	0.308	0.000961642	0.00982008		SMPDB	SMP00031	Pentose Phosphate Pathway	14	5	0.357	0.00130893	0.0157294		Wikipathways	WP4217	Ebola Virus Pathway on Host	130	25
Reactome	R-HSA-196757	Metabolism of folate and pterines	17	6	0.353	0.000599393	0.00742527		Reactome	R-HSA-68874	M/G1 Transition	37	7	0.189	0.00155988	0.016173		KEGG	path:hsa05211	Renal cell carcinoma - Homo sapiens (human)	69	12	0.174	0.00034732	0.00437394		INOH	None	Galactose metabolism	13	4	0.308	0.000961642	0.00982008		SMPDB	SMP00518	Glucose-6-phosphate dehydrogenase deficiency	14	5	0.357	0.00130893	0.0157294		KEGG	path:hsa00500	Starch and sucrose metabolism - Homo sapiens (human)	36	11
Reactome	R-HSA-432142	Platelet sensitization by LDL	17	6	0.353	0.000599393	0.00742527		Reactome	R-HSA-72695	Formation of the ternary complex, and subsequently, the 43S complex	61	9	0.153	0.00173437	0.0178839		PID	s1p_s1p3_pathway	S1P3 pathway	26	7	0.269	0.00039209	0.00488407		Reactome	R-HSA-113510	E2F mediated regulation of DNA replication	22	5	0.227	0.000995364	0.0100294		SMPDB	SMP00519	Ribose-5-phosphate isomerase deficiency	14	5	0.357	0.00130893	0.0157294		EHMN	N-Glycan biosynthesis	N-Glycan biosynthesis	42	12
Wikipathways	WP3963	Mevalonate pathway	7	4	0.571	0.000609139	0.00750499		Reactome	R-HSA-8939256	RUNX1 regulates transcription of genes involved in WNT signaling	7	3	0.5	0.00191351	0.0194129		Reactome	R-HSA-389960	Formation of tubulin folding intermediates by CCT/TriC	26	7	0.269	0.00039209	0.00488407		Reactome	R-HSA-198753	ERK/MAPK targets	22	5	0.227	0.000995364	0.0100294		SMPDB	SMP00520	Transaldolase deficiency	14	5	0.357	0.00130893	0.0157294		KEGG	path:hsa00562	Inositol phosphate metabolism - Homo sapiens (human)	74	17
Reactome	R-HSA-176187	Activation of ATR in response to replication stress	37	9	0.243	0.000616979	0.00751984		Reactome	R-HSA-8931987	RUNX1 regulates estrogen receptor mediated transcription	7	3	0.5	0.00191351	0.0194129		Reactome	R-HSA-5620920	Cargo trafficking to the periciliary membrane	51	10	0.196	0.000395737	0.00490285		NetPath	Pathway_Alpha6Beta4Integrin	Alpha6Beta4Integrin	71	9	0.127	0.00105881	0.010611		INOH	None	HGF	35	8	0.229	0.00136545	0.0162821		Reactome	R-HSA-6806834	Signaling by MET	61	15
Wikipathways	WP619	Type II interferon signaling (IFNG)	37	9	0.243	0.000616979	0.00751984		Reactome	R-HSA-6799990	Metal sequestration by antimicrobial proteins	6	3	0.5	0.00191351	0.0194129		KEGG	path:hsa00240	Pyrimidine metabolism - Homo sapiens (human)	101	15	0.149	0.000402817	0.00496375		Reactome	R-HSA-5654726	Negative regulation of FGFR1 signaling	33	6	0.182	0.0010931	0.0107227		Reactome	R-HSA-70171	Glycolysis	71	12	0.171	0.00149317	0.0177093		Reactome	R-HSA-1655829	Regulation of cholesterol biosynthesis by SREBP (SREBF)	31	10
Reactome	R-HSA-15869	Metabolism of nucleotides	105	17	0.162	0.000621633	0.00753605		Reactome	R-HSA-2500257	Resolution of Sister Chromatid Cohesion	109	13	0.119	0.00194395	0.0196163		Wikipathways	WP313	Signaling of Hepatocyte Growth Factor Receptor	34	8	0.235	0.000413031	0.00506239		Reactome	R-HSA-194315	Signaling by Rho GTPases	435	29	0.067	0.00109305	0.0107227		EHMN	Galactose metabolism	Galactose metabolism	44	9	0.205	0.00161194	0.0183448		INOH	None	Steroids metabolism	16	7
Reactome	R-HSA-76002	Platelet activation, signaling and aggregation	260	32	0.123	0.000685799	0.00826971		Reactome	R-HSA-73893	DNA Damage Bypass	49	8	0.163	0.00198555	0.0199294		Reactome	R-HSA-211227	Activation of DNA fragmentation factor	13	5	0.385	0.000445039	0.00531265		Reactome	R-HSA-389958	Cooperation of Prefoldin and TriC/CCT in actin and tubulin folding	33	6	0.182	0.0010931	0.0107227		EHMN	Mono-unsaturated fatty acid beta-oxidation	Mono-unsaturated fatty acid beta-oxidation	21	6	0.286	0.00159808	0.0183448		Reactome	R-HSA-196854	Metabolism of vitamins and cofactors	181	31
NetPath	Pathway_Prolactin	Prolactin	70	13	0.186	0.00071062	0.00852368		Wikipathways	WP100	Glutathione metabolism	20	5	0.25	0.00203131	0.0202809		Reactome	R-HSA-140342	Apoptosis induced DNA fragmentation	13	5	0.385	0.000445039	0.00531265		KEGG	path:hsa00051	Fructose and mannose metabolism - Homo sapiens (human)	33	6	0.182	0.0010931	0.0107227		Wikipathways	WP1835	Interferon alpha-beta signaling	21	6	0.286	0.00159808	0.0183448		Reactome	R-HSA-2022857	Keratan sulfate degradation	5	4
Reactome	R-HSA-6811442	Intra-Golgi and retrograde Golgi-to-ER traffic	186	25	0.134	0.0007231	0.00862773		Reactome	R-HSA-163200	Respiratory electron transport, ATP synthesis by chemiosmotic coupling, and heat production by uncoupling proteins.	123	14	0.114	0.00207496	0.0204997		Reactome	R-HSA-6806834	Signaling by MET	61	11	0.18	0.000440104	0.00531265		PID	ilk_pathway	Integrin-linked kinase signaling	45	7	0.156	0.00112174	0.0109458		Reactome	R-HSA-450302	activated TAK1 mediates p38 MAPK activation	21	6	0.286	0.00159808	0.0183448		Reactome	R-HSA-392499	Metabolism of proteins	2008	222
PID	p73pathway	p73 transcription factor network	79	14	0.177	0.000734288	0.00871534		Reactome	R-HSA-5663220	RHO GTPases Activate Formins	123	14	0.114	0.00207496	0.0204997		Reactome	R-HSA-75205	Dissolution of Fibrin Clot	13	5	0.385	0.000445039	0.00531265		Reactome	R-HSA-1266738	Developmental Biology	620	38	0.061	0.00116844	0.0113418		Reactome	R-HSA-8875555	MET activates RAP1 and RAC1	9	4	0.444	0.00162159	0.0183448		SMPDB	SMP00030	Oxidation of Branched Chain Fatty Acids	12	6
PharmGKB	PA150653776	Fluoropyrimidine Pathway, Pharmacokinetics	24	7	0.292	0.000774716	0.0091473		Reactome	R-HSA-390471	Association of TriC/CCT with target proteins during biosynthesis	39	7	0.179	0.00214665	0.0210975		BioCarta	extrinsicpathway	extrinsic prothrombin activation pathway	13	5	0.385	0.000445039	0.00531265		BioCarta	intrinsicpathway	intrinsic prothrombin activation pathway	23	5	0.217	0.00123415	0.0118555		HumanCyc	PWY-5941	glycogenolysis	9	4	0.444	0.00162159	0.0183448		Reactome	R-HSA-933543	NF-kB activation through FADD/RIP-1 pathway mediated by caspase-8 and -10	12	6
KEGG	path:hsa03020	RNA polymerase - Homo sapiens (human)	31	8	0.258	0.000808934	0.00940437		Wikipathways	WP2359	Parkin-Ubiquitin Proteasomal System pathway	73	10	0.137	0.00225807	0.0220553		Reactome	R-HSA-5689603	UCH proteinases	102	15	0.147	0.00044877	0.00532943		BioCarta	mprpathway	how progesterone initiates the oocyte maturation	23	5	0.217	0.00123415	0.0118555		HumanCyc	PWY-5920	heme biosynthesis	9	4	0.444	0.00162159	0.0183448		Reactome	R-HSA-8964026	Chylomicron clearance	5	4
Reactome	R-HSA-1655829	Regulation of cholesterol biosynthesis by SREBP (SREBF)	31	8	0.258	0.000808934	0.00940437		Wikipathways	WP107	Translation Factors	50	8	0.16	0.00226748	0.0220553		PID	syndecan_1_pathway	Syndecan-1-mediated signaling events	43	9	0.209	0.000463046	0.00544257		Reactome	R-HSA-5654727	Negative regulation of FGFR2 signaling	34	6	0.176	0.00128705	0.0121838		Wikipathways	WP561	Heme Biosynthesis	9	4	0.444	0.00162159	0.0183448		KEGG	path:hsa00480	Glutathione metabolism - Homo sapiens (human)	56	14
Reactome	R-HSA-110314	Recognition of DNA damage by PCNA-containing replication complex	31	8	0.258	0.000808934	0.00940437		Reactome	R-HSA-73886	Chromosome Maintenance	112	13	0.117	0.00229053	0.0221653		Reactome	R-HSA-6814122	Cooperation of PDCL (PhLP1) and TRiC/CCT in G-protein beta folding	43	9	0.209	0.000463046	0.00544257		PharmGKB	PA166104634	Abacavir Pathway, Pharmacokinetics/Pharmacodynamics	14	4	0.286	0.00130775	0.0121838		Reactome	R-HSA-977347	Serine biosynthesis	9	4	0.444	0.00162159	0.0183448		Reactome	R-HSA-156580	Phase II - Conjugation of compounds	115	22
BioCarta	irespathway	internal ribosome entry pathway	18	6	0.333	0.00084819	0.00981044		Reactome	R-HSA-211859	Biological oxidations	231	21	0.093	0.00255672	0.024615		KEGG	path:hsa04310	Wnt signaling pathway - Homo sapiens (human)	149	19	0.128	0.000493894	0.00572879		Reactome	R-HSA-1295596	Spry regulation of FGF signaling	14	4	0.286	0.00130775	0.0121838		KEGG	path:hsa04066	HIF-1 signaling pathway - Homo sapiens (human)	100	15	0.15	0.00167908	0.0188983		Reactome	R-HSA-8876198	RAB GEFs exchange GTP for GDP on RABs	91	19
Reactome	R-HSA-110313	Translesion synthesis by Y family DNA polymerases bypasses lesions on DNA template	39	9	0.231	0.00093074	0.0107106		Wikipathways	WP4352	Ciliary landscape	213	20	0.094	0.00283586	0.0259409		NetPath	Pathway_Leptin	Leptin	62	11	0.177	0.000508886	0.00572879		Wikipathways	WP558	Complement and Coagulation Cascades	59	8	0.136	0.00127784	0.0121838		SMPDB	SMP00040	Glycolysis	15	5	0.333	0.00186072	0.0206269		Wikipathways	WP615	Senescence and Autophagy in Cancer	106	21
Reactome	R-HSA-69273	Cyclin A/B1/B2 associated events during G2/M transition	25	7	0.28	0.00101407	0.0113428		Reactome	R-HSA-72165	mRNA Splicing - Minor Pathway	52	8	0.154	0.00292494	0.0259409		KEGG	path:hsa04218	Cellular senescence - Homo sapiens (human)	160	20	0.125	0.000504015	0.00572879		PID	s1p_s1p4_pathway	S1P4 pathway	14	4	0.286	0.00130775	0.0121838		SMPDB	SMP00531	Glycogenosis, Type VII. Tarui disease	15	5	0.333	0.00186072	0.0206269		Reactome	R-HSA-8964043	Plasma lipoprotein clearance	33	10
Reactome	R-HSA-109582	Hemostasis	668	66	0.099	0.000998165	0.0113428		Reactome	R-HSA-191859	snRNP Assembly	52	8	0.154	0.00292494	0.0259409		Wikipathways	WP481	Insulin Signaling	160	20	0.125	0.000504015	0.00572879		Wikipathways	WP3961	fig-met-1-last-solution	14	4	0.286	0.00130775	0.0121838		SMPDB	SMP00572	Fanconi-bickel syndrome	15	5	0.333	0.00186072	0.0206269		BioCarta	ceramidepathway	ceramide signaling pathway	33	10
Reactome	R-HSA-6798695	Neutrophil degranulation	490	51	0.105	0.00100039	0.0113428		Reactome	R-HSA-194441	Metabolism of non-coding RNA	52	8	0.154	0.00292494	0.0259409		INOH	None	insulin Mam	82	13	0.159	0.000509381	0.00572879		Reactome	R-HSA-192905	vRNP Assembly	2	2	1	0.00132817	0.0122509		Reactome	R-HSA-975634	Retinoid metabolism and transport	45	9	0.2	0.00190259	0.0208812		NetPath	Pathway_Alpha6Beta4Integrin	Alpha6Beta4Integrin	71	16
PID	syndecan_4_pathway	Syndecan-4-mediated signaling events	32	8	0.25	0.0010157	0.0113428		Reactome	R-HSA-5696400	Dual Incision in GG-NER	41	7	0.171	0.00289071	0.0259409		INOH	None	TLR JNK	62	11	0.177	0.000508886	0.00572879		HumanCyc	PWY-6370	ascorbate recycling (cytosolic)	2	2	1	0.00132817	0.0122509		PID	a6b1_a6b4_integrin_pathway	a6b1 and a6b4 Integrin signaling	45	9	0.2	0.00190259	0.0208812		KEGG	path:hsa04066	HIF-1 signaling pathway - Homo sapiens (human)	100	20
HumanCyc	PWY66-5	superpathway of cholesterol biosynthesis	25	7	0.28	0.00101407	0.0113428		Reactome	R-HSA-392518	Signal amplification	31	6	0.194	0.00298014	0.0259409		INOH	None	IL-1 JNK	62	11	0.177	0.000508886	0.00572879		Reactome	R-HSA-5617833	Cilium Assembly	187	16	0.086	0.00136829	0.0125585		KEGG	path:hsa04144	Endocytosis - Homo sapiens (human)	244	28	0.115	0.00193341	0.0209405		Reactome	R-HSA-75205	Dissolution of Fibrin Clot	13	6
Reactome	R-HSA-191273	Cholesterol biosynthesis	25	7	0.28	0.00101407	0.0113428		HumanCyc	PWY-4061	glutathione-mediated detoxification	22	5	0.227	0.00318935	0.0259409		INOH	None	HGF	35	8	0.229	0.000509893	0.00572879		Wikipathways	WP3896	Dengue-2 Interactions with Complement and Coagulation Cascades	60	8	0.133	0.00142837	0.0130453		Wikipathways	WP422	MAPK Cascade	29	7	0.241	0.00193647	0.0209405		KEGG	path:hsa00920	Sulfur metabolism - Homo sapiens (human)	9	5
Wikipathways	WP2814	Mammary gland development pathway - Puberty (Stage 2 of 4)	13	5	0.385	0.00112284	0.0120862		KEGG	path:hsa03013	RNA transport - Homo sapiens (human)	171	17	0.099	0.00317737	0.0259409		Reactome	R-HSA-8875878	MET promotes cell motility	27	7	0.259	0.000504416	0.00572879		Reactome	R-HSA-168643	Nucleotide-binding domain, leucine rich repeat containing receptor (NLR) signaling pathways	47	7	0.149	0.00146017	0.0132704		Reactome	R-HSA-390918	Peroxisomal lipid metabolism	29	7	0.241	0.00193647	0.0209405		Reactome	R-HSA-446107	Type I hemidesmosome assembly	9	5
Reactome	R-HSA-113501	Inhibition of replication initiation of damaged DNA by RB1/E2F1	13	5	0.385	0.00112284	0.0120862		Wikipathways	WP477	Cytoplasmic Ribosomal Proteins	88	11	0.125	0.00291675	0.0259409		Reactome	R-HSA-69275	G2/M Transition	137	18	0.131	0.000519913	0.00581288		Reactome	R-HSA-69278	Cell Cycle, Mitotic	481	31	0.065	0.00149523	0.0134692		SMPDB	SMP00212	Pyruvate Dehydrogenase Complex Deficiency	22	6	0.273	0.00207977	0.0218475		HumanCyc	PWY-5941	glycogenolysis	9	5
PharmGKB	PA165291575	Antimetabolite Pathway - Folate Cycle, Pharmacodynamics	13	5	0.385	0.00112284	0.0120862		Wikipathways	WP45	G1 to S cell cycle control	64	9	0.141	0.00308128	0.0259409		Reactome	R-HSA-68886	M Phase	340	34	0.1	0.000530042	0.00589737		KEGG	path:hsa04910	Insulin signaling pathway - Homo sapiens (human)	137	13	0.095	0.00149658	0.0134692		SMPDB	SMP00558	Primary hyperoxaluria II, PH2	22	6	0.273	0.00207977	0.0218475		Reactome	R-HSA-977347	Serine biosynthesis	9	5
Reactome	R-HSA-918233	TRAF3-dependent IRF activation pathway	13	5	0.385	0.00112284	0.0120862		Reactome	R-HSA-75153	Apoptotic execution phase	52	8	0.154	0.00292494	0.0259409		Reactome	R-HSA-8963896	HDL assembly	8	4	0.5	0.000535537	0.00590121		Wikipathways	WP2003	miR-targeted genes in leukocytes - TarBase	154	14	0.091	0.00151223	0.0134838		SMPDB	SMP00559	Pyruvate kinase deficiency	22	6	0.273	0.00207977	0.0218475		Reactome	R-HSA-5357905	Regulation of TNFR1 signaling	23	8
KEGG	path:hsa04216	Ferroptosis - Homo sapiens (human)	40	9	0.225	0.00113025	0.0120862		Wikipathways	WP3996	Ethanol effects on histone modifications	31	6	0.194	0.00298014	0.0259409		Reactome	R-HSA-446210	Synthesis of UDP-N-acetyl-glucosamine	8	4	0.5	0.000535537	0.00590121		Reactome	R-HSA-180024	DARPP-32 events	25	5	0.208	0.00151275	0.0134838		SMPDB	SMP00196	Leigh Syndrome	22	6	0.273	0.00207977	0.0218475		KEGG	path:hsa00511	Other glycan degradation - Homo sapiens (human)	18	7
Wikipathways	WP4313	Ferroptosis	40	9	0.225	0.00113025	0.0120862		Reactome	R-HSA-110314	Recognition of DNA damage by PCNA-containing replication complex	31	6	0.194	0.00298014	0.0259409		KEGG	path:hsa04657	IL-17 signaling pathway - Homo sapiens (human)	93	14	0.151	0.000540997	0.00593284		Reactome	R-HSA-15869	Metabolism of nucleotides	105	11	0.105	0.00153628	0.0136281		SMPDB	SMP00334	Pyruvate Decarboxylase E1 Component Deficiency (PDHE1 Deficiency)	22	6	0.273	0.00207977	0.0218475		Wikipathways	WP176	Folate Metabolism	66	15
Reactome	R-HSA-75205	Dissolution of Fibrin Clot	13	5	0.385	0.00112284	0.0120862		SMPDB	SMP00095	Alendronate Action Pathway	22	5	0.227	0.00318935	0.0259409		INOH	None	Aminosugars metabolism	20	6	0.3	0.000545902	0.00595813		Reactome	R-HSA-6802957	Oncogenic MAPK signaling	61	8	0.131	0.00159264	0.0139941		SMPDB	SMP00060	Pyruvate Metabolism	22	6	0.273	0.00207977	0.0218475		EHMN	Glycolysis and Gluconeogenesis	Glycolysis and Gluconeogenesis	67	15
SMPDB	SMP00446	Gemcitabine Action Pathway	13	5	0.385	0.00112284	0.0120862		SMPDB	SMP00112	Risedronate Action Pathway	22	5	0.227	0.00318935	0.0259409		Reactome	R-HSA-453279	Mitotic G1-G1/S phases	104	15	0.144	0.000554255	0.00602063		Reactome	R-HSA-6806834	Signaling by MET	61	8	0.131	0.00159264	0.0139941		Reactome	R-HSA-9033241	Peroxisomal protein import	64	11	0.172	0.00227031	0.0237361		Reactome	R-HSA-1660499	Synthesis of PIPs at the plasma membrane	53	13
SMPDB	SMP00603	Gemcitabine Metabolism Pathway	13	5	0.385	0.00112284	0.0120862		SMPDB	SMP00117	Pamidronate Action Pathway	22	5	0.227	0.00318935	0.0259409		Wikipathways	WP437	EGF-EGFR Signaling Pathway	162	20	0.123	0.000592128	0.00637207		NetPath	Pathway_TGF_beta_Receptor	TGF_beta_Receptor	174	15	0.087	0.00167551	0.0145986		Reactome	R-HSA-8875513	MET interacts with TNS proteins	5	3	0.6	0.00237271	0.0238875		Reactome	R-HSA-380972	Energy dependent regulation of mTOR by LKB1-AMPK	29	9
Reactome	R-HSA-8963896	HDL assembly	8	4	0.5	0.00115331	0.0122749		SMPDB	SMP00107	Zoledronate Action Pathway	22	5	0.227	0.00318935	0.0259409		Wikipathways	WP4216	Chromosomal and microsatellite instability in colorectal cancer	73	12	0.164	0.000592169	0.00637207		Reactome	R-HSA-187037	Signaling by NTRK1 (TRKA)	76	9	0.118	0.00172548	0.0145986		Reactome	R-HSA-74713	IRS activation	5	3	0.6	0.00237271	0.0238875		Wikipathways	WP4253	Trans-sulfuration pathway	47	12
Wikipathways	WP404	Nucleotide Metabolism	19	6	0.316	0.00116958	0.0123899		SMPDB	SMP00079	Ibandronate Action Pathway	22	5	0.227	0.00318935	0.0259409		INOH	None	IGF signaling	36	8	0.222	0.000624355	0.0066251		Reactome	R-HSA-372708	p130Cas linkage to MAPK signaling for integrins	15	4	0.267	0.0017323	0.0145986		Wikipathways	WP195	IL-1 signaling pathway	55	10	0.182	0.00230688	0.0238875		Reactome	R-HSA-180897	Vpr-mediated induction of apoptosis by mitochondrial outer membrane permeabilization	3	3
Reactome	R-HSA-5683057	MAPK family signaling cascades	237	29	0.123	0.00122829	0.0128319		SMPDB	SMP00082	Simvastatin Action Pathway	22	5	0.227	0.00318935	0.0259409		Reactome	R-HSA-453274	Mitotic G2-G2/M phases	139	18	0.129	0.000619709	0.0066251		Reactome	R-HSA-1643713	Signaling by EGFR in Cancer	15	4	0.267	0.0017323	0.0145986		Reactome	R-HSA-111465	Apoptotic cleavage of cellular proteins	38	8	0.211	0.00239308	0.0238875		PID	met_pathway	Signaling events mediated by Hepatocyte Growth Factor Receptor (c-Met)	82	17
Reactome	R-HSA-72737	Cap-dependent Translation Initiation	133	19	0.145	0.00122542	0.0128319		SMPDB	SMP00509	Hyper-IgD syndrome	22	5	0.227	0.00318935	0.0259409		Reactome	R-HSA-3299685	Detoxification of Reactive Oxygen Species	36	8	0.222	0.000624355	0.0066251		Reactome	R-HSA-1236382	Constitutive Signaling by Ligand-Responsive EGFR Cancer Variants	15	4	0.267	0.0017323	0.0145986		Reactome	R-HSA-5689896	Ovarian tumor domain proteases	38	8	0.211	0.00239308	0.0238875		INOH	None	Inositol phosphate metabolism	41	11
Reactome	R-HSA-72613	Eukaryotic Translation Initiation	133	19	0.145	0.00122542	0.0128319		SMPDB	SMP00508	Cholesteryl ester storage disease	22	5	0.227	0.00318935	0.0259409		Signalink	None	TGF-Ncore	45	9	0.2	0.000659307	0.00670402		Reactome	R-HSA-5637815	Signaling by Ligand-Responsive EGFR Variants in Cancer	15	4	0.267	0.0017323	0.0145986		Wikipathways	WP2870	Extracellular vesicle-mediated signaling in recipient cells	30	7	0.233	0.00238844	0.0238875		INOH	None	HGF	35	10
Reactome	R-HSA-68962	Activation of the pre-replicative complex	33	8	0.242	0.00126263	0.0131302		SMPDB	SMP00319	Lysosomal Acid Lipase Deficiency (Wolman Disease)	22	5	0.227	0.00318935	0.0259409		Reactome	R-HSA-6811438	Intra-Golgi traffic	45	9	0.2	0.000659307	0.00670402		Reactome	R-HSA-5610785	GLI3 is processed to GLI3R by the proteasome	15	4	0.267	0.0017323	0.0145986		INOH	None	Fructose Mannose metabolism	30	7	0.233	0.00238844	0.0238875		Wikipathways	WP4010	Liver steatosis AOP	103	20
Wikipathways	WP4011	Steatosis AOP	26	7	0.269	0.00130791	0.0134165		SMPDB	SMP00510	Mevalonic aciduria	22	5	0.227	0.00318935	0.0259409		Wikipathways	WP3859	TGF-B Signaling in Thyroid Cells for Epithelial-Mesenchymal Transition	14	5	0.357	0.000661042	0.00670402		Reactome	R-HSA-5610783	Degradation of GLI2 by the proteasome	15	4	0.267	0.0017323	0.0145986		KEGG	path:hsa00030	Pentose phosphate pathway - Homo sapiens (human)	30	7	0.233	0.00238844	0.0238875		SMPDB	SMP00539	Long chain acyl-CoA dehydrogenase deficiency (LCAD)	14	6
Reactome	R-HSA-2426168	Activation of gene expression by SREBF (SREBP)	26	7	0.269	0.00130791	0.0134165		SMPDB	SMP00511	Wolman disease	22	5	0.227	0.00318935	0.0259409		PID	rac1_pathway	RAC1 signaling pathway	54	10	0.185	0.000638413	0.00670402		Reactome	R-HSA-5610780	Degradation of GLI1 by the proteasome	16	4	0.267	0.0017323	0.0145986		Reactome	R-HSA-8865999	MET activates PTPN11	5	3	0.6	0.00237271	0.0238875		SMPDB	SMP00545	Trifunctional protein deficiency	14	6
Reactome	R-HSA-389960	Formation of tubulin folding intermediates by CCT/TriC	26	7	0.269	0.00130791	0.0134165		SMPDB	SMP00389	Smith-Lemli-Opitz Syndrome (SLOS)	22	5	0.227	0.00318935	0.0259409		Wikipathways	WP534	Glycolysis and Gluconeogenesis	45	9	0.2	0.000659307	0.00670402		KEGG	path:hsa00500	Starch and sucrose metabolism - Homo sapiens (human)	36	6	0.167	0.00175273	0.0147039		HumanCyc	PWY66-387	fatty acid &alpha;-oxidation	5	3	0.6	0.00237271	0.0238875		SMPDB	SMP00541	Carnitine palmitoyl transferase deficiency (II)	14	6
NetPath	Pathway_AndrogenReceptor	AndrogenReceptor	143	20	0.14	0.00145634	0.0148717		SMPDB	SMP00388	Chondrodysplasia Punctata II, X Linked Dominant (CDPX2)	22	5	0.227	0.00318935	0.0259409		SMPDB	SMP00654	Warburg Effect	45	9	0.2	0.000659307	0.00670402		INOH	None	TLR JNK	62	8	0.129	0.00177152	0.0147282		Reactome	R-HSA-5663202	Diseases of signal transduction	248	28	0.113	0.00245453	0.0243906		SMPDB	SMP00540	Very-long-chain acyl coa dehydrogenase deficiency (VLCAD)	14	6
Reactome	R-HSA-877300	Interferon gamma signaling	94	15	0.16	0.00147904	0.0150358		SMPDB	SMP00387	CHILD Syndrome	22	5	0.227	0.00318935	0.0259409		SMPDB	SMP00031	Pentose Phosphate Pathway	14	5	0.357	0.000661042	0.00670402		INOH	None	IL-1 JNK	62	8	0.129	0.00177152	0.0147282		EHMN	Omega-3 fatty acid metabolism	Omega-3 fatty acid metabolism	16	5	0.312	0.00256522	0.0251618		SMPDB	SMP00542	Medium chain acyl-coa dehydrogenase deficiency (MCAD)	14	6
INOH	None	EPO signaling	186	24	0.13	0.00150399	0.0151535		SMPDB	SMP00386	Desmosterolosis	22	5	0.227	0.00318935	0.0259409		SMPDB	SMP00518	Glucose-6-phosphate dehydrogenase deficiency	14	5	0.357	0.000661042	0.00670402		Reactome	R-HSA-198725	Nuclear Events (kinase and transcription factor activation)	25	5	0.2	0.00183498	0.014987		INOH	None	IL-13 signaling	10	4	0.4	0.00256636	0.0251618		SMPDB	SMP00235	Short Chain Acyl CoA Dehydrogenase Deficiency (SCAD Deficiency)	14	6
PID	p53regulationpathway	p53 pathway	58	11	0.19	0.00149942	0.0151535		SMPDB	SMP00209	Hypercholesterolemia	22	5	0.227	0.00318935	0.0259409		SMPDB	SMP00519	Ribose-5-phosphate isomerase deficiency	14	5	0.357	0.000661042	0.00670402		Reactome	R-HSA-68882	Mitotic Anaphase	140	13	0.093	0.00182071	0.014987		Reactome	R-HSA-74749	Signal attenuation	10	4	0.4	0.00256636	0.0251618		SMPDB	SMP00185	Glutaric Aciduria Type I	14	6
Reactome	R-HSA-69186	Lagging Strand Synthesis	20	6	0.3	0.0015765	0.0157442		SMPDB	SMP00023	Steroid Biosynthesis	22	5	0.227	0.00318935	0.0259409		SMPDB	SMP00520	Transaldolase deficiency	14	5	0.357	0.000661042	0.00670402		Wikipathways	WP3668	Hypothesized Pathways in Pathogenesis of Cardiovascular Disease	25	5	0.2	0.00183498	0.014987		KEGG	path:hsa05230	Central carbon metabolism in cancer - Homo sapiens (human)	65	11	0.169	0.00257831	0.0251671		SMPDB	SMP00181	Ethylmalonic Encephalopathy	14	6
KEGG	path:hsa00670	One carbon pool by folate - Homo sapiens (human)	20	6	0.3	0.0015765	0.0157442		SMPDB	SMP00089	Pravastatin Action Pathway	22	5	0.227	0.00318935	0.0259409		KEGG	path:hsa05100	Bacterial invasion of epithelial cells - Homo sapiens (human)	74	12	0.162	0.000672087	0.00674188		Reactome	R-HSA-5673000	RAF activation	25	5	0.2	0.00183498	0.014987		HumanCyc	PWY66-407	superpathway of conversion of glucose to acetyl CoA and entry into the TCA cycle	48	9	0.191	0.00260887	0.0253531		SMPDB	SMP00538	Carnitine palmitoyl transferase deficiency (I)	14	6
PID	tgfbrpathway	TGF-beta receptor signaling	50	10	0.2	0.00159877	0.0158965		SMPDB	SMP00131	Atorvastatin Action Pathway	22	5	0.227	0.00318935	0.0259409		Reactome	R-HSA-5663205	Infectious disease	253	27	0.108	0.0006736	0.00674188		Wikipathways	WP2806	Human Complement System	92	10	0.109	0.00188184	0.0153023		Wikipathways	WP4277	Glycolysis Pathway D (2)	23	6	0.261	0.00266345	0.0256575		INOH	None	Pentose phosphate cycle	24	8
KEGG	path:hsa05167	Kaposi sarcoma-associated herpesvirus infection - Homo sapiens (human)	186	24	0.129	0.00161967	0.0159887		SMPDB	SMP00092	Rosuvastatin Action Pathway	22	5	0.227	0.00318935	0.0259409		NetPath	Pathway_Fibroblast__growth__factor-1	Fibroblast growth factor-1	74	12	0.162	0.000672087	0.00674188		INOH	None	Integrin	124	12	0.097	0.00190056	0.015387		Reactome	R-HSA-166208	mTORC1-mediated signalling	24	6	0.261	0.00266345	0.0256575		SMPDB	SMP00051	Fatty acid Metabolism	14	6
Wikipathways	WP3808	TP53 Regulates Transcription of DNA Repair Genes	14	5	0.357	0.00165036	0.0159887		SMPDB	SMP00099	Lovastatin Action Pathway	22	5	0.227	0.00318935	0.0259409		Wikipathways	WP2593	JAK-STAT	106	15	0.142	0.0006802	0.00677834		Reactome	R-HSA-2555396	Mitotic Metaphase and Anaphase	141	13	0.092	0.00194085	0.015645		Reactome	R-HSA-199977	ER to Golgi Anterograde Transport	137	18	0.131	0.00282467	0.0270923		SMPDB	SMP00031	Pentose Phosphate Pathway	14	6
Reactome	R-HSA-174411	Polymerase switching on the C-strand of the telomere	14	5	0.357	0.00165036	0.0159887		SMPDB	SMP00111	Cerivastatin Action Pathway	22	5	0.227	0.00318935	0.0259409		NetPath	Pathway_TSLP	TSLP	21	6	0.286	0.000728962	0.00723282		Reactome	R-HSA-168254	Influenza Infection	63	8	0.127	0.0019659	0.0157783		Wikipathways	WP176	Folate Metabolism	66	11	0.167	0.0029192	0.0275203		SMPDB	SMP00518	Glucose-6-phosphate dehydrogenase deficiency	14	6
Reactome	R-HSA-69091	Polymerase switching	14	5	0.357	0.00165036	0.0159887		SMPDB	SMP00119	Fluvastatin Action Pathway	22	5	0.227	0.00318935	0.0259409		Reactome	R-HSA-9006936	Signaling by TGF-beta family members	96	14	0.146	0.000749464	0.00740418		KEGG	path:hsa04114	Oocyte meiosis - Homo sapiens (human)	125	12	0.096	0.00203481	0.016122		Wikipathways	WP430	Statin Pathway	31	7	0.226	0.00291744	0.0275203		SMPDB	SMP00519	Ribose-5-phosphate isomerase deficiency	14	6
Reactome	R-HSA-69109	Leading Strand Synthesis	14	5	0.357	0.00165036	0.0159887		Wikipathways	WP3963	Mevalonate pathway	7	3	0.429	0.00323079	0.0261653		Reactome	R-HSA-8878166	Transcriptional regulation by RUNX2	75	12	0.16	0.000760843	0.00745236		Reactome	R-HSA-76009	Platelet Aggregation (Plug Formation)	37	6	0.162	0.00202863	0.016122		KEGG	path:hsa00512	Mucin type O-glycan biosynthesis - Homo sapiens (human)	31	7	0.226	0.00291744	0.0275203		SMPDB	SMP00520	Transaldolase deficiency	14	6
Reactome	R-HSA-156581	Methylation	15	5	0.357	0.00165036	0.0159887		Reactome	R-HSA-168255	Influenza Life Cycle	53	8	0.151	0.00330491	0.0265377		PID	gmcsf_pathway	GMCSF-mediated signaling events	37	8	0.216	0.000758681	0.00745236		PID	gmcsf_pathway	GMCSF-mediated signaling events	37	6	0.162	0.00202863	0.016122		KEGG	path:hsa00052	Galactose metabolism - Homo sapiens (human)	31	7	0.226	0.00291744	0.0275203		HumanCyc	PWY66-162	ethanol degradation IV	6	4
Reactome	R-HSA-156842	Eukaryotic Translation Elongation	106	16	0.152	0.00172028	0.0165952		Wikipathways	WP2864	Apoptosis-related network due to altered Notch3 in ovarian cancer	53	8	0.151	0.00330491	0.0265377		Wikipathways	WP3680	Association Between Physico-Chemical Features and Toxicity Associated Pathways	65	11	0.169	0.000771217	0.00752183		INOH	None	Notch	79	9	0.115	0.00207172	0.0163446		PID	erbb1_downstream_pathway	ErbB1 downstream signaling	107	15	0.142	0.00300967	0.0282525		BioCarta	plateletapppathway	platelet amyloid precursor protein pathway	6	4
INOH	None	JAK STAT pathway and regulation	310	35	0.113	0.00174707	0.0167822		Wikipathways	WP4290	Metabolic reprogramming in colon cancer	42	7	0.167	0.0033297	0.0266235		Reactome	R-HSA-168898	Toll-Like Receptors Cascades	154	19	0.123	0.000810212	0.00773753		Reactome	R-HSA-5654736	Signaling by FGFR1	50	7	0.14	0.00211127	0.0164466		Reactome	R-HSA-1632852	Macroautophagy	57	10	0.175	0.00303445	0.0283644		KEGG	path:hsa05120	Epithelial cell signaling in Helicobacter pylori infection - Homo sapiens (human)	68	15
Reactome	R-HSA-168249	Innate Immune System	1077	96	0.09	0.00178727	0.017096		Reactome	R-HSA-72764	Eukaryotic Translation Termination	104	12	0.117	0.00347518	0.0270978		INOH	None	Wnt Canonical	119	16	0.134	0.000809329	0.00773753		PID	angiopoietinreceptor_pathway	Angiopoietin receptor Tie2-mediated signaling	50	7	0.14	0.00211127	0.0164466		PharmGKB	PA162356267	EGFR Inhibitor Pathway, Pharmacodynamics	67	11	0.164	0.00329544	0.030674		Reactome	R-HSA-3928664	Ephrin signaling	19	7
Reactome	R-HSA-1430728	Metabolism	1972	163	0.083	0.00187714	0.0176575		Reactome	R-HSA-5617833	Cilium Assembly	187	18	0.096	0.00345993	0.0270978		INOH	None	Wnt Mammals	119	16	0.134	0.000809329	0.00773753		Reactome	R-HSA-1227986	Signaling by ERBB2	50	7	0.14	0.00211127	0.0164466		PID	ephrinbrevpathway	Ephrin B reverse signaling	24	6	0.25	0.00336177	0.0308902		Reactome	R-HSA-8964038	LDL clearance	19	7
Wikipathways	WP1533	Vitamin B12 Metabolism	51	10	0.196	0.00187091	0.0176575		Wikipathways	WP2006	miR-targeted genes in squamous cell - TarBase	158	16	0.101	0.00345335	0.0270978		Reactome	R-HSA-8863795	Downregulation of ERBB2 signaling	29	7	0.241	0.000805193	0.00773753		Reactome	R-HSA-5663205	Infectious disease	253	19	0.076	0.0021589	0.0167473		KEGG	path:hsa00450	Selenocompound metabolism - Homo sapiens (human)	17	5	0.294	0.00344469	0.0308902		Reactome	R-HSA-189445	Metabolism of porphyrins	19	7
INOH	None	Pyrimidine nucleotides nucleosides metabolism	51	10	0.196	0.00187091	0.0176575		INOH	None	CD4 T cell receptor signaling	130	14	0.108	0.00347235	0.0270978		Wikipathways	WP422	MAPK Cascade	29	7	0.241	0.000805193	0.00773753		Reactome	R-HSA-5673001	RAF/MAP kinase cascade	197	16	0.082	0.0022214	0.016774		Reactome	R-HSA-1266738	Developmental Biology	620	57	0.092	0.00340632	0.0308902		KEGG	path:hsa00062	Fatty acid elongation - Homo sapiens (human)	30	9
Reactome	R-HSA-5620920	Cargo trafficking to the periciliary membrane	51	10	0.196	0.00187091	0.0176575		KEGG	path:hsa04922	Glucagon signaling pathway - Homo sapiens (human)	103	12	0.117	0.00347518	0.0270978		INOH	None	CD4 T cell receptor signaling-NFkB cascade	97	14	0.144	0.00083253	0.00791768		PID	s1p_s1p2_pathway	S1P2 pathway	26	5	0.192	0.00220471	0.016774		Wikipathways	WP2512	Integrated Lung Cancer Pathway	40	8	0.2	0.00336049	0.0308902		Wikipathways	WP500	Glycogen Synthesis and Degradation	36	10
Reactome	R-HSA-5693532	DNA Double-Strand Break Repair	169	22	0.132	0.00190606	0.0178556		PharmGKB	PA2038	Ifosfamide Pathway, Pharmacodynamics	14	4	0.286	0.00344189	0.0270978		NetPath	Pathway_IL2	IL2	76	12	0.158	0.000859186	0.00810392		BioCarta	pyk2pathway	links between pyk2 and map kinases	26	5	0.192	0.00220471	0.016774		Reactome	R-HSA-983170	Antigen Presentation: Folding, assembly and peptide loading of class I MHC	24	6	0.25	0.00336177	0.0308902		SMPDB	SMP00482	Mitochondrial Beta-Oxidation of Long Chain Saturated Fatty Acids	10	5
Reactome	R-HSA-8856688	Golgi-to-ER retrograde transport	116	17	0.147	0.00193403	0.0179063		KEGG	path:hsa04261	Adrenergic signaling in cardiomyocytes - Homo sapiens (human)	144	15	0.104	0.00349028	0.0271035		KEGG	path:hsa05220	Chronic myeloid leukemia - Homo sapiens (human)	76	12	0.158	0.000859186	0.00810392		PID	toll_endogenous_pathway	Endogenous TLR signaling	26	5	0.192	0.00220471	0.016774		INOH	None	Butanoate metabolism	17	5	0.294	0.00344469	0.0308902		KEGG	path:hsa04621	NOD-like receptor signaling pathway - Homo sapiens (human)	168	28
Wikipathways	WP254	Apoptosis	87	14	0.161	0.00193518	0.0179063		KEGG	path:hsa04728	Dopaminergic synapse - Homo sapiens (human)	131	14	0.107	0.00372339	0.0286777		Wikipathways	WP2324	AGE-RAGE pathway	66	11	0.167	0.000880327	0.00823555		Reactome	R-HSA-2173788	Downregulation of TGF-beta receptor signaling	26	5	0.192	0.00220471	0.016774		SMPDB	SMP00650	Doxorubicin Metabolism Pathway	17	5	0.294	0.00344469	0.0308902		Reactome	R-HSA-6811440	Retrograde transport at the Trans-Golgi-Network	49	12
Reactome	R-HSA-2565942	Regulation of PLK1 Activity at G2/M Transition	87	14	0.161	0.00193518	0.0179063		PID	rac1_pathway	RAC1 signaling pathway	54	8	0.148	0.0037221	0.0286777		PID	hif1_tfpathway	HIF-1-alpha transcription factor network	66	11	0.167	0.000880327	0.00823555		BioCarta	hcmvpathway	human cytomegalovirus and map kinase pathways	16	4	0.25	0.00224377	0.016774		Wikipathways	WP368	Mitochondrial LC-Fatty Acid Beta-Oxidation	17	5	0.294	0.00344469	0.0308902		KEGG	path:hsa05165	Human papillomavirus infection - Homo sapiens (human)	339	48
Reactome	R-HSA-112411	MAPK1 (ERK2) activation	9	4	0.444	0.0019655	0.0179669		EHMN	Glycolysis and Gluconeogenesis	Glycolysis and Gluconeogenesis	67	9	0.136	0.00380823	0.0291662		PID	myc_activpathway	Validated targets of C-MYC transcriptional activation	87	13	0.149	0.000907371	0.00845404		Reactome	R-HSA-5684264	MAP3K8 (TPL2)-dependent MAPK1/3 activation	16	4	0.25	0.00224377	0.016774		PharmGKB	PA154423660	Bisphosphonate Pathway, Pharmacodynamics	17	5	0.294	0.00344469	0.0308902		Reactome	R-HSA-428157	Sphingolipid metabolism	92	18
Reactome	R-HSA-9020933	Interleukin-23 signaling	9	4	0.444	0.0019655	0.0179669		Reactome	R-HSA-109606	Intrinsic Pathway for Apoptosis	43	7	0.163	0.00381772	0.0291662		Reactome	R-HSA-8979227	Triglyceride metabolism	38	8	0.211	0.000915297	0.00845912		Reactome	R-HSA-203765	eNOS activation and regulation	16	4	0.25	0.00224377	0.016774		Reactome	R-HSA-6802952	Signaling by BRAF and RAF fusions	58	10	0.172	0.00346113	0.0309119		PharmGKB	PA2031	Statin Pathway, Pharmacodynamics	25	8
Wikipathways	WP4281	Cholesterol biosynthesis, regulation and transport	9	4	0.444	0.0019655	0.0179669		EHMN	Butanoate metabolism	Butanoate metabolism	23	5	0.217	0.00391847	0.0296954		Wikipathways	WP524	G13 Signaling Pathway	38	8	0.211	0.000915297	0.00845912		Reactome	R-HSA-202131	Metabolism of nitric oxide	16	4	0.25	0.00224377	0.016774		KEGG	path:hsa00510	N-Glycan biosynthesis - Homo sapiens (human)	49	9	0.184	0.0035082	0.0310807		Reactome	R-HSA-917977	Transferrin endocytosis and recycling	31	9
Reactome	R-HSA-174824	Plasma lipoprotein assembly, remodeling, and clearance	69	12	0.174	0.0020325	0.0185047		Reactome	R-HSA-5620922	BBSome-mediated cargo-targeting to cilium	23	5	0.217	0.00391847	0.0296954		Reactome	R-HSA-8875555	MET activates RAP1 and RAC1	9	4	0.444	0.000922012	0.00848695		Reactome	R-HSA-392499	Metabolism of proteins	2008	96	0.048	0.0022841	0.0170069		Reactome	R-HSA-1236975	Antigen processing-Cross presentation	49	9	0.184	0.0035082	0.0310807		KEGG	path:hsa00052	Galactose metabolism - Homo sapiens (human)	31	9
KEGG	path:hsa04621	NOD-like receptor signaling pathway - Homo sapiens (human)	168	22	0.131	0.00205773	0.0186595		Reactome	R-HSA-975956	Nonsense Mediated Decay (NMD) independent of the Exon Junction Complex (EJC)	106	12	0.114	0.00407147	0.030609		Reactome	R-HSA-5653656	Vesicle-mediated transport	620	53	0.085	0.000931016	0.00853556		Reactome	R-HSA-8951664	Neddylation	235	18	0.077	0.00234714	0.0172616		INOH	None	Valine Leucine Isoleucine degradation	32	7	0.219	0.00353165	0.0311633		Wikipathways	WP437	EGF-EGFR Signaling Pathway	162	27
Wikipathways	WP241	One Carbon Metabolism	28	7	0.25	0.00209181	0.0186698		Reactome	R-HSA-380320	Recruitment of NuMA to mitotic centrosomes	79	10	0.127	0.00406229	0.030609		Reactome	R-HSA-5610785	GLI3 is processed to GLI3R by the proteasome	15	5	0.333	0.00094688	0.00857806		PID	cxcr3pathway	CXCR3-mediated signaling events	38	6	0.158	0.00233611	0.0172616		KEGG	path:hsa04217	Necroptosis - Homo sapiens (human)	162	20	0.123	0.00355354	0.0312315		SMPDB	SMP00342	Hereditary Coproporphyria (HCP)	15	6
INOH	None	IFN alpha signaling	21	6	0.286	0.00208268	0.0186698		Reactome	R-HSA-5689880	Ub-specific processing proteases	220	20	0.091	0.00410175	0.0307143		Reactome	R-HSA-5610783	Degradation of GLI2 by the proteasome	15	5	0.333	0.00094688	0.00857806		Reactome	R-HSA-8963896	HDL assembly	8	3	0.375	0.00235555	0.0172616		KEGG	path:hsa04145	Phagosome - Homo sapiens (human)	152	19	0.126	0.00358216	0.0313581		SMPDB	SMP00346	Porphyria Variegata (PV)	15	6
Reactome	R-HSA-389957	Prefoldin mediated transfer of substrate to CCT/TriC	28	7	0.25	0.00209181	0.0186698		KEGG	path:hsa03410	Base excision repair - Homo sapiens (human)	33	6	0.182	0.00413665	0.0308532		Reactome	R-HSA-5610780	Degradation of GLI1 by the proteasome	16	5	0.333	0.00094688	0.00857806		Wikipathways	WP2456	HIF1A and PPARG regulation of glycolysis	8	3	0.375	0.00235555	0.0172616		PID	vegfr1_2_pathway	Signaling events mediated by VEGFR1 and VEGFR2	68	11	0.162	0.00370959	0.032218		SMPDB	SMP00345	Congenital Erythropoietic Porphyria (CEP) or Gunther Disease	15	6
NetPath	Pathway_TSLP	TSLP	21	6	0.286	0.00208268	0.0186698		Reactome	R-HSA-380270	Recruitment of mitotic centrosome proteins and complexes	80	10	0.125	0.0044507	0.0326731		PharmGKB	PA165292177	Doxorubicin Pathway, Pharmacokinetics	22	6	0.273	0.000956077	0.00862728		KEGG	path:hsa05146	Amoebiasis - Homo sapiens (human)	96	10	0.105	0.00239393	0.0172813		Wikipathways	WP3942	PPAR signaling pathway	68	11	0.162	0.00370959	0.032218		SMPDB	SMP00344	Acute Intermittent Porphyria	15	6
Reactome	R-HSA-75153	Apoptotic execution phase	52	10	0.192	0.00217926	0.019374		Reactome	R-HSA-380287	Centrosome maturation	80	10	0.125	0.0044507	0.0326731		PID	retinoic_acid_pathway	Retinoic acid receptors-mediated signaling	30	7	0.233	0.00100097	0.00899695		KEGG	path:hsa05131	Shigellosis - Homo sapiens (human)	65	8	0.123	0.00240485	0.0172813		KEGG	path:hsa04722	Neurotrophin signaling pathway - Homo sapiens (human)	119	16	0.134	0.00375107	0.0324505		SMPDB	SMP00024	Porphyrin Metabolism	15	6
KEGG	path:hsa04610	Complement and coagulation cascades - Homo sapiens (human)	79	13	0.165	0.00225618	0.0199796		SMPDB	SMP00044	Histidine Metabolism	15	4	0.267	0.00451918	0.0326731		KEGG	path:hsa04914	Progesterone-mediated oocyte maturation - Homo sapiens (human)	99	14	0.141	0.00102211	0.00915109		INOH	None	DroToll-like	65	8	0.123	0.00240485	0.0172813		Reactome	R-HSA-8851805	MET activates RAS signaling	11	4	0.364	0.00382996	0.0328751		KEGG	path:hsa04979	Cholesterol metabolism - Homo sapiens (human)	50	12
KEGG	path:hsa04622	RIG-I-like receptor signaling pathway - Homo sapiens (human)	70	12	0.171	0.00230599	0.0201841		SMPDB	SMP00191	Histidinemia	15	4	0.267	0.00451918	0.0326731		Wikipathways	WP4172	PI3K-Akt Signaling Pathway	340	33	0.097	0.00106411	0.00949007		Wikipathways	WP2374	Oncostatin M Signaling Pathway	65	8	0.123	0.00240485	0.0172813		Reactome	R-HSA-189451	Heme biosynthesis	11	4	0.364	0.00382996	0.0328751		Reactome	R-HSA-9006934	Signaling by Receptor Tyrosine Kinases	423	57
KEGG	path:hsa03030	DNA replication - Homo sapiens (human)	36	8	0.222	0.00229932	0.0201841		Reactome	R-HSA-71336	Pentose phosphate pathway (hexose monophosphate shunt)	15	4	0.267	0.00451918	0.0326731		Reactome	R-HSA-2022090	Assembly of collagen fibrils and other multimeric structures	48	9	0.188	0.00107645	0.00956287		KEGG	path:hsa04137	Mitophagy - animal - Homo sapiens (human)	65	8	0.123	0.00240485	0.0172813		Reactome	R-HSA-2173782	Binding and Uptake of Ligands by Scavenger Receptors	41	8	0.195	0.00394571	0.0337373		Wikipathways	WP2882	Nuclear Receptors Meta-Pathway	316	45
Wikipathways	WP4100	Gene and protein expression by JAK-STAT signaling after Interleukin-12 stimulation	36	8	0.222	0.00229932	0.0201841		Reactome	R-HSA-5610785	GLI3 is processed to GLI3R by the proteasome	15	4	0.267	0.00451918	0.0326731		PID	ret_pathway	Signaling events regulated by Ret tyrosine kinase	39	8	0.205	0.00109679	0.00966859		Wikipathways	WP306	Focal Adhesion	198	16	0.081	0.00246157	0.0176206		Reactome	R-HSA-380612	Metabolism of serotonin	2	2	1	0.0040958	0.0347513		Reactome	R-HSA-1632852	Macroautophagy	57	13
Reactome	R-HSA-69183	Processive synthesis on the lagging strand	15	5	0.333	0.00233932	0.0202832		Reactome	R-HSA-5610783	Degradation of GLI2 by the proteasome	15	4	0.267	0.00451918	0.0326731		Reactome	R-HSA-195253	Degradation of beta-catenin by the destruction complex	39	8	0.205	0.00109679	0.00966859		KEGG	path:hsa04140	Autophagy - animal - Homo sapiens (human)	128	12	0.094	0.00248489	0.0177192		HumanCyc	PWY-4821	UDP-D-xylose and UDP-D-glucuronate biosynthesis	2	2	1	0.0040958	0.0347513		Reactome	R-HSA-9033241	Peroxisomal protein import	64	14
Reactome	R-HSA-6785807	Interleukin-4 and 13 signaling	15	5	0.333	0.00233932	0.0202832		Reactome	R-HSA-5610780	Degradation of GLI1 by the proteasome	16	4	0.267	0.00451918	0.0326731		KEGG	path:hsa00010	Glycolysis / Gluconeogenesis - Homo sapiens (human)	68	11	0.162	0.00113702	0.0099849		Reactome	R-HSA-5683057	MAPK family signaling cascades	237	18	0.076	0.00257432	0.0182866		Reactome	R-HSA-4085001	Sialic acid metabolism	33	7	0.212	0.00423948	0.0358326		Wikipathways	WP2637	Structural Pathway of Interleukin 1 (IL-1)	44	11
Reactome	R-HSA-5684996	MAPK1/MAPK3 signaling	203	25	0.124	0.00234415	0.0202832		KEGG	path:hsa03040	Spliceosome - Homo sapiens (human)	134	14	0.104	0.00456653	0.0328894		BioCarta	ccr3pathway	ccr3 signaling in eosinophils	23	6	0.261	0.0012339	0.0106721		Reactome	R-HSA-354192	Integrin alphaIIb beta3 signaling	27	5	0.185	0.00262586	0.0184407		Reactome	R-HSA-389599	Alpha-oxidation of phytanate	6	3	0.5	0.00451979	0.0358789		Reactome	R-HSA-933542	TRAF6 mediated NF-kB activation	26	8
Wikipathways	WP1530	miRNA Regulation of DNA Damage Response	89	14	0.157	0.00241042	0.0207773		PID	txa2pathway	Thromboxane A2 receptor signaling	57	8	0.143	0.0046776	0.0333869		Wikipathways	WP3612	Photodynamic therapy-induced NFE2L2 (NRF2) survival signaling	23	6	0.261	0.0012339	0.0106721		Reactome	R-HSA-9006921	Integrin signaling	27	5	0.185	0.00262586	0.0184407		Reactome	R-HSA-8851907	MET activates PI3K/AKT signaling	6	3	0.5	0.00451979	0.0358789		BioCarta	pyk2pathway	links between pyk2 and map kinases	26	8
Reactome	R-HSA-2408522	Selenoamino acid metabolism	130	18	0.14	0.00252449	0.0216781		Reactome	R-HSA-168249	Innate Immune System	1077	69	0.065	0.0047526	0.0333869		Wikipathways	WP712	Estrogen signaling pathway	23	6	0.261	0.0012339	0.0106721		BioCarta	crebpathway	transcription factor creb and its extracellular signals	27	5	0.185	0.00262586	0.0184407		Reactome	R-HSA-6806942	MET Receptor Activation	6	3	0.5	0.00451979	0.0358789		Reactome	R-HSA-77289	Mitochondrial Fatty Acid Beta-Oxidation	39	10
Reactome	R-HSA-69481	G2/M Checkpoints	120	17	0.143	0.00255272	0.0218378		Wikipathways	WP1982	Sterol Regulatory Element-Binding Proteins (SREBP) signalling	68	9	0.132	0.00466303	0.0333869		Wikipathways	WP4277	Glycolysis Pathway D (2)	23	6	0.261	0.0012339	0.0106721		Reactome	R-HSA-390471	Association of TriC/CCT with target proteins during biosynthesis	39	6	0.154	0.0026774	0.0187317		SMPDB	SMP00451	Refsum Disease	6	3	0.5	0.00451979	0.0358789		Reactome	R-HSA-156590	Glutathione conjugation	39	10
PID	bard1pathway	BARD1 signaling events	29	7	0.241	0.00259944	0.0219855		Reactome	R-HSA-379716	Cytosolic tRNA aminoacylation	24	5	0.208	0.00475945	0.0333869		PID	erbb2erbb3pathway	ErbB2/ErbB3 signaling events	40	8	0.2	0.00130589	0.0110834		KEGG	path:hsa05145	Toxoplasmosis - Homo sapiens (human)	113	11	0.097	0.00276458	0.0192689		HumanCyc	PWY-6074	zymosterol biosynthesis	6	3	0.5	0.00451979	0.0358789		Reactome	R-HSA-5674135	MAP2K and MAPK activation	38	10
Wikipathways	WP2361	Gastric Cancer Network 1	29	7	0.241	0.00259944	0.0219855		Reactome	R-HSA-163560	Triglyceride catabolism	24	5	0.208	0.00475945	0.0333869		Reactome	R-HSA-446353	Cell-extracellular matrix interactions	16	5	0.312	0.00131531	0.0110834		KEGG	path:hsa04926	Relaxin signaling pathway - Homo sapiens (human)	130	12	0.092	0.00282769	0.0193582		Wikipathways	WP4317	Mitochondrial fatty acid synthesis pathway	6	3	0.5	0.00451979	0.0358789		EHMN	Aminosugars metabolism	Aminosugars metabolism	51	12
PID	cdc42_pathway	CDC42 signaling events	71	12	0.169	0.00260878	0.0219855		Reactome	R-HSA-180024	DARPP-32 events	25	5	0.208	0.00475945	0.0333869		Reactome	R-HSA-399954	Sema3A PAK dependent Axon repulsion	16	5	0.312	0.00131531	0.0110834		Wikipathways	WP78	TCA Cycle (aka Krebs or citric acid cycle)	17	4	0.235	0.00285048	0.0193582		Wikipathways	WP2003	miR-targeted genes in leukocytes - TarBase	154	19	0.123	0.00445503	0.0358789		Reactome	R-HSA-917937	Iron uptake and transport	58	13
PID	p38_mkk3_6pathway	p38 MAPK signaling pathway	29	7	0.241	0.00259944	0.0219855		BioCarta	proteasomepathway	proteasome complex	24	5	0.208	0.00475945	0.0333869		BioCarta	hcmvpathway	human cytomegalovirus and map kinase pathways	16	5	0.312	0.00131531	0.0110834		BioCarta	sppapathway	aspirin blocks signaling pathway involved in platelet activation	17	4	0.235	0.00285048	0.0193582		SMPDB	SMP00552	Glycogen synthetase deficiency	18	5	0.278	0.00452146	0.0358789		SMPDB	SMP00501	Gamma-glutamyl-transpeptidase deficiency	11	5
Reactome	R-HSA-5685938	HDR through Single Strand Annealing (SSA)	37	8	0.216	0.00276341	0.0223299		KEGG	path:hsa05016	Huntington disease - Homo sapiens (human)	193	18	0.093	0.00482748	0.0337387		Reactome	R-HSA-203765	eNOS activation and regulation	16	5	0.312	0.00131531	0.0110834		Wikipathways	WP4217	Ebola Virus Pathway on Host	130	12	0.092	0.00282769	0.0193582		SMPDB	SMP00553	Glycogenosis, Type III. Cori disease, Debrancher glycogenosis	18	5	0.278	0.00452146	0.0358789		SMPDB	SMP00500	5-oxoprolinase deficiency	11	5
Reactome	R-HSA-6783589	Interleukin-6 family signaling	22	6	0.273	0.00270248	0.0223299		Wikipathways	WP3300	Dual hijack model of Vif in HIV infection	8	3	0.375	0.00498779	0.0339782		Reactome	R-HSA-202131	Metabolism of nitric oxide	16	5	0.312	0.00131531	0.0110834		Reactome	R-HSA-432142	Platelet sensitization by LDL	17	4	0.235	0.00285048	0.0193582		SMPDB	SMP00556	Mucopolysaccharidosis VI. Sly syndrome	18	5	0.278	0.00452146	0.0358789		SMPDB	SMP00183	Gamma-Glutamyltransferase Deficiency	11	5
Wikipathways	WP2868	TCA Cycle Nutrient Utilization and Invasiveness of Ovarian Cancer	5	3	0.6	0.0027552	0.0223299		Reactome	R-HSA-450520	HuR (ELAVL1) binds and stabilizes mRNA	8	3	0.375	0.00498779	0.0339782		Reactome	R-HSA-5684264	MAP3K8 (TPL2)-dependent MAPK1/3 activation	16	5	0.312	0.00131531	0.0110834		Reactome	R-HSA-196299	Beta-catenin phosphorylation cascade	17	4	0.235	0.00285048	0.0193582		SMPDB	SMP00557	Sucrase-isomaltase deficiency	18	5	0.278	0.00452146	0.0358789		SMPDB	SMP00337	Glutathione Synthetase Deficiency	11	5
Wikipathways	WP4217	Ebola Virus Pathway on Host	130	18	0.138	0.0027508	0.0223299		Reactome	R-HSA-8963896	HDL assembly	8	3	0.375	0.00498779	0.0339782		Reactome	R-HSA-69618	Mitotic Spindle Checkpoint	113	15	0.133	0.00132958	0.0111219		BioCarta	ucalpainpathway	ucalpain and friends in cell spread	17	4	0.235	0.00285048	0.0193582		SMPDB	SMP00554	Glycogenosis, Type IV. Amylopectinosis, Anderson disease	18	5	0.278	0.00452146	0.0358789		SMPDB	SMP00143	5-Oxoprolinuria	11	5
Reactome	R-HSA-156902	Peptide chain elongation	101	15	0.15	0.00276784	0.0223299		SMPDB	SMP00312	Excitatory Neural Signalling Through 5-HTR 6 and Serotonin	8	3	0.375	0.00498779	0.0339782		Reactome	R-HSA-5696398	Nucleotide Excision Repair	113	15	0.133	0.00132958	0.0111219		KEGG	path:hsa05205	Proteoglycans in cancer - Homo sapiens (human)	201	16	0.08	0.00286203	0.0193657		SMPDB	SMP00555	Glycogenosis, Type VI. Hers disease	18	5	0.278	0.00452146	0.0358789		SMPDB	SMP00015	Glutathione Metabolism	11	5
PID	gmcsf_pathway	GMCSF-mediated signaling events	37	8	0.216	0.00276341	0.0223299		SMPDB	SMP00311	Excitatory Neural Signalling Through 5-HTR 7 and Serotonin	8	3	0.375	0.00498779	0.0339782		KEGG	path:hsa04114	Oocyte meiosis - Homo sapiens (human)	125	16	0.128	0.00137998	0.0115015		Reactome	R-HSA-216083	Integrin cell surface interactions	67	8	0.119	0.00291709	0.0195953		SMPDB	SMP00058	Starch and Sucrose Metabolism	18	5	0.278	0.00452146	0.0358789		PID	integrin4_pathway	Alpha6 beta4 integrin-ligand interactions	11	5
Reactome	R-HSA-69002	DNA Replication Pre-Initiation	37	8	0.216	0.00276341	0.0223299		SMPDB	SMP00309	Excitatory Neural Signalling Through 5-HTR 4 and Serotonin	8	3	0.375	0.00498779	0.0339782		NetPath	Pathway_Prolactin	Prolactin	70	11	0.157	0.0014524	0.0120177		INOH	None	TNF	67	8	0.119	0.00291709	0.0195953		Wikipathways	WP4301	Inhibition of exosome biogenesis and secretion by Manumycin A in CRPC cells	18	5	0.278	0.00452146	0.0358789		EHMN	Glycosphingolipid biosynthesis - ganglioseries	Glycosphingolipid biosynthesis - ganglioseries	21	7
Reactome	R-HSA-68874	M/G1 Transition	37	8	0.216	0.00276341	0.0223299		SMPDB	SMP00335	Intracellular Signalling Through Histamine H2 Receptor and Histamine	8	3	0.375	0.00498779	0.0339782		Reactome	R-HSA-70171	Glycolysis	71	11	0.157	0.0014524	0.0120177		BioCarta	keratinocytepathway	keratinocyte differentiation	53	7	0.132	0.00296675	0.0197145		SMPDB	SMP00450	Phytanic Acid Peroxisomal Oxidation	6	3	0.5	0.00451979	0.0358789		Reactome	R-HSA-379726	Mitochondrial tRNA aminoacylation	21	7
HumanCyc	PWY-7211	superpathway of pyrimidine deoxyribonucleotides <i>de novo</i> biosynthesis	22	6	0.273	0.00270248	0.0223299		Reactome	R-HSA-6781823	Formation of TC-NER Pre-Incision Complex	57	8	0.14	0.00522076	0.0354373		Reactome	R-HSA-8963888	Chylomicron assembly	10	4	0.4	0.00146993	0.0120756		Reactome	R-HSA-168255	Influenza Life Cycle	53	7	0.132	0.00296675	0.0197145		Wikipathways	WP3953	mRNA, protein, and metabolite inducation pathway by cyclosporin A	6	3	0.5	0.00451979	0.0358789		HumanCyc	PWY66-161	oxidative ethanol degradation III	7	4
Reactome	R-HSA-140837	Intrinsic Pathway of Fibrin Clot Formation	22	6	0.273	0.00270248	0.0223299		Reactome	R-HSA-1799339	SRP-dependent cotranslational protein targeting to membrane	124	13	0.106	0.00558921	0.0376673		Reactome	R-HSA-168276	NS1 Mediated Effects on Host Pathways	10	4	0.4	0.00146993	0.0120756		Wikipathways	WP2864	Apoptosis-related network due to altered Notch3 in ovarian cancer	53	7	0.132	0.00296675	0.0197145		KEGG	path:hsa04978	Mineral absorption - Homo sapiens (human)	51	9	0.176	0.00463442	0.0366435		Wikipathways	WP3963	Mevalonate pathway	7	4
Wikipathways	WP3897	Dengue-2 Interactions with Blood Clotting Cascade	22	6	0.273	0.00270248	0.0223299		KEGG	path:hsa04611	Platelet activation - Homo sapiens (human)	123	13	0.106	0.00558921	0.0376673		Reactome	R-HSA-6781827	Transcription-Coupled Nucleotide Excision Repair (TC-NER)	81	12	0.148	0.00152378	0.0124124		Reactome	R-HSA-5684996	MAPK1/MAPK3 signaling	203	16	0.079	0.00300694	0.0199103		Reactome	R-HSA-6802957	Oncogenic MAPK signaling	61	10	0.164	0.00503247	0.0396416		Reactome	R-HSA-9033500	TYSND1 cleaves peroxisomal proteins	7	4
Reactome	R-HSA-8964026	Chylomicron clearance	5	3	0.6	0.0027552	0.0223299		Reactome	R-HSA-157579	Telomere Maintenance	84	10	0.12	0.00579356	0.0378848		Reactome	R-HSA-8964026	Chylomicron clearance	5	3	0.6	0.0015326	0.0124124		Reactome	R-HSA-1852241	Organelle biogenesis and maintenance	240	18	0.075	0.00308413	0.0203487		Reactome	R-HSA-6811436	COPI-independent Golgi-to-ER retrograde traffic	34	7	0.206	0.00504954	0.0396416		Wikipathways	WP134	Pentose Phosphate Metabolism	7	4
PID	rac1_pathway	RAC1 signaling pathway	54	10	0.185	0.00291825	0.0234598		PID	myc_pathway	C-MYC pathway	25	5	0.2	0.005721	0.0378848		HumanCyc	UDPNACETYLGALSYN-PWY	UDP-<i>N</i>-acetyl-D-glucosamine biosynthesis II	5	3	0.6	0.0015326	0.0124124		Reactome	R-HSA-1650814	Collagen biosynthesis and modifying enzymes	68	8	0.118	0.00320318	0.0209419		Reactome	R-HSA-975576	N-glycan antennae elongation in the medial/trans-Golgi	26	6	0.231	0.00515428	0.0400364		Reactome	R-HSA-9007101	Rab regulation of trafficking	126	22
KEGG	path:hsa00230	Purine metabolism - Homo sapiens (human)	174	22	0.127	0.00297876	0.0238617		HumanCyc	PWY-7210	pyrimidine deoxyribonucleotides biosynthesis from CTP	16	4	0.25	0.00580218	0.0378848		HumanCyc	PWY-7199	pyrimidine deoxyribonucleosides salvage	5	3	0.6	0.0015326	0.0124124		Wikipathways	WP366	TGF-beta Signaling Pathway	132	12	0.091	0.00320793	0.0209419		EHMN	Vitamin B9 (folate) metabolism	Vitamin B9 (folate) metabolism	26	6	0.231	0.00515428	0.0400364		KEGG	path:hsa00620	Pyruvate metabolism - Homo sapiens (human)	39	10
KEGG	path:hsa03008	Ribosome biogenesis in eukaryotes - Homo sapiens (human)	105	15	0.149	0.00305344	0.0243328		Reactome	R-HSA-392517	Rap1 signalling	16	4	0.25	0.00580218	0.0378848		Wikipathways	WP2355	Corticotropin-releasing hormone signaling pathway	92	13	0.141	0.00153832	0.0124149		Wikipathways	WP3303	RAC1-PAK1-p38-MMP2 Pathway	68	8	0.118	0.00320318	0.0209419		Reactome	R-HSA-933542	TRAF6 mediated NF-kB activation	26	6	0.231	0.00515428	0.0400364		PID	hif1_tfpathway	HIF-1-alpha transcription factor network	66	14
INOH	None	LIF signaling	10	4	0.4	0.00310198	0.0243328		HumanCyc	PWY66-5	superpathway of cholesterol biosynthesis	25	5	0.2	0.005721	0.0378848		Reactome	R-HSA-2173782	Binding and Uptake of Ligands by Scavenger Receptors	41	8	0.195	0.00154549	0.012429		Reactome	R-HSA-68886	M Phase	340	23	0.068	0.00322147	0.0209565		Reactome	R-HSA-177929	Signaling by EGFR	43	8	0.186	0.00534904	0.0414034		Wikipathways	WP558	Complement and Coagulation Cascades	59	13
Reactome	R-HSA-9020591	Interleukin-12 signaling	10	4	0.4	0.00310198	0.0243328		Reactome	R-HSA-191273	Cholesterol biosynthesis	25	5	0.2	0.005721	0.0378848		BioCarta	ck1pathway	regulation of ck1/cdk5 by type 1 glutamate receptors	24	6	0.25	0.00156947	0.0125339		Reactome	R-HSA-71406	Pyruvate metabolism and Citric Acid (TCA) cycle	54	7	0.13	0.00330392	0.0214177		Reactome	R-HSA-1980150	Signaling by NOTCH4	12	4	0.333	0.00545659	0.0416513		EHMN	Phytanic acid peroxisomal oxidation	Phytanic acid peroxisomal oxidation	16	6
BioCarta	ifnapathway	ifn alpha signaling pathway	10	4	0.4	0.00310198	0.0243328		Reactome	R-HSA-5673000	RAF activation	25	5	0.2	0.005721	0.0378848		BioCarta	proteasomepathway	proteasome complex	24	6	0.25	0.00156947	0.0125339		Reactome	R-HSA-167044	Signalling to RAS	18	4	0.222	0.0035605	0.0217144		HumanCyc	PWY-5910	superpathway of geranylgeranyldiphosphate biosynthesis I (via mevalonate)	12	4	0.333	0.00545659	0.0416513		HumanCyc	PWY-6351	D-<i>myo</i>-inositol (1,4,5)-trisphosphate biosynthesis	27	8
Reactome	R-HSA-8963888	Chylomicron assembly	10	4	0.4	0.00310198	0.0243328		Reactome	R-HSA-203765	eNOS activation and regulation	16	4	0.25	0.00580218	0.0378848		KEGG	path:hsa05203	Viral carcinogenesis - Homo sapiens (human)	201	22	0.109	0.00163847	0.0129944		HumanCyc	PWY66-14	MAP kinase cascade	9	3	0.333	0.00343812	0.0217144		Reactome	R-HSA-264870	Caspase-mediated cleavage of cytoskeletal proteins	12	4	0.333	0.00545659	0.0416513		INOH	None	Glutamate Glutamine metabolism	27	8
Reactome	R-HSA-168276	NS1 Mediated Effects on Host Pathways	10	4	0.4	0.00310198	0.0243328		Reactome	R-HSA-202131	Metabolism of nitric oxide	16	4	0.25	0.00580218	0.0378848		PID	cdc42_pathway	CDC42 signaling events	71	11	0.155	0.00163506	0.0129944		Reactome	R-HSA-611105	Respiratory electron transport	100	10	0.1	0.00349092	0.0217144		Reactome	R-HSA-933543	NF-kB activation through FADD/RIP-1 pathway mediated by caspase-8 and -10	12	4	0.333	0.00545659	0.0416513		Reactome	R-HSA-5694530	Cargo concentration in the ER	33	9
Reactome	R-HSA-1852241	Organelle biogenesis and maintenance	240	28	0.117	0.00317369	0.0248095		KEGG	path:hsa04390	Hippo signaling pathway - Homo sapiens (human)	154	15	0.098	0.00614279	0.0399705		PID	ar_pathway	Coregulation of Androgen receptor activity	61	10	0.164	0.00170001	0.0132984		NetPath	Pathway_Gastrin	Gastrin	41	6	0.146	0.00347038	0.0217144		Wikipathways	WP673	ErbB Signaling Pathway	92	13	0.141	0.00561353	0.0427015		Reactome	R-HSA-4085001	Sialic acid metabolism	33	9
Reactome	R-HSA-156711	Polo-like kinase mediated events	16	5	0.312	0.00321576	0.025052		HumanCyc	PWY-841	purine nucleotides <i>de novo</i> biosynthesis	59	8	0.136	0.00645025	0.0415614		PharmGKB	PA2032	VEGF Signaling Pathway	61	10	0.164	0.00170001	0.0132984		PID	syndecan_2_pathway	Syndecan-2-mediated signaling events	41	6	0.146	0.00347038	0.0217144		PID	fak_pathway	Signaling events mediated by focal adhesion kinase	62	10	0.161	0.00566495	0.0429446		Reactome	R-HSA-1630316	Glycosaminoglycan metabolism	119	21
Reactome	R-HSA-983168	Antigen processing: Ubiquitination & Proteasome degradation	264	30	0.114	0.0032407	0.0251598		Reactome	R-HSA-8951911	RUNX3 regulates RUNX1-mediated transcription	4	2	0.667	0.00654145	0.0415614		Reactome	R-HSA-8878159	Transcriptional regulation by RUNX3	52	9	0.176	0.00168509	0.0132984		Reactome	R-HSA-2173782	Binding and Uptake of Ligands by Scavenger Receptors	41	6	0.146	0.00347038	0.0217144		Reactome	R-HSA-189445	Metabolism of porphyrins	19	5	0.263	0.00581765	0.0439511		Reactome	R-HSA-1660662	Glycosphingolipid metabolism	47	11
Reactome	R-HSA-597592	Post-translational protein modification	1383	118	0.086	0.00330145	0.0253708		HumanCyc	GLUTATHIONESYN-PWY	glutathione biosynthesis	3	2	0.667	0.00654145	0.0415614		KEGG	path:hsa04512	ECM-receptor interaction - Homo sapiens (human)	82	12	0.146	0.00169767	0.0132984		SMPDB	SMP00725	Fructose intolerance, hereditary	18	4	0.222	0.0035605	0.0217144		Reactome	R-HSA-1483257	Phospholipid metabolism	216	24	0.111	0.00588741	0.0441756		NetPath	Pathway_TCR	TCR	245	36
Reactome	R-HSA-5689896	Ovarian tumor domain proteases	38	8	0.211	0.00329744	0.0253708		Reactome	R-HSA-73843	5-Phosphoribose 1-diphosphate biosynthesis	3	2	0.667	0.00654145	0.0415614		Reactome	R-HSA-68882	Mitotic Anaphase	140	17	0.121	0.00177986	0.0134635		SMPDB	SMP00064	Fructose and Mannose Degradation	18	4	0.222	0.0035605	0.0217144		Wikipathways	WP4010	Liver steatosis AOP	103	14	0.136	0.00587581	0.0441756		Wikipathways	WP3896	Dengue-2 Interactions with Complement and Coagulation Cascades	60	13
Wikipathways	WP524	G13 Signaling Pathway	38	8	0.211	0.00329744	0.0253708		HumanCyc	PWY0-662	PRPP biosynthesis	3	2	0.667	0.00654145	0.0415614		BioCarta	ucalpainpathway	ucalpain and friends in cell spread	17	5	0.294	0.00177963	0.0134635		SMPDB	SMP00561	Fructosuria	18	4	0.222	0.0035605	0.0217144		Reactome	R-HSA-70614	Amino acid synthesis and interconversion (transamination)	35	7	0.2	0.00597057	0.0446477		Reactome	R-HSA-165159	mTOR signalling	41	10
Wikipathways	WP45	G1 to S cell cycle control	64	11	0.172	0.00338747	0.0258566		Reactome	R-HSA-381042	PERK regulates gene expression	3	2	0.667	0.00654145	0.0415614		SMPDB	SMP00217	Sialuria or French Type Sialuria	17	5	0.294	0.00177963	0.0134635		SMPDB	SMP00552	Glycogen synthetase deficiency	18	4	0.222	0.0035605	0.0217144		EHMN	Bile acid biosynthesis	Bile acid biosynthesis	53	9	0.17	0.00602345	0.0447398		Reactome	R-HSA-6811434	COPI-dependent Golgi-to-ER retrograde traffic	82	16
Wikipathways	WP183	Proteasome Degradation	64	11	0.172	0.00338747	0.0258566		Reactome	R-HSA-168898	Toll-Like Receptors Cascades	154	15	0.097	0.00651753	0.0415614		SMPDB	SMP00216	Sialuria or French Type Sialuria	17	5	0.294	0.00177963	0.0134635		SMPDB	SMP00553	Glycogenosis, Type III. Cori disease, Debrancher glycogenosis	18	4	0.222	0.0035605	0.0217144		Reactome	R-HSA-1660499	Synthesis of PIPs at the plasma membrane	53	9	0.17	0.00602345	0.0447398		Wikipathways	WP4197	The human immune response to tuberculosis	22	7
KEGG	path:hsa05166	Human T-cell leukemia virus 1 infection - Homo sapiens (human)	219	26	0.119	0.00345405	0.0260144		Wikipathways	WP704	Methylation Pathways	9	3	0.333	0.00721968	0.0457166		SMPDB	SMP00045	Amino Sugar Metabolism	17	5	0.294	0.00177963	0.0134635		SMPDB	SMP00556	Mucopolysaccharidosis VI. Sly syndrome	18	4	0.222	0.0035605	0.0217144		KEGG	path:hsa00071	Fatty acid degradation - Homo sapiens (human)	44	8	0.182	0.0061795	0.0449423		Reactome	R-HSA-6811436	COPI-independent Golgi-to-ER retrograde traffic	34	9
NetPath	Pathway_IL11	IL11	23	6	0.261	0.00345078	0.0260144		Reactome	R-HSA-450513	Tristetraprolin (TTP, ZFP36) binds and destabilizes mRNA	17	4	0.235	0.00730668	0.0458063		SMPDB	SMP00534	G(M2)-Gangliosidosis: Variant B, Tay-sachs disease	17	5	0.294	0.00177963	0.0134635		SMPDB	SMP00557	Sucrase-isomaltase deficiency	18	4	0.222	0.0035605	0.0217144		Wikipathways	WP2637	Structural Pathway of Interleukin 1 (IL-1)	44	8	0.182	0.0061795	0.0449423		Wikipathways	WP3472	XBP1(S) activates chaperone genes	47	11
BioCarta	caspasepathway	caspase cascade in apoptosis	23	6	0.261	0.00345078	0.0260144		SMPDB	SMP00650	Doxorubicin Metabolism Pathway	17	4	0.235	0.00730668	0.0458063		SMPDB	SMP00390	Tay-Sachs Disease	17	5	0.294	0.00177963	0.0134635		SMPDB	SMP00554	Glycogenosis, Type IV. Amylopectinosis, Anderson disease	18	4	0.222	0.0035605	0.0217144		KEGG	path:hsa01040	Biosynthesis of unsaturated fatty acids - Homo sapiens (human)	27	6	0.222	0.00627481	0.0449423		Reactome	R-HSA-186797	Signaling by PDGF	54	12
Wikipathways	WP272	Blood Clotting Cascade	23	6	0.261	0.00345078	0.0260144		Reactome	R-HSA-196299	Beta-catenin phosphorylation cascade	17	4	0.235	0.00730668	0.0458063		SMPDB	SMP00240	Salla Disease/Infantile Sialic Acid Storage Disease	17	5	0.294	0.00177963	0.0134635		SMPDB	SMP00555	Glycogenosis, Type VI. Hers disease	18	4	0.222	0.0035605	0.0217144		SMPDB	SMP00721	3-Phosphoglycerate dehydrogenase deficiency	27	6	0.222	0.00627481	0.0449423		Reactome	R-HSA-435354	Zinc transporters	17	6
Reactome	R-HSA-5693567	HDR through Homologous Recombination (HR) or Single Strand Annealing (SSA)	135	18	0.135	0.00353352	0.0265248		Reactome	R-HSA-177243	Interactions of Rev with host cellular proteins	37	6	0.162	0.00739695	0.0462187		SMPDB	SMP00650	Doxorubicin Metabolism Pathway	17	5	0.294	0.00177963	0.0134635		SMPDB	SMP00058	Starch and Sucrose Metabolism	18	4	0.222	0.0035605	0.0217144		SMPDB	SMP00223	Non Ketotic Hyperglycinemia	27	6	0.222	0.00627481	0.0449423		EHMN	Dimethyl-branched-chain fatty acid mitochondrial beta-oxidation	Dimethyl-branched-chain fatty acid mitochondrial beta-oxidation	12	5
Reactome	R-HSA-168256	Immune System	1840	151	0.083	0.0035946	0.0268943		Reactome	R-HSA-5688426	Deubiquitination	296	24	0.081	0.0074983	0.0466973		HumanCyc	PWY-7200	superpathway of pyrimidine deoxyribonucleoside salvage	17	5	0.294	0.00177963	0.0134635		PID	integrin5_pathway	Beta5 beta6 beta7 and beta8 integrin cell surface interactions	18	4	0.222	0.0035605	0.0217144		SMPDB	SMP00004	Glycine and Serine Metabolism	27	6	0.222	0.00627481	0.0449423		Reactome	R-HSA-1614558	Degradation of cysteine and homocysteine	12	5
Reactome	R-HSA-156827	L13a-mediated translational silencing of Ceruloplasmin expression	125	17	0.138	0.00362639	0.0270428		Reactome	R-HSA-156902	Peptide chain elongation	101	11	0.11	0.00775189	0.0481178		Reactome	R-HSA-156842	Eukaryotic Translation Elongation	106	14	0.133	0.00182095	0.0135507		Wikipathways	WP4301	Inhibition of exosome biogenesis and secretion by Manumycin A in CRPC cells	18	4	0.222	0.0035605	0.0217144		SMPDB	SMP00484	Dimethylglycine Dehydrogenase Deficiency	27	6	0.222	0.00627481	0.0449423		HumanCyc	HEME-BIOSYNTHESIS-II	heme biosynthesis from uroporphyrinogen-III I	4	3
Wikipathways	WP231	TNF alpha Signaling Pathway	93	14	0.151	0.00365062	0.0271343		PharmGKB	PA154444041	Platelet Aggregation Inhibitor Pathway, Pharmacodynamics	49	7	0.143	0.00796799	0.049297		Reactome	R-HSA-3000171	Non-integrin membrane-ECM interactions	42	8	0.19	0.00181863	0.0135507		INOH	None	B cell receptor signaling	134	12	0.09	0.00362852	0.0219001		SMPDB	SMP00485	Hyperglycinemia, non-ketotic	27	6	0.222	0.00627481	0.0449423		Reactome	R-HSA-8847453	Synthesis of PIPs in the nucleus	4	3
Wikipathways	WP2203	Thymic Stromal LymphoPoietin (TSLP) Signaling Pathway	47	9	0.191	0.00368862	0.0272381		Reactome	R-HSA-2565942	Regulation of PLK1 Activity at G2/M Transition	87	10	0.115	0.00805277	0.0496588		EHMN	N-Glycan biosynthesis	N-Glycan biosynthesis	42	8	0.19	0.00181863	0.0135507		PID	vegfr1_pathway	VEGFR1 specific signals	29	5	0.172	0.0036382	0.0219001		SMPDB	SMP00242	Dimethylglycine Dehydrogenase Deficiency	27	6	0.222	0.00627481	0.0449423		PharmGKB	PA154423660	Bisphosphonate Pathway, Pharmacodynamics	17	6
KEGG	path:hsa05145	Toxoplasmosis - Homo sapiens (human)	113	16	0.142	0.00368487	0.0272381		HumanCyc	PWY-7219	adenosine ribonucleotides <i>de novo</i> biosynthesis	38	6	0.158	0.00843978	0.0517074		BioCarta	biopeptidespathway	bioactive peptide induced signaling pathway	33	7	0.212	0.00181896	0.0135507		Wikipathways	WP422	MAPK Cascade	29	5	0.172	0.0036382	0.0219001		SMPDB	SMP00244	Sarcosinemia	27	6	0.222	0.00627481	0.0449423		HumanCyc	PWY-6405	Rapoport-Luebering glycolytic shunt	5	3
NetPath	Pathway_IL6	IL6	74	12	0.162	0.00371596	0.0273509		Reactome	R-HSA-5696394	DNA Damage Recognition in GG-NER	38	6	0.158	0.00843978	0.0517074		PID	mapktrkpathway	Trk receptor signaling mediated by the MAPK pathway	33	7	0.212	0.00181896	0.0135507		Reactome	R-HSA-8863795	Downregulation of ERBB2 signaling	29	5	0.172	0.0036382	0.0219001		SMPDB	SMP00179	Dihydropyrimidine Dehydrogenase Deficiency (DHPD)	27	6	0.222	0.00627481	0.0449423		Reactome	R-HSA-2408550	Metabolism of ingested H2SeO4 and H2SeO3 into H2Se	4	3
Reactome	R-HSA-3700989	Transcriptional Regulation by TP53	374	39	0.105	0.00378047	0.0277357		INOH	None	GPCR Dopamine D1like receptor	50	7	0.14	0.00889598	0.0543259		KEGG	path:hsa04520	Adherens junction - Homo sapiens (human)	72	11	0.153	0.00183607	0.0135751		SMPDB	SMP00358	Fc Epsilon Receptor I Signaling in Mast Cells	42	6	0.143	0.00392666	0.02356		Reactome	R-HSA-392499	Metabolism of proteins	2008	154	0.077	0.00651626	0.0465206		KEGG	path:hsa04070	Phosphatidylinositol signaling system - Homo sapiens (human)	99	18
Wikipathways	WP2374	Oncostatin M Signaling Pathway	65	11	0.169	0.00383519	0.0280247		PID	il3_pathway	IL3-mediated signaling events	28	5	0.179	0.00941353	0.0571168		INOH	None	JAK STAT pathway and regulation	310	30	0.097	0.0018358	0.0135751		Reactome	R-HSA-5689603	UCH proteinases	102	10	0.098	0.00402804	0.0240903		Wikipathways	WP481	Insulin Signaling	160	19	0.119	0.00672957	0.0477816		Reactome	R-HSA-8856825	Cargo recognition for clathrin-mediated endocytosis	99	18
PID	nfat_3pathway	Role of Calcineurin-dependent NFAT signaling in lymphocytes	56	10	0.179	0.00384459	0.0280247		Reactome	R-HSA-75067	Processing of Capped Intronless Pre-mRNA	28	5	0.179	0.00941353	0.0571168		Reactome	R-HSA-5688426	Deubiquitination	296	29	0.098	0.0018939	0.0139576		Reactome	R-HSA-5628897	TP53 Regulates Metabolic Genes	86	9	0.105	0.00404608	0.0241204		Reactome	R-HSA-877300	Interferon gamma signaling	94	13	0.138	0.00673621	0.0477816		Reactome	R-HSA-174824	Plasma lipoprotein assembly, remodeling, and clearance	69	14
Reactome	R-HSA-8866652	Synthesis of active ubiquitin: roles of E1 and E2 enzymes	31	7	0.226	0.003893	0.0281065		Reactome	R-HSA-168254	Influenza Infection	63	8	0.127	0.00955262	0.057775		Reactome	R-HSA-2555396	Mitotic Metaphase and Anaphase	141	17	0.121	0.00192303	0.0140459		INOH	None	Wnt Canonical	119	11	0.092	0.00412755	0.0244488		PID	il2_1pathway	IL2-mediated signaling events	54	9	0.167	0.00682818	0.0482787		KEGG	path:hsa05211	Renal cell carcinoma - Homo sapiens (human)	69	14
Wikipathways	WP3996	Ethanol effects on histone modifications	31	7	0.226	0.003893	0.0281065		Wikipathways	WP111	Electron Transport Chain (OXPHOS system in mitochondria)	103	11	0.107	0.0096149	0.0577813		Reactome	R-HSA-2408522	Selenoamino acid metabolism	130	16	0.124	0.00192427	0.0140459		INOH	None	Wnt Mammals	119	11	0.092	0.00412755	0.0244488		KEGG	path:hsa00500	Starch and sucrose metabolism - Homo sapiens (human)	36	7	0.194	0.00701137	0.0494156		Reactome	R-HSA-1483255	PI Metabolism	84	16
BioCarta	p38mapkpathway	p38 mapk signaling pathway	31	7	0.226	0.003893	0.0281065		Reactome	R-HSA-2408557	Selenocysteine synthesis	104	11	0.107	0.0096149	0.0577813		Reactome	R-HSA-2467813	Separation of Sister Chromatids	129	16	0.124	0.00192427	0.0140459		Wikipathways	WP2870	Extracellular vesicle-mediated signaling in recipient cells	30	5	0.167	0.00423727	0.0248604		KEGG	path:hsa03320	PPAR signaling pathway - Homo sapiens (human)	74	11	0.149	0.00714428	0.0500326		PID	fak_pathway	Signaling events mediated by focal adhesion kinase	62	13
Reactome	R-HSA-72706	GTP hydrolysis and joining of the 60S ribosomal subunit	126	17	0.137	0.0039463	0.0284008		Reactome	R-HSA-8963901	Chylomicron remodeling	10	3	0.3	0.00995356	0.0585121		Reactome	R-HSA-168256	Immune System	1840	128	0.07	0.00196011	0.0141999		BioCarta	mcalpainpathway	mcalpain and friends in cell motility	30	5	0.167	0.00423727	0.0248604		KEGG	path:hsa00562	Inositol phosphate metabolism - Homo sapiens (human)	74	11	0.149	0.00714428	0.0500326		PID	arf6_pathway	Arf6 signaling events	35	9
EHMN	Pyrimidine metabolism	Pyrimidine metabolism	136	18	0.133	0.00415152	0.0297832		Reactome	R-HSA-8951936	RUNX3 regulates p14-ARF	11	3	0.3	0.00995356	0.0585121		BioCarta	mtorpathway	mtor signaling pathway	25	6	0.24	0.00197014	0.0141999		BioCarta	fmlppathway	fmlp induced chemokine gene expression in hmc-1 cells	30	5	0.167	0.00423727	0.0248604		Reactome	R-HSA-450321	JNK (c-Jun kinases) phosphorylation and activation mediated by activated human TAK1	20	5	0.25	0.00735482	0.0505223		Reactome	R-HSA-70614	Amino acid synthesis and interconversion (transamination)	35	9
Reactome	R-HSA-72649	Translation initiation complex formation	68	11	0.167	0.0043289	0.0304802		Reactome	R-HSA-2408508	Metabolism of ingested SeMet, Sec, MeSec into H2Se	10	3	0.3	0.00995356	0.0585121		INOH	None	Alanine Aspartate Asparagine metabolism	25	6	0.24	0.00197014	0.0141999		Reactome	R-HSA-3000480	Scavenging by Class A Receptors	19	4	0.211	0.00438167	0.0253863		KEGG	path:hsa00061	Fatty acid biosynthesis - Homo sapiens (human)	13	4	0.308	0.00748709	0.0505223		Reactome	R-HSA-166208	mTORC1-mediated signalling	24	7
Reactome	R-HSA-72702	Ribosomal scanning and start codon recognition	68	11	0.167	0.0043289	0.0304802		SMPDB	SMP00338	Intracellular Signalling Through LHCGR Receptor and Luteinizing Hormone/Choriogonadotropin	10	3	0.3	0.00995356	0.0585121		HumanCyc	PWY66-399	gluconeogenesis	26	6	0.24	0.00197014	0.0141999		Reactome	R-HSA-8876384	Listeria monocytogenes entry into host cells	19	4	0.211	0.00438167	0.0253863		Reactome	R-HSA-111471	Apoptotic factor-mediated response	7	3	0.429	0.00753482	0.0505223		Reactome	R-HSA-1474244	Extracellular matrix organization	294	41
Reactome	R-HSA-379716	Cytosolic tRNA aminoacylation	24	6	0.25	0.0043428	0.0304802		SMPDB	SMP00333	Intracellular Signalling Through FSH Receptor and Follicle Stimulating Hormone	10	3	0.3	0.00995356	0.0585121		Wikipathways	WP615	Senescence and Autophagy in Cancer	106	14	0.132	0.00199455	0.0143307		HumanCyc	PWY66-398	TCA cycle	19	4	0.211	0.00438167	0.0253863		Reactome	R-HSA-112412	SOS-mediated signalling	7	3	0.429	0.00753482	0.0505223		Wikipathways	WP673	ErbB Signaling Pathway	92	17
Reactome	R-HSA-180024	DARPP-32 events	25	6	0.25	0.0043428	0.0304802		Reactome	R-HSA-4641257	Degradation of AXIN	10	3	0.3	0.00995356	0.0585121		KEGG	path:hsa04151	PI3K-Akt signaling pathway - Homo sapiens (human)	354	33	0.093	0.00207807	0.0147004		Reactome	R-HSA-2565942	Regulation of PLK1 Activity at G2/M Transition	87	9	0.103	0.00437135	0.0253863		KEGG	path:hsa04150	mTOR signaling pathway - Homo sapiens (human)	151	18	0.12	0.00738388	0.0505223		Reactome	R-HSA-1474290	Collagen formation	92	17
SMPDB	SMP00650	Doxorubicin Metabolism Pathway	17	5	0.294	0.00430592	0.0304802		Reactome	R-HSA-5620920	Cargo trafficking to the periciliary membrane	51	7	0.137	0.00990081	0.0585121		PID	p53downstreampathway	Direct p53 effectors	143	17	0.12	0.00207574	0.0147004		Reactome	R-HSA-196791	Vitamin D (calciferol) metabolism	10	3	0.3	0.00477951	0.0270985		BioCarta	faspathway	fas signaling pathway (cd95)	20	5	0.25	0.00735482	0.0505223		Wikipathways	WP422	MAPK Cascade	29	8
Reactome	R-HSA-196299	Beta-catenin phosphorylation cascade	17	5	0.294	0.00430592	0.0304802											KEGG	path:hsa05165	Human papillomavirus infection - Homo sapiens (human)	339	32	0.094	0.00206884	0.0147004		Reactome	R-HSA-2179392	EGFR Transactivation by Gastrin	10	3	0.3	0.00477951	0.0270985		Wikipathways	WP100	Glutathione metabolism	20	5	0.25	0.00735482	0.0505223		Reactome	R-HSA-390918	Peroxisomal lipid metabolism	29	8
BioCarta	actinypathway	y branching of actin filaments	17	5	0.294	0.00430592	0.0304802											KEGG	path:hsa04144	Endocytosis - Homo sapiens (human)	244	25	0.102	0.00207313	0.0147004		Reactome	R-HSA-2465910	MASTL Facilitates Mitotic Progression	10	3	0.3	0.00477951	0.0270985		INOH	None	Aminosugars metabolism	20	5	0.25	0.00735482	0.0505223		Reactome	R-HSA-187687	Signalling to ERKs	29	8
KEGG	path:hsa05205	Proteoglycans in cancer - Homo sapiens (human)	201	24	0.119	0.00450543	0.0315241											Reactome	R-HSA-109581	Apoptosis	118	15	0.127	0.00206115	0.0147004		Reactome	R-HSA-450341	Activation of the AP-1 family of transcription factors	10	3	0.3	0.00477951	0.0270985		HumanCyc	PWY-7049	eicosapentaenoate biosynthesis	13	4	0.308	0.00748709	0.0505223		KEGG	path:hsa00740	Riboflavin metabolism - Homo sapiens (human)	8	4
HumanCyc	PWY-5686	UMP biosynthesis	2	2	1	0.00454074	0.0316734											Wikipathways	WP474	Endochondral Ossification	63	10	0.159	0.0021824	0.0153042		Reactome	R-HSA-8963888	Chylomicron assembly	10	3	0.3	0.00477951	0.0270985		Reactome	R-HSA-75205	Dissolution of Fibrin Clot	13	4	0.308	0.00748709	0.0505223		SMPDB	SMP00073	Butyrate Metabolism	8	4
SMPDB	SMP00478	Nucleotide Excision Repair	11	4	0.364	0.00461647	0.0318102											Reactome	R-HSA-168254	Influenza Infection	63	10	0.159	0.0021824	0.0153042		Reactome	R-HSA-168276	NS1 Mediated Effects on Host Pathways	10	3	0.3	0.00477951	0.0270985		Reactome	R-HSA-2046106	alpha-linolenic acid (ALA) metabolism	13	4	0.308	0.00748709	0.0505223		HumanCyc	PWY66-21	ethanol degradation II	8	4
BioCarta	il22bppathway	il22 soluble receptor signaling pathway	11	4	0.364	0.00461647	0.0318102											Reactome	R-HSA-499943	Interconversion of nucleotide di- and triphosphates	34	7	0.206	0.00218346	0.0153042		Reactome	R-HSA-74749	Signal attenuation	10	3	0.3	0.00477951	0.0270985		Reactome	R-HSA-2046104	alpha-linolenic (omega3) and linoleic (omega6) acid metabolism	13	4	0.308	0.00748709	0.0505223		Wikipathways	WP2456	HIF1A and PPARG regulation of glycolysis	8	4
HumanCyc	PWY-2201	folate transformations	11	4	0.364	0.00461647	0.0318102											Reactome	R-HSA-351906	Apoptotic cleavage of cell adhesion proteins	11	4	0.364	0.00220975	0.0153477		Reactome	R-HSA-5654738	Signaling by FGFR2	73	8	0.11	0.00497461	0.0274492		INOH	None	Porphyrin metabolism	7	3	0.429	0.00753482	0.0505223		Reactome	R-HSA-446210	Synthesis of UDP-N-acetyl-glucosamine	8	4
Reactome	R-HSA-73614	Pyrimidine salvage	11	4	0.364	0.00461647	0.0318102											Reactome	R-HSA-203615	eNOS activation	11	4	0.364	0.00220975	0.0153477		Reactome	R-HSA-8948216	Collagen chain trimerization	44	6	0.136	0.00497038	0.0274492		Wikipathways	WP134	Pentose Phosphate Metabolism	7	3	0.429	0.00753482	0.0505223		HumanCyc	PWY-6371	superpathway of inositol phosphate compounds	70	14
Wikipathways	WP2037	Prolactin Signaling Pathway	76	12	0.158	0.00464431	0.031905											Reactome	R-HSA-8851805	MET activates RAS signaling	11	4	0.364	0.00220975	0.0153477		SMPDB	SMP02292	The oncogenic action of Succinate	31	5	0.161	0.0049035	0.0274492		Wikipathways	WP437	EGF-EGFR Signaling Pathway	162	19	0.117	0.00767024	0.0512378		INOH	None	Integrin	124	21
Reactome	R-HSA-69190	DNA strand elongation	32	7	0.219	0.00469864	0.0320838											Reactome	R-HSA-6807070	PTEN Regulation	96	13	0.135	0.00227338	0.0157419		SMPDB	SMP02295	The oncogenic action of Fumarate	31	5	0.161	0.0049035	0.0274492		KEGG	path:hsa04012	ErbB signaling pathway - Homo sapiens (human)	85	12	0.141	0.00768799	0.0512378		KEGG	path:hsa04012	ErbB signaling pathway - Homo sapiens (human)	85	16
Reactome	R-HSA-352230	Amino acid transport across the plasma membrane	32	7	0.219	0.00469864	0.0320838											Reactome	R-HSA-2682334	EPH-Ephrin signaling	74	11	0.149	0.00229853	0.0158681		Reactome	R-HSA-450282	MAPK targets/ Nuclear events mediated by MAP kinases	31	5	0.161	0.0049035	0.0274492		EHMN	O-Glycan biosynthesis	O-Glycan biosynthesis	37	7	0.189	0.00818082	0.0541948		Reactome	R-HSA-6806667	Metabolism of fat-soluble vitamins	49	11
Reactome	R-HSA-72662	Activation of the mRNA upon binding of the cap-binding complex and eIFs, and subsequent binding to 43S	69	11	0.164	0.00487184	0.0331666											KEGG	path:hsa04012	ErbB signaling pathway - Homo sapiens (human)	85	12	0.141	0.00231968	0.0159661		Wikipathways	WP4216	Chromosomal and microsatellite instability in colorectal cancer	73	8	0.11	0.00497461	0.0274492		BioCarta	tffpathway	trefoil factors initiate mucosal healing	37	7	0.189	0.00818082	0.0541948		Reactome	R-HSA-1236975	Antigen processing-Cross presentation	49	11
KEGG	path:hsa04380	Osteoclast differentiation - Homo sapiens (human)	128	17	0.134	0.00504812	0.0342638											PID	integrin5_pathway	Beta5 beta6 beta7 and beta8 integrin cell surface interactions	18	5	0.278	0.00235354	0.0161024		Reactome	R-HSA-6802952	Signaling by BRAF and RAF fusions	58	7	0.121	0.00495229	0.0274492		KEGG	path:hsa04510	Focal adhesion - Homo sapiens (human)	199	22	0.111	0.00862184	0.0569455		EHMN	Propanoate metabolism	Propanoate metabolism	18	6
Reactome	R-HSA-5693548	Sensing of DNA Double Strand Breaks	6	3	0.5	0.0052346	0.0349025											BioCarta	plk3pathway	regulation of cell cycle progression by plk3	18	5	0.278	0.00235354	0.0161024		Wikipathways	WP98	Prostaglandin Synthesis and Regulation	44	6	0.136	0.00497038	0.0274492		PID	hif1_tfpathway	HIF-1-alpha transcription factor network	66	10	0.152	0.00883605	0.0581861		SMPDB	SMP00725	Fructose intolerance, hereditary	18	6
BioCarta	ifngpathway	ifn gamma signaling pathway	6	3	0.5	0.0052346	0.0349025											Reactome	R-HSA-5689880	Ub-specific processing proteases	220	23	0.105	0.00237276	0.0161856		KEGG	path:hsa00052	Galactose metabolism - Homo sapiens (human)	31	5	0.161	0.0049035	0.0274492		Reactome	R-HSA-1630316	Glycosaminoglycan metabolism	119	15	0.126	0.00891044	0.0585013		SMPDB	SMP00064	Fructose and Mannose Degradation	18	6
INOH	None	IFN gamma signaling	6	3	0.5	0.0052346	0.0349025											PID	alk1pathway	ALK1 signaling events	26	6	0.231	0.00244355	0.016521		KEGG	path:hsa04810	Regulation of actin cytoskeleton - Homo sapiens (human)	213	16	0.075	0.00504116	0.0277339		Reactome	R-HSA-2024096	HS-GAG degradation	21	5	0.238	0.00915381	0.0590447		SMPDB	SMP00561	Fructosuria	18	6
Reactome	R-HSA-6783783	Interleukin-10 signaling	6	3	0.5	0.0052346	0.0349025											PID	toll_endogenous_pathway	Endogenous TLR signaling	26	6	0.231	0.00244355	0.016521		Reactome	R-HSA-166520	Signaling by NTRKs	89	9	0.101	0.00508278	0.0278801		Reactome	R-HSA-187687	Signalling to ERKs	29	6	0.207	0.00903003	0.0590447		Wikipathways	WP4301	Inhibition of exosome biogenesis and secretion by Manumycin A in CRPC cells	18	6
INOH	None	IL-10 signaling	6	3	0.5	0.0052346	0.0349025											BioCarta	pyk2pathway	links between pyk2 and map kinases	26	6	0.231	0.00244355	0.016521		BioCarta	sprypathway	sprouty regulation of tyrosine kinase signals	20	4	0.2	0.00532149	0.0290555		SMPDB	SMP00275	Ardeparin Action Pathway	21	5	0.238	0.00915381	0.0590447		Wikipathways	WP3614	Photodynamic therapy-induced HIF-1 survival signaling	36	9
INOH	None	IL-23 signaling	6	3	0.5	0.0052346	0.0349025											Wikipathways	WP585	Interferon type I signaling pathways	54	9	0.167	0.00254262	0.0171402		Reactome	R-HSA-1280215	Cytokine Signaling in Immune system	458	28	0.061	0.00532841	0.0290555		SMPDB	SMP00274	Heparin Action Pathway	21	5	0.238	0.00915381	0.0590447		Reactome	R-HSA-186763	Downstream signal transduction	30	8
Reactome	R-HSA-174143	APC/C-mediated degradation of cell cycle proteins	41	8	0.195	0.00538809	0.0349375											PID	p38alphabetadownstreampathway	Signaling mediated by p38-alpha and p38-beta	35	7	0.2	0.00260185	0.0174881		NetPath	Pathway_Fibroblast__growth__factor-1	Fibroblast growth factor-1	74	8	0.108	0.0054046	0.0293845		SMPDB	SMP00273	Fondaparinux Action Pathway	21	5	0.238	0.00915381	0.0590447		EHMN	Proteoglycan biosynthesis	Proteoglycan biosynthesis	30	8
Reactome	R-HSA-453276	Regulation of mitotic cell cycle	41	8	0.195	0.00538809	0.0349375											Reactome	R-HSA-5357801	Programmed Cell Death	121	15	0.124	0.00264229	0.017708		Reactome	R-HSA-449147	Signaling by Interleukins	254	18	0.071	0.00557395	0.0302167		SMPDB	SMP00272	Enoxaparin Action Pathway	21	5	0.238	0.00915381	0.0590447		Reactome	R-HSA-877300	Interferon gamma signaling	94	17
PID	bmppathway	BMP receptor signaling	41	8	0.195	0.00538809	0.0349375											Reactome	R-HSA-1430728	Metabolism	1972	135	0.069	0.00276021	0.0184443		Reactome	R-HSA-1474244	Extracellular matrix organization	294	20	0.068	0.00564073	0.030401		Wikipathways	WP4253	Trans-sulfuration pathway	47	8	0.17	0.0092621	0.0595691		PID	mtor_4pathway	mTOR signaling pathway	65	13
PID	aurora_b_pathway	Aurora B signaling	41	8	0.195	0.00538809	0.0349375											KEGG	path:hsa05131	Shigellosis - Homo sapiens (human)	65	10	0.154	0.0027692	0.0184506		Reactome	R-HSA-2173789	TGF-beta receptor signaling activates SMADs	32	5	0.156	0.00564074	0.030401		NetPath	Pathway_Oncostatin_M	Oncostatin_M	38	7	0.184	0.00948773	0.0606665		Reactome	R-HSA-1169408	ISG15 antiviral mechanism	30	8
Wikipathways	WP205	IL-7 Signaling Pathway	25	6	0.24	0.00539397	0.0349375											Reactome	R-HSA-5683057	MAPK family signaling cascades	237	24	0.102	0.00278077	0.018474		KEGG	path:hsa04659	Th17 cell differentiation - Homo sapiens (human)	107	10	0.093	0.00565866	0.0304092		Reactome	R-HSA-75105	Fatty acyl-CoA biosynthesis	38	7	0.184	0.00948773	0.0606665		Reactome	R-HSA-1169410	Antiviral mechanism by IFN-stimulated genes	30	8
Reactome	R-HSA-168164	Toll Like Receptor 3 (TLR3) Cascade	97	14	0.144	0.00536735	0.0349375											Wikipathways	WP710	DNA Damage Response (only ATM dependent)	110	14	0.127	0.00283177	0.0186708		KEGG	path:hsa04730	Long-term depression - Homo sapiens (human)	60	7	0.117	0.00597768	0.0320307		HumanCyc	PWY-6000	&gamma;-linolenate biosynthesis	14	4	0.286	0.00995835	0.0629459		KEGG	path:hsa00030	Pentose phosphate pathway - Homo sapiens (human)	30	8
Reactome	R-HSA-2173782	Binding and Uptake of Ligands by Scavenger Receptors	41	8	0.195	0.00538809	0.0349375											PID	cxcr4_pathway	CXCR4-mediated signaling events	87	12	0.138	0.00282929	0.0186708		SMPDB	SMP00550	Pyruvate dehydrogenase deficiency (E3)	21	4	0.19	0.00638709	0.0327544		SMPDB	SMP00048	Nicotinate and Nicotinamide Metabolism	14	4	0.286	0.00995835	0.0629459		BioCarta	ahsppathway	hemoglobins chaperone	13	5
INOH	None	Alanine Aspartate Asparagine metabolism	25	6	0.24	0.00539397	0.0349375											INOH	None	B cell receptor signaling	134	16	0.119	0.00284659	0.0186708		SMPDB	SMP00551	Pyruvate dehydrogenase deficiency (E2)	21	4	0.19	0.00638709	0.0327544		Reactome	R-HSA-1483213	Synthesis of PE	14	4	0.286	0.00995835	0.0629459		SMPDB	SMP00043	Galactose Metabolism	13	5
PharmGKB	PA2031	Statin Pathway, Pharmacodynamics	25	6	0.24	0.00539397	0.0349375											Reactome	R-HSA-187037	Signaling by NTRK1 (TRKA)	76	11	0.145	0.00285112	0.0186708		SMPDB	SMP00549	2-ketoglutarate dehydrogenase complex deficiency	21	4	0.19	0.00638709	0.0327544		BioCarta	fibrinolysispathway	fibrinolysis pathway	14	4	0.286	0.00995835	0.0629459		SMPDB	SMP00182	Galactosemia	13	5
Reactome	R-HSA-5673000	RAF activation	25	6	0.24	0.00539397	0.0349375											Wikipathways	WP2037	Prolactin Signaling Pathway	76	11	0.145	0.00285112	0.0186708		SMPDB	SMP00548	Mitochondrial complex II deficiency	21	4	0.19	0.00638709	0.0327544											Reactome	R-HSA-1236977	Endosomal/Vacuolar pathway	13	5
Reactome	R-HSA-5693538	Homology Directed Repair	141	18	0.129	0.00565582	0.0358508											INOH	None	PDGF	45	8	0.178	0.00287164	0.0186983		SMPDB	SMP00547	Fumarase deficiency	21	4	0.19	0.00638709	0.0327544											INOH	None	Galactose metabolism	13	5
INOH	None	JAK STAT MolecularVariation 2	50	9	0.18	0.00566148	0.0358508											PID	pi3kcipathway	Class I PI3K signaling events	45	8	0.178	0.00287164	0.0186983		SMPDB	SMP00546	Congenital lactic acidosis	21	4	0.19	0.00638709	0.0327544											Reactome	R-HSA-2046106	alpha-linolenic acid (ALA) metabolism	13	5
Reactome	R-HSA-168638	NOD1/2 Signaling Pathway	33	7	0.212	0.00562372	0.0358508											Wikipathways	WP2035	Follicle Stimulating Hormone (FSH) signaling pathway	27	6	0.222	0.00299759	0.0194631		SMPDB	SMP00057	Citric Acid Cycle	21	4	0.19	0.00638709	0.0327544											Reactome	R-HSA-2046104	alpha-linolenic (omega3) and linoleic (omega6) acid metabolism	13	5
Reactome	R-HSA-6804114	TP53 Regulates Transcription of Genes Involved in G2 Cell Cycle Arrest	18	5	0.278	0.00563581	0.0358508											Reactome	R-HSA-192905	vRNP Assembly	2	2	1	0.00303273	0.0196356		INOH	None	NGF	21	4	0.19	0.00638709	0.0327544											HumanCyc	PWY-7049	eicosapentaenoate biosynthesis	13	5
KEGG	path:hsa03410	Base excision repair - Homo sapiens (human)	33	7	0.212	0.00562372	0.0358508											Reactome	R-HSA-881907	Gastrin-CREB signalling pathway via PKC and MAPK	19	5	0.263	0.003051	0.0196983		Reactome	R-HSA-6807004	Negative regulation of MET activity	21	4	0.19	0.00638709	0.0327544											Wikipathways	WP3888	VEGFA-VEGFR2 Signaling Pathway	236	34
BioCarta	biopeptidespathway	bioactive peptide induced signaling pathway	33	7	0.212	0.00562372	0.0358508											PID	ecadherin_nascentaj_pathway	E-cadherin signaling in the nascent adherens junction	36	7	0.194	0.00307918	0.0197688		Reactome	R-HSA-171007	p38MAPK events	11	3	0.273	0.00639541	0.0327544											Reactome	R-HSA-210500	Glutamate Neurotransmitter Release Cycle	24	7
Reactome	R-HSA-389958	Cooperation of Prefoldin and TriC/CCT in actin and tubulin folding	33	7	0.212	0.00562372	0.0358508											NetPath	Pathway_CRH	CRH	36	7	0.194	0.00307918	0.0197688		Wikipathways	WP2005	miR-targeted genes in muscle cell - TarBase	400	25	0.062	0.00627666	0.0327544											KEGG	path:hsa04610	Complement and coagulation cascades - Homo sapiens (human)	79	15
BioCarta	plk3pathway	regulation of cell cycle progression by plk3	18	5	0.278	0.00563581	0.0358508											Reactome	R-HSA-1500931	Cell-Cell communication	124	15	0.122	0.00310028	0.0198331		Reactome	R-HSA-4420097	VEGFA-VEGFR2 Pathway	92	9	0.098	0.00631451	0.0327544											Reactome	R-HSA-8957322	Metabolism of steroids	127	21
INOH	None	IL-7 signaling	185	22	0.12	0.00626423	0.0395571											EHMN	Glycolysis and Gluconeogenesis	Glycolysis and Gluconeogenesis	67	10	0.152	0.0031065	0.0198331		KEGG	path:hsa05220	Chronic myeloid leukemia - Homo sapiens (human)	76	8	0.105	0.00634908	0.0327544											Reactome	R-HSA-75893	TNF signaling	37	9
NetPath	Pathway_IL9	IL9	12	4	0.333	0.00655902	0.0404057											Reactome	R-HSA-2168880	Scavenging of heme from plasma	12	4	0.333	0.00317121	0.0201341		PID	ps1pathway	Presenilin action in Notch and Wnt signaling	46	6	0.13	0.00620451	0.0327544											Reactome	R-HSA-196849	Metabolism of water-soluble vitamins and cofactors	114	19
Wikipathways	WP2007	Iron metabolism in placenta	12	4	0.333	0.00655902	0.0404057											Reactome	R-HSA-168253	Host Interactions with Influenza Factors	12	4	0.333	0.00317121	0.0201341		Reactome	R-HSA-8851805	MET activates RAS signaling	11	3	0.273	0.00639541	0.0327544											Wikipathways	WP619	Type II interferon signaling (IFNG)	37	9
Reactome	R-HSA-983169	Class I MHC mediated antigen processing & presentation	324	34	0.105	0.00644182	0.0404057											KEGG	path:hsa05170	Human immunodeficiency virus 1 infection - Homo sapiens (human)	212	22	0.104	0.00319697	0.0202416		Reactome	R-HSA-203615	eNOS activation	11	3	0.273	0.00639541	0.0327544											Reactome	R-HSA-1280215	Cytokine Signaling in Immune system	458	58
Reactome	R-HSA-2168880	Scavenging of heme from plasma	12	4	0.333	0.00655902	0.0404057											Wikipathways	WP3646	Hepatitis C and Hepatocellular Carcinoma	56	9	0.161	0.00328445	0.0207382		Wikipathways	WP244	Alpha 6 Beta 4 signaling pathway	33	5	0.152	0.00645282	0.0327768											EHMN	Galactose metabolism	Galactose metabolism	44	10
HumanCyc	PWY-5910	superpathway of geranylgeranyldiphosphate biosynthesis I (via mevalonate)	12	4	0.333	0.00655902	0.0404057											PID	insulin_pathway	Insulin Pathway	46	8	0.174	0.00331193	0.0207971		PID	mapktrkpathway	Trk receptor signaling mediated by the MAPK pathway	33	5	0.152	0.00645282	0.0327768											PID	upa_upar_pathway	Urokinase-type plasminogen activator (uPA) and uPAR-mediated signaling	44	10
Reactome	R-HSA-168253	Host Interactions with Influenza Factors	12	4	0.333	0.00655902	0.0404057											PID	ps1pathway	Presenilin action in Notch and Wnt signaling	46	8	0.174	0.00331193	0.0207971		Wikipathways	WP722	Serotonin HTR1 Group and FOS Pathway	33	5	0.152	0.00645282	0.0327768											Wikipathways	WP430	Statin Pathway	31	8
Reactome	R-HSA-264870	Caspase-mediated cleavage of cytoskeletal proteins	12	4	0.333	0.00655902	0.0404057											Reactome	R-HSA-5617833	Cilium Assembly	187	20	0.107	0.00341514	0.0213393		KEGG	path:hsa05203	Viral carcinogenesis - Homo sapiens (human)	201	15	0.075	0.00690076	0.0349563											KEGG	path:hsa00512	Mucin type O-glycan biosynthesis - Homo sapiens (human)	31	8
BioCarta	akapcentrosomepathway	protein kinase a at the centrosome	12	4	0.333	0.00655902	0.0404057											Reactome	R-HSA-166520	Signaling by NTRKs	89	12	0.135	0.00342621	0.0213393		Reactome	R-HSA-195258	RHO GTPase Effectors	301	20	0.067	0.00701128	0.0354194											BioCarta	prionpathway	prion pathway	19	6
Reactome	R-HSA-933543	NF-kB activation through FADD/RIP-1 pathway mediated by caspase-8 and -10	12	4	0.333	0.00655902	0.0404057											Wikipathways	WP2446	Retinoblastoma Gene in Cancer	89	12	0.135	0.00342621	0.0213393		Reactome	R-HSA-499943	Interconversion of nucleotide di- and triphosphates	34	5	0.147	0.00734347	0.0369967											PID	integrin_a9b1_pathway	Alpha9 beta1 integrin signaling events	25	7
Reactome	R-HSA-5673001	RAF/MAP kinase cascade	197	23	0.117	0.00659948	0.0405448											KEGG	path:hsa04720	Long-term potentiation - Homo sapiens (human)	67	10	0.149	0.00347572	0.0214727		Reactome	R-HSA-71403	Citric acid cycle (TCA cycle)	22	4	0.182	0.00758525	0.0370226											KEGG	path:hsa04217	Necroptosis - Homo sapiens (human)	162	25
EHMN	Vitamin B9 (folate) metabolism	Vitamin B9 (folate) metabolism	26	6	0.231	0.00661979	0.0405596											KEGG	path:hsa04664	Fc epsilon RI signaling pathway - Homo sapiens (human)	68	10	0.149	0.00347572	0.0214727		Wikipathways	WP4482	Vitamin D in inflammatory diseases	22	4	0.182	0.00758525	0.0370226											PID	integrin1_pathway	Beta1 integrin cell surface interactions	66	13
Reactome	R-HSA-5653656	Vesicle-mediated transport	620	58	0.094	0.00668781	0.0407561											Reactome	R-HSA-216083	Integrin cell surface interactions	67	10	0.149	0.00347572	0.0214727		PID	anthraxpathway	Cellular roles of Anthrax toxin	22	4	0.182	0.00758525	0.0370226											Reactome	R-HSA-111465	Apoptotic cleavage of cellular proteins	38	9
Wikipathways	WP400	p38 MAPK Signaling Pathway	34	7	0.206	0.00667857	0.0407561											Reactome	R-HSA-5663213	RHO GTPases Activate WASPs and WAVEs	37	7	0.189	0.00362063	0.0223077		BioCarta	ahrpathway	ahr signal transduction pathway	4	2	0.5	0.00758823	0.0370226											Reactome	R-HSA-5689896	Ovarian tumor domain proteases	38	9
Reactome	R-HSA-983231	Factors involved in megakaryocyte development and platelet production	131	17	0.13	0.00689563	0.0419099											BioCarta	her2pathway	role of erbb2 in signal transduction and oncology	28	6	0.214	0.00364031	0.0223689		Wikipathways	WP3302	eIF5A regulation in response to inhibition of the nuclear export system	4	2	0.5	0.00758823	0.0370226											Wikipathways	WP1589	Folate-Alcohol and Cancer Pathway Hypotheses	9	4
PID	reg_gr_pathway	Glucocorticoid receptor regulatory network	80	12	0.15	0.00705311	0.0427524											Reactome	R-HSA-6781823	Formation of TC-NER Pre-Incision Complex	57	9	0.158	0.00371418	0.0227618		HumanCyc	PWY-4202	arsenate detoxification I (glutaredoxin)	4	2	0.5	0.00758823	0.0370226											Reactome	R-HSA-6811555	PI5P Regulates TP53 Acetylation	9	4
Reactome	R-HSA-975155	MyD88 dependent cascade initiated on endosome	90	13	0.144	0.00710871	0.0428602											KEGG	path:hsa04666	Fc gamma R-mediated phagocytosis - Homo sapiens (human)	91	12	0.133	0.00376064	0.0229239		HumanCyc	PWY-6823	molybdenum cofactor biosynthesis	4	2	0.5	0.00758823	0.0370226											HumanCyc	PWY3DJ-11470	sphingosine and sphingosine-1-phosphate metabolism	9	4
Reactome	R-HSA-168181	Toll Like Receptor 7/8 (TLR7/8) Cascade	90	13	0.144	0.00710871	0.0428602											Reactome	R-HSA-70326	Glucose metabolism	91	12	0.133	0.00376064	0.0229239		Wikipathways	WP3932	Focal Adhesion-PI3K-Akt-mTOR-signaling pathway	302	20	0.066	0.00752436	0.0370226											Reactome	R-HSA-8875555	MET activates RAP1 and RAC1	9	4
Wikipathways	WP384	Apoptosis Modulation by HSP70	19	5	0.263	0.0072309	0.0433663											Wikipathways	WP1539	Angiogenesis	20	5	0.25	0.00388604	0.0233162		Reactome	R-HSA-140837	Intrinsic Pathway of Fibrin Clot Formation	22	4	0.182	0.00758525	0.0370226											KEGG	path:hsa03320	PPAR signaling pathway - Homo sapiens (human)	74	14
KEGG	path:hsa00100	Steroid biosynthesis - Homo sapiens (human)	19	5	0.263	0.0072309	0.0433663											Wikipathways	WP516	Hypertrophy Model	20	5	0.25	0.00388604	0.0233162		Reactome	R-HSA-8982491	Glycogen metabolism	22	4	0.182	0.00758525	0.0370226											Reactome	R-HSA-75153	Apoptotic execution phase	52	11
Wikipathways	WP364	IL-6 signaling pathway	43	8	0.186	0.00726099	0.0434318											Reactome	R-HSA-3000170	Syndecan interactions	20	5	0.25	0.00388604	0.0233162		Wikipathways	WP1841	Intrinsic Pathway for Apoptosis	4	2	0.5	0.00758823	0.0370226											SMPDB	SMP00654	Warburg Effect	45	10
INOH	None	VEGF	188	22	0.118	0.00755384	0.0450646											Reactome	R-HSA-5684996	MAPK1/MAPK3 signaling	203	21	0.104	0.00383735	0.0233162		HumanCyc	PWY-6405	Rapoport-Luebering glycolytic shunt	5	2	0.5	0.00758823	0.0370226											Reactome	R-HSA-156581	Methylation	15	5
NetPath	Pathway_Alpha6Beta4Integrin	Alpha6Beta4Integrin	71	11	0.155	0.00760344	0.0452415											PID	smad2_3pathway	Regulation of cytoplasmic and nuclear SMAD2/3 signaling	20	5	0.25	0.00388604	0.0233162		Reactome	R-HSA-9006936	Signaling by TGF-beta family members	96	9	0.094	0.00829938	0.0402572											Wikipathways	WP3961	fig-met-1-last-solution	14	5
Reactome	R-HSA-937061	TRIF(TICAM1)-mediated TLR4 signaling	101	14	0.139	0.00768105	0.0454646											Wikipathways	WP1858	Mitotic G1-G1-S phases	20	5	0.25	0.00388604	0.0233162		INOH	None	HGF	35	5	0.143	0.00831635	0.0402572											SMPDB	SMP00462	Inositol Phosphate Metabolism	14	5
Reactome	R-HSA-166166	MyD88-independent TLR4 cascade	101	14	0.139	0.00768105	0.0454646											KEGG	path:hsa05213	Endometrial cancer - Homo sapiens (human)	58	9	0.155	0.00418675	0.0250549		Reactome	R-HSA-168253	Host Interactions with Influenza Factors	12	3	0.25	0.00829874	0.0402572											Reactome	R-HSA-1222556	ROS, RNS production in phagocytes	32	8
KEGG	path:hsa05165	Human papillomavirus infection - Homo sapiens (human)	339	35	0.103	0.00774153	0.0457032											KEGG	path:hsa04922	Glucagon signaling pathway - Homo sapiens (human)	103	13	0.126	0.00424073	0.0251807		Wikipathways	WP4066	Interleukin-4 and Interleukin-13 signaling	97	9	0.093	0.00886249	0.0425244											KEGG	path:hsa00640	Propanoate metabolism - Homo sapiens (human)	32	8
Reactome	R-HSA-174178	APC/C:Cdh1 mediated degradation of Cdc20 and other APC/C:Cdh1 targeted proteins in late mitosis/early G1	27	6	0.222	0.00803564	0.0473164											PID	cxcr3pathway	CXCR3-mediated signaling events	38	7	0.184	0.00423151	0.0251807		Wikipathways	WP262	EBV LMP1 signaling	23	4	0.174	0.00892232	0.0425244											HumanCyc	PWY-5189	tetrapyrrole biosynthesis	5	3
KEGG	path:hsa05161	Hepatitis B - Homo sapiens (human)	144	18	0.125	0.00813319	0.0477667											Reactome	R-HSA-111465	Apoptotic cleavage of cellular proteins	38	7	0.184	0.00423151	0.0251807		INOH	None	CD4 T cell receptor signaling-NFkB cascade	97	9	0.093	0.00886249	0.0425244											Reactome	R-HSA-77350	Beta oxidation of hexanoyl-CoA to butanoyl-CoA	5	3
Reactome	R-HSA-8951664	Neddylation	235	26	0.111	0.00821215	0.0481058											KEGG	path:hsa00520	Amino sugar and nucleotide sugar metabolism - Homo sapiens (human)	48	8	0.167	0.00434812	0.025561		Reactome	R-HSA-8956321	Nucleotide salvage	23	4	0.174	0.00892232	0.0425244											Reactome	R-HSA-77352	Beta oxidation of butanoyl-CoA to acetyl-CoA	5	3
PID	ajdiss_2pathway	Posttranslational regulation of adherens junction stability and dissassembly	53	9	0.17	0.0083637	0.0483686											Reactome	R-HSA-187687	Signalling to ERKs	29	6	0.207	0.00437991	0.025561		Wikipathways	WP712	Estrogen signaling pathway	23	4	0.174	0.00892232	0.0425244											Wikipathways	WP4153	Degradation pathway of sphingolipids, including diseases	5	3
Wikipathways	WP2332	Interleukin-11 Signaling Pathway	44	8	0.182	0.00836343	0.0483686											SMPDB	SMP00043	Galactose Metabolism	13	4	0.308	0.00438285	0.025561		Reactome	R-HSA-5620922	BBSome-mediated cargo-targeting to cilium	23	4	0.174	0.00892232	0.0425244											PharmGKB	PA165971634	Pentose Phosphate Pathway (Erythrocyte)	5	3
Reactome	R-HSA-69231	Cyclin D associated events in G1	44	8	0.182	0.00836343	0.0483686											SMPDB	SMP00182	Galactosemia	13	4	0.308	0.00438285	0.025561		Reactome	R-HSA-111885	Opioid Signalling	82	8	0.099	0.00925573	0.0440003											HumanCyc	PWY66-423	fructose 2,6-bisphosphate synthesis	5	3
Reactome	R-HSA-69236	G1 Phase	44	8	0.182	0.00836343	0.0483686											Reactome	R-HSA-5637810	Constitutive Signaling by EGFRvIII	13	4	0.308	0.00438285	0.025561		PID	tgfbrpathway	TGF-beta receptor signaling	50	6	0.12	0.00931821	0.0441841											Reactome	R-HSA-1614517	Sulfide oxidation to sulfate	5	3
PID	integrin3_pathway	Beta3 integrin cell surface interactions	44	8	0.182	0.00836343	0.0483686											Reactome	R-HSA-5637812	Signaling by EGFRvIII in Cancer	13	4	0.308	0.00438285	0.025561		Wikipathways	WP4100	Gene and protein expression by JAK-STAT signaling after Interleukin-12 stimulation	36	5	0.139	0.00937499	0.0443399											PID	erbb1_downstream_pathway	ErbB1 downstream signaling	107	18
Reactome	R-HSA-8854518	AURKA Activation by TPX2	72	11	0.153	0.00844383	0.0485841											INOH	None	Galactose metabolism	13	4	0.308	0.00438285	0.025561		KEGG	path:hsa05164	Influenza A - Homo sapiens (human)	171	13	0.076	0.00990061	0.0467067											INOH	None	Citrate cycle	32	8
KEGG	path:hsa04115	p53 signaling pathway - Homo sapiens (human)	72	11	0.153	0.00844383	0.0485841											Wikipathways	WP673	ErbB Signaling Pathway	92	12	0.13	0.00450822	0.0262255		KEGG	path:hsa04512	ECM-receptor interaction - Homo sapiens (human)	82	8	0.098	0.00993964	0.0467718											HumanCyc	PWY66-387	fatty acid &alpha;-oxidation	5	3
Reactome	R-HSA-442720	CREB phosphorylation through the activation of Adenylate Cyclase	7	3	0.429	0.00870369	0.0495761											KEGG	path:hsa04919	Thyroid hormone signaling pathway - Homo sapiens (human)	116	14	0.121	0.0046103	0.0267514																				Reactome	R-HSA-8865999	MET activates PTPN11	5	3
BioCarta	cdc25pathway	cdc25 and chk1 regulatory pathway in response to dna damage	7	3	0.429	0.00870369	0.0495761											KEGG	path:hsa04370	VEGF signaling pathway - Homo sapiens (human)	59	9	0.153	0.00470496	0.0272318																				HumanCyc	UDPNACETYLGALSYN-PWY	UDP-<i>N</i>-acetyl-D-glucosamine biosynthesis II	5	3
BioCarta	tsp1pathway	tsp-1 induced apoptosis in microvascular endothelial cell	7	3	0.429	0.00870369	0.0495761											KEGG	path:hsa04662	B cell receptor signaling pathway - Homo sapiens (human)	71	10	0.143	0.00479594	0.0276188																				Wikipathways	WP3865	RIG-I-like Receptor Signaling	60	12
KEGG	path:hsa05170	Human immunodeficiency virus 1 infection - Homo sapiens (human)	212	24	0.113	0.00867269	0.0495761											PID	ap1_pathway	AP-1 transcription factor network	70	10	0.143	0.00479594	0.0276188																				Reactome	R-HSA-77387	Insulin receptor recycling	26	7
BioCarta	rbpathway	rb tumor suppressor/checkpoint signaling in response to dna damage	13	4	0.308	0.0089751	0.0497471											Reactome	R-HSA-5620916	VxPx cargo-targeting to cilium	21	5	0.238	0.00487262	0.0278505																				Reactome	R-HSA-425410	Metal ion SLC transporters	26	7
SMPDB	SMP00432	Methotrexate Action Pathway	13	4	0.308	0.0089751	0.0497471											Reactome	R-HSA-389513	CTLA4 inhibitory signaling	21	5	0.238	0.00487262	0.0278505																				Reactome	R-HSA-1614635	Sulfur amino acid metabolism	27	7
SMPDB	SMP00724	Folate malabsorption, hereditary	13	4	0.308	0.0089751	0.0497471											Wikipathways	WP4331	Neovascularisation processes	21	5	0.238	0.00487262	0.0278505																				HumanCyc	PWY-5328	superpathway of methionine degradation	20	6
SMPDB	SMP00543	Methylenetetrahydrofolate Reductase Deficiency (MTHFRD)	13	4	0.308	0.0089751	0.0497471											Wikipathways	WP3932	Focal Adhesion-PI3K-Akt-mTOR-signaling pathway	302	28	0.093	0.00489494	0.0279085																				HumanCyc	PWY-6358	superpathway of D-<i>myo</i>-inositol (1,4,5)-trisphosphate metabolism	20	6
BioCarta	il6pathway	il 6 signaling pathway	13	4	0.308	0.0089751	0.0497471											PharmGKB	PA154444041	Platelet Aggregation Inhibitor Pathway, Pharmacodynamics	49	8	0.163	0.00495158	0.0279532																				Wikipathways	WP2864	Apoptosis-related network due to altered Notch3 in ovarian cancer	53	11
Wikipathways	WP2436	Dopamine metabolism	13	4	0.308	0.0089751	0.0497471											Reactome	R-HSA-6811440	Retrograde transport at the Trans-Golgi-Network	49	8	0.163	0.00495158	0.0279532																				Reactome	R-HSA-140877	Formation of Fibrin Clot (Clotting Cascade)	39	9
Wikipathways	WP186	Homologous recombination	13	4	0.308	0.0089751	0.0497471											Reactome	R-HSA-390471	Association of TriC/CCT with target proteins during biosynthesis	39	7	0.179	0.00491723	0.0279532																				BioCarta	faspathway	fas signaling pathway (cd95)	20	6
Reactome	R-HSA-72689	Formation of a pool of free 40S subunits	115	15	0.133	0.00878702	0.0497471											Wikipathways	WP134	Pentose Phosphate Metabolism	7	3	0.429	0.00493453	0.0279532																				Wikipathways	WP2038	Regulation of Microtubule Cytoskeleton	46	10
SMPDB	SMP00053	Folate Metabolism	13	4	0.308	0.0089751	0.0497471											Reactome	R-HSA-1168372	Downstream signaling events of B Cell Receptor (BCR)	30	6	0.2	0.00522465	0.0290653																				Reactome	R-HSA-211859	Biological oxidations	231	32
BioCarta	extrinsicpathway	extrinsic prothrombin activation pathway	13	4	0.308	0.0089751	0.0497471											Wikipathways	WP3844	PI3K-AKT-mTOR signaling pathway and therapeutic opportunities	30	6	0.2	0.00522465	0.0290653																				Wikipathways	WP3942	PPAR signaling pathway	68	13
BioCarta	ahsppathway	hemoglobins chaperone	13	4	0.308	0.0089751	0.0497471											Wikipathways	WP2870	Extracellular vesicle-mediated signaling in recipient cells	30	6	0.2	0.00522465	0.0290653																				Reactome	R-HSA-1638074	Keratan sulfate/keratin metabolism	33	8
Reactome	R-HSA-2408557	Selenocysteine synthesis	104	14	0.136	0.00910272	0.0502805											BioCarta	fmlppathway	fmlp induced chemokine gene expression in hmc-1 cells	30	6	0.2	0.00522465	0.0290653																				PID	netrin_pathway	Netrin-mediated signaling events	33	8
PID	smad2_3pathway	Regulation of cytoplasmic and nuclear SMAD2/3 signaling	20	5	0.25	0.0091157	0.0502805											BioCarta	mcalpainpathway	mcalpain and friends in cell motility	30	6	0.2	0.00522465	0.0290653																				Wikipathways	WP244	Alpha 6 Beta 4 signaling pathway	33	8
Reactome	R-HSA-176408	Regulation of APC/C activators between G1/S and early anaphase	36	7	0.194	0.00921906	0.0507272											Reactome	R-HSA-180786	Extension of Telomeres	30	6	0.2	0.00522465	0.0290653																				BioCarta	integrinpathway	integrin signaling pathway	33	8
KEGG	path:hsa03460	Fanconi anemia pathway - Homo sapiens (human)	54	9	0.167	0.00945279	0.0518873											KEGG	path:hsa05214	Glioma - Homo sapiens (human)	71	10	0.141	0.00531412	0.0294914																				Reactome	R-HSA-204005	COPII-mediated vesicle transport	69	13
KEGG	path:hsa03050	Proteasome - Homo sapiens (human)	45	8	0.178	0.00958656	0.052368											Reactome	R-HSA-72737	Cap-dependent Translation Initiation	133	15	0.115	0.00563108	0.0309507																				KEGG	path:hsa00270	Cysteine and methionine metabolism - Homo sapiens (human)	47	10
PID	ilk_pathway	Integrin-linked kinase signaling	45	8	0.178	0.00958656	0.052368											Reactome	R-HSA-72613	Eukaryotic Translation Initiation	133	15	0.115	0.00563108	0.0309507																				HumanCyc	PWY66-389	phytol degradation	2	2
BioCarta	her2pathway	role of erbb2 in signal transduction and oncology	28	6	0.214	0.00965669	0.0526243											Wikipathways	WP107	Translation Factors	50	8	0.16	0.0056171	0.0309507																				HumanCyc	PWY-5670	epoxysqualene biosynthesis	2	2
																		Wikipathways	WP3980	Protein alkylation leading to liver fibrosis	50	8	0.16	0.0056171	0.0309507																				HumanCyc	GLUT-REDOX-PWY	glutathione redox reactions II	2	2
																		Wikipathways	WP2380	Brain-Derived Neurotrophic Factor (BDNF) signaling pathway	144	16	0.111	0.0057953	0.0309602																				Reactome	R-HSA-379398	Enzymatic degradation of Dopamine by monoamine oxidase	2	2
																		Wikipathways	WP1993	Angiogenesis overview	61	9	0.148	0.00588987	0.0309602																				Reactome	R-HSA-163754	Insulin effects increased synthesis of Xylulose-5-Phosphate	2	2
																		Wikipathways	WP127	IL-5 Signaling Pathway	40	7	0.175	0.00568327	0.0309602																				Reactome	R-HSA-380612	Metabolism of serotonin	2	2
																		Reactome	R-HSA-445144	Signal transduction by L1	22	5	0.227	0.00602455	0.0309602																				HumanCyc	PWY-4821	UDP-D-xylose and UDP-D-glucuronate biosynthesis	2	2
																		Reactome	R-HSA-8849471	PTK6 Regulates RHO GTPases, RAS GTPase and MAP kinases	14	4	0.286	0.00587157	0.0309602																				HumanCyc	PWY-6370	ascorbate recycling (cytosolic)	2	2
																		SMPDB	SMP00192	Hypoacetylaspartia	14	4	0.286	0.00587157	0.0309602																				KEGG	path:hsa00604	Glycosphingolipid biosynthesis - ganglio series - Homo sapiens (human)	15	5
																		SMPDB	SMP00067	Aspartate Metabolism	14	4	0.286	0.00587157	0.0309602																				Reactome	R-HSA-418885	DCC mediated attractive signaling	15	5
																		SMPDB	SMP00175	Canavan Disease	14	4	0.286	0.00587157	0.0309602																				Wikipathways	WP3	Phytochemical activity on NRF2 transcriptional activation	15	5
																		PID	il5_pathway	IL5-mediated signaling events	14	4	0.286	0.00587157	0.0309602																				Reactome	R-HSA-71336	Pentose phosphate pathway (hexose monophosphate shunt)	15	5
																		Reactome	R-HSA-162658	Golgi Cisternae Pericentriolar Stack Reorganization	14	4	0.286	0.00587157	0.0309602																				Wikipathways	WP3613	Photodynamic therapy-induced unfolded protein response	27	7
																		BioCarta	cdk5pathway	phosphorylation of mek1 by cdk5/p35 down regulates the map kinase pathway	14	4	0.286	0.00587157	0.0309602																				KEGG	path:hsa01040	Biosynthesis of unsaturated fatty acids - Homo sapiens (human)	27	7
																		Reactome	R-HSA-5673001	RAF/MAP kinase cascade	197	20	0.102	0.0057931	0.0309602																				SMPDB	SMP00721	3-Phosphoglycerate dehydrogenase deficiency	27	7
																		KEGG	path:hsa05146	Amoebiasis - Homo sapiens (human)	96	12	0.126	0.0058478	0.0309602																				SMPDB	SMP00223	Non Ketotic Hyperglycinemia	27	7
																		KEGG	path:hsa04115	p53 signaling pathway - Homo sapiens (human)	72	10	0.139	0.0058751	0.0309602																				SMPDB	SMP00004	Glycine and Serine Metabolism	27	7
																		Wikipathways	WP2512	Integrated Lung Cancer Pathway	40	7	0.175	0.00568327	0.0309602																				SMPDB	SMP00484	Dimethylglycine Dehydrogenase Deficiency	27	7
																		Reactome	R-HSA-5675221	Negative regulation of MAPK pathway	40	7	0.175	0.00568327	0.0309602																				SMPDB	SMP00485	Hyperglycinemia, non-ketotic	27	7
																		HumanCyc	PWY-7211	superpathway of pyrimidine deoxyribonucleotides <i>de novo</i> biosynthesis	22	5	0.227	0.00602455	0.0309602																				SMPDB	SMP00242	Dimethylglycine Dehydrogenase Deficiency	27	7
																		Reactome	R-HSA-140837	Intrinsic Pathway of Fibrin Clot Formation	22	5	0.227	0.00602455	0.0309602																				SMPDB	SMP00244	Sarcosinemia	27	7
																		SMPDB	SMP00128	Gluconeogenesis	22	5	0.227	0.00602455	0.0309602																				SMPDB	SMP00179	Dihydropyrimidine Dehydrogenase Deficiency (DHPD)	27	7
																		SMPDB	SMP00581	Glycogenosis, Type IA. Von gierke disease	22	5	0.227	0.00602455	0.0309602																				KEGG	path:hsa05225	Hepatocellular carcinoma - Homo sapiens (human)	168	25
																		SMPDB	SMP00574	Glycogenosis, Type IC	22	5	0.227	0.00602455	0.0309602																				SMPDB	SMP00052	Beta Oxidation of Very Long Chain Fatty Acids	10	4
																		SMPDB	SMP00374	Glycogen Storage Disease Type 1A (GSD1A) or Von Gierke Disease	22	5	0.227	0.00602455	0.0309602																				SMPDB	SMP00516	Adrenoleukodystrophy, X-linked	10	4
																		SMPDB	SMP00563	Triosephosphate isomerase	22	5	0.227	0.00602455	0.0309602																				SMPDB	SMP00517	Carnitine-acylcarnitine translocase deficiency	10	4
																		SMPDB	SMP00562	Fructose-1,6-diphosphatase deficiency	22	5	0.227	0.00602455	0.0309602																				SMPDB	SMP00275	Ardeparin Action Pathway	21	6
																		SMPDB	SMP00560	Phosphoenolpyruvate carboxykinase deficiency 1 (PEPCK1)	22	5	0.227	0.00602455	0.0309602																				SMPDB	SMP00274	Heparin Action Pathway	21	6
																		SMPDB	SMP00573	Glycogenosis, Type IB	22	5	0.227	0.00602455	0.0309602																				SMPDB	SMP00273	Fondaparinux Action Pathway	21	6
																		PID	s1p_s1p4_pathway	S1P4 pathway	14	4	0.286	0.00587157	0.0309602																				SMPDB	SMP00272	Enoxaparin Action Pathway	21	6
																		PharmGKB	PA2038	Ifosfamide Pathway, Pharmacodynamics	14	4	0.286	0.00587157	0.0309602																				HumanCyc	PENTOSE-P-PWY	pentose phosphate pathway	10	4
																		Reactome	R-HSA-156581	Methylation	15	4	0.286	0.00587157	0.0309602																				Reactome	R-HSA-5663202	Diseases of signal transduction	248	34
																		BioCarta	ecmpathway	erk and pi-3 kinase are necessary for collagen binding in corneal epithelia	31	6	0.194	0.00618281	0.0316317																				Wikipathways	WP195	IL-1 signaling pathway	55	11
																		Wikipathways	WP2112	IL17 signaling pathway	31	6	0.194	0.00618281	0.0316317																				Reactome	R-HSA-6802948	Signaling by high-kinase activity BRAF mutants	34	8
																		Reactome	R-HSA-5696399	Global Genome Nucleotide Excision Repair (GG-NER)	84	11	0.131	0.00621732	0.0317374																				INOH	None	Pyruvate metabolism	34	8
																		KEGG	path:hsa03013	RNA transport - Homo sapiens (human)	171	18	0.105	0.00626725	0.0319212																				Wikipathways	WP313	Signaling of Hepatocyte Growth Factor Receptor	34	8
																		NetPath	Pathway_IL3	IL3	51	8	0.157	0.00634864	0.0322641																				EHMN	Methionine and cysteine metabolism	Methionine and cysteine metabolism	78	14
																		Wikipathways	WP2359	Parkin-Ubiquitin Proteasomal System pathway	73	10	0.137	0.00648118	0.0327922																				PID	ceramide_pathway	Ceramide signaling pathway	48	10
																		Wikipathways	WP2572	Primary Focal Segmental Glomerulosclerosis FSGS	73	10	0.137	0.00648118	0.0327922																				Reactome	R-HSA-983169	Class I MHC mediated antigen processing & presentation	324	42
																		KEGG	path:hsa04213	Longevity regulating pathway - multiple species - Homo sapiens (human)	62	9	0.145	0.00656246	0.0330575
																		PID	fak_pathway	Signaling events mediated by focal adhesion kinase	62	9	0.145	0.00656246	0.0330575
																		Reactome	R-HSA-6811442	Intra-Golgi and retrograde Golgi-to-ER traffic	186	19	0.102	0.0069681	0.0350239
																		KEGG	path:hsa04668	TNF signaling pathway - Homo sapiens (human)	110	13	0.118	0.00739737	0.0354076
																		PID	lysophospholipid_pathway	LPA receptor mediated events	64	9	0.143	0.00729247	0.0354076
																		Wikipathways	WP4155	Endometrial cancer	63	9	0.143	0.00729247	0.0354076
																		BioCarta	bcrpathway	bcr signaling pathway	32	6	0.188	0.00726266	0.0354076
																		Wikipathways	WP4357	NRF2-ARE regulation	23	5	0.217	0.00735528	0.0354076
																		BioCarta	ptenpathway	pten dependent cell cycle arrest and apoptosis	15	4	0.267	0.00766237	0.0354076
																		Reactome	R-HSA-8941332	RUNX2 regulates genes involved in cell migration	8	3	0.375	0.00757393	0.0354076
																		BioCarta	wnvpathway	west nile virus	8	3	0.375	0.00757393	0.0354076
																		Reactome	R-HSA-5607761	Dectin-1 mediated noncanonical NF-kB signaling	8	3	0.375	0.00757393	0.0354076
																		Reactome	R-HSA-5676590	NIK-->noncanonical NF-kB signaling	8	3	0.375	0.00757393	0.0354076
																		Wikipathways	WP4239	Epithelial to mesenchymal transition in colorectal cancer	160	17	0.106	0.00708799	0.0354076
																		NetPath	Pathway_IL6	IL6	74	10	0.135	0.00713472	0.0354076
																		SMPDB	SMP00358	Fc Epsilon Receptor I Signaling in Mast Cells	42	7	0.167	0.00747847	0.0354076
																		Wikipathways	WP4290	Metabolic reprogramming in colon cancer	42	7	0.167	0.00747847	0.0354076
																		INOH	None	Citrate cycle	32	6	0.188	0.00726266	0.0354076
																		BioCarta	intrinsicpathway	intrinsic prothrombin activation pathway	23	5	0.217	0.00735528	0.0354076
																		SMPDB	SMP00046	Pyrimidine Metabolism	23	5	0.217	0.00735528	0.0354076
																		SMPDB	SMP00219	UMP Synthase Deiciency (Orotic Aciduria)	23	5	0.217	0.00735528	0.0354076
																		SMPDB	SMP00202	MNGIE (Mitochondrial Neurogastrointestinal Encephalopathy)	23	5	0.217	0.00735528	0.0354076
																		SMPDB	SMP00172	Beta Ureidopropionase Deficiency	23	5	0.217	0.00735528	0.0354076
																		SMPDB	SMP00178	Dihydropyrimidinase Deficiency	23	5	0.217	0.00735528	0.0354076
																		Reactome	R-HSA-5620922	BBSome-mediated cargo-targeting to cilium	23	5	0.217	0.00735528	0.0354076
																		Reactome	R-HSA-1643713	Signaling by EGFR in Cancer	15	4	0.267	0.00766237	0.0354076
																		SMPDB	SMP00040	Glycolysis	15	4	0.267	0.00766237	0.0354076
																		SMPDB	SMP00531	Glycogenosis, Type VII. Tarui disease	15	4	0.267	0.00766237	0.0354076
																		SMPDB	SMP00572	Fanconi-bickel syndrome	15	4	0.267	0.00766237	0.0354076
																		SMPDB	SMP00044	Histidine Metabolism	15	4	0.267	0.00766237	0.0354076
																		SMPDB	SMP00191	Histidinemia	15	4	0.267	0.00766237	0.0354076
																		Reactome	R-HSA-1236382	Constitutive Signaling by Ligand-Responsive EGFR Cancer Variants	15	4	0.267	0.00766237	0.0354076
																		Reactome	R-HSA-5637815	Signaling by Ligand-Responsive EGFR Variants in Cancer	15	4	0.267	0.00766237	0.0354076
																		Wikipathways	WP3	Phytochemical activity on NRF2 transcriptional activation	15	4	0.267	0.00766237	0.0354076
																		Reactome	R-HSA-71336	Pentose phosphate pathway (hexose monophosphate shunt)	15	4	0.267	0.00766237	0.0354076
																		SMPDB	SMP00312	Excitatory Neural Signalling Through 5-HTR 6 and Serotonin	8	3	0.375	0.00757393	0.0354076
																		SMPDB	SMP00311	Excitatory Neural Signalling Through 5-HTR 7 and Serotonin	8	3	0.375	0.00757393	0.0354076
																		SMPDB	SMP00335	Intracellular Signalling Through Histamine H2 Receptor and Histamine	8	3	0.375	0.00757393	0.0354076
																		SMPDB	SMP00309	Excitatory Neural Signalling Through 5-HTR 4 and Serotonin	8	3	0.375	0.00757393	0.0354076
																		Reactome	R-HSA-174430	Telomere C-strand synthesis initiation	8	3	0.375	0.00757393	0.0354076
																		Reactome	R-HSA-68952	DNA replication initiation	8	3	0.375	0.00757393	0.0354076
																		BioCarta	stat3pathway	stat3 signaling pathway	8	3	0.375	0.00757393	0.0354076
																		Wikipathways	WP2456	HIF1A and PPARG regulation of glycolysis	8	3	0.375	0.00757393	0.0354076
																		KEGG	path:hsa05212	Pancreatic cancer - Homo sapiens (human)	75	10	0.133	0.00783809	0.0361467
																		Reactome	R-HSA-3700989	Transcriptional Regulation by TP53	374	32	0.086	0.00799955	0.0367995
																		Reactome	R-HSA-446203	Asparagine N-linked glycosylation	286	26	0.091	0.00802781	0.0367995
																		Reactome	R-HSA-168255	Influenza Life Cycle	53	8	0.151	0.00802572	0.0367995
																		PID	endothelinpathway	Endothelins	64	9	0.141	0.00808295	0.0369783
																		Wikipathways	WP3676	BDNF-TrkB Signaling	33	6	0.182	0.00847237	0.0384528
																		BioCarta	integrinpathway	integrin signaling pathway	33	6	0.182	0.00847237	0.0384528
																		Wikipathways	WP722	Serotonin HTR1 Group and FOS Pathway	33	6	0.182	0.00847237	0.0384528
																		KEGG	path:hsa00051	Fructose and mannose metabolism - Homo sapiens (human)	33	6	0.182	0.00847237	0.0384528
																		Reactome	R-HSA-199991	Membrane Trafficking	582	46	0.079	0.00852425	0.0386118
																		Reactome	R-HSA-156902	Peptide chain elongation	101	12	0.12	0.00876274	0.0396138
																		Wikipathways	WP477	Cytoplasmic Ribosomal Proteins	88	11	0.125	0.00879088	0.0396628
																		Wikipathways	WP1528	Physiological and Pathological Hypertrophy of the Heart	24	5	0.208	0.00887786	0.0398201
																		Reactome	R-HSA-379716	Cytosolic tRNA aminoacylation	24	5	0.208	0.00887786	0.0398201
																		INOH	None	Pentose phosphate cycle	24	5	0.208	0.00887786	0.0398201
																		Reactome	R-HSA-450294	MAP kinase activation	65	9	0.138	0.00893694	0.0399288
																		Reactome	R-HSA-448424	Interleukin-17 signaling	65	9	0.138	0.00893694	0.0399288
																		Reactome	R-HSA-186797	Signaling by PDGF	54	8	0.148	0.0089793	0.04004
																		Reactome	R-HSA-8856828	Clathrin-mediated endocytosis	138	15	0.109	0.00902266	0.0401552
																		Wikipathways	WP4263	Pancreatic adenocarcinoma pathway	89	11	0.124	0.00954744	0.0424084
																		Wikipathways	WP2637	Structural Pathway of Interleukin 1 (IL-1)	44	7	0.159	0.00966153	0.0428322
																		KEGG	path:hsa05200	Pathways in cancer - Homo sapiens (human)	526	42	0.08	0.00987499	0.0429478
																		Wikipathways	WP2032	Human Thyroid Stimulating Hormone (TSH) signaling pathway	66	9	0.136	0.00985754	0.0429478
																		KEGG	path:hsa05221	Acute myeloid leukemia - Homo sapiens (human)	66	9	0.136	0.00985754	0.0429478
																		PID	integrin_a4b1_pathway	Alpha4 beta1 integrin signaling events	34	6	0.176	0.00981999	0.0429478
																		KEGG	path:hsa05143	African trypanosomiasis - Homo sapiens (human)	35	6	0.176	0.00981999	0.0429478
																		BioCarta	hbxpathway	calcium signaling by hbx of hepatitis b virus	16	4	0.25	0.00977805	0.0429478
																		Reactome	R-HSA-399956	CRMPs in Sema3A signaling	16	4	0.25	0.00977805	0.0429478
																		Reactome	R-HSA-70263	Gluconeogenesis	35	6	0.176	0.00981999	0.0429478
																		BioCarta	hifpathway	hypoxia-inducible factor in the cardivascular system	16	4	0.25	0.00977805	0.0429478
																		HumanCyc	PWY-7184	pyrimidine deoxyribonucleotides <i>de novo</i> biosynthesis	16	4	0.25	0.00977805	0.0429478
																		Wikipathways	WP428	Wnt Signaling	114	13	0.114	0.00989943	0.0429725
[truncated: 3 more columns]
