# Supplementary material for: Divergent organ-specific isogenic metastatic cell lines identified using multi-omics exhibit differential drug sensitivity
Source: PLoS One. 2020 Nov 16;15(11):e0242384. doi: 10.1371/journal.pone.0242384 (PMC7668614; doi:10.1371/journal.pone.0242384)
Supplement: S20 Spreadsheet — (XLSX) [file pone.0242384.s077.xlsx]

## Sheet: Comparison ALL UP 1.25 Pathways
External Pathway ID	Source	Brain Up Pathways	# of Genes in Set	# of Observed Genes	Observed Genes/ Genes in Set	p-value	q-value		External Pathway ID	Source	Liver Up Pathways	# of Genes in Set	# of Observed Genes	Observed Genes/ Genes in Set	p-value	q-value		External Pathway ID	Source	Lung-435 Up Pathways	# of Genes in Set	# of Observed Genes	Observed Genes/ Genes in Set	p-value	q-value		External Pathway ID	Source	Spine Up Pathways	# of Genes in Set	# of Observed Genes	Observed Genes/ Genes in Set	p-value	q-value		External Pathway ID	Source	Lung-231 Up Pathways	# of Genes in Set	# of Observed Genes	Observed Genes/ Genes in Set	p-value	q-value		External Pathway ID	Source	Lymph Node Up Pathways	# of Genes in Set	# of Observed Genes
path:hsa04512	KEGG	ECM-receptor interaction - Homo sapiens (human)	82	19	0.232	6.75582e-08	0.000106674		R-HSA-913531	Reactome	Interferon Signaling	158	56	0.354	1.18475e-20	2.51167e-17		R-HSA-8953854	Reactome	Metabolism of RNA	586	175	0.3	1.58896e-19	4.77482e-16		WP383	Wikipathways	Striated Muscle Contraction Pathway	38	14	0.368	3.21551e-09	5.60784e-06		path:hsa05322	KEGG	Systemic lupus erythematosus - Homo sapiens (human)	133	39	0.295	1.15371e-08	3.07348e-05		R-HSA-1474244	Reactome	Extracellular matrix organization	294	114
integrin1_pathway	PID	Beta1 integrin cell surface interactions	66	16	0.242	3.78548e-07	0.000298864		R-HSA-1474244	Reactome	Extracellular matrix organization	294	71	0.241	2.01075e-15	2.13139e-12		R-HSA-74160	Reactome	Gene expression (Transcription)	1373	331	0.243	3.65723e-19	5.49499e-16		R-HSA-397014	Reactome	Muscle contraction	195	32	0.164	8.13609e-09	7.09467e-06		PWY66-5	HumanCyc	superpathway of cholesterol biosynthesis	25	14	0.56	7.7617e-08	6.89239e-05		SMP00082	SMPDB	Simvastatin Action Pathway	22	18
R-HSA-8948216	Reactome	Collagen chain trimerization	44	12	0.273	2.86502e-06	0.00150795		R-HSA-877300	Reactome	Interferon gamma signaling	94	36	0.383	5.83847e-15	4.12585e-12		R-HSA-73857	Reactome	RNA Polymerase II Transcription	1236	300	0.244	8.97797e-18	8.99293e-15		R-HSA-390522	Reactome	Striated Muscle Contraction	35	12	0.343	1.10385e-07	6.41703e-05		R-HSA-191273	Reactome	Cholesterol biosynthesis	25	14	0.56	7.7617e-08	6.89239e-05		SMP00509	SMPDB	Hyper-IgD syndrome	22	18
R-HSA-1474244	Reactome	Extracellular matrix organization	294	36	0.122	5.22207e-06	0.00206141		R-HSA-909733	Reactome	Interferon alpha/beta signaling	70	30	0.429	3.05935e-14	1.62145e-11		R-HSA-212436	Reactome	Generic Transcription Pathway	1107	267	0.243	1.67578e-15	1.25893e-12		PWY66-5	HumanCyc	superpathway of cholesterol biosynthesis	25	9	0.36	2.77683e-06	0.000538818		SMP00082	SMPDB	Simvastatin Action Pathway	22	12	0.545	9.95288e-07	9.46945e-05		SMP00508	SMPDB	Cholesteryl ester storage disease	22	18
WP382	Wikipathways	MAPK Signaling Pathway	246	30	0.122	3.40991e-05	0.00573841		R-HSA-1280215	Reactome	Cytokine Signaling in Immune system	458	88	0.192	1.5137e-12	6.41807e-10		R-HSA-6790901	Reactome	rRNA modification in the nucleus and cytosol	59	33	0.569	5.20071e-13	2.60469e-10		R-HSA-191273	Reactome	Cholesterol biosynthesis	25	9	0.36	2.77683e-06	0.000538818		SMP00509	SMPDB	Hyper-IgD syndrome	22	12	0.545	9.95288e-07	9.46945e-05		SMP00319	SMPDB	Lysosomal Acid Lipase Deficiency (Wolman Disease)	22	18
R-HSA-5576891	Reactome	Cardiac conduction	131	20	0.153	2.98405e-05	0.00573841		WP1835	Wikipathways	Interferon alpha-beta signaling	21	15	0.714	4.78936e-12	1.69224e-09		R-HSA-8868773	Reactome	rRNA processing in the nucleus and cytosol	59	33	0.569	5.20071e-13	2.60469e-10		SMP00082	SMPDB	Simvastatin Action Pathway	22	8	0.364	9.26865e-06	0.000538818		SMP00508	SMPDB	Cholesteryl ester storage disease	22	12	0.545	9.95288e-07	9.46945e-05		SMP00510	SMPDB	Mevalonic aciduria	22	18
R-HSA-977225	Reactome	Amyloid fiber formation	82	15	0.185	2.97122e-05	0.00573841		R-HSA-168256	Reactome	Immune System	1840	242	0.132	8.13141e-12	2.46266e-09		R-HSA-72312	Reactome	rRNA processing	65	33	0.516	2.02098e-11	8.67579e-09		SMP00509	SMPDB	Hyper-IgD syndrome	22	8	0.364	9.26865e-06	0.000538818		SMP00319	SMPDB	Lysosomal Acid Lipase Deficiency (Wolman Disease)	22	12	0.545	9.95288e-07	9.46945e-05		SMP00511	SMPDB	Wolman disease	22	18
R-HSA-912446	Reactome	Meiotic recombination	65	13	0.203	3.63421e-05	0.00573841		path:hsa04142	KEGG	Lysosome - Homo sapiens (human)	123	35	0.285	2.52148e-10	6.68192e-08		R-HSA-8953897	Reactome	Cellular responses to external stimuli	414	109	0.264	5.86312e-09	2.20233e-06		SMP00508	SMPDB	Cholesteryl ester storage disease	22	8	0.364	9.26865e-06	0.000538818		SMP00510	SMPDB	Mevalonic aciduria	22	12	0.545	9.95288e-07	9.46945e-05		SMP00389	SMPDB	Smith-Lemli-Opitz Syndrome (SLOS)	22	18
R-HSA-3000157	Reactome	Laminin interactions	23	8	0.348	1.87454e-05	0.00573841		path:hsa04612	KEGG	Antigen processing and presentation - Homo sapiens (human)	77	26	0.338	8.85781e-10	2.08651e-07		R-HSA-3247509	Reactome	Chromatin modifying enzymes	272	79	0.29	8.81917e-09	2.65016e-06		SMP00319	SMPDB	Lysosomal Acid Lipase Deficiency (Wolman Disease)	22	8	0.364	9.26865e-06	0.000538818		SMP00511	SMPDB	Wolman disease	22	12	0.545	9.95288e-07	9.46945e-05		SMP00388	SMPDB	Chondrodysplasia Punctata II, X Linked Dominant (CDPX2)	22	18
R-HSA-112308	Reactome	Presynaptic depolarization and calcium channel opening	13	6	0.462	3.31708e-05	0.00573841		WP4217	Wikipathways	Ebola Virus Pathway on Host	130	35	0.269	1.30889e-09	2.71337e-07		R-HSA-4839726	Reactome	Chromatin organization	272	79	0.29	8.81917e-09	2.65016e-06		SMP00510	SMPDB	Mevalonic aciduria	22	8	0.364	9.26865e-06	0.000538818		SMP00389	SMPDB	Smith-Lemli-Opitz Syndrome (SLOS)	22	12	0.545	9.95288e-07	9.46945e-05		SMP00387	SMPDB	CHILD Syndrome	22	18
SMP00493	SMPDB	Carnosinuria, carnosinemia	9	5	0.556	5.17411e-05	0.00583566		path:hsa05416	KEGG	Viral myocarditis - Homo sapiens (human)	59	22	0.379	1.40788e-09	2.71337e-07		R-HSA-379716	Reactome	Cytosolic tRNA aminoacylation	24	16	0.667	2.30819e-08	6.30556e-06		SMP00511	SMPDB	Wolman disease	22	8	0.364	9.26865e-06	0.000538818		SMP00388	SMPDB	Chondrodysplasia Punctata II, X Linked Dominant (CDPX2)	22	12	0.545	9.95288e-07	9.46945e-05		SMP00386	SMPDB	Desmosterolosis	22	18
SMP00492	SMPDB	Ureidopropionase deficiency	9	5	0.556	5.17411e-05	0.00583566		R-HSA-1630316	Reactome	Glycosaminoglycan metabolism	119	33	0.277	1.69802e-09	2.99983e-07		R-HSA-3214847	Reactome	HATs acetylate histones	142	48	0.338	4.94422e-08	1.23812e-05		SMP00389	SMPDB	Smith-Lemli-Opitz Syndrome (SLOS)	22	8	0.364	9.26865e-06	0.000538818		SMP00387	SMPDB	CHILD Syndrome	22	12	0.545	9.95288e-07	9.46945e-05		SMP00209	SMPDB	Hypercholesterolemia	22	18
SMP00351	SMPDB	GABA-Transaminase Deficiency	9	5	0.556	5.17411e-05	0.00583566		WP2328	Wikipathways	Allograft Rejection	91	28	0.308	2.24124e-09	3.65495e-07		R-HSA-72306	Reactome	tRNA processing	103	37	0.359	2.95952e-07	6.84104e-05		SMP00388	SMPDB	Chondrodysplasia Punctata II, X Linked Dominant (CDPX2)	22	8	0.364	9.26865e-06	0.000538818		SMP00386	SMPDB	Desmosterolosis	22	12	0.545	9.95288e-07	9.46945e-05		SMP00023	SMPDB	Steroid Biosynthesis	22	18
SMP00007	SMPDB	Beta-Alanine Metabolism	9	5	0.556	5.17411e-05	0.00583566		R-HSA-1474290	Reactome	Collagen formation	92	28	0.304	2.95358e-09	4.47256e-07		R-HSA-2559583	Reactome	Cellular Senescence	189	56	0.298	5.15192e-07	0.000110582		SMP00387	SMPDB	CHILD Syndrome	22	8	0.364	9.26865e-06	0.000538818		SMP00209	SMPDB	Hypercholesterolemia	22	12	0.545	9.95288e-07	9.46945e-05		SMP00095	SMPDB	Alendronate Action Pathway	22	18
R-HSA-397014	Reactome	Muscle contraction	195	25	0.128	6.69027e-05	0.0066294		path:hsa05150	KEGG	Staphylococcus aureus infection - Homo sapiens (human)	56	20	0.364	1.83857e-08	2.59851e-06		None	INOH	Glycine Serine metabolism	41	20	0.488	6.0539e-07	0.00012128		SMP00386	SMPDB	Desmosterolosis	22	8	0.364	9.26865e-06	0.000538818		SMP00023	SMPDB	Steroid Biosynthesis	22	12	0.545	9.95288e-07	9.46945e-05		SMP00112	SMPDB	Risedronate Action Pathway	22	18
R-HSA-1500620	Reactome	Meiosis	78	14	0.182	6.71757e-05	0.0066294		path:hsa05322	KEGG	Systemic lupus erythematosus - Homo sapiens (human)	133	33	0.25	2.84895e-08	3.77486e-06		path:hsa03013	KEGG	RNA transport - Homo sapiens (human)	171	52	0.304	6.46001e-07	0.000121327		SMP00209	SMPDB	Hypercholesterolemia	22	8	0.364	9.26865e-06	0.000538818		SMP00095	SMPDB	Alendronate Action Pathway	22	12	0.545	9.95288e-07	9.46945e-05		SMP00117	SMPDB	Pamidronate Action Pathway	22	18
path:hsa04510	KEGG	Focal adhesion - Homo sapiens (human)	199	25	0.126	9.3364e-05	0.00867186		path:hsa04940	KEGG	Type I diabetes mellitus - Homo sapiens (human)	43	17	0.395	5.09653e-08	6.35567e-06		R-HSA-2262752	Reactome	Cellular responses to stress	345	88	0.256	7.51707e-07	0.000132875		SMP00023	SMPDB	Steroid Biosynthesis	22	8	0.364	9.26865e-06	0.000538818		SMP00112	SMPDB	Risedronate Action Pathway	22	12	0.545	9.95288e-07	9.46945e-05		SMP00107	SMPDB	Zoledronate Action Pathway	22	18
R-HSA-1474290	Reactome	Collagen formation	92	15	0.163	0.00013624	0.0113223		path:hsa05332	KEGG	Graft-versus-host disease - Homo sapiens (human)	41	16	0.39	1.56566e-07	1.844e-05		R-HSA-162599	Reactome	Late Phase of HIV Life Cycle	143	45	0.319	8.21859e-07	0.000137205		SMP00095	SMPDB	Alendronate Action Pathway	22	8	0.364	9.26865e-06	0.000538818		SMP00117	SMPDB	Pamidronate Action Pathway	22	12	0.545	9.95288e-07	9.46945e-05		SMP00079	SMPDB	Ibandronate Action Pathway	22	18
R-HSA-419037	Reactome	NCAM1 interactions	37	9	0.243	0.000134525	0.0113223		R-HSA-8957275	Reactome	Post-translational protein phosphorylation	110	28	0.257	1.71459e-07	1.91312e-05		R-HSA-6782315	Reactome	tRNA modification in the nucleus and cytosol	42	20	0.476	9.87499e-07	0.000148372		SMP00112	SMPDB	Risedronate Action Pathway	22	8	0.364	9.26865e-06	0.000538818		SMP00107	SMPDB	Zoledronate Action Pathway	22	12	0.545	9.95288e-07	9.46945e-05		SMP00089	SMPDB	Pravastatin Action Pathway	22	18
R-HSA-212436	Reactome	Generic Transcription Pathway	1107	88	0.08	0.0001828	0.01312		WP619	Wikipathways	Type II interferon signaling (IFNG)	37	15	0.405	2.11513e-07	2.03822e-05		R-HSA-8878171	Reactome	Transcriptional regulation by RUNX1	198	57	0.291	9.71043e-07	0.000148372		SMP00117	SMPDB	Pamidronate Action Pathway	22	8	0.364	9.26865e-06	0.000538818		SMP00079	SMPDB	Ibandronate Action Pathway	22	12	0.545	9.95288e-07	9.46945e-05		SMP00131	SMPDB	Atorvastatin Action Pathway	22	18
path:hsa04010	KEGG	MAPK signaling pathway - Homo sapiens (human)	295	32	0.108	0.000181925	0.01312		R-HSA-1650814	Reactome	Collagen biosynthesis and modifying enzymes	68	21	0.309	2.10352e-07	2.03822e-05		R-HSA-3700989	Reactome	Transcriptional Regulation by TP53	374	92	0.248	1.81119e-06	0.000259172		SMP00107	SMPDB	Zoledronate Action Pathway	22	8	0.364	9.26865e-06	0.000538818		SMP00089	SMPDB	Pravastatin Action Pathway	22	12	0.545	9.95288e-07	9.46945e-05		SMP00092	SMPDB	Rosuvastatin Action Pathway	22	18
integrin4_pathway	PID	Alpha6 beta4 integrin-ligand interactions	11	5	0.455	0.000172947	0.01312		path:hsa05330	KEGG	Allograft rejection - Homo sapiens (human)	38	15	0.405	2.11513e-07	2.03822e-05		R-HSA-162587	Reactome	HIV Life Cycle	156	47	0.305	1.9644e-06	0.000268319		SMP00079	SMPDB	Ibandronate Action Pathway	22	8	0.364	9.26865e-06	0.000538818		SMP00131	SMPDB	Atorvastatin Action Pathway	22	12	0.545	9.95288e-07	9.46945e-05		SMP00099	SMPDB	Lovastatin Action Pathway	22	18
R-HSA-3000178	Reactome	ECM proteoglycans	57	11	0.193	0.000231676	0.0159051		path:hsa04514	KEGG	Cell adhesion molecules (CAMs) - Homo sapiens (human)	144	33	0.231	2.21469e-07	2.04137e-05		R-HSA-379724	Reactome	tRNA Aminoacylation	42	19	0.452	4.80845e-06	0.000628235		SMP00089	SMPDB	Pravastatin Action Pathway	22	8	0.364	9.26865e-06	0.000538818		SMP00092	SMPDB	Rosuvastatin Action Pathway	22	12	0.545	9.95288e-07	9.46945e-05		SMP00111	SMPDB	Cerivastatin Action Pathway	22	18
R-HSA-5625886	Reactome	Activated PKN1 stimulates transcription of AR (androgen receptor) regulated genes KLK2 and KLK3	69	12	0.176	0.00029413	0.0178627		path:hsa05145	KEGG	Toxoplasmosis - Homo sapiens (human)	113	28	0.248	3.85384e-07	3.40422e-05		path:hsa05202	KEGG	Transcriptional misregulation in cancer - Homo sapiens (human)	186	52	0.281	8.45716e-06	0.00105891		SMP00131	SMPDB	Atorvastatin Action Pathway	22	8	0.364	9.26865e-06	0.000538818		SMP00099	SMPDB	Lovastatin Action Pathway	22	12	0.545	9.95288e-07	9.46945e-05		SMP00119	SMPDB	Fluvastatin Action Pathway	22	18
R-HSA-1650814	Reactome	Collagen biosynthesis and modifying enzymes	68	12	0.176	0.00029413	0.0178627		R-HSA-6798695	Reactome	Neutrophil degranulation	490	76	0.157	5.31186e-07	4.50446e-05		path:hsa03008	KEGG	Ribosome biogenesis in eukaryotes - Homo sapiens (human)	105	33	0.327	1.33852e-05	0.0016089		SMP00092	SMPDB	Rosuvastatin Action Pathway	22	8	0.364	9.26865e-06	0.000538818		SMP00111	SMPDB	Cerivastatin Action Pathway	22	12	0.545	9.95288e-07	9.46945e-05		WP2877	Wikipathways	Vitamin D Receptor Pathway	184	70
R-HSA-8874081	Reactome	MET activates PTK2 signaling	18	6	0.333	0.000283104	0.0178627		path:hsa04640	KEGG	Hematopoietic cell lineage - Homo sapiens (human)	97	25	0.26	5.87875e-07	4.61591e-05		R-HSA-5578749	Reactome	Transcriptional regulation by small RNAs	107	34	0.321	1.55437e-05	0.0017965		SMP00099	SMPDB	Lovastatin Action Pathway	22	8	0.364	9.26865e-06	0.000538818		SMP00119	SMPDB	Fluvastatin Action Pathway	22	12	0.545	9.95288e-07	9.46945e-05		path:hsa05323	KEGG	Rheumatoid arthritis - Homo sapiens (human)	90	42
R-HSA-427359	Reactome	SIRT1 negatively regulates rRNA expression	70	12	0.174	0.000338586	0.019801		integrin1_pathway	PID	Beta1 integrin cell surface interactions	66	20	0.303	5.74834e-07	4.61591e-05		R-HSA-162906	Reactome	HIV Infection	197	53	0.272	1.97101e-05	0.00216314		SMP00111	SMPDB	Cerivastatin Action Pathway	22	8	0.364	9.26865e-06	0.000538818		WP197	Wikipathways	Cholesterol Biosynthesis Pathway	15	10	0.667	6.29071e-07	9.46945e-05		PWY66-5	HumanCyc	superpathway of cholesterol biosynthesis	25	19
prionpathway	BioCarta	prion pathway	19	6	0.316	0.000394667	0.0222564		WP4197	Wikipathways	The human immune response to tuberculosis	22	11	0.5	7.03015e-07	5.32283e-05		R-HSA-2559580	Reactome	Oxidative Stress Induced Senescence	126	38	0.304	2.01557e-05	0.00216314		SMP00119	SMPDB	Fluvastatin Action Pathway	22	8	0.364	9.26865e-06	0.000538818		WP4281	Wikipathways	Cholesterol biosynthesis, regulation and transport	9	8	0.889	2.26756e-07	9.46945e-05		R-HSA-191273	Reactome	Cholesterol biosynthesis	25	19
R-HSA-171306	Reactome	Packaging Of Telomere Ends	54	10	0.189	0.000534835	0.0291208		path:hsa04145	KEGG	Phagosome - Homo sapiens (human)	152	33	0.219	8.38017e-07	6.1262e-05		R-HSA-9018519	Reactome	Estrogen-dependent gene expression	142	41	0.293	2.59487e-05	0.00261036		WP197	Wikipathways	Cholesterol Biosynthesis Pathway	15	7	0.467	4.77827e-06	0.000538818		path:hsa05323	KEGG	Rheumatoid arthritis - Homo sapiens (human)	90	27	0.303	1.13613e-06	0.000104367		WP197	Wikipathways	Cholesterol Biosynthesis Pathway	15	14
R-HSA-422475	Reactome	Axon guidance	358	35	0.098	0.000636512	0.0314874		R-HSA-381426	Reactome	Regulation of Insulin-like Growth Factor (IGF) transport and uptake by Insulin-like Growth Factor Binding Proteins (IGFBPs)	127	29	0.23	1.25647e-06	8.87907e-05		None	Signalink	IGF-Ncore	16	10	0.625	2.60601e-05	0.00261036		PWY-6498	HumanCyc	eumelanin biosynthesis	4	4	1	7.57223e-06	0.000538818		WP2706	Wikipathways	Activation of gene expression by SREBF (SREBP)	20	11	0.55	2.56583e-06	0.000227846		WP2706	Wikipathways	Activation of gene expression by SREBF (SREBP)	20	16
R-HSA-212300	Reactome	PRC2 methylates histones and DNA	75	12	0.162	0.000655653	0.0314874		path:hsa04512	KEGG	ECM-receptor interaction - Homo sapiens (human)	82	22	0.268	1.60531e-06	0.000109782		p53downstreampathway	PID	Direct p53 effectors	143	41	0.289	3.73575e-05	0.00362127		WP4281	Wikipathways	Cholesterol biosynthesis, regulation and transport	9	5	0.556	4.17612e-05	0.0023494		path:hsa04514	KEGG	Cell adhesion molecules (CAMs) - Homo sapiens (human)	144	36	0.252	3.0377e-06	0.000261046		path:hsa04514	KEGG	Cell adhesion molecules (CAMs) - Homo sapiens (human)	144	55
R-HSA-73728	Reactome	RNA Polymerase I Promoter Opening	65	11	0.172	0.000658065	0.0314874		R-HSA-2132295	Reactome	MHC class II antigen presentation	59	18	0.305	1.8821e-06	0.000124689		WP2004	Wikipathways	miR-targeted genes in lymphocytes - TarBase	489	108	0.221	6.18911e-05	0.00462821		WP2706	Wikipathways	Activation of gene expression by SREBF (SREBP)	20	7	0.35	4.56719e-05	0.00248912		R-HSA-2426168	Reactome	Activation of gene expression by SREBF (SREBP)	26	12	0.462	9.59575e-06	0.000798846		R-HSA-2426168	Reactome	Activation of gene expression by SREBF (SREBP)	26	18
2PHENDEG-PWY	HumanCyc	phenylethylamine degradation I	4	3	0.75	0.000634009	0.0314874		R-HSA-1638074	Reactome	Keratan sulfate/keratin metabolism	33	13	0.394	2.03373e-06	0.000130652		Pathway_TGF_beta_Receptor	NetPath	TGF_beta_Receptor	174	47	0.272	5.75412e-05	0.00462821		path:hsa00280	KEGG	Valine, leucine and isoleucine degradation - Homo sapiens (human)	48	10	0.208	0.000160179	0.00821626		R-HSA-427359	Reactome	SIRT1 negatively regulates rRNA expression	70	21	0.304	1.6356e-05	0.00130648		integrin1_pathway	PID	Beta1 integrin cell surface interactions	66	31
R-HSA-73857	Reactome	RNA Polymerase II Transcription	1236	93	0.076	0.000792808	0.0368189		R-HSA-6806667	Reactome	Metabolism of fat-soluble vitamins	49	16	0.327	2.57429e-06	0.000160514		R-HSA-1632852	Reactome	Macroautophagy	57	21	0.368	6.93076e-05	0.00462821		R-HSA-6788656	Reactome	Histidine, lysine, phenylalanine, tyrosine, proline and tryptophan catabolism	49	10	0.208	0.000160179	0.00821626		R-HSA-912446	Reactome	Meiotic recombination	65	20	0.312	1.67531e-05	0.00130648		WP474	Wikipathways	Endochondral Ossification	63	30
R-HSA-5334118	Reactome	DNA methylation	67	11	0.167	0.000860308	0.0388122		R-HSA-1236977	Reactome	Endosomal/Vacuolar pathway	13	8	0.615	3.15817e-06	0.000191295		SMP00721	SMPDB	3-Phosphoglycerate dehydrogenase deficiency	27	13	0.481	6.92573e-05	0.00462821		R-HSA-5576891	Reactome	Cardiac conduction	131	18	0.137	0.000167598	0.00835116		None	INOH	Steroids metabolism	16	9	0.562	1.71647e-05	0.00130648		path:hsa00100	KEGG	Steroid biosynthesis - Homo sapiens (human)	19	14
R-HSA-6794362	Reactome	Protein-protein interactions at synapses	88	13	0.148	0.000986577	0.0432724		R-HSA-975634	Reactome	Retinoid metabolism and transport	45	15	0.333	3.95242e-06	0.000231149		SMP00223	SMPDB	Non Ketotic Hyperglycinemia	27	13	0.481	6.92573e-05	0.00462821		R-HSA-174577	Reactome	Activation of C3 and C5	8	4	0.571	0.000233203	0.0112974		R-HSA-8939236	Reactome	RUNX1 regulates transcription of genes involved in differentiation of HSCs	88	24	0.279	2.13327e-05	0.00144087		WP4281	Wikipathways	Cholesterol biosynthesis, regulation and transport	9	9
R-HSA-112316	Reactome	Neuronal System	368	35	0.095	0.00104206	0.0438541		R-HSA-2024096	Reactome	HS-GAG degradation	21	10	0.476	4.03421e-06	0.000231149		SMP00004	SMPDB	Glycine and Serine Metabolism	27	13	0.481	6.92573e-05	0.00462821		R-HSA-2426168	Reactome	Activation of gene expression by SREBF (SREBP)	26	7	0.269	0.000293951	0.0138554		path:hsa05321	KEGG	Inflammatory bowel disease (IBD) - Homo sapiens (human)	65	20	0.308	2.16347e-05	0.00144087		PWY66-341	HumanCyc	cholesterol biosynthesis I	13	11
R-HSA-2022090	Reactome	Assembly of collagen fibrils and other multimeric structures	48	9	0.188	0.00105539	0.0438541		path:hsa05310	KEGG	Asthma - Homo sapiens (human)	31	12	0.4	4.18038e-06	0.000233221		SMP00485	SMPDB	Hyperglycinemia, non-ketotic	27	13	0.481	6.92573e-05	0.00462821		PWY66-341	HumanCyc	cholesterol biosynthesis I	13	5	0.385	0.000357492	0.0155866		PWY66-341	HumanCyc	cholesterol biosynthesis I	13	8	0.615	2.12283e-05	0.00144087		PWY66-3	HumanCyc	cholesterol biosynthesis II (via 24,25-dihydrolanosterol)	13	11
PA152241951	PharmGKB	Celecoxib Pathway, Pharmacodynamics	58	10	0.172	0.00111732	0.0452371		R-HSA-3000178	Reactome	ECM proteoglycans	57	17	0.298	5.1169e-06	0.000278149		SMP00244	SMPDB	Sarcosinemia	27	13	0.481	6.92573e-05	0.00462821		PWY66-3	HumanCyc	cholesterol biosynthesis II (via 24,25-dihydrolanosterol)	13	5	0.385	0.000357492	0.0155866		PWY66-3	HumanCyc	cholesterol biosynthesis II (via 24,25-dihydrolanosterol)	13	8	0.615	2.12283e-05	0.00144087		PWY66-4	HumanCyc	cholesterol biosynthesis III (via desmosterol)	13	11
path:hsa04974	KEGG	Protein digestion and absorption - Homo sapiens (human)	90	13	0.144	0.00122106	0.0474082		path:hsa05320	KEGG	Autoimmune thyroid disease - Homo sapiens (human)	53	16	0.308	6.17579e-06	0.000327317		SMP00179	SMPDB	Dihydropyrimidine Dehydrogenase Deficiency (DHPD)	27	13	0.481	6.92573e-05	0.00462821		PWY66-4	HumanCyc	cholesterol biosynthesis III (via desmosterol)	13	5	0.385	0.000357492	0.0155866		PWY66-4	HumanCyc	cholesterol biosynthesis III (via desmosterol)	13	8	0.615	2.12283e-05	0.00144087		R-HSA-1474228	Reactome	Degradation of the extracellular matrix	105	41
None	Signalink	NHR	49	9	0.184	0.00123099	0.0474082		R-HSA-216083	Reactome	Integrin cell surface interactions	67	18	0.269	1.37528e-05	0.000711122		WP516	Wikipathways	Hypertrophy Model	20	11	0.55	5.32361e-05	0.00462821		PWY66-367	HumanCyc	ketogenesis	8	4	0.5	0.000447004	0.019014		path:hsa04360	KEGG	Axon guidance - Homo sapiens (human)	175	39	0.223	2.68502e-05	0.00174461		R-HSA-1655829	Reactome	Regulation of cholesterol biosynthesis by SREBP (SREBF)	31	18
WP306	Wikipathways	Focal Adhesion	198	22	0.111	0.0013015	0.0489301		R-HSA-1793185	Reactome	Chondroitin sulfate/dermatan sulfate metabolism	50	15	0.3	1.68999e-05	0.000853043		R-HSA-2028269	Reactome	Signaling by Hippo	20	11	0.55	5.32361e-05	0.00462821		SMP00139	SMPDB	3-Methylglutaconic Aciduria Type I	30	7	0.233	0.000757206	0.0216931		path:hsa04940	KEGG	Type I diabetes mellitus - Homo sapiens (human)	43	15	0.349	4.50128e-05	0.0028551		R-HSA-2243919	Reactome	Crosslinking of collagen fibrils	10	9
R-HSA-2187338	Reactome	Visual phototransduction	102	14	0.137	0.00133769	0.0491214		mhcpathway	BioCarta	antigen processing and presentation	12	7	0.583	2.22246e-05	0.00109573		R-HSA-8939236	Reactome	RUNX1 regulates transcription of genes involved in differentiation of HSCs	88	28	0.326	6.32122e-05	0.00462821		SMP00032	SMPDB	Valine, Leucine and Isoleucine Degradation	30	7	0.233	0.000757206	0.0216931		R-HSA-73728	Reactome	RNA Polymerase I Promoter Opening	65	19	0.297	5.99231e-05	0.00371244		R-HSA-1442490	Reactome	Collagen degradation	35	19
R-HSA-1474165	Reactome	Reproduction	104	14	0.136	0.00147187	0.050401		path:hsa04672	KEGG	Intestinal immune network for IgA production - Homo sapiens (human)	49	14	0.298	3.5168e-05	0.00169446		SMP00484	SMPDB	Dimethylglycine Dehydrogenase Deficiency	27	13	0.481	6.92573e-05	0.00462821		SMP00137	SMPDB	2-Methyl-3-Hydroxybutryl CoA Dehydrogenase Deficiency	30	7	0.233	0.000757206	0.0216931		R-HSA-977225	Reactome	Amyloid fiber formation	82	22	0.272	7.28318e-05	0.00440963		R-HSA-422475	Reactome	Axon guidance	358	102
R-HSA-8936459	Reactome	RUNX1 regulates genes involved in megakaryocyte differentiation and platelet function	94	13	0.141	0.00150022	0.050401		path:hsa05169	KEGG	Epstein-Barr virus infection - Homo sapiens (human)	201	35	0.175	6.87489e-05	0.00316843		SMP00242	SMPDB	Dimethylglycine Dehydrogenase Deficiency	27	13	0.481	6.92573e-05	0.00462821		SMP00238	SMPDB	Isovaleric Aciduria	30	7	0.233	0.000757206	0.0216931		R-HSA-1655829	Reactome	Regulation of cholesterol biosynthesis by SREBP (SREBF)	31	12	0.387	8.12981e-05	0.00481285		R-HSA-216083	Reactome	Integrin cell surface interactions	67	29
R-HSA-168799	Reactome	Neurotoxicity of clostridium toxins	10	4	0.4	0.00145466	0.050401		R-HSA-2187338	Reactome	Visual phototransduction	102	22	0.216	6.77568e-05	0.00316843		R-HSA-3214858	Reactome	RMTs methylate histone arginines	74	25	0.338	7.80942e-05	0.00506025		SMP00237	SMPDB	3-Methylcrotonyl Coa Carboxylase Deficiency Type I	30	7	0.233	0.000757206	0.0216931		R-HSA-201722	Reactome	Formation of the beta-catenin:TCF transactivating complex	94	24	0.258	8.51645e-05	0.00493214		R-HSA-1474290	Reactome	Collagen formation	92	36
WP1797	Wikipathways	Circadian Clock	10	4	0.4	0.00145466	0.050401		R-HSA-2022854	Reactome	Keratan sulfate biosynthesis	28	10	0.357	8.43539e-05	0.00372563		TRNA-CHARGING-PWY	HumanCyc	tRNA charging	38	16	0.421	7.91454e-05	0.00506025		SMP00236	SMPDB	Propionic Acidemia	30	7	0.233	0.000757206	0.0216931		R-HSA-1280215	Reactome	Cytokine Signaling in Immune system	458	79	0.172	9.8212e-05	0.00536396		R-HSA-2022090	Reactome	Assembly of collagen fibrils and other multimeric structures	48	23
path:hsa05222	KEGG	Small cell lung cancer - Homo sapiens (human)	93	13	0.14	0.00165851	0.0534445		R-HSA-3000157	Reactome	Laminin interactions	23	9	0.391	8.40821e-05	0.00372563		R-HSA-72766	Reactome	Translation	310	73	0.238	8.96406e-05	0.00553763		SMP00199	SMPDB	Maple Syrup Urine Disease	30	7	0.233	0.000757206	0.0216931		R-HSA-1500620	Reactome	Meiosis	78	21	0.273	9.88406e-05	0.00536396		R-HSA-5173214	Reactome	O-glycosylation of TSR domain-containing proteins	39	20
R-HSA-383280	Reactome	Nuclear Receptor transcription pathway	51	9	0.176	0.0016528	0.0534445		WP2753	Wikipathways	ATF4 activates genes	7	5	0.714	9.71658e-05	0.00411983		R-HSA-211000	Reactome	Gene Silencing by RNA	134	38	0.286	9.06069e-05	0.00553763		SMP00138	SMPDB	3-Hydroxy-3-Methylglutaryl-CoA Lyase Deficiency	30	7	0.233	0.000757206	0.0216931		R-HSA-5334118	Reactome	DNA methylation	67	19	0.288	9.51359e-05	0.00536396		R-HSA-1280215	Reactome	Cytokine Signaling in Immune system	458	123
R-HSA-3000171	Reactome	Non-integrin membrane-ECM interactions	42	8	0.19	0.0017867	0.0564238		R-HSA-174577	Reactome	Activation of C3 and C5	8	5	0.714	9.71658e-05	0.00411983		SMP00029	SMPDB	Selenoamino Acid Metabolism	12	8	0.667	9.21402e-05	0.00553763		SMP00523	SMPDB	Isobutyryl-coa dehydrogenase deficiency	30	7	0.233	0.000757206	0.0216931		path:hsa00100	KEGG	Steroid biosynthesis - Homo sapiens (human)	19	9	0.474	0.000100675	0.00536396		R-HSA-194840	Reactome	Rho GTPase cycle	144	48
path:hsa05410	KEGG	Hypertrophic cardiomyopathy (HCM) - Homo sapiens (human)	83	12	0.145	0.00184375	0.0570839		R-HSA-1474228	Reactome	Degradation of the extracellular matrix	105	22	0.21	0.00010692	0.00444453		R-HSA-5663205	Reactome	Infectious disease	253	62	0.247	9.50109e-05	0.00559819		SMP00522	SMPDB	3-hydroxyisobutyric aciduria	30	7	0.233	0.000757206	0.0216931		path:hsa05332	KEGG	Graft-versus-host disease - Homo sapiens (human)	41	14	0.341	0.00010501	0.00537975		integrin3_pathway	PID	Beta3 integrin cell surface interactions	44	21
R-HSA-5578775	Reactome	Ion homeostasis	52	9	0.173	0.0019033	0.0577944		path:hsa00531	KEGG	Glycosaminoglycan degradation - Homo sapiens (human)	19	8	0.421	0.00011426	0.00465828		path:hsa05203	KEGG	Viral carcinogenesis - Homo sapiens (human)	201	52	0.259	9.72081e-05	0.00561751		SMP00521	SMPDB	3-hydroxyisobutyric acid dehydrogenase deficiency	30	7	0.233	0.000757206	0.0216931		PWY66-425	HumanCyc	lysine degradation II (pipecolate pathway)	6	5	0.833	0.000103889	0.00537975		path:hsa05332	KEGG	Graft-versus-host disease - Homo sapiens (human)	41	20
WP4172	Wikipathways	PI3K-Akt Signaling Pathway	340	32	0.094	0.00197988	0.0578968		path:hsa05321	KEGG	Inflammatory bowel disease (IBD) - Homo sapiens (human)	65	16	0.246	0.000128472	0.00513888		R-HSA-167172	Reactome	Transcription of the HIV genome	77	25	0.333	0.000100063	0.00567338		SMP00524	SMPDB	Isovaleric acidemia	30	7	0.233	0.000757206	0.0216931		R-HSA-6803211	Reactome	TP53 Regulates Transcription of Death Receptors and Ligands	12	7	0.583	0.000116107	0.00583601		path:hsa04360	KEGG	Axon guidance - Homo sapiens (human)	175	56
path:hsa05146	KEGG	Amoebiasis - Homo sapiens (human)	96	13	0.137	0.00201667	0.0578968		path:hsa05140	KEGG	Leishmaniasis - Homo sapiens (human)	74	17	0.233	0.000166525	0.00653765		R-HSA-8939211	Reactome	ESR-mediated signaling	150	41	0.277	0.000104376	0.00580835		SMP00384	SMPDB	Methylmalonate Semialdehyde Dehydrogenase Deficiency	30	7	0.233	0.000757206	0.0216931		R-HSA-427389	Reactome	ERCC6 (CSB) and EHMT2 (G9a) positively regulate rRNA expression	79	21	0.269	0.000120939	0.00596633		path:hsa05416	KEGG	Viral myocarditis - Homo sapiens (human)	59	25
R-HSA-5625740	Reactome	RHO GTPases activate PKNs	96	13	0.137	0.00201667	0.0578968		path:hsa05168	KEGG	Herpes simplex infection - Homo sapiens (human)	185	32	0.173	0.000173073	0.00667116		R-HSA-2559582	Reactome	Senescence-Associated Secretory Phenotype (SASP)	112	33	0.297	0.000111699	0.00610285		SMP00200	SMPDB	Methylmalonic Aciduria	30	7	0.233	0.000757206	0.0216931		path:hsa05330	KEGG	Allograft rejection - Homo sapiens (human)	38	13	0.351	0.00013254	0.00641974		None	INOH	Integrin	124	43
WP2854	Wikipathways	Gene regulatory network modelling somitogenesis	11	4	0.364	0.00218706	0.0616674		R-HSA-1638091	Reactome	Heparan sulfate/heparin (HS-GAG) metabolism	54	14	0.259	0.00018566	0.00702855		rb_1pathway	PID	Regulation of retinoblastoma protein	64	22	0.344	0.000154662	0.00801308		SMP00141	SMPDB	3-Methylglutaconic Aciduria Type IV	30	7	0.233	0.000757206	0.0216931		path:hsa04672	KEGG	Intestinal immune network for IgA production - Homo sapiens (human)	49	15	0.319	0.000143662	0.00683419		None	INOH	Steroids metabolism	16	11
path:hsa05322	KEGG	Systemic lupus erythematosus - Homo sapiens (human)	133	16	0.121	0.002374	0.0657639		None	INOH	Integrin	124	24	0.194	0.000194842	0.00706811		R-HSA-73728	Reactome	RNA Polymerase I Promoter Opening	65	22	0.344	0.000154662	0.00801308		SMP00140	SMPDB	3-Methylglutaconic Aciduria Type III	30	7	0.233	0.000757206	0.0216931		R-HSA-5625886	Reactome	Activated PKN1 stimulates transcription of AR (androgen receptor) regulated genes KLK2 and KLK3	69	19	0.279	0.000147479	0.0068927		WP2431	Wikipathways	Spinal Cord Injury	117	41
WP3932	Wikipathways	Focal Adhesion-PI3K-Akt-mTOR-signaling pathway	302	29	0.096	0.00245096	0.0667253		R-HSA-2022090	Reactome	Assembly of collagen fibrils and other multimeric structures	48	13	0.271	0.000194899	0.00706811		R-HSA-912446	Reactome	Meiotic recombination	65	22	0.344	0.000154662	0.00801308		SMP00173	SMPDB	Beta-Ketothiolase Deficiency	30	7	0.233	0.000757206	0.0216931		WP474	Wikipathways	Endochondral Ossification	63	18	0.286	0.000160376	0.00736622		R-HSA-381426	Reactome	Regulation of Insulin-like Growth Factor (IGF) transport and uptake by Insulin-like Growth Factor Binding Proteins (IGFBPs)	127	43
R-HSA-8939236	Reactome	RUNX1 regulates transcription of genes involved in differentiation of HSCs	88	12	0.14	0.00250574	0.0670603		R-HSA-3000171	Reactome	Non-integrin membrane-ECM interactions	42	12	0.286	0.000196707	0.00706811		R-HSA-674695	Reactome	RNA Polymerase II Pre-transcription Events	88	27	0.314	0.000169203	0.00822316		SMP00493	SMPDB	Carnosinuria, carnosinemia	9	4	0.444	0.000771198	0.0216931		WP2328	Wikipathways	Allograft Rejection	91	23	0.253	0.000166634	0.00752394		path:hsa04940	KEGG	Type I diabetes mellitus - Homo sapiens (human)	43	20
R-HSA-2299718	Reactome	Condensation of Prophase Chromosomes	77	11	0.145	0.00279019	0.0734284		R-HSA-1474165	Reactome	Reproduction	104	21	0.204	0.000227351	0.00803307		R-HSA-191859	Reactome	snRNP Assembly	52	19	0.365	0.000172399	0.00822316		SMP00492	SMPDB	Ureidopropionase deficiency	9	4	0.444	0.000771198	0.0216931		R-HSA-171306	Reactome	Packaging Of Telomere Ends	54	16	0.302	0.000181451	0.00805643		path:hsa04145	KEGG	Phagosome - Homo sapiens (human)	152	49
R-HSA-8875878	Reactome	MET promotes cell motility	27	6	0.222	0.00295592	0.0752805		R-HSA-168249	Reactome	Innate Immune System	1077	127	0.119	0.00023846	0.00818402		R-HSA-194441	Reactome	Metabolism of non-coding RNA	52	19	0.365	0.000172399	0.00822316		SMP00351	SMPDB	GABA-Transaminase Deficiency	9	4	0.444	0.000771198	0.0216931		R-HSA-194840	Reactome	Rho GTPase cycle	144	31	0.221	0.000195834	0.00855249		path:hsa05330	KEGG	Allograft rejection - Homo sapiens (human)	38	18
nfkappabalternativepathway	PID	Alternative NF-kappaB pathway	6	3	0.5	0.00291617	0.0752805		path:hsa05323	KEGG	Rheumatoid arthritis - Homo sapiens (human)	90	19	0.213	0.000239344	0.00818402		R-HSA-71291	Reactome	Metabolism of amino acids and derivatives	342	78	0.23	0.000164777	0.00822316		SMP00007	SMPDB	Beta-Alanine Metabolism	9	4	0.444	0.000771198	0.0216931		WP3804	Wikipathways	TP53 Regulates Transcription of Cell Cycle Genes	13	7	0.538	0.000226798	0.00974501		path:hsa04512	KEGG	ECM-receptor interaction - Homo sapiens (human)	82	31
WP4437	Wikipathways	Signaling by PTK6	2	2	1	0.0030158	0.0755864		R-HSA-1971475	Reactome	A tetrasaccharide linker sequence is required for GAG synthesis	26	9	0.346	0.000251942	0.00847804		path:hsa05322	KEGG	Systemic lupus erythematosus - Homo sapiens (human)	133	37	0.28	0.000171278	0.00822316		R-HSA-1655829	Reactome	Regulation of cholesterol biosynthesis by SREBP (SREBF)	31	7	0.226	0.000934292	0.0258636		R-HSA-5250924	Reactome	B-WICH complex positively regulates rRNA expression	94	23	0.247	0.000235883	0.00997447		R-HSA-8957275	Reactome	Post-translational protein phosphorylation	110	38
None	INOH	Integrin	124	15	0.121	0.00326571	0.0793317		R-HSA-597592	Reactome	Post-translational protein modification	1383	158	0.115	0.000277815	0.00920263		R-HSA-73777	Reactome	RNA Polymerase I Chain Elongation	92	28	0.308	0.000189712	0.00877054		None	INOH	Nicotinate Nicotinamide metabolism	24	6	0.261	0.000964815	0.0262912		R-HSA-2559582	Reactome	Senescence-Associated Secretory Phenotype (SASP)	112	26	0.234	0.000245149	0.0100473		WP2328	Wikipathways	Allograft Rejection	91	33
R-HSA-1221632	Reactome	Meiotic synapsis	47	8	0.174	0.00325554	0.0793317		Vitamin B2 (riboflavin) metabolism	EHMN	Vitamin B2 (riboflavin) metabolism	5	4	0.8	0.000283835	0.0092574		R-HSA-427359	Reactome	SIRT1 negatively regulates rRNA expression	70	23	0.333	0.000187256	0.00877054		None	INOH	Steroids metabolism	16	5	0.312	0.00106343	0.0285325		R-HSA-2299718	Reactome	Condensation of Prophase Chromosomes	77	20	0.263	0.000243459	0.0100473		path:hsa05150	KEGG	Staphylococcus aureus infection - Homo sapiens (human)	56	23
R-HSA-427389	Reactome	ERCC6 (CSB) and EHMT2 (G9a) positively regulate rRNA expression	79	11	0.141	0.00343204	0.0821089		integrin3_pathway	PID	Beta3 integrin cell surface interactions	44	12	0.273	0.000317846	0.0102096		WP2864	Wikipathways	Apoptosis-related network due to altered Notch3 in ovarian cancer	53	19	0.358	0.000230015	0.0104102		None	INOH	Valine Leucine Isoleucine degradation	32	7	0.219	0.00114243	0.0301877		R-HSA-3214815	Reactome	HDACs deacetylate histones	94	23	0.245	0.000279189	0.0111009		path:hsa04612	KEGG	Antigen processing and presentation - Homo sapiens (human)	77	29
R-HSA-6794361	Reactome	Neurexins and neuroligins	57	9	0.158	0.00364601	0.0859261		WP3613	Wikipathways	Photodynamic therapy-induced unfolded protein response	27	9	0.333	0.000348478	0.0110265		path:hsa03022	KEGG	Basal transcription factors - Homo sapiens (human)	45	17	0.378	0.000235571	0.0104102		R-HSA-983712	Reactome	Ion channel transport	179	20	0.112	0.00116772	0.0303957		R-HSA-877300	Reactome	Interferon gamma signaling	94	23	0.245	0.000279189	0.0111009		R-HSA-8957322	Reactome	Metabolism of steroids	127	42
path:hsa04151	KEGG	PI3K-Akt signaling pathway - Homo sapiens (human)	354	32	0.091	0.00371095	0.0861704		R-HSA-196854	Reactome	Metabolism of vitamins and cofactors	181	30	0.169	0.000430857	0.0134326		R-HSA-8936459	Reactome	RUNX1 regulates genes involved in megakaryocyte differentiation and platelet function	94	28	0.304	0.000232875	0.0104102		path:hsa00072	KEGG	Synthesis and degradation of ketone bodies - Homo sapiens (human)	10	4	0.4	0.00123206	0.0315987		path:hsa05150	KEGG	Staphylococcus aureus infection - Homo sapiens (human)	56	16	0.291	0.000291637	0.0114253		R-HSA-5173105	Reactome	O-linked glycosylation	116	39
R-HSA-1266738	Reactome	Developmental Biology	620	50	0.081	0.00389894	0.0892236		R-HSA-1679131	Reactome	Trafficking and processing of endosomal TLR	13	6	0.462	0.000471911	0.0144993		R-HSA-201722	Reactome	Formation of the beta-catenin:TCF transactivating complex	94	28	0.301	0.000284539	0.0123919		WP688	Wikipathways	Catalytic cycle of mammalian Flavin-containing MonoOxygenases (FMOs)	5	3	0.6	0.00133531	0.0327997		PWY-922	HumanCyc	mevalonate pathway	10	6	0.6	0.000303451	0.0117159		path:hsa05145	KEGG	Toxoplasmosis - Homo sapiens (human)	113	38
R-HSA-73777	Reactome	RNA Polymerase I Chain Elongation	92	12	0.132	0.0040297	0.0908984		path:hsa05164	KEGG	Influenza A - Homo sapiens (human)	171	29	0.17	0.000479719	0.0145286		R-HSA-4570464	Reactome	SUMOylation of RNA binding proteins	46	17	0.37	0.000320126	0.0137426		R-HSA-5662702	Reactome	Melanin biosynthesis	5	3	0.6	0.00133531	0.0327997		path:hsa05140	KEGG	Leishmaniasis - Homo sapiens (human)	74	19	0.26	0.000401687	0.0152871		path:hsa04610	KEGG	Complement and coagulation cascades - Homo sapiens (human)	79	29
path:hsa04921	KEGG	Oxytocin signaling pathway - Homo sapiens (human)	152	17	0.112	0.0041257	0.0917533		R-HSA-8874081	Reactome	MET activates PTK2 signaling	18	7	0.389	0.000554868	0.0165679		WP3613	Wikipathways	Photodynamic therapy-induced unfolded protein response	27	12	0.444	0.000338696	0.014335		Vitamin B2 (riboflavin) metabolism	EHMN	Vitamin B2 (riboflavin) metabolism	5	3	0.6	0.00133531	0.0327997		R-HSA-419408	Reactome	Lysosphingolipid and LPA receptors	14	7	0.5	0.000409024	0.015347		p53downstreampathway	PID	Direct p53 effectors	143	45
agrpathway	BioCarta	agrin in postsynaptic differentiation	48	8	0.167	0.00427525	0.0937585		WP2858	Wikipathways	Ectoderm Differentiation	142	25	0.176	0.000652364	0.0189782		R-HSA-2299718	Reactome	Condensation of Prophase Chromosomes	77	24	0.316	0.000346004	0.0144409		WP236	Wikipathways	Adipogenesis	131	16	0.122	0.0013953	0.0337972		R-HSA-8957322	Reactome	Metabolism of steroids	127	28	0.22	0.000421067	0.0155795		R-HSA-6794362	Reactome	Protein-protein interactions at synapses	88	31
None	Signalink	JAK-STAT-Core	104	13	0.125	0.0045028	0.0973961		R-HSA-202433	Reactome	Generation of second messenger molecules	41	11	0.268	0.000653496	0.0189782		path:hsa00450	KEGG	Selenocompound metabolism - Homo sapiens (human)	17	9	0.529	0.000383732	0.0157961		PWY66-201	HumanCyc	nicotine degradation IV	17	5	0.294	0.00144192	0.034448		R-HSA-1474165	Reactome	Reproduction	104	24	0.233	0.000453719	0.0163339		path:hsa05140	KEGG	Leishmaniasis - Homo sapiens (human)	74	27
R-HSA-375165	Reactome	NCAM signaling for neurite out-growth	59	9	0.153	0.00461986	0.0985779		path:hsa00250	KEGG	Alanine, aspartate and glutamate metabolism - Homo sapiens (human)	35	10	0.286	0.000665495	0.0190655		R-HSA-3214842	Reactome	HDMs demethylate histones	51	18	0.353	0.000416034	0.0166691		path:hsa04261	KEGG	Adrenergic signaling in cardiomyocytes - Homo sapiens (human)	144	17	0.118	0.00146448	0.0345143		R-HSA-73777	Reactome	RNA Polymerase I Chain Elongation	92	22	0.242	0.000449386	0.0163339		path:hsa05322	KEGG	Systemic lupus erythematosus - Homo sapiens (human)	133	42
R-HSA-201722	Reactome	Formation of the beta-catenin:TCF transactivating complex	94	12	0.129	0.00481662	0.099104		R-HSA-983170	Reactome	Antigen Presentation: Folding, assembly and peptide loading of class I MHC	24	8	0.333	0.00074452	0.0205087		R-HSA-5625886	Reactome	Activated PKN1 stimulates transcription of AR (androgen receptor) regulated genes KLK2 and KLK3	69	22	0.324	0.000412767	0.0166691		WP2722	Wikipathways	Signaling by NOTCH3	11	4	0.364	0.001856	0.0431582		R-HSA-212300	Reactome	PRC2 methylates histones and DNA	75	19	0.257	0.000483651	0.0171793		WP3963	Wikipathways	Mevalonate pathway	7	6
R-HSA-5250924	Reactome	B-WICH complex positively regulates rRNA expression	94	12	0.129	0.00481662	0.099104		plexind1_pathway	PID	Plexin-D1 Signaling	24	8	0.333	0.00074452	0.0205087		smad2_3nuclearpathway	PID	Regulation of nuclear SMAD2/3 signaling	78	24	0.312	0.000429712	0.0169906		None	INOH	Arginine Proline metabolism	55	9	0.164	0.00210295	0.0482572		R-HSA-201681	Reactome	TCF dependent signaling in response to WNT	190	37	0.197	0.000602788	0.0208549		None	Signalink	NHR	49	20
R-HSA-6806667	Reactome	Metabolism of fat-soluble vitamins	49	8	0.163	0.00486925	0.099104		SMP00192	SMPDB	Hypoacetylaspartia	14	6	0.429	0.000764239	0.0205087		WP4286	Wikipathways	Genotoxicity pathway	64	21	0.328	0.000447391	0.0174599		path:hsa05414	KEGG	Dilated cardiomyopathy (DCM) - Homo sapiens (human)	90	12	0.135	0.00232846	0.0527382		R-HSA-2559583	Reactome	Cellular Senescence	189	37	0.197	0.000602788	0.0208549		R-HSA-877300	Reactome	Interferon gamma signaling	94	32
R-HSA-2214320	Reactome	Anchoring fibril formation	7	3	0.429	0.00489557	0.099104		SMP00067	SMPDB	Aspartate Metabolism	14	6	0.429	0.000764239	0.0205087		WP3953	Wikipathways	mRNA, protein, and metabolite inducation pathway by cyclosporin A	6	5	0.833	0.000471384	0.0181604		R-HSA-447115	Reactome	Interleukin-12 family signaling	19	5	0.263	0.00248261	0.0548059		R-HSA-2132295	Reactome	MHC class II antigen presentation	59	16	0.271	0.00069238	0.0236474		R-HSA-8978868	Reactome	Fatty acid metabolism	189	54
integrin2_pathway	PID	Beta2 integrin cell surface interactions	30	6	0.2	0.00515404	0.101728		SMP00175	SMPDB	Canavan Disease	14	6	0.429	0.000764239	0.0205087		R-HSA-2408522	Reactome	Selenoamino acid metabolism	130	35	0.271	0.000496036	0.0188682		path:hsa00100	KEGG	Steroid biosynthesis - Homo sapiens (human)	19	5	0.263	0.00248261	0.0548059		R-HSA-196819	Reactome	Vitamin B1 (thiamin) metabolism	5	4	0.8	0.000764488	0.0257797		WP306	Wikipathways	Focal Adhesion	198	57
path:hsa04710	KEGG	Circadian rhythm - Homo sapiens (human)	31	6	0.2	0.00515404	0.101728		R-HSA-416700	Reactome	Other semaphorin interactions	19	7	0.368	0.00081189	0.0215151		myc_activpathway	PID	Validated targets of C-MYC transcriptional activation	87	26	0.299	0.000524562	0.0197039		path:hsa04610	KEGG	Complement and coagulation cascades - Homo sapiens (human)	79	11	0.139	0.00270096	0.0579813		R-HSA-73864	Reactome	RNA Polymerase I Transcription	114	25	0.221	0.000792913	0.026404		PWY-5910	HumanCyc	superpathway of geranylgeranyldiphosphate biosynthesis I (via mevalonate)	12	8
R-HSA-3214815	Reactome	HDACs deacetylate histones	94	12	0.128	0.00525363	0.102413		R-HSA-425407	Reactome	SLC-mediated transmembrane transport	245	37	0.152	0.000822696	0.0215323		WP615	Wikipathways	Senescence and Autophagy in Cancer	106	30	0.283	0.000568891	0.0211051		PWY-5910	HumanCyc	superpathway of geranylgeranyldiphosphate biosynthesis I (via mevalonate)	12	4	0.333	0.00266904	0.0579813		R-HSA-1474244	Reactome	Extracellular matrix organization	294	52	0.177	0.000810505	0.0266566		epha_fwdpathway	PID	EPHA forward signaling	33	15
path:hsa05412	KEGG	Arrhythmogenic right ventricular cardiomyopathy (ARVC) - Homo sapiens (human)	72	10	0.139	0.0057627	0.110596		R-HSA-71387	Reactome	Metabolism of carbohydrates	264	39	0.148	0.000935233	0.0238879		SERSYN-PWY	HumanCyc	serine biosynthesis (phosphorylated route)	4	4	1	0.00058159	0.0213131		BETA-ALA-DEGRADATION-I-PWY	HumanCyc	&beta;-alanine degradation	2	2	1	0.00275943	0.0579813		R-HSA-5250913	Reactome	Positive epigenetic regulation of rRNA expression	109	24	0.222	0.000935879	0.0304046		path:hsa05321	KEGG	Inflammatory bowel disease (IBD) - Homo sapiens (human)	65	24
R-HSA-5682910	Reactome	LGI-ADAM interactions	14	4	0.286	0.00581345	0.110596		R-HSA-2243919	Reactome	Crosslinking of collagen fibrils	10	5	0.5	0.000928911	0.0238879		R-HSA-73854	Reactome	RNA Polymerase I Promoter Clearance	112	31	0.279	0.000596017	0.0215787		PWY-6482	HumanCyc	diphthamide biosynthesis	2	2	1	0.00275943	0.0579813		R-HSA-71064	Reactome	Lysine catabolism	12	6	0.5	0.00109027	0.034577		R-HSA-556833	Reactome	Metabolism of lipids	664	157
R-HSA-74160	Reactome	Gene expression (Transcription)	1373	96	0.07	0.00609861	0.113317		R-HSA-1500620	Reactome	Meiosis	78	16	0.208	0.000986797	0.0249049		WP2002	Wikipathways	miR-targeted genes in epithelium - TarBase	333	74	0.222	0.000705773	0.0250922		WP2806	Wikipathways	Human Complement System	92	12	0.13	0.00308498	0.0587913		PWY-5910	HumanCyc	superpathway of geranylgeranyldiphosphate biosynthesis I (via mevalonate)	12	6	0.5	0.00109027	0.034577		R-HSA-382551	Reactome	Transport of small molecules	666	158
path:hsa00410	KEGG	beta-Alanine metabolism - Homo sapiens (human)	31	6	0.194	0.00610005	0.113317		path:hsa04659	KEGG	Th17 cell differentiation - Homo sapiens (human)	107	20	0.187	0.00101993	0.0254382		R-HSA-5334118	Reactome	DNA methylation	67	21	0.318	0.000709762	0.0250922		path:hsa00650	KEGG	Butanoate metabolism - Homo sapiens (human)	28	6	0.214	0.00287768	0.0587913		path:hsa05310	KEGG	Asthma - Homo sapiens (human)	31	10	0.333	0.00125802	0.0394278		path:hsa04672	KEGG	Intestinal immune network for IgA production - Homo sapiens (human)	49	19
WP2118	Wikipathways	Arrhythmogenic Right Ventricular Cardiomyopathy	74	10	0.135	0.00700013	0.128526		path:hsa04658	KEGG	Th1 and Th2 cell differentiation - Homo sapiens (human)	92	18	0.196	0.00103413	0.0254924		R-HSA-977347	Reactome	Serine biosynthesis	9	6	0.667	0.000767384	0.0268138		R-HSA-388844	Reactome	Receptor-type tyrosine-protein phosphatases	20	5	0.25	0.0031688	0.0587913		R-HSA-73854	Reactome	RNA Polymerase I Promoter Clearance	112	24	0.216	0.00140044	0.0433809		WP3932	Wikipathways	Focal Adhesion-PI3K-Akt-mTOR-signaling pathway	302	80
WP167	Wikipathways	Eicosanoid Synthesis	23	5	0.217	0.00726996	0.128981		R-HSA-2022928	Reactome	HS-GAG biosynthesis	31	9	0.29	0.0010847	0.0264318		WP366	Wikipathways	TGF-beta Signaling Pathway	132	35	0.265	0.000783265	0.0270541		SMP00214	SMPDB	S-Adenosylhomocysteine (SAH) Hydrolase Deficiency	20	5	0.25	0.0031688	0.0587913		R-HSA-1221632	Reactome	Meiotic synapsis	47	13	0.283	0.00142242	0.0435555		R-HSA-913531	Reactome	Interferon Signaling	158	47
PWY3DJ-12	HumanCyc	ceramide <i>de novo</i> biosynthesis	8	3	0.375	0.00751502	0.128981		None	INOH	JAK STAT MolecularVariation 2	50	12	0.24	0.00111413	0.0268403		WP2005	Wikipathways	miR-targeted genes in muscle cell - TarBase	400	86	0.215	0.000823089	0.0279566		SMP00033	SMPDB	Methionine Metabolism	20	5	0.25	0.0031688	0.0587913		R-HSA-2559580	Reactome	Oxidative Stress Induced Senescence	126	26	0.208	0.00164076	0.0496704		R-HSA-451308	Reactome	Activation of Ca-permeable Kainate Receptor	10	7
PA165947317	PharmGKB	Leukotriene modifiers pathway, Pharmacodynamics	8	3	0.375	0.00751502	0.128981		R-HSA-382551	Reactome	Transport of small molecules	666	82	0.123	0.00113269	0.026981		R-HSA-73864	Reactome	RNA Polymerase I Transcription	114	31	0.274	0.000828	0.0279566		SMP00221	SMPDB	Methionine Adenosyltransferase Deficiency	20	5	0.25	0.0031688	0.0587913		WP129	Wikipathways	Matrix Metalloproteinases	31	10	0.323	0.00166981	0.0499818		R-HSA-451306	Reactome	Ionotropic activity of kainate receptors	10	7
R-HSA-5607761	Reactome	Dectin-1 mediated noncanonical NF-kB signaling	8	3	0.375	0.00751502	0.128981		path:hsa00604	KEGG	Glycosphingolipid biosynthesis - ganglio series - Homo sapiens (human)	15	6	0.4	0.00117889	0.0270725		R-HSA-72203	Reactome	Processing of Capped Intron-Containing Pre-mRNA	240	56	0.233	0.000915312	0.0305613		SMP00222	SMPDB	Glycine N-methyltransferase Deficiency	20	5	0.25	0.0031688	0.0587913		path:hsa05416	KEGG	Viral myocarditis - Homo sapiens (human)	59	15	0.259	0.00170229	0.0503876		path:hsa04928	KEGG	Parathyroid hormone synthesis, secretion and action - Homo sapiens (human)	106	34
R-HSA-5676590	Reactome	NIK-->noncanonical NF-kB signaling	8	3	0.375	0.00751502	0.128981		R-HSA-5173105	Reactome	O-linked glycosylation	116	21	0.181	0.00118508	0.0270725		angiopoietinreceptor_pathway	PID	Angiopoietin receptor Tie2-mediated signaling	50	17	0.34	0.000971912	0.0319401		SMP00341	SMPDB	Hypermethioninemia	20	5	0.25	0.0031688	0.0587913		R-HSA-195721	Reactome	Signaling by WNT	278	48	0.174	0.0018129	0.0530015		WP129	Wikipathways	Matrix Metalloproteinases	31	14
path:hsa04122	KEGG	Sulfur relay system - Homo sapiens (human)	8	3	0.375	0.00751502	0.128981		path:hsa05222	KEGG	Small cell lung cancer - Homo sapiens (human)	93	18	0.194	0.00117853	0.0270725		R-HSA-5625740	Reactome	RHO GTPases activate PKNs	96	27	0.284	0.000977866	0.0319401		SMP00340	SMPDB	Methylenetetrahydrofolate Reductase Deficiency (MTHFRD)	20	5	0.25	0.0031688	0.0587913		R-HSA-74217	Reactome	Purine salvage	13	6	0.462	0.00183038	0.0530015		path:hsa04510	KEGG	Focal adhesion - Homo sapiens (human)	199	56
path:hsa04630	KEGG	JAK-STAT signaling pathway - Homo sapiens (human)	162	17	0.105	0.00778873	0.130909		R-HSA-912446	Reactome	Meiotic recombination	65	14	0.219	0.00118761	0.0270725		R-HSA-1643685	Reactome	Disease	510	105	0.207	0.00100811	0.0325739		SMP00570	SMPDB	Homocystinuria-megaloblastic anemia due to defect in cobalamin metabolism, cblG complementation type	20	5	0.25	0.0031688	0.0587913		path:hsa04659	KEGG	Th17 cell differentiation - Homo sapiens (human)	107	23	0.215	0.00189053	0.0541546		WP170	Wikipathways	Nuclear Receptors	38	16
R-HSA-2559582	Reactome	Senescence-Associated Secretory Phenotype (SASP)	112	13	0.117	0.00779321	0.130909		R-HSA-977068	Reactome	Termination of O-glycan biosynthesis	26	8	0.308	0.00134808	0.0304035		path:hsa03040	KEGG	Spliceosome - Homo sapiens (human)	134	35	0.261	0.00104802	0.0335033		SMP00177	SMPDB	Cystathionine Beta-Synthase Deficiency	20	5	0.25	0.0031688	0.0587913		path:hsa05034	KEGG	Alcoholism - Homo sapiens (human)	180	34	0.189	0.0020366	0.0571105		WP2882	Wikipathways	Nuclear Receptors Meta-Pathway	316	82
syndecan_1_pathway	PID	Syndecan-1-mediated signaling events	43	7	0.163	0.00839414	0.139519		WP1836	Wikipathways	Interferon gamma signaling	7	4	0.571	0.00171749	0.0383272		R-HSA-5250941	Reactome	Negative epigenetic regulation of rRNA expression	111	30	0.273	0.00110477	0.0349457		Valine, leucine and isoleucine degradation	EHMN	Valine, leucine and isoleucine degradation	49	8	0.163	0.00372364	0.0676461		R-HSA-5625740	Reactome	RHO GTPases activate PKNs	96	21	0.221	0.00203297	0.0571105		path:hsa04659	KEGG	Th17 cell differentiation - Homo sapiens (human)	107	34
rhodopsin_pathway	PID	Visual signal transduction: Rods	24	5	0.208	0.008776	0.141401		R-HSA-4085001	Reactome	Sialic acid metabolism	33	9	0.273	0.00176617	0.0390029		mtor_4pathway	PID	mTOR signaling pathway	65	20	0.312	0.00121137	0.0379183		VALDEG-PWY	HumanCyc	valine degradation	13	4	0.308	0.0036964	0.0676461		WP3418	Wikipathways	Demo complete	6	4	0.667	0.00208569	0.0578778		R-HSA-2046105	Reactome	Linoleic acid (LA) metabolism	8	6
R-HSA-5250989	Reactome	Toxicity of botulinum toxin type G (BoNT/G)	3	2	0.667	0.00871682	0.141401		R-HSA-171306	Reactome	Packaging Of Telomere Ends	54	12	0.226	0.00191224	0.0417933		R-HSA-166208	Reactome	mTORC1-mediated signalling	24	10	0.435	0.00130746	0.0405044		R-HSA-382551	Reactome	Transport of small molecules	666	51	0.077	0.00403048	0.0724656		WP2880	Wikipathways	Glucocorticoid Receptor Pathway	71	17	0.239	0.00215036	0.0590572		R-HSA-373755	Reactome	Semaphorin interactions	64	23
R-HSA-5250958	Reactome	Toxicity of botulinum toxin type B (BoNT/B)	3	2	0.667	0.00871682	0.141401		R-HSA-114608	Reactome	Platelet degranulation	129	22	0.171	0.00204273	0.0441897		SER-GLYSYN-PWY	HumanCyc	serine and glycine biosynthesis	7	5	0.714	0.00143754	0.0436344		path:hsa00760	KEGG	Nicotinate and nicotinamide metabolism - Homo sapiens (human)	30	6	0.2	0.00414799	0.0738173		R-HSA-5357801	Reactome	Programmed Cell Death	121	25	0.207	0.00219771	0.0591385		R-HSA-3000171	Reactome	Non-integrin membrane-ECM interactions	42	17
path:hsa05414	KEGG	Dilated cardiomyopathy (DCM) - Homo sapiens (human)	90	11	0.124	0.00936008	0.149288		WP545	Wikipathways	Complement Activation	22	7	0.318	0.00217038	0.0464769		WP2753	Wikipathways	ATF4 activates genes	7	5	0.714	0.00143754	0.0436344		SMP00367	SMPDB	Carvedilol Action Pathway	62	9	0.145	0.0048428	0.0835327		R-HSA-202430	Reactome	Translocation of ZAP-70 to Immunological synapse	27	9	0.333	0.00219169	0.0591385		PWY-5996	HumanCyc	oleate biosynthesis	8	6
R-HSA-5576892	Reactome	Phase 0 - rapid depolarisation	44	7	0.159	0.00952146	0.150344		R-HSA-5625886	Reactome	Activated PKN1 stimulates transcription of AR (androgen receptor) regulated genes KLK2 and KLK3	69	14	0.206	0.00219288	0.0464891		R-HSA-427413	Reactome	NoRC negatively regulates rRNA expression	108	29	0.271	0.00147278	0.0442572		SMP00368	SMPDB	Labetalol Action Pathway	62	9	0.145	0.0048428	0.0835327		path:hsa04640	KEGG	Hematopoietic cell lineage - Homo sapiens (human)	97	21	0.219	0.00232893	0.0620426		WP4341	Wikipathways	Non-genomic actions of 1,25 dihydroxyvitamin D3	68	24
PA2033	PharmGKB	Antiarrhythmic Pathway, Pharmacodynamics	55	8	0.145	0.00985632	0.15258		R-HSA-8851680	Reactome	Butyrophilin (BTN) family interactions	12	5	0.417	0.00251123	0.052711		R-HSA-1268020	Reactome	Mitochondrial protein import	65	20	0.308	0.00149841	0.0442824		WP3599	Wikipathways	Transcription factor regulation in adipogenesis	22	5	0.227	0.00493341	0.0835327		path:hsa04060	KEGG	Cytokine-cytokine receptor interaction - Homo sapiens (human)	294	50	0.17	0.00239079	0.06306		R-HSA-5686938	Reactome	Regulation of TLR by endogenous ligand	16	9
None	INOH	Arginine Proline metabolism	55	8	0.145	0.00985632	0.15258		R-HSA-427975	Reactome	Proton/oligopeptide cotransporters	4	3	0.75	0.00258365	0.0531781		WP2525	Wikipathways	Trans-sulfuration and one carbon metabolism	31	12	0.387	0.0015031	0.0442824		Tryptophan metabolism	EHMN	Tryptophan metabolism	22	5	0.227	0.00493341	0.0835327		R-HSA-8878171	Reactome	Transcriptional regulation by RUNX1	198	36	0.184	0.00252462	0.0659371		path:hsa04010	KEGG	MAPK signaling pathway - Homo sapiens (human)	295	77
R-HSA-2672351	Reactome	Stimuli-sensing channels	102	12	0.118	0.0099938	0.153206		PWY-6498	HumanCyc	eumelanin biosynthesis	4	3	0.75	0.00258365	0.0531781		WP497	Wikipathways	Urea cycle and metabolism of amino groups	20	9	0.45	0.00170315	0.0448945		path:hsa00900	KEGG	Terpenoid backbone biosynthesis - Homo sapiens (human)	22	5	0.227	0.00493341	0.0835327		p53downstreampathway	PID	Direct p53 effectors	143	28	0.197	0.00255993	0.0662102		R-HSA-6794361	Reactome	Neurexins and neuroligins	57	21
									path:hsa05166	KEGG	Human T-cell leukemia virus 1 infection - Homo sapiens (human)	219	32	0.146	0.00325048	0.0577024		R-HSA-6803204	Reactome	TP53 Regulates Transcription of Genes Involved in Cytochrome C Release	20	9	0.45	0.00170315	0.0448945		R-HSA-5578775	Reactome	Ion homeostasis	52	8	0.154	0.00541279	0.0907684		path:hsa05200	KEGG	Pathways in cancer - Homo sapiens (human)	526	81	0.154	0.00277429	0.0701774		avb3_opn_pathway	PID	Osteopontin-mediated events	32	14
									R-HSA-76005	Reactome	Response to elevated platelet cytosolic Ca2+	134	22	0.164	0.00332546	0.0577024		WP4211	Wikipathways	Transcriptional cascade regulating adipogenesis	13	7	0.538	0.00156182	0.0448945		None	INOH	Histidine degradation	23	5	0.217	0.0060358	0.0993059		path:hsa04668	KEGG	TNF signaling pathway - Homo sapiens (human)	110	23	0.209	0.0027562	0.0701774		PWY-6074	HumanCyc	zymosterol biosynthesis	6	5
									R-HSA-446193	Reactome	Biosynthesis of the N-glycan precursor (dolichol lipid-linked oligosaccharide, LLO) and transfer to a nascent protein	78	15	0.192	0.00312993	0.0577024		R-HSA-2408508	Reactome	Metabolism of ingested SeMet, Sec, MeSec into H2Se	10	6	0.6	0.00166604	0.0448945		intrinsicpathway	BioCarta	intrinsic prothrombin activation pathway	23	5	0.217	0.0060358	0.0993059		tap63pathway	PID	Validated transcriptional targets of TAp63 isoforms	55	14	0.255	0.0028147	0.0701774		R-HSA-1566948	Reactome	Elastic fibre formation	36	15
									R-HSA-1236975	Reactome	Antigen processing-Cross presentation	49	11	0.224	0.00313064	0.0577024		SMP00214	SMPDB	S-Adenosylhomocysteine (SAH) Hydrolase Deficiency	20	9	0.45	0.00170315	0.0448945		R-HSA-6794362	Reactome	Protein-protein interactions at synapses	88	11	0.125	0.00625236	0.100964		R-HSA-168638	Reactome	NOD1/2 Signaling Pathway	33	10	0.303	0.00281869	0.0701774		R-HSA-167060	Reactome	NGF processing	4	4
									R-HSA-1169408	Reactome	ISG15 antiviral mechanism	30	8	0.267	0.00367445	0.0577024		SMP00033	SMPDB	Methionine Metabolism	20	9	0.45	0.00170315	0.0448945		path:hsa05133	KEGG	Pertussis - Homo sapiens (human)	76	10	0.132	0.00623906	0.100964		WP4217	Wikipathways	Ebola Virus Pathway on Host	130	26	0.2	0.00291872	0.0712449		R-HSA-9036866	Reactome	Expression and Processing of Neurotrophins	4	4
									R-HSA-1169410	Reactome	Antiviral mechanism by IFN-stimulated genes	30	8	0.267	0.00367445	0.0577024		SMP00221	SMPDB	Methionine Adenosyltransferase Deficiency	20	9	0.45	0.00170315	0.0448945		il12pathway	BioCarta	il12 and stat4 dependent signaling pathway in th1 development	15	4	0.267	0.00648871	0.103819		WP2431	Wikipathways	Spinal Cord Injury	117	24	0.205	0.00294179	0.0712449		R-HSA-112316	Reactome	Neuronal System	368	92
									path:hsa00511	KEGG	Other glycan degradation - Homo sapiens (human)	18	6	0.333	0.00346995	0.0577024		SMP00222	SMPDB	Glycine N-methyltransferase Deficiency	20	9	0.45	0.00170315	0.0448945		R-HSA-71291	Reactome	Metabolism of amino acids and derivatives	342	29	0.086	0.00674895	0.107002		R-HSA-199220	Reactome	Vitamin B5 (pantothenate) metabolism	14	6	0.429	0.0028964	0.0712449		eicosanoidpathway	BioCarta	eicosanoid metabolism	23	11
									WP3967	Wikipathways	miR-509-3p alteration of YAP1-ECM axis	18	6	0.333	0.00346995	0.0577024		SMP00341	SMPDB	Hypermethioninemia	20	9	0.45	0.00170315	0.0448945		R-HSA-2672351	Reactome	Stimuli-sensing channels	102	12	0.118	0.0071435	0.112237		WP98	Wikipathways	Prostaglandin Synthesis and Regulation	44	12	0.273	0.00298052	0.0715325		R-HSA-163125	Reactome	Post-translational modification: synthesis of GPI-anchored proteins	95	30
									path:hsa05203	KEGG	Viral carcinogenesis - Homo sapiens (human)	201	30	0.149	0.00312129	0.0577024		SMP00340	SMPDB	Methylenetetrahydrofolate Reductase Deficiency (MTHFRD)	20	9	0.45	0.00170315	0.0448945		path:hsa05134	KEGG	Legionellosis - Homo sapiens (human)	55	8	0.145	0.00763159	0.11675		path:hsa04658	KEGG	Th1 and Th2 cell differentiation - Homo sapiens (human)	92	20	0.217	0.00315664	0.0744185		R-HSA-383280	Reactome	Nuclear Receptor transcription pathway	51	19
									R-HSA-2672351	Reactome	Stimuli-sensing channels	102	18	0.176	0.00343653	0.0577024		SMP00570	SMPDB	Homocystinuria-megaloblastic anemia due to defect in cobalamin metabolism, cblG complementation type	20	9	0.45	0.00170315	0.0448945		PA2033	PharmGKB	Antiarrhythmic Pathway, Pharmacodynamics	55	8	0.145	0.00763159	0.11675		R-HSA-8936459	Reactome	RUNX1 regulates genes involved in megakaryocyte differentiation and platelet function	94	20	0.217	0.00315664	0.0744185		R-HSA-416572	Reactome	Sema4D induced cell migration and growth-cone collapse	20	10
									WP2880	Wikipathways	Glucocorticoid Receptor Pathway	71	14	0.197	0.00333967	0.0577024		SMP00177	SMPDB	Cystathionine Beta-Synthase Deficiency	20	9	0.45	0.00170315	0.0448945		R-HSA-5576892	Reactome	Phase 0 - rapid depolarisation	44	7	0.159	0.0075375	0.11675		R-HSA-1474228	Reactome	Degradation of the extracellular matrix	105	22	0.21	0.00327875	0.0766191		R-HSA-5358346	Reactome	Hedgehog ligand biogenesis	20	10
									R-HSA-73728	Reactome	RNA Polymerase I Promoter Opening	65	13	0.203	0.00352009	0.0577024		Pathway_EGFR1	NetPath	EGFR1	457	94	0.207	0.00183546	0.0470312		R-HSA-217271	Reactome	FMO oxidises nucleophiles	3	2	0.667	0.00798899	0.121155		path:hsa04390	KEGG	Hippo signaling pathway - Homo sapiens (human)	154	29	0.19	0.00396553	0.0910704		path:hsa04390	KEGG	Hippo signaling pathway - Homo sapiens (human)	154	44
									R-HSA-373755	Reactome	Semaphorin interactions	64	13	0.203	0.00352009	0.0577024		R-HSA-68875	Reactome	Mitotic Prophase	144	36	0.252	0.00181585	0.0470312		path:hsa04020	KEGG	Calcium signaling pathway - Homo sapiens (human)	186	18	0.097	0.00868025	0.130503		path:hsa05145	KEGG	Toxoplasmosis - Homo sapiens (human)	113	23	0.204	0.00393498	0.0910704		WP558	Wikipathways	Complement and Coagulation Cascades	59	21
									WP3802	Wikipathways	TP53 Regulates Transcription of Cell Death Genes	29	8	0.276	0.00291713	0.0577024		PA165985892	PharmGKB	Tacrolimus/Cyclosporine Pathway, Pharmacodynamics	44	15	0.341	0.00184358	0.0470312											WP2882	Wikipathways	Nuclear Receptors Meta-Pathway	316	52	0.165	0.00400662	0.0912276		upa_upar_pathway	PID	Urokinase-type plasminogen activator (uPA) and uPAR-mediated signaling	44	17
									SMP00139	SMPDB	3-Methylglutaconic Aciduria Type I	30	8	0.267	0.00367445	0.0577024		R-HSA-3214815	Reactome	HDACs deacetylate histones	94	26	0.277	0.00184681	0.0470312											R-HSA-427413	Reactome	NoRC negatively regulates rRNA expression	108	22	0.206	0.00417202	0.0941886		R-HSA-2132295	Reactome	MHC class II antigen presentation	59	21
									SMP00032	SMPDB	Valine, Leucine and Isoleucine Degradation	30	8	0.267	0.00367445	0.0577024		R-HSA-351202	Reactome	Metabolism of polyamines	40	14	0.35	0.00195056	0.0488454											WP3963	Wikipathways	Mevalonate pathway	7	4	0.571	0.00442757	0.0991179		WP98	Wikipathways	Prostaglandin Synthesis and Regulation	44	17
									SMP00137	SMPDB	2-Methyl-3-Hydroxybutryl CoA Dehydrogenase Deficiency	30	8	0.267	0.00367445	0.0577024		path:hsa00260	KEGG	Glycine, serine and threonine metabolism - Homo sapiens (human)	40	14	0.35	0.00195056	0.0488454											WP3617	Wikipathways	Photodynamic therapy-induced NF-kB survival signaling	35	10	0.286	0.00452446	0.0996129		path:hsa04015	KEGG	Rap1 signaling pathway - Homo sapiens (human)	206	56
									SMP00238	SMPDB	Isovaleric Aciduria	30	8	0.267	0.00367445	0.0577024		ajdiss_2pathway	PID	Posttranslational regulation of adherens junction stability and dissassembly	53	17	0.321	0.0020102	0.0495136											R-HSA-1442490	Reactome	Collagen degradation	35	10	0.286	0.00452446	0.0996129		path:hsa05310	KEGG	Asthma - Homo sapiens (human)	31	13
									SMP00237	SMPDB	3-Methylcrotonyl Coa Carboxylase Deficiency Type I	30	8	0.267	0.00367445	0.0577024		R-HSA-171306	Reactome	Packaging Of Telomere Ends	54	17	0.321	0.0020102	0.0495136											path:hsa05320	KEGG	Autoimmune thyroid disease - Homo sapiens (human)	53	13	0.25	0.00464243	0.101372		path:hsa05164	KEGG	Influenza A - Homo sapiens (human)	171	48
									SMP00236	SMPDB	Propionic Acidemia	30	8	0.267	0.00367445	0.0577024		WP1471	Wikipathways	Target Of Rapamycin (TOR) Signaling	36	13	0.361	0.00203091	0.049617											R-HSA-202427	Reactome	Phosphorylation of CD3 and TCR zeta chains	30	9	0.3	0.00488444	0.104997		path:hsa04933	KEGG	AGE-RAGE signaling pathway in diabetic complications - Homo sapiens (human)	99	31
									SMP00199	SMPDB	Maple Syrup Urine Disease	30	8	0.267	0.00367445	0.0577024		path:hsa04136	KEGG	Autophagy - other - Homo sapiens (human)	32	12	0.375	0.0020691	0.0497411											WP3987	Wikipathways	HDAC6 interactions	11	5	0.455	0.00488725	0.104997		WP2880	Wikipathways	Glucocorticoid Receptor Pathway	71	24
									SMP00138	SMPDB	3-Hydroxy-3-Methylglutaryl-CoA Lyase Deficiency	30	8	0.267	0.00367445	0.0577024		R-HSA-917729	Reactome	Endosomal Sorting Complex Required For Transport (ESCRT)	32	12	0.375	0.0020691	0.0497411											R-HSA-202433	Reactome	Generation of second messenger molecules	41	11	0.268	0.00503266	0.107256		R-HSA-416482	Reactome	G alpha (12/13) signalling events	89	28
									SMP00523	SMPDB	Isobutyryl-coa dehydrogenase deficiency	30	8	0.267	0.00367445	0.0577024		R-HSA-196757	Reactome	Metabolism of folate and pterines	17	8	0.471	0.00217926	0.0515644											R-HSA-157579	Reactome	Telomere Maintenance	84	18	0.217	0.00508642	0.107541		path:hsa05320	KEGG	Autoimmune thyroid disease - Homo sapiens (human)	53	19
									SMP00522	SMPDB	3-hydroxyisobutyric aciduria	30	8	0.267	0.00367445	0.0577024		R-HSA-450513	Reactome	Tristetraprolin (TTP, ZFP36) binds and destabilizes mRNA	17	8	0.471	0.00217926	0.0515644											R-HSA-422475	Reactome	Axon guidance	358	57	0.16	0.00519075	0.108883		R-HSA-9006934	Reactome	Signaling by Receptor Tyrosine Kinases	423	103
									SMP00521	SMPDB	3-hydroxyisobutyric acid dehydrogenase deficiency	30	8	0.267	0.00367445	0.0577024		R-HSA-977225	Reactome	Amyloid fiber formation	82	23	0.284	0.00227574	0.0534265											WP2877	Wikipathways	Vitamin D Receptor Pathway	184	33	0.179	0.00543178	0.11046		R-HSA-202433	Reactome	Generation of second messenger molecules	41	16
									SMP00524	SMPDB	Isovaleric acidemia	30	8	0.267	0.00367445	0.0577024		R-HSA-6807505	Reactome	RNA polymerase II transcribes snRNA genes	77	22	0.286	0.00257619	0.0595496											R-HSA-6807047	Reactome	Cholesterol biosynthesis via desmosterol	4	3	0.75	0.00540853	0.11046		WP3613	Wikipathways	Photodynamic therapy-induced unfolded protein response	27	12
									SMP00384	SMPDB	Methylmalonate Semialdehyde Dehydrogenase Deficiency	30	8	0.267	0.00367445	0.0577024		R-HSA-1500620	Reactome	Meiosis	78	22	0.286	0.00257619	0.0595496											R-HSA-6807062	Reactome	Cholesterol biosynthesis via lathosterol	4	3	0.75	0.00540853	0.11046		WP3896	Wikipathways	Dengue-2 Interactions with Complement and Coagulation Cascades	60	21
									SMP00200	SMPDB	Methylmalonic Aciduria	30	8	0.267	0.00367445	0.0577024		erbb1_downstream_pathway	PID	ErbB1 downstream signaling	107	28	0.264	0.00265596	0.0609249											WP1918	Wikipathways	Signaling by ROBO receptors	4	3	0.75	0.00540853	0.11046		WP4146	Wikipathways	Macrophage markers	9	6
									SMP00141	SMPDB	3-Methylglutaconic Aciduria Type IV	30	8	0.267	0.00367445	0.0577024		WP107	Wikipathways	Translation Factors	50	16	0.32	0.0027679	0.0630117											R-HSA-5173105	Reactome	O-linked glycosylation	116	23	0.198	0.00550853	0.111172		dsppathway	BioCarta	regulation of map kinase pathways through dual specificity phosphatases	9	6
									SMP00140	SMPDB	3-Methylglutaconic Aciduria Type III	30	8	0.267	0.00367445	0.0577024		R-HSA-73776	Reactome	RNA Polymerase II Promoter Escape	46	15	0.326	0.00302545	0.0683569											R-HSA-5250941	Reactome	Negative epigenetic regulation of rRNA expression	111	22	0.2	0.00588508	0.117879		R-HSA-400685	Reactome	Sema4D in semaphorin signaling	24	11
									SMP00173	SMPDB	Beta-Ketothiolase Deficiency	30	8	0.267	0.00367445	0.0577024		R-HSA-427389	Reactome	ERCC6 (CSB) and EHMT2 (G9a) positively regulate rRNA expression	79	22	0.282	0.00307217	0.0688946											R-HSA-913531	Reactome	Interferon Signaling	158	29	0.184	0.00633535	0.123193		R-HSA-168256	Reactome	Immune System	1840	386
									integrin2_pathway	PID	Beta2 integrin cell surface interactions	30	8	0.267	0.00367445	0.0577024		R-HSA-2408517	Reactome	SeMet incorporation into proteins	11	6	0.545	0.00318467	0.0703671											path:hsa04145	KEGG	Phagosome - Homo sapiens (human)	152	28	0.185	0.00626518	0.123193		WP4217	Wikipathways	Ebola Virus Pathway on Host	130	38
									path:hsa05152	KEGG	Tuberculosis - Homo sapiens (human)	179	27	0.152	0.00390442	0.060863		PWY-2201	HumanCyc	folate transformations	11	6	0.545	0.00318467	0.0703671											R-HSA-5213460	Reactome	RIPK1-mediated regulated necrosis	16	6	0.375	0.00632033	0.123193		R-HSA-2122948	Reactome	Activated NOTCH1 Transmits Signal to the Nucleus	32	13
									R-HSA-977225	Reactome	Amyloid fiber formation	82	15	0.185	0.00454721	0.0703656		R-HSA-392499	Reactome	Metabolism of proteins	2008	352	0.176	0.00335819	0.0736595											R-HSA-5218859	Reactome	Regulated Necrosis	16	6	0.375	0.00632033	0.123193		WP3888	Wikipathways	VEGFA-VEGFR2 Signaling Pathway	236	62
									R-HSA-5334118	Reactome	DNA methylation	67	13	0.197	0.00464682	0.0713859		R-HSA-5250924	Reactome	B-WICH complex positively regulates rRNA expression	94	25	0.269	0.0034016	0.0740711											R-HSA-196849	Reactome	Metabolism of water-soluble vitamins and cofactors	114	22	0.198	0.00657092	0.126847		R-HSA-2024096	Reactome	HS-GAG degradation	21	10
									prionpathway	BioCarta	prion pathway	19	6	0.316	0.00469675	0.0716339		R-HSA-212300	Reactome	PRC2 methylates histones and DNA	75	21	0.284	0.00348456	0.0753317											g2pathway	BioCarta	cell cycle: g2/m checkpoint	21	7	0.333	0.00675914	0.129542		WP4066	Wikipathways	Interleukin-4 and Interleukin-13 signaling	97	30
									integrin_a9b1_pathway	PID	Alpha9 beta1 integrin signaling events	25	7	0.28	0.00483737	0.0732516		R-HSA-73779	Reactome	RNA Polymerase II Transcription Pre-Initiation And Promoter Opening	47	15	0.319	0.00381659	0.0759527											R-HSA-212436	Reactome	Generic Transcription Pathway	1107	151	0.137	0.0070991	0.133183		path:hsa04657	KEGG	IL-17 signaling pathway - Homo sapiens (human)	93	29
									R-HSA-212300	Reactome	PRC2 methylates histones and DNA	75	14	0.189	0.00493506	0.0742009		R-HSA-75953	Reactome	RNA Polymerase II Transcription Initiation	47	15	0.319	0.00381659	0.0759527											R-HSA-194315	Reactome	Signaling by Rho GTPases	435	66	0.153	0.00701322	0.133183		WP2011	Wikipathways	SREBF and miR33 in cholesterol and lipid homeostasis	18	9
									R-HSA-913709	Reactome	O-linked glycosylation of mucins	67	13	0.194	0.00530995	0.0787631		R-HSA-76042	Reactome	RNA Polymerase II Transcription Initiation And Promoter Clearance	47	15	0.319	0.00381659	0.0759527											WP35	Wikipathways	G Protein Signaling Pathways	92	19	0.207	0.00707567	0.133183		WP236	Wikipathways	Adipogenesis	131	38
									R-HSA-5576890	Reactome	Phase 3 - rapid repolarisation	9	4	0.444	0.00534995	0.0787631		R-HSA-167161	Reactome	HIV Transcription Initiation	47	15	0.319	0.00381659	0.0759527											WP4297	Wikipathways	Thiamine metabolic pathways	8	4	0.5	0.00805972	0.149105		R-HSA-977225	Reactome	Amyloid fiber formation	82	26
									R-HSA-5666185	Reactome	RHO GTPases Activate Rhotekin and Rhophilins	9	4	0.444	0.00534995	0.0787631		R-HSA-167162	Reactome	RNA Polymerase II HIV Promoter Escape	47	15	0.319	0.00381659	0.0759527											PWY-5996	HumanCyc	oleate biosynthesis	8	4	0.5	0.00805972	0.149105		Omega-6 fatty acid metabolism	EHMN	Omega-6 fatty acid metabolism	28	12
									PA145011114	PharmGKB	Warfarin Pathway, Pharmacodynamics	14	5	0.357	0.00546445	0.0798941		R-HSA-180746	Reactome	Nuclear import of Rev protein	34	12	0.353	0.00372209	0.0759527											R-HSA-416482	Reactome	G alpha (12/13) signalling events	89	18	0.207	0.00844958	0.15287		R-HSA-2691232	Reactome	Constitutive Signaling by NOTCH1 HD Domain Mutants	15	8
									WP3888	Wikipathways	VEGFA-VEGFR2 Signaling Pathway	236	33	0.14	0.00564313	0.0819414		R-HSA-1614603	Reactome	Cysteine formation from homocysteine	3	3	1	0.00374745	0.0759527											R-HSA-111465	Reactome	Apoptotic cleavage of cellular proteins	38	10	0.263	0.00849279	0.15287		R-HSA-2691230	Reactome	Signaling by NOTCH1 HD Domain Mutants in Cancer	15	8
									ptp1bpathway	PID	Signaling events mediated by PTP1B	53	11	0.208	0.00591387	0.0850152		HOMOCYSDEGR-PWY	HumanCyc	cysteine biosynthesis/homocysteine degradation (trans-sulfuration)	3	3	1	0.00374745	0.0759527											R-HSA-8955332	Reactome	Carboxyterminal post-translational modifications of tubulin	38	10	0.263	0.00849279	0.15287		R-HSA-400253	Reactome	Circadian Clock	35	14
									R-HSA-2022857	Reactome	Keratan sulfate degradation	5	3	0.6	0.00603338	0.0850152		PWY66-426	HumanCyc	hydrogen sulfide biosynthesis (trans-sulfuration)	3	3	1	0.00374745	0.0759527											WP170	Wikipathways	Nuclear Receptors	38	10	0.263	0.00849279	0.15287		path:hsa04151	KEGG	PI3K-Akt signaling pathway - Homo sapiens (human)	354	87
									WP4153	Wikipathways	Degradation pathway of sphingolipids, including diseases	5	3	0.6	0.00603338	0.0850152		SMP00455	SMPDB	Homocysteine Degradation	3	3	1	0.00374745	0.0759527											R-HSA-556833	Reactome	Metabolism of lipids	664	95	0.144	0.00878282	0.156952		path:hsa05165	KEGG	Human papillomavirus infection - Homo sapiens (human)	339	84
									R-HSA-1221632	Reactome	Meiotic synapsis	47	10	0.217	0.00605533	0.0850152		SMP00514	SMPDB	Gamma-cystathionase deficiency (CTH)	3	3	1	0.00374745	0.0759527											R-HSA-163125	Reactome	Post-translational modification: synthesis of GPI-anchored proteins	95	19	0.202	0.00894883	0.156952		WP4172	Wikipathways	PI3K-Akt Signaling Pathway	340	84
									WP2655	Wikipathways	ATF6 (ATF6-alpha) activates chaperone genes	5	3	0.6	0.00603338	0.0850152		SMP00515	SMPDB	Homocystinuria, cystathionine beta-synthase deficiency	3	3	1	0.00374745	0.0759527											R-HSA-5633008	Reactome	TP53 Regulates Transcription of Cell Death Genes	44	11	0.25	0.00888491	0.156952		WP366	Wikipathways	TGF-beta Signaling Pathway	132	38
									R-HSA-2022870	Reactome	Chondroitin sulfate biosynthesis	20	6	0.3	0.00621488	0.0866812		path:hsa04530	KEGG	Tight junction - Homo sapiens (human)	170	40	0.235	0.00393943	0.0778814											path:hsa00900	KEGG	Terpenoid backbone biosynthesis - Homo sapiens (human)	22	7	0.318	0.00895521	0.156952		R-HSA-2682334	Reactome	EPH-Ephrin signaling	74	24
									path:hsa05165	KEGG	Human papillomavirus infection - Homo sapiens (human)	339	44	0.13	0.00633618	0.0877954		R-HSA-212165	Reactome	Epigenetic regulation of gene expression	151	36	0.24	0.00429211	0.0842994											R-HSA-6794362	Reactome	Protein-protein interactions at synapses	88	18	0.205	0.009522	0.165795		ap1_pathway	PID	AP-1 transcription factor network	70	23
									WP2806	Wikipathways	Human Complement System	92	16	0.174	0.00649519	0.0894143		WP197	Wikipathways	Cholesterol Biosynthesis Pathway	15	7	0.467	0.00439981	0.0858534											R-HSA-8964043	Reactome	Plasma lipoprotein clearance	33	9	0.273	0.00962774	0.166547		syndecan_1_pathway	PID	Syndecan-1-mediated signaling events	43	16
									WP2431	Wikipathways	Spinal Cord Injury	117	19	0.162	0.00686629	0.0933111		R-HSA-6784531	Reactome	tRNA processing in the nucleus	57	17	0.298	0.00470652	0.090767											R-HSA-5693571	Reactome	Nonhomologous End-Joining (NHEJ)	70	15	0.217	0.00981217	0.168643		path:hsa04024	KEGG	cAMP signaling pathway - Homo sapiens (human)	199	53
									R-HSA-427359	Reactome	SIRT1 negatively regulates rRNA expression	70	13	0.188	0.00686266	0.0933111		WP2880	Wikipathways	Glucocorticoid Receptor Pathway	71	20	0.282	0.00471203	0.090767																				WP2753	Wikipathways	ATF4 activates genes	7	5
									R-HSA-446203	Reactome	Asparagine N-linked glycosylation	286	38	0.133	0.00695845	0.0939612		R-HSA-70614	Reactome	Amino acid synthesis and interconversion (transamination)	35	12	0.343	0.00487655	0.0933377																				tap63pathway	PID	Validated transcriptional targets of TAp63 isoforms	55	19
									R-HSA-975577	Reactome	N-Glycan antennae elongation	15	5	0.333	0.00760723	0.10132		R-HSA-450282	Reactome	MAPK targets/ Nuclear events mediated by MAP kinases	31	11	0.355	0.00515675	0.0980761																				R-HSA-193648	Reactome	NRAGE signals death through JNK	61	20
									R-HSA-202430	Reactome	Translocation of ZAP-70 to Immunological synapse	27	7	0.259	0.00764678	0.10132		R-HSA-69231	Reactome	Cyclin D associated events in G1	44	14	0.318	0.0052711	0.098383																				avb3_integrin_pathway	PID	Integrins in angiogenesis	63	21
									R-HSA-8875878	Reactome	MET promotes cell motility	27	7	0.259	0.00764678	0.10132		R-HSA-69236	Reactome	G1 Phase	44	14	0.318	0.0052711	0.098383																				None	Signalink	HH-Core	19	9
									R-HSA-427389	Reactome	ERCC6 (CSB) and EHMT2 (G9a) positively regulate rRNA expression	79	14	0.179	0.00796256	0.104849		R-HSA-5633008	Reactome	TP53 Regulates Transcription of Cell Death Genes	44	14	0.318	0.0052711	0.098383																				R-HSA-416700	Reactome	Other semaphorin interactions	19	9
									R-HSA-76002	Reactome	Platelet activation, signaling and aggregation	260	35	0.135	0.00807338	0.105652		R-HSA-937061	Reactome	TRIF(TICAM1)-mediated TLR4 signaling	101	26	0.257	0.00535977	0.0988105																				path:hsa04726	KEGG	Serotonergic synapse - Homo sapiens (human)	115	33
									R-HSA-549127	Reactome	Organic cation transport	11	4	0.4	0.0082973	0.107916		R-HSA-166166	Reactome	MyD88-independent TLR4 cascade	101	26	0.257	0.00535977	0.0988105																				hnf3apathway	PID	FOXA1 transcription factor network	44	16
									R-HSA-446219	Reactome	Synthesis of substrates in N-glycan biosythesis	63	12	0.19	0.00842946	0.108966		carmerpathway	BioCarta	carm1 and regulation of the estrogen receptor	12	6	0.5	0.00553712	0.101458																				path:hsa02010	KEGG	ABC transporters - Homo sapiens (human)	44	16
									R-HSA-2559582	Reactome	Senescence-Associated Secretory Phenotype (SASP)	112	18	0.162	0.00849033	0.109088		path:hsa04520	KEGG	Adherens junction - Homo sapiens (human)	72	20	0.278	0.00559222	0.101846																				WP2806	Wikipathways	Human Complement System	92	28
									R-HSA-168928	Reactome	DDX58/IFIH1-mediated induction of interferon-alpha/beta	56	11	0.196	0.00905697	0.115667		R-HSA-165159	Reactome	mTOR signalling	41	13	0.325	0.00578776	0.103525																				path:hsa04658	KEGG	Th1 and Th2 cell differentiation - Homo sapiens (human)	92	28
									R-HSA-1280218	Reactome	Adaptive Immune System	732	83	0.114	0.00924609	0.117376		path:hsa04216	KEGG	Ferroptosis - Homo sapiens (human)	40	13	0.325	0.00578776	0.103525																				WP1531	Wikipathways	Vitamin D Metabolism	10	6
									path:hsa00510	KEGG	N-Glycan biosynthesis - Homo sapiens (human)	49	10	0.204	0.00958857	0.120999		WP4313	Wikipathways	Ferroptosis	40	13	0.325	0.00578776	0.103525																				PWY-922	HumanCyc	mevalonate pathway	10	6
									R-HSA-202403	Reactome	TCR signaling	72	13	0.181	0.00984324	0.123404		R-HSA-166016	Reactome	Toll Like Receptor 4 (TLR4) Cascade	127	31	0.244	0.00591449	0.104547																				path:hsa00072	KEGG	Synthesis and degradation of ketone bodies - Homo sapiens (human)	10	6
									N-Glycan biosynthesis	EHMN	N-Glycan biosynthesis	42	9	0.214	0.0099342	0.123404		nfat_tfpathway	PID	Calcineurin-regulated NFAT-dependent transcription in lymphocytes	49	15	0.306	0.00590532	0.104547																				Omega-3 fatty acid metabolism	EHMN	Omega-3 fatty acid metabolism	16	8
									R-HSA-1442490	Reactome	Collagen degradation	35	8	0.229	0.00995385	0.123404		R-HSA-975957	Reactome	Nonsense Mediated Decay (NMD) enhanced by the Exon Junction Complex (EJC)	118	29	0.248	0.00605956	0.104929																				path:hsa04068	KEGG	FoxO signaling pathway - Homo sapiens (human)	132	37
																		R-HSA-927802	Reactome	Nonsense-Mediated Decay (NMD)	118	29	0.248	0.00605956	0.104929																				WP2064	Wikipathways	Neural Crest Differentiation	101	30
																		R-HSA-112382	Reactome	Formation of RNA Pol II elongation complex	65	18	0.286	0.00607578	0.104929																				WP4107	Wikipathways	Transcriptional regulation by RUNX3	13	7
																		R-HSA-75955	Reactome	RNA Polymerase II Transcription Elongation	65	18	0.286	0.00607578	0.104929																				WP3930	Wikipathways	EDA Signalling in Hair Follicle Development	13	7
																		R-HSA-168898	Reactome	Toll-Like Receptors Cascades	154	36	0.234	0.00670619	0.110145																				WP3804	Wikipathways	TP53 Regulates Transcription of Cell Cycle Genes	13	7
																		path:hsa04140	KEGG	Autophagy - animal - Homo sapiens (human)	128	31	0.242	0.00667168	0.110145																				atf2_pathway	PID	ATF-2 transcription factor network	60	20
																		Glycine, serine, alanine and threonine metabolism	EHMN	Glycine, serine, alanine and threonine metabolism	78	21	0.269	0.00678097	0.110145																				R-HSA-1650814	Reactome	Collagen biosynthesis and modifying enzymes	68	22
																		R-HSA-159236	Reactome	Transport of Mature mRNA derived from an Intron-Containing Transcript	73	20	0.274	0.00660296	0.110145																				R-HSA-1266738	Reactome	Developmental Biology	620	141
																		WP4149	Wikipathways	White fat cell differentiation	32	11	0.344	0.00677409	0.110145																				path:hsa04611	KEGG	Platelet activation - Homo sapiens (human)	123	35
																		R-HSA-352230	Reactome	Amino acid transport across the plasma membrane	32	11	0.344	0.00677409	0.110145																				WP4026	Wikipathways	Gastric ulcer formation	5	4
																		PWY3DJ-11470	HumanCyc	sphingosine and sphingosine-1-phosphate metabolism	9	5	0.556	0.00656088	0.110145																				WP2655	Wikipathways	ATF6 (ATF6-alpha) activates chaperone genes	5	4
																		SMP00445	SMPDB	Spermidine and Spermine Biosynthesis	6	4	0.667	0.0066984	0.110145																				R-HSA-451326	Reactome	Activation of kainate receptors upon glutamate binding	30	12
																		WP3943	Wikipathways	Robo4 and VEGF Signaling Pathways Crosstalk	6	4	0.667	0.0066984	0.110145																				WP3850	Wikipathways	Factors and pathways affecting insulin-like growth factor (IGF1)-Akt signaling	30	12
																		PWY-6281	HumanCyc	selenocysteine biosynthesis	6	4	0.667	0.0066984	0.110145																				None	INOH	TLR ECSIT MEKK1 p38	23	10
																		WP4281	Wikipathways	Cholesterol biosynthesis, regulation and transport	9	5	0.556	0.00656088	0.110145																				SMP00433	SMPDB	Irinotecan Action Pathway	23	10
																		R-HSA-2559586	Reactome	DNA Damage/Telomere Stress Induced Senescence	28	10	0.357	0.00716146	0.1157																				SMP00600	SMPDB	Irinotecan Metabolism Pathway	23	10
																		R-HSA-167152	Reactome	Formation of HIV elongation complex in the absence of HIV Tat	52	15	0.3	0.00724993	0.116336																				R-HSA-202427	Reactome	Phosphorylation of CD3 and TCR zeta chains	30	12
																		WP405	Wikipathways	Eukaryotic Transcription Initiation	41	13	0.317	0.00729341	0.116336																				integrin2_pathway	PID	Beta2 integrin cell surface interactions	30	12
																		path:hsa00670	KEGG	One carbon pool by folate - Homo sapiens (human)	20	8	0.4	0.00731698	0.116336																				path:hsa05144	KEGG	Malaria - Homo sapiens (human)	49	17
																		None	INOH	Arginine Proline metabolism	55	16	0.291	0.00780527	0.123447																				R-HSA-5683057	Reactome	MAPK family signaling cascades	237	60
																		R-HSA-9006931	Reactome	Signaling by Nuclear Receptors	195	43	0.223	0.0080577	0.124811																				R-HSA-3000178	Reactome	ECM proteoglycans	57	19
																		fra_pathway	PID	Validated transcriptional targets of AP1 family members Fra1 and Fra2	37	12	0.324	0.00803086	0.124811																				WP2858	Wikipathways	Ectoderm Differentiation	142	39
																		R-HSA-177243	Reactome	Interactions of Rev with host cellular proteins	37	12	0.324	0.00803086	0.124811																				R-HSA-202430	Reactome	Translocation of ZAP-70 to Immunological synapse	27	11
																		Squalene and cholesterol biosynthesis	EHMN	Squalene and cholesterol biosynthesis	37	12	0.324	0.00803086	0.124811																				WP4239	Wikipathways	Epithelial to mesenchymal transition in colorectal cancer	160	43
																		tnfpathway	PID	TNF receptor signaling pathway	46	14	0.304	0.00813416	0.12535																				PWY-5137	HumanCyc	fatty acid &beta;-oxidation (unsaturated, odd number)	3	3
																		WP3995	Wikipathways	Prion disease pathway	33	11	0.333	0.00876212	0.133656																				path:hsa05146	KEGG	Amoebiasis - Homo sapiens (human)	96	28
																		R-HSA-159227	Reactome	Transport of the SLBP independent Mature mRNA	33	11	0.333	0.00876212	0.133656																				rhoa_reg_pathway	PID	Regulation of RhoA activity	48	16
																		R-HSA-4551638	Reactome	SUMOylation of chromatin organization proteins	70	19	0.271	0.00887709	0.134726																				PA154423660	PharmGKB	Bisphosphonate Pathway, Pharmacodynamics	17	8
																		R-HSA-72163	Reactome	mRNA Splicing - Major Pathway	178	40	0.225	0.00892728	0.134806																				PA2024	PharmGKB	Beta-agonist/Beta-blocker Pathway, Pharmacodynamics	66	21
																		R-HSA-425393	Reactome	Transport of inorganic cations/anions and amino acids/oligopeptides	105	26	0.248	0.00914657	0.137427																				WP3980	Wikipathways	Protein alkylation leading to liver fibrosis	50	17
																		pcafpathway	BioCarta	the information processing pathway at the ifn beta enhancer	29	10	0.345	0.00943719	0.140453																				R-HSA-1592389	Reactome	Activation of Matrix Metalloproteinases	31	12
																		WP236	Wikipathways	Adipogenesis	131	31	0.237	0.00944144	0.140453																				R-HSA-1638091	Reactome	Heparan sulfate/heparin (HS-GAG) metabolism	54	18
																		WP1993	Wikipathways	Angiogenesis overview	61	17	0.279	0.00982669	0.144579																				path:hsa04926	KEGG	Relaxin signaling pathway - Homo sapiens (human)	130	36
																		R-HSA-381340	Reactome	Transcriptional regulation of white adipocyte differentiation	47	14	0.298	0.00996586	0.144579																				R-HSA-6798695	Reactome	Neutrophil degranulation	490	112
																		R-HSA-198725	Reactome	Nuclear Events (kinase and transcription factor activation)	25	9	0.36	0.00997345	0.144579																				R-HSA-5362798	Reactome	Release of Hh-Np from the secreting cell	8	5
																																													SMP00048	SMPDB	Nicotinate and Nicotinamide Metabolism	14	7
																																													WP3617	Wikipathways	Photodynamic therapy-induced NF-kB survival signaling	35	13
																																													R-HSA-419408	Reactome	Lysosphingolipid and LPA receptors	14	7
																																													path:hsa04640	KEGG	Hematopoietic cell lineage - Homo sapiens (human)	97	28
																																													p38gammadeltapathway	PID	Signaling mediated by p38-gamma and p38-delta	12	6
																																													path:hsa04810	KEGG	Regulation of actin cytoskeleton - Homo sapiens (human)	213	54
																																													R-HSA-204998	Reactome	Cell death signalling via NRAGE, NRIF and NADE	78	23
																																													R-HSA-1630316	Reactome	Glycosaminoglycan metabolism	119	33
																																													WP615	Wikipathways	Senescence and Autophagy in Cancer	106	30
[truncated: 3 more columns]

## Sheet: ComparisonALL DN -1.25 Pathways
External Pathway ID	Source	Brain Down Pathways	# of Genes in Set	# of Observed Genes	Observed Genes/ Genes in Set	p-value	q-value		External Pathway ID	Source	Liver Down Pathways	# of Genes in Set	# of Observed Genes	Observed Genes/ Genes in Set	p-value	q-value		External Pathway ID	Source	Lung-435 Down Pathways	# of Genes in Set	# of Observed Genes	Observed Genes/ Genes in Set	p-value	q-value		External Pathway ID	Source	Spine Down Pathways	# of Genes in Set	# of Observed Genes	Observed Genes/ Genes in Set	p-value	q-value		External Pathway ID	Source	Lung-231 Down Pathways	# of Genes in Set	# of Observed Genes	Observed Genes/ Genes in Set	p-value	q-value		External Pathway ID	Source	Lymph Node Down Pathways	# of Genes in Set	# of Observed Genes
R-HSA-69190	Reactome	DNA strand elongation	32	13	0.406	7.97451e-13	8.90753e-10		R-HSA-1640170	Reactome	Cell Cycle	564	159	0.282	1.57099e-59	3.15769e-56		R-HSA-1474244	Reactome	Extracellular matrix organization	294	89	0.303	4.40411e-12	1.32079e-08		R-HSA-1474290	Reactome	Collagen formation	92	26	0.283	2.83116e-12	5.2065e-09		R-HSA-1474244	Reactome	Extracellular matrix organization	294	67	0.228	7.54151e-07	0.00218855		R-HSA-1640170	Reactome	Cell Cycle	564	151
R-HSA-69306	Reactome	DNA Replication	80	18	0.225	3.39789e-12	1.26515e-09		R-HSA-69278	Reactome	Cell Cycle, Mitotic	481	138	0.288	2.07658e-52	2.08696e-49		R-HSA-1474290	Reactome	Collagen formation	92	38	0.413	4.71569e-10	7.07118e-07		R-HSA-1650814	Reactome	Collagen biosynthesis and modifying enzymes	68	19	0.279	3.0629e-09	2.81633e-06		R-HSA-1474290	Reactome	Collagen formation	92	28	0.304	5.08224e-06	0.00737433		WP466	Wikipathways	DNA Replication	42	26
WP466	Wikipathways	DNA Replication	42	14	0.333	2.54897e-12	1.26515e-09		WP2446	Wikipathways	Retinoblastoma Gene in Cancer	89	49	0.551	2.28698e-34	1.53228e-31		R-HSA-1650814	Reactome	Collagen biosynthesis and modifying enzymes	68	30	0.441	4.91827e-09	4.91663e-06		R-HSA-1640170	Reactome	Cell Cycle	564	66	0.117	6.39301e-09	3.91891e-06		integrin1_pathway	PID	Beta1 integrin cell surface interactions	66	22	0.333	1.02855e-05	0.00746216		R-HSA-69306	Reactome	DNA Replication	80	38
R-HSA-69239	Reactome	Synthesis of DNA	75	17	0.227	1.20789e-11	3.37304e-09		R-HSA-69620	Reactome	Cell Cycle Checkpoints	250	78	0.313	2.1686e-32	1.08972e-29		R-HSA-5173105	Reactome	O-linked glycosylation	116	36	0.31	5.61171e-06	0.00420738		hif1_tfpathway	PID	HIF-1-alpha transcription factor network	66	18	0.273	1.21679e-08	5.59417e-06		R-HSA-2022090	Reactome	Assembly of collagen fibrils and other multimeric structures	48	18	0.375	1.02708e-05	0.00746216		R-HSA-69278	Reactome	Cell Cycle, Mitotic	481	131
R-HSA-1640170	Reactome	Cell Cycle	564	46	0.082	2.06484e-11	3.7008e-09		R-HSA-68877	Reactome	Mitotic Prometaphase	186	67	0.36	4.27997e-32	1.72055e-29		integrin1_pathway	PID	Beta1 integrin cell surface interactions	66	24	0.364	1.05939e-05	0.00453875		PWY66-400	HumanCyc	glycolysis	25	11	0.458	1.93825e-08	7.12887e-06		WP2882	Wikipathways	Nuclear Receptors Meta-Pathway	316	66	0.209	2.01282e-05	0.0111988		R-HSA-69242	Reactome	S Phase	103	44
R-HSA-69278	Reactome	Cell Cycle, Mitotic	481	42	0.088	1.91763e-11	3.7008e-09		R-HSA-68886	Reactome	M Phase	340	87	0.257	6.67275e-29	2.23537e-26		fanconi_pathway	PID	Fanconi anemia pathway	46	19	0.413	1.05378e-05	0.00453875		R-HSA-69278	Reactome	Cell Cycle, Mitotic	481	57	0.119	4.64567e-08	1.4239e-05		WP357	Wikipathways	Fatty Acid Biosynthesis	22	11	0.5	2.3154e-05	0.0111988		R-HSA-69239	Reactome	Synthesis of DNA	75	36
WP2446	Wikipathways	Retinoblastoma Gene in Cancer	89	18	0.202	2.31921e-11	3.7008e-09		R-HSA-73894	Reactome	DNA Repair	320	77	0.243	5.21406e-24	1.49718e-21		WP466	Wikipathways	DNA Replication	42	18	0.429	9.68395e-06	0.00453875		R-HSA-1474244	Reactome	Extracellular matrix organization	294	40	0.136	1.44926e-07	3.72698e-05		R-HSA-6798695	Reactome	Neutrophil degranulation	490	92	0.19	3.11793e-05	0.0129261		R-HSA-68962	Reactome	Activation of the pre-replicative complex	33	22
R-HSA-68962	Reactome	Activation of the pre-replicative complex	33	11	0.333	5.95245e-10	8.31111e-08		R-HSA-69242	Reactome	S Phase	103	42	0.408	5.58522e-23	1.40329e-20		R-HSA-69190	Reactome	DNA strand elongation	32	15	0.469	1.43887e-05	0.00539396		WP4277	Wikipathways	Glycolysis Pathway D (2)	23	10	0.435	1.62131e-07	3.72698e-05		avb3_integrin_pathway	PID	Integrins in angiogenesis	63	20	0.317	5.69554e-05	0.0206606		WP2446	Wikipathways	Retinoblastoma Gene in Cancer	89	39
R-HSA-69242	Reactome	S Phase	103	17	0.165	2.33532e-09	2.42145e-07		R-HSA-5693532	Reactome	DNA Double-Strand Break Repair	169	53	0.317	1.32593e-22	2.96124e-20		R-HSA-422475	Reactome	Axon guidance	358	82	0.23	1.62937e-05	0.00542943		WP2446	Wikipathways	Retinoblastoma Gene in Cancer	89	19	0.213	3.41591e-07	6.97985e-05		R-HSA-76005	Reactome	Response to elevated platelet cytosolic Ca2+	134	33	0.246	9.9158e-05	0.0286045		R-HSA-69002	Reactome	DNA Replication Pre-Initiation	37	22
R-HSA-69002	Reactome	DNA Replication Pre-Initiation	37	11	0.297	2.38459e-09	2.42145e-07		R-HSA-5685942	Reactome	HDR through Homologous Recombination (HRR)	69	34	0.5	2.20297e-22	4.42798e-20		path:hsa04360	KEGG	Axon guidance - Homo sapiens (human)	175	47	0.269	1.86225e-05	0.00558488		R-HSA-8948216	Reactome	Collagen chain trimerization	44	13	0.295	4.73866e-07	8.03547e-05		R-HSA-114608	Reactome	Platelet degranulation	129	32	0.248	0.000108425	0.0286045		R-HSA-68874	Reactome	M/G1 Transition	37	22
R-HSA-68874	Reactome	M/G1 Transition	37	11	0.297	2.38459e-09	2.42145e-07		R-HSA-68882	Reactome	Mitotic Anaphase	140	48	0.343	3.27103e-22	5.47897e-20		R-HSA-8948216	Reactome	Collagen chain trimerization	44	18	0.409	2.10172e-05	0.00573006		WP1858	Wikipathways	Mitotic G1-G1-S phases	20	9	0.45	4.80643e-07	8.03547e-05		path:hsa04142	KEGG	Lysosome - Homo sapiens (human)	123	31	0.252	0.000100663	0.0286045		R-HSA-69206	Reactome	G1/S Transition	76	34
R-HSA-453279	Reactome	Mitotic G1-G1/S phases	104	17	0.163	2.72325e-09	2.5349e-07		R-HSA-69190	Reactome	DNA strand elongation	32	24	0.75	3.24061e-22	5.47897e-20		R-HSA-5682910	Reactome	LGI-ADAM interactions	14	9	0.643	3.10934e-05	0.00777075		WP534	Wikipathways	Glycolysis and Gluconeogenesis	45	13	0.289	6.32677e-07	9.69578e-05		R-HSA-1650814	Reactome	Collagen biosynthesis and modifying enzymes	68	20	0.294	0.000186036	0.0436126		R-HSA-453279	Reactome	Mitotic G1-G1/S phases	104	41
R-HSA-69206	Reactome	G1/S Transition	76	14	0.184	1.43099e-08	1.22955e-06		R-HSA-2555396	Reactome	Mitotic Metaphase and Anaphase	141	48	0.34	4.64881e-22	7.18778e-20		WP2446	Wikipathways	Retinoblastoma Gene in Cancer	89	28	0.315	4.5387e-05	0.00972254		None	INOH	CD4 T cell receptor signaling-JNK cascade	55	14	0.255	1.2852e-06	0.000171859		integrin3_pathway	PID	Beta3 integrin cell surface interactions	44	15	0.341	0.00019537	0.0436126		WP1858	Wikipathways	Mitotic G1-G1-S phases	20	15
path:hsa03030	KEGG	DNA replication - Homo sapiens (human)	36	10	0.278	2.68575e-08	1.99999e-06		R-HSA-2500257	Reactome	Resolution of Sister Chromatid Cohesion	109	42	0.385	7.68289e-22	1.10304e-19		R-HSA-69306	Reactome	DNA Replication	80	26	0.325	4.51576e-05	0.00972254		R-HSA-539107	Reactome	Activation of E2F1 target genes at G1/S	17	8	0.471	1.40178e-06	0.000171859		R-HSA-2682334	Reactome	EPH-Ephrin signaling	74	21	0.284	0.000225794	0.0461777		R-HSA-69620	Reactome	Cell Cycle Checkpoints	250	75
WP1858	Wikipathways	Mitotic G1-G1-S phases	20	8	0.4	2.65583e-08	1.99999e-06		R-HSA-69306	Reactome	DNA Replication	80	36	0.45	1.22475e-21	1.64116e-19		path:hsa04512	KEGG	ECM-receptor interaction - Homo sapiens (human)	82	26	0.317	7.23561e-05	0.0144664		R-HSA-69205	Reactome	G1/S-Specific Transcription	17	8	0.471	1.40178e-06	0.000171859		WP696	Wikipathways	Benzo(a)pyrene metabolism	9	6	0.667	0.000238685	0.0461777		R-HSA-69190	Reactome	DNA strand elongation	32	19
R-HSA-174417	Reactome	Telomere C-strand (Lagging Strand) Synthesis	24	8	0.333	1.40928e-07	9.8385e-06		R-HSA-69239	Reactome	Synthesis of DNA	75	34	0.453	1.23465e-20	1.54087e-18		R-HSA-71387	Reactome	Metabolism of carbohydrates	264	62	0.236	7.72866e-05	0.0144864		integrin1_pathway	PID	Beta1 integrin cell surface interactions	66	15	0.227	2.55297e-06	0.000276171		WP2880	Wikipathways	Glucocorticoid Receptor Pathway	71	20	0.282	0.000351687	0.0637873		R-HSA-5693554	Reactome	Resolution of D-loop Structures through Synthesis-Dependent Strand Annealing (SDSA)	27	17
R-HSA-73886	Reactome	Chromosome Maintenance	112	15	0.135	3.18983e-07	1.97946e-05		WP466	Wikipathways	DNA Replication	42	26	0.619	1.30323e-20	1.54087e-18		path:hsa04020	KEGG	Calcium signaling pathway - Homo sapiens (human)	186	47	0.254	8.42947e-05	0.0148706		WP3614	Wikipathways	Photodynamic therapy-induced HIF-1 survival signaling	36	11	0.306	2.51735e-06	0.000276171		nthipathway	BioCarta	nfkb activation by nontypeable hemophilus influenzae	29	11	0.379	0.000488903	0.0834585		path:hsa03030	KEGG	DNA replication - Homo sapiens (human)	36	20
R-HSA-176974	Reactome	Unwinding of DNA	12	6	0.5	3.15468e-07	1.97946e-05		R-HSA-2467813	Reactome	Separation of Sister Chromatids	129	44	0.341	2.32766e-20	2.59922e-18		R-HSA-69239	Reactome	Synthesis of DNA	75	24	0.32	0.000115208	0.017541		None	INOH	Glycolysis Gluconeogenesis	46	12	0.267	4.34914e-06	0.000444337		WP1835	Wikipathways	Interferon alpha-beta signaling	21	9	0.429	0.000559296	0.0901709		path:hsa04110	KEGG	Cell cycle - Homo sapiens (human)	124	44
R-HSA-8978934	Reactome	Metabolism of cofactors	19	7	0.368	3.99102e-07	2.3463e-05		fanconi_pathway	PID	Fanconi anemia pathway	46	26	0.565	3.38635e-19	3.5824e-17		None	INOH	Glycolysis Gluconeogenesis	46	17	0.378	0.000116979	0.017541		path:hsa04066	KEGG	HIF-1 signaling pathway - Homo sapiens (human)	100	18	0.18	9.10372e-06	0.000837087		None	INOH	Integrin	124	29	0.234	0.000640237	0.0977877		R-HSA-176187	Reactome	Activation of ATR in response to replication stress	37	20
R-HSA-176187	Reactome	Activation of ATR in response to replication stress	37	9	0.243	4.73776e-07	2.64604e-05		R-HSA-5693538	Reactome	Homology Directed Repair	141	44	0.317	6.41933e-19	6.45142e-17		R-HSA-419037	Reactome	NCAM1 interactions	37	15	0.405	0.000115262	0.017541		R-HSA-2022090	Reactome	Assembly of collagen fibrils and other multimeric structures	48	12	0.25	9.02685e-06	0.000837087		Pathway_EGFR1	NetPath	EGFR1	457	81	0.178	0.000737413	0.106999		path:hsa03440	KEGG	Homologous recombination - Homo sapiens (human)	41	21
R-HSA-69186	Reactome	Lagging Strand Synthesis	20	7	0.35	5.99702e-07	3.18984e-05		R-HSA-6804756	Reactome	Regulation of TP53 Activity through Phosphorylation	93	35	0.376	5.02386e-18	4.80855e-16		path:hsa03460	KEGG	Fanconi anemia pathway - Homo sapiens (human)	54	19	0.352	0.000143902	0.0205505		R-HSA-70263	Reactome	Gluconeogenesis	35	10	0.294	1.0606e-05	0.000928785		R-HSA-422475	Reactome	Axon guidance	358	66	0.185	0.000813515	0.107704		mcmpathway	BioCarta	cdk regulation of dna replication	18	13
R-HSA-180786	Reactome	Extension of Telomeres	30	8	0.267	9.71917e-07	4.20527e-05		R-HSA-69481	Reactome	G2/M Checkpoints	120	39	0.328	1.67984e-17	1.40687e-15		R-HSA-70263	Reactome	Gluconeogenesis	35	14	0.412	0.000159261	0.0217101		R-HSA-68877	Reactome	Mitotic Prometaphase	186	26	0.14	1.36153e-05	0.00108863		R-HSA-8874081	Reactome	MET activates PTK2 signaling	18	8	0.444	0.000853614	0.107704		WP179	Wikipathways	Cell Cycle	120	42
R-HSA-174411	Reactome	Polymerase switching on the C-strand of the telomere	14	6	0.429	9.78845e-07	4.20527e-05		R-HSA-141444	Reactome	Amplification of signal from unattached kinetochores via a MAD2 inhibitory signal	96	35	0.365	1.64149e-17	1.40687e-15		path:hsa04015	KEGG	Rap1 signaling pathway - Homo sapiens (human)	206	50	0.243	0.000173967	0.0217985		R-HSA-69239	Reactome	Synthesis of DNA	75	15	0.2	1.35688e-05	0.00108863		mcmpathway	BioCarta	cdk regulation of dna replication	18	8	0.444	0.000853614	0.107704		R-HSA-5693579	Reactome	Homologous DNA Pairing and Strand Exchange	42	21
R-HSA-69091	Reactome	Polymerase switching	14	6	0.429	9.78845e-07	4.20527e-05		R-HSA-141424	Reactome	Amplification of signal from the kinetochores	96	35	0.365	1.64149e-17	1.40687e-15		R-HSA-375165	Reactome	NCAM signaling for neurite out-growth	59	20	0.339	0.000174446	0.0217985		None	INOH	Integrin	124	20	0.161	1.63019e-05	0.00119917		R-HSA-1474228	Reactome	Degradation of the extracellular matrix	105	25	0.238	0.00111768	0.115423		R-HSA-539107	Reactome	Activation of E2F1 target genes at G1/S	17	12
R-HSA-69109	Reactome	Leading Strand Synthesis	14	6	0.429	9.78845e-07	4.20527e-05		path:hsa03030	KEGG	DNA replication - Homo sapiens (human)	36	22	0.611	1.85098e-17	1.48819e-15		WP45	Wikipathways	G1 to S cell cycle control	64	21	0.328	0.000204069	0.0244801		R-HSA-453279	Reactome	Mitotic G1-G1/S phases	104	18	0.173	1.59807e-05	0.00119917		WP15	Wikipathways	Selenium Micronutrient Network	83	21	0.253	0.00119549	0.115423		R-HSA-69205	Reactome	G1/S-Specific Transcription	17	12
R-HSA-69166	Reactome	Removal of the Flap Intermediate	14	6	0.429	9.78845e-07	4.20527e-05		R-HSA-69206	Reactome	G1/S Transition	76	31	0.408	2.66686e-17	2.06169e-15		R-HSA-5173214	Reactome	O-glycosylation of TSR domain-containing proteins	39	15	0.385	0.000231687	0.0257345		WP4018	Wikipathways	Pathways in clear cell renal cell carcinoma	86	16	0.186	1.84599e-05	0.00126108		path:hsa04512	KEGG	ECM-receptor interaction - Homo sapiens (human)	82	21	0.256	0.00101092	0.115423		R-HSA-68867	Reactome	Assembly of the pre-replicative complex	20	13
hif1_tfpathway	PID	HIF-1-alpha transcription factor network	66	11	0.167	1.47623e-06	6.1072e-05		R-HSA-5693567	Reactome	HDR through Homologous Recombination (HR) or Single Strand Annealing (SSA)	135	41	0.308	2.99577e-17	2.23019e-15		R-HSA-1442490	Reactome	Collagen degradation	35	14	0.4	0.000229818	0.0257345		R-HSA-5685942	Reactome	HDR through Homologous Recombination (HRR)	69	14	0.206	1.85151e-05	0.00126108		R-HSA-8875878	Reactome	MET promotes cell motility	27	10	0.37	0.00109306	0.115423		R-HSA-68949	Reactome	Orc1 removal from chromatin	26	15
R-HSA-69183	Reactome	Processive synthesis on the lagging strand	15	6	0.4	1.59407e-06	6.35919e-05		R-HSA-74160	Reactome	Gene expression (Transcription)	1373	172	0.126	3.2728e-17	2.3494e-15		PWY66-400	HumanCyc	glycolysis	25	11	0.458	0.000261813	0.0280421		WP2456	Wikipathways	HIF1A and PPARG regulation of glycolysis	8	5	0.625	2.59491e-05	0.0017043		Di-unsaturated fatty acid beta-oxidation	EHMN	Di-unsaturated fatty acid beta-oxidation	23	9	0.391	0.00122878	0.115423		R-HSA-72306	Reactome	tRNA processing	103	36
R-HSA-69620	Reactome	Cell Cycle Checkpoints	250	21	0.084	4.5795e-06	0.00017639		R-HSA-453279	Reactome	Mitotic G1-G1/S phases	104	36	0.346	3.97815e-17	2.75727e-15		p38gammadeltapathway	PID	Signaling mediated by p38-gamma and p38-delta	12	7	0.636	0.000279733	0.0289283		R-HSA-69306	Reactome	DNA Replication	80	15	0.188	3.04451e-05	0.00193064		R-HSA-3000157	Reactome	Laminin interactions	23	9	0.391	0.00122878	0.115423		R-HSA-5693616	Reactome	Presynaptic phase of homologous DNA pairing and strand exchange	39	19
R-HSA-174430	Reactome	Telomere C-strand synthesis initiation	8	4	0.5	3.47761e-05	0.00125306		R-HSA-5693579	Reactome	Homologous DNA Pairing and Strand Exchange	42	23	0.548	1.03195e-16	6.91404e-15		R-HSA-2022090	Reactome	Assembly of collagen fibrils and other multimeric structures	48	17	0.354	0.000290805	0.0290708		WP3804	Wikipathways	TP53 Regulates Transcription of Cell Cycle Genes	13	6	0.462	3.6177e-05	0.00221765		R-HSA-3928664	Reactome	Ephrin signaling	19	8	0.421	0.00131252	0.115423		WP45	Wikipathways	G1 to S cell cycle control	64	26
R-HSA-68952	Reactome	DNA replication initiation	8	4	0.5	3.47761e-05	0.00125306		WP1858	Wikipathways	Mitotic G1-G1-S phases	20	16	0.8	5.5819e-16	3.61923e-14		path:hsa05200	KEGG	Pathways in cancer - Homo sapiens (human)	526	106	0.202	0.000321534	0.0305197		WP45	Wikipathways	G1 to S cell cycle control	64	13	0.203	4.25965e-05	0.00237379		PWY66-391	HumanCyc	fatty acid &beta;-oxidation (peroxisome)	19	8	0.421	0.00131252	0.115423		R-HSA-5685942	Reactome	HDR through Homologous Recombination (HRR)	69	27
WP3614	Wikipathways	Photodynamic therapy-induced HIF-1 survival signaling	36	7	0.194	4.4342e-05	0.00154781		R-HSA-68962	Reactome	Activation of the pre-replicative complex	33	20	0.606	6.9336e-16	4.35517e-14		path:hsa03030	KEGG	DNA replication - Homo sapiens (human)	36	14	0.389	0.000325652	0.0305197		PWY66-407	HumanCyc	superpathway of conversion of glucose to acetyl CoA and entry into the TCA cycle	48	11	0.234	4.15591e-05	0.00237379		WP3969	Wikipathways	H19 action Rb-E2F1 signaling and CDK-Beta-catenin activity	15	7	0.467	0.00128232	0.115423		R-HSA-5693568	Reactome	Resolution of D-loop Structures through Holliday Junction Intermediates	34	17
nfat_tfpathway	PID	Calcineurin-regulated NFAT-dependent transcription in lymphocytes	49	8	0.163	4.76649e-05	0.00161338		R-HSA-69618	Reactome	Mitotic Spindle Checkpoint	113	36	0.319	8.20714e-16	4.70005e-14		PWY-7455	HumanCyc	allopregnanolone biosynthesis	6	5	0.833	0.000359008	0.0326262		PWY66-399	HumanCyc	gluconeogenesis	26	8	0.32	4.18277e-05	0.00237379		integrin4_pathway	PID	Alpha6 beta4 integrin-ligand interactions	11	6	0.545	0.00104727	0.115423		R-HSA-174417	Reactome	Telomere C-strand (Lagging Strand) Synthesis	24	14
WP45	Wikipathways	G1 to S cell cycle control	64	9	0.141	5.48579e-05	0.00180224		atr_pathway	PID	ATR signaling pathway	37	21	0.568	8.41799e-16	4.70005e-14		path:hsa05165	KEGG	Human papillomavirus infection - Homo sapiens (human)	339	73	0.215	0.000385244	0.0339808		R-HSA-69242	Reactome	S Phase	103	17	0.165	5.13266e-05	0.00277616		path:hsa05200	KEGG	Pathways in cancer - Homo sapiens (human)	526	90	0.171	0.00139914	0.116265		R-HSA-69481	Reactome	G2/M Checkpoints	120	39
R-HSA-539107	Reactome	Activation of E2F1 target genes at G1/S	17	5	0.294	6.89289e-05	0.00213871		R-HSA-69002	Reactome	DNA Replication Pre-Initiation	37	21	0.568	8.41799e-16	4.70005e-14		R-HSA-216083	Reactome	Integrin cell surface interactions	67	21	0.313	0.000414524	0.0348447		e2f_pathway	PID	E2F transcription factor network	75	14	0.187	5.86103e-05	0.00307955		WP2884	Wikipathways	NRF2 pathway	142	31	0.218	0.00143672	0.116265		e2f_pathway	PID	E2F transcription factor network	75	28
R-HSA-69205	Reactome	G1/S-Specific Transcription	17	5	0.294	6.89289e-05	0.00213871		R-HSA-68874	Reactome	M/G1 Transition	37	21	0.568	8.41799e-16	4.70005e-14		R-HSA-176187	Reactome	Activation of ATR in response to replication stress	37	14	0.378	0.000453715	0.0348447		R-HSA-6804116	Reactome	TP53 Regulates Transcription of Genes Involved in G1 Cell Cycle Arrest	14	6	0.429	6.03264e-05	0.00308168		ecadherin_stabilization_pathway	PID	Stabilization and expansion of the E-cadherin adherens junction	42	13	0.31	0.0014423	0.116265		R-HSA-5693537	Reactome	Resolution of D-Loop Structures	36	17
R-HSA-157579	Reactome	Telomere Maintenance	84	10	0.12	8.24368e-05	0.0024887		R-HSA-3700989	Reactome	Transcriptional Regulation by TP53	374	70	0.189	1.39816e-15	7.59543e-14		R-HSA-68962	Reactome	Activation of the pre-replicative complex	33	13	0.394	0.000457122	0.0348447		R-HSA-71387	Reactome	Metabolism of carbohydrates	264	31	0.118	6.52882e-05	0.003245		Omega-6 fatty acid metabolism	EHMN	Omega-6 fatty acid metabolism	28	10	0.357	0.00151024	0.118452		R-HSA-69052	Reactome	Switching of origins to a post-replicative state	46	20
WP4022	Wikipathways	Pyrimidine metabolism	84	10	0.119	9.13502e-05	0.00268522		R-HSA-5663220	Reactome	RHO GTPases Activate Formins	123	37	0.301	2.60655e-15	1.37873e-13		integrin5_pathway	PID	Beta5 beta6 beta7 and beta8 integrin cell surface interactions	18	9	0.5	0.000431892	0.0348447		R-HSA-69206	Reactome	G1/S Transition	76	14	0.184	6.82211e-05	0.00330154		path:hsa04350	KEGG	TGF-beta signaling pathway - Homo sapiens (human)	85	21	0.247	0.00165234	0.126186		R-HSA-73894	Reactome	DNA Repair	320	80
R-HSA-110314	Reactome	Recognition of DNA damage by PCNA-containing replication complex	31	6	0.194	0.000162136	0.00464373		R-HSA-5693537	Reactome	Resolution of D-Loop Structures	36	20	0.571	3.45343e-15	1.77985e-13		mcmpathway	BioCarta	cdk regulation of dna replication	18	9	0.5	0.000431892	0.0348447		WP466	Wikipathways	DNA Replication	42	10	0.238	7.92959e-05	0.00373911		path:hsa04510	KEGG	Focal adhesion - Homo sapiens (human)	199	40	0.201	0.0017499	0.129227		R-HSA-74160	Reactome	Gene expression (Transcription)	1373	272
R-HSA-68877	Reactome	Mitotic Prometaphase	186	15	0.081	0.000174819	0.00488183		R-HSA-5693616	Reactome	Presynaptic phase of homologous DNA pairing and strand exchange	39	21	0.538	3.58289e-15	1.8004e-13		R-HSA-8941237	Reactome	Invadopodia formation	4	4	1	0.000464751	0.0348447		path:hsa00010	KEGG	Glycolysis / Gluconeogenesis - Homo sapiens (human)	68	13	0.191	8.27599e-05	0.00380489		path:hsa05418	KEGG	Fluid shear stress and atherosclerosis - Homo sapiens (human)	139	30	0.216	0.00204839	0.129227		Pyrimidine metabolism	EHMN	Pyrimidine metabolism	136	41
R-HSA-5656169	Reactome	Termination of translesion DNA synthesis	32	6	0.188	0.00019502	0.0051866		R-HSA-5633007	Reactome	Regulation of TP53 Activity	162	42	0.259	1.14739e-14	5.62499e-13		R-HSA-6803207	Reactome	TP53 Regulates Transcription of Caspase Activators and Caspases	12	7	0.583	0.00058613	0.0418525		path:hsa04145	KEGG	Phagosome - Homo sapiens (human)	152	21	0.139	9.68843e-05	0.00395934		R-HSA-373755	Reactome	Semaphorin interactions	64	17	0.266	0.00193284	0.129227		R-HSA-68689	Reactome	CDC6 association with the ORC:origin complex	8	7
SMP00065	SMPDB	Ubiquinone Biosynthesis	5	3	0.6	0.00019254	0.0051866		R-HSA-5693568	Reactome	Resolution of D-loop Structures through Holliday Junction Intermediates	34	19	0.576	1.41442e-14	6.76902e-13		R-HSA-176974	Reactome	Unwinding of DNA	12	7	0.583	0.00058613	0.0418525		R-HSA-5693537	Reactome	Resolution of D-Loop Structures	36	9	0.257	9.48216e-05	0.00395934		None	INOH	TGF-beta signaling TAK1	20	8	0.4	0.00194779	0.129227		R-HSA-68877	Reactome	Mitotic Prometaphase	186	52
R-HSA-5651801	Reactome	PCNA-Dependent Long Patch Base Excision Repair	21	5	0.238	0.000207195	0.00538225		R-HSA-176187	Reactome	Activation of ATR in response to replication stress	37	20	0.541	1.48649e-14	6.94846e-13		R-HSA-112315	Reactome	Transmission across Chemical Synapses	224	51	0.229	0.000682556	0.0476043		SMP00531	SMPDB	Glycogenosis, Type VII. Tarui disease	15	6	0.4	9.58113e-05	0.00395934		WP3678	Wikipathways	Amplification and Expansion of Oncogenic Pathways as Metastatic Traits	16	7	0.438	0.00203309	0.129227		R-HSA-2500257	Reactome	Resolution of Sister Chromatid Cohesion	109	35
R-HSA-141444	Reactome	Amplification of signal from unattached kinetochores via a MAD2 inhibitory signal	96	10	0.104	0.000279646	0.00694143		R-HSA-174417	Reactome	Telomere C-strand (Lagging Strand) Synthesis	24	16	0.667	6.55864e-14	2.99611e-12		None	INOH	Integrin	124	32	0.258	0.000807234	0.0550204		SMP00572	SMPDB	Fanconi-bickel syndrome	15	6	0.4	9.58113e-05	0.00395934		integrin7_pathway	PID	AlphaE beta7 integrin cell surface interactions	3	3	1	0.00200407	0.129227		R-HSA-113510	Reactome	E2F mediated regulation of DNA replication	22	12
R-HSA-141424	Reactome	Amplification of signal from the kinetochores	96	10	0.104	0.000279646	0.00694143		R-HSA-5685938	Reactome	HDR through Single Strand Annealing (SSA)	37	19	0.514	2.35961e-13	1.05396e-11		WP4277	Wikipathways	Glycolysis Pathway D (2)	23	10	0.435	0.00083546	0.0556788		SMP00040	SMPDB	Glycolysis	15	6	0.4	9.58113e-05	0.00395934		PWY-5453	HumanCyc	methylglyoxal degradation III	3	3	1	0.00200407	0.129227		R-HSA-5693532	Reactome	DNA Double-Strand Break Repair	169	47
R-HSA-73893	Reactome	DNA Damage Bypass	49	7	0.143	0.000336738	0.00817687		R-HSA-180786	Reactome	Extension of Telomeres	30	17	0.567	5.10474e-13	2.23055e-11		WP306	Wikipathways	Focal Adhesion	198	46	0.232	0.000858828	0.0559919		path:hsa05323	KEGG	Rheumatoid arthritis - Homo sapiens (human)	90	15	0.169	0.000109712	0.00437989		R-HSA-6806664	Reactome	Metabolism of vitamin K	3	3	1	0.00200407	0.129227		R-HSA-174411	Reactome	Polymerase switching on the C-strand of the telomere	14	9
R-HSA-69481	Reactome	G2/M Checkpoints	120	11	0.092	0.000400708	0.00941637		path:hsa04110	KEGG	Cell cycle - Homo sapiens (human)	124	34	0.274	7.00703e-13	2.99662e-11		None	Signalink	EGF-Core	105	28	0.267	0.000966318	0.0616593		R-HSA-70326	Reactome	Glucose metabolism	91	15	0.167	0.000125	0.00437989		path:hsa05222	KEGG	Small cell lung cancer - Homo sapiens (human)	93	22	0.237	0.0023537	0.142301		R-HSA-69091	Reactome	Polymerase switching	14	9
R-HSA-110373	Reactome	Resolution of AP sites via the multiple-nucleotide patch replacement pathway	24	5	0.208	0.000404643	0.00941637		R-HSA-73857	Reactome	RNA Polymerase II Transcription	1236	147	0.12	7.97987e-13	3.34157e-11		WP98	Wikipathways	Prostaglandin Synthesis and Regulation	44	15	0.341	0.00103014	0.0643622		R-HSA-70171	Reactome	Glycolysis	71	13	0.186	0.000112972	0.00437989		upa_upar_pathway	PID	Urokinase-type plasminogen activator (uPA) and uPAR-mediated signaling	44	13	0.295	0.00230523	0.142301		R-HSA-69109	Reactome	Leading Strand Synthesis	14	9
path:hsa00240	KEGG	Pyrimidine metabolism - Homo sapiens (human)	101	10	0.099	0.000422435	0.00962978		R-HSA-69186	Reactome	Lagging Strand Synthesis	20	14	0.7	9.02225e-13	3.70096e-11		WP2064	Wikipathways	Neural Crest Differentiation	101	27	0.267	0.00113355	0.0679901		SMP00581	SMPDB	Glycogenosis, Type IA. Von gierke disease	22	7	0.318	0.000133373	0.00437989		integrin_a9b1_pathway	PID	Alpha9 beta1 integrin signaling events	25	9	0.36	0.00242949	0.143885		R-HSA-69186	Reactome	Lagging Strand Synthesis	20	11
R-HSA-73894	Reactome	DNA Repair	320	20	0.063	0.000438699	0.00971025		R-HSA-5693554	Reactome	Resolution of D-loop Structures through Synthesis-Dependent Strand Annealing (SDSA)	27	16	0.593	9.5957e-13	3.85747e-11		R-HSA-68867	Reactome	Assembly of the pre-replicative complex	20	9	0.45	0.00113013	0.0679901		SMP00574	SMPDB	Glycogenosis, Type IC	22	7	0.318	0.000133373	0.00437989		WP2877	Wikipathways	Vitamin D Receptor Pathway	184	37	0.201	0.0025285	0.144817		R-HSA-113507	Reactome	E2F-enabled inhibition of pre-replication complex formation	9	7
R-HSA-68882	Reactome	Mitotic Anaphase	140	12	0.086	0.000443351	0.00971025		path:hsa03460	KEGG	Fanconi anemia pathway - Homo sapiens (human)	54	22	0.407	1.18881e-12	4.68529e-11		R-HSA-2022854	Reactome	Keratan sulfate biosynthesis	28	11	0.393	0.00128013	0.0752765		SMP00374	SMPDB	Glycogen Storage Disease Type 1A (GSD1A) or Von Gierke Disease	22	7	0.318	0.000133373	0.00437989		R-HSA-1500931	Reactome	Cell-Cell communication	124	27	0.22	0.00259492	0.144817		R-HSA-5685938	Reactome	HDR through Single Strand Annealing (SSA)	37	16
R-HSA-2555396	Reactome	Mitotic Metaphase and Anaphase	141	12	0.085	0.000472981	0.0101248		WP179	Wikipathways	Cell Cycle	120	32	0.267	7.58713e-12	2.93272e-10		WP534	Wikipathways	Glycolysis and Gluconeogenesis	45	15	0.333	0.00133825	0.0771812		SMP00563	SMPDB	Triosephosphate isomerase	22	7	0.318	0.000133373	0.00437989		R-HSA-2142688	Reactome	Synthesis of 5-eicosatetraenoic acids	9	5	0.556	0.00257643	0.144817		R-HSA-180786	Reactome	Extension of Telomeres	30	14
R-HSA-5685942	Reactome	HDR through Homologous Recombination (HRR)	69	8	0.118	0.000498534	0.0101248		WP45	Wikipathways	G1 to S cell cycle control	64	23	0.359	8.16697e-12	3.09729e-10		path:hsa04912	KEGG	GnRH signaling pathway - Homo sapiens (human)	93	25	0.269	0.00156024	0.0875436		SMP00562	SMPDB	Fructose-1,6-diphosphatase deficiency	22	7	0.318	0.000133373	0.00437989		Histidine metabolism	EHMN	Histidine metabolism	35	11	0.314	0.00287974	0.151945		R-HSA-5693538	Reactome	Homology Directed Repair	141	40
R-HSA-1538133	Reactome	G0 and Early G1	25	5	0.2	0.00049461	0.0101248		R-HSA-212436	Reactome	Generic Transcription Pathway	1107	132	0.12	1.17258e-11	4.3646e-10		R-HSA-69002	Reactome	DNA Replication Pre-Initiation	37	13	0.351	0.0016055	0.0875436		SMP00560	SMPDB	Phosphoenolpyruvate carboxykinase deficiency 1 (PEPCK1)	22	7	0.318	0.000133373	0.00437989		hif2pathway	PID	HIF-2-alpha transcription factor network	35	11	0.314	0.00287974	0.151945		R-HSA-6784531	Reactome	tRNA processing in the nucleus	57	21
R-HSA-5696397	Reactome	Gap-filling DNA repair synthesis and ligation in GG-NER	25	5	0.2	0.00049461	0.0101248		R-HSA-453274	Reactome	Mitotic G2-G2/M phases	139	34	0.245	2.32068e-11	8.48102e-10		R-HSA-68874	Reactome	M/G1 Transition	37	13	0.351	0.0016055	0.0875436		SMP00573	SMPDB	Glycogenosis, Type IB	22	7	0.318	0.000133373	0.00437989		R-HSA-5423646	Reactome	Aflatoxin activation and detoxification	22	8	0.381	0.00280225	0.151945		R-HSA-110373	Reactome	Resolution of AP sites via the multiple-nucleotide patch replacement pathway	24	12
R-HSA-5663220	Reactome	RHO GTPases Activate Formins	123	11	0.089	0.000531837	0.0106082		R-HSA-73886	Reactome	Chromosome Maintenance	112	30	0.27	2.37458e-11	8.52305e-10		R-HSA-1638074	Reactome	Keratan sulfate/keratin metabolism	33	12	0.364	0.00171685	0.0903303		SMP00128	SMPDB	Gluconeogenesis	22	7	0.318	0.000133373	0.00437989		path:hsa00910	KEGG	Nitrogen metabolism - Homo sapiens (human)	17	7	0.412	0.00308326	0.154269		R-HSA-176974	Reactome	Unwinding of DNA	12	8
R-HSA-110313	Reactome	Translesion synthesis by Y family DNA polymerases bypasses lesions on DNA template	39	6	0.154	0.000598043	0.0115327		R-HSA-539107	Reactome	Activation of E2F1 target genes at G1/S	17	12	0.706	3.51145e-11	1.16545e-09		R-HSA-4085001	Reactome	Sialic acid metabolism	33	12	0.364	0.00171685	0.0903303		R-HSA-69620	Reactome	Cell Cycle Checkpoints	250	29	0.116	0.000137573	0.00443853		actinypathway	BioCarta	y branching of actin filaments	17	7	0.412	0.00308326	0.154269		R-HSA-2555396	Reactome	Mitotic Metaphase and Anaphase	141	40
R-HSA-68949	Reactome	Orc1 removal from chromatin	26	5	0.192	0.000598832	0.0115327		R-HSA-69205	Reactome	G1/S-Specific Transcription	17	12	0.706	3.51145e-11	1.16545e-09		path:hsa05230	KEGG	Central carbon metabolism in cancer - Homo sapiens (human)	65	19	0.292	0.00193947	0.100284		WP1946	Wikipathways	Cori Cycle	16	6	0.375	0.00014609	0.00463205		R-HSA-68616	Reactome	Assembly of the ORC complex at the origin of replication	6	4	0.667	0.00306345	0.154269		R-HSA-141444	Reactome	Amplification of signal from unattached kinetochores via a MAD2 inhibitory signal	96	30
path:hsa03460	KEGG	Fanconi anemia pathway - Homo sapiens (human)	54	7	0.13	0.000617936	0.0116989		R-HSA-174411	Reactome	Polymerase switching on the C-strand of the telomere	14	11	0.786	3.53694e-11	1.16545e-09		R-HSA-1614517	Reactome	Sulfide oxidation to sulfate	5	4	0.8	0.00205111	0.104259		R-HSA-202427	Reactome	Phosphorylation of CD3 and TCR zeta chains	30	8	0.267	0.000176536	0.00550254		R-HSA-193704	Reactome	p75 NTR receptor-mediated signalling	99	22	0.229	0.00357829	0.173178		R-HSA-141424	Reactome	Amplification of signal from the kinetochores	96	30
PWY-5872	HumanCyc	ubiquinol-10 biosynthesis	7	3	0.429	0.000646942	0.0120439		R-HSA-69091	Reactome	Polymerase switching	14	11	0.786	3.53694e-11	1.16545e-09		R-HSA-1474228	Reactome	Degradation of the extracellular matrix	105	27	0.257	0.00210504	0.105217		R-HSA-389977	Reactome	Post-chaperonin tubulin folding pathway	23	7	0.304	0.000182559	0.00559543		nectin_pathway	PID	Nectin adhesion pathway	31	10	0.323	0.00358052	0.173178		Glycolysis and Gluconeogenesis	EHMN	Glycolysis and Gluconeogenesis	67	23
WP1946	Wikipathways	Cori Cycle	16	4	0.25	0.000760395	0.0136994		R-HSA-69109	Reactome	Leading Strand Synthesis	14	11	0.786	3.53694e-11	1.16545e-09		WP2858	Wikipathways	Ectoderm Differentiation	142	34	0.239	0.00226611	0.111411		path:hsa05230	KEGG	Central carbon metabolism in cancer - Homo sapiens (human)	65	12	0.185	0.000218087	0.0065748		Leukotriene metabolism	EHMN	Leukotriene metabolism	105	23	0.223	0.0041482	0.197345		R-HSA-2467813	Reactome	Separation of Sister Chromatids	129	37
R-HSA-1362277	Reactome	Transcription of E2F targets under negative control by DREAM complex	16	4	0.25	0.000760395	0.0136994		R-HSA-69275	Reactome	G2/M Transition	137	33	0.241	7.11728e-11	2.30738e-09		WP1815	Wikipathways	Factors involved in megakaryocyte development and platelet production	18	8	0.444	0.00235797	0.114057		R-HSA-69190	Reactome	DNA strand elongation	32	8	0.25	0.000287301	0.00852171		WP4018	Wikipathways	Pathways in clear cell renal cell carcinoma	86	20	0.233	0.00446897	0.200107		R-HSA-3108232	Reactome	SUMO E3 ligases SUMOylate target proteins	120	35
R-HSA-2500257	Reactome	Resolution of Sister Chromatid Cohesion	109	10	0.092	0.000773843	0.0137204		R-HSA-176974	Reactome	Unwinding of DNA	12	10	0.833	1.02935e-10	3.28411e-09		R-HSA-69206	Reactome	G1/S Transition	76	21	0.276	0.00248945	0.118506		p53downstreampathway	PID	Direct p53 effectors	143	19	0.134	0.000339922	0.00992247		PA152241951	PharmGKB	Celecoxib Pathway, Pharmacodynamics	58	15	0.259	0.00458714	0.200107		R-HSA-73886	Reactome	Chromosome Maintenance	112	33
R-HSA-68886	Reactome	M Phase	340	20	0.059	0.00101473	0.0173314		plk1_pathway	PID	PLK1 signaling events	44	18	0.409	1.25231e-10	3.93303e-09		reckpathway	BioCarta	inhibition of matrix metalloproteinases	8	5	0.625	0.00258633	0.121194		WP179	Wikipathways	Cell Cycle	120	17	0.142	0.000349579	0.0100449		R-HSA-3000171	Reactome	Non-integrin membrane-ECM interactions	42	12	0.286	0.00454633	0.200107		R-HSA-1538133	Reactome	G0 and Early G1	25	12
R-HSA-69618	Reactome	Mitotic Spindle Checkpoint	113	10	0.088	0.00102406	0.0173314		R-HSA-5693607	Reactome	Processing of DNA double-strand break ends	99	27	0.276	1.46852e-10	4.47231e-09		path:hsa04024	KEGG	cAMP signaling pathway - Homo sapiens (human)	199	44	0.221	0.0030614	0.139108		R-HSA-422475	Reactome	Axon guidance	358	36	0.101	0.000419048	0.0114398		None	INOH	Glutamate Glutamine metabolism	27	9	0.333	0.00441158	0.200107		R-HSA-68882	Reactome	Mitotic Anaphase	140	39
R-HSA-2142789	Reactome	Ubiquinol biosynthesis	8	3	0.375	0.00101424	0.0173314		atrbrcapathway	BioCarta	role of brca1 brca2 and atr in cancer susceptibility	22	13	0.591	1.44936e-10	4.47231e-09		path:hsa04510	KEGG	Focal adhesion - Homo sapiens (human)	199	44	0.221	0.0030614	0.139108		None	INOH	CD4 T cell receptor signaling-ERK cascade	42	9	0.214	0.000421639	0.0114398		integrin5_pathway	PID	Beta5 beta6 beta7 and beta8 integrin cell surface interactions	18	7	0.389	0.00450212	0.200107		R-HSA-2990846	Reactome	SUMOylation	126	36
mcmpathway	BioCarta	cdk regulation of dna replication	18	4	0.222	0.00122453	0.020415		WP2363	Wikipathways	Gastric Cancer Network 2	32	15	0.469	4.31095e-10	1.29329e-08		R-HSA-352238	Reactome	Breakdown of the nuclear lamina	3	3	1	0.00316743	0.141778		WP4290	Wikipathways	Metabolic reprogramming in colon cancer	42	9	0.214	0.000421639	0.0114398		R-HSA-418889	Reactome	Ligand-independent caspase activation via DCC	10	5	0.5	0.00461998	0.200107		Leukotriene metabolism	EHMN	Leukotriene metabolism	105	31
R-HSA-5693538	Reactome	Homology Directed Repair	141	11	0.079	0.00146644	0.0237393		R-HSA-195258	Reactome	RHO GTPase Effectors	301	51	0.17	5.74823e-10	1.69911e-08		R-HSA-69242	Reactome	S Phase	103	26	0.252	0.00331545	0.144209		R-HSA-389960	Reactome	Formation of tubulin folding intermediates by CCT/TriC	26	7	0.269	0.000423005	0.0114398		path:hsa04668	KEGG	TNF signaling pathway - Homo sapiens (human)	110	24	0.218	0.00472342	0.201579		R-HSA-5663220	Reactome	RHO GTPases Activate Formins	123	35
fanconi_pathway	PID	Fanconi anemia pathway	46	6	0.13	0.00146324	0.0237393		R-HSA-68867	Reactome	Assembly of the pre-replicative complex	20	12	0.6	5.91767e-10	1.72384e-08		path:hsa04721	KEGG	Synaptic vesicle cycle - Homo sapiens (human)	63	18	0.286	0.00331791	0.144209		R-HSA-6791312	Reactome	TP53 Regulates Transcription of Cell Cycle Genes	51	10	0.196	0.000436942	0.0116455		R-HSA-399955	Reactome	SEMA3A-Plexin repulsion signaling by inhibiting Integrin adhesion	14	6	0.429	0.00486231	0.204499		R-HSA-5693567	Reactome	HDR through Homologous Recombination (HR) or Single Strand Annealing (SSA)	135	37
path:hsa03410	KEGG	Base excision repair - Homo sapiens (human)	33	5	0.152	0.00184831	0.0288125		R-HSA-110373	Reactome	Resolution of AP sites via the multiple-nucleotide patch replacement pathway	24	13	0.542	6.4089e-10	1.84027e-08		R-HSA-1630316	Reactome	Glycosaminoglycan metabolism	119	29	0.244	0.0034917	0.145439		R-HSA-75205	Reactome	Dissolution of Fibrin Clot	13	5	0.385	0.000471538	0.012388		WP45	Wikipathways	G1 to S cell cycle control	64	16	0.25	0.00498273	0.20657		R-HSA-68886	Reactome	M Phase	340	78
R-HSA-68867	Reactome	Assembly of the pre-replicative complex	20	4	0.2	0.00185721	0.0288125		R-HSA-8854518	Reactome	AURKA Activation by TPX2	72	22	0.306	8.5369e-10	2.41678e-08		R-HSA-5685942	Reactome	HDR through Homologous Recombination (HRR)	69	19	0.279	0.00341339	0.145439		path:hsa04110	KEGG	Cell cycle - Homo sapiens (human)	124	17	0.137	0.000516117	0.0133682		R-HSA-909733	Reactome	Interferon alpha/beta signaling	70	17	0.243	0.00530218	0.216021		R-HSA-174430	Reactome	Telomere C-strand synthesis initiation	8	6
WP4206	Wikipathways	Hereditary leiomyomatosis and renal cell carcinoma pathway	20	4	0.2	0.00185721	0.0288125		bard1pathway	PID	BARD1 signaling events	29	14	0.483	1.01915e-09	2.84512e-08		R-HSA-6806667	Reactome	Metabolism of fat-soluble vitamins	49	15	0.306	0.00344511	0.145439		R-HSA-202430	Reactome	Translocation of ZAP-70 to Immunological synapse	27	7	0.259	0.000543853	0.0138909		hedgehog_2pathway	PID	Signaling events mediated by the Hedgehog family	23	8	0.348	0.00535959	0.216021		R-HSA-68952	Reactome	DNA replication initiation	8	6
R-HSA-5693532	Reactome	DNA Double-Strand Break Repair	169	12	0.072	0.00207458	0.0310796		R-HSA-69473	Reactome	G2/M DNA damage checkpoint	96	25	0.263	2.01954e-09	5.43482e-08		caspasepathway	BioCarta	caspase cascade in apoptosis	23	9	0.391	0.00363253	0.147216		WP2359	Wikipathways	Parkin-Ubiquitin Proteasomal System pathway	73	12	0.164	0.000661596	0.0166668		R-HSA-193648	Reactome	NRAGE signals death through JNK	61	15	0.254	0.00544949	0.216636		R-HSA-69166	Reactome	Removal of the Flap Intermediate	14	8
R-HSA-1474151	Reactome	Tetrahydrobiopterin (BH4) synthesis, recycling, salvage and regulation	10	3	0.3	0.00208681	0.0310796		e2f_pathway	PID	E2F transcription factor network	75	22	0.293	2.02792e-09	5.43482e-08		R-HSA-3000157	Reactome	Laminin interactions	23	9	0.391	0.00363253	0.147216		WP306	Wikipathways	Focal Adhesion	198	23	0.116	0.000679847	0.0168951		R-HSA-204998	Reactome	Cell death signalling via NRAGE, NRIF and NADE	78	18	0.237	0.0055521	0.217732		R-HSA-68827	Reactome	CDT1 association with the CDC6:ORC:origin complex	14	8
R-HSA-174437	Reactome	Removal of the Flap Intermediate from the C-strand	10	3	0.3	0.00208681	0.0310796		R-HSA-6783310	Reactome	Fanconi Anemia Pathway	41	16	0.4	2.01566e-09	5.43482e-08		R-HSA-453279	Reactome	Mitotic G1-G1/S phases	104	26	0.25	0.00381653	0.15261		path:hsa03460	KEGG	Fanconi anemia pathway - Homo sapiens (human)	54	10	0.185	0.00070355	0.017251		R-HSA-446728	Reactome	Cell junction organization	89	20	0.227	0.00587257	0.226257		R-HSA-68616	Reactome	Assembly of the ORC complex at the origin of replication	6	5
R-HSA-2467813	Reactome	Separation of Sister Chromatids	129	10	0.078	0.00276803	0.0392592		R-HSA-68949	Reactome	Orc1 removal from chromatin	26	13	0.5	2.35325e-09	6.22373e-08		WP4172	Wikipathways	PI3K-Akt Signaling Pathway	340	68	0.201	0.00399099	0.155441		path:hsa04510	KEGG	Focal adhesion - Homo sapiens (human)	199	23	0.116	0.000729337	0.017648		R-HSA-186797	Reactome	Signaling by PDGF	54	14	0.259	0.00592542	0.226257		R-HSA-69618	Reactome	Mitotic Spindle Checkpoint	113	32
R-HSA-113510	Reactome	E2F mediated regulation of DNA replication	22	4	0.182	0.00268617	0.0392592		path:hsa03440	KEGG	Homologous recombination - Homo sapiens (human)	41	16	0.39	3.10132e-09	8.09566e-08		R-HSA-1566948	Reactome	Elastic fibre formation	36	12	0.333	0.0039649	0.155441		R-HSA-373755	Reactome	Semaphorin interactions	64	11	0.172	0.000747173	0.0178448		R-HSA-556833	Reactome	Metabolism of lipids	664	105	0.159	0.00610699	0.230162		R-HSA-70326	Reactome	Glucose metabolism	91	27
R-HSA-425561	Reactome	Sodium/Calcium exchangers	11	3	0.273	0.00281176	0.0392592		path:hsa03430	KEGG	Mismatch repair - Homo sapiens (human)	23	12	0.522	5.2592e-09	1.35526e-07		path:hsa05110	KEGG	Vibrio cholerae infection - Homo sapiens (human)	50	15	0.3	0.00426579	0.164014		path:hsa05130	KEGG	Pathogenic Escherichia coli infection - Homo sapiens (human)	55	10	0.182	0.000817697	0.0191705		WP4432	Wikipathways	ESR-mediated signaling	19	7	0.368	0.00636272	0.230546		WP1835	Wikipathways	Interferon alpha-beta signaling	21	10
path:hsa00130	KEGG	Ubiquinone and other terpenoid-quinone biosynthesis - Homo sapiens (human)	11	3	0.273	0.00281176	0.0392592		R-HSA-380259	Reactome	Loss of Nlp from mitotic centrosomes	69	20	0.29	1.377e-08	3.45971e-07		WP2363	Wikipathways	Gastric Cancer Network 2	32	11	0.344	0.0043869	0.166536		R-HSA-176187	Reactome	Activation of ATR in response to replication stress	37	8	0.216	0.000823528	0.0191705		FAO-PWY	HumanCyc	fatty acid &beta;-oxidation	19	7	0.368	0.00636272	0.230546		R-HSA-5651801	Reactome	PCNA-Dependent Long Patch Base Excision Repair	21	10
R-HSA-174414	Reactome	Processive synthesis on the C-strand of the telomere	11	3	0.273	0.00281176	0.0392592		R-HSA-380284	Reactome	Loss of proteins required for interphase microtubule organization from the centrosome	69	20	0.29	1.377e-08	3.45971e-07		None	INOH	VEGF	188	41	0.219	0.00484698	0.174224		WP2374	Wikipathways	Oncostatin M Signaling Pathway	65	11	0.169	0.00085495	0.0194105		PWY66-161	HumanCyc	oxidative ethanol degradation III	7	4	0.571	0.00643495	0.230546		Urea cycle and metabolism of arginine, proline, glutamate, aspartate and asparagine	EHMN	Urea cycle and metabolism of arginine, proline, glutamate, aspartate and asparagine	106	30
R-HSA-73933	Reactome	Resolution of Abasic Sites (AP sites)	37	5	0.135	0.00310598	0.0423095		R-HSA-5651801	Reactome	PCNA-Dependent Long Patch Base Excision Repair	21	11	0.524	2.21175e-08	5.48842e-07		WP481	Wikipathways	Insulin Signaling	160	36	0.225	0.00517038	0.174224		fanconi_pathway	PID	Fanconi anemia pathway	46	9	0.196	0.00085316	0.0194105		R-HSA-2214320	Reactome	Anchoring fibril formation	7	4	0.571	0.00643495	0.230546		R-HSA-5607764	Reactome	CLEC7A (Dectin-1) signaling	40	15
R-HSA-73884	Reactome	Base Excision Repair	37	5	0.135	0.00310598	0.0423095		aurora_b_pathway	PID	Aurora B signaling	41	15	0.366	2.72653e-08	6.68331e-07		R-HSA-73933	Reactome	Resolution of Abasic Sites (AP sites)	37	12	0.324	0.00509741	0.174224		R-HSA-390466	Reactome	Chaperonin-mediated protein folding	97	14	0.144	0.000939836	0.0209742		R-HSA-73887	Reactome	Death Receptor Signalling	141	28	0.203	0.0069779	0.231493		R-HSA-5621481	Reactome	C-type lectin receptors (CLRs)	83	25
path:hsa03430	KEGG	Mismatch repair - Homo sapiens (human)	23	4	0.174	0.00318271	0.0428324		R-HSA-380320	Reactome	Recruitment of NuMA to mitotic centrosomes	79	21	0.266	3.24823e-08	7.8662e-07		R-HSA-73884	Reactome	Base Excision Repair	37	12	0.324	0.00509741	0.174224		WP2272	Wikipathways	Pathogenic Escherichia coli infection	56	10	0.179	0.000946635	0.0209742		path:hsa05146	KEGG	Amoebiasis - Homo sapiens (human)	96	21	0.221	0.0067622	0.231493		WP696	Wikipathways	Benzo(a)pyrene metabolism	9	6
R-HSA-5693567	Reactome	HDR through Homologous Recombination (HR) or Single Strand Annealing (SSA)	135	10	0.075	0.00345308	0.0459178		R-HSA-110314	Reactome	Recognition of DNA damage by PCNA-containing replication complex	31	13	0.419	3.40329e-08	8.14358e-07		plexind1_pathway	PID	Plexin-D1 Signaling	24	9	0.375	0.00506492	0.174224		path:hsa04672	KEGG	Intestinal immune network for IgA production - Homo sapiens (human)	49	9	0.191	0.00100391	0.0219784		Galactose metabolism	EHMN	Galactose metabolism	44	12	0.273	0.00683133	0.231493		R-HSA-212436	Reactome	Generic Transcription Pathway	1107	212
e2f_pathway	PID	E2F transcription factor network	75	7	0.093	0.00425797	0.0559547		R-HSA-69166	Reactome	Removal of the Flap Intermediate	14	9	0.643	3.90984e-08	9.24561e-07		R-HSA-174417	Reactome	Telomere C-strand (Lagging Strand) Synthesis	24	9	0.375	0.00506492	0.174224		R-HSA-180786	Reactome	Extension of Telomeres	30	7	0.233	0.00107725	0.0233066		R-HSA-8948216	Reactome	Collagen chain trimerization	44	12	0.273	0.00683133	0.231493		R-HSA-69183	Reactome	Processive synthesis on the lagging strand	15	8
R-HSA-1679131	Reactome	Trafficking and processing of endosomal TLR	13	3	0.231	0.00468039	0.0587415		R-HSA-2565942	Reactome	Regulation of PLK1 Activity at G2/M Transition	87	22	0.253	4.12144e-08	9.43335e-07		R-HSA-69186	Reactome	Lagging Strand Synthesis	20	8	0.4	0.00516912	0.174224		path:hsa04015	KEGG	Rap1 signaling pathway - Homo sapiens (human)	206	23	0.112	0.00117186	0.0250587		R-HSA-400685	Reactome	Sema4D in semaphorin signaling	24	8	0.333	0.00716526	0.231493		R-HSA-73857	Reactome	RNA Polymerase II Transcription	1236	234
R-HSA-113501	Reactome	Inhibition of replication initiation of damaged DNA by RB1/E2F1	13	3	0.231	0.00468039	0.0587415		R-HSA-380270	Reactome	Recruitment of mitotic centrosome proteins and complexes	80	21	0.262	4.13002e-08	9.43335e-07		WP1858	Wikipathways	Mitotic G1-G1-S phases	20	8	0.4	0.00516912	0.174224		R-HSA-1266738	Reactome	Developmental Biology	620	53	0.086	0.00118862	0.0251249		ephrinbrevpathway	PID	Ephrin B reverse signaling	24	8	0.333	0.00716526	0.231493		WP4022	Wikipathways	Pyrimidine metabolism	84	25
SMP00446	SMPDB	Gemcitabine Action Pathway	13	3	0.231	0.00468039	0.0587415		R-HSA-380287	Reactome	Centrosome maturation	80	21	0.262	4.13002e-08	9.43335e-07		WP1946	Wikipathways	Cori Cycle	16	7	0.438	0.00493731	0.174224		R-HSA-399956	Reactome	CRMPs in Sema3A signaling	16	5	0.312	0.00139116	0.0290722		R-HSA-9018676	Reactome	Biosynthesis of D-series resolvins	4	3	0.75	0.00725909	0.231493		R-HSA-73893	Reactome	DNA Damage Bypass	49	17
SMP00603	SMPDB	Gemcitabine Metabolism Pathway	13	3	0.231	0.00468039	0.0587415		R-HSA-8953854	Reactome	Metabolism of RNA	586	74	0.127	6.86857e-08	1.55122e-06		WP531	Wikipathways	DNA Mismatch Repair	9	5	0.556	0.00511691	0.174224		R-HSA-6783310	Reactome	Fanconi Anemia Pathway	41	8	0.2	0.00141488	0.0292356		WP2727	Wikipathways	Regulation of Hypoxia-inducible Factor (HIF) by oxygen	4	3	0.75	0.00725909	0.231493		atr_pathway	PID	ATR signaling pathway	37	14
R-HSA-5696400	Reactome	Dual Incision in GG-NER	41	5	0.122	0.004887	0.0606532		R-HSA-5620912	Reactome	Anchoring of the basal body to the plasma membrane	97	23	0.237	7.44088e-08	1.6618e-06		R-HSA-112316	Reactome	Neuronal System	368	72	0.196	0.00547617	0.182478		WP3932	Wikipathways	Focal Adhesion-PI3K-Akt-mTOR-signaling pathway	302	30	0.099	0.0015584	0.0318434		SMP00633	SMPDB	Felbamate Metabolism Pathway	4	3	0.75	0.00725909	0.231493		Purine metabolism	EHMN	Purine metabolism	223	53
path:hsa00790	KEGG	Folate biosynthesis - Homo sapiens (human)	26	4	0.154	0.00503933	0.0618564		R-HSA-3108214	Reactome	SUMOylation of DNA damage response and repair proteins	76	20	0.263	8.28005e-08	1.82889e-06		WP4255	Wikipathways	Non-small cell lung cancer	66	18	0.273	0.00569252	0.185564		R-HSA-174417	Reactome	Telomere C-strand (Lagging Strand) Synthesis	24	6	0.25	0.00167354	0.0338203		R-HSA-427975	Reactome	Proton/oligopeptide cotransporters	4	3	0.75	0.00725909	0.231493		path:hsa03460	KEGG	Fanconi anemia pathway - Homo sapiens (human)	54	18
R-HSA-5693579	Reactome	Homologous DNA Pairing and Strand Exchange	42	5	0.119	0.00542609	0.0651714		R-HSA-69183	Reactome	Processive synthesis on the lagging strand	15	9	0.6	9.19159e-08	2.00816e-06		hif1_tfpathway	PID	HIF-1-alpha transcription factor network	66	18	0.273	0.00569252	0.185564		R-HSA-391251	Reactome	Protein folding	103	14	0.136	0.00169946	0.0339707		tgfbrpathway	PID	TGF-beta receptor signaling	50	13	0.26	0.00766602	0.241813		PWY66-391	HumanCyc	fatty acid &beta;-oxidation (peroxisome)	19	9
WP4290	Wikipathways	Metabolic reprogramming in colon cancer	42	5	0.119	0.00542609	0.0651714		R-HSA-69052	Reactome	Switching of origins to a post-replicative state	46	15	0.326	1.60116e-07	3.46057e-06		R-HSA-382551	Reactome	Transport of small molecules	666	121	0.182	0.00584932	0.188625		None	INOH	VEGF	188	21	0.112	0.00175143	0.0346332		R-HSA-913709	Reactome	O-linked glycosylation of mucins	67	16	0.239	0.00796393	0.248509		fanconi_pathway	PID	Fanconi anemia pathway	46	16
R-HSA-5601884	Reactome	PIWI-interacting RNA (piRNA) biogenesis	14	3	0.214	0.00583777	0.0679249		R-HSA-72203	Reactome	Processing of Capped Intron-Containing Pre-mRNA	240	39	0.162	2.14208e-07	4.5591e-06		path:hsa04072	KEGG	Phospholipase D signaling pathway - Homo sapiens (human)	146	33	0.228	0.00601965	0.191969		path:hsa04360	KEGG	Axon guidance - Homo sapiens (human)	175	20	0.114	0.00180705	0.0353529		WP2572	Wikipathways	Primary Focal Segmental Glomerulosclerosis FSGS	73	17	0.233	0.00825641	0.252639		R-HSA-70263	Reactome	Gluconeogenesis	35	13
R-HSA-5358606	Reactome	Mismatch repair (MMR) directed by MSH2:MSH3 (MutSbeta)	15	3	0.214	0.00583777	0.0679249		R-HSA-5696397	Reactome	Gap-filling DNA repair synthesis and ligation in GG-NER	25	11	0.44	2.17748e-07	4.5591e-06		arf6_traffickingpathway	PID	Arf6 trafficking events	47	14	0.298	0.00608106	0.191969		R-HSA-416476	Reactome	G alpha (q) signalling events	213	23	0.108	0.00182845	0.035395		a6b1_a6b4_integrin_pathway	PID	a6b1 and a6b4 Integrin signaling	45	12	0.267	0.00827039	0.252639		path:hsa00240	KEGG	Pyrimidine metabolism - Homo sapiens (human)	101	28
R-HSA-5358565	Reactome	Mismatch repair (MMR) directed by MSH2:MSH6 (MutSalpha)	15	3	0.214	0.00583777	0.0679249		R-HSA-1538133	Reactome	G0 and Early G1	25	11	0.44	2.17748e-07	4.5591e-06		R-HSA-1640170	Reactome	Cell Cycle	564	104	0.185	0.00682628	0.204845		path:hsa00051	KEGG	Fructose and mannose metabolism - Homo sapiens (human)	33	7	0.212	0.001954	0.0362971		WP4010	Wikipathways	Liver steatosis AOP	103	22	0.214	0.00859298	0.258811		Vitamin E metabolism	EHMN	Vitamin E metabolism	43	15
R-HSA-606279	Reactome	Deposition of new CENPA-containing nucleosomes at the centromere	43	5	0.116	0.00600585	0.0684545		R-HSA-194315	Reactome	Signaling by Rho GTPases	435	58	0.135	2.36391e-07	4.89841e-06		None	INOH	EPO signaling	186	40	0.216	0.00683792	0.204845		R-HSA-389958	Reactome	Cooperation of Prefoldin and TriC/CCT in actin and tubulin folding	33	7	0.212	0.001954	0.0362971		tgfbpathway	BioCarta	tgf beta signaling pathway	20	7	0.35	0.00873999	0.258811		R-HSA-110313	Reactome	Translesion synthesis by Y family DNA polymerases bypasses lesions on DNA template	39	14
R-HSA-774815	Reactome	Nucleosome assembly	43	5	0.116	0.00600585	0.0684545		R-HSA-73933	Reactome	Resolution of Abasic Sites (AP sites)	37	13	0.351	4.02726e-07	8.17656e-06		PA162356267	PharmGKB	EGFR Inhibitor Pathway, Pharmacodynamics	67	18	0.269	0.00673911	0.204845		R-HSA-5693568	Reactome	Resolution of D-loop Structures through Holliday Junction Intermediates	34	7	0.212	0.001954	0.0362971		R-HSA-416572	Reactome	Sema4D induced cell migration and growth-cone collapse	20	7	0.35	0.00873999	0.258811		Vitamin B5 - CoA biosynthesis from pantothenate	EHMN	Vitamin B5 - CoA biosynthesis from pantothenate	31	12
WP98	Wikipathways	Prostaglandin Synthesis and Regulation	44	5	0.114	0.00662786	0.074781		R-HSA-73884	Reactome	Base Excision Repair	37	13	0.351	4.02726e-07	8.17656e-06		PWY66-399	HumanCyc	gluconeogenesis	26	9	0.36	0.00689873	0.204845		R-HSA-68962	Reactome	Activation of the pre-replicative complex	33	7	0.212	0.001954	0.0362971		R-HSA-1430728	Reactome	Metabolism	1972	280	0.143	0.00930425	0.272737		R-HSA-110314	Reactome	Recognition of DNA damage by PCNA-containing replication complex	31	12
PWY-7199	HumanCyc	pyrimidine deoxyribonucleosides salvage	5	2	0.4	0.00700965	0.0775225		R-HSA-983189	Reactome	Kinesins	43	14	0.326	4.24339e-07	8.52921e-06		R-HSA-112308	Reactome	Presynaptic depolarization and calcium channel opening	13	6	0.462	0.00676339	0.204845		WP2431	Wikipathways	Spinal Cord Injury	117	15	0.128	0.00213682	0.0392961		WP2870	Wikipathways	Extracellular vesicle-mediated signaling in recipient cells	30	9	0.3	0.00949893	0.275659		SMP00530	SMPDB	Familial lipoprotein lipase deficiency	13	7
PWY66-385	HumanCyc	dTMP <i>de novo</i> biosynthesis (mitochondrial)	5	2	0.4	0.00700965	0.0775225		R-HSA-5656169	Reactome	Termination of translesion DNA synthesis	32	12	0.375	4.99204e-07	9.93465e-06		R-HSA-8847993	Reactome	ERBB2 Activates PTK6 Signaling	13	6	0.462	0.00676339	0.204845		path:hsa04940	KEGG	Type I diabetes mellitus - Homo sapiens (human)	43	8	0.186	0.00230188	0.0415016		WP465	Wikipathways	Tryptophan metabolism	46	12	0.261	0.00993569	0.285479		SMP00039	SMPDB	Glycerolipid Metabolism	13	7
dreampathway	BioCarta	repression of pain sensation by the transcriptional regulator dream	15	3	0.2	0.00715153	0.0775559		mcmpathway	BioCarta	cdk regulation of dna replication	18	9	0.5	7.42641e-07	1.46344e-05		path:hsa04151	KEGG	PI3K-Akt signaling pathway - Homo sapiens (human)	354	69	0.195	0.00702852	0.205016		syndecan_1_pathway	PID	Syndecan-1-mediated signaling events	43	8	0.186	0.00230188	0.0415016											SMP00187	SMPDB	Glycerol Kinase Deficiency	13	7
R-HSA-5358508	Reactome	Mismatch Repair	16	3	0.2	0.00715153	0.0775559		R-HSA-5617833	Reactome	Cilium Assembly	187	32	0.171	8.1683e-07	1.59401e-05		R-HSA-194068	Reactome	Bile acid and bile salt metabolism	43	13	0.302	0.00704123	0.205016		R-HSA-68886	Reactome	M Phase	340	32	0.094	0.00251325	0.0448724											SMP00529	SMPDB	D-glyceric acidura	13	7
tcrcalciumpathway	PID	Calcium signaling in the CD4+ TCR pathway	29	4	0.138	0.00750963	0.0806563		R-HSA-3108232	Reactome	SUMO E3 ligases SUMOylate target proteins	120	24	0.2	1.13373e-06	2.19115e-05		R-HSA-192105	Reactome	Synthesis of bile acids and bile salts	34	11	0.324	0.00735688	0.206199		path:hsa05166	KEGG	Human T-cell leukemia virus 1 infection - Homo sapiens (human)	219	23	0.105	0.00261959	0.0463214											WP1993	Wikipathways	Angiogenesis overview	61	19
R-HSA-373755	Reactome	Semaphorin interactions	64	6	0.094	0.00778548	0.0828227		R-HSA-2468052	Reactome	Establishment of Sister Chromatid Cohesion	11	7	0.636	1.55671e-06	2.98e-05		R-HSA-2024096	Reactome	HS-GAG degradation	21	8	0.381	0.00729044	0.206199		upa_upar_pathway	PID	Urokinase-type plasminogen activator (uPA) and uPAR-mediated signaling	44	8	0.182	0.00267861	0.0469139											WP4352	Wikipathways	Ciliary landscape	213	50
R-HSA-69052	Reactome	Switching of origins to a post-replicative state	46	5	0.109	0.00800465	0.0843509		R-HSA-6782210	Reactome	Gap-filling DNA repair synthesis and ligation in TC-NER	68	17	0.25	1.68863e-06	3.1721e-05		R-HSA-539107	Reactome	Activation of E2F1 target genes at G1/S	17	7	0.412	0.00734206	0.206199		WP4066	Wikipathways	Interleukin-4 and Interleukin-13 signaling	97	13	0.134	0.00278224	0.0482693											R-HSA-159231	Reactome	Transport of Mature mRNA Derived from an Intronless Transcript	40	14
R-HSA-195258	Reactome	RHO GTPase Effectors	301	16	0.053	0.0082085	0.0856906		WP4240	Wikipathways	Regulation of sister chromatid separation at the metaphase-anaphase transition	15	8	0.533	1.67893e-06	3.1721e-05		R-HSA-69205	Reactome	G1/S-Specific Transcription	17	7	0.412	0.00734206	0.206199		R-HSA-2500257	Reactome	Resolution of Sister Chromatid Cohesion	109	14	0.128	0.00291203	0.0500488											R-HSA-3371556	Reactome	Cellular response to heat stress	99	27
path:hsa05230	KEGG	Central carbon metabolism in cancer - Homo sapiens (human)	65	6	0.092	0.00838586	0.0867315		R-HSA-157579	Reactome	Telomere Maintenance	84	19	0.229	1.78278e-06	3.31795e-05		path:hsa04146	KEGG	Peroxisome - Homo sapiens (human)	83	21	0.253	0.00759228	0.210826		R-HSA-8873719	Reactome	RAB geranylgeranylation	65	10	0.154	0.00303079	0.0514111											R-HSA-3108214	Reactome	SUMOylation of DNA damage response and repair proteins	76	22
Phytanic acid peroxisomal oxidation	EHMN	Phytanic acid peroxisomal oxidation	16	3	0.188	0.0086264	0.086808		R-HSA-6782135	Reactome	Dual incision in TC-NER	69	17	0.246	2.10247e-06	3.87703e-05		WP3915	Wikipathways	Angiopoietin Like Protein 8 Regulatory Pathway	131	30	0.229	0.00779711	0.213138		PWY-7455	HumanCyc	allopregnanolone biosynthesis	6	3	0.5	0.00304721	0.0514111											R-HSA-6802952	Reactome	Signaling by BRAF and RAF fusions	58	18
Omega-3 fatty acid metabolism	EHMN	Omega-3 fatty acid metabolism	16	3	0.188	0.0086264	0.086808		bard1pathway	BioCarta	brca1 dependent ub ligase activity	8	6	0.75	2.23834e-06	4.01702e-05		path:hsa04750	KEGG	Inflammatory mediator regulation of TRP channels - Homo sapiens (human)	99	24	0.242	0.00795982	0.213138		WP2516	Wikipathways	ATM Signaling Pathway	19	5	0.263	0.00322132	0.0538547											R-HSA-159234	Reactome	Transport of Mature mRNAs Derived from Intronless Transcripts	41	14
R-HSA-110312	Reactome	Translesion synthesis by REV1	16	3	0.188	0.0086264	0.086808		R-HSA-174430	Reactome	Telomere C-strand synthesis initiation	8	6	0.75	2.23834e-06	4.01702e-05		path:hsa04070	KEGG	Phosphatidylinositol signaling system - Homo sapiens (human)	99	24	0.242	0.00795982	0.213138		None	INOH	IL-7 signaling	185	20	0.109	0.00326444	0.0540838											R-HSA-73933	Reactome	Resolution of Abasic Sites (AP sites)	37	13
path:hsa03420	KEGG	Nucleotide excision repair - Homo sapiens (human)	47	5	0.106	0.0087624	0.0873893		R-HSA-68952	Reactome	DNA replication initiation	8	6	0.75	2.23834e-06	4.01702e-05		PA152241951	PharmGKB	Celecoxib Pathway, Pharmacodynamics	58	16	0.276	0.00787999	0.213138		R-HSA-2514853	Reactome	Condensation of Prometaphase Chromosomes	12	4	0.333	0.00331883	0.054494											R-HSA-73884	Reactome	Base Excision Repair	37	13
R-HSA-196854	Reactome	Metabolism of vitamins and cofactors	181	11	0.062	0.00958768	0.0947738		Pathway_TNFalpha	NetPath	TNFalpha	234	36	0.154	2.36966e-06	4.21506e-05		R-HSA-180786	Reactome	Extension of Telomeres	30	10	0.333	0.00828363	0.219846		Glycolysis and Gluconeogenesis	EHMN	Glycolysis and Gluconeogenesis	67	10	0.152	0.00339785	0.0552977											R-HSA-4615885	Reactome	SUMOylation of DNA replication proteins	37	13
									R-HSA-73893	Reactome	DNA Damage Bypass	49	14	0.286	2.5028e-06	4.41282e-05		path:hsa04610	KEGG	Complement and coagulation cascades - Homo sapiens (human)	79	20	0.253	0.0089776	0.235829		R-HSA-73886	Reactome	Chromosome Maintenance	112	14	0.126	0.00344705	0.0556063											integrin_a9b1_pathway	PID	Alpha9 beta1 integrin signaling events	25	10
									R-HSA-2990846	Reactome	SUMOylation	126	24	0.19	2.81798e-06	4.92533e-05		path:hsa00562	KEGG	Inositol phosphate metabolism - Homo sapiens (human)	74	19	0.257	0.00916216	0.235829		WP3646	Wikipathways	Hepatitis C and Hepatocellular Carcinoma	56	9	0.161	0.00356905	0.0570737											R-HSA-165054	Reactome	Rev-mediated nuclear export of HIV RNA	33	12
									R-HSA-110312	Reactome	Translesion synthesis by REV1	16	8	0.5	3.16029e-06	5.47602e-05		R-HSA-975576	Reactome	N-glycan antennae elongation in the medial/trans-Golgi	26	9	0.346	0.0092004	0.235829		path:hsa05330	KEGG	Allograft rejection - Homo sapiens (human)	38	7	0.189	0.00388006	0.0604698											R-HSA-159227	Reactome	Transport of the SLBP independent Mature mRNA	33	12
									R-HSA-2514853	Reactome	Condensation of Prometaphase Chromosomes	12	7	0.583	3.51917e-06	6.04575e-05		R-HSA-68949	Reactome	Orc1 removal from chromatin	26	9	0.346	0.0092004	0.235829		R-HSA-69002	Reactome	DNA Replication Pre-Initiation	37	7	0.189	0.00388006	0.0604698											Pentose phosphate pathway	EHMN	Pentose phosphate pathway	29	11
									R-HSA-2980766	Reactome	Nuclear Envelope Breakdown	51	14	0.275	4.22358e-06	7.1944e-05		WP558	Wikipathways	Complement and Coagulation Cascades	59	16	0.271	0.00937275	0.238211		R-HSA-68874	Reactome	M/G1 Transition	37	7	0.189	0.00388006	0.0604698											R-HSA-1362300	Reactome	Transcription of E2F targets under negative control by p107 (RBL1) and p130 (RBL2) in complex with HDAC1	11	6
									R-HSA-191859	Reactome	snRNP Assembly	52	14	0.269	5.42655e-06	9.08947e-05		R-HSA-1266738	Reactome	Developmental Biology	620	112	0.181	0.00968157	0.238382		path:hsa04114	KEGG	Oocyte meiosis - Homo sapiens (human)	125	15	0.12	0.00406765	0.0623223											WP2804	Wikipathways	Hair Follicle Development- Induction (Part 1 of 3)	42	14
									R-HSA-194441	Reactome	Metabolism of non-coding RNA	52	14	0.269	5.42655e-06	9.08947e-05		path:hsa04974	KEGG	Protein digestion and absorption - Homo sapiens (human)	90	22	0.244	0.0097393	0.238382		R-HSA-69186	Reactome	Lagging Strand Synthesis	20	5	0.25	0.0041006	0.0623223											PWY-5453	HumanCyc	methylglyoxal degradation III	3	3
									R-HSA-110313	Reactome	Translesion synthesis by Y family DNA polymerases bypasses lesions on DNA template	39	12	0.308	5.57967e-06	9.18142e-05											WP4206	Wikipathways	Hereditary leiomyomatosis and renal cell carcinoma pathway	20	5	0.25	0.0041006	0.0623223											R-HSA-6806664	Reactome	Metabolism of vitamin K	3	3
									R-HSA-5655862	Reactome	Translesion synthesis by POLK	17	8	0.471	5.61848e-06	9.18142e-05											WP2328	Wikipathways	Allograft Rejection	91	12	0.132	0.00455188	0.0669088											R-HSA-5663205	Reactome	Infectious disease	253	56
									R-HSA-5656121	Reactome	Translesion synthesis by POLI	17	8	0.471	5.61848e-06	9.18142e-05											path:hsa05416	KEGG	Viral myocarditis - Homo sapiens (human)	59	9	0.155	0.00454395	0.0669088											atm_pathway	PID	ATM pathway	34	12
									R-HSA-113510	Reactome	E2F mediated regulation of DNA replication	22	9	0.409	5.9461e-06	9.63844e-05											PA152241951	PharmGKB	Celecoxib Pathway, Pharmacodynamics	58	9	0.155	0.00454395	0.0669088											R-HSA-159230	Reactome	Transport of the SLBP Dependant Mature mRNA	34	12
									WP3878	Wikipathways	ATM Signaling Network in Development and Disease	46	13	0.283	6.53353e-06	0.000105059											WP4107	Wikipathways	Transcriptional regulation by RUNX3	13	4	0.308	0.00458429	0.0669088											Phosphatidylinositol phosphate metabolism	EHMN	Phosphatidylinositol phosphate metabolism	93	25
									R-HSA-168255	Reactome	Influenza Life Cycle	53	14	0.264	6.92416e-06	0.000110457											WP2814	Wikipathways	Mammary gland development pathway - Puberty (Stage 2 of 4)	13	4	0.308	0.00458429	0.0669088											R-HSA-168333	Reactome	NEP/NS2 Interacts with the Cellular Export Machinery	30	11
									WP707	Wikipathways	DNA Damage Response	68	16	0.235	7.93727e-06	0.000125621											path:hsa04151	KEGG	PI3K-Akt signaling pathway - Homo sapiens (human)	354	32	0.091	0.00465739	0.0670724											R-HSA-1268020	Reactome	Mitochondrial protein import	65	19
									path:hsa03040	KEGG	Spliceosome - Homo sapiens (human)	134	24	0.179	8.56619e-06	0.000134516											WP4172	Wikipathways	PI3K-Akt Signaling Pathway	340	31	0.091	0.00466844	0.0670724											R-HSA-4551638	Reactome	SUMOylation of chromatin organization proteins	70	20
									R-HSA-5696400	Reactome	Dual Incision in GG-NER	41	12	0.293	9.94602e-06	0.000154973											R-HSA-68882	Reactome	Mitotic Anaphase	140	16	0.114	0.00496728	0.0708126											R-HSA-70171	Reactome	Glycolysis	71	20
									WP2361	Wikipathways	Gastric Cancer Network 1	29	10	0.345	1.08993e-05	0.000168521											WP3593	Wikipathways	MicroRNA for Targeting Cancer Growth and Vascularization in Glioblastoma	7	3	0.429	0.00511223	0.0717663											R-HSA-606279	Reactome	Deposition of new CENPA-containing nucleosomes at the centromere	43	14
									R-HSA-162587	Reactome	HIV Life Cycle	156	26	0.169	1.10972e-05	0.00017027											R-HSA-2214320	Reactome	Anchoring fibril formation	7	3	0.429	0.00511223	0.0717663											R-HSA-774815	Reactome	Nucleosome assembly	43	14
									R-HSA-68884	Reactome	Mitotic Telophase/Cytokinesis	14	7	0.5	1.35326e-05	0.000206064											R-HSA-2555396	Reactome	Mitotic Metaphase and Anaphase	141	16	0.113	0.00532238	0.0741504											WP4240	Wikipathways	Regulation of sister chromatid separation at the metaphase-anaphase transition	15	7
									R-HSA-110320	Reactome	Translesion Synthesis by POLH	19	8	0.421	1.5477e-05	0.000233901											R-HSA-2467813	Reactome	Separation of Sister Chromatids	129	15	0.116	0.00546737	0.0755977											R-HSA-6802957	Reactome	Oncogenic MAPK signaling	61	18
									R-HSA-4615885	Reactome	SUMOylation of DNA replication proteins	37	11	0.297	1.98031e-05	0.000297047											path:hsa05310	KEGG	Asthma - Homo sapiens (human)	31	6	0.2	0.00555132	0.0761857											R-HSA-8953750	Reactome	Transcriptional Regulation by E2F6	35	12
									R-HSA-72163	Reactome	mRNA Splicing - Major Pathway	178	28	0.157	2.02808e-05	0.000301958											WP4086	Wikipathways	Transcriptional regulation by the AP-2 (TFAP2) family of transcription factors	14	4	0.286	0.00613801	0.0806272											R-HSA-176033	Reactome	Interactions of Vpr with host cellular proteins	35	12
									R-HSA-162599	Reactome	Late Phase of HIV Life Cycle	143	24	0.17	2.0815e-05	0.000307634											R-HSA-68827	Reactome	CDT1 association with the CDC6:ORC:origin complex	14	4	0.286	0.00613801	0.0806272											WP404	Wikipathways	Nucleotide Metabolism	19	8
									R-HSA-6781827	Reactome	Transcription-Coupled Nucleotide Excision Repair (TC-NER)	81	17	0.21	2.11137e-05	0.00030977											R-HSA-399955	Reactome	SEMA3A-Plexin repulsion signaling by inhibiting Integrin adhesion	14	4	0.286	0.00613801	0.0806272											WP391	Wikipathways	Mitochondrial Gene Expression	19	8
									R-HSA-168273	Reactome	Influenza Viral RNA Transcription and Replication	44	12	0.273	2.20245e-05	0.000320791											R-HSA-174411	Reactome	Polymerase switching on the C-strand of the telomere	14	4	0.286	0.00613801	0.0806272											FAO-PWY	HumanCyc	fatty acid &beta;-oxidation	19	8
									R-HSA-6791312	Reactome	TP53 Regulates Transcription of Cell Cycle Genes	51	13	0.255	2.23479e-05	0.00032316											R-HSA-69091	Reactome	Polymerase switching	14	4	0.286	0.00613801	0.0806272											R-HSA-8953897	Reactome	Cellular responses to external stimuli	414	85
									R-HSA-5358508	Reactome	Mismatch Repair	16	7	0.467	2.39045e-05	0.0003432											R-HSA-69109	Reactome	Leading Strand Synthesis	14	4	0.286	0.00613801	0.0806272											R-HSA-168274	Reactome	Export of Viral Ribonucleoproteins from Nucleus	31	11
									R-HSA-1852241	Reactome	Organelle biogenesis and maintenance	240	34	0.142	2.71271e-05	0.000386705											R-HSA-445144	Reactome	Signal transduction by L1	22	5	0.227	0.00634987	0.0822352											Prostaglandin formation from dihomo gama-linoleic acid	EHMN	Prostaglandin formation from dihomo gama-linoleic acid	31	11
									R-HSA-1362300	Reactome	Transcription of E2F targets under negative control by p107 (RBL1) and p130 (RBL2) in complex with HDAC1	11	6	0.545	3.09754e-05	0.000438455											R-HSA-113510	Reactome	E2F mediated regulation of DNA replication	22	5	0.227	0.00634987	0.0822352											R-HSA-936440	Reactome	Negative regulators of DDX58/IFIH1 signaling	23	9
									WP4022	Wikipathways	Pyrimidine metabolism	84	17	0.202	3.47162e-05	0.000487968											R-HSA-8854518	Reactome	AURKA Activation by TPX2	72	10	0.139	0.0064024	0.0823357											path:hsa03430	KEGG	Mismatch repair - Homo sapiens (human)	23	9
									R-HSA-159227	Reactome	Transport of the SLBP independent Mature mRNA	33	10	0.303	3.93711e-05	0.000549555											R-HSA-389948	Reactome	PD-1 signaling	31	6	0.194	0.00656554	0.0838475											Vitamin D3 (cholecalciferol) metabolism	EHMN	Vitamin D3 (cholecalciferol) metabolism	27	10
									R-HSA-1362277	Reactome	Transcription of E2F targets under negative control by DREAM complex	16	7	0.438	4.00388e-05	0.000555021											R-HSA-141444	Reactome	Amplification of signal from unattached kinetochores via a MAD2 inhibitory signal	96	12	0.125	0.00700171	0.0859648											WP2637	Wikipathways	Structural Pathway of Interleukin 1 (IL-1)	44	14
									R-HSA-159231	Reactome	Transport of Mature mRNA Derived from an Intronless Transcript	40	11	0.275	4.44631e-05	0.000612129											R-HSA-141424	Reactome	Amplification of signal from the kinetochores	96	12	0.125	0.00700171	0.0859648											R-HSA-162599	Reactome	Late Phase of HIV Life Cycle	143	34
									path:hsa03420	KEGG	Nucleotide excision repair - Homo sapiens (human)	47	12	0.255	4.52629e-05	0.000618901											path:hsa05140	KEGG	Leishmaniasis - Homo sapiens (human)	74	10	0.137	0.00705856	0.0859648											R-HSA-2262752	Reactome	Cellular responses to stress	345	72
									R-HSA-72172	Reactome	mRNA Splicing	186	28	0.151	4.59112e-05	0.000623523											WP2572	Wikipathways	Primary Focal Segmental Glomerulosclerosis FSGS	73	10	0.137	0.00705856	0.0859648											R-HSA-9006931	Reactome	Signaling by Nuclear Receptors	195	44
									atm_pathway	PID	ATM pathway	34	10	0.294	5.24497e-05	0.000702826											path:hsa05219	KEGG	Bladder cancer - Homo sapiens (human)	41	7	0.171	0.00698674	0.0859648											SMP00466	SMPDB	Transfer of Acetyl Groups into Mitochondria	9	5
									R-HSA-159230	Reactome	Transport of the SLBP Dependant Mature mRNA	34	10	0.294	5.24497e-05	0.000702826											path:hsa05332	KEGG	Graft-versus-host disease - Homo sapiens (human)	41	7	0.171	0.00698674	0.0859648											nfkappabalternativepathway	PID	Alternative NF-kappaB pathway	6	4
									R-HSA-168254	Reactome	Influenza Infection	63	14	0.222	5.74121e-05	0.0007592											R-HSA-202433	Reactome	Generation of second messenger molecules	41	7	0.171	0.00698674	0.0859648											WP3891	Wikipathways	Benzene metabolism	6	4
									R-HSA-159234	Reactome	Transport of Mature mRNAs Derived from Intronless Transcripts	41	11	0.268	5.71193e-05	0.0007592											R-HSA-5693567	Reactome	HDR through Homologous Recombination (HR) or Single Strand Annealing (SSA)	135	15	0.113	0.00723298	0.0875095											R-HSA-71387	Reactome	Metabolism of carbohydrates	264	57
									WP1530	Wikipathways	miRNA Regulation of DNA Damage Response	89	17	0.191	7.50164e-05	0.000985509											None	INOH	EPO signaling	186	19	0.103	0.00748833	0.0900068											R-HSA-168254	Reactome	Influenza Infection	63	18
									Pyrimidine metabolism	EHMN	Pyrimidine metabolism	136	22	0.163	8.92948e-05	0.00116547											R-HSA-5620912	Reactome	Anchoring of the basal body to the plasma membrane	97	12	0.124	0.0075974	0.0907248											WP53	Wikipathways	ID signaling pathway	16	7
									R-HSA-606279	Reactome	Deposition of new CENPA-containing nucleosomes at the centromere	43	11	0.256	9.18914e-05	0.00118399											path:hsa05320	KEGG	Autoimmune thyroid disease - Homo sapiens (human)	53	8	0.154	0.00769064	0.0907555											R-HSA-399954	Reactome	Sema3A PAK dependent Axon repulsion	16	7
									R-HSA-774815	Reactome	Nucleosome assembly	43	11	0.256	9.18914e-05	0.00118399											cellcyclepathway	BioCarta	cyclins and cell cycle regulation	23	5	0.217	0.00774802	0.0907555											R-HSA-1362277	Reactome	Transcription of E2F targets under negative control by DREAM complex	16	7
									plk3pathway	BioCarta	regulation of cell cycle progression by plk3	18	7	0.389	9.88874e-05	0.001258											None	INOH	TLR ECSIT MEKK1 p38	23	5	0.217	0.00774802	0.0907555											R-HSA-5362517	Reactome	Signaling by Retinoic Acid	45	14
									atmpathway	BioCarta	atm signaling pathway	18	7	0.389	9.88874e-05	0.001258											WP4155	Wikipathways	Endometrial cancer	63	9	0.143	0.00789061	0.0912631											R-HSA-5656169	Reactome	Termination of translesion DNA synthesis	32	11
									R-HSA-113501	Reactome	Inhibition of replication initiation of damaged DNA by RB1/E2F1	13	6	0.462	0.000102359	0.00129398											R-HSA-68689	Reactome	CDC6 association with the ORC:origin complex	8	3	0.375	0.00784252	0.0912631											Methionine and cysteine metabolism	EHMN	Methionine and cysteine metabolism	78	21
									R-HSA-168333	Reactome	NEP/NS2 Interacts with the Cellular Export Machinery	30	9	0.3	0.000104962	0.00131858											path:hsa05165	KEGG	Human papillomavirus infection - Homo sapiens (human)	339	30	0.088	0.00838925	0.0964239											R-HSA-5696400	Reactome	Dual Incision in GG-NER	41	13
									R-HSA-6796648	Reactome	TP53 Regulates Transcription of DNA Repair Genes	70	14	0.209	0.000116926	0.00145976											path:hsa05212	KEGG	Pancreatic cancer - Homo sapiens (human)	75	10	0.133	0.00852593	0.0973863											R-HSA-5663213	Reactome	RHO GTPases Activate WASPs and WAVEs	37	12
									WP531	Wikipathways	DNA Mismatch Repair	9	5	0.556	0.000135074	0.00167592											R-HSA-109582	Reactome	Hemostasis	668	52	0.078	0.00881158	0.100028											R-HSA-177243	Reactome	Interactions of Rev with host cellular proteins	37	12
									R-HSA-168274	Reactome	Export of Viral Ribonucleoproteins from Nucleus	31	9	0.29	0.000139172	0.00171618											R-HSA-983189	Reactome	Kinesins	43	7	0.163	0.0090966	0.10263											WP465	Wikipathways	Tryptophan metabolism	46	14
									ilk_pathway	PID	Integrin-linked kinase signaling	45	11	0.244	0.000143315	0.00174584											path:hsa04540	KEGG	Gap junction - Homo sapiens (human)	88	11	0.125	0.00960654	0.107722											calcineurinpathway	BioCarta	effects of calcineurin in keratinocyte differentiation	13	6
									path:hsa03050	KEGG	Proteasome - Homo sapiens (human)	45	11	0.244	0.000143315	0.00174584
									R-HSA-5358606	Reactome	Mismatch repair (MMR) directed by MSH2:MSH3 (MutSbeta)	15	6	0.429	0.00016898	0.00200976
									R-HSA-5358565	Reactome	Mismatch repair (MMR) directed by MSH2:MSH6 (MutSalpha)	15	6	0.429	0.00016898	0.00200976
									R-HSA-6804116	Reactome	TP53 Regulates Transcription of Genes Involved in G1 Cell Cycle Arrest	14	6	0.429	0.00016898	0.00200976
									R-HSA-68827	Reactome	CDT1 association with the CDC6:ORC:origin complex	14	6	0.429	0.00016898	0.00200976
									path:hsa03013	KEGG	RNA transport - Homo sapiens (human)	171	25	0.146	0.00018494	0.00218664
									R-HSA-68875	Reactome	Mitotic Prophase	144	22	0.154	0.0002115	0.00248606
									R-HSA-165054	Reactome	Rev-mediated nuclear export of HIV RNA	33	9	0.273	0.000235778	0.00275531
									R-HSA-5685939	Reactome	HDR through MMEJ (alt-NHEJ)	10	5	0.5	0.00025522	0.00291473
									R-HSA-2470946	Reactome	Cohesin Loading onto Chromatin	10	5	0.5	0.00025522	0.00291473
									WP4413	Wikipathways	Transcriptional Regulation by E2F6	10	5	0.5	0.00025522	0.00291473
									R-HSA-174437	Reactome	Removal of the Flap Intermediate from the C-strand	10	5	0.5	0.00025522	0.00291473
									R-HSA-162906	Reactome	HIV Infection	197	27	0.138	0.000259583	0.0029478
									WP411	Wikipathways	mRNA Processing	127	20	0.157	0.000294515	0.0033257
									R-HSA-159236	Reactome	Transport of Mature mRNA derived from an Intron-Containing Transcript	73	14	0.192	0.000303407	0.00338804
									R-HSA-3301854	Reactome	Nuclear Pore Complex (NPC) Disassembly	34	9	0.265	0.000301776	0.00338804
									R-HSA-6811434	Reactome	COPI-dependent Golgi-to-ER retrograde traffic	82	15	0.183	0.000321266	0.00353024
									R-HSA-72202	Reactome	Transport of Mature Transcript to Cytoplasm	82	15	0.183	0.000321266	0.00353024
									None	INOH	DroToll-like	65	13	0.2	0.000321409	0.00353024
									foxm1pathway	PID	FOXM1 transcription factor network	42	10	0.238	0.0003604	0.0039157
									R-HSA-168325	Reactome	Viral Messenger RNA Synthesis	42	10	0.238	0.0003604	0.0039157
									path:hsa00240	KEGG	Pyrimidine metabolism - Homo sapiens (human)	101	17	0.168	0.000370566	0.0040045
									WP1984	Wikipathways	Integrated Breast Cancer Pathway	66	13	0.197	0.000376091	0.00404247
									R-HSA-8953750	Reactome	Transcriptional Regulation by E2F6	35	9	0.257	0.000382334	0.00408772
									R-HSA-174414	Reactome	Processive synthesis on the C-strand of the telomere	11	5	0.455	0.000442091	0.0047016
									p53downstreampathway	PID	Direct p53 effectors	143	21	0.148	0.000503935	0.00530889
									R-HSA-5696398	Reactome	Nucleotide Excision Repair	113	18	0.159	0.000504476	0.00530889
									telomerasepathway	PID	Regulation of Telomerase	68	13	0.191	0.000509435	0.00533315
									R-HSA-674695	Reactome	RNA Polymerase II Pre-transcription Events	88	15	0.174	0.000546367	0.00569014
									R-HSA-69615	Reactome	G1/S DNA Damage Checkpoints	23	7	0.304	0.000566429	0.00586868
									R-HSA-177243	Reactome	Interactions of Rev with host cellular proteins	37	9	0.243	0.00059678	0.00615142
									R-HSA-168271	Reactome	Transport of Ribonucleoproteins into the Host Nucleus	30	8	0.267	0.000618239	0.00630792
									R-HSA-170822	Reactome	Regulation of Glucokinase by Glucokinase Regulatory Protein	30	8	0.267	0.000618239	0.00630792
									R-HSA-6803207	Reactome	TP53 Regulates Transcription of Caspase Activators and Caspases	12	5	0.417	0.000716133	0.00726983
									R-HSA-5663205	Reactome	Infectious disease	253	31	0.124	0.000722426	0.00729686
									R-HSA-2559585	Reactome	Oncogene Induced Senescence	32	8	0.25	0.000985757	0.00985757
									R-HSA-180910	Reactome	Vpr-mediated nuclear import of PICs	32	8	0.25	0.000985757	0.00985757
									R-HSA-72312	Reactome	rRNA processing	65	12	0.188	0.000991652	0.00986743
									SMP00446	SMPDB	Gemcitabine Action Pathway	13	5	0.385	0.00109974	0.0108357
									SMP00603	SMPDB	Gemcitabine Metabolism Pathway	13	5	0.385	0.00109974	0.0108357
									R-HSA-69601	Reactome	Ubiquitin Mediated Degradation of Phosphorylated Cdc25A	8	4	0.5	0.00113352	0.0110066
									R-HSA-69610	Reactome	p53-Independent DNA Damage Response	8	4	0.5	0.00113352	0.0110066
									R-HSA-69613	Reactome	p53-Independent G1/S DNA damage checkpoint	8	4	0.5	0.00113352	0.0110066
									R-HSA-983231	Reactome	Factors involved in megakaryocyte development and platelet production	131	19	0.145	0.00116132	0.0112223
									R-HSA-5689603	Reactome	UCH proteinases	102	16	0.157	0.00119991	0.0115398
									path:hsa03410	KEGG	Base excision repair - Homo sapiens (human)	33	8	0.242	0.00122575	0.0117322
									Pathway_TGF_beta_Receptor	NetPath	TGF_beta_Receptor	174	23	0.133	0.00126619	0.0120618
									R-HSA-72306	Reactome	tRNA processing	103	16	0.155	0.00133425	0.0125909
									R-HSA-167172	Reactome	Transcription of the HIV genome	77	13	0.173	0.00133147	0.0125909
									R-HSA-6790901	Reactome	rRNA modification in the nucleus and cytosol	59	11	0.19	0.00144516	0.0135106
									R-HSA-8868773	Reactome	rRNA processing in the nucleus and cytosol	59	11	0.19	0.00144516	0.0135106
									R-HSA-5688426	Reactome	Deubiquitination	296	34	0.115	0.00147881	0.0137611
									R-HSA-180746	Reactome	Nuclear import of Rev protein	34	8	0.235	0.00151005	0.0139871
									Vitamin D3 (cholecalciferol) metabolism	EHMN	Vitamin D3 (cholecalciferol) metabolism	27	7	0.259	0.00162071	0.014875
									WP3808	Wikipathways	TP53 Regulates Transcription of DNA Repair Genes	14	5	0.357	0.00161683	0.014875
									R-HSA-176033	Reactome	Interactions of Vpr with host cellular proteins	35	8	0.229	0.00184419	0.0168492
									myc_activpathway	PID	Validated targets of C-MYC transcriptional activation	87	14	0.161	0.00185413	0.0168633
									atf2_pathway	PID	ATF-2 transcription factor network	60	11	0.183	0.00192447	0.0174242
									g2pathway	BioCarta	cell cycle: g2/m checkpoint	21	6	0.286	0.00203447	0.0183376
									R-HSA-6804757	Reactome	Regulation of TP53 Degradation	36	8	0.222	0.00223401	0.0200463
									telpathway	BioCarta	telomeres telomerase cellular aging and immortality	15	5	0.333	0.0022924	0.0203881
									dreampathway	BioCarta	repression of pain sensation by the transcriptional regulator dream	15	5	0.333	0.0022924	0.0203881
									Pentose phosphate pathway	EHMN	Pentose phosphate pathway	29	7	0.241	0.00253273	0.0224264
									R-HSA-6806003	Reactome	Regulation of TP53 Expression and Degradation	37	8	0.216	0.00268566	0.0236762
									R-HSA-111448	Reactome	Activation of NOXA and translocation to mitochondria	5	3	0.6	0.00271891	0.0237609
									plk3_pathway	PID	PLK3 signaling events	5	3	0.6	0.00271891	0.0237609
									WP3651	Wikipathways	Pathways Affected in Adenoid Cystic Carcinoma	63	11	0.175	0.00287875	0.0250489
									PA165291507	PharmGKB	Fluoropyrimidine Pathway, Pharmacodynamics	10	4	0.4	0.00305031	0.0264273
									R-HSA-156711	Reactome	Polo-like kinase mediated events	16	5	0.312	0.00315208	0.0271918
									None	INOH	IL-1 NFkB	64	11	0.172	0.00327042	0.028092
									caspasepathway	BioCarta	caspase cascade in apoptosis	23	6	0.261	0.0033727	0.0288473
									R-HSA-5689880	Reactome	Ub-specific processing proteases	220	26	0.118	0.00345724	0.0294452
									Vitamin B5 - CoA biosynthesis from pantothenate	EHMN	Vitamin B5 - CoA biosynthesis from pantothenate	31	7	0.226	0.00379514	0.0320514
									Prostaglandin formation from dihomo gama-linoleic acid	EHMN	Prostaglandin formation from dihomo gama-linoleic acid	31	7	0.226	0.00379514	0.0320514
									Purine metabolism	EHMN	Purine metabolism	223	26	0.117	0.00390678	0.0328562
									path:hsa05169	KEGG	Epstein-Barr virus infection - Homo sapiens (human)	201	24	0.12	0.00399381	0.0334482
									WP4312	Wikipathways	Rett syndrome causing genes	48	9	0.188	0.00414713	0.0345881
									Urea cycle and metabolism of arginine, proline, glutamate, aspartate and asparagine	EHMN	Urea cycle and metabolism of arginine, proline, glutamate, aspartate and asparagine	106	15	0.143	0.00426433	0.0352728
									R-HSA-6784531	Reactome	tRNA processing in the nucleus	57	10	0.175	0.00424767	0.0352728
									R-HSA-5693565	Reactome	Recruitment and ATM-mediated phosphorylation of repair and signaling proteins at DNA double strand breaks	77	12	0.158	0.00447787	0.0362177
									SMP00501	SMPDB	Gamma-glutamyl-transpeptidase deficiency	11	4	0.364	0.00454073	0.0362177
									SMP00500	SMPDB	5-oxoprolinase deficiency	11	4	0.364	0.00454073	0.0362177
									SMP00183	SMPDB	Gamma-Glutamyltransferase Deficiency	11	4	0.364	0.00454073	0.0362177
									SMP00015	SMPDB	Glutathione Metabolism	11	4	0.364	0.00454073	0.0362177
									SMP00337	SMPDB	Glutathione Synthetase Deficiency	11	4	0.364	0.00454073	0.0362177
									SMP00143	SMPDB	5-Oxoprolinuria	11	4	0.364	0.00454073	0.0362177
									R-HSA-192905	Reactome	vRNP Assembly	2	2	1	0.00449934	0.0362177
									R-HSA-844623	Reactome	The IPAF inflammasome	2	2	1	0.00449934	0.0362177
									R-HSA-8856688	Reactome	Golgi-to-ER retrograde transport	116	16	0.138	0.00458025	0.0363885
									R-HSA-5693606	Reactome	DNA Double Strand Break Response	78	12	0.156	0.00498935	0.0394827
									g1pathway	BioCarta	cell cycle: g1/s check point	25	6	0.24	0.00527472	0.0414148
									R-HSA-69273	Reactome	Cyclin A/B1/B2 associated events during G2/M transition	25	6	0.24	0.00527472	0.0414148
									WP408	Wikipathways	Oxidative Stress	33	7	0.212	0.00548531	0.0428936
									R-HSA-6804114	Reactome	TP53 Regulates Transcription of Genes Involved in G2 Cell Cycle Arrest	18	5	0.278	0.00552708	0.0428936
									etspathway	BioCarta	mets affect on macrophage differentiation	18	5	0.278	0.00552708	0.0428936
									None	INOH	TLR NFkB	69	11	0.159	0.00591557	0.0457319
									Putative anti-Inflammatory metabolites formation from EPA	EHMN	Putative anti-Inflammatory metabolites formation from EPA	42	8	0.19	0.00610357	0.0470045
									R-HSA-499943	Reactome	Interconversion of nucleotide di- and triphosphates	34	7	0.206	0.00651594	0.0499887
									R-HSA-6811442	Reactome	Intra-Golgi and retrograde Golgi-to-ER traffic	186	22	0.118	0.00674277	0.0515322
									ar_pathway	PID	Coregulation of Androgen receptor activity	61	10	0.164	0.00696706	0.0530447
									De novo fatty acid biosynthesis	EHMN	De novo fatty acid biosynthesis	43	8	0.186	0.00706824	0.0536119
									R-HSA-8953897	Reactome	Cellular responses to external stimuli	414	41	0.099	0.00752343	0.056637
									R-HSA-3371453	Reactome	Regulation of HSF1-mediated heat shock response	81	12	0.148	0.00751826	0.056637
									R-HSA-211000	Reactome	Gene Silencing by RNA	134	17	0.128	0.00766293	0.057472
									R-HSA-6803529	Reactome	FGFR2 alternative splicing	27	6	0.222	0.00786213	0.0587467
									None	INOH	Hedgehog	72	11	0.153	0.00817019	0.0608225
									WP3584	Wikipathways	MECP2 and Associated Rett Syndrome	63	10	0.159	0.00875369	0.0620729
									R-HSA-75955	Reactome	RNA Polymerase II Transcription Elongation	65	10	0.159	0.00875369	0.0620729
									R-HSA-112382	Reactome	Formation of RNA Pol II elongation complex	65	10	0.159	0.00875369	0.0620729
									SMP00432	SMPDB	Methotrexate Action Pathway	13	4	0.308	0.00883226	0.0620729
									SMP00724	SMPDB	Folate malabsorption, hereditary	13	4	0.308	0.00883226	0.0620729
									SMP00543	SMPDB	Methylenetetrahydrofolate Reductase Deficiency (MTHFRD)	13	4	0.308	0.00883226	0.0620729
									SMP00053	SMPDB	Folate Metabolism	13	4	0.308	0.00883226	0.0620729
									R-HSA-2995383	Reactome	Initiation of Nuclear Envelope Reformation	13	4	0.308	0.00883226	0.0620729
									R-HSA-2995410	Reactome	Nuclear Envelope Reassembly	13	4	0.308	0.00883226	0.0620729
									rbpathway	BioCarta	rb tumor suppressor/checkpoint signaling in response to dna damage	13	4	0.308	0.00883226	0.0620729
									R-HSA-3270619	Reactome	IRF3-mediated induction of type I IFN	13	4	0.308	0.00883226	0.0620729
									WP186	Wikipathways	Homologous recombination	13	4	0.308	0.00883226	0.0620729
									R-HSA-110362	Reactome	POLB-Dependent Long Patch Base Excision Repair	7	3	0.429	0.00859313	0.0620729
									SMP00322	SMPDB	Vasopressin Regulation of Water Homeostasis	7	3	0.429	0.00859313	0.0620729
									R-HSA-2993913	Reactome	Clearance of Nuclear Envelope Membranes from Chromatin	7	3	0.429	0.00859313	0.0620729
									PA165980399	PharmGKB	Oxidative Stress Regulatory Pathway (Erythrocyte)	7	3	0.429	0.00859313	0.0620729
									R-HSA-2262752	Reactome	Cellular responses to stress	345	35	0.102	0.00900203	0.0628266
									Selenoamino acid metabolism	EHMN	Selenoamino acid metabolism	36	7	0.194	0.00899936	0.0628266
									R-HSA-174184	Reactome	Cdc20:Phospho-APC/C mediated degradation of Cyclin A	28	6	0.214	0.00945064	0.0657294
									WP183	Wikipathways	Proteasome Degradation	64	10	0.156	0.00976911	0.0677101
[truncated: 3 more columns]
