# Supplementary material for: Divergent organ-specific isogenic metastatic cell lines identified using multi-omics exhibit differential drug sensitivity
Source: PLoS One. 2020 Nov 16;15(11):e0242384. doi: 10.1371/journal.pone.0242384 (PMC7668614; doi:10.1371/journal.pone.0242384)
Supplement: S21 Spreadsheet — (XLSX) [file pone.0242384.s078.xlsx]

## Sheet: Brain Up 1.25
External Pathway ID	Source	Brain Up Metabolic Pathways	# of Members in Set	# of Observed Members	Observed Members/ Members in Set	p-value	q-value	Individual Metabolites in Pathway: CAS #s
WP3604	Wikipathways	Biochemical Pathways Part I	467	8	0.018	0.000476601	0.0328855	4249-19-8	3184-35-8	56-12-2	67-07-2	2140-95-6	58-96-8	51-43-4	372-75-8
WP727	Wikipathways	Monoamine Transport	14	2	0.154	0.00176242	0.0333432	56-12-2	51-43-4
path:hsa00240	KEGG	Pyrimidine metabolism - Homo sapiens (human)	66	3	0.057	0.00203757	0.0333432	58-96-8	1445-07-4	2140-95-6
None	INOH	Arginine Proline metabolism	68	3	0.054	0.00238934	0.0333432	56-12-2	67-07-2	372-75-8
WP550	Wikipathways	Biogenic Amine Synthesis	17	2	0.118	0.00303762	0.0333432	56-12-2	51-43-4
R-HSA-83936	Reactome	Transport of nucleosides and free purine and pyrimidine bases across the plasma membrane	18	2	0.111	0.00340746	0.0333432	58-96-8	51-43-4
PWY-6342	HumanCyc	noradrenaline and adrenaline degradation	20	2	0.105	0.00379735	0.0333432	97-31-4	51-43-4
R-HSA-71291	Reactome	Metabolism of amino acids and derivatives	285	5	0.022	0.00386587	0.0333432	31982-10-2	67-07-2	51-43-4	372-75-8	3184-35-8
R-HSA-73614	Reactome	Pyrimidine salvage	23	2	0.087	0.00555378	0.042579	58-96-8	1445-07-4
path:hsa00280	KEGG	Valine, leucine and isoleucine degradation - Homo sapiens (human)	42	2	0.077	0.00707279	0.0430155	4249-19-8	2140-95-6
R-HSA-442660	Reactome	Na+/Cl- dependent neurotransmitter transporters	31	2	0.071	0.00817887	0.0430155	56-12-2	51-43-4
WP4225	Wikipathways	Pyrimidine metabolism and related diseases	31	2	0.069	0.0087594	0.0430155	58-96-8	4249-19-8
WP497	Wikipathways	Urea cycle and metabolism of amino groups	32	2	0.069	0.0087594	0.0430155	67-07-2	372-75-8
WP3925	Wikipathways	Amino Acid metabolism	108	3	0.033	0.00913861	0.0430155	67-07-2	51-43-4	372-75-8
path:hsa04024	KEGG	cAMP signaling pathway - Homo sapiens (human)	40	2	0.067	0.00935804	0.0430155	56-12-2	51-43-4
R-HSA-425428	Reactome	Amine compound SLC transporters	35	2	0.065	0.00997461	0.0430155	56-12-2	51-43-4

## Sheet: Brain Common Up Proteo&Metabolo
External Pathway ID	Source	Brain Up Metabolic Pathways	# of Members in Set	# of Observed Members	Observed Members/ Members in Set	p-value	q-value		Source	External Pathway ID	Brain Up Proteome Pathways	# of Genes in Set	# of Observed Genes	Observed Genes/ Genes in Set	p-value	q-value
WP3604	Wikipathways	Biochemical Pathways Part I	467	8	0.018	0.000476601	0.0328855		SMPDB	SMP02292	The oncogenic action of Succinate	31	9	0.29	7.28858e-07	0.000498175
WP727	Wikipathways	Monoamine Transport	14	2	0.154	0.00176242	0.0333432		SMPDB	SMP02295	The oncogenic action of Fumarate	31	9	0.29	7.28858e-07	0.000498175
path:hsa00240	KEGG	Pyrimidine metabolism - Homo sapiens (human)	66	3	0.057	0.00203757	0.0333432		NetPath	Pathway_EGFR1	EGFR1	457	37	0.081	1.54596e-06	0.000704443
None	INOH	Arginine Proline metabolism	68	3	0.054	0.00238934	0.0333432		Reactome	R-HSA-71403	Citric acid cycle (TCA cycle)	22	7	0.318	6.56408e-06	0.00224328
WP550	Wikipathways	Biogenic Amine Synthesis	17	2	0.118	0.00303762	0.0333432		Wikipathways	WP78	TCA Cycle (aka Krebs or citric acid cycle)	17	6	0.353	1.56961e-05	0.00297717
R-HSA-83936	Reactome	Transport of nucleosides and free purine and pyrimidine bases across the plasma membrane	18	2	0.111	0.00340746	0.0333432		KEGG	path:hsa03040	Spliceosome - Homo sapiens (human)	134	16	0.119	1.74231e-05	0.00297717
PWY-6342	HumanCyc	noradrenaline and adrenaline degradation	20	2	0.105	0.00379735	0.0333432		Wikipathways	WP3925	Amino Acid metabolism	91	13	0.143	1.55749e-05	0.00297717
R-HSA-71291	Reactome	Metabolism of amino acids and derivatives	285	5	0.022	0.00386587	0.0333432		Reactome	R-HSA-1268020	Mitochondrial protein import	65	11	0.169	1.36668e-05	0.00297717
R-HSA-73614	Reactome	Pyrimidine salvage	23	2	0.087	0.00555378	0.042579		KEGG	path:hsa04142	Lysosome - Homo sapiens (human)	123	15	0.122	2.46997e-05	0.0030695
path:hsa00280	KEGG	Valine, leucine and isoleucine degradation - Homo sapiens (human)	42	2	0.077	0.00707279	0.0430155		EHMN	Propanoate metabolism	Propanoate metabolism	18	6	0.333	2.28524e-05	0.0030695
R-HSA-442660	Reactome	Na+/Cl- dependent neurotransmitter transporters	31	2	0.071	0.00817887	0.0430155		Reactome	R-HSA-450408	AUF1 (hnRNP D0) binds and destabilizes mRNA	6	4	0.667	2.08701e-05	0.0030695
WP4225	Wikipathways	Pyrimidine metabolism and related diseases	31	2	0.069	0.0087594	0.0430155		KEGG	path:hsa04144	Endocytosis - Homo sapiens (human)	244	22	0.09	4.62356e-05	0.00311261
WP497	Wikipathways	Urea cycle and metabolism of amino groups	32	2	0.069	0.0087594	0.0430155		EHMN	Valine, leucine and isoleucine degradation	Valine, leucine and isoleucine degradation	49	9	0.184	4.24648e-05	0.00311261
WP3925	Wikipathways	Amino Acid metabolism	108	3	0.033	0.00913861	0.0430155		SMPDB	SMP02291	The oncogenic action of 2-hydroxyglutarate	27	7	0.259	2.93678e-05	0.00311261
path:hsa04024	KEGG	cAMP signaling pathway - Homo sapiens (human)	40	2	0.067	0.00935804	0.0430155		SMPDB	SMP02358	The oncogenic action of L-2-hydroxyglutarate in Hydroxygluaricaciduria	29	7	0.241	4.85817e-05	0.00311261
R-HSA-425428	Reactome	Amine compound SLC transporters	35	2	0.065	0.00997461	0.0430155		KEGG	path:hsa00020	Citrate cycle (TCA cycle) - Homo sapiens (human)	30	7	0.233	6.14779e-05	0.00311261
									KEGG	path:hsa00630	Glyoxylate and dicarboxylate metabolism - Homo sapiens (human)	30	7	0.233	6.14779e-05	0.00311261
									SMPDB	SMP02359	The oncogenic action of D-2-hydroxyglutarate in Hydroxygluaricaciduria	30	7	0.233	6.14779e-05	0.00311261
									SMPDB	SMP00550	Pyruvate dehydrogenase deficiency (E3)	21	6	0.286	6.10904e-05	0.00311261
									SMPDB	SMP00551	Pyruvate dehydrogenase deficiency (E2)	21	6	0.286	6.10904e-05	0.00311261
									SMPDB	SMP00549	2-ketoglutarate dehydrogenase complex deficiency	21	6	0.286	6.10904e-05	0.00311261
									SMPDB	SMP00548	Mitochondrial complex II deficiency	21	6	0.286	6.10904e-05	0.00311261
									SMPDB	SMP00547	Fumarase deficiency	21	6	0.286	6.10904e-05	0.00311261
									SMPDB	SMP00546	Congenital lactic acidosis	21	6	0.286	6.10904e-05	0.00311261
									SMPDB	SMP00057	Citric Acid Cycle	21	6	0.286	6.10904e-05	0.00311261
									Reactome	R-HSA-175567	Integration of viral DNA into host genomic DNA	3	3	1	4.23901e-05	0.00311261
									Reactome	R-HSA-177539	Autointegration results in viral DNA circles	3	3	1	4.23901e-05	0.00311261
									SMPDB	SMP00502	Malonyl-coa decarboxylase deficiency	14	5	0.357	7.85316e-05	0.00335477
									SMPDB	SMP00198	Malonic Aciduria	14	5	0.357	7.85316e-05	0.00335477
									SMPDB	SMP00201	Methylmalonic Aciduria Due to Cobalamin-Related Disorders	14	5	0.357	7.85316e-05	0.00335477
									Reactome	R-HSA-75153	Apoptotic execution phase	52	9	0.173	6.93007e-05	0.00335477
									SMPDB	SMP00016	Propanoate Metabolism	14	5	0.357	7.85316e-05	0.00335477
									Wikipathways	WP4290	Metabolic reprogramming in colon cancer	42	8	0.19	8.66148e-05	0.00346435
									Reactome	R-HSA-6798695	Neutrophil degranulation	490	34	0.07	8.96912e-05	0.00346435
									Reactome	R-HSA-72172	mRNA Splicing	186	18	0.097	9.12338e-05	0.00346435
									Wikipathways	WP2324	AGE-RAGE pathway	66	10	0.152	8.96404e-05	0.00346435
									INOH	None	Citrate cycle	32	7	0.219	9.56768e-05	0.00353487
									Reactome	R-HSA-1428517	The citric acid (TCA) cycle and respiratory electron transport	173	17	0.098	0.000117865	0.00424004
									Reactome	R-HSA-8953897	Cellular responses to external stimuli	414	30	0.073	0.000124861	0.00437655
									Wikipathways	WP3395	Cellular response to heat stress	16	5	0.312	0.000161685	0.00552558
									Wikipathways	WP4217	Ebola Virus Pathway on Host	130	14	0.108	0.000178336	0.00594597
									HumanCyc	PWY66-407	superpathway of conversion of glucose to acetyl CoA and entry into the TCA cycle	48	8	0.17	0.000198028	0.00644534
									BioCarta	longevitypathway	the igf-1 receptor and longevity	17	5	0.294	0.000222514	0.00707386
									KEGG	path:hsa00280	Valine, leucine and isoleucine degradation - Homo sapiens (human)	48	8	0.167	0.000230482	0.00716067
									SMPDB	SMP02298	Glutaminolysis and Cancer	37	7	0.189	0.000251647	0.00764449
									KEGG	path:hsa04213	Longevity regulating pathway - multiple species - Homo sapiens (human)	62	9	0.145	0.000280583	0.0081608
									Reactome	R-HSA-8943724	Regulation of PTEN gene transcription	62	9	0.145	0.000280583	0.0081608
									Reactome	R-HSA-77289	Mitochondrial Fatty Acid Beta-Oxidation	39	7	0.184	0.00029931	0.00852411
									Reactome	R-HSA-8856828	Clathrin-mediated endocytosis	138	14	0.101	0.000333502	0.00897033
									Reactome	R-HSA-3371453	Regulation of HSF1-mediated heat shock response	81	10	0.123	0.000500595	0.00897033
									KEGG	path:hsa04137	Mitophagy - animal - Homo sapiens (human)	65	9	0.138	0.000403089	0.00897033
									Reactome	R-HSA-3371568	Attenuation phase	28	6	0.214	0.000344557	0.00897033
									PID	insulin_glucose_pathway	Insulin-mediated glucose transport	29	6	0.207	0.000421768	0.00897033
									SMPDB	SMP00468	Degradation of Superoxides	5	3	0.6	0.000402131	0.00897033
									Reactome	R-HSA-2262752	Cellular responses to stress	345	25	0.073	0.000449253	0.00897033
									Reactome	R-HSA-72163	mRNA Splicing - Major Pathway	178	16	0.09	0.000509563	0.00897033
									KEGG	path:hsa00620	Pyruvate metabolism - Homo sapiens (human)	39	7	0.179	0.000353957	0.00897033
									SMPDB	SMP00139	3-Methylglutaconic Aciduria Type I	30	6	0.2	0.00051184	0.00897033
									SMPDB	SMP00032	Valine, Leucine and Isoleucine Degradation	30	6	0.2	0.00051184	0.00897033
									SMPDB	SMP00137	2-Methyl-3-Hydroxybutryl CoA Dehydrogenase Deficiency	30	6	0.2	0.00051184	0.00897033
									SMPDB	SMP00238	Isovaleric Aciduria	30	6	0.2	0.00051184	0.00897033
									SMPDB	SMP00237	3-Methylcrotonyl Coa Carboxylase Deficiency Type I	30	6	0.2	0.00051184	0.00897033
									SMPDB	SMP00236	Propionic Acidemia	30	6	0.2	0.00051184	0.00897033
									SMPDB	SMP00199	Maple Syrup Urine Disease	30	6	0.2	0.00051184	0.00897033
									SMPDB	SMP00138	3-Hydroxy-3-Methylglutaryl-CoA Lyase Deficiency	30	6	0.2	0.00051184	0.00897033
									SMPDB	SMP00523	Isobutyryl-coa dehydrogenase deficiency	30	6	0.2	0.00051184	0.00897033
									SMPDB	SMP00522	3-hydroxyisobutyric aciduria	30	6	0.2	0.00051184	0.00897033
									SMPDB	SMP00521	3-hydroxyisobutyric acid dehydrogenase deficiency	30	6	0.2	0.00051184	0.00897033
									SMPDB	SMP00524	Isovaleric acidemia	30	6	0.2	0.00051184	0.00897033
									SMPDB	SMP00384	Methylmalonate Semialdehyde Dehydrogenase Deficiency	30	6	0.2	0.00051184	0.00897033
									SMPDB	SMP00200	Methylmalonic Aciduria	30	6	0.2	0.00051184	0.00897033
									SMPDB	SMP00141	3-Methylglutaconic Aciduria Type IV	30	6	0.2	0.00051184	0.00897033
									SMPDB	SMP00140	3-Methylglutaconic Aciduria Type III	30	6	0.2	0.00051184	0.00897033
									SMPDB	SMP00173	Beta-Ketothiolase Deficiency	30	6	0.2	0.00051184	0.00897033
									EHMN	TCA cycle	TCA cycle	30	6	0.2	0.00051184	0.00897033
									HumanCyc	PWY66-398	TCA cycle	19	5	0.263	0.000394623	0.00897033
									BioCarta	dnafragmentpathway	apoptotic dna-fragmentation and tissue homeostasis	11	4	0.364	0.000399203	0.00897033
									Wikipathways	WP4153	Degradation pathway of sphingolipids, including diseases	5	3	0.6	0.000402131	0.00897033
									Reactome	R-HSA-71406	Pyruvate metabolism and Citric Acid (TCA) cycle	54	8	0.148	0.000529204	0.00915724
									Reactome	R-HSA-3371511	HSF1 activation	31	6	0.194	0.000616192	0.0105292
									Reactome	R-HSA-1362409	Mitochondrial iron-sulfur cluster biogenesis	13	4	0.308	0.000818061	0.0120246
									HumanCyc	VALDEG-PWY	valine degradation	13	4	0.308	0.000818061	0.0120246
									Reactome	R-HSA-72203	Processing of Capped Intron-Containing Pre-mRNA	240	19	0.079	0.00077515	0.0120246
									Reactome	R-HSA-611105	Respiratory electron transport	100	11	0.11	0.00072236	0.0120246
									INOH	None	Valine Leucine Isoleucine degradation	32	6	0.188	0.00073631	0.0120246
									KEGG	path:hsa00640	Propanoate metabolism - Homo sapiens (human)	32	6	0.188	0.00073631	0.0120246
									SMPDB	SMP00037	Lysine Degradation	13	4	0.308	0.000818061	0.0120246
									SMPDB	SMP00527	Hyperlysinemia I, Familial	13	4	0.308	0.000818061	0.0120246
									SMPDB	SMP00719	2-aminoadipic 2-oxoadipic aciduria	13	4	0.308	0.000818061	0.0120246
									SMPDB	SMP00571	Pyridoxine dependency with seizures	13	4	0.308	0.000818061	0.0120246
									SMPDB	SMP00239	Saccharopinuria/Hyperlysinemia II	13	4	0.308	0.000818061	0.0120246
									SMPDB	SMP00186	Glutaric Aciduria Type I	13	4	0.308	0.000818061	0.0120246
									SMPDB	SMP00528	Hyperlysinemia II or Saccharopinuria	13	4	0.308	0.000818061	0.0120246
									Reactome	R-HSA-109581	Apoptosis	118	12	0.102	0.000854566	0.0124276
									SMPDB	SMP00654	Warburg Effect	45	7	0.156	0.000871896	0.0124419
									Wikipathways	WP408	Oxidative Stress	33	6	0.182	0.000873753	0.0124419
									PID	insulin_pathway	Insulin Pathway	46	7	0.152	0.000997981	0.0139496
									Reactome	R-HSA-1430728	Metabolism	1972	93	0.047	0.00100004	0.0139496
									BioCarta	ghpathway	growth hormone signaling pathway	23	5	0.217	0.00101748	0.0140081
									Reactome	R-HSA-5653656	Vesicle-mediated transport	620	37	0.06	0.00103498	0.0140081
									Reactome	R-HSA-70263	Gluconeogenesis	35	6	0.176	0.00103014	0.0140081
									Reactome	R-HSA-5357801	Programmed Cell Death	121	12	0.099	0.00106711	0.0143014
									Wikipathways	WP3961	fig-met-1-last-solution	14	4	0.286	0.00111387	0.0147832
									Reactome	R-HSA-199991	Membrane Trafficking	582	35	0.06	0.00123445	0.0162258
									Reactome	R-HSA-164843	2-LTR circle formation	7	3	0.429	0.00133542	0.0172219
									Reactome	R-HSA-180689	APOBEC3G mediated resistance to HIV-1 infection	7	3	0.429	0.00133542	0.0172219
									Reactome	R-HSA-3371571	HSF1-dependent transactivation	36	6	0.167	0.00140652	0.0179693
									HumanCyc	PWY66-399	gluconeogenesis	26	5	0.2	0.00151669	0.0190213
									Reactome	R-HSA-182971	EGFR downregulation	25	5	0.2	0.00151669	0.0190213
									Wikipathways	WP3888	VEGFA-VEGFR2 Signaling Pathway	236	18	0.076	0.00161031	0.0200118
									Wikipathways	WP437	EGF-EGFR Signaling Pathway	162	14	0.086	0.00163569	0.020144
									Reactome	R-HSA-111465	Apoptotic cleavage of cellular proteins	38	6	0.158	0.00187956	0.0229407
									KEGG	path:hsa04141	Protein processing in endoplasmic reticulum - Homo sapiens (human)	165	14	0.085	0.00194485	0.0235275
									HumanCyc	PWY-5130	2-oxobutanoate degradation	8	3	0.375	0.00208143	0.0249588
									Reactome	R-HSA-8856825	Cargo recognition for clathrin-mediated endocytosis	99	10	0.101	0.0023793	0.0280388
									Reactome	R-HSA-3371556	Cellular response to heat stress	99	10	0.101	0.0023793	0.0280388
									BioCarta	smpathway	spliceosomal assembly	9	3	0.333	0.00304155	0.0352356
									SMPDB	SMP00452	Threonine and 2-Oxobutanoate Degradation	9	3	0.333	0.00304155	0.0352356
									Reactome	R-HSA-432722	Golgi Associated Vesicle Biogenesis	56	7	0.125	0.00320594	0.0368279
									PID	igf1_pathway	IGF1 pathway	30	5	0.167	0.00352455	0.0390442
									Reactome	R-HSA-428359	Insulin-like Growth Factor-2 mRNA Binding Proteins (IGF2BPs/IMPs/VICKZs) bind RNA	3	2	0.667	0.00357024	0.0390442
									Reactome	R-HSA-6806664	Metabolism of vitamin K	3	2	0.667	0.00357024	0.0390442
									Reactome	R-HSA-421837	Clathrin derived vesicle budding	72	8	0.111	0.00352586	0.0390442
									Reactome	R-HSA-199992	trans-Golgi Network Vesicle Budding	72	8	0.111	0.00352586	0.0390442
									Reactome	R-HSA-2395516	Electron transport from NADPH to Ferredoxin	3	2	0.667	0.00357024	0.0390442
									KEGG	path:hsa04010	MAPK signaling pathway - Homo sapiens (human)	295	20	0.068	0.00364535	0.0395492
									Reactome	R-HSA-163200	Respiratory electron transport, ATP synthesis by chemiosmotic coupling, and heat production by uncoupling proteins.	123	11	0.089	0.00384555	0.0413927
									Reactome	R-HSA-111367	SLBP independent Processing of Histone Pre-mRNAs	10	3	0.3	0.00423311	0.0448579
									Reactome	R-HSA-162592	Integration of provirus	10	3	0.3	0.00423311	0.0448579
									Reactome	R-HSA-2132295	MHC class II antigen presentation	59	7	0.119	0.00431254	0.045348
									KEGG	path:hsa04217	Necroptosis - Homo sapiens (human)	162	13	0.08	0.0044912	0.0468662
									HumanCyc	PWY-5328	superpathway of methionine degradation	20	4	0.2	0.00456605	0.0469307
									Reactome	R-HSA-2028269	Signaling by Hippo	20	4	0.2	0.00456605	0.0469307
									Wikipathways	WP411	mRNA Processing	127	11	0.087	0.00490407	0.0500288
									Wikipathways	WP3987	HDAC6 interactions	11	3	0.273	0.00567083	0.05577
									BioCarta	insulinpathway	insulin signaling pathway	11	3	0.273	0.00567083	0.05577
									KEGG	path:hsa00130	Ubiquinone and other terpenoid-quinone biosynthesis - Homo sapiens (human)	11	3	0.273	0.00567083	0.05577
									Reactome	R-HSA-196780	Biotin transport and metabolism	11	3	0.273	0.00567083	0.05577
									Reactome	R-HSA-77588	SLBP Dependent Processing of Replication-Dependent Histone Pre-mRNAs	11	3	0.273	0.00567083	0.05577
									INOH	None	insulin	78	8	0.103	0.00576359	0.0562774
									Wikipathways	WP143	Fatty Acid Beta Oxidation	34	5	0.147	0.006139	0.0586854
									Wikipathways	WP400	p38 MAPK Signaling Pathway	34	5	0.147	0.006139	0.0586854
									Reactome	R-HSA-192105	Synthesis of bile acids and bile salts	34	5	0.147	0.006139	0.0586854
									Reactome	R-HSA-6807070	PTEN Regulation	96	9	0.094	0.00632916	0.0600831
									Wikipathways	WP1584	Type II diabetes mellitus	22	4	0.182	0.00652425	0.061508
									PID	mtor_4pathway	mTOR signaling pathway	65	7	0.109	0.0067681	0.061518
									PID	p38alphabetadownstreampathway	Signaling mediated by p38-alpha and p38-beta	35	5	0.143	0.00696098	0.061518
									Reactome	R-HSA-445355	Smooth Muscle Contraction	35	5	0.143	0.00696098	0.061518
									PharmGKB	PA165980337	Pathway_PA165980337	4	2	0.5	0.00697534	0.061518
									Reactome	R-HSA-432720	Lysosome Vesicle Biogenesis	35	5	0.143	0.00696098	0.061518
									PharmGKB	PA165979754	Oxidative Stress Pathway (Erythrocyte)	4	2	0.5	0.00697534	0.061518
									PharmGKB	PA165980399	Oxidative Stress Pathway (Erythrocyte)	4	2	0.5	0.00697534	0.061518
									SMPDB	SMP00464	Vitamin K Metabolism	4	2	0.5	0.00697534	0.061518
									HumanCyc	PROPIONMET-PWY	propionyl-CoA degradation	4	2	0.5	0.00697534	0.061518
									Reactome	R-HSA-1369007	Mitochondrial ABC transporters	4	2	0.5	0.00697534	0.061518
									HumanCyc	DETOX1-PWY-1	superoxide radicals degradation	12	3	0.25	0.00736699	0.0637385
									Reactome	R-HSA-264870	Caspase-mediated cleavage of cytoskeletal proteins	12	3	0.25	0.00736699	0.0637385
									Reactome	R-HSA-71064	Lysine catabolism	12	3	0.25	0.00736699	0.0637385
									Reactome	R-HSA-166208	mTORC1-mediated signalling	24	4	0.174	0.00768357	0.0656465
									Reactome	R-HSA-70895	Branched-chain amino acid catabolism	23	4	0.174	0.00768357	0.0656465
									INOH	None	insulin Mam	82	8	0.098	0.00776786	0.0659544
									Wikipathways	WP4100	Gene and protein expression by JAK-STAT signaling after Interleukin-12 stimulation	36	5	0.139	0.00785686	0.0662983
									Reactome	R-HSA-450531	Regulation of mRNA stability by proteins that bind AU-rich elements	37	5	0.135	0.0088298	0.0740511
									BioCarta	agpcrpathway	attenuation of gpcr signaling	13	3	0.231	0.00933167	0.0741651
									PharmGKB	PA150642262	Platinum Pathway, Pharmacokinetics/Pharmacodynamics	13	3	0.231	0.00933167	0.0741651
									Wikipathways	WP2436	Dopamine metabolism	13	3	0.231	0.00933167	0.0741651
									Reactome	R-HSA-3134963	DEx/H-box helicases activate type I IFN and inflammatory cytokines production	13	3	0.231	0.00933167	0.0741651
									Reactome	R-HSA-211227	Activation of DNA fragmentation factor	13	3	0.231	0.00933167	0.0741651
									Reactome	R-HSA-140342	Apoptosis induced DNA fragmentation	13	3	0.231	0.00933167	0.0741651
									Reactome	R-HSA-2995383	Initiation of Nuclear Envelope Reformation	13	3	0.231	0.00933167	0.0741651
									Reactome	R-HSA-2995410	Nuclear Envelope Reassembly	13	3	0.231	0.00933167	0.0741651
									Reactome	R-HSA-1679131	Trafficking and processing of endosomal TLR	13	3	0.231	0.00933167	0.0741651
									Reactome	R-HSA-5674135	MAP2K and MAPK activation	38	5	0.132	0.00988286	0.0780918

## Sheet: Brain Common RNAseq & Metabolom
External Pathway ID	Source	Brain Up Metabolic Pathways	# of Members in Set	# of Observed Members	Observed Members/ Members in Set	p-value	q-value		External Pathway ID	Source	Brain Up Transcriptome Pathways	# of Genes in Set	# of Observed Genes	Observed Genes/ Genes in Set	p-value
WP3604	Wikipathways	Biochemical Pathways Part I	467	8	0.018	0.000476601	0.0328855		R-HSA-74160	Reactome	Gene expression (Transcription)	1373	96	0.07	0.00609861
WP727	Wikipathways	Monoamine Transport	14	2	0.154	0.00176242	0.0333432		R-HSA-73857	Reactome	RNA Polymerase II Transcription	1236	93	0.076	0.000792808
path:hsa00240	KEGG	Pyrimidine metabolism - Homo sapiens (human)	66	3	0.057	0.00203757	0.0333432		R-HSA-212436	Reactome	Generic Transcription Pathway	1107	88	0.08	0.0001828
None	INOH	Arginine Proline metabolism	68	3	0.054	0.00238934	0.0333432		R-HSA-1266738	Reactome	Developmental Biology	620	50	0.081	0.00389894
WP550	Wikipathways	Biogenic Amine Synthesis	17	2	0.118	0.00303762	0.0333432		R-HSA-1474244	Reactome	Extracellular matrix organization	294	36	0.122	5.22207e-06
R-HSA-83936	Reactome	Transport of nucleosides and free purine and pyrimidine bases across the plasma membrane	18	2	0.111	0.00340746	0.0333432		R-HSA-422475	Reactome	Axon guidance	358	35	0.098	0.000636512
PWY-6342	HumanCyc	noradrenaline and adrenaline degradation	20	2	0.105	0.00379735	0.0333432		R-HSA-112316	Reactome	Neuronal System	368	35	0.095	0.00104206
R-HSA-71291	Reactome	Metabolism of amino acids and derivatives	285	5	0.022	0.00386587	0.0333432		path:hsa04010	KEGG	MAPK signaling pathway - Homo sapiens (human)	295	32	0.108	0.000181925
R-HSA-73614	Reactome	Pyrimidine salvage	23	2	0.087	0.00555378	0.042579		WP4172	Wikipathways	PI3K-Akt Signaling Pathway	340	32	0.094	0.00197988
path:hsa00280	KEGG	Valine, leucine and isoleucine degradation - Homo sapiens (human)	42	2	0.077	0.00707279	0.0430155		path:hsa04151	KEGG	PI3K-Akt signaling pathway - Homo sapiens (human)	354	32	0.091	0.00371095
R-HSA-442660	Reactome	Na+/Cl- dependent neurotransmitter transporters	31	2	0.071	0.00817887	0.0430155		WP382	Wikipathways	MAPK Signaling Pathway	246	30	0.122	3.40991e-05
WP4225	Wikipathways	Pyrimidine metabolism and related diseases	31	2	0.069	0.0087594	0.0430155		WP3932	Wikipathways	Focal Adhesion-PI3K-Akt-mTOR-signaling pathway	302	29	0.096	0.00245096
WP497	Wikipathways	Urea cycle and metabolism of amino groups	32	2	0.069	0.0087594	0.0430155		R-HSA-397014	Reactome	Muscle contraction	195	25	0.128	6.69027e-05
WP3925	Wikipathways	Amino Acid metabolism	108	3	0.033	0.00913861	0.0430155		path:hsa04510	KEGG	Focal adhesion - Homo sapiens (human)	199	25	0.126	9.3364e-05
path:hsa04024	KEGG	cAMP signaling pathway - Homo sapiens (human)	40	2	0.067	0.00935804	0.0430155		WP306	Wikipathways	Focal Adhesion	198	22	0.111	0.0013015
R-HSA-425428	Reactome	Amine compound SLC transporters	35	2	0.065	0.00997461	0.0430155		R-HSA-5576891	Reactome	Cardiac conduction	131	20	0.153	2.98405e-05
									path:hsa04512	KEGG	ECM-receptor interaction - Homo sapiens (human)	82	19	0.232	6.75582e-08
									path:hsa04921	KEGG	Oxytocin signaling pathway - Homo sapiens (human)	152	17	0.112	0.0041257
									path:hsa04630	KEGG	JAK-STAT signaling pathway - Homo sapiens (human)	162	17	0.105	0.00778873
									integrin1_pathway	PID	Beta1 integrin cell surface interactions	66	16	0.242	3.78548e-07
									path:hsa05322	KEGG	Systemic lupus erythematosus - Homo sapiens (human)	133	16	0.121	0.002374
									R-HSA-977225	Reactome	Amyloid fiber formation	82	15	0.185	2.97122e-05
									R-HSA-1474290	Reactome	Collagen formation	92	15	0.163	0.00013624
									None	INOH	Integrin	124	15	0.121	0.00326571
									R-HSA-1500620	Reactome	Meiosis	78	14	0.182	6.71757e-05
									R-HSA-2187338	Reactome	Visual phototransduction	102	14	0.137	0.00133769
									R-HSA-1474165	Reactome	Reproduction	104	14	0.136	0.00147187
									R-HSA-912446	Reactome	Meiotic recombination	65	13	0.203	3.63421e-05
									R-HSA-6794362	Reactome	Protein-protein interactions at synapses	88	13	0.148	0.000986577
									path:hsa04974	KEGG	Protein digestion and absorption - Homo sapiens (human)	90	13	0.144	0.00122106
									R-HSA-8936459	Reactome	RUNX1 regulates genes involved in megakaryocyte differentiation and platelet function	94	13	0.141	0.00150022
									path:hsa05222	KEGG	Small cell lung cancer - Homo sapiens (human)	93	13	0.14	0.00165851
									path:hsa05146	KEGG	Amoebiasis - Homo sapiens (human)	96	13	0.137	0.00201667
									R-HSA-5625740	Reactome	RHO GTPases activate PKNs	96	13	0.137	0.00201667
									None	Signalink	JAK-STAT-Core	104	13	0.125	0.0045028
									R-HSA-2559582	Reactome	Senescence-Associated Secretory Phenotype (SASP)	112	13	0.117	0.00779321
									R-HSA-8948216	Reactome	Collagen chain trimerization	44	12	0.273	2.86502e-06
									R-HSA-5625886	Reactome	Activated PKN1 stimulates transcription of AR (androgen receptor) regulated genes KLK2 and KLK3	69	12	0.176	0.00029413
									R-HSA-1650814	Reactome	Collagen biosynthesis and modifying enzymes	68	12	0.176	0.00029413
									R-HSA-427359	Reactome	SIRT1 negatively regulates rRNA expression	70	12	0.174	0.000338586
									R-HSA-212300	Reactome	PRC2 methylates histones and DNA	75	12	0.162	0.000655653
									path:hsa05410	KEGG	Hypertrophic cardiomyopathy (HCM) - Homo sapiens (human)	83	12	0.145	0.00184375
									R-HSA-8939236	Reactome	RUNX1 regulates transcription of genes involved in differentiation of HSCs	88	12	0.14	0.00250574
									R-HSA-73777	Reactome	RNA Polymerase I Chain Elongation	92	12	0.132	0.0040297
									R-HSA-201722	Reactome	Formation of the beta-catenin:TCF transactivating complex	94	12	0.129	0.00481662
									R-HSA-5250924	Reactome	B-WICH complex positively regulates rRNA expression	94	12	0.129	0.00481662
									R-HSA-3214815	Reactome	HDACs deacetylate histones	94	12	0.128	0.00525363
									R-HSA-2672351	Reactome	Stimuli-sensing channels	102	12	0.118	0.0099938
									R-HSA-3000178	Reactome	ECM proteoglycans	57	11	0.193	0.000231676
									R-HSA-73728	Reactome	RNA Polymerase I Promoter Opening	65	11	0.172	0.000658065
									R-HSA-5334118	Reactome	DNA methylation	67	11	0.167	0.000860308
									R-HSA-2299718	Reactome	Condensation of Prophase Chromosomes	77	11	0.145	0.00279019
									R-HSA-427389	Reactome	ERCC6 (CSB) and EHMT2 (G9a) positively regulate rRNA expression	79	11	0.141	0.00343204
									path:hsa05414	KEGG	Dilated cardiomyopathy (DCM) - Homo sapiens (human)	90	11	0.124	0.00936008
									R-HSA-171306	Reactome	Packaging Of Telomere Ends	54	10	0.189	0.000534835
									PA152241951	PharmGKB	Celecoxib Pathway, Pharmacodynamics	58	10	0.172	0.00111732
									path:hsa05412	KEGG	Arrhythmogenic right ventricular cardiomyopathy (ARVC) - Homo sapiens (human)	72	10	0.139	0.0057627
									WP2118	Wikipathways	Arrhythmogenic Right Ventricular Cardiomyopathy	74	10	0.135	0.00700013
									R-HSA-419037	Reactome	NCAM1 interactions	37	9	0.243	0.000134525
									R-HSA-2022090	Reactome	Assembly of collagen fibrils and other multimeric structures	48	9	0.188	0.00105539
									None	Signalink	NHR	49	9	0.184	0.00123099
									R-HSA-383280	Reactome	Nuclear Receptor transcription pathway	51	9	0.176	0.0016528
									R-HSA-5578775	Reactome	Ion homeostasis	52	9	0.173	0.0019033
									R-HSA-6794361	Reactome	Neurexins and neuroligins	57	9	0.158	0.00364601
									R-HSA-375165	Reactome	NCAM signaling for neurite out-growth	59	9	0.153	0.00461986
									R-HSA-3000157	Reactome	Laminin interactions	23	8	0.348	1.87454e-05
									R-HSA-3000171	Reactome	Non-integrin membrane-ECM interactions	42	8	0.19	0.0017867
									R-HSA-1221632	Reactome	Meiotic synapsis	47	8	0.174	0.00325554
									agrpathway	BioCarta	agrin in postsynaptic differentiation	48	8	0.167	0.00427525
									R-HSA-6806667	Reactome	Metabolism of fat-soluble vitamins	49	8	0.163	0.00486925
									PA2033	PharmGKB	Antiarrhythmic Pathway, Pharmacodynamics	55	8	0.145	0.00985632
									None	INOH	Arginine Proline metabolism	55	8	0.145	0.00985632
									syndecan_1_pathway	PID	Syndecan-1-mediated signaling events	43	7	0.163	0.00839414
									R-HSA-5576892	Reactome	Phase 0 - rapid depolarisation	44	7	0.159	0.00952146
									R-HSA-112308	Reactome	Presynaptic depolarization and calcium channel opening	13	6	0.462	3.31708e-05
									R-HSA-8874081	Reactome	MET activates PTK2 signaling	18	6	0.333	0.000283104
									prionpathway	BioCarta	prion pathway	19	6	0.316	0.000394667
									R-HSA-8875878	Reactome	MET promotes cell motility	27	6	0.222	0.00295592
									integrin2_pathway	PID	Beta2 integrin cell surface interactions	30	6	0.2	0.00515404
									path:hsa04710	KEGG	Circadian rhythm - Homo sapiens (human)	31	6	0.2	0.00515404
									path:hsa00410	KEGG	beta-Alanine metabolism - Homo sapiens (human)	31	6	0.194	0.00610005
									SMP00493	SMPDB	Carnosinuria, carnosinemia	9	5	0.556	5.17411e-05
									SMP00492	SMPDB	Ureidopropionase deficiency	9	5	0.556	5.17411e-05
									SMP00351	SMPDB	GABA-Transaminase Deficiency	9	5	0.556	5.17411e-05
									SMP00007	SMPDB	Beta-Alanine Metabolism	9	5	0.556	5.17411e-05
									integrin4_pathway	PID	Alpha6 beta4 integrin-ligand interactions	11	5	0.455	0.000172947
									WP167	Wikipathways	Eicosanoid Synthesis	23	5	0.217	0.00726996
									rhodopsin_pathway	PID	Visual signal transduction: Rods	24	5	0.208	0.008776
									R-HSA-168799	Reactome	Neurotoxicity of clostridium toxins	10	4	0.4	0.00145466
									WP1797	Wikipathways	Circadian Clock	10	4	0.4	0.00145466
									WP2854	Wikipathways	Gene regulatory network modelling somitogenesis	11	4	0.364	0.00218706
									R-HSA-5682910	Reactome	LGI-ADAM interactions	14	4	0.286	0.00581345
									2PHENDEG-PWY	HumanCyc	phenylethylamine degradation I	4	3	0.75	0.000634009
									nfkappabalternativepathway	PID	Alternative NF-kappaB pathway	6	3	0.5	0.00291617
									R-HSA-2214320	Reactome	Anchoring fibril formation	7	3	0.429	0.00489557
									PWY3DJ-12	HumanCyc	ceramide <i>de novo</i> biosynthesis	8	3	0.375	0.00751502
									PA165947317	PharmGKB	Leukotriene modifiers pathway, Pharmacodynamics	8	3	0.375	0.00751502
									R-HSA-5607761	Reactome	Dectin-1 mediated noncanonical NF-kB signaling	8	3	0.375	0.00751502
									R-HSA-5676590	Reactome	NIK-->noncanonical NF-kB signaling	8	3	0.375	0.00751502
									path:hsa04122	KEGG	Sulfur relay system - Homo sapiens (human)	8	3	0.375	0.00751502
									WP4437	Wikipathways	Signaling by PTK6	2	2	1	0.0030158
									R-HSA-5250989	Reactome	Toxicity of botulinum toxin type G (BoNT/G)	3	2	0.667	0.00871682
									R-HSA-5250958	Reactome	Toxicity of botulinum toxin type B (BoNT/B)	3	2	0.667	0.00871682
