# Supplementary material for: Divergent organ-specific isogenic metastatic cell lines identified using multi-omics exhibit differential drug sensitivity
Source: PLoS One. 2020 Nov 16;15(11):e0242384. doi: 10.1371/journal.pone.0242384 (PMC7668614; doi:10.1371/journal.pone.0242384)
Supplement: S22 Spreadsheet — (XLSX) [file pone.0242384.s079.xlsx]

## Sheet: Brain Down
External Pathway ID	Source	Brain Down Metabolic Pathways	# of Members in Set	# of Observed Members	Observed Members/ Members in Set	p-value	q-value	Individual Metabolites in Pathway: CAS #s
WP3604	Wikipathways	Biochemical Pathways Part I	467	55	0.126	1.44319e-17	2.40579e-14	38168-82-0	20246-53-1	97-67-6	56-73-5	541-50-4	56-82-6	107-95-9	60-18-4	4430-97-1	66-22-8	59-56-3	86-01-1	85-61-0	79-33-4	2906-39-0	365-08-2	528-04-1	4212-65-1	314-50-1	27025-41-8	58-98-0	85-32-5	107-97-1	526-95-4	921-62-0	1032-65-1	902-04-5	3493-09-2	300-84-5	15978-08-2	2255-14-3	2831-74-5	56-41-7	542-32-5	2139-03-9	99043-16-0	600-18-0	19046-78-7	3672-15-9	358-71-4	2149-82-8	51-45-6
R-HSA-71387	Reactome	Metabolism of carbohydrates	137	26	0.268	5.25375e-16	4.379e-13	38168-82-0	20246-53-1	527-50-4	17210-42-3	59-56-3	86-01-1	85-61-0	528-04-1	4212-65-1	58-98-0	921-62-0	15978-08-2	2255-14-3	14075-00-4	102916-66-5	585-18-2	97-67-6	58-64-0	3615-55-2	643-13-0	4151-19-3	58-86-6	1053-73-2	7277-98-7	14265-44-2	58-97-9	63-39-8
R-HSA-15869	Reactome	Metabolism of nucleotides	152	28	0.224	5.37356e-15	2.98591e-12	131-83-9	71-52-3	17210-42-3	107-95-9	365-08-2	86-01-1	314-50-1	27025-41-8	58-98-0	85-32-5	1032-65-1	902-04-5	3493-09-2	66-22-8	14075-00-4	56-41-7	1157-60-4	73-24-5	19046-78-7	2149-82-8	58-64-0	3615-55-2	65-46-3	4151-19-3	491-97-4	6236-08-4	63-39-8	14265-44-2	58-97-9	890-38-0
R-HSA-8956319	Reactome	Nucleobase catabolism	100	22	0.272	9.33208e-14	3.88915e-11	131-83-9	17210-42-3	107-95-9	365-08-2	86-01-1	27025-41-8	58-98-0	85-32-5	1032-65-1	902-04-5	66-22-8	14075-00-4	56-41-7	58-64-0	3615-55-2	65-46-3	4151-19-3	491-97-4	6236-08-4	63-39-8	14265-44-2	58-97-9	890-38-0
R-HSA-1430728	Reactome	Metabolism	1384	71	0.082	4.29113e-13	1.43066e-10	358-72-5	38168-82-0	630-08-0	19046-78-7	585-18-2	131-83-9	4212-65-1	541-50-4	20246-53-1	17210-42-3	107-95-9	60-18-4	300-84-5	2255-14-3	59-56-3	365-08-2	79-14-1	85-61-0	79-33-4	1080-04-2	528-04-1	13095-48-2	18766-67-1	4430-97-1	314-50-1	27025-41-8	58-98-0	85-32-5	107-97-1	56-73-5	15421-51-9	1032-65-1	902-04-5	3493-09-2	15978-08-2	66-22-8	14075-00-4	2831-74-5	102916-66-5	56-41-7	542-32-5	1157-60-4
WP4042	Wikipathways	Nucleobase catabolism	100	20	0.256	4.65941e-12	1.29454e-09	58-64-0	86-01-1	3615-55-2	65-46-3	131-83-9	14265-44-2	4151-19-3	491-97-4	27025-41-8	6236-08-4	58-98-0	85-32-5	890-38-0	17210-42-3	1032-65-1	902-04-5	107-95-9	365-08-2	58-97-9	63-39-8	66-22-8
Pyrimidine metabolism	EHMN	Pyrimidine metabolism	77	19	0.268	7.36551e-12	1.75404e-09	59-56-3	58-64-0	86-01-1	3615-55-2	65-46-3	71-52-3	3493-09-2	4151-19-3	1157-60-4	314-50-1	491-97-4	58-98-0	17210-42-3	107-95-9	1032-65-1	14265-44-2	2149-82-8	365-08-2	58-97-9	63-39-8	66-22-8
SMP00046	SMPDB	Pyrimidine Metabolism	57	16	0.286	1.31346e-10	1.82461e-08	58-98-0	491-97-4	58-64-0	107-95-9	65-46-3	14075-00-4	314-50-1	71-52-3	17210-42-3	84-21-9	1032-65-1	14265-44-2	2149-82-8	365-08-2	58-97-9	63-39-8	66-22-8
SMP00219	SMPDB	UMP Synthase Deiciency (Orotic Aciduria)	57	16	0.286	1.31346e-10	1.82461e-08	58-98-0	491-97-4	58-64-0	107-95-9	65-46-3	14075-00-4	314-50-1	71-52-3	17210-42-3	84-21-9	1032-65-1	14265-44-2	2149-82-8	365-08-2	58-97-9	63-39-8	66-22-8
SMP00202	SMPDB	MNGIE (Mitochondrial Neurogastrointestinal Encephalopathy)	57	16	0.286	1.31346e-10	1.82461e-08	58-98-0	491-97-4	58-64-0	107-95-9	65-46-3	14075-00-4	314-50-1	71-52-3	17210-42-3	84-21-9	1032-65-1	14265-44-2	2149-82-8	365-08-2	58-97-9	63-39-8	66-22-8
SMP00172	SMPDB	Beta Ureidopropionase Deficiency	57	16	0.286	1.31346e-10	1.82461e-08	58-98-0	491-97-4	58-64-0	107-95-9	65-46-3	14075-00-4	314-50-1	71-52-3	17210-42-3	84-21-9	1032-65-1	14265-44-2	2149-82-8	365-08-2	58-97-9	63-39-8	66-22-8
SMP00178	SMPDB	Dihydropyrimidinase Deficiency	57	16	0.286	1.31346e-10	1.82461e-08	58-98-0	491-97-4	58-64-0	107-95-9	65-46-3	14075-00-4	314-50-1	71-52-3	17210-42-3	84-21-9	1032-65-1	14265-44-2	2149-82-8	365-08-2	58-97-9	63-39-8	66-22-8
WP1785	Wikipathways	Asparagine N-linked glycosylation	101	15	0.3	2.41137e-10	3.09211e-08	59-56-3	908211-94-9	86-01-1	3672-15-9	85-61-0	643-13-0	528-04-1	14265-44-2	58-64-0	1053-73-2	58-98-0	27251-84-9	358-71-4	58-97-9	63-39-8
SMP00031	SMPDB	Pentose Phosphate Pathway	29	11	0.423	1.02474e-09	1.00485e-07	58-64-0	102916-66-5	3615-55-2	14075-00-4	643-13-0	4151-19-3	4212-65-1	585-18-2	17210-42-3	56-73-5	921-62-0	14265-44-2
SMP00518	SMPDB	Glucose-6-phosphate dehydrogenase deficiency	29	11	0.423	1.02474e-09	1.00485e-07	58-64-0	102916-66-5	3615-55-2	14075-00-4	643-13-0	4151-19-3	4212-65-1	585-18-2	17210-42-3	56-73-5	921-62-0	14265-44-2
SMP00519	SMPDB	Ribose-5-phosphate isomerase deficiency	29	11	0.423	1.02474e-09	1.00485e-07	58-64-0	102916-66-5	3615-55-2	14075-00-4	643-13-0	4151-19-3	4212-65-1	585-18-2	17210-42-3	56-73-5	921-62-0	14265-44-2
SMP00520	SMPDB	Transaldolase deficiency	29	11	0.423	1.02474e-09	1.00485e-07	58-64-0	102916-66-5	3615-55-2	14075-00-4	643-13-0	4151-19-3	4212-65-1	585-18-2	17210-42-3	56-73-5	921-62-0	14265-44-2
WP4059	Wikipathways	Interconversion of nucleotide di- and triphosphates	51	13	0.31	2.70261e-09	2.50292e-07	58-64-0	86-01-1	14265-44-2	491-97-4	27025-41-8	58-98-0	85-32-5	1032-65-1	902-04-5	3493-09-2	365-08-2	58-97-9	63-39-8
SMP00654	SMPDB	Warburg Effect	58	14	0.275	3.70229e-09	2.93558e-07	58-64-0	86-01-1	3615-55-2	85-61-0	585-18-2	79-33-4	56-73-5	4151-19-3	4212-65-1	38168-82-0	71-52-3	97-67-6	643-13-0	921-62-0	14265-44-2
R-HSA-446203	Reactome	Asparagine N-linked glycosylation	119	15	0.25	4.09286e-09	2.93558e-07	59-56-3	58-64-0	86-01-1	3672-15-9	85-61-0	643-13-0	528-04-1	27251-84-9	908211-94-9	1053-73-2	58-97-9	58-98-0	14265-44-2	358-71-4	63-39-8
None	INOH	Pentose phosphate cycle	31	11	0.379	4.1514e-09	2.93558e-07	58-64-0	4151-19-3	3615-55-2	643-13-0	102916-66-5	4212-65-1	533-67-5	314-50-1	585-18-2	56-73-5	921-62-0	14265-44-2	2149-82-8
R-HSA-446219	Reactome	Synthesis of substrates in N-glycan biosythesis	68	14	0.269	4.90073e-09	2.93558e-07	59-56-3	908211-94-9	86-01-1	3672-15-9	85-61-0	643-13-0	528-04-1	27251-84-9	58-64-0	58-98-0	358-71-4	14265-44-2	58-97-9	63-39-8
R-HSA-446193	Reactome	Biosynthesis of the N-glycan precursor (dolichol lipid-linked oligosaccharide, LLO) and transfer to a nascent protein	81	14	0.269	4.90073e-09	2.93558e-07	59-56-3	908211-94-9	86-01-1	3672-15-9	85-61-0	643-13-0	528-04-1	27251-84-9	58-64-0	58-98-0	358-71-4	14265-44-2	58-97-9	63-39-8
R-HSA-499943	Reactome	Interconversion of nucleotide di- and triphosphates	52	13	0.295	5.14396e-09	2.93558e-07	58-64-0	86-01-1	58-97-9	491-97-4	27025-41-8	58-98-0	85-32-5	1032-65-1	14265-44-2	3493-09-2	365-08-2	902-04-5	63-39-8
R-HSA-8956321	Reactome	Nucleotide salvage	45	13	0.295	5.14396e-09	2.93558e-07	58-64-0	66-22-8	58-97-9	14075-00-4	1157-60-4	73-24-5	85-32-5	17210-42-3	1032-65-1	902-04-5	14265-44-2	890-38-0	65-46-3
R-HSA-597592	Reactome	Post-translational protein modification	176	18	0.198	5.95555e-09	2.93558e-07	59-56-3	58-64-0	86-01-1	3672-15-9	85-61-0	643-13-0	528-04-1	27251-84-9	908211-94-9	1053-73-2	58-97-9	4429-04-3	58-98-0	7277-98-7	14265-44-2	60-18-4	358-71-4	63-39-8
R-HSA-73621	Reactome	Pyrimidine catabolism	39	12	0.324	6.30507e-09	2.93558e-07	58-64-0	66-22-8	131-83-9	14075-00-4	56-41-7	6236-08-4	17210-42-3	1032-65-1	14265-44-2	107-95-9	58-97-9	65-46-3
Pentose phosphate pathway	EHMN	Pentose phosphate pathway	37	11	0.367	6.33959e-09	2.93558e-07	58-64-0	4151-19-3	3615-55-2	14075-00-4	643-13-0	102916-66-5	4212-65-1	533-67-5	585-18-2	526-95-4	921-62-0	14265-44-2
SMP00128	SMPDB	Gluconeogenesis	34	11	0.367	6.33959e-09	2.93558e-07	59-56-3	58-64-0	138-81-8	71-52-3	79-33-4	643-13-0	38168-82-0	86-01-1	56-73-5	6915-15-7	14265-44-2
SMP00581	SMPDB	Glycogenosis, Type IA. Von gierke disease	34	11	0.367	6.33959e-09	2.93558e-07	59-56-3	58-64-0	138-81-8	71-52-3	79-33-4	643-13-0	38168-82-0	86-01-1	56-73-5	6915-15-7	14265-44-2
SMP00574	SMPDB	Glycogenosis, Type IC	34	11	0.367	6.33959e-09	2.93558e-07	59-56-3	58-64-0	138-81-8	71-52-3	79-33-4	643-13-0	38168-82-0	86-01-1	56-73-5	6915-15-7	14265-44-2
SMP00374	SMPDB	Glycogen Storage Disease Type 1A (GSD1A) or Von Gierke Disease	34	11	0.367	6.33959e-09	2.93558e-07	59-56-3	58-64-0	138-81-8	71-52-3	79-33-4	643-13-0	38168-82-0	86-01-1	56-73-5	6915-15-7	14265-44-2
SMP00563	SMPDB	Triosephosphate isomerase	34	11	0.367	6.33959e-09	2.93558e-07	59-56-3	58-64-0	138-81-8	71-52-3	79-33-4	643-13-0	38168-82-0	86-01-1	56-73-5	6915-15-7	14265-44-2
SMP00562	SMPDB	Fructose-1,6-diphosphatase deficiency	34	11	0.367	6.33959e-09	2.93558e-07	59-56-3	58-64-0	138-81-8	71-52-3	79-33-4	643-13-0	38168-82-0	86-01-1	56-73-5	6915-15-7	14265-44-2
SMP00560	SMPDB	Phosphoenolpyruvate carboxykinase deficiency 1 (PEPCK1)	34	11	0.367	6.33959e-09	2.93558e-07	59-56-3	58-64-0	138-81-8	71-52-3	79-33-4	643-13-0	38168-82-0	86-01-1	56-73-5	6915-15-7	14265-44-2
SMP00573	SMPDB	Glycogenosis, Type IB	34	11	0.367	6.33959e-09	2.93558e-07	59-56-3	58-64-0	138-81-8	71-52-3	79-33-4	643-13-0	38168-82-0	86-01-1	56-73-5	6915-15-7	14265-44-2
None	INOH	Pyrimidine nucleotides nucleosides metabolism	56	14	0.255	1.09166e-08	4.91836e-07	491-97-4	58-64-0	2149-82-8	3615-55-2	66-22-8	4151-19-3	314-50-1	58-98-0	17210-42-3	1032-65-1	14265-44-2	107-95-9	365-08-2	58-97-9	63-39-8	65-46-3
R-HSA-71336	Reactome	Pentose phosphate pathway (hexose monophosphate shunt)	31	10	0.37	2.89821e-08	1.2714e-06	58-64-0	4151-19-3	3615-55-2	14075-00-4	643-13-0	102916-66-5	4212-65-1	585-18-2	17210-42-3	921-62-0	14265-44-2
WP4082	Wikipathways	Nucleotide salvage	45	12	0.279	4.27333e-08	1.82657e-06	58-64-0	66-22-8	14265-44-2	1157-60-4	73-24-5	85-32-5	17210-42-3	1032-65-1	902-04-5	58-97-9	890-38-0	65-46-3
R-HSA-8850843	Reactome	Phosphate bond hydrolysis by NTPDase proteins	25	9	0.409	5.36444e-08	2.23563e-06	58-64-0	86-01-1	491-97-4	58-98-0	85-32-5	14265-44-2	365-08-2	58-97-9	63-39-8
path:hsa00240	KEGG	Pyrimidine metabolism - Homo sapiens (human)	66	13	0.245	6.17672e-08	2.51136e-06	314-50-1	2149-82-8	66-22-8	1157-60-4	491-97-4	58-98-0	17210-42-3	516-05-2	1032-65-1	107-95-9	365-08-2	58-97-9	63-39-8	65-46-3
R-HSA-69242	Reactome	S Phase	17	8	0.471	8.16028e-08	3.23886e-06	58-64-0	86-01-1	85-61-0	85-32-5	14265-44-2	365-08-2	58-97-9	63-39-8
R-HSA-73614	Reactome	Pyrimidine salvage	23	9	0.391	8.52425e-08	3.30463e-06	58-64-0	65-46-3	14075-00-4	1157-60-4	17210-42-3	1032-65-1	14265-44-2	58-97-9	66-22-8
None	INOH	Glycolysis Gluconeogenesis	34	10	0.323	1.33322e-07	5.0511e-06	59-56-3	58-64-0	79-33-4	643-13-0	56-41-7	38168-82-0	97-67-6	56-73-5	14265-44-2	63-39-8
Glycolysis and Gluconeogenesis	EHMN	Glycolysis and Gluconeogenesis	52	11	0.282	1.44013e-07	5.33487e-06	59-56-3	58-64-0	86-01-1	71-52-3	85-61-0	79-33-4	38168-82-0	138-81-8	3884-47-7	97-67-6	14265-44-2
path:hsa00030	KEGG	Pentose phosphate pathway - Homo sapiens (human)	35	9	0.36	1.99372e-07	7.22505e-06	102916-66-5	3615-55-2	14075-00-4	533-67-5	4151-19-3	4212-65-1	585-18-2	17210-42-3	526-95-4	921-62-0
R-HSA-69306	Reactome	DNA Replication	14	7	0.5	3.32638e-07	1.1798e-05	58-64-0	86-01-1	85-32-5	14265-44-2	365-08-2	58-97-9	63-39-8
R-HSA-392499	Reactome	Metabolism of proteins	269	19	0.145	4.22558e-07	1.46751e-05	59-56-3	58-64-0	86-01-1	3672-15-9	85-61-0	643-13-0	528-04-1	56-41-7	908211-94-9	1053-73-2	58-97-9	4429-04-3	58-98-0	7277-98-7	27251-84-9	14265-44-2	60-18-4	358-71-4	63-39-8
WP4022	Wikipathways	Pyrimidine metabolism	40	10	0.278	6.46634e-07	2.19988e-05	314-50-1	2149-82-8	65-46-3	491-97-4	58-98-0	1032-65-1	107-95-9	365-08-2	58-97-9	63-39-8	66-22-8
path:hsa00230	KEGG	Purine metabolism - Homo sapiens (human)	95	14	0.182	1.01268e-06	3.37629e-05	58-64-0	86-01-1	3615-55-2	14075-00-4	4151-19-3	360-97-4	1053-73-2	73-24-5	71-52-3	85-32-5	19046-78-7	84-21-9	902-04-5	3493-09-2	890-38-0
SMP00210	SMPDB	Purine Nucleoside Phosphorylase Deficiency	73	13	0.188	1.66373e-06	4.3335e-05	58-64-0	86-01-1	3615-55-2	19046-78-7	14075-00-4	4151-19-3	360-97-4	73-24-5	85-32-5	17210-42-3	14265-44-2	3493-09-2	902-04-5	890-38-0
SMP00220	SMPDB	Xanthine Dehydrogenase Deficiency (Xanthinuria)	73	13	0.188	1.66373e-06	4.3335e-05	58-64-0	86-01-1	3615-55-2	19046-78-7	14075-00-4	4151-19-3	360-97-4	73-24-5	85-32-5	17210-42-3	14265-44-2	3493-09-2	902-04-5	890-38-0
SMP00167	SMPDB	Adenylosuccinate Lyase Deficiency	73	13	0.188	1.66373e-06	4.3335e-05	58-64-0	86-01-1	3615-55-2	19046-78-7	14075-00-4	4151-19-3	360-97-4	73-24-5	85-32-5	17210-42-3	14265-44-2	3493-09-2	902-04-5	890-38-0
SMP00168	SMPDB	AICA-Ribosiduria	73	13	0.188	1.66373e-06	4.3335e-05	58-64-0	86-01-1	3615-55-2	19046-78-7	14075-00-4	4151-19-3	360-97-4	73-24-5	85-32-5	17210-42-3	14265-44-2	3493-09-2	902-04-5	890-38-0
SMP00535	SMPDB	Adenine phosphoribosyltransferase deficiency (APRT)	73	13	0.188	1.66373e-06	4.3335e-05	58-64-0	86-01-1	3615-55-2	19046-78-7	14075-00-4	4151-19-3	360-97-4	73-24-5	85-32-5	17210-42-3	14265-44-2	3493-09-2	902-04-5	890-38-0
SMP00536	SMPDB	Mitochondrial DNA depletion syndrome	73	13	0.188	1.66373e-06	4.3335e-05	58-64-0	86-01-1	3615-55-2	19046-78-7	14075-00-4	4151-19-3	360-97-4	73-24-5	85-32-5	17210-42-3	14265-44-2	3493-09-2	902-04-5	890-38-0
SMP00537	SMPDB	Myoadenylate deaminase deficiency	73	13	0.188	1.66373e-06	4.3335e-05	58-64-0	86-01-1	3615-55-2	19046-78-7	14075-00-4	4151-19-3	360-97-4	73-24-5	85-32-5	17210-42-3	14265-44-2	3493-09-2	902-04-5	890-38-0
SMP00050	SMPDB	Purine Metabolism	73	13	0.188	1.66373e-06	4.3335e-05	58-64-0	86-01-1	3615-55-2	19046-78-7	14075-00-4	4151-19-3	360-97-4	73-24-5	85-32-5	17210-42-3	14265-44-2	3493-09-2	902-04-5	890-38-0
SMP00203	SMPDB	Molybdenum Cofactor Deficiency	73	13	0.188	1.66373e-06	4.3335e-05	58-64-0	86-01-1	3615-55-2	19046-78-7	14075-00-4	4151-19-3	360-97-4	73-24-5	85-32-5	17210-42-3	14265-44-2	3493-09-2	902-04-5	890-38-0
SMP00144	SMPDB	Adenosine Deaminase Deficiency	73	13	0.188	1.66373e-06	4.3335e-05	58-64-0	86-01-1	3615-55-2	19046-78-7	14075-00-4	4151-19-3	360-97-4	73-24-5	85-32-5	17210-42-3	14265-44-2	3493-09-2	902-04-5	890-38-0
SMP00365	SMPDB	Gout or Kelley-Seegmiller Syndrome	73	13	0.188	1.66373e-06	4.3335e-05	58-64-0	86-01-1	3615-55-2	19046-78-7	14075-00-4	4151-19-3	360-97-4	73-24-5	85-32-5	17210-42-3	14265-44-2	3493-09-2	902-04-5	890-38-0
SMP00364	SMPDB	Lesch-Nyhan Syndrome (LNS)	73	13	0.188	1.66373e-06	4.3335e-05	58-64-0	86-01-1	3615-55-2	19046-78-7	14075-00-4	4151-19-3	360-97-4	73-24-5	85-32-5	17210-42-3	14265-44-2	3493-09-2	902-04-5	890-38-0
SMP00512	SMPDB	Xanthinuria type I	73	13	0.188	1.66373e-06	4.3335e-05	58-64-0	86-01-1	3615-55-2	19046-78-7	14075-00-4	4151-19-3	360-97-4	73-24-5	85-32-5	17210-42-3	14265-44-2	3493-09-2	902-04-5	890-38-0
SMP00513	SMPDB	Xanthinuria type II	73	13	0.188	1.66373e-06	4.3335e-05	58-64-0	86-01-1	3615-55-2	19046-78-7	14075-00-4	4151-19-3	360-97-4	73-24-5	85-32-5	17210-42-3	14265-44-2	3493-09-2	902-04-5	890-38-0
SMP00580	SMPDB	GLUT-1 deficiency syndrome	19	7	0.389	2.70405e-06	6.72785e-05	59-56-3	58-64-0	2255-14-3	58-98-0	14265-44-2	58-97-9	63-39-8
SMP00579	SMPDB	Congenital disorder of glycosylation CDG-IId	19	7	0.389	2.70405e-06	6.72785e-05	59-56-3	58-64-0	2255-14-3	58-98-0	14265-44-2	58-97-9	63-39-8
SMP00444	SMPDB	Lactose Synthesis	19	7	0.389	2.70405e-06	6.72785e-05	59-56-3	58-64-0	2255-14-3	58-98-0	14265-44-2	58-97-9	63-39-8
Phosphatidylinositol phosphate metabolism	EHMN	Phosphatidylinositol phosphate metabolism	49	9	0.273	2.88357e-06	6.81012e-05	58-64-0	85-61-0	56-73-5	528-04-1	908211-94-9	58-98-0	2831-74-5	15421-51-9	14265-44-2
PWY-7211	HumanCyc	superpathway of pyrimidine deoxyribonucleotides <i>de novo</i> biosynthesis	34	9	0.273	2.88357e-06	6.81012e-05	491-97-4	58-64-0	71-52-3	314-50-1	58-98-0	14265-44-2	2149-82-8	365-08-2	58-97-9	63-39-8
SMP00212	SMPDB	Pyruvate Dehydrogenase Complex Deficiency	46	10	0.238	3.06394e-06	6.81012e-05	58-64-0	86-01-1	85-61-0	79-33-4	78-98-8	71-52-3	3884-47-7	97-67-6	14265-44-2	3946-09-6
SMP00558	SMPDB	Primary hyperoxaluria II, PH2	46	10	0.238	3.06394e-06	6.81012e-05	58-64-0	86-01-1	85-61-0	79-33-4	78-98-8	71-52-3	3884-47-7	97-67-6	14265-44-2	3946-09-6
SMP00559	SMPDB	Pyruvate kinase deficiency	46	10	0.238	3.06394e-06	6.81012e-05	58-64-0	86-01-1	85-61-0	79-33-4	78-98-8	71-52-3	3884-47-7	97-67-6	14265-44-2	3946-09-6
SMP00196	SMPDB	Leigh Syndrome	46	10	0.238	3.06394e-06	6.81012e-05	58-64-0	86-01-1	85-61-0	79-33-4	78-98-8	71-52-3	3884-47-7	97-67-6	14265-44-2	3946-09-6
SMP00060	SMPDB	Pyruvate Metabolism	46	10	0.238	3.06394e-06	6.81012e-05	58-64-0	86-01-1	85-61-0	79-33-4	78-98-8	71-52-3	3884-47-7	97-67-6	14265-44-2	3946-09-6
SMP00334	SMPDB	Pyruvate Decarboxylase E1 Component Deficiency (PDHE1 Deficiency)	46	10	0.238	3.06394e-06	6.81012e-05	58-64-0	86-01-1	85-61-0	79-33-4	78-98-8	71-52-3	3884-47-7	97-67-6	14265-44-2	3946-09-6
R-HSA-5654741	Reactome	Signaling by FGFR3	10	5	0.625	4.40407e-06	8.74782e-05	58-98-0	58-64-0	86-01-1	7277-98-7	14265-44-2
WP3336	Wikipathways	Signaling by FGFR3	12	5	0.625	4.40407e-06	8.74782e-05	86-01-1	58-64-0	58-98-0	7277-98-7	14265-44-2
R-HSA-73886	Reactome	Chromosome Maintenance	15	6	0.462	4.4605e-06	8.74782e-05	58-64-0	86-01-1	85-32-5	365-08-2	58-97-9	63-39-8
R-HSA-174417	Reactome	Telomere C-strand (Lagging Strand) Synthesis	14	6	0.462	4.4605e-06	8.74782e-05	58-64-0	86-01-1	85-32-5	365-08-2	58-97-9	63-39-8
R-HSA-157579	Reactome	Telomere Maintenance	14	6	0.462	4.4605e-06	8.74782e-05	58-64-0	86-01-1	85-32-5	365-08-2	58-97-9	63-39-8
R-HSA-69239	Reactome	Synthesis of DNA	13	6	0.462	4.4605e-06	8.74782e-05	58-64-0	86-01-1	85-32-5	365-08-2	58-97-9	63-39-8
R-HSA-180786	Reactome	Extension of Telomeres	14	6	0.462	4.4605e-06	8.74782e-05	58-64-0	86-01-1	85-32-5	365-08-2	58-97-9	63-39-8
WP1925	Wikipathways	Synthesis of DNA	13	6	0.462	4.4605e-06	8.74782e-05	58-64-0	86-01-1	85-32-5	365-08-2	58-97-9	63-39-8
WP1928	Wikipathways	Telomere Maintenance	14	6	0.462	4.4605e-06	8.74782e-05	58-64-0	86-01-1	85-32-5	365-08-2	58-97-9	63-39-8
WP698	Wikipathways	Glucuronidation	14	6	0.462	4.4605e-06	8.74782e-05	59-56-3	56-73-5	1053-73-2	58-98-0	14265-44-2	63-39-8
R-HSA-71291	Reactome	Metabolism of amino acids and derivatives	285	24	0.105	4.67744e-06	9.06662e-05	541-50-4	71-52-3	107-95-9	60-18-4	4430-97-1	86-01-1	85-61-0	18766-67-1	27025-41-8	107-97-1	56-41-7	542-32-5	73-24-5	600-18-0	97-67-6	19253-88-4	300-84-5	51-45-6	60-23-1	58-64-0	1053-73-2	6236-08-4	14265-44-2	79-14-1
SMP00428	SMPDB	Mercaptopurine Action Pathway	84	13	0.169	6.05484e-06	0.000116016	58-64-0	86-01-1	3615-55-2	19046-78-7	14075-00-4	4151-19-3	360-97-4	73-24-5	85-32-5	17210-42-3	14265-44-2	3493-09-2	902-04-5	890-38-0
SMP00430	SMPDB	Thioguanine Action Pathway	85	13	0.167	7.02705e-06	0.000133115	58-64-0	86-01-1	3615-55-2	19046-78-7	14075-00-4	4151-19-3	360-97-4	73-24-5	85-32-5	17210-42-3	14265-44-2	3493-09-2	902-04-5	890-38-0
WP2743	Wikipathways	Glycosaminoglycan metabolism	58	8	0.286	7.24544e-06	0.000135709	58-64-0	85-61-0	528-04-1	58-86-6	1053-73-2	58-98-0	7277-98-7	58-97-9
PWY-7185	HumanCyc	UTP and CTP dephosphorylation I	15	6	0.429	7.55639e-06	0.000138423	58-64-0	65-46-3	58-98-0	14265-44-2	58-97-9	63-39-8
WP4072	Wikipathways	Glycogen metabolism	16	6	0.429	7.55639e-06	0.000138423	59-56-3	58-64-0	58-98-0	14265-44-2	58-97-9	63-39-8
SMP00427	SMPDB	Azathioprine Action Pathway	86	13	0.165	8.13477e-06	0.000147398	58-64-0	86-01-1	3615-55-2	19046-78-7	14075-00-4	4151-19-3	360-97-4	73-24-5	85-32-5	17210-42-3	14265-44-2	3493-09-2	902-04-5	890-38-0
R-HSA-190236	Reactome	Signaling by FGFR	11	5	0.556	9.5983e-06	0.000161361	58-98-0	58-64-0	86-01-1	7277-98-7	14265-44-2
R-HSA-3322077	Reactome	Glycogen synthesis	10	5	0.556	9.5983e-06	0.000161361	59-56-3	14265-44-2	58-98-0	58-97-9	63-39-8
WP134	Wikipathways	Pentose Phosphate Metabolism	9	5	0.556	9.5983e-06	0.000161361	3615-55-2	56-73-5	4151-19-3	585-18-2	643-13-0	921-62-0
SMP00725	SMPDB	Fructose intolerance, hereditary	31	8	0.276	9.67972e-06	0.000161361	58-64-0	86-01-1	3672-15-9	643-13-0	27251-84-9	15978-08-2	14265-44-2	56-82-6
SMP00064	SMPDB	Fructose and Mannose Degradation	31	8	0.276	9.67972e-06	0.000161361	58-64-0	86-01-1	3672-15-9	643-13-0	27251-84-9	15978-08-2	14265-44-2	56-82-6
SMP00561	SMPDB	Fructosuria	31	8	0.276	9.67972e-06	0.000161361	58-64-0	86-01-1	3672-15-9	643-13-0	27251-84-9	15978-08-2	14265-44-2	56-82-6
None	INOH	Pyruvate metabolism	31	8	0.276	9.67972e-06	0.000161361	58-64-0	85-61-0	79-33-4	541-50-4	78-98-8	3884-47-7	97-67-6	14265-44-2
R-HSA-69278	Reactome	Cell Cycle, Mitotic	30	8	0.276	9.67972e-06	0.000161361	58-64-0	86-01-1	85-61-0	85-32-5	14265-44-2	365-08-2	58-97-9	63-39-8
R-HSA-8982491	Reactome	Glycogen metabolism	17	6	0.4	1.21917e-05	0.000188382	59-56-3	58-64-0	58-98-0	14265-44-2	58-97-9	63-39-8
None	INOH	Galactose metabolism	15	6	0.4	1.21917e-05	0.000188382	59-56-3	58-64-0	2255-14-3	56-73-5	58-98-0	63-39-8
R-HSA-5173105	Reactome	O-linked glycosylation	18	6	0.4	1.21917e-05	0.000188382	58-64-0	528-04-1	908211-94-9	1053-73-2	58-98-0	7277-98-7
WP3315	Wikipathways	O-linked glycosylation	18	6	0.4	1.21917e-05	0.000188382	908211-94-9	528-04-1	58-64-0	1053-73-2	58-98-0	7277-98-7
PWY0-162	HumanCyc	superpathway of pyrimidine ribonucleotides <i>de novo</i> biosynthesis	23	7	0.318	1.27057e-05	0.000188382	58-64-0	71-52-3	314-50-1	58-98-0	14265-44-2	2149-82-8	58-97-9	63-39-8
SMP00040	SMPDB	Glycolysis	24	7	0.318	1.27057e-05	0.000188382	59-56-3	58-64-0	138-81-8	56-73-5	38168-82-0	643-13-0	14265-44-2
SMP00531	SMPDB	Glycogenosis, Type VII. Tarui disease	24	7	0.318	1.27057e-05	0.000188382	59-56-3	58-64-0	138-81-8	56-73-5	38168-82-0	643-13-0	14265-44-2
SMP00572	SMPDB	Fanconi-bickel syndrome	24	7	0.318	1.27057e-05	0.000188382	59-56-3	58-64-0	138-81-8	56-73-5	38168-82-0	643-13-0	14265-44-2
None	INOH	Aminosugars metabolism	32	8	0.267	1.27698e-05	0.000188382	58-64-0	3672-15-9	85-61-0	643-13-0	528-04-1	58-98-0	14265-44-2	63-39-8
R-HSA-74217	Reactome	Purine salvage	31	8	0.267	1.27698e-05	0.000188382	58-64-0	14075-00-4	73-24-5	85-32-5	17210-42-3	14265-44-2	902-04-5	890-38-0
R-HSA-1640170	Reactome	Cell Cycle	33	8	0.267	1.27698e-05	0.000188382	58-64-0	86-01-1	85-61-0	85-32-5	14265-44-2	365-08-2	58-97-9	63-39-8
PWY-7199	HumanCyc	pyrimidine deoxyribonucleosides salvage	31	8	0.267	1.27698e-05	0.000188382	58-64-0	86-01-1	491-97-4	58-98-0	1032-65-1	3493-09-2	365-08-2	63-39-8
PWY-7200	HumanCyc	superpathway of pyrimidine deoxyribonucleoside salvage	31	8	0.267	1.27698e-05	0.000188382	58-64-0	86-01-1	491-97-4	58-98-0	1032-65-1	3493-09-2	365-08-2	63-39-8
R-HSA-162599	Reactome	Late Phase of HIV Life Cycle	10	5	0.5	1.85948e-05	0.000264936	58-64-0	86-01-1	14265-44-2	63-39-8	85-61-0
PWY-7176	HumanCyc	UTP and CTP <i>de novo</i> biosynthesis	11	5	0.5	1.85948e-05	0.000264936	58-64-0	58-98-0	14265-44-2	63-39-8	58-97-9
R-HSA-162587	Reactome	HIV Life Cycle	11	5	0.5	1.85948e-05	0.000264936	58-64-0	86-01-1	14265-44-2	63-39-8	85-61-0
WP2658	Wikipathways	HIV Life Cycle	11	5	0.5	1.85948e-05	0.000264936	14265-44-2	58-64-0	86-01-1	85-61-0	63-39-8
R-HSA-74259	Reactome	Purine catabolism	53	9	0.22	2.00729e-05	0.000283572	58-64-0	3615-55-2	14075-00-4	4151-19-3	27025-41-8	85-32-5	17210-42-3	14265-44-2	902-04-5	890-38-0
R-HSA-1630316	Reactome	Glycosaminoglycan metabolism	60	8	0.25	2.14787e-05	0.000300882	58-64-0	85-61-0	528-04-1	58-86-6	1053-73-2	58-98-0	7277-98-7	58-97-9
None	INOH	Purine nucleotides nucleosides metabolism	80	12	0.16	2.49849e-05	0.000347081	58-64-0	86-01-1	3615-55-2	17210-42-3	4151-19-3	360-97-4	73-24-5	85-32-5	19046-78-7	14265-44-2	3493-09-2	902-04-5	890-38-0
R-HSA-163754	Reactome	Insulin effects increased synthesis of Xylulose-5-Phosphate	8	4	0.667	3.20842e-05	0.000438397	4212-65-1	4151-19-3	3615-55-2	585-18-2	643-13-0
R-HSA-446205	Reactome	Synthesis of GDP-mannose	6	4	0.667	3.20842e-05	0.000438397	643-13-0	86-01-1	3672-15-9	27251-84-9
R-HSA-2408522	Reactome	Selenoamino acid metabolism	61	9	0.205	3.67617e-05	0.000498226	58-64-0	86-01-1	56-41-7	1053-73-2	27025-41-8	600-18-0	107-97-1	14265-44-2	51-45-6
R-HSA-382551	Reactome	Transport of small molecules	226	20	0.104	3.87895e-05	0.000521469	58-64-0	86-01-1	71-52-3	66-22-8	79-33-4	60-18-4	528-04-1	56-41-7	65-46-3	73-24-5	541-50-4	630-08-0	85-32-5	97-67-6	7277-98-7	14265-44-2	107-95-9	51-45-6	58-97-9	85-61-0
R-HSA-948021	Reactome	Transport to the Golgi and subsequent modification	36	6	0.333	4.10267e-05	0.000547132	58-64-0	86-01-1	528-04-1	1053-73-2	58-98-0	14265-44-2
R-HSA-162906	Reactome	HIV Infection	13	5	0.417	5.48378e-05	0.000725513	58-64-0	86-01-1	14265-44-2	63-39-8	85-61-0
Tyrosine metabolism	EHMN	Tyrosine metabolism	105	13	0.138	5.62283e-05	0.000738052	58-64-0	7339-87-9	71-52-3	27025-41-8	56-41-7	1053-73-2	541-50-4	18766-67-1	58-98-0	103-81-1	14265-44-2	60-18-4	4430-97-1
SMP02295	SMPDB	The oncogenic action of Fumarate	42	8	0.216	6.68221e-05	0.000863508	58-64-0	86-01-1	85-61-0	2889-31-8	71-52-3	97-67-6	6915-15-7	14265-44-2
path:hsa00640	KEGG	Propanoate metabolism - Homo sapiens (human)	48	8	0.216	6.68221e-05	0.000863508	116-09-6	79-33-4	78-98-8	541-50-4	99043-16-0	600-18-0	516-05-2	107-95-9
R-HSA-76042	Reactome	RNA Polymerase II Transcription Initiation And Promoter Clearance	7	4	0.571	7.25898e-05	0.000903039	58-64-0	86-01-1	14265-44-2	63-39-8
R-HSA-167172	Reactome	Transcription of the HIV genome	7	4	0.571	7.25898e-05	0.000903039	58-64-0	86-01-1	14265-44-2	63-39-8
PWY0-1295	HumanCyc	pyrimidine ribonucleosides degradation	8	4	0.571	7.25898e-05	0.000903039	14265-44-2	66-22-8	65-46-3	14075-00-4
WP4074	Wikipathways	RNA Polymerase I Transcription	7	4	0.571	7.25898e-05	0.000903039	58-64-0	86-01-1	85-61-0	63-39-8
O-Glycan biosynthesis	EHMN	O-Glycan biosynthesis	17	4	0.571	7.25898e-05	0.000903039	528-04-1	58-98-0	7277-98-7	58-97-9
PWY66-399	HumanCyc	gluconeogenesis	26	6	0.3	8.02853e-05	0.000991375	38168-82-0	86-01-1	58-64-0	71-52-3	97-67-6	14265-44-2
WP4224	Wikipathways	Purine metabolism	42	8	0.211	8.18894e-05	0.00100375	58-64-0	3615-55-2	4151-19-3	360-97-4	73-24-5	85-32-5	902-04-5	3493-09-2	890-38-0
PWY-5130	HumanCyc	2-oxobutanoate degradation	14	5	0.385	8.63236e-05	0.00103393	58-64-0	71-52-3	14265-44-2	600-18-0	85-61-0
PWY-7209	HumanCyc	pyrimidine ribonucleosides degradation	14	5	0.385	8.63236e-05	0.00103393	14265-44-2	107-95-9	66-22-8	65-46-3	14075-00-4
Valine, leucine and isoleucine degradation	EHMN	Valine, leucine and isoleucine degradation	62	9	0.184	9.02236e-05	0.00103393	58-64-0	85-61-0	6236-08-4	541-50-4	99043-16-0	71-52-3	3884-47-7	516-05-2	14265-44-2
PWY66-409	HumanCyc	superpathway of purine nucleotide salvage	30	7	0.241	9.24153e-05	0.00103393	58-64-0	86-01-1	14075-00-4	73-24-5	85-32-5	19046-78-7	14265-44-2
WP4225	Wikipathways	Pyrimidine metabolism and related diseases	31	7	0.241	9.24153e-05	0.00103393	2149-82-8	71-52-3	66-22-8	314-50-1	58-98-0	107-95-9	58-97-9	65-46-3
SMP00552	SMPDB	Glycogen synthetase deficiency	30	7	0.241	9.24153e-05	0.00103393	59-56-3	58-64-0	56-73-5	38168-82-0	58-98-0	14265-44-2	63-39-8
SMP00553	SMPDB	Glycogenosis, Type III. Cori disease, Debrancher glycogenosis	30	7	0.241	9.24153e-05	0.00103393	59-56-3	58-64-0	56-73-5	38168-82-0	58-98-0	14265-44-2	63-39-8
SMP00556	SMPDB	Mucopolysaccharidosis VI. Sly syndrome	30	7	0.241	9.24153e-05	0.00103393	59-56-3	58-64-0	56-73-5	38168-82-0	58-98-0	14265-44-2	63-39-8
SMP00557	SMPDB	Sucrase-isomaltase deficiency	30	7	0.241	9.24153e-05	0.00103393	59-56-3	58-64-0	56-73-5	38168-82-0	58-98-0	14265-44-2	63-39-8
SMP00554	SMPDB	Glycogenosis, Type IV. Amylopectinosis, Anderson disease	30	7	0.241	9.24153e-05	0.00103393	59-56-3	58-64-0	56-73-5	38168-82-0	58-98-0	14265-44-2	63-39-8
SMP00555	SMPDB	Glycogenosis, Type VI. Hers disease	30	7	0.241	9.24153e-05	0.00103393	59-56-3	58-64-0	56-73-5	38168-82-0	58-98-0	14265-44-2	63-39-8
SMP00058	SMPDB	Starch and Sucrose Metabolism	30	7	0.241	9.24153e-05	0.00103393	59-56-3	58-64-0	56-73-5	38168-82-0	58-98-0	14265-44-2	63-39-8
Fructose and mannose metabolism	EHMN	Fructose and mannose metabolism	34	7	0.241	9.24153e-05	0.00103393	58-64-0	86-01-1	15978-08-2	643-13-0	27251-84-9	3672-15-9	14265-44-2
WP4084	Wikipathways	Nucleobase biosynthesis	47	8	0.205	9.96733e-05	0.0011077	58-64-0	86-01-1	314-50-1	71-52-3	85-32-5	19046-78-7	14265-44-2	2149-82-8	58-97-9
R-HSA-163685	Reactome	Integration of energy metabolism	34	7	0.233	0.000116655	0.00127937	58-64-0	86-01-1	3615-55-2	643-13-0	4151-19-3	4212-65-1	585-18-2	14265-44-2
WP4290	Wikipathways	Metabolic reprogramming in colon cancer	35	7	0.233	0.000116655	0.00127937	38168-82-0	3615-55-2	79-33-4	56-73-5	4151-19-3	585-18-2	921-62-0	6915-15-7
R-HSA-71406	Reactome	Pyruvate metabolism and Citric Acid (TCA) cycle	44	8	0.2	0.000120543	0.00130483	58-64-0	86-01-1	85-61-0	79-33-4	13095-48-2	78-98-8	97-67-6	14265-44-2
SMP02298	SMPDB	Glutaminolysis and Cancer	44	8	0.2	0.000120543	0.00130483	58-64-0	86-01-1	85-61-0	79-33-4	56-41-7	71-52-3	97-67-6	14265-44-2
PWY-5966-1	HumanCyc	fatty acid biosynthesis initiation	9	4	0.5	0.000140776	0.00146438	58-64-0	71-52-3	14265-44-2	85-61-0
PWY-7197	HumanCyc	pyrimidine deoxyribonucleotide phosphorylation	8	4	0.5	0.000140776	0.00146438	491-97-4	1032-65-1	58-64-0	365-08-2
R-HSA-913709	Reactome	O-linked glycosylation of mucins	8	4	0.5	0.000140776	0.00146438	528-04-1	58-98-0	7277-98-7	1053-73-2
WP1906	Wikipathways	RNA Polymerase II Transcription	8	4	0.5	0.000140776	0.00146438	58-64-0	86-01-1	14265-44-2	63-39-8
WP2766	Wikipathways	The citric acid (TCA) cycle and respiratory electron transport	44	8	0.195	0.000144899	0.00146438	58-64-0	86-01-1	85-61-0	79-33-4	13095-48-2	78-98-8	97-67-6	14265-44-2
SMP00217	SMPDB	Sialuria or French Type Sialuria	32	7	0.226	0.000145823	0.00146438	58-64-0	85-61-0	643-13-0	528-04-1	58-98-0	14265-44-2	63-39-8
SMP00216	SMPDB	Sialuria or French Type Sialuria	32	7	0.226	0.000145823	0.00146438	58-64-0	85-61-0	643-13-0	528-04-1	58-98-0	14265-44-2	63-39-8
SMP00045	SMPDB	Amino Sugar Metabolism	32	7	0.226	0.000145823	0.00146438	58-64-0	85-61-0	643-13-0	528-04-1	58-98-0	14265-44-2	63-39-8
SMP00534	SMPDB	G(M2)-Gangliosidosis: Variant B, Tay-sachs disease	32	7	0.226	0.000145823	0.00146438	58-64-0	85-61-0	643-13-0	528-04-1	58-98-0	14265-44-2	63-39-8
SMP00390	SMPDB	Tay-Sachs Disease	32	7	0.226	0.000145823	0.00146438	58-64-0	85-61-0	643-13-0	528-04-1	58-98-0	14265-44-2	63-39-8
SMP00240	SMPDB	Salla Disease/Infantile Sialic Acid Storage Disease	32	7	0.226	0.000145823	0.00146438	58-64-0	85-61-0	643-13-0	528-04-1	58-98-0	14265-44-2	63-39-8
None	INOH	Citrate cycle	35	7	0.226	0.000145823	0.00146438	58-64-0	86-01-1	85-61-0	541-50-4	3884-47-7	97-67-6	14265-44-2
None	INOH	Fructose Mannose metabolism	33	7	0.219	0.00018064	0.00180315	58-64-0	15978-08-2	643-13-0	27251-84-9	56-73-5	3672-15-9	14265-44-2
PWY-922	HumanCyc	mevalonate pathway	17	5	0.333	0.000189029	0.00186067	358-72-5	14265-44-2	58-64-0	358-71-4	85-61-0
R-HSA-70268	Reactome	Pyruvate metabolism	25	6	0.261	0.00018975	0.00186067	58-64-0	85-61-0	79-33-4	78-98-8	97-67-6	14265-44-2
R-HSA-1638091	Reactome	Heparan sulfate/heparin (HS-GAG) metabolism	35	6	0.261	0.00018975	0.00186067	85-61-0	528-04-1	58-86-6	1053-73-2	58-98-0	58-97-9
R-HSA-73894	Reactome	DNA Repair	48	8	0.186	0.000205852	0.00200675	58-64-0	85-61-0	5142-23-4	73-24-5	5122-36-1	14265-44-2	365-08-2	66-22-8
SMP00043	SMPDB	Galactose Metabolism	36	7	0.212	0.000221888	0.00213407	59-56-3	58-64-0	2255-14-3	56-73-5	58-98-0	14265-44-2	63-39-8
SMP00182	SMPDB	Galactosemia	36	7	0.212	0.000221888	0.00213407	59-56-3	58-64-0	2255-14-3	56-73-5	58-98-0	14265-44-2	63-39-8
R-HSA-425407	Reactome	SLC-mediated transmembrane transport	166	16	0.105	0.000223014	0.00213407	66-22-8	79-33-4	60-18-4	528-04-1	56-41-7	73-24-5	541-50-4	71-52-3	85-32-5	97-67-6	7277-98-7	14265-44-2	107-95-9	51-45-6	58-97-9	65-46-3
WP1892	Wikipathways	Protein folding	4	3	0.75	0.000230433	0.00213407	58-64-0	86-01-1	14265-44-2
R-HSA-389960	Reactome	Formation of tubulin folding intermediates by CCT/TriC	4	3	0.75	0.000230433	0.00213407	58-64-0	86-01-1	14265-44-2
R-HSA-389958	Reactome	Cooperation of Prefoldin and TriC/CCT in actin and tubulin folding	4	3	0.75	0.000230433	0.00213407	58-64-0	86-01-1	14265-44-2
R-HSA-72702	Reactome	Ribosomal scanning and start codon recognition	5	3	0.75	0.000230433	0.00213407	58-64-0	86-01-1	14265-44-2
PWY-5067	HumanCyc	glycogen biosynthesis	7	3	0.75	0.000230433	0.00213407	59-56-3	58-98-0	63-39-8
PWY-6405	HumanCyc	Rapoport-Luebering glycolytic shunt	7	3	0.75	0.000230433	0.00213407	14265-44-2	138-81-8	38168-82-0
WP3791	Wikipathways	Selenoamino acid metabolism	59	8	0.182	0.000243427	0.00220221	58-64-0	86-01-1	1053-73-2	27025-41-8	600-18-0	107-97-1	14265-44-2	51-45-6
R-HSA-8956320	Reactome	Nucleobase biosynthesis	48	8	0.182	0.000243427	0.00220221	58-64-0	86-01-1	314-50-1	71-52-3	85-32-5	19046-78-7	14265-44-2	2149-82-8	58-97-9
R-HSA-162710	Reactome	Synthesis of glycosylphosphatidylinositol (GPI)	18	4	0.444	0.000245717	0.00220221	528-04-1	58-98-0	908211-94-9	85-61-0
R-HSA-2022854	Reactome	Keratan sulfate biosynthesis	9	4	0.444	0.000245717	0.00220221	528-04-1	58-98-0	58-97-9	1053-73-2
R-HSA-2022928	Reactome	HS-GAG biosynthesis	9	4	0.444	0.000245717	0.00220221	528-04-1	58-98-0	58-97-9	1053-73-2
Proteoglycan biosynthesis	EHMN	Proteoglycan biosynthesis	19	4	0.444	0.000245717	0.00220221	528-04-1	58-98-0	7277-98-7	58-97-9
None	INOH	Inositol phosphate metabolism	25	5	0.312	0.000266368	0.00236189	15421-51-9	56-73-5	14265-44-2	58-64-0	2831-74-5
PWY-7210	HumanCyc	pyrimidine deoxyribonucleotides biosynthesis from CTP	17	5	0.312	0.000266368	0.00236189	491-97-4	1032-65-1	14265-44-2	365-08-2	58-64-0
Purine metabolism	EHMN	Purine metabolism	94	11	0.134	0.000286027	0.00252279	58-64-0	86-01-1	17210-42-3	360-97-4	73-24-5	85-32-5	19046-78-7	14265-44-2	3493-09-2	902-04-5	890-38-0
WP4093	Wikipathways	Glucose metabolism	43	7	0.2	0.000327143	0.00285347	38168-82-0	86-01-1	15978-08-2	643-13-0	58-64-0	97-67-6	14265-44-2
SMP00136	SMPDB	2-Hydroxyglutric Aciduria (D And L Form)	49	8	0.174	0.000335501	0.00285347	58-64-0	85-61-0	2906-39-0	643-13-0	56-41-7	27025-41-8	85-32-5	14265-44-2
SMP00385	SMPDB	Homocarnosinosis	49	8	0.174	0.000335501	0.00285347	58-64-0	85-61-0	2906-39-0	643-13-0	56-41-7	27025-41-8	85-32-5	14265-44-2
SMP00339	SMPDB	Hyperinsulinism-Hyperammonemia Syndrome	49	8	0.174	0.000335501	0.00285347	58-64-0	85-61-0	2906-39-0	643-13-0	56-41-7	27025-41-8	85-32-5	14265-44-2
SMP00567	SMPDB	Succinic semialdehyde dehydrogenase deficiency	49	8	0.174	0.000335501	0.00285347	58-64-0	85-61-0	2906-39-0	643-13-0	56-41-7	27025-41-8	85-32-5	14265-44-2
SMP00243	SMPDB	4-Hydroxybutyric Aciduria/Succinic Semialdehyde Dehydrogenase Deficiency	49	8	0.174	0.000335501	0.00285347	58-64-0	85-61-0	2906-39-0	643-13-0	56-41-7	27025-41-8	85-32-5	14265-44-2
SMP00072	SMPDB	Glutamate Metabolism	49	8	0.174	0.000335501	0.00285347	58-64-0	85-61-0	2906-39-0	643-13-0	56-41-7	27025-41-8	85-32-5	14265-44-2
R-HSA-446210	Reactome	Synthesis of UDP-N-acetyl-glucosamine	21	5	0.294	0.000365582	0.00309353	643-13-0	58-64-0	528-04-1	63-39-8	85-61-0
R-HSA-1428517	Reactome	The citric acid (TCA) cycle and respiratory electron transport	56	8	0.17	0.000391203	0.00318058	58-64-0	86-01-1	85-61-0	79-33-4	13095-48-2	78-98-8	97-67-6	14265-44-2
SMP02291	SMPDB	The oncogenic action of 2-hydroxyglutarate	40	7	0.194	0.000393041	0.00318058	58-64-0	86-01-1	85-61-0	2889-31-8	71-52-3	97-67-6	14265-44-2
SMP02292	SMPDB	The oncogenic action of Succinate	41	7	0.194	0.000393041	0.00318058	58-64-0	86-01-1	85-61-0	2889-31-8	71-52-3	97-67-6	14265-44-2
SMP02358	SMPDB	The oncogenic action of L-2-hydroxyglutarate in Hydroxygluaricaciduria	41	7	0.194	0.000393041	0.00318058	58-64-0	86-01-1	85-61-0	2889-31-8	71-52-3	97-67-6	14265-44-2
SMP02359	SMPDB	The oncogenic action of D-2-hydroxyglutarate in Hydroxygluaricaciduria	41	7	0.194	0.000393041	0.00318058	58-64-0	86-01-1	85-61-0	2889-31-8	71-52-3	97-67-6	14265-44-2
SMP00502	SMPDB	Malonyl-coa decarboxylase deficiency	38	7	0.194	0.000393041	0.00318058	58-64-0	85-61-0	99043-16-0	71-52-3	516-05-2	14265-44-2	107-95-9
SMP00198	SMPDB	Malonic Aciduria	38	7	0.194	0.000393041	0.00318058	58-64-0	85-61-0	99043-16-0	71-52-3	516-05-2	14265-44-2	107-95-9
SMP00016	SMPDB	Propanoate Metabolism	38	7	0.194	0.000393041	0.00318058	58-64-0	85-61-0	99043-16-0	71-52-3	516-05-2	14265-44-2	107-95-9
SMP00201	SMPDB	Methylmalonic Aciduria Due to Cobalamin-Related Disorders	38	7	0.194	0.000393041	0.00318058	58-64-0	85-61-0	99043-16-0	71-52-3	516-05-2	14265-44-2	107-95-9
PWY-7177	HumanCyc	UTP and CTP dephosphorylation II	11	4	0.4	0.000397132	0.00318279	58-64-0	14265-44-2	63-39-8	58-97-9
WP1887	Wikipathways	Post-translational modification- synthesis of GPI-anchored proteins	21	4	0.4	0.000397132	0.00318279	908211-94-9	528-04-1	58-98-0	85-61-0
SMP00139	SMPDB	3-Methylglutaconic Aciduria Type I	58	8	0.167	0.000454215	0.00336523	58-64-0	85-61-0	541-50-4	99043-16-0	71-52-3	3884-47-7	516-05-2	14265-44-2
SMP00032	SMPDB	Valine, Leucine and Isoleucine Degradation	58	8	0.167	0.000454215	0.00336523	58-64-0	85-61-0	541-50-4	99043-16-0	71-52-3	3884-47-7	516-05-2	14265-44-2
SMP00137	SMPDB	2-Methyl-3-Hydroxybutryl CoA Dehydrogenase Deficiency	58	8	0.167	0.000454215	0.00336523	58-64-0	85-61-0	541-50-4	99043-16-0	71-52-3	3884-47-7	516-05-2	14265-44-2
SMP00238	SMPDB	Isovaleric Aciduria	58	8	0.167	0.000454215	0.00336523	58-64-0	85-61-0	541-50-4	99043-16-0	71-52-3	3884-47-7	516-05-2	14265-44-2
SMP00237	SMPDB	3-Methylcrotonyl Coa Carboxylase Deficiency Type I	58	8	0.167	0.000454215	0.00336523	58-64-0	85-61-0	541-50-4	99043-16-0	71-52-3	3884-47-7	516-05-2	14265-44-2
SMP00236	SMPDB	Propionic Acidemia	58	8	0.167	0.000454215	0.00336523	58-64-0	85-61-0	541-50-4	99043-16-0	71-52-3	3884-47-7	516-05-2	14265-44-2
SMP00199	SMPDB	Maple Syrup Urine Disease	58	8	0.167	0.000454215	0.00336523	58-64-0	85-61-0	541-50-4	99043-16-0	71-52-3	3884-47-7	516-05-2	14265-44-2
SMP00138	SMPDB	3-Hydroxy-3-Methylglutaryl-CoA Lyase Deficiency	58	8	0.167	0.000454215	0.00336523	58-64-0	85-61-0	541-50-4	99043-16-0	71-52-3	3884-47-7	516-05-2	14265-44-2
SMP00523	SMPDB	Isobutyryl-coa dehydrogenase deficiency	58	8	0.167	0.000454215	0.00336523	58-64-0	85-61-0	541-50-4	99043-16-0	71-52-3	3884-47-7	516-05-2	14265-44-2
SMP00522	SMPDB	3-hydroxyisobutyric aciduria	58	8	0.167	0.000454215	0.00336523	58-64-0	85-61-0	541-50-4	99043-16-0	71-52-3	3884-47-7	516-05-2	14265-44-2
SMP00521	SMPDB	3-hydroxyisobutyric acid dehydrogenase deficiency	58	8	0.167	0.000454215	0.00336523	58-64-0	85-61-0	541-50-4	99043-16-0	71-52-3	3884-47-7	516-05-2	14265-44-2
SMP00524	SMPDB	Isovaleric acidemia	58	8	0.167	0.000454215	0.00336523	58-64-0	85-61-0	541-50-4	99043-16-0	71-52-3	3884-47-7	516-05-2	14265-44-2
SMP00384	SMPDB	Methylmalonate Semialdehyde Dehydrogenase Deficiency	58	8	0.167	0.000454215	0.00336523	58-64-0	85-61-0	541-50-4	99043-16-0	71-52-3	3884-47-7	516-05-2	14265-44-2
SMP00200	SMPDB	Methylmalonic Aciduria	58	8	0.167	0.000454215	0.00336523	58-64-0	85-61-0	541-50-4	99043-16-0	71-52-3	3884-47-7	516-05-2	14265-44-2
SMP00141	SMPDB	3-Methylglutaconic Aciduria Type IV	58	8	0.167	0.000454215	0.00336523	58-64-0	85-61-0	541-50-4	99043-16-0	71-52-3	3884-47-7	516-05-2	14265-44-2
SMP00140	SMPDB	3-Methylglutaconic Aciduria Type III	58	8	0.167	0.000454215	0.00336523	58-64-0	85-61-0	541-50-4	99043-16-0	71-52-3	3884-47-7	516-05-2	14265-44-2
SMP00173	SMPDB	Beta-Ketothiolase Deficiency	58	8	0.167	0.000454215	0.00336523	58-64-0	85-61-0	541-50-4	99043-16-0	71-52-3	3884-47-7	516-05-2	14265-44-2
R-HSA-70326	Reactome	Glucose metabolism	44	7	0.189	0.000469159	0.00344532	58-64-0	86-01-1	15978-08-2	643-13-0	38168-82-0	97-67-6	14265-44-2
path:hsa00040	KEGG	Pentose and glucuronate interconversions - Homo sapiens (human)	55	7	0.189	0.000469159	0.00344532	59-56-3	20246-53-1	4212-65-1	526-91-0	58-86-6	527-50-4	141-46-8
PWY-6573	HumanCyc	chondroitin sulfate degradation (metazoa)	134	11	0.126	0.000484091	0.00350657	59-56-3	3672-15-9	2255-14-3	58-86-6	14075-00-4	4212-65-1	528-04-1	5328-37-0	27251-84-9	527-50-4	585-18-2
PWY-7184	HumanCyc	pyrimidine deoxyribonucleotides <i>de novo</i> biosynthesis	19	5	0.278	0.000490411	0.00350657	491-97-4	14265-44-2	58-98-0	365-08-2	58-64-0
path:hsa00770	KEGG	Pantothenate and CoA biosynthesis - Homo sapiens (human)	28	5	0.278	0.000490411	0.00350657	1053-73-2	107-95-9	85-61-0	81-13-0	66-22-8
PWY-6576	HumanCyc	dermatan sulfate degradation (metazoa)	135	11	0.125	0.00053508	0.00350657	59-56-3	3672-15-9	2255-14-3	58-86-6	14075-00-4	4212-65-1	528-04-1	5328-37-0	27251-84-9	527-50-4	585-18-2
Aminosugars metabolism	EHMN	Aminosugars metabolism	43	7	0.184	0.000556607	0.00350657	58-64-0	85-61-0	643-13-0	528-04-1	56-41-7	14265-44-2	63-39-8
PWY-7250	HumanCyc	iron-sulfur cluster biosynthesis	6	3	0.6	0.000559537	0.00350657	58-64-0	56-41-7	14265-44-2
WP3357	Wikipathways	RHO GTPases activate PKNs	6	3	0.6	0.000559537	0.00350657	58-64-0	86-01-1	14265-44-2
WP1913	Wikipathways	Signaling by Insulin receptor	6	3	0.6	0.000559537	0.00350657	58-64-0	86-01-1	14265-44-2
WP3578	Wikipathways	trans-Golgi Network Vesicle Budding	6	3	0.6	0.000559537	0.00350657	58-64-0	86-01-1	14265-44-2
R-HSA-182971	Reactome	EGFR downregulation	6	3	0.6	0.000559537	0.00350657	58-64-0	86-01-1	14265-44-2
R-HSA-437239	Reactome	Recycling pathway of L1	6	3	0.6	0.000559537	0.00350657	58-64-0	86-01-1	14265-44-2
R-HSA-432720	Reactome	Lysosome Vesicle Biogenesis	6	3	0.6	0.000559537	0.00350657	58-64-0	86-01-1	14265-44-2
R-HSA-421837	Reactome	Clathrin derived vesicle budding	6	3	0.6	0.000559537	0.00350657	58-64-0	86-01-1	14265-44-2
R-HSA-199992	Reactome	trans-Golgi Network Vesicle Budding	6	3	0.6	0.000559537	0.00350657	58-64-0	86-01-1	14265-44-2
R-HSA-72737	Reactome	Cap-dependent Translation Initiation	6	3	0.6	0.000559537	0.00350657	58-64-0	86-01-1	14265-44-2
R-HSA-72613	Reactome	Eukaryotic Translation Initiation	6	3	0.6	0.000559537	0.00350657	58-64-0	86-01-1	14265-44-2
WP4441	Wikipathways	COPI-mediated anterograde transport	5	3	0.6	0.000559537	0.00350657	58-64-0	86-01-1	14265-44-2
WP1812	Wikipathways	Eukaryotic Translation Initiation	5	3	0.6	0.000559537	0.00350657	58-64-0	86-01-1	14265-44-2
WP1866	Wikipathways	NCAM signaling for neurite out-growth	5	3	0.6	0.000559537	0.00350657	58-64-0	86-01-1	14265-44-2
R-HSA-2565942	Reactome	Regulation of PLK1 Activity at G2/M Transition	5	3	0.6	0.000559537	0.00350657	58-64-0	86-01-1	14265-44-2
R-HSA-5673000	Reactome	RAF activation	5	3	0.6	0.000559537	0.00350657	58-64-0	86-01-1	14265-44-2
R-HSA-5675221	Reactome	Negative regulation of MAPK pathway	5	3	0.6	0.000559537	0.00350657	58-64-0	86-01-1	14265-44-2
R-HSA-8849471	Reactome	PTK6 Regulates RHO GTPases, RAS GTPase and MAP kinases	5	3	0.6	0.000559537	0.00350657	58-64-0	86-01-1	14265-44-2
R-HSA-375165	Reactome	NCAM signaling for neurite out-growth	5	3	0.6	0.000559537	0.00350657	58-64-0	86-01-1	14265-44-2
R-HSA-190372	Reactome	FGFR3c ligand binding and activation	5	3	0.6	0.000559537	0.00350657	58-64-0	58-98-0	7277-98-7
R-HSA-190239	Reactome	FGFR3 ligand binding and activation	5	3	0.6	0.000559537	0.00350657	58-64-0	58-98-0	7277-98-7
WP2742	Wikipathways	Signaling by TGF-beta Receptor Complex	5	3	0.6	0.000559537	0.00350657	14265-44-2	86-01-1	58-64-0
WP3365	Wikipathways	RHO GTPases Activate ROCKs	5	3	0.6	0.000559537	0.00350657	14265-44-2	86-01-1	58-64-0
MANNOSYL-CHITO-DOLICHOL-BIOSYNTHESIS	HumanCyc	dolichyl-diphosphooligosaccharide biosynthesis	7	3	0.6	0.000559537	0.00350657	528-04-1	58-98-0	58-97-9
WP3307	Wikipathways	MAPK6-MAPK4 signaling	5	3	0.6	0.000559537	0.00350657	58-64-0	86-01-1	14265-44-2
R-HSA-432722	Reactome	Golgi Associated Vesicle Biogenesis	5	3	0.6	0.000559537	0.00350657	58-64-0	86-01-1	14265-44-2
R-HSA-399955	Reactome	SEMA3A-Plexin repulsion signaling by inhibiting Integrin adhesion	5	3	0.6	0.000559537	0.00350657	58-64-0	86-01-1	14265-44-2
R-HSA-5687128	Reactome	MAPK6/MAPK4 signaling	5	3	0.6	0.000559537	0.00350657	14265-44-2	86-01-1	58-64-0
R-HSA-5627117	Reactome	RHO GTPases Activate ROCKs	5	3	0.6	0.000559537	0.00350657	14265-44-2	86-01-1	58-64-0
R-HSA-2022870	Reactome	Chondroitin sulfate biosynthesis	5	3	0.6	0.000559537	0.00350657	58-98-0	7277-98-7	1053-73-2
WP3827	Wikipathways	RNA polymerase II transcribes snRNA genes	6	3	0.6	0.000559537	0.00350657	58-64-0	86-01-1	63-39-8
R-HSA-167246	Reactome	Tat-mediated elongation of the HIV-1 transcript	5	3	0.6	0.000559537	0.00350657	58-64-0	86-01-1	63-39-8
R-HSA-167169	Reactome	HIV Transcription Elongation	5	3	0.6	0.000559537	0.00350657	58-64-0	86-01-1	63-39-8
PWY-5659	HumanCyc	GDP-mannose biosynthesis	8	3	0.6	0.000559537	0.00350657	27251-84-9	86-01-1	3672-15-9
R-HSA-3700989	Reactome	Transcriptional Regulation by TP53	37	6	0.214	0.000602558	0.00366858	58-64-0	86-01-1	85-61-0	643-13-0	27025-41-8	14265-44-2
R-HSA-5358351	Reactome	Signaling by Hedgehog	11	4	0.364	0.000605195	0.00366858	58-64-0	86-01-1	14265-44-2	85-61-0
PWY-7219	HumanCyc	adenosine ribonucleotides <i>de novo</i> biosynthesis	12	4	0.364	0.000605195	0.00366858	58-64-0	86-01-1	14265-44-2	19046-78-7
R-HSA-6811442	Reactome	Intra-Golgi and retrograde Golgi-to-ER traffic	12	4	0.364	0.000605195	0.00366858	14265-44-2	58-64-0	86-01-1	85-61-0
WP3842	Wikipathways	Intra-Golgi and retrograde Golgi-to-ER traffic	12	4	0.364	0.000605195	0.00366858	14265-44-2	58-64-0	86-01-1	85-61-0
PWY-5514	HumanCyc	UDP-<i>N</i>-acetyl-D-galactosamine biosynthesis II	16	4	0.364	0.000605195	0.00366858	58-64-0	528-04-1	85-61-0	63-39-8
R-HSA-163125	Reactome	Post-translational modification: synthesis of GPI-anchored proteins	21	4	0.364	0.000605195	0.00366858	528-04-1	58-98-0	908211-94-9	85-61-0
SMP00589	SMPDB	Gastric Acid Production	12	4	0.364	0.000605195	0.00366858	58-64-0	71-52-3	51-45-6	14265-44-2
SMP00734	SMPDB	Roxatidine acetate Action Pathway	12	4	0.364	0.000605195	0.00366858	58-64-0	71-52-3	51-45-6	14265-44-2
PWY-5910	HumanCyc	superpathway of geranylgeranyldiphosphate biosynthesis I (via mevalonate)	21	5	0.263	0.000644826	0.00383902	358-72-5	14265-44-2	58-64-0	358-71-4	85-61-0
WP3349	Wikipathways	TP53 Regulates Metabolic Genes	25	5	0.263	0.000644826	0.00383902	643-13-0	58-64-0	86-01-1	14265-44-2	27025-41-8
SMP00466	SMPDB	Transfer of Acetyl Groups into Mitochondria	22	5	0.263	0.000644826	0.00383902	14265-44-2	58-64-0	71-52-3	85-61-0	97-67-6
LEU-DEG2-PWY	HumanCyc	leucine degradation	20	5	0.263	0.000644826	0.00383902	541-50-4	14265-44-2	71-52-3	58-64-0	85-61-0
PWY-5686	HumanCyc	UMP biosynthesis	20	5	0.263	0.000644826	0.00383902	58-64-0	314-50-1	71-52-3	14265-44-2	2149-82-8	58-97-9
R-HSA-70263	Reactome	Gluconeogenesis	34	6	0.207	0.000735639	0.00425802	38168-82-0	86-01-1	643-13-0	58-64-0	97-67-6	14265-44-2
SMP00550	SMPDB	Pyruvate dehydrogenase deficiency (E3)	33	6	0.207	0.000735639	0.00425802	58-64-0	86-01-1	85-61-0	71-52-3	97-67-6	14265-44-2
SMP00551	SMPDB	Pyruvate dehydrogenase deficiency (E2)	33	6	0.207	0.000735639	0.00425802	58-64-0	86-01-1	85-61-0	71-52-3	97-67-6	14265-44-2
SMP00549	SMPDB	2-ketoglutarate dehydrogenase complex deficiency	33	6	0.207	0.000735639	0.00425802	58-64-0	86-01-1	85-61-0	71-52-3	97-67-6	14265-44-2
SMP00548	SMPDB	Mitochondrial complex II deficiency	33	6	0.207	0.000735639	0.00425802	58-64-0	86-01-1	85-61-0	71-52-3	97-67-6	14265-44-2
SMP00547	SMPDB	Fumarase deficiency	33	6	0.207	0.000735639	0.00425802	58-64-0	86-01-1	85-61-0	71-52-3	97-67-6	14265-44-2
SMP00546	SMPDB	Congenital lactic acidosis	33	6	0.207	0.000735639	0.00425802	58-64-0	86-01-1	85-61-0	71-52-3	97-67-6	14265-44-2
SMP00057	SMPDB	Citric Acid Cycle	33	6	0.207	0.000735639	0.00425802	58-64-0	86-01-1	85-61-0	71-52-3	97-67-6	14265-44-2
SMP00496	SMPDB	Galactosemia III	20	5	0.25	0.000833007	0.00428587	56-73-5	58-64-0	2255-14-3	63-39-8	59-56-3
SMP00495	SMPDB	Galactosemia II (GALK)	20	5	0.25	0.000833007	0.00428587	56-73-5	58-64-0	2255-14-3	63-39-8	59-56-3
SMP00010	SMPDB	Nucleotide Sugars Metabolism	20	5	0.25	0.000833007	0.00428587	56-73-5	58-64-0	2255-14-3	63-39-8	59-56-3
R-HSA-5628897	Reactome	TP53 Regulates Metabolic Genes	25	5	0.25	0.000833007	0.00428587	643-13-0	14265-44-2	86-01-1	58-64-0	27025-41-8
R-HSA-73884	Reactome	Base Excision Repair	22	5	0.25	0.000833007	0.00428587	73-24-5	14265-44-2	66-22-8	5142-23-4	5122-36-1
R-HSA-195721	Reactome	Signaling by WNT	25	5	0.25	0.000833007	0.00428587	14265-44-2	86-01-1	85-32-5	58-64-0	85-61-0
SMP00711	SMPDB	Tobramycin Action Pathway	20	5	0.25	0.000833007	0.00428587	56-41-7	86-01-1	85-32-5	58-97-9	63-39-8
SMP00259	SMPDB	Streptomycin Action Pathway	20	5	0.25	0.000833007	0.00428587	56-41-7	86-01-1	85-32-5	58-97-9	63-39-8
SMP00254	SMPDB	Gentamicin Action Pathway	20	5	0.25	0.000833007	0.00428587	56-41-7	86-01-1	85-32-5	58-97-9	63-39-8
SMP00714	SMPDB	Paromomycin Action Pathway	20	5	0.25	0.000833007	0.00428587	56-41-7	86-01-1	85-32-5	58-97-9	63-39-8
SMP00729	SMPDB	Chloramphenicol Action Pathway	20	5	0.25	0.000833007	0.00428587	56-41-7	86-01-1	85-32-5	58-97-9	63-39-8
SMP00256	SMPDB	Neomycin Action Pathway	20	5	0.25	0.000833007	0.00428587	56-41-7	86-01-1	85-32-5	58-97-9	63-39-8
SMP00255	SMPDB	Kanamycin Action Pathway	20	5	0.25	0.000833007	0.00428587	56-41-7	86-01-1	85-32-5	58-97-9	63-39-8
SMP00250	SMPDB	Erythromycin Action Pathway	20	5	0.25	0.000833007	0.00428587	56-41-7	86-01-1	85-32-5	58-97-9	63-39-8
SMP00258	SMPDB	Spectinomycin Action Pathway	20	5	0.25	0.000833007	0.00428587	56-41-7	86-01-1	85-32-5	58-97-9	63-39-8
SMP00294	SMPDB	Tetracycline Action Pathway	20	5	0.25	0.000833007	0.00428587	56-41-7	86-01-1	85-32-5	58-97-9	63-39-8
SMP00293	SMPDB	Oxytetracycline Action Pathway	20	5	0.25	0.000833007	0.00428587	56-41-7	86-01-1	85-32-5	58-97-9	63-39-8
SMP00728	SMPDB	Lincomycin Action Pathway	20	5	0.25	0.000833007	0.00428587	56-41-7	86-01-1	85-32-5	58-97-9	63-39-8
SMP00253	SMPDB	Amikacin Action Pathway	20	5	0.25	0.000833007	0.00428587	56-41-7	86-01-1	85-32-5	58-97-9	63-39-8
SMP00247	SMPDB	Azithromycin Action Pathway	20	5	0.25	0.000833007	0.00428587	56-41-7	86-01-1	85-32-5	58-97-9	63-39-8
SMP00248	SMPDB	Clarithromycin Action Pathway	20	5	0.25	0.000833007	0.00428587	56-41-7	86-01-1	85-32-5	58-97-9	63-39-8
SMP00249	SMPDB	Clindamycin Action Pathway	20	5	0.25	0.000833007	0.00428587	56-41-7	86-01-1	85-32-5	58-97-9	63-39-8
SMP00291	SMPDB	Doxycycline Action Pathway	20	5	0.25	0.000833007	0.00428587	56-41-7	86-01-1	85-32-5	58-97-9	63-39-8
SMP00292	SMPDB	Minocycline Action Pathway	20	5	0.25	0.000833007	0.00428587	56-41-7	86-01-1	85-32-5	58-97-9	63-39-8
SMP00727	SMPDB	Methacycline Action Pathway	20	5	0.25	0.000833007	0.00428587	56-41-7	86-01-1	85-32-5	58-97-9	63-39-8
SMP00257	SMPDB	Netilmicin Action Pathway	20	5	0.25	0.000833007	0.00428587	56-41-7	86-01-1	85-32-5	58-97-9	63-39-8
SMP00252	SMPDB	Telithromycin Action Pathway	20	5	0.25	0.000833007	0.00428587	56-41-7	86-01-1	85-32-5	58-97-9	63-39-8
SMP00712	SMPDB	Tigecycline Action Pathway	20	5	0.25	0.000833007	0.00428587	56-41-7	86-01-1	85-32-5	58-97-9	63-39-8
SMP00731	SMPDB	Josamycin Action Pathway	20	5	0.25	0.000833007	0.00428587	56-41-7	86-01-1	85-32-5	58-97-9	63-39-8
SMP00730	SMPDB	Troleandomycin Action Pathway	20	5	0.25	0.000833007	0.00428587	56-41-7	86-01-1	85-32-5	58-97-9	63-39-8
SMP00251	SMPDB	Roxithromycin Action Pathway	20	5	0.25	0.000833007	0.00428587	56-41-7	86-01-1	85-32-5	58-97-9	63-39-8
SMP00726	SMPDB	Rolitetracycline Action Pathway	20	5	0.25	0.000833007	0.00428587	56-41-7	86-01-1	85-32-5	58-97-9	63-39-8
SMP00295	SMPDB	Lymecycline Action Pathway	20	5	0.25	0.000833007	0.00428587	56-41-7	86-01-1	85-32-5	58-97-9	63-39-8
SMP00262	SMPDB	Clomocycline Action Pathway	20	5	0.25	0.000833007	0.00428587	56-41-7	86-01-1	85-32-5	58-97-9	63-39-8
SMP00713	SMPDB	Arbekacin Action Pathway	20	5	0.25	0.000833007	0.00428587	56-41-7	86-01-1	85-32-5	58-97-9	63-39-8
R-HSA-2514856	Reactome	The phototransduction cascade	21	5	0.25	0.000833007	0.00428587	14265-44-2	86-01-1	85-32-5	58-64-0	85-61-0
PWY-6138	HumanCyc	CMP-<i>N</i>-acetylneuraminate biosynthesis I (eukaryotes)	15	4	0.333	0.000880374	0.00438085	14265-44-2	58-64-0	58-98-0	528-04-1
SMP00736	SMPDB	Betazole Action Pathway	13	4	0.333	0.000880374	0.00438085	58-64-0	71-52-3	51-45-6	14265-44-2
SMP00231	SMPDB	Famotidine Action Pathway	13	4	0.333	0.000880374	0.00438085	58-64-0	71-52-3	51-45-6	14265-44-2
SMP00227	SMPDB	Lansoprazole Action Pathway	13	4	0.333	0.000880374	0.00438085	58-64-0	71-52-3	51-45-6	14265-44-2
SMP00232	SMPDB	Cimetidine Action Pathway	13	4	0.333	0.000880374	0.00438085	58-64-0	71-52-3	51-45-6	14265-44-2
SMP00233	SMPDB	Nizatidine Action Pathway	13	4	0.333	0.000880374	0.00438085	58-64-0	71-52-3	51-45-6	14265-44-2
SMP00735	SMPDB	Metiamide Action Pathway	13	4	0.333	0.000880374	0.00438085	58-64-0	71-52-3	51-45-6	14265-44-2
SMP00246	SMPDB	Pirenzepine Action Pathway	13	4	0.333	0.000880374	0.00438085	58-64-0	71-52-3	51-45-6	14265-44-2
SMP00230	SMPDB	Ranitidine Action Pathway	13	4	0.333	0.000880374	0.00438085	58-64-0	71-52-3	51-45-6	14265-44-2
SMP00225	SMPDB	Esomeprazole Action Pathway	13	4	0.333	0.000880374	0.00438085	58-64-0	71-52-3	51-45-6	14265-44-2
WP2794	Wikipathways	Cytosolic sensors of pathogen-associated DNA	14	4	0.333	0.000880374	0.00438085	1032-65-1	902-04-5	86-01-1	58-64-0
PWY66-407	HumanCyc	superpathway of conversion of glucose to acetyl CoA and entry into the TCA cycle	36	6	0.2	0.000890385	0.00441748	58-64-0	86-01-1	85-61-0	38168-82-0	97-67-6	14265-44-2
R-HSA-70614	Reactome	Amino acid synthesis and interconversion (transamination)	46	7	0.171	0.000899014	0.00442082	58-64-0	86-01-1	85-61-0	56-41-7	14265-44-2	107-95-9	300-84-5
Galactose metabolism	EHMN	Galactose metabolism	48	7	0.171	0.000899014	0.00442082	59-56-3	58-64-0	2255-14-3	58-98-0	14265-44-2	58-97-9	63-39-8
R-HSA-73857	Reactome	RNA Polymerase II Transcription	52	7	0.171	0.000899014	0.00442082	58-64-0	86-01-1	85-61-0	643-13-0	27025-41-8	14265-44-2	63-39-8
Methionine and cysteine metabolism	EHMN	Methionine and cysteine metabolism	80	9	0.136	0.000924741	0.00453395	58-64-0	85-61-0	56-41-7	1053-73-2	600-18-0	71-52-3	97-67-6	14265-44-2	300-84-5
R-HSA-6788656	Reactome	Histidine, lysine, phenylalanine, tyrosine, proline and tryptophan catabolism	91	10	0.125	0.00096606	0.00458737	58-64-0	86-01-1	85-61-0	60-18-4	56-41-7	542-32-5	541-50-4	14265-44-2	107-95-9	51-45-6
SMP00721	SMPDB	3-Phosphoglycerate dehydrogenase deficiency	55	8	0.148	0.00102777	0.00458737	58-64-0	85-61-0	56-41-7	314-50-1	78-98-8	600-18-0	107-97-1	14265-44-2	2149-82-8
SMP00223	SMPDB	Non Ketotic Hyperglycinemia	55	8	0.148	0.00102777	0.00458737	58-64-0	85-61-0	56-41-7	314-50-1	78-98-8	600-18-0	107-97-1	14265-44-2	2149-82-8
SMP00004	SMPDB	Glycine and Serine Metabolism	55	8	0.148	0.00102777	0.00458737	58-64-0	85-61-0	56-41-7	314-50-1	78-98-8	600-18-0	107-97-1	14265-44-2	2149-82-8
SMP00484	SMPDB	Dimethylglycine Dehydrogenase Deficiency	55	8	0.148	0.00102777	0.00458737	58-64-0	85-61-0	56-41-7	314-50-1	78-98-8	600-18-0	107-97-1	14265-44-2	2149-82-8
SMP00485	SMPDB	Hyperglycinemia, non-ketotic	55	8	0.148	0.00102777	0.00458737	58-64-0	85-61-0	56-41-7	314-50-1	78-98-8	600-18-0	107-97-1	14265-44-2	2149-82-8
SMP00242	SMPDB	Dimethylglycine Dehydrogenase Deficiency	55	8	0.148	0.00102777	0.00458737	58-64-0	85-61-0	56-41-7	314-50-1	78-98-8	600-18-0	107-97-1	14265-44-2	2149-82-8
SMP00244	SMPDB	Sarcosinemia	55	8	0.148	0.00102777	0.00458737	58-64-0	85-61-0	56-41-7	314-50-1	78-98-8	600-18-0	107-97-1	14265-44-2	2149-82-8
SMP00179	SMPDB	Dihydropyrimidine Dehydrogenase Deficiency (DHPD)	55	8	0.148	0.00102777	0.00458737	58-64-0	85-61-0	56-41-7	314-50-1	78-98-8	600-18-0	107-97-1	14265-44-2	2149-82-8
R-HSA-500753	Reactome	Pyrimidine biosynthesis	22	5	0.238	0.00105932	0.00458737	58-64-0	314-50-1	71-52-3	14265-44-2	2149-82-8	58-97-9
N-Glycan biosynthesis	EHMN	N-Glycan biosynthesis	51	5	0.238	0.00105932	0.00458737	528-04-1	14265-44-2	58-98-0	908211-94-9	58-97-9
SMP00290	SMPDB	Demeclocycline Action Pathway	21	5	0.238	0.00105932	0.00458737	56-41-7	86-01-1	85-32-5	58-97-9	63-39-8
R-HSA-2500257	Reactome	Resolution of Sister Chromatid Cohesion	6	3	0.5	0.00108699	0.00458737	58-64-0	14265-44-2	85-61-0
R-HSA-68877	Reactome	Mitotic Prometaphase	6	3	0.5	0.00108699	0.00458737	58-64-0	14265-44-2	85-61-0
R-HSA-6811555	Reactome	PI5P Regulates TP53 Acetylation	8	3	0.5	0.00108699	0.00458737	58-64-0	14265-44-2	85-61-0
WP1907	Wikipathways	Semaphorin interactions	6	3	0.5	0.00108699	0.00458737	58-64-0	86-01-1	14265-44-2
WP2679	Wikipathways	MHC class II antigen presentation	6	3	0.5	0.00108699	0.00458737	58-64-0	86-01-1	14265-44-2
WP4430	Wikipathways	COPII-mediated vesicle transport	6	3	0.5	0.00108699	0.00458737	58-64-0	86-01-1	14265-44-2
R-HSA-9007101	Reactome	Rab regulation of trafficking	6	3	0.5	0.00108699	0.00458737	58-64-0	86-01-1	14265-44-2
R-HSA-416550	Reactome	Sema4D mediated inhibition of cell attachment and migration	6	3	0.5	0.00108699	0.00458737	58-64-0	86-01-1	14265-44-2
R-HSA-400685	Reactome	Sema4D in semaphorin signaling	6	3	0.5	0.00108699	0.00458737	58-64-0	86-01-1	14265-44-2
R-HSA-373755	Reactome	Semaphorin interactions	6	3	0.5	0.00108699	0.00458737	58-64-0	86-01-1	14265-44-2
R-HSA-5627123	Reactome	RHO GTPases activate PAKs	6	3	0.5	0.00108699	0.00458737	58-64-0	86-01-1	14265-44-2
R-HSA-390466	Reactome	Chaperonin-mediated protein folding	6	3	0.5	0.00108699	0.00458737	58-64-0	86-01-1	14265-44-2
R-HSA-391251	Reactome	Protein folding	6	3	0.5	0.00108699	0.00458737	58-64-0	86-01-1	14265-44-2
WP3351	Wikipathways	RHO GTPases activate PAKs	6	3	0.5	0.00108699	0.00458737	58-64-0	86-01-1	14265-44-2
WP1916	Wikipathways	Signaling by PDGF	8	3	0.5	0.00108699	0.00458737	58-64-0	86-01-1	14265-44-2
WP1918	Wikipathways	Signaling by ROBO receptors	8	3	0.5	0.00108699	0.00458737	58-64-0	86-01-1	14265-44-2
WP4120	Wikipathways	Signaling by MET	8	3	0.5	0.00108699	0.00458737	58-64-0	86-01-1	14265-44-2
WP4452	Wikipathways	Signaling by NTRK3 (TRKC)	8	3	0.5	0.00108699	0.00458737	58-64-0	86-01-1	14265-44-2
WP3335	Wikipathways	Signaling by FGFR1	8	3	0.5	0.00108699	0.00458737	58-64-0	86-01-1	14265-44-2
R-HSA-5654736	Reactome	Signaling by FGFR1	8	3	0.5	0.00108699	0.00458737	58-64-0	86-01-1	14265-44-2
R-HSA-5654743	Reactome	Signaling by FGFR4	8	3	0.5	0.00108699	0.00458737	58-64-0	86-01-1	14265-44-2
R-HSA-983170	Reactome	Antigen Presentation: Folding, assembly and peptide loading of class I MHC	8	3	0.5	0.00108699	0.00458737	58-64-0	86-01-1	14265-44-2
R-HSA-6806834	Reactome	Signaling by MET	8	3	0.5	0.00108699	0.00458737	58-64-0	86-01-1	14265-44-2
R-HSA-376176	Reactome	Signaling by ROBO receptors	8	3	0.5	0.00108699	0.00458737	58-64-0	86-01-1	14265-44-2
PWY66-420	HumanCyc	carnosine biosynthesis	7	3	0.5	0.00108699	0.00458737	58-64-0	107-95-9	14265-44-2
R-HSA-199977	Reactome	ER to Golgi Anterograde Transport	10	3	0.5	0.00108699	0.00458737	58-64-0	86-01-1	14265-44-2
R-HSA-6811440	Reactome	Retrograde transport at the Trans-Golgi-Network	6	3	0.5	0.00108699	0.00458737	58-64-0	86-01-1	85-61-0
R-HSA-5621575	Reactome	CD209 (DC-SIGN) signaling	7	3	0.5	0.00108699	0.00458737	58-64-0	86-01-1	85-61-0
R-HSA-417957	Reactome	P2Y receptors	6	3	0.5	0.00108699	0.00458737	58-64-0	58-98-0	63-39-8
R-HSA-69186	Reactome	Lagging Strand Synthesis	6	3	0.5	0.00108699	0.00458737	58-64-0	85-32-5	58-97-9
R-HSA-69190	Reactome	DNA strand elongation	6	3	0.5	0.00108699	0.00458737	58-64-0	85-32-5	58-97-9
R-HSA-5617833	Reactome	Cilium Assembly	6	3	0.5	0.00108699	0.00458737	14265-44-2	86-01-1	85-61-0
R-HSA-168255	Reactome	Influenza Life Cycle	9	3	0.5	0.00108699	0.00458737	14265-44-2	86-01-1	63-39-8
R-HSA-168254	Reactome	Influenza Infection	9	3	0.5	0.00108699	0.00458737	14265-44-2	86-01-1	63-39-8
WP1861	Wikipathways	mRNA Capping	6	3	0.5	0.00108699	0.00458737	14265-44-2	86-01-1	85-32-5
WP2757	Wikipathways	Mitotic Metaphase and Anaphase	6	3	0.5	0.00108699	0.00458737	14265-44-2	58-64-0	85-61-0
WP2652	Wikipathways	Mitotic Prometaphase	6	3	0.5	0.00108699	0.00458737	14265-44-2	58-64-0	85-61-0
WP2772	Wikipathways	S Phase	6	3	0.5	0.00108699	0.00458737	14265-44-2	58-64-0	85-61-0
WP3498	Wikipathways	Assembly of the primary cilium	6	3	0.5	0.00108699	0.00458737	14265-44-2	86-01-1	85-61-0
WP4124	Wikipathways	Cilium Assembly	6	3	0.5	0.00108699	0.00458737	14265-44-2	86-01-1	85-61-0
R-HSA-72086	Reactome	mRNA Capping	7	3	0.5	0.00108699	0.00458737	14265-44-2	86-01-1	85-32-5
R-HSA-73864	Reactome	RNA Polymerase I Transcription	8	3	0.5	0.00108699	0.00458737	86-01-1	85-61-0	63-39-8
WP2683	Wikipathways	Influenza Life Cycle	9	3	0.5	0.00108699	0.00458737	14265-44-2	86-01-1	63-39-8
WP3953	Wikipathways	mRNA, protein, and metabolite inducation pathway by cyclosporin A	13	4	0.308	0.00123329	0.00506376	56-41-7	58-64-0	60-18-4	14265-44-2
WP3558	Wikipathways	Beta-catenin independent WNT signaling	16	4	0.308	0.00123329	0.00506376	58-64-0	86-01-1	85-32-5	14265-44-2
R-HSA-1852241	Reactome	Organelle biogenesis and maintenance	14	4	0.308	0.00123329	0.00506376	14265-44-2	58-64-0	86-01-1	85-61-0
SMP00649	SMPDB	Lamivudine Metabolism Pathway	13	4	0.308	0.00123329	0.00506376	14265-44-2	58-98-0	58-64-0	63-39-8
WP4061	Wikipathways	Import of palmitoyl-CoA into the mitochondrial matrix	13	4	0.308	0.00123329	0.00506376	14265-44-2	58-64-0	71-52-3	85-61-0
R-HSA-1638074	Reactome	Keratan sulfate/keratin metabolism	18	4	0.308	0.00123329	0.00506376	528-04-1	58-98-0	58-97-9	1053-73-2
R-HSA-727802	Reactome	Transport of nucleotide sugars	13	4	0.308	0.00123329	0.00506376	85-32-5	528-04-1	7277-98-7	58-97-9
R-HSA-4086398	Reactome	Ca2+ pathway	16	4	0.308	0.00123329	0.00506376	58-64-0	86-01-1	85-32-5	14265-44-2
SMP00226	SMPDB	Omeprazole Action Pathway	14	4	0.308	0.00123329	0.00506376	58-64-0	71-52-3	51-45-6	14265-44-2
SMP00229	SMPDB	Rabeprazole Action Pathway	14	4	0.308	0.00123329	0.00506376	58-64-0	71-52-3	51-45-6	14265-44-2
SMP00228	SMPDB	Pantoprazole Action Pathway	14	4	0.308	0.00123329	0.00506376	58-64-0	71-52-3	51-45-6	14265-44-2
TCA cycle	EHMN	TCA cycle	36	6	0.188	0.0012741	0.00520572	58-64-0	86-01-1	85-61-0	3884-47-7	97-67-6	14265-44-2
WP3564	Wikipathways	Amino acid synthesis and interconversion (transamination)	40	6	0.188	0.0012741	0.00520572	58-64-0	86-01-1	85-61-0	14265-44-2	107-95-9	300-84-5
PWY66-398	HumanCyc	TCA cycle	23	5	0.227	0.00132827	0.00538742	14265-44-2	86-01-1	58-64-0	97-67-6	85-61-0
WP4050	Wikipathways	Pentose phosphate pathway	31	5	0.227	0.00132827	0.00538742	643-13-0	58-64-0	102916-66-5	14265-44-2	17210-42-3
WP2824	Wikipathways	Detoxification of Reactive Oxygen Species	26	5	0.227	0.00132827	0.00538742	27025-41-8	58-64-0	86-01-1	85-32-5	14265-44-2
PWY-841	HumanCyc	purine nucleotides <i>de novo</i> biosynthesis	37	6	0.182	0.00150793	0.00610126	58-64-0	86-01-1	85-32-5	19046-78-7	14265-44-2	3493-09-2
R-HSA-389977	Reactome	Post-chaperonin tubulin folding pathway	2	2	1	0.00153349	0.0061747	14265-44-2	86-01-1
PWY-6012-1	HumanCyc	acyl carrier protein metabolism	2	2	1	0.00153349	0.0061747	85-61-0	1053-73-2
R-HSA-200425	Reactome	Import of palmitoyl-CoA into the mitochondrial matrix	14	4	0.286	0.00167457	0.00666229	58-64-0	71-52-3	14265-44-2	85-61-0
R-HSA-3858494	Reactome	Beta-catenin independent WNT signaling	17	4	0.286	0.00167457	0.00666229	58-64-0	86-01-1	85-32-5	14265-44-2
R-HSA-5661270	Reactome	Catabolism of glucuronate to xylulose-5-phosphate	16	4	0.286	0.00167457	0.00666229	527-50-4	58-64-0	20246-53-1	4212-65-1
R-HSA-73929	Reactome	Base-Excision Repair, AP Site Formation	14	4	0.286	0.00167457	0.00666229	73-24-5	66-22-8	5142-23-4	5122-36-1
WP3399	Wikipathways	Base-Excision Repair, AP Site Formation	14	4	0.286	0.00167457	0.00666229	73-24-5	66-22-8	5142-23-4	5122-36-1
path:hsa05230	KEGG	Central carbon metabolism in cancer - Homo sapiens (human)	37	6	0.176	0.00177311	0.00675497	79-33-4	643-13-0	56-41-7	97-67-6	56-73-5	60-18-4
PWY-5172	HumanCyc	acetyl-CoA biosynthesis from citrate	7	3	0.429	0.00184779	0.00675497	58-64-0	14265-44-2	85-61-0
R-HSA-5358346	Reactome	Hedgehog ligand biogenesis	7	3	0.429	0.00184779	0.00675497	58-64-0	14265-44-2	85-61-0
R-HSA-6804758	Reactome	Regulation of TP53 Activity through Acetylation	9	3	0.429	0.00184779	0.00675497	58-64-0	14265-44-2	85-61-0
WP3379	Wikipathways	RHO GTPases Activate Formins	7	3	0.429	0.00184779	0.00675497	58-64-0	86-01-1	14265-44-2
WP4437	Wikipathways	Signaling by PTK6	7	3	0.429	0.00184779	0.00675497	58-64-0	86-01-1	14265-44-2
WP2748	Wikipathways	Energy dependent regulation of mTOR by LKB1-AMPK	7	3	0.429	0.00184779	0.00675497	58-64-0	86-01-1	14265-44-2
R-HSA-5663220	Reactome	RHO GTPases Activate Formins	7	3	0.429	0.00184779	0.00675497	58-64-0	86-01-1	14265-44-2
R-HSA-380972	Reactome	Energy dependent regulation of mTOR by LKB1-AMPK	7	3	0.429	0.00184779	0.00675497	58-64-0	86-01-1	14265-44-2
R-HSA-1445148	Reactome	Translocation of GLUT4 to the plasma membrane	7	3	0.429	0.00184779	0.00675497	58-64-0	86-01-1	14265-44-2
R-HSA-170834	Reactome	Signaling by TGF-beta Receptor Complex	7	3	0.429	0.00184779	0.00675497	58-64-0	86-01-1	14265-44-2
R-HSA-9006936	Reactome	Signaling by TGF-beta family members	7	3	0.429	0.00184779	0.00675497	58-64-0	86-01-1	14265-44-2
R-HSA-8848021	Reactome	Signaling by PTK6	7	3	0.429	0.00184779	0.00675497	58-64-0	86-01-1	14265-44-2
R-HSA-9006927	Reactome	Signaling by Non-Receptor Tyrosine Kinases	7	3	0.429	0.00184779	0.00675497	58-64-0	86-01-1	14265-44-2
WP2777	Wikipathways	Translocation of SLC2A4 (GLUT4) to the plasma membrane	7	3	0.429	0.00184779	0.00675497	58-64-0	86-01-1	14265-44-2
WP3334	Wikipathways	Signaling by FGFR4	9	3	0.429	0.00184779	0.00675497	58-64-0	86-01-1	14265-44-2
WP3309	Wikipathways	EPH-Ephrin signaling	9	3	0.429	0.00184779	0.00675497	58-64-0	86-01-1	14265-44-2
WP1799	Wikipathways	Costimulation by the CD28 family	9	3	0.429	0.00184779	0.00675497	58-64-0	86-01-1	14265-44-2
R-HSA-388841	Reactome	Costimulation by the CD28 family	9	3	0.429	0.00184779	0.00675497	58-64-0	86-01-1	14265-44-2
R-HSA-177929	Reactome	Signaling by EGFR	9	3	0.429	0.00184779	0.00675497	58-64-0	86-01-1	14265-44-2
WP1843	Wikipathways	L1CAM interactions	9	3	0.429	0.00184779	0.00675497	58-64-0	86-01-1	14265-44-2
R-HSA-373760	Reactome	L1CAM interactions	9	3	0.429	0.00184779	0.00675497	58-64-0	86-01-1	14265-44-2
WP3348	Wikipathways	Macroautophagy	11	3	0.429	0.00184779	0.00675497	58-64-0	86-01-1	14265-44-2
R-HSA-8878159	Reactome	Transcriptional regulation by RUNX3	7	3	0.429	0.00184779	0.00675497	58-64-0	86-01-1	85-61-0
R-HSA-418038	Reactome	Nucleotide-like (purinergic) receptors	7	3	0.429	0.00184779	0.00675497	58-64-0	58-98-0	63-39-8
PWY66-422	HumanCyc	D-galactose degradation V (Leloir pathway)	11	3	0.429	0.00184779	0.00675497	59-56-3	58-64-0	2255-14-3
R-HSA-5654738	Reactome	Signaling by FGFR2	9	3	0.429	0.00184779	0.00675497	14265-44-2	86-01-1	58-64-0
R-HSA-8955332	Reactome	Carboxyterminal post-translational modifications of tubulin	9	3	0.429	0.00184779	0.00675497	14265-44-2	86-01-1	60-18-4
P121-PWY	HumanCyc	adenine and adenosine salvage I	7	3	0.429	0.00184779	0.00675497	73-24-5	14265-44-2	14075-00-4
PWY-6620	HumanCyc	guanine and guanosine salvage	7	3	0.429	0.00184779	0.00675497	14265-44-2	85-32-5	14075-00-4
WP3401	Wikipathways	Hedgehog ligand biogenesis	7	3	0.429	0.00184779	0.00675497	14265-44-2	58-64-0	85-61-0
WP3816	Wikipathways	Regulation of TP53 Activity through Acetylation	9	3	0.429	0.00184779	0.00675497	14265-44-2	58-64-0	85-61-0
WP4107	Wikipathways	Transcriptional regulation by RUNX3	7	3	0.429	0.00184779	0.00675497	58-64-0	86-01-1	85-61-0
R-HSA-480985	Reactome	Synthesis of dolichyl-phosphate-glucose	7	3	0.429	0.00184779	0.00675497	59-56-3	58-98-0	58-97-9
PWY-6558	HumanCyc	heparan sulfate biosynthesis (late stages)	8	3	0.429	0.00184779	0.00675497	528-04-1	58-98-0	1053-73-2
WP2659	Wikipathways	Deadenylation-dependent mRNA decay	9	3	0.429	0.00184779	0.00675497	14265-44-2	85-32-5	58-97-9
PWY-6481	HumanCyc	L-dopachrome biosynthesis	8	3	0.429	0.00184779	0.00675497	18766-67-1	60-18-4	4430-97-1
None	INOH	Propanoate metabolism	26	5	0.208	0.00201284	0.0073262	99043-16-0	14265-44-2	600-18-0	58-64-0	85-61-0
WP78	Wikipathways	TCA Cycle (aka Krebs or citric acid cycle)	24	5	0.208	0.00201284	0.0073262	14265-44-2	58-64-0	86-01-1	85-61-0	97-67-6
None	INOH	Valine Leucine Isoleucine degradation	40	6	0.171	0.00207228	0.00752612	58-64-0	85-61-0	541-50-4	99043-16-0	516-05-2	14265-44-2
WP3354	Wikipathways	C-type lectin receptors (CLRs)	23	4	0.267	0.00221476	0.0080261	14265-44-2	58-64-0	86-01-1	85-61-0
R-HSA-425393	Reactome	Transport of inorganic cations/anions and amino acids/oligopeptides	56	7	0.146	0.00234368	0.00847486	79-33-4	56-41-7	71-52-3	97-67-6	14265-44-2	107-95-9	60-18-4
R-HSA-8953854	Reactome	Metabolism of RNA	72	6	0.167	0.00240813	0.00868906	358-72-5	58-64-0	86-01-1	85-32-5	14265-44-2	58-97-9
R-HSA-74160	Reactome	Gene expression (Transcription)	66	7	0.143	0.00264675	0.00952945	58-64-0	86-01-1	85-61-0	643-13-0	27025-41-8	14265-44-2	63-39-8
R-HSA-199220	Reactome	Vitamin B5 (pantothenate) metabolism	17	4	0.25	0.00286423	0.0096137	58-64-0	85-61-0	1053-73-2	60-23-1
WP3579	Wikipathways	Surfactant metabolism	17	4	0.25	0.00286423	0.0096137	14265-44-2	58-64-0	85-61-0	63-39-8
SMP00640	SMPDB	Acetaminophen Metabolism Pathway	16	4	0.25	0.00286423	0.0096137	14265-44-2	58-98-0	58-64-0	1053-73-2
SMP00350	SMPDB	Pyruvate Carboxylase Deficiency	17	4	0.25	0.00286423	0.0096137	58-64-0	71-52-3	56-41-7	14265-44-2
SMP00352	SMPDB	Primary Hyperoxaluria Type I	17	4	0.25	0.00286423	0.0096137	58-64-0	71-52-3	56-41-7	14265-44-2
SMP00313	SMPDB	Lactic Acidemia	17	4	0.25	0.00286423	0.0096137	58-64-0	71-52-3	56-41-7	14265-44-2
SMP00055	SMPDB	Alanine Metabolism	17	4	0.25	0.00286423	0.0096137	58-64-0	71-52-3	56-41-7	14265-44-2
PWY-7228	HumanCyc	guanosine nucleotides <i>de novo</i> biosynthesis	17	4	0.25	0.00286423	0.0096137	58-64-0	3493-09-2	85-32-5	86-01-1
R-HSA-1855183	Reactome	Synthesis of IP2, IP, and Ins in the cytosol	18	4	0.25	0.00286423	0.0096137	15421-51-9	2831-74-5	14265-44-2	56-73-5
R-HSA-3371556	Reactome	Cellular response to heat stress	9	3	0.375	0.002872	0.0096137	58-64-0	14265-44-2	85-61-0
WP1859	Wikipathways	Mitotic G2-G2-M phases	8	3	0.375	0.002872	0.0096137	58-64-0	86-01-1	14265-44-2
R-HSA-69275	Reactome	G2/M Transition	8	3	0.375	0.002872	0.0096137	58-64-0	86-01-1	14265-44-2
R-HSA-453274	Reactome	Mitotic G2-G2/M phases	8	3	0.375	0.002872	0.0096137	58-64-0	86-01-1	14265-44-2
R-HSA-3928662	Reactome	EPHB-mediated forward signaling	9	3	0.375	0.002872	0.0096137	58-64-0	86-01-1	14265-44-2
R-HSA-2682334	Reactome	EPH-Ephrin signaling	9	3	0.375	0.002872	0.0096137	58-64-0	86-01-1	14265-44-2
R-HSA-165159	Reactome	mTOR signalling	9	3	0.375	0.002872	0.0096137	58-64-0	86-01-1	14265-44-2
WP4431	Wikipathways	Integrin alphaIIb beta3 signaling	11	3	0.375	0.002872	0.0096137	58-64-0	86-01-1	14265-44-2
R-HSA-1227986	Reactome	Signaling by ERBB2	12	3	0.375	0.002872	0.0096137	58-64-0	86-01-1	14265-44-2
WP2780	Wikipathways	Signaling by ERBB2	12	3	0.375	0.002872	0.0096137	58-64-0	86-01-1	14265-44-2
R-HSA-1660514	Reactome	Synthesis of PIPs at the Golgi membrane	15	3	0.375	0.002872	0.0096137	58-64-0	86-01-1	14265-44-2
R-HSA-1660499	Reactome	Synthesis of PIPs at the plasma membrane	17	3	0.375	0.002872	0.0096137	58-64-0	86-01-1	14265-44-2
PROPIONMET-PWY	HumanCyc	propionyl-CoA degradation	9	3	0.375	0.002872	0.0096137	58-64-0	71-52-3	14265-44-2
PWY-5661-1	HumanCyc	GDP-glucose biosynthesis II	11	3	0.375	0.002872	0.0096137	59-56-3	58-64-0	86-01-1
PWY-7193	HumanCyc	pyrimidine ribonucleosides salvage I	9	3	0.375	0.002872	0.0096137	58-64-0	58-97-9	65-46-3
WP3828	Wikipathways	rRNA modification in the nucleus and cytosol	8	3	0.375	0.002872	0.0096137	14265-44-2	58-64-0	85-61-0
WP3395	Wikipathways	Cellular response to heat stress	9	3	0.375	0.002872	0.0096137	14265-44-2	58-64-0	85-61-0
UDPNACETYLGALSYN-PWY	HumanCyc	UDP-<i>N</i>-acetyl-D-glucosamine biosynthesis II	11	3	0.375	0.002872	0.0096137	528-04-1	85-61-0	63-39-8
R-HSA-68952	Reactome	DNA replication initiation	8	3	0.375	0.002872	0.0096137	86-01-1	365-08-2	63-39-8
R-HSA-174430	Reactome	Telomere C-strand synthesis initiation	9	3	0.375	0.002872	0.0096137	86-01-1	365-08-2	63-39-8
WP4126	Wikipathways	Galactose catabolism	10	3	0.375	0.002872	0.0096137	59-56-3	58-64-0	2255-14-3
R-HSA-174414	Reactome	Processive synthesis on the C-strand of the telomere	9	3	0.375	0.002872	0.0096137	365-08-2	85-32-5	58-97-9
R-HSA-429958	Reactome	mRNA decay by 3, to 5, exoribonuclease	10	3	0.375	0.002872	0.0096137	14265-44-2	85-32-5	58-97-9
R-HSA-429914	Reactome	Deadenylation-dependent mRNA decay	11	3	0.375	0.002872	0.0096137	14265-44-2	85-32-5	58-97-9
Glycosphingolipid biosynthesis - neolactoseries	EHMN	Glycosphingolipid biosynthesis - neolactoseries	48	3	0.375	0.002872	0.0096137	528-04-1	58-98-0	7277-98-7
SMP00335	SMPDB	Intracellular Signalling Through Histamine H2 Receptor and Histamine	8	3	0.375	0.002872	0.0096137	14265-44-2	86-01-1	51-45-6
R-HSA-70171	Reactome	Glycolysis	32	5	0.192	0.002925	0.00975195	643-13-0	14265-44-2	15978-08-2	58-64-0	38168-82-0
WP2741	Wikipathways	Inositol phosphate metabolism	41	5	0.192	0.002925	0.00975195	15421-51-9	56-73-5	58-64-0	14265-44-2	2831-74-5
WP3556	Wikipathways	Branched-chain amino acid catabolism	46	6	0.158	0.00320093	0.0106506	58-64-0	85-61-0	6236-08-4	71-52-3	19253-88-4	14265-44-2
R-HSA-1483249	Reactome	Inositol phosphate metabolism	43	5	0.185	0.00347864	0.0115286	15421-51-9	56-73-5	14265-44-2	58-64-0	2831-74-5
R-HSA-71403	Reactome	Citric acid cycle (TCA cycle)	30	5	0.185	0.00347864	0.0115286	58-64-0	14265-44-2	86-01-1	85-61-0	97-67-6
R-HSA-68886	Reactome	M Phase	18	4	0.235	0.00363304	0.0119689	14265-44-2	58-64-0	86-01-1	85-61-0
R-HSA-2514859	Reactome	Inactivation, recovery and regulation of the phototransduction cascade	18	4	0.235	0.00363304	0.0119689	14265-44-2	86-01-1	58-64-0	85-61-0
R-HSA-199991	Reactome	Membrane Trafficking	30	4	0.235	0.00363304	0.0119689	14265-44-2	86-01-1	58-64-0	85-61-0
None	INOH	Alanine Aspartate Asparagine metabolism	45	6	0.154	0.00366355	0.0120219	58-64-0	86-01-1	56-41-7	19046-78-7	14265-44-2	107-95-9
R-HSA-212436	Reactome	Generic Transcription Pathway	49	6	0.154	0.00366355	0.0120219	58-64-0	86-01-1	85-61-0	643-13-0	27025-41-8	14265-44-2
None	INOH	Glycine Serine metabolism	68	7	0.135	0.00373908	0.0122217	116-09-6	56-41-7	78-98-8	600-18-0	107-97-1	14265-44-2	85-61-0
path:hsa00520	KEGG	Amino sugar and nucleotide sugar metabolism - Homo sapiens (human)	108	7	0.135	0.00373908	0.0122217	59-56-3	3672-15-9	2255-14-3	27251-84-9	528-04-1	58-86-6	7277-98-7
R-HSA-75105	Reactome	Fatty acyl-CoA biosynthesis	42	5	0.179	0.00410388	0.0129484	14265-44-2	71-52-3	58-64-0	97-67-6	85-61-0
WP4114	Wikipathways	Fatty acyl-CoA biosynthesis	42	5	0.179	0.00410388	0.0129484	14265-44-2	58-64-0	71-52-3	85-61-0	97-67-6
R-HSA-5693606	Reactome	DNA Double Strand Break Response	9	3	0.333	0.00418514	0.0129484	58-64-0	14265-44-2	85-61-0
R-HSA-8963896	Reactome	HDL assembly	10	3	0.333	0.00418514	0.0129484	58-64-0	14265-44-2	85-61-0
R-HSA-8963898	Reactome	Plasma lipoprotein assembly	11	3	0.333	0.00418514	0.0129484	58-64-0	14265-44-2	85-61-0
WP1873	Wikipathways	Signaling by NTRK1 (TRKA)	11	3	0.333	0.00418514	0.0129484	58-64-0	86-01-1	14265-44-2
R-HSA-354192	Reactome	Integrin alphaIIb beta3 signaling	12	3	0.333	0.00418514	0.0129484	58-64-0	86-01-1	14265-44-2
R-HSA-9006921	Reactome	Integrin signaling	12	3	0.333	0.00418514	0.0129484	58-64-0	86-01-1	14265-44-2
R-HSA-2029482	Reactome	Regulation of actin dynamics for phagocytic cup formation	12	3	0.333	0.00418514	0.0129484	58-64-0	86-01-1	14265-44-2
R-HSA-186797	Reactome	Signaling by PDGF	13	3	0.333	0.00418514	0.0129484	58-64-0	86-01-1	14265-44-2
R-HSA-187037	Reactome	Signaling by NTRK1 (TRKA)	11	3	0.333	0.00418514	0.0129484	58-64-0	86-01-1	14265-44-2
R-HSA-70370	Reactome	Galactose catabolism	10	3	0.333	0.00418514	0.0129484	59-56-3	58-64-0	2255-14-3
SMP00433	SMPDB	Irinotecan Action Pathway	12	3	0.333	0.00418514	0.0129484	14265-44-2	58-98-0	58-64-0
SMP00600	SMPDB	Irinotecan Metabolism Pathway	12	3	0.333	0.00418514	0.0129484	14265-44-2	58-98-0	58-64-0
R-HSA-8856688	Reactome	Golgi-to-ER retrograde transport	10	3	0.333	0.00418514	0.0129484	14265-44-2	86-01-1	85-61-0
WP3543	Wikipathways	DNA Double Strand Break Response	14	3	0.333	0.00418514	0.0129484	14265-44-2	58-64-0	85-61-0
WP521	Wikipathways	Amino acid conjugation of benzoic acid	9	3	0.333	0.00418514	0.0129484	14265-44-2	42013-20-7	85-61-0
PWY-6564	HumanCyc	heparan sulfate biosynthesis	10	3	0.333	0.00418514	0.0129484	528-04-1	58-98-0	1053-73-2
R-HSA-173599	Reactome	Formation of the active cofactor, UDP-glucuronate	10	3	0.333	0.00418514	0.0129484	59-56-3	528-04-1	63-39-8
WP1889	Wikipathways	Processing of Capped Intron-Containing Pre-mRNA	3	2	0.667	0.00448184	0.0129484	58-64-0	14265-44-2
WP2785	Wikipathways	M-G1 Transition	3	2	0.667	0.00448184	0.0129484	58-64-0	14265-44-2
WP4461	Wikipathways	DNA Replication Pre-Initiation	3	2	0.667	0.00448184	0.0129484	58-64-0	14265-44-2
R-HSA-6782135	Reactome	Dual incision in TC-NER	3	2	0.667	0.00448184	0.0129484	58-64-0	14265-44-2
R-HSA-1295596	Reactome	Spry regulation of FGF signaling	3	2	0.667	0.00448184	0.0129484	58-64-0	14265-44-2
R-HSA-68962	Reactome	Activation of the pre-replicative complex	3	2	0.667	0.00448184	0.0129484	58-64-0	14265-44-2
R-HSA-69002	Reactome	DNA Replication Pre-Initiation	3	2	0.667	0.00448184	0.0129484	58-64-0	14265-44-2
R-HSA-68874	Reactome	M/G1 Transition	3	2	0.667	0.00448184	0.0129484	58-64-0	14265-44-2
R-HSA-390450	Reactome	Folding of actin by CCT/TriC	3	2	0.667	0.00448184	0.0129484	58-64-0	14265-44-2
R-HSA-6814122	Reactome	Cooperation of PDCL (PhLP1) and TRiC/CCT in G-protein beta folding	3	2	0.667	0.00448184	0.0129484	58-64-0	14265-44-2
WP3575	Wikipathways	Endosomal Sorting Complex Required For Transport (ESCRT)	4	2	0.667	0.00448184	0.0129484	58-64-0	14265-44-2
R-HSA-917729	Reactome	Endosomal Sorting Complex Required For Transport (ESCRT)	4	2	0.667	0.00448184	0.0129484	58-64-0	14265-44-2
R-HSA-159236	Reactome	Transport of Mature mRNA derived from an Intron-Containing Transcript	4	2	0.667	0.00448184	0.0129484	58-64-0	14265-44-2
R-HSA-72202	Reactome	Transport of Mature Transcript to Cytoplasm	4	2	0.667	0.00448184	0.0129484	58-64-0	14265-44-2
R-HSA-72203	Reactome	Processing of Capped Intron-Containing Pre-mRNA	4	2	0.667	0.00448184	0.0129484	58-64-0	14265-44-2
WP3376	Wikipathways	RHO GTPases activate CIT	3	2	0.667	0.00448184	0.0129484	58-64-0	86-01-1
R-HSA-162658	Reactome	Golgi Cisternae Pericentriolar Stack Reorganization	3	2	0.667	0.00448184	0.0129484	58-64-0	86-01-1
R-HSA-376172	Reactome	DSCAM interactions	3	2	0.667	0.00448184	0.0129484	58-64-0	86-01-1
R-HSA-2562597	Reactome	Optineurin and Myosin Phosphatase Negatively Regulate PLK1	3	2	0.667	0.00448184	0.0129484	58-64-0	86-01-1
WP3388	Wikipathways	RHO GTPases Activate WASPs and WAVEs	5	2	0.667	0.00448184	0.0129484	58-64-0	86-01-1
R-HSA-5663213	Reactome	RHO GTPases Activate WASPs and WAVEs	5	2	0.667	0.00448184	0.0129484	58-64-0	86-01-1
R-HSA-156902	Reactome	Peptide chain elongation	25	2	0.667	0.00448184	0.0129484	14265-44-2	86-01-1
R-HSA-156842	Reactome	Eukaryotic Translation Elongation	25	2	0.667	0.00448184	0.0129484	14265-44-2	86-01-1
R-HSA-5419276	Reactome	Mitochondrial translation termination	25	2	0.667	0.00448184	0.0129484	14265-44-2	86-01-1
R-HSA-5389840	Reactome	Mitochondrial translation elongation	26	2	0.667	0.00448184	0.0129484	14265-44-2	86-01-1
WP694	Wikipathways	Arylamine metabolism	4	2	0.667	0.00448184	0.0129484	55576-55-1	85-61-0
WP1865	Wikipathways	Myogenesis	3	2	0.667	0.00448184	0.0129484	58-64-0	86-01-1
R-HSA-375170	Reactome	CDO in myogenesis	3	2	0.667	0.00448184	0.0129484	58-64-0	86-01-1
R-HSA-525793	Reactome	Myogenesis	3	2	0.667	0.00448184	0.0129484	58-64-0	86-01-1
R-HSA-2173791	Reactome	TGF-beta receptor signaling in EMT (epithelial to mesenchymal transition)	3	2	0.667	0.00448184	0.0129484	58-64-0	86-01-1
R-HSA-399954	Reactome	Sema3A PAK dependent Axon repulsion	3	2	0.667	0.00448184	0.0129484	58-64-0	86-01-1
R-HSA-5625900	Reactome	RHO GTPases activate CIT	3	2	0.667	0.00448184	0.0129484	58-64-0	86-01-1
R-HSA-392170	Reactome	ADP signalling through P2Y purinoceptor 12	3	2	0.667	0.00448184	0.0129484	58-64-0	86-01-1
WP1917	Wikipathways	Signaling by Rho GTPases	3	2	0.667	0.00448184	0.0129484	14265-44-2	86-01-1
R-HSA-2132295	Reactome	MHC class II antigen presentation	3	2	0.667	0.00448184	0.0129484	14265-44-2	86-01-1
R-HSA-165054	Reactome	Rev-mediated nuclear export of HIV RNA	3	2	0.667	0.00448184	0.0129484	14265-44-2	86-01-1
R-HSA-177243	Reactome	Interactions of Rev with host cellular proteins	3	2	0.667	0.00448184	0.0129484	14265-44-2	86-01-1
R-HSA-168333	Reactome	NEP/NS2 Interacts with the Cellular Export Machinery	3	2	0.667	0.00448184	0.0129484	14265-44-2	86-01-1
R-HSA-168274	Reactome	Export of Viral Ribonucleoproteins from Nucleus	3	2	0.667	0.00448184	0.0129484	14265-44-2	86-01-1
R-HSA-194840	Reactome	Rho GTPase cycle	3	2	0.667	0.00448184	0.0129484	14265-44-2	86-01-1
cdc42_reg_pathway	PID	Regulation of CDC42 activity	3	2	0.667	0.00448184	0.0129484	14265-44-2	86-01-1
rac1_reg_pathway	PID	Regulation of RAC1 activity	3	2	0.667	0.00448184	0.0129484	14265-44-2	86-01-1
fak_pathway	PID	Signaling events mediated by focal adhesion kinase	3	2	0.667	0.00448184	0.0129484	14265-44-2	86-01-1
rhoa_reg_pathway	PID	Regulation of RhoA activity	3	2	0.667	0.00448184	0.0129484	14265-44-2	86-01-1
WP1811	Wikipathways	Eukaryotic Translation Elongation	3	2	0.667	0.00448184	0.0129484	14265-44-2	86-01-1
R-HSA-72706	Reactome	GTP hydrolysis and joining of the 60S ribosomal subunit	4	2	0.667	0.00448184	0.0129484	14265-44-2	86-01-1
PWY-6567	HumanCyc	chondroitin sulfate biosynthesis (late stages)	5	2	0.667	0.00448184	0.0129484	58-98-0	1053-73-2
R-HSA-433692	Reactome	Proton-coupled monocarboxylate transport	5	2	0.667	0.00448184	0.0129484	541-50-4	79-33-4
Vitamin B5 - CoA biosynthesis from pantothenate	EHMN	Vitamin B5 - CoA biosynthesis from pantothenate	21	4	0.222	0.00453093	0.0129778	58-64-0	14265-44-2	85-61-0	60-23-1
R-HSA-4085001	Reactome	Sialic acid metabolism	27	4	0.222	0.00453093	0.0129778	58-64-0	14265-44-2	58-98-0	528-04-1
WP3363	Wikipathways	Sialic acid metabolism	27	4	0.222	0.00453093	0.0129778	14265-44-2	528-04-1	58-98-0	58-64-0
SMP00452	SMPDB	Threonine and 2-Oxobutanoate Degradation	19	4	0.222	0.00453093	0.0129778	58-64-0	600-18-0	71-52-3	85-61-0
WP404	Wikipathways	Nucleotide Metabolism	18	4	0.222	0.00453093	0.0129778	73-24-5	85-32-5	19046-78-7	84-21-9
R-HSA-2262752	Reactome	Cellular responses to stress	48	6	0.146	0.00473558	0.0135407	58-64-0	86-01-1	85-61-0	27025-41-8	85-32-5	14265-44-2
R-HSA-2408508	Reactome	Metabolism of ingested SeMet, Sec, MeSec into H2Se	32	5	0.172	0.0048056	0.0137173	56-41-7	14265-44-2	600-18-0	51-45-6	107-97-1
WP3574	Wikipathways	Sulfur amino acid metabolism	67	7	0.127	0.00514515	0.0146365	73-24-5	27025-41-8	600-18-0	97-67-6	300-84-5	14265-44-2	60-23-1
path:hsa00360	KEGG	Phenylalanine metabolism - Homo sapiens (human)	72	7	0.127	0.00514515	0.0146365	14755-02-3	614-60-8	611-73-4	500-98-1	103-81-1	42013-20-7	60-18-4
R-HSA-70895	Reactome	Branched-chain amino acid catabolism	47	6	0.143	0.00535081	0.015144	58-64-0	85-61-0	6236-08-4	71-52-3	19253-88-4	14265-44-2
Porphyrin metabolism	EHMN	Porphyrin metabolism	48	6	0.143	0.00535081	0.015144	58-64-0	630-08-0	71-52-3	85-61-0	58-98-0	14265-44-2
R-HSA-425374	Reactome	Amino acid and oligopeptide SLC transporters	50	6	0.143	0.00535081	0.015144	79-33-4	56-41-7	97-67-6	14265-44-2	107-95-9	60-18-4
Glycine, serine, alanine and threonine metabolism	EHMN	Glycine, serine, alanine and threonine metabolism	88	8	0.114	0.00551386	0.015579	58-64-0	85-61-0	56-41-7	78-98-8	107-97-1	14265-44-2	3946-09-6	79-14-1
SMP00462	SMPDB	Inositol Phosphate Metabolism	23	4	0.211	0.00556723	0.0156313	2831-74-5	14265-44-2	58-64-0	56-73-5
path:hsa00010	KEGG	Glycolysis / Gluconeogenesis - Homo sapiens (human)	31	4	0.211	0.00556723	0.0156313	59-56-3	38168-82-0	138-81-8	79-33-4
SMP00027	SMPDB	Pantothenate and CoA Biosynthesis	21	4	0.211	0.00556723	0.0156313	58-64-0	85-61-0	81-13-0	60-23-1
None	INOH	Lysine degradation	36	5	0.167	0.00558864	0.0156313	19253-88-4	85-61-0	14265-44-2	58-64-0	542-32-5
R-HSA-72766	Reactome	Translation	78	5	0.167	0.00558864	0.0156313	56-41-7	14265-44-2	86-01-1	60-18-4	58-64-0
Butanoate metabolism	EHMN	Butanoate metabolism	36	5	0.167	0.00558864	0.0156313	541-50-4	14265-44-2	600-18-0	85-61-0	52844-23-2
R-HSA-5633007	Reactome	Regulation of TP53 Activity	13	3	0.3	0.00580857	0.0158217	58-64-0	14265-44-2	85-61-0
WP1903	Wikipathways	Response to elevated platelet cytosolic Ca2+	11	3	0.3	0.00580857	0.0158217	58-64-0	86-01-1	14265-44-2
R-HSA-166520	Reactome	Signaling by NTRKs	12	3	0.3	0.00580857	0.0158217	58-64-0	86-01-1	14265-44-2
R-HSA-74752	Reactome	Signaling by Insulin receptor	13	3	0.3	0.00580857	0.0158217	58-64-0	86-01-1	14265-44-2
WP4065	Wikipathways	Clathrin-mediated endocytosis	15	3	0.3	0.00580857	0.0158217	58-64-0	86-01-1	14265-44-2
R-HSA-422475	Reactome	Axon guidance	15	3	0.3	0.00580857	0.0158217	58-64-0	86-01-1	14265-44-2
WP3338	Wikipathways	Signaling by FGFR2	15	3	0.3	0.00580857	0.0158217	58-64-0	86-01-1	14265-44-2
R-HSA-8856828	Reactome	Clathrin-mediated endocytosis	16	3	0.3	0.00580857	0.0158217	58-64-0	86-01-1	14265-44-2
R-HSA-70221	Reactome	Glycogen breakdown (glycogenolysis)	12	3	0.3	0.00580857	0.0158217	59-56-3	58-64-0	14265-44-2
PWY0-1264	HumanCyc	biotin-carboxyl carrier protein assembly	11	3	0.3	0.00580857	0.0158217	58-64-0	71-52-3	14265-44-2
R-HSA-1912422	Reactome	Pre-NOTCH Expression and Processing	10	3	0.3	0.00580857	0.0158217	58-64-0	58-98-0	528-04-1
WP692	Wikipathways	Sulfation Biotransformation Reaction	10	3	0.3	0.00580857	0.0158217	27025-41-8	58-64-0	1053-73-2
PWY-7224	HumanCyc	purine deoxyribonucleosides salvage	11	3	0.3	0.00580857	0.0158217	58-64-0	3493-09-2	902-04-5
R-HSA-74751	Reactome	Insulin receptor signalling cascade	12	3	0.3	0.00580857	0.0158217	14265-44-2	86-01-1	58-64-0
PWY-5451	HumanCyc	acetone degradation I (to methylglyoxal)	11	3	0.3	0.00580857	0.0158217	541-50-4	116-09-6	78-98-8
PENTOSE-P-PWY	HumanCyc	pentose phosphate pathway	16	3	0.3	0.00580857	0.0158217	921-62-0	585-18-2	4212-65-1
WP3602	Wikipathways	Human metabolism overview	113	8	0.113	0.00601382	0.0163541	59-56-3	38168-82-0	3615-55-2	643-13-0	4151-19-3	4212-65-1	541-50-4	97-67-6	921-62-0
SMP00327	SMPDB	Phenytoin (Antiarrhythmic) Action Pathway	21	4	0.2	0.00675078	0.0182688	58-64-0	58-98-0	14265-44-2	2784-27-2
WP1946	Wikipathways	Cori Cycle	24	4	0.2	0.00675078	0.0182688	921-62-0	643-13-0	58-64-0	56-73-5
path:hsa04918	KEGG	Thyroid hormone synthesis - Homo sapiens (human)	21	4	0.2	0.00675078	0.0182688	4212-65-1	56-73-5	4151-19-3	3615-55-2	27025-41-8
R-HSA-196849	Reactome	Metabolism of water-soluble vitamins and cofactors	122	9	0.102	0.00689836	0.0186379	58-64-0	86-01-1	85-61-0	79-33-4	56-41-7	1053-73-2	27025-41-8	14265-44-2	60-23-1
WP1937	Wikipathways	Transport of vitamins, nucleosides, and related molecules	60	7	0.119	0.00759783	0.0186645	65-46-3	528-04-1	73-24-5	85-32-5	7277-98-7	58-97-9	66-22-8
R-HSA-76009	Reactome	Platelet Aggregation (Plug Formation)	14	3	0.273	0.00775984	0.0186645	58-64-0	86-01-1	14265-44-2
WP1910	Wikipathways	Signaling by EGFR	14	3	0.273	0.00775984	0.0186645	58-64-0	86-01-1	14265-44-2
R-HSA-2672351	Reactome	Stimuli-sensing channels	13	3	0.273	0.00775984	0.0186645	58-64-0	71-52-3	14265-44-2
Lipoate metabolism	EHMN	Lipoate metabolism	12	3	0.273	0.00775984	0.0186645	58-64-0	3884-47-7	14265-44-2
R-HSA-157118	Reactome	Signaling by NOTCH	11	3	0.273	0.00775984	0.0186645	58-64-0	58-98-0	528-04-1
PWY-6609	HumanCyc	adenine and adenosine salvage III	12	3	0.273	0.00775984	0.0186645	73-24-5	14265-44-2	14075-00-4
WP2786	Wikipathways	Pre-NOTCH Expression and Processing	12	3	0.273	0.00775984	0.0186645	58-64-0	58-98-0	528-04-1
R-HSA-975578	Reactome	Reactions specific to the complex N-glycan synthesis pathway	19	3	0.273	0.00775984	0.0186645	528-04-1	58-98-0	1053-73-2
PWY-6608	HumanCyc	guanosine nucleotides degradation	12	3	0.273	0.00775984	0.0186645	14265-44-2	85-32-5	14075-00-4
WP3925	Wikipathways	Amino Acid metabolism	108	9	0.1	0.00798321	0.0186645	79-33-4	51-45-6	56-41-7	2139-03-9	27025-41-8	6236-08-4	600-18-0	97-67-6	60-18-4
WP4111	Wikipathways	Phase II - Conjugation of compounds	151	11	0.089	0.00802235	0.0186645	59-56-3	58-64-0	85-61-0	528-04-1	1053-73-2	27025-41-8	58-98-0	14265-44-2	42013-20-7	1080-04-2	63-39-8
WP661	Wikipathways	Glucose Homeostasis	21	4	0.19	0.00808995	0.0186645	42013-20-7	60-18-4	97-67-6	79-33-4
path:hsa04922	KEGG	Glucagon signaling pathway - Homo sapiens (human)	26	4	0.19	0.00808995	0.0186645	643-13-0	59-56-3	97-67-6	79-33-4
WP1857	Wikipathways	Metabolism of water-soluble vitamins and cofactors	79	7	0.117	0.0083273	0.0186645	58-64-0	86-01-1	85-61-0	1053-73-2	27025-41-8	14265-44-2	60-23-1
R-HSA-8953897	Reactome	Cellular responses to external stimuli	57	6	0.13	0.0084079	0.0186645	58-64-0	86-01-1	85-61-0	27025-41-8	85-32-5	14265-44-2
WP1936	Wikipathways	Transport of inorganic cations-anions and amino acids-oligopeptides	58	5	0.152	0.00847305	0.0186645	107-95-9	14265-44-2	71-52-3	97-67-6	79-33-4
R-HSA-73817	Reactome	Purine ribonucleoside monophosphate biosynthesis	37	5	0.152	0.00847305	0.0186645	14265-44-2	86-01-1	85-32-5	58-64-0	19046-78-7
Urea cycle and metabolism of arginine, proline, glutamate, aspartate and asparagine	EHMN	Urea cycle and metabolism of arginine, proline, glutamate, aspartate and asparagine	125	9	0.099	0.00857231	0.0186645	58-64-0	85-61-0	27025-41-8	56-41-7	2889-31-8	61345-83-3	600-18-0	14265-44-2	107-95-9
WP1835	Wikipathways	Interferon alpha-beta signaling	4	2	0.5	0.00873324	0.0186645	58-64-0	14265-44-2
WP1845	Wikipathways	MAPK targets- Nuclear events mediated by MAP kinases	4	2	0.5	0.00873324	0.0186645	58-64-0	14265-44-2
WP1858	Wikipathways	Mitotic G1-G1-S phases	4	2	0.5	0.00873324	0.0186645	58-64-0	14265-44-2
WP1836	Wikipathways	Interferon gamma signaling	4	2	0.5	0.00873324	0.0186645	58-64-0	14265-44-2
WP3332	Wikipathways	RAF-independent MAPK1-3 activation	4	2	0.5	0.00873324	0.0186645	58-64-0	14265-44-2
SMP00419	SMPDB	Tenofovir Action Pathway	4	2	0.5	0.00873324	0.0186645	58-64-0	14265-44-2
SMP00418	SMPDB	Adefovir Dipivoxil Action Pathway	4	2	0.5	0.00873324	0.0186645	58-64-0	14265-44-2
R-HSA-453279	Reactome	Mitotic G1-G1/S phases	4	2	0.5	0.00873324	0.0186645	58-64-0	14265-44-2
R-HSA-1268020	Reactome	Mitochondrial protein import	4	2	0.5	0.00873324	0.0186645	58-64-0	14265-44-2
R-HSA-445355	Reactome	Smooth Muscle Contraction	4	2	0.5	0.00873324	0.0186645	58-64-0	14265-44-2
R-HSA-390522	Reactome	Striated Muscle Contraction	4	2	0.5	0.00873324	0.0186645	58-64-0	14265-44-2
R-HSA-5693554	Reactome	Resolution of D-loop Structures through Synthesis-Dependent Strand Annealing (SDSA)	4	2	0.5	0.00873324	0.0186645	58-64-0	14265-44-2
R-HSA-8934593	Reactome	Regulation of RUNX1 Expression and Activity	4	2	0.5	0.00873324	0.0186645	58-64-0	14265-44-2
R-HSA-109606	Reactome	Intrinsic Pathway for Apoptosis	4	2	0.5	0.00873324	0.0186645	58-64-0	14265-44-2
R-HSA-450282	Reactome	MAPK targets/ Nuclear events mediated by MAP kinases	4	2	0.5	0.00873324	0.0186645	58-64-0	14265-44-2
R-HSA-69206	Reactome	G1/S Transition	4	2	0.5	0.00873324	0.0186645	58-64-0	14265-44-2
R-HSA-198725	Reactome	Nuclear Events (kinase and transcription factor activation)	4	2	0.5	0.00873324	0.0186645	58-64-0	14265-44-2
R-HSA-982772	Reactome	Growth hormone receptor signaling	4	2	0.5	0.00873324	0.0186645	58-64-0	14265-44-2
R-HSA-202427	Reactome	Phosphorylation of CD3 and TCR zeta chains	4	2	0.5	0.00873324	0.0186645	58-64-0	14265-44-2
R-HSA-202430	Reactome	Translocation of ZAP-70 to Immunological synapse	4	2	0.5	0.00873324	0.0186645	58-64-0	14265-44-2
R-HSA-389513	Reactome	CTLA4 inhibitory signaling	4	2	0.5	0.00873324	0.0186645	58-64-0	14265-44-2
R-HSA-112409	Reactome	RAF-independent MAPK1/3 activation	4	2	0.5	0.00873324	0.0186645	58-64-0	14265-44-2
R-HSA-5654726	Reactome	Negative regulation of FGFR1 signaling	4	2	0.5	0.00873324	0.0186645	58-64-0	14265-44-2
R-HSA-5654732	Reactome	Negative regulation of FGFR3 signaling	4	2	0.5	0.00873324	0.0186645	58-64-0	14265-44-2
R-HSA-5654733	Reactome	Negative regulation of FGFR4 signaling	4	2	0.5	0.00873324	0.0186645	58-64-0	14265-44-2
WP3795	Wikipathways	Striated Muscle Contraction	4	2	0.5	0.00873324	0.0186645	58-64-0	14265-44-2
WP3811	Wikipathways	Smooth Muscle Contraction	4	2	0.5	0.00873324	0.0186645	58-64-0	14265-44-2
R-HSA-180292	Reactome	GAB1 signalosome	6	2	0.5	0.00873324	0.0186645	58-64-0	14265-44-2
R-HSA-8847453	Reactome	Synthesis of PIPs in the nucleus	6	2	0.5	0.00873324	0.0186645	58-64-0	14265-44-2
R-HSA-109581	Reactome	Apoptosis	6	2	0.5	0.00873324	0.0186645	58-64-0	14265-44-2
PWY66-423	HumanCyc	fructose 2,6-bisphosphate synthesis	7	2	0.5	0.00873324	0.0186645	58-64-0	14265-44-2
R-HSA-202424	Reactome	Downstream TCR signaling	8	2	0.5	0.00873324	0.0186645	58-64-0	14265-44-2
R-HSA-1483248	Reactome	Synthesis of PIPs at the ER membrane	9	2	0.5	0.00873324	0.0186645	58-64-0	14265-44-2
R-HSA-1236974	Reactome	ER-Phagosome pathway	11	2	0.5	0.00873324	0.0186645	58-64-0	14265-44-2
R-HSA-5693548	Reactome	Sensing of DNA Double Strand Breaks	4	2	0.5	0.00873324	0.0186645	58-64-0	85-61-0
R-HSA-3371571	Reactome	HSF1-dependent transactivation	4	2	0.5	0.00873324	0.0186645	58-64-0	85-61-0
R-HSA-2559586	Reactome	DNA Damage/Telomere Stress Induced Senescence	5	2	0.5	0.00873324	0.0186645	58-64-0	85-61-0
WP4070	Wikipathways	RAB GEFs exchange GTP for GDP on RABs	4	2	0.5	0.00873324	0.0186645	58-64-0	86-01-1
R-HSA-180336	Reactome	SHC1 events in EGFR signaling	4	2	0.5	0.00873324	0.0186645	58-64-0	86-01-1
R-HSA-9026519	Reactome	Activated NTRK2 signals through RAS	4	2	0.5	0.00873324	0.0186645	58-64-0	86-01-1
R-HSA-9032845	Reactome	Activated NTRK2 signals through CDK5	4	2	0.5	0.00873324	0.0186645	58-64-0	86-01-1
R-HSA-3928663	Reactome	EPHA-mediated growth cone collapse	4	2	0.5	0.00873324	0.0186645	58-64-0	86-01-1
R-HSA-3928665	Reactome	EPH-ephrin mediated repulsion of cells	4	2	0.5	0.00873324	0.0186645	58-64-0	86-01-1
R-HSA-1250347	Reactome	SHC1 events in ERBB4 signaling	4	2	0.5	0.00873324	0.0186645	58-64-0	86-01-1
R-HSA-8851805	Reactome	MET activates RAS signaling	4	2	0.5	0.00873324	0.0186645	58-64-0	86-01-1
R-HSA-389359	Reactome	CD28 dependent Vav1 pathway	5	2	0.5	0.00873324	0.0186645	58-64-0	86-01-1
R-HSA-881907	Reactome	Gastrin-CREB signalling pathway via PKC and MAPK	5	2	0.5	0.00873324	0.0186645	58-64-0	86-01-1
WP2713	Wikipathways	Signaling by SCF-KIT	6	2	0.5	0.00873324	0.0186645	58-64-0	86-01-1
WP2694	Wikipathways	DAP12 interactions	6	2	0.5	0.00873324	0.0186645	58-64-0	86-01-1
WP3318	Wikipathways	mTOR signalling	6	2	0.5	0.00873324	0.0186645	58-64-0	86-01-1
WP4436	Wikipathways	Signaling by NTRK2 (TRKB)	6	2	0.5	0.00873324	0.0186645	58-64-0	86-01-1
R-HSA-2424491	Reactome	DAP12 signaling	6	2	0.5	0.00873324	0.0186645	58-64-0	86-01-1
R-HSA-2172127	Reactome	DAP12 interactions	6	2	0.5	0.00873324	0.0186645	58-64-0	86-01-1
R-HSA-389356	Reactome	CD28 co-stimulation	6	2	0.5	0.00873324	0.0186645	58-64-0	86-01-1
R-HSA-167827	Reactome	The proton buffering model	6	2	0.5	0.00873324	0.0186645	58-64-0	86-01-1
R-HSA-8853334	Reactome	Signaling by FGFR3 fusions in cancer	6	2	0.5	0.00873324	0.0186645	58-64-0	86-01-1
R-HSA-1433557	Reactome	Signaling by SCF-KIT	6	2	0.5	0.00873324	0.0186645	58-64-0	86-01-1
R-HSA-166187	Reactome	Mitochondrial Uncoupling Proteins	8	2	0.5	0.00873324	0.0186645	58-64-0	86-01-1
path:hsa04142	KEGG	Lysosome - Homo sapiens (human)	4	2	0.5	0.00873324	0.0186645	58-64-0	3672-15-9
WP1841	Wikipathways	Intrinsic Pathway for Apoptosis	4	2	0.5	0.00873324	0.0186645	14265-44-2	58-64-0
WP2717	Wikipathways	Mitochondrial protein import	4	2	0.5	0.00873324	0.0186645	14265-44-2	58-64-0
WP4117	Wikipathways	Regulation of RUNX1 Expression and Activity	4	2	0.5	0.00873324	0.0186645	14265-44-2	58-64-0
R-HSA-5693568	Reactome	Resolution of D-loop Structures through Holliday Junction Intermediates	4	2	0.5	0.00873324	0.0186645	14265-44-2	58-64-0
R-HSA-5693537	Reactome	Resolution of D-Loop Structures	4	2	0.5	0.00873324	0.0186645	14265-44-2	58-64-0
R-HSA-5696395	Reactome	Formation of Incision Complex in GG-NER	4	2	0.5	0.00873324	0.0186645	14265-44-2	58-64-0
R-HSA-111447	Reactome	Activation of BAD and translocation to mitochondria	4	2	0.5	0.00873324	0.0186645	14265-44-2	58-64-0
R-HSA-114452	Reactome	Activation of BH3-only proteins	4	2	0.5	0.00873324	0.0186645	14265-44-2	58-64-0
R-HSA-198753	Reactome	ERK/MAPK targets	4	2	0.5	0.00873324	0.0186645	14265-44-2	58-64-0
R-HSA-8863795	Reactome	Downregulation of ERBB2 signaling	4	2	0.5	0.00873324	0.0186645	14265-44-2	58-64-0
R-HSA-69231	Reactome	Cyclin D associated events in G1	4	2	0.5	0.00873324	0.0186645	14265-44-2	58-64-0
R-HSA-69236	Reactome	G1 Phase	4	2	0.5	0.00873324	0.0186645	14265-44-2	58-64-0
R-HSA-69202	Reactome	Cyclin E associated events during G1/S transition	4	2	0.5	0.00873324	0.0186645	14265-44-2	58-64-0
R-HSA-69656	Reactome	Cyclin A:Cdk2-associated events at S phase entry	4	2	0.5	0.00873324	0.0186645	14265-44-2	58-64-0
R-HSA-2514853	Reactome	Condensation of Prometaphase Chromosomes	4	2	0.5	0.00873324	0.0186645	14265-44-2	58-64-0
R-HSA-8849472	Reactome	PTK6 Down-Regulation	4	2	0.5	0.00873324	0.0186645	14265-44-2	58-64-0
R-HSA-5362768	Reactome	Hh mutants that don,t undergo autocatalytic processing are degraded by ERAD	4	2	0.5	0.00873324	0.0186645	14265-44-2	58-64-0
R-HSA-5387390	Reactome	Hh mutants abrogate ligand secretion	4	2	0.5	0.00873324	0.0186645	14265-44-2	58-64-0
R-HSA-2173789	Reactome	TGF-beta receptor signaling activates SMADs	4	2	0.5	0.00873324	0.0186645	14265-44-2	58-64-0
R-HSA-6807004	Reactome	Negative regulation of MET activity	4	2	0.5	0.00873324	0.0186645	14265-44-2	58-64-0
R-HSA-163210	Reactome	Formation of ATP by chemiosmotic coupling	5	2	0.5	0.00873324	0.0186645	14265-44-2	58-64-0
WP3807	Wikipathways	Regulation of TP53 Expression and Degradation	5	2	0.5	0.00873324	0.0186645	14265-44-2	58-64-0
R-HSA-6804757	Reactome	Regulation of TP53 Degradation	5	2	0.5	0.00873324	0.0186645	14265-44-2	58-64-0
R-HSA-6806003	Reactome	Regulation of TP53 Expression and Degradation	5	2	0.5	0.00873324	0.0186645	14265-44-2	58-64-0
R-HSA-68882	Reactome	Mitotic Anaphase	4	2	0.5	0.00873324	0.0186645	14265-44-2	85-61-0
R-HSA-2555396	Reactome	Mitotic Metaphase and Anaphase	4	2	0.5	0.00873324	0.0186645	14265-44-2	85-61-0
R-HSA-428543	Reactome	Inactivation of CDC42 and RAC1	4	2	0.5	0.00873324	0.0186645	14265-44-2	86-01-1
R-HSA-8985586	Reactome	SLIT2:ROBO1 increases RHOA activity	4	2	0.5	0.00873324	0.0186645	14265-44-2	86-01-1
PWY-2301	HumanCyc	<i>myo</i>-inositol <i>de novo</i> biosynthesis	6	2	0.5	0.00873324	0.0186645	2831-74-5	14265-44-2
WP3565	Wikipathways	DNA Damage-Telomere Stress Induced Senescence	9	2	0.5	0.00873324	0.0186645	58-64-0	85-61-0
PWY-7437	HumanCyc	protein <i>O</i>-[<i>N</i>-acetyl]-glucosylation	5	2	0.5	0.00873324	0.0186645	528-04-1	58-98-0
R-HSA-964739	Reactome	N-glycan trimming and elongation in the cis-Golgi	13	2	0.5	0.00873324	0.0186645	528-04-1	58-98-0
path:hsa00563	KEGG	Glycosylphosphatidylinositol (GPI)-anchor biosynthesis - Homo sapiens (human)	16	2	0.5	0.00873324	0.0186645	528-04-1	908211-94-9
WP2677	Wikipathways	Signaling by Type 1 Insulin-like Growth Factor 1 Receptor (IGF1R)	4	2	0.5	0.00873324	0.0186645	58-64-0	86-01-1
R-HSA-193648	Reactome	NRAGE signals death through JNK	4	2	0.5	0.00873324	0.0186645	58-64-0	86-01-1
R-HSA-204998	Reactome	Cell death signalling via NRAGE, NRIF and NADE	4	2	0.5	0.00873324	0.0186645	58-64-0	86-01-1
R-HSA-6807878	Reactome	COPI-mediated anterograde transport	4	2	0.5	0.00873324	0.0186645	58-64-0	86-01-1
R-HSA-418592	Reactome	ADP signalling through P2Y purinoceptor 1	4	2	0.5	0.00873324	0.0186645	58-64-0	86-01-1
R-HSA-166208	Reactome	mTORC1-mediated signalling	4	2	0.5	0.00873324	0.0186645	58-64-0	86-01-1
R-HSA-210993	Reactome	Tie2 Signaling	4	2	0.5	0.00873324	0.0186645	58-64-0	86-01-1
R-HSA-9006115	Reactome	Signaling by NTRK2 (TRKB)	4	2	0.5	0.00873324	0.0186645	58-64-0	86-01-1
R-HSA-445144	Reactome	Signal transduction by L1	4	2	0.5	0.00873324	0.0186645	58-64-0	86-01-1
R-HSA-6811438	Reactome	Intra-Golgi traffic	4	2	0.5	0.00873324	0.0186645	58-64-0	86-01-1
R-HSA-8876198	Reactome	RAB GEFs exchange GTP for GDP on RABs	4	2	0.5	0.00873324	0.0186645	58-64-0	86-01-1
R-HSA-3928664	Reactome	Ephrin signaling	4	2	0.5	0.00873324	0.0186645	58-64-0	86-01-1
R-HSA-2428933	Reactome	SHC-related events triggered by IGF1R	4	2	0.5	0.00873324	0.0186645	58-64-0	86-01-1
R-HSA-8875878	Reactome	MET promotes cell motility	4	2	0.5	0.00873324	0.0186645	58-64-0	86-01-1
R-HSA-416572	Reactome	Sema4D induced cell migration and growth-cone collapse	4	2	0.5	0.00873324	0.0186645	58-64-0	86-01-1
R-HSA-418885	Reactome	DCC mediated attractive signaling	5	2	0.5	0.00873324	0.0186645	58-64-0	86-01-1
WP2664	Wikipathways	Gastrin-CREB signalling pathway via PKC and MAPK	5	2	0.5	0.00873324	0.0186645	58-64-0	86-01-1
R-HSA-2871796	Reactome	FCERI mediated MAPK activation	5	2	0.5	0.00873324	0.0186645	58-64-0	86-01-1
WP4053	Wikipathways	TBC-RABGAPs	4	2	0.5	0.00873324	0.0186645	14265-44-2	86-01-1
R-HSA-6811434	Reactome	COPI-dependent Golgi-to-ER retrograde traffic	4	2	0.5	0.00873324	0.0186645	14265-44-2	86-01-1
R-HSA-5620916	Reactome	VxPx cargo-targeting to cilium	4	2	0.5	0.00873324	0.0186645	14265-44-2	86-01-1
R-HSA-5620920	Reactome	Cargo trafficking to the periciliary membrane	4	2	0.5	0.00873324	0.0186645	14265-44-2	86-01-1
R-HSA-177504	Reactome	Retrograde neurotrophin signalling	4	2	0.5	0.00873324	0.0186645	14265-44-2	86-01-1
R-HSA-8854214	Reactome	TBC/RABGAPs	4	2	0.5	0.00873324	0.0186645	14265-44-2	86-01-1
R-HSA-170670	Reactome	Adenylate cyclase inhibitory pathway	4	2	0.5	0.00873324	0.0186645	14265-44-2	86-01-1
R-HSA-997269	Reactome	Inhibition of adenylate cyclase pathway	4	2	0.5	0.00873324	0.0186645	14265-44-2	86-01-1
arf6_pathway	PID	Arf6 signaling events	4	2	0.5	0.00873324	0.0186645	14265-44-2	86-01-1
integrin_a4b1_pathway	PID	Alpha4 beta1 integrin signaling events	4	2	0.5	0.00873324	0.0186645	14265-44-2	86-01-1
R-HSA-73780	Reactome	RNA Polymerase III Chain Elongation	4	2	0.5	0.00873324	0.0186645	86-01-1	63-39-8
R-HSA-674695	Reactome	RNA Polymerase II Pre-transcription Events	4	2	0.5	0.00873324	0.0186645	86-01-1	63-39-8
R-HSA-113418	Reactome	Formation of the Early Elongation Complex	4	2	0.5	0.00873324	0.0186645	86-01-1	63-39-8
R-HSA-75955	Reactome	RNA Polymerase II Transcription Elongation	4	2	0.5	0.00873324	0.0186645	86-01-1	63-39-8
R-HSA-167158	Reactome	Formation of the HIV-1 Early Elongation Complex	4	2	0.5	0.00873324	0.0186645	86-01-1	63-39-8
R-HSA-167242	Reactome	Abortive elongation of HIV-1 transcript in the absence of Tat	4	2	0.5	0.00873324	0.0186645	86-01-1	63-39-8
R-HSA-167287	Reactome	HIV elongation arrest and recovery	4	2	0.5	0.00873324	0.0186645	86-01-1	63-39-8
R-HSA-167290	Reactome	Pausing and recovery of HIV elongation	4	2	0.5	0.00873324	0.0186645	86-01-1	63-39-8
R-HSA-167243	Reactome	Tat-mediated HIV elongation arrest and recovery	4	2	0.5	0.00873324	0.0186645	86-01-1	63-39-8
R-HSA-167238	Reactome	Pausing and recovery of Tat-mediated HIV elongation	4	2	0.5	0.00873324	0.0186645	86-01-1	63-39-8
R-HSA-192869	Reactome	cRNA Synthesis	4	2	0.5	0.00873324	0.0186645	86-01-1	63-39-8
R-HSA-192814	Reactome	vRNA Synthesis	4	2	0.5	0.00873324	0.0186645	86-01-1	63-39-8
R-HSA-168325	Reactome	Viral Messenger RNA Synthesis	5	2	0.5	0.00873324	0.0186645	86-01-1	63-39-8
R-HSA-168273	Reactome	Influenza Viral RNA Transcription and Replication	5	2	0.5	0.00873324	0.0186645	86-01-1	63-39-8
WP4135	Wikipathways	RNA Polymerase III Transcription	5	2	0.5	0.00873324	0.0186645	86-01-1	63-39-8
R-HSA-73777	Reactome	RNA Polymerase I Chain Elongation	5	2	0.5	0.00873324	0.0186645	86-01-1	63-39-8
R-HSA-749476	Reactome	RNA Polymerase III Abortive And Retractive Initiation	5	2	0.5	0.00873324	0.0186645	86-01-1	63-39-8
R-HSA-74158	Reactome	RNA Polymerase III Transcription	5	2	0.5	0.00873324	0.0186645	86-01-1	63-39-8
R-HSA-69166	Reactome	Removal of the Flap Intermediate	4	2	0.5	0.00873324	0.0186645	85-32-5	58-97-9
R-HSA-69183	Reactome	Processive synthesis on the lagging strand	4	2	0.5	0.00873324	0.0186645	85-32-5	58-97-9
R-HSA-174437	Reactome	Removal of the Flap Intermediate from the C-strand	5	2	0.5	0.00873324	0.0186645	85-32-5	58-97-9
PWY-6756	HumanCyc	<i>S</i>-methyl-5,-thioadenosine degradation	4	2	0.5	0.00873324	0.0186645	73-24-5	14265-44-2
NONOXIPENT-PWY	HumanCyc	pentose phosphate pathway (non-oxidative branch)	8	2	0.5	0.00873324	0.0186645	585-18-2	4212-65-1
R-HSA-170822	Reactome	Regulation of Glucokinase by Glucokinase Regulatory Protein	4	2	0.5	0.00873324	0.0186645	643-13-0	15978-08-2
SMP00501	SMPDB	Gamma-glutamyl-transpeptidase deficiency	22	4	0.182	0.00959255	0.0202671	27025-41-8	58-64-0	56-41-7	14265-44-2
SMP00500	SMPDB	5-oxoprolinase deficiency	22	4	0.182	0.00959255	0.0202671	27025-41-8	58-64-0	56-41-7	14265-44-2
SMP00183	SMPDB	Gamma-Glutamyltransferase Deficiency	22	4	0.182	0.00959255	0.0202671	27025-41-8	58-64-0	56-41-7	14265-44-2
SMP00015	SMPDB	Glutathione Metabolism	22	4	0.182	0.00959255	0.0202671	27025-41-8	58-64-0	56-41-7	14265-44-2
SMP00337	SMPDB	Glutathione Synthetase Deficiency	22	4	0.182	0.00959255	0.0202671	27025-41-8	58-64-0	56-41-7	14265-44-2
SMP00143	SMPDB	5-Oxoprolinuria	22	4	0.182	0.00959255	0.0202671	27025-41-8	58-64-0	56-41-7	14265-44-2
R-HSA-70635	Reactome	Urea cycle	23	4	0.182	0.00959255	0.0202671	14265-44-2	71-52-3	58-64-0	85-61-0
R-HSA-70921	Reactome	Histidine catabolism	23	4	0.182	0.00959255	0.0202671	14265-44-2	107-95-9	51-45-6	58-64-0
SMP00011	SMPDB	Inositol Metabolism	31	4	0.182	0.00959255	0.0202671	2831-74-5	58-64-0	14265-44-2	56-73-5
R-HSA-425397	Reactome	Transport of vitamins, nucleosides, and related molecules	64	7	0.113	0.00993957	0.0209737	65-46-3	528-04-1	73-24-5	85-32-5	7277-98-7	58-97-9	66-22-8
[truncated: 102 more columns]

## Sheet: Brain Common DN Metabolo&Proteo
External Pathway ID	Source	Brain Down Metabolic Pathways	# of Members in Set	# of Observed Members	Observed Members/ Members in Set	p-value	q-value		Source	External Pathway ID	Brain Down Proteomic Pathways	# of Genes in Set	# of Observed Genes	Observed Genes/ Genes in Set	p-value	q-value
WP3604	Wikipathways	Biochemical Pathways Part I	467	55	0.126	1.44319e-17	2.40579e-14		Reactome	R-HSA-1640170	Cell Cycle	564	94	0.167	8.52575e-17	1.93279e-13
R-HSA-71387	Reactome	Metabolism of carbohydrates	137	26	0.268	5.25375e-16	4.379e-13		Reactome	R-HSA-69278	Cell Cycle, Mitotic	481	81	0.169	7.43413e-15	8.42658e-12
R-HSA-15869	Reactome	Metabolism of nucleotides	152	28	0.224	5.37356e-15	2.98591e-12		NetPath	Pathway_TNFalpha	TNFalpha	234	44	0.188	3.93119e-10	2.97067e-07
R-HSA-8956319	Reactome	Nucleobase catabolism	100	22	0.272	9.33208e-14	3.88915e-11		Wikipathways	WP4022	Pyrimidine metabolism	84	24	0.286	7.49211e-10	4.24615e-07
R-HSA-1430728	Reactome	Metabolism	1384	71	0.082	4.29113e-13	1.43066e-10		Reactome	R-HSA-69620	Cell Cycle Checkpoints	250	44	0.177	2.99994e-09	1.36017e-06
WP4042	Wikipathways	Nucleobase catabolism	100	20	0.256	4.65941e-12	1.29454e-09		Reactome	R-HSA-72766	Translation	310	50	0.163	4.45821e-09	1.56572e-06
Pyrimidine metabolism	EHMN	Pyrimidine metabolism	77	19	0.268	7.36551e-12	1.75404e-09		Reactome	R-HSA-69618	Mitotic Spindle Checkpoint	113	27	0.239	5.09681e-09	1.56572e-06
SMP00046	SMPDB	Pyrimidine Metabolism	57	16	0.286	1.31346e-10	1.82461e-08		PID	atr_pathway	ATR signaling pathway	37	15	0.405	5.52526e-09	1.56572e-06
SMP00219	SMPDB	UMP Synthase Deiciency (Orotic Aciduria)	57	16	0.286	1.31346e-10	1.82461e-08		KEGG	path:hsa00240	Pyrimidine metabolism - Homo sapiens (human)	101	25	0.248	8.71031e-09	2.19403e-06
SMP00202	SMPDB	MNGIE (Mitochondrial Neurogastrointestinal Encephalopathy)	57	16	0.286	1.31346e-10	1.82461e-08		Reactome	R-HSA-68882	Mitotic Anaphase	140	30	0.214	1.12099e-08	2.26387e-06
SMP00172	SMPDB	Beta Ureidopropionase Deficiency	57	16	0.286	1.31346e-10	1.82461e-08		Reactome	R-HSA-2555396	Mitotic Metaphase and Anaphase	141	30	0.213	1.33418e-08	2.26387e-06
SMP00178	SMPDB	Dihydropyrimidinase Deficiency	57	16	0.286	1.31346e-10	1.82461e-08		Reactome	R-HSA-141444	Amplification of signal from unattached kinetochores via a MAD2 inhibitory signal	96	24	0.25	1.39807e-08	2.26387e-06
WP1785	Wikipathways	Asparagine N-linked glycosylation	101	15	0.3	2.41137e-10	3.09211e-08		Reactome	R-HSA-141424	Amplification of signal from the kinetochores	96	24	0.25	1.39807e-08	2.26387e-06
SMP00031	SMPDB	Pentose Phosphate Pathway	29	11	0.423	1.02474e-09	1.00485e-07		PID	plk1_pathway	PLK1 signaling events	44	16	0.364	1.10524e-08	2.26387e-06
SMP00518	SMPDB	Glucose-6-phosphate dehydrogenase deficiency	29	11	0.423	1.02474e-09	1.00485e-07		Reactome	R-HSA-68877	Mitotic Prometaphase	186	35	0.188	2.42895e-08	3.63636e-06
SMP00519	SMPDB	Ribose-5-phosphate isomerase deficiency	29	11	0.423	1.02474e-09	1.00485e-07		Reactome	R-HSA-2467813	Separation of Sister Chromatids	129	28	0.217	2.56647e-08	3.63636e-06
SMP00520	SMPDB	Transaldolase deficiency	29	11	0.423	1.02474e-09	1.00485e-07		Reactome	R-HSA-5663220	RHO GTPases Activate Formins	123	27	0.22	3.53814e-08	4.71821e-06
WP4059	Wikipathways	Interconversion of nucleotide di- and triphosphates	51	13	0.31	2.70261e-09	2.50292e-07		Reactome	R-HSA-913531	Interferon Signaling	158	31	0.196	5.64904e-08	6.09827e-06
None	INOH	Pentose phosphate cycle	31	11	0.379	4.1514e-09	2.93558e-07		Reactome	R-HSA-5419276	Mitochondrial translation termination	89	22	0.25	5.58902e-08	6.09827e-06
R-HSA-597592	Reactome	Post-translational protein modification	176	18	0.198	5.95555e-09	2.93558e-07		Reactome	R-HSA-5389840	Mitochondrial translation elongation	89	22	0.25	5.58902e-08	6.09827e-06
SMP00654	SMPDB	Warburg Effect	58	14	0.275	3.70229e-09	2.93558e-07		Reactome	R-HSA-5368286	Mitochondrial translation initiation	89	22	0.25	5.58902e-08	6.09827e-06
R-HSA-446203	Reactome	Asparagine N-linked glycosylation	119	15	0.25	4.09286e-09	2.93558e-07		Reactome	R-HSA-453279	Mitotic G1-G1/S phases	104	24	0.231	7.39475e-08	7.61996e-06
R-HSA-446219	Reactome	Synthesis of substrates in N-glycan biosythesis	68	14	0.269	4.90073e-09	2.93558e-07		Reactome	R-HSA-909733	Interferon alpha/beta signaling	70	19	0.271	1.09363e-07	1.07794e-05
R-HSA-446193	Reactome	Biosynthesis of the N-glycan precursor (dolichol lipid-linked oligosaccharide, LLO) and transfer to a nascent protein	81	14	0.269	4.90073e-09	2.93558e-07		Reactome	R-HSA-2500257	Resolution of Sister Chromatid Cohesion	109	24	0.22	1.90481e-07	1.79176e-05
R-HSA-499943	Reactome	Interconversion of nucleotide di- and triphosphates	52	13	0.295	5.14396e-09	2.93558e-07		Reactome	R-HSA-5368287	Mitochondrial translation	95	22	0.234	1.97591e-07	1.79176e-05
R-HSA-8956321	Reactome	Nucleotide salvage	45	13	0.295	5.14396e-09	2.93558e-07		Reactome	R-HSA-68886	M Phase	340	49	0.145	2.99514e-07	2.61153e-05
R-HSA-73621	Reactome	Pyrimidine catabolism	39	12	0.324	6.30507e-09	2.93558e-07		NetPath	Pathway_EGFR1	EGFR1	457	60	0.132	3.76688e-07	3.16278e-05
Pentose phosphate pathway	EHMN	Pentose phosphate pathway	37	11	0.367	6.33959e-09	2.93558e-07		Reactome	R-HSA-69206	G1/S Transition	76	19	0.25	4.47807e-07	3.62564e-05
SMP00128	SMPDB	Gluconeogenesis	34	11	0.367	6.33959e-09	2.93558e-07		Reactome	R-HSA-390450	Folding of actin by CCT/TriC	10	7	0.7	6.20113e-07	4.84757e-05
SMP00581	SMPDB	Glycogenosis, Type IA. Von gierke disease	34	11	0.367	6.33959e-09	2.93558e-07		PID	fanconi_pathway	Fanconi anemia pathway	46	14	0.304	1.13502e-06	8.57699e-05
SMP00574	SMPDB	Glycogenosis, Type IC	34	11	0.367	6.33959e-09	2.93558e-07		Reactome	R-HSA-1169408	ISG15 antiviral mechanism	30	11	0.367	2.04429e-06	0.000144825
SMP00374	SMPDB	Glycogen Storage Disease Type 1A (GSD1A) or Von Gierke Disease	34	11	0.367	6.33959e-09	2.93558e-07		Reactome	R-HSA-1169410	Antiviral mechanism by IFN-stimulated genes	30	11	0.367	2.04429e-06	0.000144825
SMP00563	SMPDB	Triosephosphate isomerase	34	11	0.367	6.33959e-09	2.93558e-07		Wikipathways	WP1858	Mitotic G1-G1-S phases	20	9	0.45	2.35765e-06	0.000161963
SMP00562	SMPDB	Fructose-1,6-diphosphatase deficiency	34	11	0.367	6.33959e-09	2.93558e-07		Wikipathways	WP2002	miR-targeted genes in epithelium - TarBase	333	46	0.138	2.4902e-06	0.000166038
SMP00560	SMPDB	Phosphoenolpyruvate carboxykinase deficiency 1 (PEPCK1)	34	11	0.367	6.33959e-09	2.93558e-07		Reactome	R-HSA-392499	Metabolism of proteins	2008	184	0.092	2.7117e-06	0.000175641
SMP00573	SMPDB	Glycogenosis, Type IB	34	11	0.367	6.33959e-09	2.93558e-07		Reactome	R-HSA-76005	Response to elevated platelet cytosolic Ca2+	134	25	0.187	2.83009e-06	0.000178217
None	INOH	Pyrimidine nucleotides nucleosides metabolism	56	14	0.255	1.09166e-08	4.91836e-07		Wikipathways	WP2004	miR-targeted genes in lymphocytes - TarBase	489	60	0.123	4.15288e-06	0.000208895
R-HSA-71336	Reactome	Pentose phosphate pathway (hexose monophosphate shunt)	31	10	0.37	2.89821e-08	1.2714e-06		KEGG	path:hsa05160	Hepatitis C - Homo sapiens (human)	155	27	0.174	4.49394e-06	0.000208895
WP4082	Wikipathways	Nucleotide salvage	45	12	0.279	4.27333e-08	1.82657e-06		Reactome	R-HSA-69275	G2/M Transition	137	25	0.182	4.28675e-06	0.000208895
R-HSA-8850843	Reactome	Phosphate bond hydrolysis by NTPDase proteins	25	9	0.409	5.36444e-08	2.23563e-06		Reactome	R-HSA-453274	Mitotic G2-G2/M phases	139	25	0.18	5.60832e-06	0.000208895
path:hsa00240	KEGG	Pyrimidine metabolism - Homo sapiens (human)	66	13	0.245	6.17672e-08	2.51136e-06		Reactome	R-HSA-114608	Platelet degranulation	129	24	0.186	4.68538e-06	0.000208895
R-HSA-69242	Reactome	S Phase	17	8	0.471	8.16028e-08	3.23886e-06		Wikipathways	WP2446	Retinoblastoma Gene in Cancer	89	19	0.213	5.75391e-06	0.000208895
R-HSA-73614	Reactome	Pyrimidine salvage	23	9	0.391	8.52425e-08	3.30463e-06		SMPDB	SMP00082	Simvastatin Action Pathway	22	9	0.409	6.17379e-06	0.000208895
None	INOH	Glycolysis Gluconeogenesis	34	10	0.323	1.33322e-07	5.0511e-06		SMPDB	SMP00509	Hyper-IgD syndrome	22	9	0.409	6.17379e-06	0.000208895
Glycolysis and Gluconeogenesis	EHMN	Glycolysis and Gluconeogenesis	52	11	0.282	1.44013e-07	5.33487e-06		SMPDB	SMP00508	Cholesteryl ester storage disease	22	9	0.409	6.17379e-06	0.000208895
path:hsa00030	KEGG	Pentose phosphate pathway - Homo sapiens (human)	35	9	0.36	1.99372e-07	7.22505e-06		SMPDB	SMP00319	Lysosomal Acid Lipase Deficiency (Wolman Disease)	22	9	0.409	6.17379e-06	0.000208895
R-HSA-69306	Reactome	DNA Replication	14	7	0.5	3.32638e-07	1.1798e-05		SMPDB	SMP00510	Mevalonic aciduria	22	9	0.409	6.17379e-06	0.000208895
R-HSA-392499	Reactome	Metabolism of proteins	269	19	0.145	4.22558e-07	1.46751e-05		SMPDB	SMP00511	Wolman disease	22	9	0.409	6.17379e-06	0.000208895
WP4022	Wikipathways	Pyrimidine metabolism	40	10	0.278	6.46634e-07	2.19988e-05		SMPDB	SMP00389	Smith-Lemli-Opitz Syndrome (SLOS)	22	9	0.409	6.17379e-06	0.000208895
path:hsa00230	KEGG	Purine metabolism - Homo sapiens (human)	95	14	0.182	1.01268e-06	3.37629e-05		SMPDB	SMP00388	Chondrodysplasia Punctata II, X Linked Dominant (CDPX2)	22	9	0.409	6.17379e-06	0.000208895
SMP00210	SMPDB	Purine Nucleoside Phosphorylase Deficiency	73	13	0.188	1.66373e-06	4.3335e-05		SMPDB	SMP00387	CHILD Syndrome	22	9	0.409	6.17379e-06	0.000208895
SMP00220	SMPDB	Xanthine Dehydrogenase Deficiency (Xanthinuria)	73	13	0.188	1.66373e-06	4.3335e-05		SMPDB	SMP00386	Desmosterolosis	22	9	0.409	6.17379e-06	0.000208895
SMP00167	SMPDB	Adenylosuccinate Lyase Deficiency	73	13	0.188	1.66373e-06	4.3335e-05		SMPDB	SMP00209	Hypercholesterolemia	22	9	0.409	6.17379e-06	0.000208895
SMP00168	SMPDB	AICA-Ribosiduria	73	13	0.188	1.66373e-06	4.3335e-05		SMPDB	SMP00023	Steroid Biosynthesis	22	9	0.409	6.17379e-06	0.000208895
SMP00535	SMPDB	Adenine phosphoribosyltransferase deficiency (APRT)	73	13	0.188	1.66373e-06	4.3335e-05		SMPDB	SMP00089	Pravastatin Action Pathway	22	9	0.409	6.17379e-06	0.000208895
SMP00536	SMPDB	Mitochondrial DNA depletion syndrome	73	13	0.188	1.66373e-06	4.3335e-05		SMPDB	SMP00131	Atorvastatin Action Pathway	22	9	0.409	6.17379e-06	0.000208895
SMP00537	SMPDB	Myoadenylate deaminase deficiency	73	13	0.188	1.66373e-06	4.3335e-05		SMPDB	SMP00092	Rosuvastatin Action Pathway	22	9	0.409	6.17379e-06	0.000208895
SMP00050	SMPDB	Purine Metabolism	73	13	0.188	1.66373e-06	4.3335e-05		SMPDB	SMP00099	Lovastatin Action Pathway	22	9	0.409	6.17379e-06	0.000208895
SMP00203	SMPDB	Molybdenum Cofactor Deficiency	73	13	0.188	1.66373e-06	4.3335e-05		SMPDB	SMP00111	Cerivastatin Action Pathway	22	9	0.409	6.17379e-06	0.000208895
SMP00144	SMPDB	Adenosine Deaminase Deficiency	73	13	0.188	1.66373e-06	4.3335e-05		SMPDB	SMP00119	Fluvastatin Action Pathway	22	9	0.409	6.17379e-06	0.000208895
SMP00365	SMPDB	Gout or Kelley-Seegmiller Syndrome	73	13	0.188	1.66373e-06	4.3335e-05		Reactome	R-HSA-140875	Common Pathway of Fibrin Clot Formation	22	9	0.409	6.17379e-06	0.000208895
SMP00364	SMPDB	Lesch-Nyhan Syndrome (LNS)	73	13	0.188	1.66373e-06	4.3335e-05		SMPDB	SMP00095	Alendronate Action Pathway	22	9	0.409	6.17379e-06	0.000208895
SMP00512	SMPDB	Xanthinuria type I	73	13	0.188	1.66373e-06	4.3335e-05		SMPDB	SMP00112	Risedronate Action Pathway	22	9	0.409	6.17379e-06	0.000208895
SMP00513	SMPDB	Xanthinuria type II	73	13	0.188	1.66373e-06	4.3335e-05		SMPDB	SMP00117	Pamidronate Action Pathway	22	9	0.409	6.17379e-06	0.000208895
SMP00580	SMPDB	GLUT-1 deficiency syndrome	19	7	0.389	2.70405e-06	6.72785e-05		SMPDB	SMP00107	Zoledronate Action Pathway	22	9	0.409	6.17379e-06	0.000208895
SMP00579	SMPDB	Congenital disorder of glycosylation CDG-IId	19	7	0.389	2.70405e-06	6.72785e-05		SMPDB	SMP00079	Ibandronate Action Pathway	22	9	0.409	6.17379e-06	0.000208895
SMP00444	SMPDB	Lactose Synthesis	19	7	0.389	2.70405e-06	6.72785e-05		Wikipathways	WP4197	The human immune response to tuberculosis	22	9	0.409	6.17379e-06	0.000208895
PWY-7211	HumanCyc	superpathway of pyrimidine deoxyribonucleotides <i>de novo</i> biosynthesis	34	9	0.273	2.88357e-06	6.81012e-05		Reactome	R-HSA-194315	Signaling by Rho GTPases	435	54	0.126	6.4105e-06	0.000213715
Phosphatidylinositol phosphate metabolism	EHMN	Phosphatidylinositol phosphate metabolism	49	9	0.273	2.88357e-06	6.81012e-05		KEGG	path:hsa04110	Cell cycle - Homo sapiens (human)	124	23	0.185	7.75737e-06	0.000252855
SMP00212	SMPDB	Pyruvate Dehydrogenase Complex Deficiency	46	10	0.238	3.06394e-06	6.81012e-05		Wikipathways	WP3953	mRNA, protein, and metabolite inducation pathway by cyclosporin A	6	5	0.833	7.8076e-06	0.000252855
SMP00558	SMPDB	Primary hyperoxaluria II, PH2	46	10	0.238	3.06394e-06	6.81012e-05		Reactome	R-HSA-73894	DNA Repair	320	43	0.136	8.4311e-06	0.000269202
SMP00559	SMPDB	Pyruvate kinase deficiency	46	10	0.238	3.06394e-06	6.81012e-05		KEGG	path:hsa05164	Influenza A - Homo sapiens (human)	171	28	0.164	1.02348e-05	0.00031784
SMP00196	SMPDB	Leigh Syndrome	46	10	0.238	3.06394e-06	6.81012e-05		Reactome	R-HSA-381426	Regulation of Insulin-like Growth Factor (IGF) transport and uptake by Insulin-like Growth Factor Binding Proteins (IGFBPs)	127	23	0.183	1.02213e-05	0.00031784
SMP00060	SMPDB	Pyruvate Metabolism	46	10	0.238	3.06394e-06	6.81012e-05		Reactome	R-HSA-195258	RHO GTPase Effectors	301	41	0.137	1.13457e-05	0.000347578
SMP00334	SMPDB	Pyruvate Decarboxylase E1 Component Deficiency (PDHE1 Deficiency)	46	10	0.238	3.06394e-06	6.81012e-05		Wikipathways	WP179	Cell Cycle	120	22	0.183	1.47472e-05	0.000439894
R-HSA-174417	Reactome	Telomere C-strand (Lagging Strand) Synthesis	14	6	0.462	4.4605e-06	8.74782e-05		Reactome	R-HSA-73893	DNA Damage Bypass	49	13	0.265	1.46698e-05	0.000439894
R-HSA-69239	Reactome	Synthesis of DNA	13	6	0.462	4.4605e-06	8.74782e-05		Reactome	R-HSA-9020956	Interleukin-27 signaling	10	6	0.6	1.53286e-05	0.000451297
R-HSA-180786	Reactome	Extension of Telomeres	14	6	0.462	4.4605e-06	8.74782e-05		Wikipathways	WP2005	miR-targeted genes in muscle cell - TarBase	400	50	0.125	1.60066e-05	0.000465218
R-HSA-5654741	Reactome	Signaling by FGFR3	10	5	0.625	4.40407e-06	8.74782e-05		KEGG	path:hsa05168	Herpes simplex infection - Homo sapiens (human)	185	29	0.157	1.6916e-05	0.000485425
WP3336	Wikipathways	Signaling by FGFR3	12	5	0.625	4.40407e-06	8.74782e-05		KEGG	path:hsa04114	Oocyte meiosis - Homo sapiens (human)	125	22	0.176	2.86344e-05	0.000811427
R-HSA-73886	Reactome	Chromosome Maintenance	15	6	0.462	4.4605e-06	8.74782e-05		KEGG	path:hsa05169	Epstein-Barr virus infection - Homo sapiens (human)	201	30	0.15	2.90738e-05	0.000813707
R-HSA-157579	Reactome	Telomere Maintenance	14	6	0.462	4.4605e-06	8.74782e-05		Reactome	R-HSA-1059683	Interleukin-6 signaling	11	6	0.545	3.1796e-05	0.000879042
WP1925	Wikipathways	Synthesis of DNA	13	6	0.462	4.4605e-06	8.74782e-05		Reactome	R-HSA-8957275	Post-translational protein phosphorylation	110	20	0.183	3.52366e-05	0.000954214
WP1928	Wikipathways	Telomere Maintenance	14	6	0.462	4.4605e-06	8.74782e-05		Reactome	R-HSA-140877	Formation of Fibrin Clot (Clotting Cascade)	39	11	0.282	3.57778e-05	0.000954214
WP698	Wikipathways	Glucuronidation	14	6	0.462	4.4605e-06	8.74782e-05		Reactome	R-HSA-390471	Association of TriC/CCT with target proteins during biosynthesis	39	11	0.282	3.57778e-05	0.000954214
R-HSA-71291	Reactome	Metabolism of amino acids and derivatives	285	24	0.105	4.67744e-06	9.06662e-05		SMPDB	SMP00275	Ardeparin Action Pathway	21	8	0.381	3.81658e-05	0.000972155
SMP00428	SMPDB	Mercaptopurine Action Pathway	84	13	0.169	6.05484e-06	0.000116016		SMPDB	SMP00274	Heparin Action Pathway	21	8	0.381	3.81658e-05	0.000972155
SMP00430	SMPDB	Thioguanine Action Pathway	85	13	0.167	7.02705e-06	0.000133115		SMPDB	SMP00273	Fondaparinux Action Pathway	21	8	0.381	3.81658e-05	0.000972155
WP2743	Wikipathways	Glycosaminoglycan metabolism	58	8	0.286	7.24544e-06	0.000135709		SMPDB	SMP00272	Enoxaparin Action Pathway	21	8	0.381	3.81658e-05	0.000972155
PWY-7185	HumanCyc	UTP and CTP dephosphorylation I	15	6	0.429	7.55639e-06	0.000138423		KEGG	path:hsa04120	Ubiquitin mediated proteolysis - Homo sapiens (human)	137	23	0.168	4.13794e-05	0.0010423
WP4072	Wikipathways	Glycogen metabolism	16	6	0.429	7.55639e-06	0.000138423		PID	il6_7pathway	IL6-mediated signaling events	47	12	0.255	4.73378e-05	0.00117928
SMP00427	SMPDB	Azathioprine Action Pathway	86	13	0.165	8.13477e-06	0.000147398		Reactome	R-HSA-69242	S Phase	103	19	0.184	5.087e-05	0.0012535
None	INOH	Pyruvate metabolism	31	8	0.276	9.67972e-06	0.000161361		KEGG	path:hsa05162	Measles - Homo sapiens (human)	132	22	0.168	6.00753e-05	0.00146442
R-HSA-69278	Reactome	Cell Cycle, Mitotic	30	8	0.276	9.67972e-06	0.000161361		Reactome	R-HSA-539107	Activation of E2F1 target genes at G1/S	17	7	0.412	6.60408e-05	0.00151227
R-HSA-190236	Reactome	Signaling by FGFR	11	5	0.556	9.5983e-06	0.000161361		Reactome	R-HSA-69205	G1/S-Specific Transcription	17	7	0.412	6.60408e-05	0.00151227
R-HSA-3322077	Reactome	Glycogen synthesis	10	5	0.556	9.5983e-06	0.000161361		Reactome	R-HSA-933541	TRAF6 mediated IRF7 activation	17	7	0.412	6.60408e-05	0.00151227
WP134	Wikipathways	Pentose Phosphate Metabolism	9	5	0.556	9.5983e-06	0.000161361		Reactome	R-HSA-174430	Telomere C-strand synthesis initiation	8	5	0.625	6.49726e-05	0.00151227
SMP00725	SMPDB	Fructose intolerance, hereditary	31	8	0.276	9.67972e-06	0.000161361		Reactome	R-HSA-68952	DNA replication initiation	8	5	0.625	6.49726e-05	0.00151227
SMP00064	SMPDB	Fructose and Mannose Degradation	31	8	0.276	9.67972e-06	0.000161361		BioCarta	stat3pathway	stat3 signaling pathway	8	5	0.625	6.49726e-05	0.00151227
SMP00561	SMPDB	Fructosuria	31	8	0.276	9.67972e-06	0.000161361		Reactome	R-HSA-168928	DDX58/IFIH1-mediated induction of interferon-alpha/beta	56	13	0.232	6.79783e-05	0.00154107
None	INOH	Galactose metabolism	15	6	0.4	1.21917e-05	0.000188382		Reactome	R-HSA-5693579	Homologous DNA Pairing and Strand Exchange	42	11	0.262	7.58244e-05	0.00170192
None	INOH	Aminosugars metabolism	32	8	0.267	1.27698e-05	0.000188382		SMPDB	SMP00046	Pyrimidine Metabolism	23	8	0.348	8.1465e-05	0.00172599
R-HSA-1640170	Reactome	Cell Cycle	33	8	0.267	1.27698e-05	0.000188382		SMPDB	SMP00219	UMP Synthase Deiciency (Orotic Aciduria)	23	8	0.348	8.1465e-05	0.00172599
PWY-7199	HumanCyc	pyrimidine deoxyribonucleosides salvage	31	8	0.267	1.27698e-05	0.000188382		SMPDB	SMP00202	MNGIE (Mitochondrial Neurogastrointestinal Encephalopathy)	23	8	0.348	8.1465e-05	0.00172599
R-HSA-8982491	Reactome	Glycogen metabolism	17	6	0.4	1.21917e-05	0.000188382		SMPDB	SMP00172	Beta Ureidopropionase Deficiency	23	8	0.348	8.1465e-05	0.00172599
R-HSA-5173105	Reactome	O-linked glycosylation	18	6	0.4	1.21917e-05	0.000188382		SMPDB	SMP00178	Dihydropyrimidinase Deficiency	23	8	0.348	8.1465e-05	0.00172599
WP3315	Wikipathways	O-linked glycosylation	18	6	0.4	1.21917e-05	0.000188382		Reactome	R-HSA-936440	Negative regulators of DDX58/IFIH1 signaling	23	8	0.348	8.1465e-05	0.00172599
PWY0-162	HumanCyc	superpathway of pyrimidine ribonucleotides <i>de novo</i> biosynthesis	23	7	0.318	1.27057e-05	0.000188382		Reactome	R-HSA-168898	Toll-Like Receptors Cascades	154	24	0.156	9.69437e-05	0.00202033
SMP00040	SMPDB	Glycolysis	24	7	0.318	1.27057e-05	0.000188382		HumanCyc	PWY-7199	pyrimidine deoxyribonucleosides salvage	5	4	0.8	9.71396e-05	0.00202033
SMP00531	SMPDB	Glycogenosis, Type VII. Tarui disease	24	7	0.318	1.27057e-05	0.000188382		Wikipathways	WP176	Folate Metabolism	66	14	0.212	0.000103413	0.00213126
SMP00572	SMPDB	Fanconi-bickel syndrome	24	7	0.318	1.27057e-05	0.000188382		Reactome	R-HSA-180786	Extension of Telomeres	30	9	0.3	0.00010873	0.00222065
R-HSA-74217	Reactome	Purine salvage	31	8	0.267	1.27698e-05	0.000188382		Reactome	R-HSA-174417	Telomere C-strand (Lagging Strand) Synthesis	24	8	0.333	0.000115022	0.00232816
PWY-7200	HumanCyc	superpathway of pyrimidine deoxyribonucleoside salvage	31	8	0.267	1.27698e-05	0.000188382		Wikipathways	WP3875	ATR Signaling	9	5	0.556	0.000138059	0.00276973
R-HSA-162599	Reactome	Late Phase of HIV Life Cycle	10	5	0.5	1.85948e-05	0.000264936		Reactome	R-HSA-5685942	HDR through Homologous Recombination (HRR)	69	14	0.206	0.000145139	0.00283647
PWY-7176	HumanCyc	UTP and CTP <i>de novo</i> biosynthesis	11	5	0.5	1.85948e-05	0.000264936		Wikipathways	WP707	DNA Damage Response	68	14	0.206	0.000145139	0.00283647
R-HSA-162587	Reactome	HIV Life Cycle	11	5	0.5	1.85948e-05	0.000264936		Wikipathways	WP2525	Trans-sulfuration and one carbon metabolism	31	9	0.29	0.000144128	0.00283647
WP2658	Wikipathways	HIV Life Cycle	11	5	0.5	1.85948e-05	0.000264936		Reactome	R-HSA-8963898	Plasma lipoprotein assembly	19	7	0.368	0.000151847	0.00291727
R-HSA-74259	Reactome	Purine catabolism	53	9	0.22	2.00729e-05	0.000283572		Reactome	R-HSA-447115	Interleukin-12 family signaling	19	7	0.368	0.000151847	0.00291727
R-HSA-1630316	Reactome	Glycosaminoglycan metabolism	60	8	0.25	2.14787e-05	0.000300882		BioCarta	fibrinolysispathway	fibrinolysis pathway	14	6	0.429	0.000173313	0.00330168
None	INOH	Purine nucleotides nucleosides metabolism	80	12	0.16	2.49849e-05	0.000347081		Wikipathways	WP585	Interferon type I signaling pathways	54	12	0.222	0.000200713	0.00344105
R-HSA-163754	Reactome	Insulin effects increased synthesis of Xylulose-5-Phosphate	8	4	0.667	3.20842e-05	0.000438397		Reactome	R-HSA-5693616	Presynaptic phase of homologous DNA pairing and strand exchange	39	10	0.256	0.00019425	0.00344105
R-HSA-446205	Reactome	Synthesis of GDP-mannose	6	4	0.667	3.20842e-05	0.000438397		PharmGKB	PA2040	Thiopurine Pathway, Pharmacokinetics/Pharmacodynamics	32	9	0.281	0.000188647	0.00344105
R-HSA-2408522	Reactome	Selenoamino acid metabolism	61	9	0.205	3.67617e-05	0.000498226		Reactome	R-HSA-5656169	Termination of translesion DNA synthesis	32	9	0.281	0.000188647	0.00344105
R-HSA-382551	Reactome	Transport of small molecules	226	20	0.104	3.87895e-05	0.000521469		PID	il27pathway	IL27-mediated signaling events	26	8	0.308	0.000216509	0.00344105
R-HSA-948021	Reactome	Transport to the Golgi and subsequent modification	36	6	0.333	4.10267e-05	0.000547132		SMPDB	SMP00586	Coagulation	20	7	0.35	0.000220094	0.00344105
R-HSA-162906	Reactome	HIV Infection	13	5	0.417	5.48378e-05	0.000725513		SMPDB	SMP00655	Phenindione Action Pathway	20	7	0.35	0.000220094	0.00344105
Tyrosine metabolism	EHMN	Tyrosine metabolism	105	13	0.138	5.62283e-05	0.000738052		SMPDB	SMP00656	Dicoumarol Action Pathway	20	7	0.35	0.000220094	0.00344105
SMP02295	SMPDB	The oncogenic action of Fumarate	42	8	0.216	6.68221e-05	0.000863508		SMPDB	SMP00268	Warfarin Action Pathway	20	7	0.35	0.000220094	0.00344105
path:hsa00640	KEGG	Propanoate metabolism - Homo sapiens (human)	48	8	0.216	6.68221e-05	0.000863508		SMPDB	SMP00269	Acenocoumarol Action Pathway	20	7	0.35	0.000220094	0.00344105
R-HSA-76042	Reactome	RNA Polymerase II Transcription Initiation And Promoter Clearance	7	4	0.571	7.25898e-05	0.000903039		SMPDB	SMP00271	Phenprocoumon Action Pathway	20	7	0.35	0.000220094	0.00344105
R-HSA-167172	Reactome	Transcription of the HIV genome	7	4	0.571	7.25898e-05	0.000903039		SMPDB	SMP00270	Dicumarol Action Pathway	20	7	0.35	0.000220094	0.00344105
PWY0-1295	HumanCyc	pyrimidine ribonucleosides degradation	8	4	0.571	7.25898e-05	0.000903039		SMPDB	SMP00277	Bivalirudin Action Pathway	20	7	0.35	0.000220094	0.00344105
WP4074	Wikipathways	RNA Polymerase I Transcription	7	4	0.571	7.25898e-05	0.000903039		SMPDB	SMP00276	Argatroban Action Pathway	20	7	0.35	0.000220094	0.00344105
O-Glycan biosynthesis	EHMN	O-Glycan biosynthesis	17	4	0.571	7.25898e-05	0.000903039		SMPDB	SMP00279	Ximelagatran Action Pathway	20	7	0.35	0.000220094	0.00344105
PWY66-399	HumanCyc	gluconeogenesis	26	6	0.3	8.02853e-05	0.000991375		SMPDB	SMP00278	Lepirudin Action Pathway	20	7	0.35	0.000220094	0.00344105
WP4224	Wikipathways	Purine metabolism	42	8	0.211	8.18894e-05	0.00100375		Wikipathways	WP2706	Activation of gene expression by SREBF (SREBP)	20	7	0.35	0.000220094	0.00344105
PWY-5130	HumanCyc	2-oxobutanoate degradation	14	5	0.385	8.63236e-05	0.00103393		SMPDB	SMP00286	Aminocaproic Acid Action Pathway	20	7	0.35	0.000220094	0.00344105
PWY-7209	HumanCyc	pyrimidine ribonucleosides degradation	14	5	0.385	8.63236e-05	0.00103393		SMPDB	SMP00287	Tranexamic Acid Action Pathway	20	7	0.35	0.000220094	0.00344105
Valine, leucine and isoleucine degradation	EHMN	Valine, leucine and isoleucine degradation	62	9	0.184	9.02236e-05	0.00103393		SMPDB	SMP00284	Urokinase Action Pathway	20	7	0.35	0.000220094	0.00344105
PWY66-409	HumanCyc	superpathway of purine nucleotide salvage	30	7	0.241	9.24153e-05	0.00103393		SMPDB	SMP00285	Reteplase Action Pathway	20	7	0.35	0.000220094	0.00344105
WP4225	Wikipathways	Pyrimidine metabolism and related diseases	31	7	0.241	9.24153e-05	0.00103393		SMPDB	SMP00282	Streptokinase Action Pathway	20	7	0.35	0.000220094	0.00344105
SMP00552	SMPDB	Glycogen synthetase deficiency	30	7	0.241	9.24153e-05	0.00103393		SMPDB	SMP00283	Tenecteplase Action Pathway	20	7	0.35	0.000220094	0.00344105
SMP00553	SMPDB	Glycogenosis, Type III. Cori disease, Debrancher glycogenosis	30	7	0.241	9.24153e-05	0.00103393		SMPDB	SMP00280	Alteplase Action Pathway	20	7	0.35	0.000220094	0.00344105
SMP00556	SMPDB	Mucopolysaccharidosis VI. Sly syndrome	30	7	0.241	9.24153e-05	0.00103393		SMPDB	SMP00281	Anistreplase Action Pathway	20	7	0.35	0.000220094	0.00344105
SMP00557	SMPDB	Sucrase-isomaltase deficiency	30	7	0.241	9.24153e-05	0.00103393		SMPDB	SMP00288	Aprotinin Action Pathway	20	7	0.35	0.000220094	0.00344105
SMP00554	SMPDB	Glycogenosis, Type IV. Amylopectinosis, Anderson disease	30	7	0.241	9.24153e-05	0.00103393		PID	deltanp63pathway	Validated transcriptional targets of deltaNp63 isoforms	48	11	0.234	0.000226233	0.00351281
SMP00555	SMPDB	Glycogenosis, Type VI. Hers disease	30	7	0.241	9.24153e-05	0.00103393		KEGG	path:hsa03010	Ribosome - Homo sapiens (human)	153	23	0.15	0.000232728	0.00358908
SMP00058	SMPDB	Starch and Sucrose Metabolism	30	7	0.241	9.24153e-05	0.00103393		Wikipathways	WP2018	RANKL-RANK (Receptor activator of NFKB (ligand)) Signaling Pathway	55	12	0.218	0.000241215	0.00369482
Fructose and mannose metabolism	EHMN	Fructose and mannose metabolism	34	7	0.241	9.24153e-05	0.00103393		Reactome	R-HSA-69306	DNA Replication	80	15	0.188	0.00025483	0.00387718
WP4084	Wikipathways	Nucleobase biosynthesis	47	8	0.205	9.96733e-05	0.0011077		Reactome	R-HSA-110056	MAPK3 (ERK1) activation	10	5	0.5	0.000260789	0.00388954
R-HSA-163685	Reactome	Integration of energy metabolism	34	7	0.233	0.000116655	0.00127937		Wikipathways	WP2113	Type III interferon signaling	10	5	0.5	0.000260789	0.00388954
WP4290	Wikipathways	Metabolic reprogramming in colon cancer	35	7	0.233	0.000116655	0.00127937		PharmGKB	PA2036	Gemcitabine Pathway, Pharmacodynamics	10	5	0.5	0.000260789	0.00388954
R-HSA-71406	Reactome	Pyruvate metabolism and Citric Acid (TCA) cycle	44	8	0.2	0.000120543	0.00130483		Reactome	R-HSA-1280215	Cytokine Signaling in Immune system	458	51	0.111	0.000265287	0.00393076
SMP02298	SMPDB	Glutaminolysis and Cancer	44	8	0.2	0.000120543	0.00130483		Wikipathways	WP4240	Regulation of sister chromatid separation at the metaphase-anaphase transition	15	6	0.4	0.000272435	0.00395726
None	INOH	Citrate cycle	35	7	0.226	0.000145823	0.00146438		Wikipathways	WP197	Cholesterol Biosynthesis Pathway	15	6	0.4	0.000272435	0.00395726
PWY-5966-1	HumanCyc	fatty acid biosynthesis initiation	9	4	0.5	0.000140776	0.00146438		PharmGKB	PA2039	Methotrexate Pathway (Cancer Cell), Pharmacodynamics	15	6	0.4	0.000272435	0.00395726
PWY-7197	HumanCyc	pyrimidine deoxyribonucleotide phosphorylation	8	4	0.5	0.000140776	0.00146438		INOH	None	IL-6 signaling	6	4	0.667	0.000275804	0.00395726
R-HSA-913709	Reactome	O-linked glycosylation of mucins	8	4	0.5	0.000140776	0.00146438		Reactome	R-HSA-6799990	Metal sequestration by antimicrobial proteins	6	4	0.667	0.000275804	0.00395726
WP1906	Wikipathways	RNA Polymerase II Transcription	8	4	0.5	0.000140776	0.00146438		Wikipathways	WP1601	Fluoropyrimidine Activity	34	9	0.265	0.000312255	0.00439678
WP2766	Wikipathways	The citric acid (TCA) cycle and respiratory electron transport	44	8	0.195	0.000144899	0.00146438		Wikipathways	WP1835	Interferon alpha-beta signaling	21	7	0.333	0.000311057	0.00439678
SMP00217	SMPDB	Sialuria or French Type Sialuria	32	7	0.226	0.000145823	0.00146438		Reactome	R-HSA-389513	CTLA4 inhibitory signaling	21	7	0.333	0.000311057	0.00439678
SMP00216	SMPDB	Sialuria or French Type Sialuria	32	7	0.226	0.000145823	0.00146438		Reactome	R-HSA-5617833	Cilium Assembly	187	26	0.139	0.000336598	0.00466392
SMP00045	SMPDB	Amino Sugar Metabolism	32	7	0.226	0.000145823	0.00146438		Reactome	R-HSA-6811434	COPI-dependent Golgi-to-ER retrograde traffic	82	15	0.183	0.000337399	0.00466392
SMP00534	SMPDB	G(M2)-Gangliosidosis: Variant B, Tay-sachs disease	32	7	0.226	0.000145823	0.00146438		INOH	None	DroToll-like	65	13	0.2	0.000335994	0.00466392
SMP00390	SMPDB	Tay-Sachs Disease	32	7	0.226	0.000145823	0.00146438		Reactome	R-HSA-196854	Metabolism of vitamins and cofactors	181	25	0.14	0.0003721	0.00510557
SMP00240	SMPDB	Salla Disease/Infantile Sialic Acid Storage Disease	32	7	0.226	0.000145823	0.00146438		Wikipathways	WP466	DNA Replication	42	10	0.238	0.000373853	0.00510557
None	INOH	Fructose Mannose metabolism	33	7	0.219	0.00018064	0.00180315		Reactome	R-HSA-6805567	Keratinization	129	20	0.155	0.000385928	0.00523892
PWY-922	HumanCyc	mevalonate pathway	17	5	0.333	0.000189029	0.00186067		Wikipathways	WP107	Translation Factors	50	11	0.22	0.00040296	0.00543756
R-HSA-70268	Reactome	Pyruvate metabolism	25	6	0.261	0.00018975	0.00186067		Reactome	R-HSA-5686938	Regulation of TLR by endogenous ligand	16	6	0.375	0.000411151	0.00548282
R-HSA-1638091	Reactome	Heparan sulfate/heparin (HS-GAG) metabolism	35	6	0.261	0.00018975	0.00186067		Wikipathways	WP2916	Interactome of polycomb repressive complex 2 (PRC2)	16	6	0.375	0.000411151	0.00548282
R-HSA-73894	Reactome	DNA Repair	48	8	0.186	0.000205852	0.00200675		Reactome	R-HSA-196849	Metabolism of water-soluble vitamins and cofactors	114	18	0.162	0.000426723	0.0055918
R-HSA-389960	Reactome	Formation of tubulin folding intermediates by CCT/TriC	4	3	0.75	0.000230433	0.00213407		PID	e2f_pathway	E2F transcription factor network	75	14	0.187	0.000425234	0.0055918
R-HSA-389958	Reactome	Cooperation of Prefoldin and TriC/CCT in actin and tubulin folding	4	3	0.75	0.000230433	0.00213407		Reactome	R-HSA-69239	Synthesis of DNA	75	14	0.187	0.000425234	0.0055918
R-HSA-72702	Reactome	Ribosomal scanning and start codon recognition	5	3	0.75	0.000230433	0.00213407		BioCarta	atrbrcapathway	role of brca1 brca2 and atr in cancer susceptibility	22	7	0.318	0.000429876	0.00560074
SMP00043	SMPDB	Galactose Metabolism	36	7	0.212	0.000221888	0.00213407		KEGG	path:hsa04218	Cellular senescence - Homo sapiens (human)	160	23	0.144	0.000450139	0.00581714
SMP00182	SMPDB	Galactosemia	36	7	0.212	0.000221888	0.00213407		BioCarta	ranmspathway	role of ran in mitotic spindle regulation	11	5	0.455	0.000451617	0.00581714
R-HSA-425407	Reactome	SLC-mediated transmembrane transport	166	16	0.105	0.000223014	0.00213407		KEGG	path:hsa05203	Viral carcinogenesis - Homo sapiens (human)	201	27	0.134	0.000455978	0.00583467
WP1892	Wikipathways	Protein folding	4	3	0.75	0.000230433	0.00213407		Reactome	R-HSA-983189	Kinesins	43	10	0.233	0.000458126	0.00583467
PWY-5067	HumanCyc	glycogen biosynthesis	7	3	0.75	0.000230433	0.00213407		Wikipathways	WP1982	Sterol Regulatory Element-Binding Proteins (SREBP) signalling	68	13	0.191	0.000532089	0.0067388
PWY-6405	HumanCyc	Rapoport-Luebering glycolytic shunt	7	3	0.75	0.000230433	0.00213407		Wikipathways	WP2637	Structural Pathway of Interleukin 1 (IL-1)	44	10	0.227	0.000557579	0.00702239
WP3791	Wikipathways	Selenoamino acid metabolism	59	8	0.182	0.000243427	0.00220221		Wikipathways	WP3865	RIG-I-like Receptor Signaling	60	12	0.2	0.00056366	0.00705976
R-HSA-8956320	Reactome	Nucleobase biosynthesis	48	8	0.182	0.000243427	0.00220221		Reactome	R-HSA-196757	Metabolism of folate and pterines	17	6	0.353	0.000599393	0.00742527
R-HSA-162710	Reactome	Synthesis of glycosylphosphatidylinositol (GPI)	18	4	0.444	0.000245717	0.00220221		Reactome	R-HSA-432142	Platelet sensitization by LDL	17	6	0.353	0.000599393	0.00742527
R-HSA-2022854	Reactome	Keratan sulfate biosynthesis	9	4	0.444	0.000245717	0.00220221		Wikipathways	WP3963	Mevalonate pathway	7	4	0.571	0.000609139	0.00750499
R-HSA-2022928	Reactome	HS-GAG biosynthesis	9	4	0.444	0.000245717	0.00220221		Reactome	R-HSA-176187	Activation of ATR in response to replication stress	37	9	0.243	0.000616979	0.00751984
Proteoglycan biosynthesis	EHMN	Proteoglycan biosynthesis	19	4	0.444	0.000245717	0.00220221		Wikipathways	WP619	Type II interferon signaling (IFNG)	37	9	0.243	0.000616979	0.00751984
None	INOH	Inositol phosphate metabolism	25	5	0.312	0.000266368	0.00236189		Reactome	R-HSA-15869	Metabolism of nucleotides	105	17	0.162	0.000621633	0.00753605
PWY-7210	HumanCyc	pyrimidine deoxyribonucleotides biosynthesis from CTP	17	5	0.312	0.000266368	0.00236189		Reactome	R-HSA-76002	Platelet activation, signaling and aggregation	260	32	0.123	0.000685799	0.00826971
Purine metabolism	EHMN	Purine metabolism	94	11	0.134	0.000286027	0.00252279		NetPath	Pathway_Prolactin	Prolactin	70	13	0.186	0.00071062	0.00852368
WP4093	Wikipathways	Glucose metabolism	43	7	0.2	0.000327143	0.00285347		Reactome	R-HSA-6811442	Intra-Golgi and retrograde Golgi-to-ER traffic	186	25	0.134	0.0007231	0.00862773
SMP00136	SMPDB	2-Hydroxyglutric Aciduria (D And L Form)	49	8	0.174	0.000335501	0.00285347		PID	p73pathway	p73 transcription factor network	79	14	0.177	0.000734288	0.00871534
SMP00385	SMPDB	Homocarnosinosis	49	8	0.174	0.000335501	0.00285347		PharmGKB	PA150653776	Fluoropyrimidine Pathway, Pharmacokinetics	24	7	0.292	0.000774716	0.0091473
SMP00339	SMPDB	Hyperinsulinism-Hyperammonemia Syndrome	49	8	0.174	0.000335501	0.00285347		Reactome	R-HSA-1655829	Regulation of cholesterol biosynthesis by SREBP (SREBF)	31	8	0.258	0.000808934	0.00940437
SMP00567	SMPDB	Succinic semialdehyde dehydrogenase deficiency	49	8	0.174	0.000335501	0.00285347		Reactome	R-HSA-110314	Recognition of DNA damage by PCNA-containing replication complex	31	8	0.258	0.000808934	0.00940437
SMP00243	SMPDB	4-Hydroxybutyric Aciduria/Succinic Semialdehyde Dehydrogenase Deficiency	49	8	0.174	0.000335501	0.00285347		KEGG	path:hsa03020	RNA polymerase - Homo sapiens (human)	31	8	0.258	0.000808934	0.00940437
SMP00072	SMPDB	Glutamate Metabolism	49	8	0.174	0.000335501	0.00285347		BioCarta	irespathway	internal ribosome entry pathway	18	6	0.333	0.00084819	0.00981044
R-HSA-446210	Reactome	Synthesis of UDP-N-acetyl-glucosamine	21	5	0.294	0.000365582	0.00309353		Reactome	R-HSA-110313	Translesion synthesis by Y family DNA polymerases bypasses lesions on DNA template	39	9	0.231	0.00093074	0.0107106
R-HSA-1428517	Reactome	The citric acid (TCA) cycle and respiratory electron transport	56	8	0.17	0.000391203	0.00318058		Reactome	R-HSA-109582	Hemostasis	668	66	0.099	0.000998165	0.0113428
SMP02291	SMPDB	The oncogenic action of 2-hydroxyglutarate	40	7	0.194	0.000393041	0.00318058		Reactome	R-HSA-6798695	Neutrophil degranulation	490	51	0.105	0.00100039	0.0113428
SMP02292	SMPDB	The oncogenic action of Succinate	41	7	0.194	0.000393041	0.00318058		PID	syndecan_4_pathway	Syndecan-4-mediated signaling events	32	8	0.25	0.0010157	0.0113428
SMP02358	SMPDB	The oncogenic action of L-2-hydroxyglutarate in Hydroxygluaricaciduria	41	7	0.194	0.000393041	0.00318058		HumanCyc	PWY66-5	superpathway of cholesterol biosynthesis	25	7	0.28	0.00101407	0.0113428
SMP02359	SMPDB	The oncogenic action of D-2-hydroxyglutarate in Hydroxygluaricaciduria	41	7	0.194	0.000393041	0.00318058		Reactome	R-HSA-191273	Cholesterol biosynthesis	25	7	0.28	0.00101407	0.0113428
SMP00502	SMPDB	Malonyl-coa decarboxylase deficiency	38	7	0.194	0.000393041	0.00318058		Reactome	R-HSA-69273	Cyclin A/B1/B2 associated events during G2/M transition	25	7	0.28	0.00101407	0.0113428
SMP00198	SMPDB	Malonic Aciduria	38	7	0.194	0.000393041	0.00318058		KEGG	path:hsa04216	Ferroptosis - Homo sapiens (human)	40	9	0.225	0.00113025	0.0120862
SMP00016	SMPDB	Propanoate Metabolism	38	7	0.194	0.000393041	0.00318058		Wikipathways	WP4313	Ferroptosis	40	9	0.225	0.00113025	0.0120862
SMP00201	SMPDB	Methylmalonic Aciduria Due to Cobalamin-Related Disorders	38	7	0.194	0.000393041	0.00318058		Reactome	R-HSA-75205	Dissolution of Fibrin Clot	13	5	0.385	0.00112284	0.0120862
PWY-7177	HumanCyc	UTP and CTP dephosphorylation II	11	4	0.4	0.000397132	0.00318279		SMPDB	SMP00446	Gemcitabine Action Pathway	13	5	0.385	0.00112284	0.0120862
WP1887	Wikipathways	Post-translational modification- synthesis of GPI-anchored proteins	21	4	0.4	0.000397132	0.00318279		SMPDB	SMP00603	Gemcitabine Metabolism Pathway	13	5	0.385	0.00112284	0.0120862
SMP00139	SMPDB	3-Methylglutaconic Aciduria Type I	58	8	0.167	0.000454215	0.00336523		Wikipathways	WP2814	Mammary gland development pathway - Puberty (Stage 2 of 4)	13	5	0.385	0.00112284	0.0120862
SMP00032	SMPDB	Valine, Leucine and Isoleucine Degradation	58	8	0.167	0.000454215	0.00336523		Reactome	R-HSA-113501	Inhibition of replication initiation of damaged DNA by RB1/E2F1	13	5	0.385	0.00112284	0.0120862
SMP00137	SMPDB	2-Methyl-3-Hydroxybutryl CoA Dehydrogenase Deficiency	58	8	0.167	0.000454215	0.00336523		PharmGKB	PA165291575	Antimetabolite Pathway - Folate Cycle, Pharmacodynamics	13	5	0.385	0.00112284	0.0120862
SMP00238	SMPDB	Isovaleric Aciduria	58	8	0.167	0.000454215	0.00336523		Reactome	R-HSA-918233	TRAF3-dependent IRF activation pathway	13	5	0.385	0.00112284	0.0120862
SMP00237	SMPDB	3-Methylcrotonyl Coa Carboxylase Deficiency Type I	58	8	0.167	0.000454215	0.00336523		Reactome	R-HSA-8963896	HDL assembly	8	4	0.5	0.00115331	0.0122749
SMP00236	SMPDB	Propionic Acidemia	58	8	0.167	0.000454215	0.00336523		Wikipathways	WP404	Nucleotide Metabolism	19	6	0.316	0.00116958	0.0123899
SMP00199	SMPDB	Maple Syrup Urine Disease	58	8	0.167	0.000454215	0.00336523		Reactome	R-HSA-5683057	MAPK family signaling cascades	237	29	0.123	0.00122829	0.0128319
SMP00138	SMPDB	3-Hydroxy-3-Methylglutaryl-CoA Lyase Deficiency	58	8	0.167	0.000454215	0.00336523		Reactome	R-HSA-72737	Cap-dependent Translation Initiation	133	19	0.145	0.00122542	0.0128319
SMP00523	SMPDB	Isobutyryl-coa dehydrogenase deficiency	58	8	0.167	0.000454215	0.00336523		Reactome	R-HSA-72613	Eukaryotic Translation Initiation	133	19	0.145	0.00122542	0.0128319
SMP00522	SMPDB	3-hydroxyisobutyric aciduria	58	8	0.167	0.000454215	0.00336523		Reactome	R-HSA-68962	Activation of the pre-replicative complex	33	8	0.242	0.00126263	0.0131302
SMP00521	SMPDB	3-hydroxyisobutyric acid dehydrogenase deficiency	58	8	0.167	0.000454215	0.00336523		Reactome	R-HSA-2426168	Activation of gene expression by SREBF (SREBP)	26	7	0.269	0.00130791	0.0134165
SMP00524	SMPDB	Isovaleric acidemia	58	8	0.167	0.000454215	0.00336523		Wikipathways	WP4011	Steatosis AOP	26	7	0.269	0.00130791	0.0134165
SMP00384	SMPDB	Methylmalonate Semialdehyde Dehydrogenase Deficiency	58	8	0.167	0.000454215	0.00336523		Reactome	R-HSA-389960	Formation of tubulin folding intermediates by CCT/TriC	26	7	0.269	0.00130791	0.0134165
SMP00200	SMPDB	Methylmalonic Aciduria	58	8	0.167	0.000454215	0.00336523		NetPath	Pathway_AndrogenReceptor	AndrogenReceptor	143	20	0.14	0.00145634	0.0148717
SMP00141	SMPDB	3-Methylglutaconic Aciduria Type IV	58	8	0.167	0.000454215	0.00336523		Reactome	R-HSA-877300	Interferon gamma signaling	94	15	0.16	0.00147904	0.0150358
SMP00140	SMPDB	3-Methylglutaconic Aciduria Type III	58	8	0.167	0.000454215	0.00336523		INOH	None	EPO signaling	186	24	0.13	0.00150399	0.0151535
SMP00173	SMPDB	Beta-Ketothiolase Deficiency	58	8	0.167	0.000454215	0.00336523		PID	p53regulationpathway	p53 pathway	58	11	0.19	0.00149942	0.0151535
R-HSA-70326	Reactome	Glucose metabolism	44	7	0.189	0.000469159	0.00344532		Reactome	R-HSA-69186	Lagging Strand Synthesis	20	6	0.3	0.0015765	0.0157442
path:hsa00040	KEGG	Pentose and glucuronate interconversions - Homo sapiens (human)	55	7	0.189	0.000469159	0.00344532		KEGG	path:hsa00670	One carbon pool by folate - Homo sapiens (human)	20	6	0.3	0.0015765	0.0157442
R-HSA-72737	Reactome	Cap-dependent Translation Initiation	6	3	0.6	0.000559537	0.00350657		PID	tgfbrpathway	TGF-beta receptor signaling	50	10	0.2	0.00159877	0.0158965
R-HSA-72613	Reactome	Eukaryotic Translation Initiation	6	3	0.6	0.000559537	0.00350657		KEGG	path:hsa05167	Kaposi sarcoma-associated herpesvirus infection - Homo sapiens (human)	186	24	0.129	0.00161967	0.0159887
R-HSA-2565942	Reactome	Regulation of PLK1 Activity at G2/M Transition	5	3	0.6	0.000559537	0.00350657		Wikipathways	WP3808	TP53 Regulates Transcription of DNA Repair Genes	14	5	0.357	0.00165036	0.0159887
R-HSA-5673000	Reactome	RAF activation	5	3	0.6	0.000559537	0.00350657		Reactome	R-HSA-156581	Methylation	15	5	0.357	0.00165036	0.0159887
PWY-6573	HumanCyc	chondroitin sulfate degradation (metazoa)	134	11	0.126	0.000484091	0.00350657		Reactome	R-HSA-174411	Polymerase switching on the C-strand of the telomere	14	5	0.357	0.00165036	0.0159887
PWY-7184	HumanCyc	pyrimidine deoxyribonucleotides <i>de novo</i> biosynthesis	19	5	0.278	0.000490411	0.00350657		Reactome	R-HSA-69091	Polymerase switching	14	5	0.357	0.00165036	0.0159887
path:hsa00770	KEGG	Pantothenate and CoA biosynthesis - Homo sapiens (human)	28	5	0.278	0.000490411	0.00350657		Reactome	R-HSA-69109	Leading Strand Synthesis	14	5	0.357	0.00165036	0.0159887
PWY-6576	HumanCyc	dermatan sulfate degradation (metazoa)	135	11	0.125	0.00053508	0.00350657		Reactome	R-HSA-156842	Eukaryotic Translation Elongation	106	16	0.152	0.00172028	0.0165952
Aminosugars metabolism	EHMN	Aminosugars metabolism	43	7	0.184	0.000556607	0.00350657		INOH	None	JAK STAT pathway and regulation	310	35	0.113	0.00174707	0.0167822
PWY-7250	HumanCyc	iron-sulfur cluster biosynthesis	6	3	0.6	0.000559537	0.00350657		Reactome	R-HSA-168249	Innate Immune System	1077	96	0.09	0.00178727	0.017096
WP3357	Wikipathways	RHO GTPases activate PKNs	6	3	0.6	0.000559537	0.00350657		Reactome	R-HSA-1430728	Metabolism	1972	163	0.083	0.00187714	0.0176575
WP1913	Wikipathways	Signaling by Insulin receptor	6	3	0.6	0.000559537	0.00350657		Wikipathways	WP1533	Vitamin B12 Metabolism	51	10	0.196	0.00187091	0.0176575
WP3578	Wikipathways	trans-Golgi Network Vesicle Budding	6	3	0.6	0.000559537	0.00350657		INOH	None	Pyrimidine nucleotides nucleosides metabolism	51	10	0.196	0.00187091	0.0176575
R-HSA-182971	Reactome	EGFR downregulation	6	3	0.6	0.000559537	0.00350657		Reactome	R-HSA-5620920	Cargo trafficking to the periciliary membrane	51	10	0.196	0.00187091	0.0176575
R-HSA-437239	Reactome	Recycling pathway of L1	6	3	0.6	0.000559537	0.00350657		Reactome	R-HSA-5693532	DNA Double-Strand Break Repair	169	22	0.132	0.00190606	0.0178556
R-HSA-432720	Reactome	Lysosome Vesicle Biogenesis	6	3	0.6	0.000559537	0.00350657		Reactome	R-HSA-8856688	Golgi-to-ER retrograde transport	116	17	0.147	0.00193403	0.0179063
R-HSA-421837	Reactome	Clathrin derived vesicle budding	6	3	0.6	0.000559537	0.00350657		Wikipathways	WP254	Apoptosis	87	14	0.161	0.00193518	0.0179063
R-HSA-199992	Reactome	trans-Golgi Network Vesicle Budding	6	3	0.6	0.000559537	0.00350657		Reactome	R-HSA-2565942	Regulation of PLK1 Activity at G2/M Transition	87	14	0.161	0.00193518	0.0179063
WP4441	Wikipathways	COPI-mediated anterograde transport	5	3	0.6	0.000559537	0.00350657		Wikipathways	WP4281	Cholesterol biosynthesis, regulation and transport	9	4	0.444	0.0019655	0.0179669
WP1812	Wikipathways	Eukaryotic Translation Initiation	5	3	0.6	0.000559537	0.00350657		Reactome	R-HSA-112411	MAPK1 (ERK2) activation	9	4	0.444	0.0019655	0.0179669
WP1866	Wikipathways	NCAM signaling for neurite out-growth	5	3	0.6	0.000559537	0.00350657		Reactome	R-HSA-9020933	Interleukin-23 signaling	9	4	0.444	0.0019655	0.0179669
R-HSA-5675221	Reactome	Negative regulation of MAPK pathway	5	3	0.6	0.000559537	0.00350657		Reactome	R-HSA-174824	Plasma lipoprotein assembly, remodeling, and clearance	69	12	0.174	0.0020325	0.0185047
R-HSA-8849471	Reactome	PTK6 Regulates RHO GTPases, RAS GTPase and MAP kinases	5	3	0.6	0.000559537	0.00350657		KEGG	path:hsa04621	NOD-like receptor signaling pathway - Homo sapiens (human)	168	22	0.131	0.00205773	0.0186595
R-HSA-375165	Reactome	NCAM signaling for neurite out-growth	5	3	0.6	0.000559537	0.00350657		Wikipathways	WP241	One Carbon Metabolism	28	7	0.25	0.00209181	0.0186698
R-HSA-190372	Reactome	FGFR3c ligand binding and activation	5	3	0.6	0.000559537	0.00350657		Reactome	R-HSA-389957	Prefoldin mediated transfer of substrate to CCT/TriC	28	7	0.25	0.00209181	0.0186698
R-HSA-190239	Reactome	FGFR3 ligand binding and activation	5	3	0.6	0.000559537	0.00350657		NetPath	Pathway_TSLP	TSLP	21	6	0.286	0.00208268	0.0186698
WP2742	Wikipathways	Signaling by TGF-beta Receptor Complex	5	3	0.6	0.000559537	0.00350657		INOH	None	IFN alpha signaling	21	6	0.286	0.00208268	0.0186698
WP3365	Wikipathways	RHO GTPases Activate ROCKs	5	3	0.6	0.000559537	0.00350657		Reactome	R-HSA-75153	Apoptotic execution phase	52	10	0.192	0.00217926	0.019374
MANNOSYL-CHITO-DOLICHOL-BIOSYNTHESIS	HumanCyc	dolichyl-diphosphooligosaccharide biosynthesis	7	3	0.6	0.000559537	0.00350657		KEGG	path:hsa04610	Complement and coagulation cascades - Homo sapiens (human)	79	13	0.165	0.00225618	0.0199796
WP3307	Wikipathways	MAPK6-MAPK4 signaling	5	3	0.6	0.000559537	0.00350657		KEGG	path:hsa04622	RIG-I-like receptor signaling pathway - Homo sapiens (human)	70	12	0.171	0.00230599	0.0201841
R-HSA-432722	Reactome	Golgi Associated Vesicle Biogenesis	5	3	0.6	0.000559537	0.00350657		KEGG	path:hsa03030	DNA replication - Homo sapiens (human)	36	8	0.222	0.00229932	0.0201841
R-HSA-399955	Reactome	SEMA3A-Plexin repulsion signaling by inhibiting Integrin adhesion	5	3	0.6	0.000559537	0.00350657		Wikipathways	WP4100	Gene and protein expression by JAK-STAT signaling after Interleukin-12 stimulation	36	8	0.222	0.00229932	0.0201841
R-HSA-5687128	Reactome	MAPK6/MAPK4 signaling	5	3	0.6	0.000559537	0.00350657		Reactome	R-HSA-5684996	MAPK1/MAPK3 signaling	203	25	0.124	0.00234415	0.0202832
R-HSA-5627117	Reactome	RHO GTPases Activate ROCKs	5	3	0.6	0.000559537	0.00350657		Reactome	R-HSA-69183	Processive synthesis on the lagging strand	15	5	0.333	0.00233932	0.0202832
R-HSA-2022870	Reactome	Chondroitin sulfate biosynthesis	5	3	0.6	0.000559537	0.00350657		Reactome	R-HSA-6785807	Interleukin-4 and 13 signaling	15	5	0.333	0.00233932	0.0202832
WP3827	Wikipathways	RNA polymerase II transcribes snRNA genes	6	3	0.6	0.000559537	0.00350657		Wikipathways	WP1530	miRNA Regulation of DNA Damage Response	89	14	0.157	0.00241042	0.0207773
R-HSA-167246	Reactome	Tat-mediated elongation of the HIV-1 transcript	5	3	0.6	0.000559537	0.00350657		Reactome	R-HSA-2408522	Selenoamino acid metabolism	130	18	0.14	0.00252449	0.0216781
R-HSA-167169	Reactome	HIV Transcription Elongation	5	3	0.6	0.000559537	0.00350657		Reactome	R-HSA-69481	G2/M Checkpoints	120	17	0.143	0.00255272	0.0218378
PWY-5659	HumanCyc	GDP-mannose biosynthesis	8	3	0.6	0.000559537	0.00350657		PID	cdc42_pathway	CDC42 signaling events	71	12	0.169	0.00260878	0.0219855
R-HSA-3700989	Reactome	Transcriptional Regulation by TP53	37	6	0.214	0.000602558	0.00366858		PID	bard1pathway	BARD1 signaling events	29	7	0.241	0.00259944	0.0219855
R-HSA-6811442	Reactome	Intra-Golgi and retrograde Golgi-to-ER traffic	12	4	0.364	0.000605195	0.00366858		PID	p38_mkk3_6pathway	p38 MAPK signaling pathway	29	7	0.241	0.00259944	0.0219855
R-HSA-5358351	Reactome	Signaling by Hedgehog	11	4	0.364	0.000605195	0.00366858		Wikipathways	WP2361	Gastric Cancer Network 1	29	7	0.241	0.00259944	0.0219855
PWY-7219	HumanCyc	adenosine ribonucleotides <i>de novo</i> biosynthesis	12	4	0.364	0.000605195	0.00366858		Wikipathways	WP4217	Ebola Virus Pathway on Host	130	18	0.138	0.0027508	0.0223299
WP3842	Wikipathways	Intra-Golgi and retrograde Golgi-to-ER traffic	12	4	0.364	0.000605195	0.00366858		Reactome	R-HSA-156902	Peptide chain elongation	101	15	0.15	0.00276784	0.0223299
PWY-5514	HumanCyc	UDP-<i>N</i>-acetyl-D-galactosamine biosynthesis II	16	4	0.364	0.000605195	0.00366858		Reactome	R-HSA-5685938	HDR through Single Strand Annealing (SSA)	37	8	0.216	0.00276341	0.0223299
R-HSA-163125	Reactome	Post-translational modification: synthesis of GPI-anchored proteins	21	4	0.364	0.000605195	0.00366858		PID	gmcsf_pathway	GMCSF-mediated signaling events	37	8	0.216	0.00276341	0.0223299
SMP00589	SMPDB	Gastric Acid Production	12	4	0.364	0.000605195	0.00366858		Reactome	R-HSA-69002	DNA Replication Pre-Initiation	37	8	0.216	0.00276341	0.0223299
SMP00734	SMPDB	Roxatidine acetate Action Pathway	12	4	0.364	0.000605195	0.00366858		Reactome	R-HSA-68874	M/G1 Transition	37	8	0.216	0.00276341	0.0223299
PWY-5910	HumanCyc	superpathway of geranylgeranyldiphosphate biosynthesis I (via mevalonate)	21	5	0.263	0.000644826	0.00383902		HumanCyc	PWY-7211	superpathway of pyrimidine deoxyribonucleotides <i>de novo</i> biosynthesis	22	6	0.273	0.00270248	0.0223299
PWY-5686	HumanCyc	UMP biosynthesis	20	5	0.263	0.000644826	0.00383902		Reactome	R-HSA-140837	Intrinsic Pathway of Fibrin Clot Formation	22	6	0.273	0.00270248	0.0223299
WP3349	Wikipathways	TP53 Regulates Metabolic Genes	25	5	0.263	0.000644826	0.00383902		Reactome	R-HSA-6783589	Interleukin-6 family signaling	22	6	0.273	0.00270248	0.0223299
SMP00466	SMPDB	Transfer of Acetyl Groups into Mitochondria	22	5	0.263	0.000644826	0.00383902		Wikipathways	WP3897	Dengue-2 Interactions with Blood Clotting Cascade	22	6	0.273	0.00270248	0.0223299
LEU-DEG2-PWY	HumanCyc	leucine degradation	20	5	0.263	0.000644826	0.00383902		Reactome	R-HSA-8964026	Chylomicron clearance	5	3	0.6	0.0027552	0.0223299
R-HSA-70263	Reactome	Gluconeogenesis	34	6	0.207	0.000735639	0.00425802		Wikipathways	WP2868	TCA Cycle Nutrient Utilization and Invasiveness of Ovarian Cancer	5	3	0.6	0.0027552	0.0223299
SMP00550	SMPDB	Pyruvate dehydrogenase deficiency (E3)	33	6	0.207	0.000735639	0.00425802		PID	rac1_pathway	RAC1 signaling pathway	54	10	0.185	0.00291825	0.0234598
SMP00551	SMPDB	Pyruvate dehydrogenase deficiency (E2)	33	6	0.207	0.000735639	0.00425802		KEGG	path:hsa00230	Purine metabolism - Homo sapiens (human)	174	22	0.127	0.00297876	0.0238617
SMP00549	SMPDB	2-ketoglutarate dehydrogenase complex deficiency	33	6	0.207	0.000735639	0.00425802		KEGG	path:hsa03008	Ribosome biogenesis in eukaryotes - Homo sapiens (human)	105	15	0.149	0.00305344	0.0243328
SMP00548	SMPDB	Mitochondrial complex II deficiency	33	6	0.207	0.000735639	0.00425802		Reactome	R-HSA-8963888	Chylomicron assembly	10	4	0.4	0.00310198	0.0243328
SMP00547	SMPDB	Fumarase deficiency	33	6	0.207	0.000735639	0.00425802		INOH	None	LIF signaling	10	4	0.4	0.00310198	0.0243328
SMP00546	SMPDB	Congenital lactic acidosis	33	6	0.207	0.000735639	0.00425802		Reactome	R-HSA-168276	NS1 Mediated Effects on Host Pathways	10	4	0.4	0.00310198	0.0243328
SMP00057	SMPDB	Citric Acid Cycle	33	6	0.207	0.000735639	0.00425802		Reactome	R-HSA-9020591	Interleukin-12 signaling	10	4	0.4	0.00310198	0.0243328
SMP00496	SMPDB	Galactosemia III	20	5	0.25	0.000833007	0.00428587		BioCarta	ifnapathway	ifn alpha signaling pathway	10	4	0.4	0.00310198	0.0243328
SMP00495	SMPDB	Galactosemia II (GALK)	20	5	0.25	0.000833007	0.00428587		Reactome	R-HSA-1852241	Organelle biogenesis and maintenance	240	28	0.117	0.00317369	0.0248095
SMP00010	SMPDB	Nucleotide Sugars Metabolism	20	5	0.25	0.000833007	0.00428587		Reactome	R-HSA-156711	Polo-like kinase mediated events	16	5	0.312	0.00321576	0.025052
R-HSA-5628897	Reactome	TP53 Regulates Metabolic Genes	25	5	0.25	0.000833007	0.00428587		Reactome	R-HSA-983168	Antigen processing: Ubiquitination & Proteasome degradation	264	30	0.114	0.0032407	0.0251598
R-HSA-73884	Reactome	Base Excision Repair	22	5	0.25	0.000833007	0.00428587		Reactome	R-HSA-597592	Post-translational protein modification	1383	118	0.086	0.00330145	0.0253708
R-HSA-195721	Reactome	Signaling by WNT	25	5	0.25	0.000833007	0.00428587		Reactome	R-HSA-5689896	Ovarian tumor domain proteases	38	8	0.211	0.00329744	0.0253708
SMP00711	SMPDB	Tobramycin Action Pathway	20	5	0.25	0.000833007	0.00428587		Wikipathways	WP524	G13 Signaling Pathway	38	8	0.211	0.00329744	0.0253708
SMP00259	SMPDB	Streptomycin Action Pathway	20	5	0.25	0.000833007	0.00428587		Wikipathways	WP45	G1 to S cell cycle control	64	11	0.172	0.00338747	0.0258566
SMP00254	SMPDB	Gentamicin Action Pathway	20	5	0.25	0.000833007	0.00428587		Wikipathways	WP183	Proteasome Degradation	64	11	0.172	0.00338747	0.0258566
SMP00714	SMPDB	Paromomycin Action Pathway	20	5	0.25	0.000833007	0.00428587		KEGG	path:hsa05166	Human T-cell leukemia virus 1 infection - Homo sapiens (human)	219	26	0.119	0.00345405	0.0260144
SMP00729	SMPDB	Chloramphenicol Action Pathway	20	5	0.25	0.000833007	0.00428587		BioCarta	caspasepathway	caspase cascade in apoptosis	23	6	0.261	0.00345078	0.0260144
SMP00256	SMPDB	Neomycin Action Pathway	20	5	0.25	0.000833007	0.00428587		NetPath	Pathway_IL11	IL11	23	6	0.261	0.00345078	0.0260144
SMP00255	SMPDB	Kanamycin Action Pathway	20	5	0.25	0.000833007	0.00428587		Wikipathways	WP272	Blood Clotting Cascade	23	6	0.261	0.00345078	0.0260144
SMP00250	SMPDB	Erythromycin Action Pathway	20	5	0.25	0.000833007	0.00428587		Reactome	R-HSA-5693567	HDR through Homologous Recombination (HR) or Single Strand Annealing (SSA)	135	18	0.135	0.00353352	0.0265248
SMP00258	SMPDB	Spectinomycin Action Pathway	20	5	0.25	0.000833007	0.00428587		Reactome	R-HSA-168256	Immune System	1840	151	0.083	0.0035946	0.0268943
SMP00294	SMPDB	Tetracycline Action Pathway	20	5	0.25	0.000833007	0.00428587		Reactome	R-HSA-156827	L13a-mediated translational silencing of Ceruloplasmin expression	125	17	0.138	0.00362639	0.0270428
SMP00293	SMPDB	Oxytetracycline Action Pathway	20	5	0.25	0.000833007	0.00428587		Wikipathways	WP231	TNF alpha Signaling Pathway	93	14	0.151	0.00365062	0.0271343
SMP00728	SMPDB	Lincomycin Action Pathway	20	5	0.25	0.000833007	0.00428587		KEGG	path:hsa05145	Toxoplasmosis - Homo sapiens (human)	113	16	0.142	0.00368487	0.0272381
SMP00253	SMPDB	Amikacin Action Pathway	20	5	0.25	0.000833007	0.00428587		Wikipathways	WP2203	Thymic Stromal LymphoPoietin (TSLP) Signaling Pathway	47	9	0.191	0.00368862	0.0272381
SMP00247	SMPDB	Azithromycin Action Pathway	20	5	0.25	0.000833007	0.00428587		NetPath	Pathway_IL6	IL6	74	12	0.162	0.00371596	0.0273509
SMP00248	SMPDB	Clarithromycin Action Pathway	20	5	0.25	0.000833007	0.00428587		Reactome	R-HSA-3700989	Transcriptional Regulation by TP53	374	39	0.105	0.00378047	0.0277357
SMP00249	SMPDB	Clindamycin Action Pathway	20	5	0.25	0.000833007	0.00428587		Wikipathways	WP2374	Oncostatin M Signaling Pathway	65	11	0.169	0.00383519	0.0280247
SMP00291	SMPDB	Doxycycline Action Pathway	20	5	0.25	0.000833007	0.00428587		PID	nfat_3pathway	Role of Calcineurin-dependent NFAT signaling in lymphocytes	56	10	0.179	0.00384459	0.0280247
SMP00292	SMPDB	Minocycline Action Pathway	20	5	0.25	0.000833007	0.00428587		Wikipathways	WP3996	Ethanol effects on histone modifications	31	7	0.226	0.003893	0.0281065
SMP00727	SMPDB	Methacycline Action Pathway	20	5	0.25	0.000833007	0.00428587		BioCarta	p38mapkpathway	p38 mapk signaling pathway	31	7	0.226	0.003893	0.0281065
SMP00257	SMPDB	Netilmicin Action Pathway	20	5	0.25	0.000833007	0.00428587		Reactome	R-HSA-8866652	Synthesis of active ubiquitin: roles of E1 and E2 enzymes	31	7	0.226	0.003893	0.0281065
SMP00252	SMPDB	Telithromycin Action Pathway	20	5	0.25	0.000833007	0.00428587		Reactome	R-HSA-72706	GTP hydrolysis and joining of the 60S ribosomal subunit	126	17	0.137	0.0039463	0.0284008
SMP00712	SMPDB	Tigecycline Action Pathway	20	5	0.25	0.000833007	0.00428587		EHMN	Pyrimidine metabolism	Pyrimidine metabolism	136	18	0.133	0.00415152	0.0297832
SMP00731	SMPDB	Josamycin Action Pathway	20	5	0.25	0.000833007	0.00428587		Reactome	R-HSA-72649	Translation initiation complex formation	68	11	0.167	0.0043289	0.0304802
SMP00730	SMPDB	Troleandomycin Action Pathway	20	5	0.25	0.000833007	0.00428587		Reactome	R-HSA-72702	Ribosomal scanning and start codon recognition	68	11	0.167	0.0043289	0.0304802
SMP00251	SMPDB	Roxithromycin Action Pathway	20	5	0.25	0.000833007	0.00428587		Reactome	R-HSA-379716	Cytosolic tRNA aminoacylation	24	6	0.25	0.0043428	0.0304802
SMP00726	SMPDB	Rolitetracycline Action Pathway	20	5	0.25	0.000833007	0.00428587		Reactome	R-HSA-180024	DARPP-32 events	25	6	0.25	0.0043428	0.0304802
SMP00295	SMPDB	Lymecycline Action Pathway	20	5	0.25	0.000833007	0.00428587		SMPDB	SMP00650	Doxorubicin Metabolism Pathway	17	5	0.294	0.00430592	0.0304802
SMP00262	SMPDB	Clomocycline Action Pathway	20	5	0.25	0.000833007	0.00428587		Reactome	R-HSA-196299	Beta-catenin phosphorylation cascade	17	5	0.294	0.00430592	0.0304802
SMP00713	SMPDB	Arbekacin Action Pathway	20	5	0.25	0.000833007	0.00428587		BioCarta	actinypathway	y branching of actin filaments	17	5	0.294	0.00430592	0.0304802
R-HSA-2514856	Reactome	The phototransduction cascade	21	5	0.25	0.000833007	0.00428587		KEGG	path:hsa05205	Proteoglycans in cancer - Homo sapiens (human)	201	24	0.119	0.00450543	0.0315241
PWY-6138	HumanCyc	CMP-<i>N</i>-acetylneuraminate biosynthesis I (eukaryotes)	15	4	0.333	0.000880374	0.00438085		HumanCyc	PWY-5686	UMP biosynthesis	2	2	1	0.00454074	0.0316734
SMP00736	SMPDB	Betazole Action Pathway	13	4	0.333	0.000880374	0.00438085		Reactome	R-HSA-73614	Pyrimidine salvage	11	4	0.364	0.00461647	0.0318102
SMP00231	SMPDB	Famotidine Action Pathway	13	4	0.333	0.000880374	0.00438085		SMPDB	SMP00478	Nucleotide Excision Repair	11	4	0.364	0.00461647	0.0318102
SMP00227	SMPDB	Lansoprazole Action Pathway	13	4	0.333	0.000880374	0.00438085		BioCarta	il22bppathway	il22 soluble receptor signaling pathway	11	4	0.364	0.00461647	0.0318102
SMP00232	SMPDB	Cimetidine Action Pathway	13	4	0.333	0.000880374	0.00438085		HumanCyc	PWY-2201	folate transformations	11	4	0.364	0.00461647	0.0318102
SMP00233	SMPDB	Nizatidine Action Pathway	13	4	0.333	0.000880374	0.00438085		Wikipathways	WP2037	Prolactin Signaling Pathway	76	12	0.158	0.00464431	0.031905
SMP00735	SMPDB	Metiamide Action Pathway	13	4	0.333	0.000880374	0.00438085		Reactome	R-HSA-69190	DNA strand elongation	32	7	0.219	0.00469864	0.0320838
SMP00246	SMPDB	Pirenzepine Action Pathway	13	4	0.333	0.000880374	0.00438085		Reactome	R-HSA-352230	Amino acid transport across the plasma membrane	32	7	0.219	0.00469864	0.0320838
SMP00230	SMPDB	Ranitidine Action Pathway	13	4	0.333	0.000880374	0.00438085		Reactome	R-HSA-72662	Activation of the mRNA upon binding of the cap-binding complex and eIFs, and subsequent binding to 43S	69	11	0.164	0.00487184	0.0331666
SMP00225	SMPDB	Esomeprazole Action Pathway	13	4	0.333	0.000880374	0.00438085		KEGG	path:hsa04380	Osteoclast differentiation - Homo sapiens (human)	128	17	0.134	0.00504812	0.0342638
WP2794	Wikipathways	Cytosolic sensors of pathogen-associated DNA	14	4	0.333	0.000880374	0.00438085		Reactome	R-HSA-5693548	Sensing of DNA Double Strand Breaks	6	3	0.5	0.0052346	0.0349025
PWY66-407	HumanCyc	superpathway of conversion of glucose to acetyl CoA and entry into the TCA cycle	36	6	0.2	0.000890385	0.00441748		BioCarta	ifngpathway	ifn gamma signaling pathway	6	3	0.5	0.0052346	0.0349025
R-HSA-70614	Reactome	Amino acid synthesis and interconversion (transamination)	46	7	0.171	0.000899014	0.00442082		INOH	None	IFN gamma signaling	6	3	0.5	0.0052346	0.0349025
Galactose metabolism	EHMN	Galactose metabolism	48	7	0.171	0.000899014	0.00442082		Reactome	R-HSA-6783783	Interleukin-10 signaling	6	3	0.5	0.0052346	0.0349025
R-HSA-73857	Reactome	RNA Polymerase II Transcription	52	7	0.171	0.000899014	0.00442082		INOH	None	IL-10 signaling	6	3	0.5	0.0052346	0.0349025
Methionine and cysteine metabolism	EHMN	Methionine and cysteine metabolism	80	9	0.136	0.000924741	0.00453395		INOH	None	IL-23 signaling	6	3	0.5	0.0052346	0.0349025
R-HSA-2500257	Reactome	Resolution of Sister Chromatid Cohesion	6	3	0.5	0.00108699	0.00458737		Reactome	R-HSA-168164	Toll Like Receptor 3 (TLR3) Cascade	97	14	0.144	0.00536735	0.0349375
R-HSA-68877	Reactome	Mitotic Prometaphase	6	3	0.5	0.00108699	0.00458737		Reactome	R-HSA-2173782	Binding and Uptake of Ligands by Scavenger Receptors	41	8	0.195	0.00538809	0.0349375
R-HSA-69186	Reactome	Lagging Strand Synthesis	6	3	0.5	0.00108699	0.00458737		Reactome	R-HSA-174143	APC/C-mediated degradation of cell cycle proteins	41	8	0.195	0.00538809	0.0349375
R-HSA-69190	Reactome	DNA strand elongation	6	3	0.5	0.00108699	0.00458737		Reactome	R-HSA-453276	Regulation of mitotic cell cycle	41	8	0.195	0.00538809	0.0349375
R-HSA-5617833	Reactome	Cilium Assembly	6	3	0.5	0.00108699	0.00458737		PID	bmppathway	BMP receptor signaling	41	8	0.195	0.00538809	0.0349375
R-HSA-6788656	Reactome	Histidine, lysine, phenylalanine, tyrosine, proline and tryptophan catabolism	91	10	0.125	0.00096606	0.00458737		PID	aurora_b_pathway	Aurora B signaling	41	8	0.195	0.00538809	0.0349375
SMP00721	SMPDB	3-Phosphoglycerate dehydrogenase deficiency	55	8	0.148	0.00102777	0.00458737		INOH	None	Alanine Aspartate Asparagine metabolism	25	6	0.24	0.00539397	0.0349375
SMP00223	SMPDB	Non Ketotic Hyperglycinemia	55	8	0.148	0.00102777	0.00458737		PharmGKB	PA2031	Statin Pathway, Pharmacodynamics	25	6	0.24	0.00539397	0.0349375
SMP00004	SMPDB	Glycine and Serine Metabolism	55	8	0.148	0.00102777	0.00458737		Wikipathways	WP205	IL-7 Signaling Pathway	25	6	0.24	0.00539397	0.0349375
SMP00484	SMPDB	Dimethylglycine Dehydrogenase Deficiency	55	8	0.148	0.00102777	0.00458737		Reactome	R-HSA-5673000	RAF activation	25	6	0.24	0.00539397	0.0349375
SMP00485	SMPDB	Hyperglycinemia, non-ketotic	55	8	0.148	0.00102777	0.00458737		Reactome	R-HSA-5693538	Homology Directed Repair	141	18	0.129	0.00565582	0.0358508
SMP00242	SMPDB	Dimethylglycine Dehydrogenase Deficiency	55	8	0.148	0.00102777	0.00458737		INOH	None	JAK STAT MolecularVariation 2	50	9	0.18	0.00566148	0.0358508
SMP00244	SMPDB	Sarcosinemia	55	8	0.148	0.00102777	0.00458737		KEGG	path:hsa03410	Base excision repair - Homo sapiens (human)	33	7	0.212	0.00562372	0.0358508
SMP00179	SMPDB	Dihydropyrimidine Dehydrogenase Deficiency (DHPD)	55	8	0.148	0.00102777	0.00458737		BioCarta	biopeptidespathway	bioactive peptide induced signaling pathway	33	7	0.212	0.00562372	0.0358508
R-HSA-500753	Reactome	Pyrimidine biosynthesis	22	5	0.238	0.00105932	0.00458737		Reactome	R-HSA-168638	NOD1/2 Signaling Pathway	33	7	0.212	0.00562372	0.0358508
N-Glycan biosynthesis	EHMN	N-Glycan biosynthesis	51	5	0.238	0.00105932	0.00458737		Reactome	R-HSA-389958	Cooperation of Prefoldin and TriC/CCT in actin and tubulin folding	33	7	0.212	0.00562372	0.0358508
SMP00290	SMPDB	Demeclocycline Action Pathway	21	5	0.238	0.00105932	0.00458737		BioCarta	plk3pathway	regulation of cell cycle progression by plk3	18	5	0.278	0.00563581	0.0358508
R-HSA-6811555	Reactome	PI5P Regulates TP53 Acetylation	8	3	0.5	0.00108699	0.00458737		Reactome	R-HSA-6804114	TP53 Regulates Transcription of Genes Involved in G2 Cell Cycle Arrest	18	5	0.278	0.00563581	0.0358508
WP1907	Wikipathways	Semaphorin interactions	6	3	0.5	0.00108699	0.00458737		INOH	None	IL-7 signaling	185	22	0.12	0.00626423	0.0395571
WP2679	Wikipathways	MHC class II antigen presentation	6	3	0.5	0.00108699	0.00458737		Reactome	R-HSA-983169	Class I MHC mediated antigen processing & presentation	324	34	0.105	0.00644182	0.0404057
WP4430	Wikipathways	COPII-mediated vesicle transport	6	3	0.5	0.00108699	0.00458737		Reactome	R-HSA-2168880	Scavenging of heme from plasma	12	4	0.333	0.00655902	0.0404057
R-HSA-9007101	Reactome	Rab regulation of trafficking	6	3	0.5	0.00108699	0.00458737		HumanCyc	PWY-5910	superpathway of geranylgeranyldiphosphate biosynthesis I (via mevalonate)	12	4	0.333	0.00655902	0.0404057
R-HSA-416550	Reactome	Sema4D mediated inhibition of cell attachment and migration	6	3	0.5	0.00108699	0.00458737		Reactome	R-HSA-168253	Host Interactions with Influenza Factors	12	4	0.333	0.00655902	0.0404057
R-HSA-400685	Reactome	Sema4D in semaphorin signaling	6	3	0.5	0.00108699	0.00458737		Reactome	R-HSA-264870	Caspase-mediated cleavage of cytoskeletal proteins	12	4	0.333	0.00655902	0.0404057
R-HSA-373755	Reactome	Semaphorin interactions	6	3	0.5	0.00108699	0.00458737		BioCarta	akapcentrosomepathway	protein kinase a at the centrosome	12	4	0.333	0.00655902	0.0404057
R-HSA-5627123	Reactome	RHO GTPases activate PAKs	6	3	0.5	0.00108699	0.00458737		NetPath	Pathway_IL9	IL9	12	4	0.333	0.00655902	0.0404057
R-HSA-390466	Reactome	Chaperonin-mediated protein folding	6	3	0.5	0.00108699	0.00458737		Reactome	R-HSA-933543	NF-kB activation through FADD/RIP-1 pathway mediated by caspase-8 and -10	12	4	0.333	0.00655902	0.0404057
R-HSA-391251	Reactome	Protein folding	6	3	0.5	0.00108699	0.00458737		Wikipathways	WP2007	Iron metabolism in placenta	12	4	0.333	0.00655902	0.0404057
WP3351	Wikipathways	RHO GTPases activate PAKs	6	3	0.5	0.00108699	0.00458737		Reactome	R-HSA-5673001	RAF/MAP kinase cascade	197	23	0.117	0.00659948	0.0405448
WP1916	Wikipathways	Signaling by PDGF	8	3	0.5	0.00108699	0.00458737		EHMN	Vitamin B9 (folate) metabolism	Vitamin B9 (folate) metabolism	26	6	0.231	0.00661979	0.0405596
WP1918	Wikipathways	Signaling by ROBO receptors	8	3	0.5	0.00108699	0.00458737		Reactome	R-HSA-5653656	Vesicle-mediated transport	620	58	0.094	0.00668781	0.0407561
WP4120	Wikipathways	Signaling by MET	8	3	0.5	0.00108699	0.00458737		Wikipathways	WP400	p38 MAPK Signaling Pathway	34	7	0.206	0.00667857	0.0407561
WP4452	Wikipathways	Signaling by NTRK3 (TRKC)	8	3	0.5	0.00108699	0.00458737		Reactome	R-HSA-983231	Factors involved in megakaryocyte development and platelet production	131	17	0.13	0.00689563	0.0419099
WP3335	Wikipathways	Signaling by FGFR1	8	3	0.5	0.00108699	0.00458737		PID	reg_gr_pathway	Glucocorticoid receptor regulatory network	80	12	0.15	0.00705311	0.0427524
R-HSA-5654736	Reactome	Signaling by FGFR1	8	3	0.5	0.00108699	0.00458737		Reactome	R-HSA-975155	MyD88 dependent cascade initiated on endosome	90	13	0.144	0.00710871	0.0428602
R-HSA-5654743	Reactome	Signaling by FGFR4	8	3	0.5	0.00108699	0.00458737		Reactome	R-HSA-168181	Toll Like Receptor 7/8 (TLR7/8) Cascade	90	13	0.144	0.00710871	0.0428602
R-HSA-983170	Reactome	Antigen Presentation: Folding, assembly and peptide loading of class I MHC	8	3	0.5	0.00108699	0.00458737		Wikipathways	WP384	Apoptosis Modulation by HSP70	19	5	0.263	0.0072309	0.0433663
R-HSA-6806834	Reactome	Signaling by MET	8	3	0.5	0.00108699	0.00458737		KEGG	path:hsa00100	Steroid biosynthesis - Homo sapiens (human)	19	5	0.263	0.0072309	0.0433663
R-HSA-376176	Reactome	Signaling by ROBO receptors	8	3	0.5	0.00108699	0.00458737		Wikipathways	WP364	IL-6 signaling pathway	43	8	0.186	0.00726099	0.0434318
PWY66-420	HumanCyc	carnosine biosynthesis	7	3	0.5	0.00108699	0.00458737		INOH	None	VEGF	188	22	0.118	0.00755384	0.0450646
R-HSA-199977	Reactome	ER to Golgi Anterograde Transport	10	3	0.5	0.00108699	0.00458737		NetPath	Pathway_Alpha6Beta4Integrin	Alpha6Beta4Integrin	71	11	0.155	0.00760344	0.0452415
R-HSA-6811440	Reactome	Retrograde transport at the Trans-Golgi-Network	6	3	0.5	0.00108699	0.00458737		Reactome	R-HSA-937061	TRIF(TICAM1)-mediated TLR4 signaling	101	14	0.139	0.00768105	0.0454646
R-HSA-5621575	Reactome	CD209 (DC-SIGN) signaling	7	3	0.5	0.00108699	0.00458737		Reactome	R-HSA-166166	MyD88-independent TLR4 cascade	101	14	0.139	0.00768105	0.0454646
R-HSA-417957	Reactome	P2Y receptors	6	3	0.5	0.00108699	0.00458737		KEGG	path:hsa05165	Human papillomavirus infection - Homo sapiens (human)	339	35	0.103	0.00774153	0.0457032
R-HSA-168255	Reactome	Influenza Life Cycle	9	3	0.5	0.00108699	0.00458737		Reactome	R-HSA-174178	APC/C:Cdh1 mediated degradation of Cdc20 and other APC/C:Cdh1 targeted proteins in late mitosis/early G1	27	6	0.222	0.00803564	0.0473164
R-HSA-168254	Reactome	Influenza Infection	9	3	0.5	0.00108699	0.00458737		KEGG	path:hsa05161	Hepatitis B - Homo sapiens (human)	144	18	0.125	0.00813319	0.0477667
WP1861	Wikipathways	mRNA Capping	6	3	0.5	0.00108699	0.00458737		Reactome	R-HSA-8951664	Neddylation	235	26	0.111	0.00821215	0.0481058
WP2757	Wikipathways	Mitotic Metaphase and Anaphase	6	3	0.5	0.00108699	0.00458737		PID	ajdiss_2pathway	Posttranslational regulation of adherens junction stability and dissassembly	53	9	0.17	0.0083637	0.0483686
WP2652	Wikipathways	Mitotic Prometaphase	6	3	0.5	0.00108699	0.00458737		Wikipathways	WP2332	Interleukin-11 Signaling Pathway	44	8	0.182	0.00836343	0.0483686
WP2772	Wikipathways	S Phase	6	3	0.5	0.00108699	0.00458737		Reactome	R-HSA-69231	Cyclin D associated events in G1	44	8	0.182	0.00836343	0.0483686
WP3498	Wikipathways	Assembly of the primary cilium	6	3	0.5	0.00108699	0.00458737		Reactome	R-HSA-69236	G1 Phase	44	8	0.182	0.00836343	0.0483686
WP4124	Wikipathways	Cilium Assembly	6	3	0.5	0.00108699	0.00458737		PID	integrin3_pathway	Beta3 integrin cell surface interactions	44	8	0.182	0.00836343	0.0483686
R-HSA-72086	Reactome	mRNA Capping	7	3	0.5	0.00108699	0.00458737		KEGG	path:hsa04115	p53 signaling pathway - Homo sapiens (human)	72	11	0.153	0.00844383	0.0485841
R-HSA-73864	Reactome	RNA Polymerase I Transcription	8	3	0.5	0.00108699	0.00458737		Reactome	R-HSA-8854518	AURKA Activation by TPX2	72	11	0.153	0.00844383	0.0485841
WP2683	Wikipathways	Influenza Life Cycle	9	3	0.5	0.00108699	0.00458737		KEGG	path:hsa05170	Human immunodeficiency virus 1 infection - Homo sapiens (human)	212	24	0.113	0.00867269	0.0495761
WP3953	Wikipathways	mRNA, protein, and metabolite inducation pathway by cyclosporin A	13	4	0.308	0.00123329	0.00506376		Reactome	R-HSA-442720	CREB phosphorylation through the activation of Adenylate Cyclase	7	3	0.429	0.00870369	0.0495761
R-HSA-1852241	Reactome	Organelle biogenesis and maintenance	14	4	0.308	0.00123329	0.00506376		BioCarta	cdc25pathway	cdc25 and chk1 regulatory pathway in response to dna damage	7	3	0.429	0.00870369	0.0495761
WP3558	Wikipathways	Beta-catenin independent WNT signaling	16	4	0.308	0.00123329	0.00506376		BioCarta	tsp1pathway	tsp-1 induced apoptosis in microvascular endothelial cell	7	3	0.429	0.00870369	0.0495761
SMP00649	SMPDB	Lamivudine Metabolism Pathway	13	4	0.308	0.00123329	0.00506376		Reactome	R-HSA-72689	Formation of a pool of free 40S subunits	115	15	0.133	0.00878702	0.0497471
WP4061	Wikipathways	Import of palmitoyl-CoA into the mitochondrial matrix	13	4	0.308	0.00123329	0.00506376		BioCarta	rbpathway	rb tumor suppressor/checkpoint signaling in response to dna damage	13	4	0.308	0.0089751	0.0497471
R-HSA-1638074	Reactome	Keratan sulfate/keratin metabolism	18	4	0.308	0.00123329	0.00506376		SMPDB	SMP00432	Methotrexate Action Pathway	13	4	0.308	0.0089751	0.0497471
R-HSA-727802	Reactome	Transport of nucleotide sugars	13	4	0.308	0.00123329	0.00506376		SMPDB	SMP00724	Folate malabsorption, hereditary	13	4	0.308	0.0089751	0.0497471
R-HSA-4086398	Reactome	Ca2+ pathway	16	4	0.308	0.00123329	0.00506376		SMPDB	SMP00543	Methylenetetrahydrofolate Reductase Deficiency (MTHFRD)	13	4	0.308	0.0089751	0.0497471
SMP00226	SMPDB	Omeprazole Action Pathway	14	4	0.308	0.00123329	0.00506376		SMPDB	SMP00053	Folate Metabolism	13	4	0.308	0.0089751	0.0497471
SMP00229	SMPDB	Rabeprazole Action Pathway	14	4	0.308	0.00123329	0.00506376		BioCarta	extrinsicpathway	extrinsic prothrombin activation pathway	13	4	0.308	0.0089751	0.0497471
SMP00228	SMPDB	Pantoprazole Action Pathway	14	4	0.308	0.00123329	0.00506376		BioCarta	ahsppathway	hemoglobins chaperone	13	4	0.308	0.0089751	0.0497471
TCA cycle	EHMN	TCA cycle	36	6	0.188	0.0012741	0.00520572		BioCarta	il6pathway	il 6 signaling pathway	13	4	0.308	0.0089751	0.0497471
WP3564	Wikipathways	Amino acid synthesis and interconversion (transamination)	40	6	0.188	0.0012741	0.00520572		Wikipathways	WP2436	Dopamine metabolism	13	4	0.308	0.0089751	0.0497471
PWY66-398	HumanCyc	TCA cycle	23	5	0.227	0.00132827	0.00538742		Wikipathways	WP186	Homologous recombination	13	4	0.308	0.0089751	0.0497471
WP4050	Wikipathways	Pentose phosphate pathway	31	5	0.227	0.00132827	0.00538742		Reactome	R-HSA-2408557	Selenocysteine synthesis	104	14	0.136	0.00910272	0.0502805
WP2824	Wikipathways	Detoxification of Reactive Oxygen Species	26	5	0.227	0.00132827	0.00538742		PID	smad2_3pathway	Regulation of cytoplasmic and nuclear SMAD2/3 signaling	20	5	0.25	0.0091157	0.0502805
PWY-841	HumanCyc	purine nucleotides <i>de novo</i> biosynthesis	37	6	0.182	0.00150793	0.00610126		Reactome	R-HSA-176408	Regulation of APC/C activators between G1/S and early anaphase	36	7	0.194	0.00921906	0.0507272
R-HSA-389977	Reactome	Post-chaperonin tubulin folding pathway	2	2	1	0.00153349	0.0061747		KEGG	path:hsa03460	Fanconi anemia pathway - Homo sapiens (human)	54	9	0.167	0.00945279	0.0518873
PWY-6012-1	HumanCyc	acyl carrier protein metabolism	2	2	1	0.00153349	0.0061747		KEGG	path:hsa03050	Proteasome - Homo sapiens (human)	45	8	0.178	0.00958656	0.052368
R-HSA-200425	Reactome	Import of palmitoyl-CoA into the mitochondrial matrix	14	4	0.286	0.00167457	0.00666229		PID	ilk_pathway	Integrin-linked kinase signaling	45	8	0.178	0.00958656	0.052368
R-HSA-3858494	Reactome	Beta-catenin independent WNT signaling	17	4	0.286	0.00167457	0.00666229		BioCarta	her2pathway	role of erbb2 in signal transduction and oncology	28	6	0.214	0.00965669	0.0526243
R-HSA-5661270	Reactome	Catabolism of glucuronate to xylulose-5-phosphate	16	4	0.286	0.00167457	0.00666229
R-HSA-73929	Reactome	Base-Excision Repair, AP Site Formation	14	4	0.286	0.00167457	0.00666229
WP3399	Wikipathways	Base-Excision Repair, AP Site Formation	14	4	0.286	0.00167457	0.00666229
R-HSA-5663220	Reactome	RHO GTPases Activate Formins	7	3	0.429	0.00184779	0.00675497
path:hsa05230	KEGG	Central carbon metabolism in cancer - Homo sapiens (human)	37	6	0.176	0.00177311	0.00675497
PWY-5172	HumanCyc	acetyl-CoA biosynthesis from citrate	7	3	0.429	0.00184779	0.00675497
R-HSA-5358346	Reactome	Hedgehog ligand biogenesis	7	3	0.429	0.00184779	0.00675497
R-HSA-6804758	Reactome	Regulation of TP53 Activity through Acetylation	9	3	0.429	0.00184779	0.00675497
WP3379	Wikipathways	RHO GTPases Activate Formins	7	3	0.429	0.00184779	0.00675497
WP4437	Wikipathways	Signaling by PTK6	7	3	0.429	0.00184779	0.00675497
WP2748	Wikipathways	Energy dependent regulation of mTOR by LKB1-AMPK	7	3	0.429	0.00184779	0.00675497
R-HSA-380972	Reactome	Energy dependent regulation of mTOR by LKB1-AMPK	7	3	0.429	0.00184779	0.00675497
R-HSA-1445148	Reactome	Translocation of GLUT4 to the plasma membrane	7	3	0.429	0.00184779	0.00675497
R-HSA-170834	Reactome	Signaling by TGF-beta Receptor Complex	7	3	0.429	0.00184779	0.00675497
R-HSA-9006936	Reactome	Signaling by TGF-beta family members	7	3	0.429	0.00184779	0.00675497
R-HSA-8848021	Reactome	Signaling by PTK6	7	3	0.429	0.00184779	0.00675497
R-HSA-9006927	Reactome	Signaling by Non-Receptor Tyrosine Kinases	7	3	0.429	0.00184779	0.00675497
WP2777	Wikipathways	Translocation of SLC2A4 (GLUT4) to the plasma membrane	7	3	0.429	0.00184779	0.00675497
WP3334	Wikipathways	Signaling by FGFR4	9	3	0.429	0.00184779	0.00675497
WP3309	Wikipathways	EPH-Ephrin signaling	9	3	0.429	0.00184779	0.00675497
WP1799	Wikipathways	Costimulation by the CD28 family	9	3	0.429	0.00184779	0.00675497
R-HSA-388841	Reactome	Costimulation by the CD28 family	9	3	0.429	0.00184779	0.00675497
R-HSA-177929	Reactome	Signaling by EGFR	9	3	0.429	0.00184779	0.00675497
WP1843	Wikipathways	L1CAM interactions	9	3	0.429	0.00184779	0.00675497
R-HSA-373760	Reactome	L1CAM interactions	9	3	0.429	0.00184779	0.00675497
WP3348	Wikipathways	Macroautophagy	11	3	0.429	0.00184779	0.00675497
R-HSA-8878159	Reactome	Transcriptional regulation by RUNX3	7	3	0.429	0.00184779	0.00675497
R-HSA-418038	Reactome	Nucleotide-like (purinergic) receptors	7	3	0.429	0.00184779	0.00675497
PWY66-422	HumanCyc	D-galactose degradation V (Leloir pathway)	11	3	0.429	0.00184779	0.00675497
R-HSA-5654738	Reactome	Signaling by FGFR2	9	3	0.429	0.00184779	0.00675497
R-HSA-8955332	Reactome	Carboxyterminal post-translational modifications of tubulin	9	3	0.429	0.00184779	0.00675497
P121-PWY	HumanCyc	adenine and adenosine salvage I	7	3	0.429	0.00184779	0.00675497
PWY-6620	HumanCyc	guanine and guanosine salvage	7	3	0.429	0.00184779	0.00675497
WP3401	Wikipathways	Hedgehog ligand biogenesis	7	3	0.429	0.00184779	0.00675497
WP3816	Wikipathways	Regulation of TP53 Activity through Acetylation	9	3	0.429	0.00184779	0.00675497
WP4107	Wikipathways	Transcriptional regulation by RUNX3	7	3	0.429	0.00184779	0.00675497
R-HSA-480985	Reactome	Synthesis of dolichyl-phosphate-glucose	7	3	0.429	0.00184779	0.00675497
PWY-6558	HumanCyc	heparan sulfate biosynthesis (late stages)	8	3	0.429	0.00184779	0.00675497
WP2659	Wikipathways	Deadenylation-dependent mRNA decay	9	3	0.429	0.00184779	0.00675497
PWY-6481	HumanCyc	L-dopachrome biosynthesis	8	3	0.429	0.00184779	0.00675497
None	INOH	Propanoate metabolism	26	5	0.208	0.00201284	0.0073262
WP78	Wikipathways	TCA Cycle (aka Krebs or citric acid cycle)	24	5	0.208	0.00201284	0.0073262
None	INOH	Valine Leucine Isoleucine degradation	40	6	0.171	0.00207228	0.00752612
WP3354	Wikipathways	C-type lectin receptors (CLRs)	23	4	0.267	0.00221476	0.0080261
R-HSA-425393	Reactome	Transport of inorganic cations/anions and amino acids/oligopeptides	56	7	0.146	0.00234368	0.00847486
R-HSA-8953854	Reactome	Metabolism of RNA	72	6	0.167	0.00240813	0.00868906
R-HSA-74160	Reactome	Gene expression (Transcription)	66	7	0.143	0.00264675	0.00952945
R-HSA-69275	Reactome	G2/M Transition	8	3	0.375	0.002872	0.0096137
R-HSA-453274	Reactome	Mitotic G2-G2/M phases	8	3	0.375	0.002872	0.0096137
R-HSA-68952	Reactome	DNA replication initiation	8	3	0.375	0.002872	0.0096137
R-HSA-174430	Reactome	Telomere C-strand synthesis initiation	9	3	0.375	0.002872	0.0096137
R-HSA-199220	Reactome	Vitamin B5 (pantothenate) metabolism	17	4	0.25	0.00286423	0.0096137
WP3579	Wikipathways	Surfactant metabolism	17	4	0.25	0.00286423	0.0096137
SMP00640	SMPDB	Acetaminophen Metabolism Pathway	16	4	0.25	0.00286423	0.0096137
SMP00350	SMPDB	Pyruvate Carboxylase Deficiency	17	4	0.25	0.00286423	0.0096137
SMP00352	SMPDB	Primary Hyperoxaluria Type I	17	4	0.25	0.00286423	0.0096137
SMP00313	SMPDB	Lactic Acidemia	17	4	0.25	0.00286423	0.0096137
SMP00055	SMPDB	Alanine Metabolism	17	4	0.25	0.00286423	0.0096137
PWY-7228	HumanCyc	guanosine nucleotides <i>de novo</i> biosynthesis	17	4	0.25	0.00286423	0.0096137
R-HSA-1855183	Reactome	Synthesis of IP2, IP, and Ins in the cytosol	18	4	0.25	0.00286423	0.0096137
R-HSA-3371556	Reactome	Cellular response to heat stress	9	3	0.375	0.002872	0.0096137
WP1859	Wikipathways	Mitotic G2-G2-M phases	8	3	0.375	0.002872	0.0096137
R-HSA-3928662	Reactome	EPHB-mediated forward signaling	9	3	0.375	0.002872	0.0096137
R-HSA-2682334	Reactome	EPH-Ephrin signaling	9	3	0.375	0.002872	0.0096137
R-HSA-165159	Reactome	mTOR signalling	9	3	0.375	0.002872	0.0096137
WP4431	Wikipathways	Integrin alphaIIb beta3 signaling	11	3	0.375	0.002872	0.0096137
R-HSA-1227986	Reactome	Signaling by ERBB2	12	3	0.375	0.002872	0.0096137
WP2780	Wikipathways	Signaling by ERBB2	12	3	0.375	0.002872	0.0096137
R-HSA-1660514	Reactome	Synthesis of PIPs at the Golgi membrane	15	3	0.375	0.002872	0.0096137
R-HSA-1660499	Reactome	Synthesis of PIPs at the plasma membrane	17	3	0.375	0.002872	0.0096137
PROPIONMET-PWY	HumanCyc	propionyl-CoA degradation	9	3	0.375	0.002872	0.0096137
PWY-5661-1	HumanCyc	GDP-glucose biosynthesis II	11	3	0.375	0.002872	0.0096137
PWY-7193	HumanCyc	pyrimidine ribonucleosides salvage I	9	3	0.375	0.002872	0.0096137
WP3828	Wikipathways	rRNA modification in the nucleus and cytosol	8	3	0.375	0.002872	0.0096137
WP3395	Wikipathways	Cellular response to heat stress	9	3	0.375	0.002872	0.0096137
UDPNACETYLGALSYN-PWY	HumanCyc	UDP-<i>N</i>-acetyl-D-glucosamine biosynthesis II	11	3	0.375	0.002872	0.0096137
WP4126	Wikipathways	Galactose catabolism	10	3	0.375	0.002872	0.0096137
R-HSA-174414	Reactome	Processive synthesis on the C-strand of the telomere	9	3	0.375	0.002872	0.0096137
R-HSA-429958	Reactome	mRNA decay by 3, to 5, exoribonuclease	10	3	0.375	0.002872	0.0096137
R-HSA-429914	Reactome	Deadenylation-dependent mRNA decay	11	3	0.375	0.002872	0.0096137
Glycosphingolipid biosynthesis - neolactoseries	EHMN	Glycosphingolipid biosynthesis - neolactoseries	48	3	0.375	0.002872	0.0096137
SMP00335	SMPDB	Intracellular Signalling Through Histamine H2 Receptor and Histamine	8	3	0.375	0.002872	0.0096137
R-HSA-70171	Reactome	Glycolysis	32	5	0.192	0.002925	0.00975195
WP2741	Wikipathways	Inositol phosphate metabolism	41	5	0.192	0.002925	0.00975195
WP3556	Wikipathways	Branched-chain amino acid catabolism	46	6	0.158	0.00320093	0.0106506
R-HSA-1483249	Reactome	Inositol phosphate metabolism	43	5	0.185	0.00347864	0.0115286
R-HSA-71403	Reactome	Citric acid cycle (TCA cycle)	30	5	0.185	0.00347864	0.0115286
R-HSA-68886	Reactome	M Phase	18	4	0.235	0.00363304	0.0119689
R-HSA-2514859	Reactome	Inactivation, recovery and regulation of the phototransduction cascade	18	4	0.235	0.00363304	0.0119689
R-HSA-199991	Reactome	Membrane Trafficking	30	4	0.235	0.00363304	0.0119689
None	INOH	Alanine Aspartate Asparagine metabolism	45	6	0.154	0.00366355	0.0120219
R-HSA-212436	Reactome	Generic Transcription Pathway	49	6	0.154	0.00366355	0.0120219
None	INOH	Glycine Serine metabolism	68	7	0.135	0.00373908	0.0122217
path:hsa00520	KEGG	Amino sugar and nucleotide sugar metabolism - Homo sapiens (human)	108	7	0.135	0.00373908	0.0122217
R-HSA-8963896	Reactome	HDL assembly	10	3	0.333	0.00418514	0.0129484
R-HSA-8963898	Reactome	Plasma lipoprotein assembly	11	3	0.333	0.00418514	0.0129484
R-HSA-8856688	Reactome	Golgi-to-ER retrograde transport	10	3	0.333	0.00418514	0.0129484
R-HSA-68962	Reactome	Activation of the pre-replicative complex	3	2	0.667	0.00448184	0.0129484
R-HSA-69002	Reactome	DNA Replication Pre-Initiation	3	2	0.667	0.00448184	0.0129484
R-HSA-68874	Reactome	M/G1 Transition	3	2	0.667	0.00448184	0.0129484
R-HSA-390450	Reactome	Folding of actin by CCT/TriC	3	2	0.667	0.00448184	0.0129484
R-HSA-156902	Reactome	Peptide chain elongation	25	2	0.667	0.00448184	0.0129484
R-HSA-156842	Reactome	Eukaryotic Translation Elongation	25	2	0.667	0.00448184	0.0129484
R-HSA-5419276	Reactome	Mitochondrial translation termination	25	2	0.667	0.00448184	0.0129484
R-HSA-5389840	Reactome	Mitochondrial translation elongation	26	2	0.667	0.00448184	0.0129484
R-HSA-72706	Reactome	GTP hydrolysis and joining of the 60S ribosomal subunit	4	2	0.667	0.00448184	0.0129484
R-HSA-75105	Reactome	Fatty acyl-CoA biosynthesis	42	5	0.179	0.00410388	0.0129484
WP4114	Wikipathways	Fatty acyl-CoA biosynthesis	42	5	0.179	0.00410388	0.0129484
R-HSA-5693606	Reactome	DNA Double Strand Break Response	9	3	0.333	0.00418514	0.0129484
WP1873	Wikipathways	Signaling by NTRK1 (TRKA)	11	3	0.333	0.00418514	0.0129484
R-HSA-354192	Reactome	Integrin alphaIIb beta3 signaling	12	3	0.333	0.00418514	0.0129484
R-HSA-9006921	Reactome	Integrin signaling	12	3	0.333	0.00418514	0.0129484
R-HSA-2029482	Reactome	Regulation of actin dynamics for phagocytic cup formation	12	3	0.333	0.00418514	0.0129484
R-HSA-186797	Reactome	Signaling by PDGF	13	3	0.333	0.00418514	0.0129484
R-HSA-187037	Reactome	Signaling by NTRK1 (TRKA)	11	3	0.333	0.00418514	0.0129484
R-HSA-70370	Reactome	Galactose catabolism	10	3	0.333	0.00418514	0.0129484
SMP00433	SMPDB	Irinotecan Action Pathway	12	3	0.333	0.00418514	0.0129484
SMP00600	SMPDB	Irinotecan Metabolism Pathway	12	3	0.333	0.00418514	0.0129484
WP3543	Wikipathways	DNA Double Strand Break Response	14	3	0.333	0.00418514	0.0129484
WP521	Wikipathways	Amino acid conjugation of benzoic acid	9	3	0.333	0.00418514	0.0129484
PWY-6564	HumanCyc	heparan sulfate biosynthesis	10	3	0.333	0.00418514	0.0129484
R-HSA-173599	Reactome	Formation of the active cofactor, UDP-glucuronate	10	3	0.333	0.00418514	0.0129484
WP1889	Wikipathways	Processing of Capped Intron-Containing Pre-mRNA	3	2	0.667	0.00448184	0.0129484
WP2785	Wikipathways	M-G1 Transition	3	2	0.667	0.00448184	0.0129484
WP4461	Wikipathways	DNA Replication Pre-Initiation	3	2	0.667	0.00448184	0.0129484
R-HSA-6782135	Reactome	Dual incision in TC-NER	3	2	0.667	0.00448184	0.0129484
R-HSA-1295596	Reactome	Spry regulation of FGF signaling	3	2	0.667	0.00448184	0.0129484
R-HSA-6814122	Reactome	Cooperation of PDCL (PhLP1) and TRiC/CCT in G-protein beta folding	3	2	0.667	0.00448184	0.0129484
WP3575	Wikipathways	Endosomal Sorting Complex Required For Transport (ESCRT)	4	2	0.667	0.00448184	0.0129484
R-HSA-917729	Reactome	Endosomal Sorting Complex Required For Transport (ESCRT)	4	2	0.667	0.00448184	0.0129484
R-HSA-159236	Reactome	Transport of Mature mRNA derived from an Intron-Containing Transcript	4	2	0.667	0.00448184	0.0129484
R-HSA-72202	Reactome	Transport of Mature Transcript to Cytoplasm	4	2	0.667	0.00448184	0.0129484
R-HSA-72203	Reactome	Processing of Capped Intron-Containing Pre-mRNA	4	2	0.667	0.00448184	0.0129484
WP3376	Wikipathways	RHO GTPases activate CIT	3	2	0.667	0.00448184	0.0129484
R-HSA-162658	Reactome	Golgi Cisternae Pericentriolar Stack Reorganization	3	2	0.667	0.00448184	0.0129484
R-HSA-376172	Reactome	DSCAM interactions	3	2	0.667	0.00448184	0.0129484
R-HSA-2562597	Reactome	Optineurin and Myosin Phosphatase Negatively Regulate PLK1	3	2	0.667	0.00448184	0.0129484
WP3388	Wikipathways	RHO GTPases Activate WASPs and WAVEs	5	2	0.667	0.00448184	0.0129484
R-HSA-5663213	Reactome	RHO GTPases Activate WASPs and WAVEs	5	2	0.667	0.00448184	0.0129484
WP694	Wikipathways	Arylamine metabolism	4	2	0.667	0.00448184	0.0129484
WP1865	Wikipathways	Myogenesis	3	2	0.667	0.00448184	0.0129484
R-HSA-375170	Reactome	CDO in myogenesis	3	2	0.667	0.00448184	0.0129484
R-HSA-525793	Reactome	Myogenesis	3	2	0.667	0.00448184	0.0129484
R-HSA-2173791	Reactome	TGF-beta receptor signaling in EMT (epithelial to mesenchymal transition)	3	2	0.667	0.00448184	0.0129484
R-HSA-399954	Reactome	Sema3A PAK dependent Axon repulsion	3	2	0.667	0.00448184	0.0129484
R-HSA-5625900	Reactome	RHO GTPases activate CIT	3	2	0.667	0.00448184	0.0129484
R-HSA-392170	Reactome	ADP signalling through P2Y purinoceptor 12	3	2	0.667	0.00448184	0.0129484
WP1917	Wikipathways	Signaling by Rho GTPases	3	2	0.667	0.00448184	0.0129484
R-HSA-2132295	Reactome	MHC class II antigen presentation	3	2	0.667	0.00448184	0.0129484
R-HSA-165054	Reactome	Rev-mediated nuclear export of HIV RNA	3	2	0.667	0.00448184	0.0129484
R-HSA-177243	Reactome	Interactions of Rev with host cellular proteins	3	2	0.667	0.00448184	0.0129484
R-HSA-168333	Reactome	NEP/NS2 Interacts with the Cellular Export Machinery	3	2	0.667	0.00448184	0.0129484
R-HSA-168274	Reactome	Export of Viral Ribonucleoproteins from Nucleus	3	2	0.667	0.00448184	0.0129484
R-HSA-194840	Reactome	Rho GTPase cycle	3	2	0.667	0.00448184	0.0129484
cdc42_reg_pathway	PID	Regulation of CDC42 activity	3	2	0.667	0.00448184	0.0129484
rac1_reg_pathway	PID	Regulation of RAC1 activity	3	2	0.667	0.00448184	0.0129484
fak_pathway	PID	Signaling events mediated by focal adhesion kinase	3	2	0.667	0.00448184	0.0129484
rhoa_reg_pathway	PID	Regulation of RhoA activity	3	2	0.667	0.00448184	0.0129484
WP1811	Wikipathways	Eukaryotic Translation Elongation	3	2	0.667	0.00448184	0.0129484
PWY-6567	HumanCyc	chondroitin sulfate biosynthesis (late stages)	5	2	0.667	0.00448184	0.0129484
R-HSA-433692	Reactome	Proton-coupled monocarboxylate transport	5	2	0.667	0.00448184	0.0129484
WP404	Wikipathways	Nucleotide Metabolism	18	4	0.222	0.00453093	0.0129778
Vitamin B5 - CoA biosynthesis from pantothenate	EHMN	Vitamin B5 - CoA biosynthesis from pantothenate	21	4	0.222	0.00453093	0.0129778
R-HSA-4085001	Reactome	Sialic acid metabolism	27	4	0.222	0.00453093	0.0129778
WP3363	Wikipathways	Sialic acid metabolism	27	4	0.222	0.00453093	0.0129778
SMP00452	SMPDB	Threonine and 2-Oxobutanoate Degradation	19	4	0.222	0.00453093	0.0129778
R-HSA-2262752	Reactome	Cellular responses to stress	48	6	0.146	0.00473558	0.0135407
R-HSA-2408508	Reactome	Metabolism of ingested SeMet, Sec, MeSec into H2Se	32	5	0.172	0.0048056	0.0137173
WP3574	Wikipathways	Sulfur amino acid metabolism	67	7	0.127	0.00514515	0.0146365
path:hsa00360	KEGG	Phenylalanine metabolism - Homo sapiens (human)	72	7	0.127	0.00514515	0.0146365
R-HSA-70895	Reactome	Branched-chain amino acid catabolism	47	6	0.143	0.00535081	0.015144
Porphyrin metabolism	EHMN	Porphyrin metabolism	48	6	0.143	0.00535081	0.015144
R-HSA-425374	Reactome	Amino acid and oligopeptide SLC transporters	50	6	0.143	0.00535081	0.015144
Glycine, serine, alanine and threonine metabolism	EHMN	Glycine, serine, alanine and threonine metabolism	88	8	0.114	0.00551386	0.015579
None	INOH	Lysine degradation	36	5	0.167	0.00558864	0.0156313
R-HSA-72766	Reactome	Translation	78	5	0.167	0.00558864	0.0156313
SMP00462	SMPDB	Inositol Phosphate Metabolism	23	4	0.211	0.00556723	0.0156313
path:hsa00010	KEGG	Glycolysis / Gluconeogenesis - Homo sapiens (human)	31	4	0.211	0.00556723	0.0156313
SMP00027	SMPDB	Pantothenate and CoA Biosynthesis	21	4	0.211	0.00556723	0.0156313
Butanoate metabolism	EHMN	Butanoate metabolism	36	5	0.167	0.00558864	0.0156313
R-HSA-5633007	Reactome	Regulation of TP53 Activity	13	3	0.3	0.00580857	0.0158217
WP1903	Wikipathways	Response to elevated platelet cytosolic Ca2+	11	3	0.3	0.00580857	0.0158217
R-HSA-166520	Reactome	Signaling by NTRKs	12	3	0.3	0.00580857	0.0158217
R-HSA-74752	Reactome	Signaling by Insulin receptor	13	3	0.3	0.00580857	0.0158217
WP4065	Wikipathways	Clathrin-mediated endocytosis	15	3	0.3	0.00580857	0.0158217
R-HSA-422475	Reactome	Axon guidance	15	3	0.3	0.00580857	0.0158217
WP3338	Wikipathways	Signaling by FGFR2	15	3	0.3	0.00580857	0.0158217
R-HSA-8856828	Reactome	Clathrin-mediated endocytosis	16	3	0.3	0.00580857	0.0158217
R-HSA-70221	Reactome	Glycogen breakdown (glycogenolysis)	12	3	0.3	0.00580857	0.0158217
PWY0-1264	HumanCyc	biotin-carboxyl carrier protein assembly	11	3	0.3	0.00580857	0.0158217
R-HSA-1912422	Reactome	Pre-NOTCH Expression and Processing	10	3	0.3	0.00580857	0.0158217
WP692	Wikipathways	Sulfation Biotransformation Reaction	10	3	0.3	0.00580857	0.0158217
PWY-7224	HumanCyc	purine deoxyribonucleosides salvage	11	3	0.3	0.00580857	0.0158217
R-HSA-74751	Reactome	Insulin receptor signalling cascade	12	3	0.3	0.00580857	0.0158217
PWY-5451	HumanCyc	acetone degradation I (to methylglyoxal)	11	3	0.3	0.00580857	0.0158217
PENTOSE-P-PWY	HumanCyc	pentose phosphate pathway	16	3	0.3	0.00580857	0.0158217
WP3602	Wikipathways	Human metabolism overview	113	8	0.113	0.00601382	0.0163541
SMP00327	SMPDB	Phenytoin (Antiarrhythmic) Action Pathway	21	4	0.2	0.00675078	0.0182688
WP1946	Wikipathways	Cori Cycle	24	4	0.2	0.00675078	0.0182688
path:hsa04918	KEGG	Thyroid hormone synthesis - Homo sapiens (human)	21	4	0.2	0.00675078	0.0182688
R-HSA-196849	Reactome	Metabolism of water-soluble vitamins and cofactors	122	9	0.102	0.00689836	0.0186379
WP1835	Wikipathways	Interferon alpha-beta signaling	4	2	0.5	0.00873324	0.0186645
WP1858	Wikipathways	Mitotic G1-G1-S phases	4	2	0.5	0.00873324	0.0186645
R-HSA-453279	Reactome	Mitotic G1-G1/S phases	4	2	0.5	0.00873324	0.0186645
R-HSA-69206	Reactome	G1/S Transition	4	2	0.5	0.00873324	0.0186645
R-HSA-389513	Reactome	CTLA4 inhibitory signaling	4	2	0.5	0.00873324	0.0186645
R-HSA-5693548	Reactome	Sensing of DNA Double Strand Breaks	4	2	0.5	0.00873324	0.0186645
R-HSA-69231	Reactome	Cyclin D associated events in G1	4	2	0.5	0.00873324	0.0186645
R-HSA-69236	Reactome	G1 Phase	4	2	0.5	0.00873324	0.0186645
R-HSA-68882	Reactome	Mitotic Anaphase	4	2	0.5	0.00873324	0.0186645
R-HSA-2555396	Reactome	Mitotic Metaphase and Anaphase	4	2	0.5	0.00873324	0.0186645
R-HSA-6811434	Reactome	COPI-dependent Golgi-to-ER retrograde traffic	4	2	0.5	0.00873324	0.0186645
R-HSA-5620920	Reactome	Cargo trafficking to the periciliary membrane	4	2	0.5	0.00873324	0.0186645
R-HSA-69183	Reactome	Processive synthesis on the lagging strand	4	2	0.5	0.00873324	0.0186645
WP1937	Wikipathways	Transport of vitamins, nucleosides, and related molecules	60	7	0.119	0.00759783	0.0186645
R-HSA-76009	Reactome	Platelet Aggregation (Plug Formation)	14	3	0.273	0.00775984	0.0186645
WP1910	Wikipathways	Signaling by EGFR	14	3	0.273	0.00775984	0.0186645
R-HSA-2672351	Reactome	Stimuli-sensing channels	13	3	0.273	0.00775984	0.0186645
Lipoate metabolism	EHMN	Lipoate metabolism	12	3	0.273	0.00775984	0.0186645
R-HSA-157118	Reactome	Signaling by NOTCH	11	3	0.273	0.00775984	0.0186645
PWY-6609	HumanCyc	adenine and adenosine salvage III	12	3	0.273	0.00775984	0.0186645
WP2786	Wikipathways	Pre-NOTCH Expression and Processing	12	3	0.273	0.00775984	0.0186645
R-HSA-975578	Reactome	Reactions specific to the complex N-glycan synthesis pathway	19	3	0.273	0.00775984	0.0186645
PWY-6608	HumanCyc	guanosine nucleotides degradation	12	3	0.273	0.00775984	0.0186645
WP3925	Wikipathways	Amino Acid metabolism	108	9	0.1	0.00798321	0.0186645
WP4111	Wikipathways	Phase II - Conjugation of compounds	151	11	0.089	0.00802235	0.0186645
WP661	Wikipathways	Glucose Homeostasis	21	4	0.19	0.00808995	0.0186645
path:hsa04922	KEGG	Glucagon signaling pathway - Homo sapiens (human)	26	4	0.19	0.00808995	0.0186645
WP1857	Wikipathways	Metabolism of water-soluble vitamins and cofactors	79	7	0.117	0.0083273	0.0186645
R-HSA-8953897	Reactome	Cellular responses to external stimuli	57	6	0.13	0.0084079	0.0186645
WP1936	Wikipathways	Transport of inorganic cations-anions and amino acids-oligopeptides	58	5	0.152	0.00847305	0.0186645
R-HSA-73817	Reactome	Purine ribonucleoside monophosphate biosynthesis	37	5	0.152	0.00847305	0.0186645
Urea cycle and metabolism of arginine, proline, glutamate, aspartate and asparagine	EHMN	Urea cycle and metabolism of arginine, proline, glutamate, aspartate and asparagine	125	9	0.099	0.00857231	0.0186645
WP1845	Wikipathways	MAPK targets- Nuclear events mediated by MAP kinases	4	2	0.5	0.00873324	0.0186645
WP1836	Wikipathways	Interferon gamma signaling	4	2	0.5	0.00873324	0.0186645
WP3332	Wikipathways	RAF-independent MAPK1-3 activation	4	2	0.5	0.00873324	0.0186645
SMP00419	SMPDB	Tenofovir Action Pathway	4	2	0.5	0.00873324	0.0186645
SMP00418	SMPDB	Adefovir Dipivoxil Action Pathway	4	2	0.5	0.00873324	0.0186645
R-HSA-1268020	Reactome	Mitochondrial protein import	4	2	0.5	0.00873324	0.0186645
R-HSA-445355	Reactome	Smooth Muscle Contraction	4	2	0.5	0.00873324	0.0186645
R-HSA-390522	Reactome	Striated Muscle Contraction	4	2	0.5	0.00873324	0.0186645
R-HSA-5693554	Reactome	Resolution of D-loop Structures through Synthesis-Dependent Strand Annealing (SDSA)	4	2	0.5	0.00873324	0.0186645
R-HSA-8934593	Reactome	Regulation of RUNX1 Expression and Activity	4	2	0.5	0.00873324	0.0186645
R-HSA-109606	Reactome	Intrinsic Pathway for Apoptosis	4	2	0.5	0.00873324	0.0186645
R-HSA-450282	Reactome	MAPK targets/ Nuclear events mediated by MAP kinases	4	2	0.5	0.00873324	0.0186645
R-HSA-198725	Reactome	Nuclear Events (kinase and transcription factor activation)	4	2	0.5	0.00873324	0.0186645
R-HSA-982772	Reactome	Growth hormone receptor signaling	4	2	0.5	0.00873324	0.0186645
R-HSA-202427	Reactome	Phosphorylation of CD3 and TCR zeta chains	4	2	0.5	0.00873324	0.0186645
R-HSA-202430	Reactome	Translocation of ZAP-70 to Immunological synapse	4	2	0.5	0.00873324	0.0186645
R-HSA-112409	Reactome	RAF-independent MAPK1/3 activation	4	2	0.5	0.00873324	0.0186645
R-HSA-5654726	Reactome	Negative regulation of FGFR1 signaling	4	2	0.5	0.00873324	0.0186645
R-HSA-5654732	Reactome	Negative regulation of FGFR3 signaling	4	2	0.5	0.00873324	0.0186645
R-HSA-5654733	Reactome	Negative regulation of FGFR4 signaling	4	2	0.5	0.00873324	0.0186645
WP3795	Wikipathways	Striated Muscle Contraction	4	2	0.5	0.00873324	0.0186645
WP3811	Wikipathways	Smooth Muscle Contraction	4	2	0.5	0.00873324	0.0186645
R-HSA-180292	Reactome	GAB1 signalosome	6	2	0.5	0.00873324	0.0186645
R-HSA-8847453	Reactome	Synthesis of PIPs in the nucleus	6	2	0.5	0.00873324	0.0186645
R-HSA-109581	Reactome	Apoptosis	6	2	0.5	0.00873324	0.0186645
PWY66-423	HumanCyc	fructose 2,6-bisphosphate synthesis	7	2	0.5	0.00873324	0.0186645
R-HSA-202424	Reactome	Downstream TCR signaling	8	2	0.5	0.00873324	0.0186645
R-HSA-1483248	Reactome	Synthesis of PIPs at the ER membrane	9	2	0.5	0.00873324	0.0186645
R-HSA-1236974	Reactome	ER-Phagosome pathway	11	2	0.5	0.00873324	0.0186645
R-HSA-3371571	Reactome	HSF1-dependent transactivation	4	2	0.5	0.00873324	0.0186645
R-HSA-2559586	Reactome	DNA Damage/Telomere Stress Induced Senescence	5	2	0.5	0.00873324	0.0186645
WP4070	Wikipathways	RAB GEFs exchange GTP for GDP on RABs	4	2	0.5	0.00873324	0.0186645
R-HSA-180336	Reactome	SHC1 events in EGFR signaling	4	2	0.5	0.00873324	0.0186645
R-HSA-9026519	Reactome	Activated NTRK2 signals through RAS	4	2	0.5	0.00873324	0.0186645
R-HSA-9032845	Reactome	Activated NTRK2 signals through CDK5	4	2	0.5	0.00873324	0.0186645
R-HSA-3928663	Reactome	EPHA-mediated growth cone collapse	4	2	0.5	0.00873324	0.0186645
R-HSA-3928665	Reactome	EPH-ephrin mediated repulsion of cells	4	2	0.5	0.00873324	0.0186645
R-HSA-1250347	Reactome	SHC1 events in ERBB4 signaling	4	2	0.5	0.00873324	0.0186645
R-HSA-8851805	Reactome	MET activates RAS signaling	4	2	0.5	0.00873324	0.0186645
R-HSA-389359	Reactome	CD28 dependent Vav1 pathway	5	2	0.5	0.00873324	0.0186645
R-HSA-881907	Reactome	Gastrin-CREB signalling pathway via PKC and MAPK	5	2	0.5	0.00873324	0.0186645
WP2713	Wikipathways	Signaling by SCF-KIT	6	2	0.5	0.00873324	0.0186645
WP2694	Wikipathways	DAP12 interactions	6	2	0.5	0.00873324	0.0186645
WP3318	Wikipathways	mTOR signalling	6	2	0.5	0.00873324	0.0186645
WP4436	Wikipathways	Signaling by NTRK2 (TRKB)	6	2	0.5	0.00873324	0.0186645
R-HSA-2424491	Reactome	DAP12 signaling	6	2	0.5	0.00873324	0.0186645
R-HSA-2172127	Reactome	DAP12 interactions	6	2	0.5	0.00873324	0.0186645
R-HSA-389356	Reactome	CD28 co-stimulation	6	2	0.5	0.00873324	0.0186645
R-HSA-167827	Reactome	The proton buffering model	6	2	0.5	0.00873324	0.0186645
R-HSA-8853334	Reactome	Signaling by FGFR3 fusions in cancer	6	2	0.5	0.00873324	0.0186645
R-HSA-1433557	Reactome	Signaling by SCF-KIT	6	2	0.5	0.00873324	0.0186645
R-HSA-166187	Reactome	Mitochondrial Uncoupling Proteins	8	2	0.5	0.00873324	0.0186645
path:hsa04142	KEGG	Lysosome - Homo sapiens (human)	4	2	0.5	0.00873324	0.0186645
WP1841	Wikipathways	Intrinsic Pathway for Apoptosis	4	2	0.5	0.00873324	0.0186645
WP2717	Wikipathways	Mitochondrial protein import	4	2	0.5	0.00873324	0.0186645
WP4117	Wikipathways	Regulation of RUNX1 Expression and Activity	4	2	0.5	0.00873324	0.0186645
R-HSA-5693568	Reactome	Resolution of D-loop Structures through Holliday Junction Intermediates	4	2	0.5	0.00873324	0.0186645
R-HSA-5693537	Reactome	Resolution of D-Loop Structures	4	2	0.5	0.00873324	0.0186645
R-HSA-5696395	Reactome	Formation of Incision Complex in GG-NER	4	2	0.5	0.00873324	0.0186645
R-HSA-111447	Reactome	Activation of BAD and translocation to mitochondria	4	2	0.5	0.00873324	0.0186645
R-HSA-114452	Reactome	Activation of BH3-only proteins	4	2	0.5	0.00873324	0.0186645
R-HSA-198753	Reactome	ERK/MAPK targets	4	2	0.5	0.00873324	0.0186645
R-HSA-8863795	Reactome	Downregulation of ERBB2 signaling	4	2	0.5	0.00873324	0.0186645
R-HSA-69202	Reactome	Cyclin E associated events during G1/S transition	4	2	0.5	0.00873324	0.0186645
R-HSA-69656	Reactome	Cyclin A:Cdk2-associated events at S phase entry	4	2	0.5	0.00873324	0.0186645
R-HSA-2514853	Reactome	Condensation of Prometaphase Chromosomes	4	2	0.5	0.00873324	0.0186645
R-HSA-8849472	Reactome	PTK6 Down-Regulation	4	2	0.5	0.00873324	0.0186645
R-HSA-5362768	Reactome	Hh mutants that don,t undergo autocatalytic processing are degraded by ERAD	4	2	0.5	0.00873324	0.0186645
R-HSA-5387390	Reactome	Hh mutants abrogate ligand secretion	4	2	0.5	0.00873324	0.0186645
R-HSA-2173789	Reactome	TGF-beta receptor signaling activates SMADs	4	2	0.5	0.00873324	0.0186645
R-HSA-6807004	Reactome	Negative regulation of MET activity	4	2	0.5	0.00873324	0.0186645
R-HSA-163210	Reactome	Formation of ATP by chemiosmotic coupling	5	2	0.5	0.00873324	0.0186645
WP3807	Wikipathways	Regulation of TP53 Expression and Degradation	5	2	0.5	0.00873324	0.0186645
R-HSA-6804757	Reactome	Regulation of TP53 Degradation	5	2	0.5	0.00873324	0.0186645
R-HSA-6806003	Reactome	Regulation of TP53 Expression and Degradation	5	2	0.5	0.00873324	0.0186645
R-HSA-428543	Reactome	Inactivation of CDC42 and RAC1	4	2	0.5	0.00873324	0.0186645
R-HSA-8985586	Reactome	SLIT2:ROBO1 increases RHOA activity	4	2	0.5	0.00873324	0.0186645
PWY-2301	HumanCyc	<i>myo</i>-inositol <i>de novo</i> biosynthesis	6	2	0.5	0.00873324	0.0186645
WP3565	Wikipathways	DNA Damage-Telomere Stress Induced Senescence	9	2	0.5	0.00873324	0.0186645
PWY-7437	HumanCyc	protein <i>O</i>-[<i>N</i>-acetyl]-glucosylation	5	2	0.5	0.00873324	0.0186645
R-HSA-964739	Reactome	N-glycan trimming and elongation in the cis-Golgi	13	2	0.5	0.00873324	0.0186645
path:hsa00563	KEGG	Glycosylphosphatidylinositol (GPI)-anchor biosynthesis - Homo sapiens (human)	16	2	0.5	0.00873324	0.0186645
WP2677	Wikipathways	Signaling by Type 1 Insulin-like Growth Factor 1 Receptor (IGF1R)	4	2	0.5	0.00873324	0.0186645
R-HSA-193648	Reactome	NRAGE signals death through JNK	4	2	0.5	0.00873324	0.0186645
R-HSA-204998	Reactome	Cell death signalling via NRAGE, NRIF and NADE	4	2	0.5	0.00873324	0.0186645
R-HSA-6807878	Reactome	COPI-mediated anterograde transport	4	2	0.5	0.00873324	0.0186645
R-HSA-418592	Reactome	ADP signalling through P2Y purinoceptor 1	4	2	0.5	0.00873324	0.0186645
R-HSA-166208	Reactome	mTORC1-mediated signalling	4	2	0.5	0.00873324	0.0186645
R-HSA-210993	Reactome	Tie2 Signaling	4	2	0.5	0.00873324	0.0186645
R-HSA-9006115	Reactome	Signaling by NTRK2 (TRKB)	4	2	0.5	0.00873324	0.0186645
R-HSA-445144	Reactome	Signal transduction by L1	4	2	0.5	0.00873324	0.0186645
R-HSA-6811438	Reactome	Intra-Golgi traffic	4	2	0.5	0.00873324	0.0186645
R-HSA-8876198	Reactome	RAB GEFs exchange GTP for GDP on RABs	4	2	0.5	0.00873324	0.0186645
R-HSA-3928664	Reactome	Ephrin signaling	4	2	0.5	0.00873324	0.0186645
R-HSA-2428933	Reactome	SHC-related events triggered by IGF1R	4	2	0.5	0.00873324	0.0186645
R-HSA-8875878	Reactome	MET promotes cell motility	4	2	0.5	0.00873324	0.0186645
R-HSA-416572	Reactome	Sema4D induced cell migration and growth-cone collapse	4	2	0.5	0.00873324	0.0186645
R-HSA-418885	Reactome	DCC mediated attractive signaling	5	2	0.5	0.00873324	0.0186645
WP2664	Wikipathways	Gastrin-CREB signalling pathway via PKC and MAPK	5	2	0.5	0.00873324	0.0186645
R-HSA-2871796	Reactome	FCERI mediated MAPK activation	5	2	0.5	0.00873324	0.0186645
WP4053	Wikipathways	TBC-RABGAPs	4	2	0.5	0.00873324	0.0186645
R-HSA-5620916	Reactome	VxPx cargo-targeting to cilium	4	2	0.5	0.00873324	0.0186645
R-HSA-177504	Reactome	Retrograde neurotrophin signalling	4	2	0.5	0.00873324	0.0186645
R-HSA-8854214	Reactome	TBC/RABGAPs	4	2	0.5	0.00873324	0.0186645
R-HSA-170670	Reactome	Adenylate cyclase inhibitory pathway	4	2	0.5	0.00873324	0.0186645
R-HSA-997269	Reactome	Inhibition of adenylate cyclase pathway	4	2	0.5	0.00873324	0.0186645
arf6_pathway	PID	Arf6 signaling events	4	2	0.5	0.00873324	0.0186645
integrin_a4b1_pathway	PID	Alpha4 beta1 integrin signaling events	4	2	0.5	0.00873324	0.0186645
R-HSA-73780	Reactome	RNA Polymerase III Chain Elongation	4	2	0.5	0.00873324	0.0186645
R-HSA-674695	Reactome	RNA Polymerase II Pre-transcription Events	4	2	0.5	0.00873324	0.0186645
R-HSA-113418	Reactome	Formation of the Early Elongation Complex	4	2	0.5	0.00873324	0.0186645
R-HSA-75955	Reactome	RNA Polymerase II Transcription Elongation	4	2	0.5	0.00873324	0.0186645
R-HSA-167158	Reactome	Formation of the HIV-1 Early Elongation Complex	4	2	0.5	0.00873324	0.0186645
R-HSA-167242	Reactome	Abortive elongation of HIV-1 transcript in the absence of Tat	4	2	0.5	0.00873324	0.0186645
R-HSA-167287	Reactome	HIV elongation arrest and recovery	4	2	0.5	0.00873324	0.0186645
R-HSA-167290	Reactome	Pausing and recovery of HIV elongation	4	2	0.5	0.00873324	0.0186645
R-HSA-167243	Reactome	Tat-mediated HIV elongation arrest and recovery	4	2	0.5	0.00873324	0.0186645
R-HSA-167238	Reactome	Pausing and recovery of Tat-mediated HIV elongation	4	2	0.5	0.00873324	0.0186645
R-HSA-192869	Reactome	cRNA Synthesis	4	2	0.5	0.00873324	0.0186645
R-HSA-192814	Reactome	vRNA Synthesis	4	2	0.5	0.00873324	0.0186645
R-HSA-168325	Reactome	Viral Messenger RNA Synthesis	5	2	0.5	0.00873324	0.0186645
R-HSA-168273	Reactome	Influenza Viral RNA Transcription and Replication	5	2	0.5	0.00873324	0.0186645
WP4135	Wikipathways	RNA Polymerase III Transcription	5	2	0.5	0.00873324	0.0186645
R-HSA-73777	Reactome	RNA Polymerase I Chain Elongation	5	2	0.5	0.00873324	0.0186645
R-HSA-749476	Reactome	RNA Polymerase III Abortive And Retractive Initiation	5	2	0.5	0.00873324	0.0186645
R-HSA-74158	Reactome	RNA Polymerase III Transcription	5	2	0.5	0.00873324	0.0186645
R-HSA-69166	Reactome	Removal of the Flap Intermediate	4	2	0.5	0.00873324	0.0186645
R-HSA-174437	Reactome	Removal of the Flap Intermediate from the C-strand	5	2	0.5	0.00873324	0.0186645
PWY-6756	HumanCyc	<i>S</i>-methyl-5,-thioadenosine degradation	4	2	0.5	0.00873324	0.0186645
NONOXIPENT-PWY	HumanCyc	pentose phosphate pathway (non-oxidative branch)	8	2	0.5	0.00873324	0.0186645
R-HSA-170822	Reactome	Regulation of Glucokinase by Glucokinase Regulatory Protein	4	2	0.5	0.00873324	0.0186645
SMP00501	SMPDB	Gamma-glutamyl-transpeptidase deficiency	22	4	0.182	0.00959255	0.0202671
SMP00500	SMPDB	5-oxoprolinase deficiency	22	4	0.182	0.00959255	0.0202671
SMP00183	SMPDB	Gamma-Glutamyltransferase Deficiency	22	4	0.182	0.00959255	0.0202671
SMP00015	SMPDB	Glutathione Metabolism	22	4	0.182	0.00959255	0.0202671
SMP00337	SMPDB	Glutathione Synthetase Deficiency	22	4	0.182	0.00959255	0.0202671
SMP00143	SMPDB	5-Oxoprolinuria	22	4	0.182	0.00959255	0.0202671
R-HSA-70635	Reactome	Urea cycle	23	4	0.182	0.00959255	0.0202671
R-HSA-70921	Reactome	Histidine catabolism	23	4	0.182	0.00959255	0.0202671
SMP00011	SMPDB	Inositol Metabolism	31	4	0.182	0.00959255	0.0202671
R-HSA-425397	Reactome	Transport of vitamins, nucleosides, and related molecules	64	7	0.113	0.00993957	0.0209737

## Sheet: Brain Common DN RNAseq&Metabolo
External Pathway ID	Source	Brain Down Metabolic Pathways	# of Members in Set	# of Observed Members	Observed Members/ Members in Set	p-value	q-value		External Pathway ID	Source	Brain Down Transcriptome Pathways	# of Genes in Set	# of Observed Genes	Observed Genes/ Genes in Set	p-value	q-value
WP3604	Wikipathways	Biochemical Pathways Part I	467	55	0.126	1.44319e-17	2.40579e-14		R-HSA-69190	Reactome	DNA strand elongation	32	13	0.406	7.97451e-13	8.90753e-10
R-HSA-71387	Reactome	Metabolism of carbohydrates	137	26	0.268	5.25375e-16	4.379e-13		R-HSA-69306	Reactome	DNA Replication	80	18	0.225	3.39789e-12	1.26515e-09
R-HSA-15869	Reactome	Metabolism of nucleotides	152	28	0.224	5.37356e-15	2.98591e-12		WP466	Wikipathways	DNA Replication	42	14	0.333	2.54897e-12	1.26515e-09
R-HSA-8956319	Reactome	Nucleobase catabolism	100	22	0.272	9.33208e-14	3.88915e-11		R-HSA-69239	Reactome	Synthesis of DNA	75	17	0.227	1.20789e-11	3.37304e-09
R-HSA-1430728	Reactome	Metabolism	1384	71	0.082	4.29113e-13	1.43066e-10		R-HSA-1640170	Reactome	Cell Cycle	564	46	0.082	2.06484e-11	3.7008e-09
WP4042	Wikipathways	Nucleobase catabolism	100	20	0.256	4.65941e-12	1.29454e-09		R-HSA-69278	Reactome	Cell Cycle, Mitotic	481	42	0.088	1.91763e-11	3.7008e-09
Pyrimidine metabolism	EHMN	Pyrimidine metabolism	77	19	0.268	7.36551e-12	1.75404e-09		WP2446	Wikipathways	Retinoblastoma Gene in Cancer	89	18	0.202	2.31921e-11	3.7008e-09
SMP00046	SMPDB	Pyrimidine Metabolism	57	16	0.286	1.31346e-10	1.82461e-08		R-HSA-68962	Reactome	Activation of the pre-replicative complex	33	11	0.333	5.95245e-10	8.31111e-08
SMP00219	SMPDB	UMP Synthase Deiciency (Orotic Aciduria)	57	16	0.286	1.31346e-10	1.82461e-08		R-HSA-69242	Reactome	S Phase	103	17	0.165	2.33532e-09	2.42145e-07
SMP00202	SMPDB	MNGIE (Mitochondrial Neurogastrointestinal Encephalopathy)	57	16	0.286	1.31346e-10	1.82461e-08		R-HSA-69002	Reactome	DNA Replication Pre-Initiation	37	11	0.297	2.38459e-09	2.42145e-07
SMP00172	SMPDB	Beta Ureidopropionase Deficiency	57	16	0.286	1.31346e-10	1.82461e-08		R-HSA-68874	Reactome	M/G1 Transition	37	11	0.297	2.38459e-09	2.42145e-07
SMP00178	SMPDB	Dihydropyrimidinase Deficiency	57	16	0.286	1.31346e-10	1.82461e-08		R-HSA-453279	Reactome	Mitotic G1-G1/S phases	104	17	0.163	2.72325e-09	2.5349e-07
WP1785	Wikipathways	Asparagine N-linked glycosylation	101	15	0.3	2.41137e-10	3.09211e-08		R-HSA-69206	Reactome	G1/S Transition	76	14	0.184	1.43099e-08	1.22955e-06
SMP00031	SMPDB	Pentose Phosphate Pathway	29	11	0.423	1.02474e-09	1.00485e-07		WP1858	Wikipathways	Mitotic G1-G1-S phases	20	8	0.4	2.65583e-08	1.99999e-06
SMP00518	SMPDB	Glucose-6-phosphate dehydrogenase deficiency	29	11	0.423	1.02474e-09	1.00485e-07		path:hsa03030	KEGG	DNA replication - Homo sapiens (human)	36	10	0.278	2.68575e-08	1.99999e-06
SMP00519	SMPDB	Ribose-5-phosphate isomerase deficiency	29	11	0.423	1.02474e-09	1.00485e-07		R-HSA-174417	Reactome	Telomere C-strand (Lagging Strand) Synthesis	24	8	0.333	1.40928e-07	9.8385e-06
SMP00520	SMPDB	Transaldolase deficiency	29	11	0.423	1.02474e-09	1.00485e-07		R-HSA-73886	Reactome	Chromosome Maintenance	112	15	0.135	3.18983e-07	1.97946e-05
WP4059	Wikipathways	Interconversion of nucleotide di- and triphosphates	51	13	0.31	2.70261e-09	2.50292e-07		R-HSA-176974	Reactome	Unwinding of DNA	12	6	0.5	3.15468e-07	1.97946e-05
None	INOH	Pentose phosphate cycle	31	11	0.379	4.1514e-09	2.93558e-07		R-HSA-8978934	Reactome	Metabolism of cofactors	19	7	0.368	3.99102e-07	2.3463e-05
SMP00654	SMPDB	Warburg Effect	58	14	0.275	3.70229e-09	2.93558e-07		R-HSA-176187	Reactome	Activation of ATR in response to replication stress	37	9	0.243	4.73776e-07	2.64604e-05
R-HSA-446203	Reactome	Asparagine N-linked glycosylation	119	15	0.25	4.09286e-09	2.93558e-07		R-HSA-69186	Reactome	Lagging Strand Synthesis	20	7	0.35	5.99702e-07	3.18984e-05
R-HSA-446219	Reactome	Synthesis of substrates in N-glycan biosythesis	68	14	0.269	4.90073e-09	2.93558e-07		R-HSA-180786	Reactome	Extension of Telomeres	30	8	0.267	9.71917e-07	4.20527e-05
R-HSA-446193	Reactome	Biosynthesis of the N-glycan precursor (dolichol lipid-linked oligosaccharide, LLO) and transfer to a nascent protein	81	14	0.269	4.90073e-09	2.93558e-07		R-HSA-69166	Reactome	Removal of the Flap Intermediate	14	6	0.429	9.78845e-07	4.20527e-05
R-HSA-499943	Reactome	Interconversion of nucleotide di- and triphosphates	52	13	0.295	5.14396e-09	2.93558e-07		R-HSA-174411	Reactome	Polymerase switching on the C-strand of the telomere	14	6	0.429	9.78845e-07	4.20527e-05
R-HSA-8956321	Reactome	Nucleotide salvage	45	13	0.295	5.14396e-09	2.93558e-07		R-HSA-69091	Reactome	Polymerase switching	14	6	0.429	9.78845e-07	4.20527e-05
R-HSA-597592	Reactome	Post-translational protein modification	176	18	0.198	5.95555e-09	2.93558e-07		R-HSA-69109	Reactome	Leading Strand Synthesis	14	6	0.429	9.78845e-07	4.20527e-05
R-HSA-73621	Reactome	Pyrimidine catabolism	39	12	0.324	6.30507e-09	2.93558e-07		hif1_tfpathway	PID	HIF-1-alpha transcription factor network	66	11	0.167	1.47623e-06	6.1072e-05
Pentose phosphate pathway	EHMN	Pentose phosphate pathway	37	11	0.367	6.33959e-09	2.93558e-07		R-HSA-69183	Reactome	Processive synthesis on the lagging strand	15	6	0.4	1.59407e-06	6.35919e-05
SMP00128	SMPDB	Gluconeogenesis	34	11	0.367	6.33959e-09	2.93558e-07		R-HSA-69620	Reactome	Cell Cycle Checkpoints	250	21	0.084	4.5795e-06	0.00017639
SMP00581	SMPDB	Glycogenosis, Type IA. Von gierke disease	34	11	0.367	6.33959e-09	2.93558e-07		R-HSA-174430	Reactome	Telomere C-strand synthesis initiation	8	4	0.5	3.47761e-05	0.00125306
SMP00574	SMPDB	Glycogenosis, Type IC	34	11	0.367	6.33959e-09	2.93558e-07		R-HSA-68952	Reactome	DNA replication initiation	8	4	0.5	3.47761e-05	0.00125306
SMP00374	SMPDB	Glycogen Storage Disease Type 1A (GSD1A) or Von Gierke Disease	34	11	0.367	6.33959e-09	2.93558e-07		WP3614	Wikipathways	Photodynamic therapy-induced HIF-1 survival signaling	36	7	0.194	4.4342e-05	0.00154781
SMP00563	SMPDB	Triosephosphate isomerase	34	11	0.367	6.33959e-09	2.93558e-07		nfat_tfpathway	PID	Calcineurin-regulated NFAT-dependent transcription in lymphocytes	49	8	0.163	4.76649e-05	0.00161338
SMP00562	SMPDB	Fructose-1,6-diphosphatase deficiency	34	11	0.367	6.33959e-09	2.93558e-07		WP45	Wikipathways	G1 to S cell cycle control	64	9	0.141	5.48579e-05	0.00180224
SMP00560	SMPDB	Phosphoenolpyruvate carboxykinase deficiency 1 (PEPCK1)	34	11	0.367	6.33959e-09	2.93558e-07		R-HSA-539107	Reactome	Activation of E2F1 target genes at G1/S	17	5	0.294	6.89289e-05	0.00213871
SMP00573	SMPDB	Glycogenosis, Type IB	34	11	0.367	6.33959e-09	2.93558e-07		R-HSA-69205	Reactome	G1/S-Specific Transcription	17	5	0.294	6.89289e-05	0.00213871
None	INOH	Pyrimidine nucleotides nucleosides metabolism	56	14	0.255	1.09166e-08	4.91836e-07		R-HSA-157579	Reactome	Telomere Maintenance	84	10	0.12	8.24368e-05	0.0024887
R-HSA-71336	Reactome	Pentose phosphate pathway (hexose monophosphate shunt)	31	10	0.37	2.89821e-08	1.2714e-06		WP4022	Wikipathways	Pyrimidine metabolism	84	10	0.119	9.13502e-05	0.00268522
WP4082	Wikipathways	Nucleotide salvage	45	12	0.279	4.27333e-08	1.82657e-06		R-HSA-110314	Reactome	Recognition of DNA damage by PCNA-containing replication complex	31	6	0.194	0.000162136	0.00464373
R-HSA-8850843	Reactome	Phosphate bond hydrolysis by NTPDase proteins	25	9	0.409	5.36444e-08	2.23563e-06		R-HSA-68877	Reactome	Mitotic Prometaphase	186	15	0.081	0.000174819	0.00488183
path:hsa00240	KEGG	Pyrimidine metabolism - Homo sapiens (human)	66	13	0.245	6.17672e-08	2.51136e-06		R-HSA-5656169	Reactome	Termination of translesion DNA synthesis	32	6	0.188	0.00019502	0.0051866
R-HSA-69242	Reactome	S Phase	17	8	0.471	8.16028e-08	3.23886e-06		SMP00065	SMPDB	Ubiquinone Biosynthesis	5	3	0.6	0.00019254	0.0051866
R-HSA-73614	Reactome	Pyrimidine salvage	23	9	0.391	8.52425e-08	3.30463e-06		R-HSA-5651801	Reactome	PCNA-Dependent Long Patch Base Excision Repair	21	5	0.238	0.000207195	0.00538225
None	INOH	Glycolysis Gluconeogenesis	34	10	0.323	1.33322e-07	5.0511e-06		R-HSA-141444	Reactome	Amplification of signal from unattached kinetochores via a MAD2 inhibitory signal	96	10	0.104	0.000279646	0.00694143
Glycolysis and Gluconeogenesis	EHMN	Glycolysis and Gluconeogenesis	52	11	0.282	1.44013e-07	5.33487e-06		R-HSA-141424	Reactome	Amplification of signal from the kinetochores	96	10	0.104	0.000279646	0.00694143
path:hsa00030	KEGG	Pentose phosphate pathway - Homo sapiens (human)	35	9	0.36	1.99372e-07	7.22505e-06		R-HSA-73893	Reactome	DNA Damage Bypass	49	7	0.143	0.000336738	0.00817687
R-HSA-69306	Reactome	DNA Replication	14	7	0.5	3.32638e-07	1.1798e-05		R-HSA-69481	Reactome	G2/M Checkpoints	120	11	0.092	0.000400708	0.00941637
R-HSA-392499	Reactome	Metabolism of proteins	269	19	0.145	4.22558e-07	1.46751e-05		R-HSA-110373	Reactome	Resolution of AP sites via the multiple-nucleotide patch replacement pathway	24	5	0.208	0.000404643	0.00941637
WP4022	Wikipathways	Pyrimidine metabolism	40	10	0.278	6.46634e-07	2.19988e-05		path:hsa00240	KEGG	Pyrimidine metabolism - Homo sapiens (human)	101	10	0.099	0.000422435	0.00962978
path:hsa00230	KEGG	Purine metabolism - Homo sapiens (human)	95	14	0.182	1.01268e-06	3.37629e-05		R-HSA-73894	Reactome	DNA Repair	320	20	0.063	0.000438699	0.00971025
SMP00210	SMPDB	Purine Nucleoside Phosphorylase Deficiency	73	13	0.188	1.66373e-06	4.3335e-05		R-HSA-68882	Reactome	Mitotic Anaphase	140	12	0.086	0.000443351	0.00971025
SMP00220	SMPDB	Xanthine Dehydrogenase Deficiency (Xanthinuria)	73	13	0.188	1.66373e-06	4.3335e-05		R-HSA-2555396	Reactome	Mitotic Metaphase and Anaphase	141	12	0.085	0.000472981	0.0101248
SMP00167	SMPDB	Adenylosuccinate Lyase Deficiency	73	13	0.188	1.66373e-06	4.3335e-05		R-HSA-5685942	Reactome	HDR through Homologous Recombination (HRR)	69	8	0.118	0.000498534	0.0101248
SMP00168	SMPDB	AICA-Ribosiduria	73	13	0.188	1.66373e-06	4.3335e-05		R-HSA-1538133	Reactome	G0 and Early G1	25	5	0.2	0.00049461	0.0101248
SMP00535	SMPDB	Adenine phosphoribosyltransferase deficiency (APRT)	73	13	0.188	1.66373e-06	4.3335e-05		R-HSA-5696397	Reactome	Gap-filling DNA repair synthesis and ligation in GG-NER	25	5	0.2	0.00049461	0.0101248
SMP00536	SMPDB	Mitochondrial DNA depletion syndrome	73	13	0.188	1.66373e-06	4.3335e-05		R-HSA-5663220	Reactome	RHO GTPases Activate Formins	123	11	0.089	0.000531837	0.0106082
SMP00537	SMPDB	Myoadenylate deaminase deficiency	73	13	0.188	1.66373e-06	4.3335e-05		R-HSA-110313	Reactome	Translesion synthesis by Y family DNA polymerases bypasses lesions on DNA template	39	6	0.154	0.000598043	0.0115327
SMP00050	SMPDB	Purine Metabolism	73	13	0.188	1.66373e-06	4.3335e-05		R-HSA-68949	Reactome	Orc1 removal from chromatin	26	5	0.192	0.000598832	0.0115327
SMP00203	SMPDB	Molybdenum Cofactor Deficiency	73	13	0.188	1.66373e-06	4.3335e-05		path:hsa03460	KEGG	Fanconi anemia pathway - Homo sapiens (human)	54	7	0.13	0.000617936	0.0116989
SMP00144	SMPDB	Adenosine Deaminase Deficiency	73	13	0.188	1.66373e-06	4.3335e-05		PWY-5872	HumanCyc	ubiquinol-10 biosynthesis	7	3	0.429	0.000646942	0.0120439
SMP00365	SMPDB	Gout or Kelley-Seegmiller Syndrome	73	13	0.188	1.66373e-06	4.3335e-05		WP1946	Wikipathways	Cori Cycle	16	4	0.25	0.000760395	0.0136994
SMP00364	SMPDB	Lesch-Nyhan Syndrome (LNS)	73	13	0.188	1.66373e-06	4.3335e-05		R-HSA-1362277	Reactome	Transcription of E2F targets under negative control by DREAM complex	16	4	0.25	0.000760395	0.0136994
SMP00512	SMPDB	Xanthinuria type I	73	13	0.188	1.66373e-06	4.3335e-05		R-HSA-2500257	Reactome	Resolution of Sister Chromatid Cohesion	109	10	0.092	0.000773843	0.0137204
SMP00513	SMPDB	Xanthinuria type II	73	13	0.188	1.66373e-06	4.3335e-05		R-HSA-68886	Reactome	M Phase	340	20	0.059	0.00101473	0.0173314
SMP00580	SMPDB	GLUT-1 deficiency syndrome	19	7	0.389	2.70405e-06	6.72785e-05		R-HSA-69618	Reactome	Mitotic Spindle Checkpoint	113	10	0.088	0.00102406	0.0173314
SMP00579	SMPDB	Congenital disorder of glycosylation CDG-IId	19	7	0.389	2.70405e-06	6.72785e-05		R-HSA-2142789	Reactome	Ubiquinol biosynthesis	8	3	0.375	0.00101424	0.0173314
SMP00444	SMPDB	Lactose Synthesis	19	7	0.389	2.70405e-06	6.72785e-05		mcmpathway	BioCarta	cdk regulation of dna replication	18	4	0.222	0.00122453	0.020415
Phosphatidylinositol phosphate metabolism	EHMN	Phosphatidylinositol phosphate metabolism	49	9	0.273	2.88357e-06	6.81012e-05		R-HSA-5693538	Reactome	Homology Directed Repair	141	11	0.079	0.00146644	0.0237393
PWY-7211	HumanCyc	superpathway of pyrimidine deoxyribonucleotides <i>de novo</i> biosynthesis	34	9	0.273	2.88357e-06	6.81012e-05		fanconi_pathway	PID	Fanconi anemia pathway	46	6	0.13	0.00146324	0.0237393
SMP00212	SMPDB	Pyruvate Dehydrogenase Complex Deficiency	46	10	0.238	3.06394e-06	6.81012e-05		path:hsa03410	KEGG	Base excision repair - Homo sapiens (human)	33	5	0.152	0.00184831	0.0288125
SMP00558	SMPDB	Primary hyperoxaluria II, PH2	46	10	0.238	3.06394e-06	6.81012e-05		R-HSA-68867	Reactome	Assembly of the pre-replicative complex	20	4	0.2	0.00185721	0.0288125
SMP00559	SMPDB	Pyruvate kinase deficiency	46	10	0.238	3.06394e-06	6.81012e-05		WP4206	Wikipathways	Hereditary leiomyomatosis and renal cell carcinoma pathway	20	4	0.2	0.00185721	0.0288125
SMP00196	SMPDB	Leigh Syndrome	46	10	0.238	3.06394e-06	6.81012e-05		R-HSA-174437	Reactome	Removal of the Flap Intermediate from the C-strand	10	3	0.3	0.00208681	0.0310796
SMP00060	SMPDB	Pyruvate Metabolism	46	10	0.238	3.06394e-06	6.81012e-05		R-HSA-5693532	Reactome	DNA Double-Strand Break Repair	169	12	0.072	0.00207458	0.0310796
SMP00334	SMPDB	Pyruvate Decarboxylase E1 Component Deficiency (PDHE1 Deficiency)	46	10	0.238	3.06394e-06	6.81012e-05		R-HSA-1474151	Reactome	Tetrahydrobiopterin (BH4) synthesis, recycling, salvage and regulation	10	3	0.3	0.00208681	0.0310796
R-HSA-73886	Reactome	Chromosome Maintenance	15	6	0.462	4.4605e-06	8.74782e-05		R-HSA-174414	Reactome	Processive synthesis on the C-strand of the telomere	11	3	0.273	0.00281176	0.0392592
R-HSA-174417	Reactome	Telomere C-strand (Lagging Strand) Synthesis	14	6	0.462	4.4605e-06	8.74782e-05		R-HSA-2467813	Reactome	Separation of Sister Chromatids	129	10	0.078	0.00276803	0.0392592
R-HSA-157579	Reactome	Telomere Maintenance	14	6	0.462	4.4605e-06	8.74782e-05		R-HSA-113510	Reactome	E2F mediated regulation of DNA replication	22	4	0.182	0.00268617	0.0392592
R-HSA-69239	Reactome	Synthesis of DNA	13	6	0.462	4.4605e-06	8.74782e-05		R-HSA-425561	Reactome	Sodium/Calcium exchangers	11	3	0.273	0.00281176	0.0392592
R-HSA-180786	Reactome	Extension of Telomeres	14	6	0.462	4.4605e-06	8.74782e-05		path:hsa00130	KEGG	Ubiquinone and other terpenoid-quinone biosynthesis - Homo sapiens (human)	11	3	0.273	0.00281176	0.0392592
R-HSA-5654741	Reactome	Signaling by FGFR3	10	5	0.625	4.40407e-06	8.74782e-05		R-HSA-73884	Reactome	Base Excision Repair	37	5	0.135	0.00310598	0.0423095
WP3336	Wikipathways	Signaling by FGFR3	12	5	0.625	4.40407e-06	8.74782e-05		R-HSA-73933	Reactome	Resolution of Abasic Sites (AP sites)	37	5	0.135	0.00310598	0.0423095
WP1925	Wikipathways	Synthesis of DNA	13	6	0.462	4.4605e-06	8.74782e-05		path:hsa03430	KEGG	Mismatch repair - Homo sapiens (human)	23	4	0.174	0.00318271	0.0428324
WP1928	Wikipathways	Telomere Maintenance	14	6	0.462	4.4605e-06	8.74782e-05		R-HSA-5693567	Reactome	HDR through Homologous Recombination (HR) or Single Strand Annealing (SSA)	135	10	0.075	0.00345308	0.0459178
WP698	Wikipathways	Glucuronidation	14	6	0.462	4.4605e-06	8.74782e-05		e2f_pathway	PID	E2F transcription factor network	75	7	0.093	0.00425797	0.0559547
R-HSA-71291	Reactome	Metabolism of amino acids and derivatives	285	24	0.105	4.67744e-06	9.06662e-05		R-HSA-1679131	Reactome	Trafficking and processing of endosomal TLR	13	3	0.231	0.00468039	0.0587415
SMP00428	SMPDB	Mercaptopurine Action Pathway	84	13	0.169	6.05484e-06	0.000116016		R-HSA-113501	Reactome	Inhibition of replication initiation of damaged DNA by RB1/E2F1	13	3	0.231	0.00468039	0.0587415
SMP00430	SMPDB	Thioguanine Action Pathway	85	13	0.167	7.02705e-06	0.000133115		SMP00446	SMPDB	Gemcitabine Action Pathway	13	3	0.231	0.00468039	0.0587415
WP2743	Wikipathways	Glycosaminoglycan metabolism	58	8	0.286	7.24544e-06	0.000135709		SMP00603	SMPDB	Gemcitabine Metabolism Pathway	13	3	0.231	0.00468039	0.0587415
PWY-7185	HumanCyc	UTP and CTP dephosphorylation I	15	6	0.429	7.55639e-06	0.000138423		R-HSA-5696400	Reactome	Dual Incision in GG-NER	41	5	0.122	0.004887	0.0606532
WP4072	Wikipathways	Glycogen metabolism	16	6	0.429	7.55639e-06	0.000138423		path:hsa00790	KEGG	Folate biosynthesis - Homo sapiens (human)	26	4	0.154	0.00503933	0.0618564
SMP00427	SMPDB	Azathioprine Action Pathway	86	13	0.165	8.13477e-06	0.000147398		WP4290	Wikipathways	Metabolic reprogramming in colon cancer	42	5	0.119	0.00542609	0.0651714
None	INOH	Pyruvate metabolism	31	8	0.276	9.67972e-06	0.000161361		R-HSA-5693579	Reactome	Homologous DNA Pairing and Strand Exchange	42	5	0.119	0.00542609	0.0651714
R-HSA-69278	Reactome	Cell Cycle, Mitotic	30	8	0.276	9.67972e-06	0.000161361		R-HSA-5601884	Reactome	PIWI-interacting RNA (piRNA) biogenesis	14	3	0.214	0.00583777	0.0679249
R-HSA-190236	Reactome	Signaling by FGFR	11	5	0.556	9.5983e-06	0.000161361		R-HSA-5358606	Reactome	Mismatch repair (MMR) directed by MSH2:MSH3 (MutSbeta)	15	3	0.214	0.00583777	0.0679249
R-HSA-3322077	Reactome	Glycogen synthesis	10	5	0.556	9.5983e-06	0.000161361		R-HSA-5358565	Reactome	Mismatch repair (MMR) directed by MSH2:MSH6 (MutSalpha)	15	3	0.214	0.00583777	0.0679249
WP134	Wikipathways	Pentose Phosphate Metabolism	9	5	0.556	9.5983e-06	0.000161361		R-HSA-606279	Reactome	Deposition of new CENPA-containing nucleosomes at the centromere	43	5	0.116	0.00600585	0.0684545
SMP00725	SMPDB	Fructose intolerance, hereditary	31	8	0.276	9.67972e-06	0.000161361		R-HSA-774815	Reactome	Nucleosome assembly	43	5	0.116	0.00600585	0.0684545
SMP00064	SMPDB	Fructose and Mannose Degradation	31	8	0.276	9.67972e-06	0.000161361		WP98	Wikipathways	Prostaglandin Synthesis and Regulation	44	5	0.114	0.00662786	0.074781
SMP00561	SMPDB	Fructosuria	31	8	0.276	9.67972e-06	0.000161361		PWY-7199	HumanCyc	pyrimidine deoxyribonucleosides salvage	5	2	0.4	0.00700965	0.0775225
None	INOH	Galactose metabolism	15	6	0.4	1.21917e-05	0.000188382		PWY66-385	HumanCyc	dTMP <i>de novo</i> biosynthesis (mitochondrial)	5	2	0.4	0.00700965	0.0775225
None	INOH	Aminosugars metabolism	32	8	0.267	1.27698e-05	0.000188382		dreampathway	BioCarta	repression of pain sensation by the transcriptional regulator dream	15	3	0.2	0.00715153	0.0775559
R-HSA-1640170	Reactome	Cell Cycle	33	8	0.267	1.27698e-05	0.000188382		R-HSA-5358508	Reactome	Mismatch Repair	16	3	0.2	0.00715153	0.0775559
PWY-7199	HumanCyc	pyrimidine deoxyribonucleosides salvage	31	8	0.267	1.27698e-05	0.000188382		tcrcalciumpathway	PID	Calcium signaling in the CD4+ TCR pathway	29	4	0.138	0.00750963	0.0806563
R-HSA-8982491	Reactome	Glycogen metabolism	17	6	0.4	1.21917e-05	0.000188382		R-HSA-373755	Reactome	Semaphorin interactions	64	6	0.094	0.00778548	0.0828227
R-HSA-5173105	Reactome	O-linked glycosylation	18	6	0.4	1.21917e-05	0.000188382		R-HSA-69052	Reactome	Switching of origins to a post-replicative state	46	5	0.109	0.00800465	0.0843509
WP3315	Wikipathways	O-linked glycosylation	18	6	0.4	1.21917e-05	0.000188382		R-HSA-195258	Reactome	RHO GTPase Effectors	301	16	0.053	0.0082085	0.0856906
PWY0-162	HumanCyc	superpathway of pyrimidine ribonucleotides <i>de novo</i> biosynthesis	23	7	0.318	1.27057e-05	0.000188382		path:hsa05230	KEGG	Central carbon metabolism in cancer - Homo sapiens (human)	65	6	0.092	0.00838586	0.0867315
SMP00040	SMPDB	Glycolysis	24	7	0.318	1.27057e-05	0.000188382		Phytanic acid peroxisomal oxidation	EHMN	Phytanic acid peroxisomal oxidation	16	3	0.188	0.0086264	0.086808
SMP00531	SMPDB	Glycogenosis, Type VII. Tarui disease	24	7	0.318	1.27057e-05	0.000188382		Omega-3 fatty acid metabolism	EHMN	Omega-3 fatty acid metabolism	16	3	0.188	0.0086264	0.086808
SMP00572	SMPDB	Fanconi-bickel syndrome	24	7	0.318	1.27057e-05	0.000188382		R-HSA-110312	Reactome	Translesion synthesis by REV1	16	3	0.188	0.0086264	0.086808
R-HSA-74217	Reactome	Purine salvage	31	8	0.267	1.27698e-05	0.000188382		path:hsa03420	KEGG	Nucleotide excision repair - Homo sapiens (human)	47	5	0.106	0.0087624	0.0873893
PWY-7200	HumanCyc	superpathway of pyrimidine deoxyribonucleoside salvage	31	8	0.267	1.27698e-05	0.000188382		R-HSA-196854	Reactome	Metabolism of vitamins and cofactors	181	11	0.062	0.00958768	0.0947738
R-HSA-162599	Reactome	Late Phase of HIV Life Cycle	10	5	0.5	1.85948e-05	0.000264936
PWY-7176	HumanCyc	UTP and CTP <i>de novo</i> biosynthesis	11	5	0.5	1.85948e-05	0.000264936
R-HSA-162587	Reactome	HIV Life Cycle	11	5	0.5	1.85948e-05	0.000264936
WP2658	Wikipathways	HIV Life Cycle	11	5	0.5	1.85948e-05	0.000264936
R-HSA-74259	Reactome	Purine catabolism	53	9	0.22	2.00729e-05	0.000283572
R-HSA-1630316	Reactome	Glycosaminoglycan metabolism	60	8	0.25	2.14787e-05	0.000300882
None	INOH	Purine nucleotides nucleosides metabolism	80	12	0.16	2.49849e-05	0.000347081
R-HSA-163754	Reactome	Insulin effects increased synthesis of Xylulose-5-Phosphate	8	4	0.667	3.20842e-05	0.000438397
R-HSA-446205	Reactome	Synthesis of GDP-mannose	6	4	0.667	3.20842e-05	0.000438397
R-HSA-2408522	Reactome	Selenoamino acid metabolism	61	9	0.205	3.67617e-05	0.000498226
R-HSA-382551	Reactome	Transport of small molecules	226	20	0.104	3.87895e-05	0.000521469
R-HSA-948021	Reactome	Transport to the Golgi and subsequent modification	36	6	0.333	4.10267e-05	0.000547132
R-HSA-162906	Reactome	HIV Infection	13	5	0.417	5.48378e-05	0.000725513
Tyrosine metabolism	EHMN	Tyrosine metabolism	105	13	0.138	5.62283e-05	0.000738052
SMP02295	SMPDB	The oncogenic action of Fumarate	42	8	0.216	6.68221e-05	0.000863508
path:hsa00640	KEGG	Propanoate metabolism - Homo sapiens (human)	48	8	0.216	6.68221e-05	0.000863508
R-HSA-76042	Reactome	RNA Polymerase II Transcription Initiation And Promoter Clearance	7	4	0.571	7.25898e-05	0.000903039
R-HSA-167172	Reactome	Transcription of the HIV genome	7	4	0.571	7.25898e-05	0.000903039
PWY0-1295	HumanCyc	pyrimidine ribonucleosides degradation	8	4	0.571	7.25898e-05	0.000903039
WP4074	Wikipathways	RNA Polymerase I Transcription	7	4	0.571	7.25898e-05	0.000903039
O-Glycan biosynthesis	EHMN	O-Glycan biosynthesis	17	4	0.571	7.25898e-05	0.000903039
PWY66-399	HumanCyc	gluconeogenesis	26	6	0.3	8.02853e-05	0.000991375
WP4224	Wikipathways	Purine metabolism	42	8	0.211	8.18894e-05	0.00100375
PWY-5130	HumanCyc	2-oxobutanoate degradation	14	5	0.385	8.63236e-05	0.00103393
PWY-7209	HumanCyc	pyrimidine ribonucleosides degradation	14	5	0.385	8.63236e-05	0.00103393
Valine, leucine and isoleucine degradation	EHMN	Valine, leucine and isoleucine degradation	62	9	0.184	9.02236e-05	0.00103393
PWY66-409	HumanCyc	superpathway of purine nucleotide salvage	30	7	0.241	9.24153e-05	0.00103393
WP4225	Wikipathways	Pyrimidine metabolism and related diseases	31	7	0.241	9.24153e-05	0.00103393
SMP00552	SMPDB	Glycogen synthetase deficiency	30	7	0.241	9.24153e-05	0.00103393
SMP00553	SMPDB	Glycogenosis, Type III. Cori disease, Debrancher glycogenosis	30	7	0.241	9.24153e-05	0.00103393
SMP00556	SMPDB	Mucopolysaccharidosis VI. Sly syndrome	30	7	0.241	9.24153e-05	0.00103393
SMP00557	SMPDB	Sucrase-isomaltase deficiency	30	7	0.241	9.24153e-05	0.00103393
SMP00554	SMPDB	Glycogenosis, Type IV. Amylopectinosis, Anderson disease	30	7	0.241	9.24153e-05	0.00103393
SMP00555	SMPDB	Glycogenosis, Type VI. Hers disease	30	7	0.241	9.24153e-05	0.00103393
SMP00058	SMPDB	Starch and Sucrose Metabolism	30	7	0.241	9.24153e-05	0.00103393
Fructose and mannose metabolism	EHMN	Fructose and mannose metabolism	34	7	0.241	9.24153e-05	0.00103393
WP4084	Wikipathways	Nucleobase biosynthesis	47	8	0.205	9.96733e-05	0.0011077
WP4290	Wikipathways	Metabolic reprogramming in colon cancer	35	7	0.233	0.000116655	0.00127937
R-HSA-163685	Reactome	Integration of energy metabolism	34	7	0.233	0.000116655	0.00127937
R-HSA-71406	Reactome	Pyruvate metabolism and Citric Acid (TCA) cycle	44	8	0.2	0.000120543	0.00130483
SMP02298	SMPDB	Glutaminolysis and Cancer	44	8	0.2	0.000120543	0.00130483
None	INOH	Citrate cycle	35	7	0.226	0.000145823	0.00146438
PWY-5966-1	HumanCyc	fatty acid biosynthesis initiation	9	4	0.5	0.000140776	0.00146438
PWY-7197	HumanCyc	pyrimidine deoxyribonucleotide phosphorylation	8	4	0.5	0.000140776	0.00146438
R-HSA-913709	Reactome	O-linked glycosylation of mucins	8	4	0.5	0.000140776	0.00146438
WP1906	Wikipathways	RNA Polymerase II Transcription	8	4	0.5	0.000140776	0.00146438
WP2766	Wikipathways	The citric acid (TCA) cycle and respiratory electron transport	44	8	0.195	0.000144899	0.00146438
SMP00217	SMPDB	Sialuria or French Type Sialuria	32	7	0.226	0.000145823	0.00146438
SMP00216	SMPDB	Sialuria or French Type Sialuria	32	7	0.226	0.000145823	0.00146438
SMP00045	SMPDB	Amino Sugar Metabolism	32	7	0.226	0.000145823	0.00146438
SMP00534	SMPDB	G(M2)-Gangliosidosis: Variant B, Tay-sachs disease	32	7	0.226	0.000145823	0.00146438
SMP00390	SMPDB	Tay-Sachs Disease	32	7	0.226	0.000145823	0.00146438
SMP00240	SMPDB	Salla Disease/Infantile Sialic Acid Storage Disease	32	7	0.226	0.000145823	0.00146438
None	INOH	Fructose Mannose metabolism	33	7	0.219	0.00018064	0.00180315
PWY-922	HumanCyc	mevalonate pathway	17	5	0.333	0.000189029	0.00186067
R-HSA-70268	Reactome	Pyruvate metabolism	25	6	0.261	0.00018975	0.00186067
R-HSA-1638091	Reactome	Heparan sulfate/heparin (HS-GAG) metabolism	35	6	0.261	0.00018975	0.00186067
R-HSA-73894	Reactome	DNA Repair	48	8	0.186	0.000205852	0.00200675
SMP00043	SMPDB	Galactose Metabolism	36	7	0.212	0.000221888	0.00213407
SMP00182	SMPDB	Galactosemia	36	7	0.212	0.000221888	0.00213407
R-HSA-425407	Reactome	SLC-mediated transmembrane transport	166	16	0.105	0.000223014	0.00213407
WP1892	Wikipathways	Protein folding	4	3	0.75	0.000230433	0.00213407
R-HSA-389960	Reactome	Formation of tubulin folding intermediates by CCT/TriC	4	3	0.75	0.000230433	0.00213407
R-HSA-389958	Reactome	Cooperation of Prefoldin and TriC/CCT in actin and tubulin folding	4	3	0.75	0.000230433	0.00213407
R-HSA-72702	Reactome	Ribosomal scanning and start codon recognition	5	3	0.75	0.000230433	0.00213407
PWY-5067	HumanCyc	glycogen biosynthesis	7	3	0.75	0.000230433	0.00213407
PWY-6405	HumanCyc	Rapoport-Luebering glycolytic shunt	7	3	0.75	0.000230433	0.00213407
WP3791	Wikipathways	Selenoamino acid metabolism	59	8	0.182	0.000243427	0.00220221
R-HSA-8956320	Reactome	Nucleobase biosynthesis	48	8	0.182	0.000243427	0.00220221
R-HSA-162710	Reactome	Synthesis of glycosylphosphatidylinositol (GPI)	18	4	0.444	0.000245717	0.00220221
R-HSA-2022854	Reactome	Keratan sulfate biosynthesis	9	4	0.444	0.000245717	0.00220221
R-HSA-2022928	Reactome	HS-GAG biosynthesis	9	4	0.444	0.000245717	0.00220221
Proteoglycan biosynthesis	EHMN	Proteoglycan biosynthesis	19	4	0.444	0.000245717	0.00220221
None	INOH	Inositol phosphate metabolism	25	5	0.312	0.000266368	0.00236189
PWY-7210	HumanCyc	pyrimidine deoxyribonucleotides biosynthesis from CTP	17	5	0.312	0.000266368	0.00236189
Purine metabolism	EHMN	Purine metabolism	94	11	0.134	0.000286027	0.00252279
WP4093	Wikipathways	Glucose metabolism	43	7	0.2	0.000327143	0.00285347
SMP00136	SMPDB	2-Hydroxyglutric Aciduria (D And L Form)	49	8	0.174	0.000335501	0.00285347
SMP00385	SMPDB	Homocarnosinosis	49	8	0.174	0.000335501	0.00285347
SMP00339	SMPDB	Hyperinsulinism-Hyperammonemia Syndrome	49	8	0.174	0.000335501	0.00285347
SMP00567	SMPDB	Succinic semialdehyde dehydrogenase deficiency	49	8	0.174	0.000335501	0.00285347
SMP00243	SMPDB	4-Hydroxybutyric Aciduria/Succinic Semialdehyde Dehydrogenase Deficiency	49	8	0.174	0.000335501	0.00285347
SMP00072	SMPDB	Glutamate Metabolism	49	8	0.174	0.000335501	0.00285347
R-HSA-446210	Reactome	Synthesis of UDP-N-acetyl-glucosamine	21	5	0.294	0.000365582	0.00309353
R-HSA-1428517	Reactome	The citric acid (TCA) cycle and respiratory electron transport	56	8	0.17	0.000391203	0.00318058
SMP02291	SMPDB	The oncogenic action of 2-hydroxyglutarate	40	7	0.194	0.000393041	0.00318058
SMP02292	SMPDB	The oncogenic action of Succinate	41	7	0.194	0.000393041	0.00318058
SMP02358	SMPDB	The oncogenic action of L-2-hydroxyglutarate in Hydroxygluaricaciduria	41	7	0.194	0.000393041	0.00318058
SMP02359	SMPDB	The oncogenic action of D-2-hydroxyglutarate in Hydroxygluaricaciduria	41	7	0.194	0.000393041	0.00318058
SMP00502	SMPDB	Malonyl-coa decarboxylase deficiency	38	7	0.194	0.000393041	0.00318058
SMP00198	SMPDB	Malonic Aciduria	38	7	0.194	0.000393041	0.00318058
SMP00016	SMPDB	Propanoate Metabolism	38	7	0.194	0.000393041	0.00318058
SMP00201	SMPDB	Methylmalonic Aciduria Due to Cobalamin-Related Disorders	38	7	0.194	0.000393041	0.00318058
PWY-7177	HumanCyc	UTP and CTP dephosphorylation II	11	4	0.4	0.000397132	0.00318279
WP1887	Wikipathways	Post-translational modification- synthesis of GPI-anchored proteins	21	4	0.4	0.000397132	0.00318279
SMP00139	SMPDB	3-Methylglutaconic Aciduria Type I	58	8	0.167	0.000454215	0.00336523
SMP00032	SMPDB	Valine, Leucine and Isoleucine Degradation	58	8	0.167	0.000454215	0.00336523
SMP00137	SMPDB	2-Methyl-3-Hydroxybutryl CoA Dehydrogenase Deficiency	58	8	0.167	0.000454215	0.00336523
SMP00238	SMPDB	Isovaleric Aciduria	58	8	0.167	0.000454215	0.00336523
SMP00237	SMPDB	3-Methylcrotonyl Coa Carboxylase Deficiency Type I	58	8	0.167	0.000454215	0.00336523
SMP00236	SMPDB	Propionic Acidemia	58	8	0.167	0.000454215	0.00336523
SMP00199	SMPDB	Maple Syrup Urine Disease	58	8	0.167	0.000454215	0.00336523
SMP00138	SMPDB	3-Hydroxy-3-Methylglutaryl-CoA Lyase Deficiency	58	8	0.167	0.000454215	0.00336523
SMP00523	SMPDB	Isobutyryl-coa dehydrogenase deficiency	58	8	0.167	0.000454215	0.00336523
SMP00522	SMPDB	3-hydroxyisobutyric aciduria	58	8	0.167	0.000454215	0.00336523
SMP00521	SMPDB	3-hydroxyisobutyric acid dehydrogenase deficiency	58	8	0.167	0.000454215	0.00336523
SMP00524	SMPDB	Isovaleric acidemia	58	8	0.167	0.000454215	0.00336523
SMP00384	SMPDB	Methylmalonate Semialdehyde Dehydrogenase Deficiency	58	8	0.167	0.000454215	0.00336523
SMP00200	SMPDB	Methylmalonic Aciduria	58	8	0.167	0.000454215	0.00336523
SMP00141	SMPDB	3-Methylglutaconic Aciduria Type IV	58	8	0.167	0.000454215	0.00336523
SMP00140	SMPDB	3-Methylglutaconic Aciduria Type III	58	8	0.167	0.000454215	0.00336523
SMP00173	SMPDB	Beta-Ketothiolase Deficiency	58	8	0.167	0.000454215	0.00336523
R-HSA-70326	Reactome	Glucose metabolism	44	7	0.189	0.000469159	0.00344532
path:hsa00040	KEGG	Pentose and glucuronate interconversions - Homo sapiens (human)	55	7	0.189	0.000469159	0.00344532
PWY-6573	HumanCyc	chondroitin sulfate degradation (metazoa)	134	11	0.126	0.000484091	0.00350657
PWY-7184	HumanCyc	pyrimidine deoxyribonucleotides <i>de novo</i> biosynthesis	19	5	0.278	0.000490411	0.00350657
path:hsa00770	KEGG	Pantothenate and CoA biosynthesis - Homo sapiens (human)	28	5	0.278	0.000490411	0.00350657
PWY-6576	HumanCyc	dermatan sulfate degradation (metazoa)	135	11	0.125	0.00053508	0.00350657
Aminosugars metabolism	EHMN	Aminosugars metabolism	43	7	0.184	0.000556607	0.00350657
PWY-7250	HumanCyc	iron-sulfur cluster biosynthesis	6	3	0.6	0.000559537	0.00350657
WP3357	Wikipathways	RHO GTPases activate PKNs	6	3	0.6	0.000559537	0.00350657
WP1913	Wikipathways	Signaling by Insulin receptor	6	3	0.6	0.000559537	0.00350657
WP3578	Wikipathways	trans-Golgi Network Vesicle Budding	6	3	0.6	0.000559537	0.00350657
R-HSA-182971	Reactome	EGFR downregulation	6	3	0.6	0.000559537	0.00350657
R-HSA-437239	Reactome	Recycling pathway of L1	6	3	0.6	0.000559537	0.00350657
R-HSA-432720	Reactome	Lysosome Vesicle Biogenesis	6	3	0.6	0.000559537	0.00350657
R-HSA-421837	Reactome	Clathrin derived vesicle budding	6	3	0.6	0.000559537	0.00350657
R-HSA-199992	Reactome	trans-Golgi Network Vesicle Budding	6	3	0.6	0.000559537	0.00350657
R-HSA-72737	Reactome	Cap-dependent Translation Initiation	6	3	0.6	0.000559537	0.00350657
R-HSA-72613	Reactome	Eukaryotic Translation Initiation	6	3	0.6	0.000559537	0.00350657
WP4441	Wikipathways	COPI-mediated anterograde transport	5	3	0.6	0.000559537	0.00350657
WP1812	Wikipathways	Eukaryotic Translation Initiation	5	3	0.6	0.000559537	0.00350657
WP1866	Wikipathways	NCAM signaling for neurite out-growth	5	3	0.6	0.000559537	0.00350657
R-HSA-2565942	Reactome	Regulation of PLK1 Activity at G2/M Transition	5	3	0.6	0.000559537	0.00350657
R-HSA-5673000	Reactome	RAF activation	5	3	0.6	0.000559537	0.00350657
R-HSA-5675221	Reactome	Negative regulation of MAPK pathway	5	3	0.6	0.000559537	0.00350657
R-HSA-8849471	Reactome	PTK6 Regulates RHO GTPases, RAS GTPase and MAP kinases	5	3	0.6	0.000559537	0.00350657
R-HSA-375165	Reactome	NCAM signaling for neurite out-growth	5	3	0.6	0.000559537	0.00350657
R-HSA-190372	Reactome	FGFR3c ligand binding and activation	5	3	0.6	0.000559537	0.00350657
R-HSA-190239	Reactome	FGFR3 ligand binding and activation	5	3	0.6	0.000559537	0.00350657
WP2742	Wikipathways	Signaling by TGF-beta Receptor Complex	5	3	0.6	0.000559537	0.00350657
WP3365	Wikipathways	RHO GTPases Activate ROCKs	5	3	0.6	0.000559537	0.00350657
MANNOSYL-CHITO-DOLICHOL-BIOSYNTHESIS	HumanCyc	dolichyl-diphosphooligosaccharide biosynthesis	7	3	0.6	0.000559537	0.00350657
WP3307	Wikipathways	MAPK6-MAPK4 signaling	5	3	0.6	0.000559537	0.00350657
R-HSA-432722	Reactome	Golgi Associated Vesicle Biogenesis	5	3	0.6	0.000559537	0.00350657
R-HSA-399955	Reactome	SEMA3A-Plexin repulsion signaling by inhibiting Integrin adhesion	5	3	0.6	0.000559537	0.00350657
R-HSA-5687128	Reactome	MAPK6/MAPK4 signaling	5	3	0.6	0.000559537	0.00350657
R-HSA-5627117	Reactome	RHO GTPases Activate ROCKs	5	3	0.6	0.000559537	0.00350657
R-HSA-2022870	Reactome	Chondroitin sulfate biosynthesis	5	3	0.6	0.000559537	0.00350657
WP3827	Wikipathways	RNA polymerase II transcribes snRNA genes	6	3	0.6	0.000559537	0.00350657
R-HSA-167246	Reactome	Tat-mediated elongation of the HIV-1 transcript	5	3	0.6	0.000559537	0.00350657
R-HSA-167169	Reactome	HIV Transcription Elongation	5	3	0.6	0.000559537	0.00350657
PWY-5659	HumanCyc	GDP-mannose biosynthesis	8	3	0.6	0.000559537	0.00350657
R-HSA-3700989	Reactome	Transcriptional Regulation by TP53	37	6	0.214	0.000602558	0.00366858
R-HSA-5358351	Reactome	Signaling by Hedgehog	11	4	0.364	0.000605195	0.00366858
PWY-7219	HumanCyc	adenosine ribonucleotides <i>de novo</i> biosynthesis	12	4	0.364	0.000605195	0.00366858
R-HSA-6811442	Reactome	Intra-Golgi and retrograde Golgi-to-ER traffic	12	4	0.364	0.000605195	0.00366858
WP3842	Wikipathways	Intra-Golgi and retrograde Golgi-to-ER traffic	12	4	0.364	0.000605195	0.00366858
PWY-5514	HumanCyc	UDP-<i>N</i>-acetyl-D-galactosamine biosynthesis II	16	4	0.364	0.000605195	0.00366858
R-HSA-163125	Reactome	Post-translational modification: synthesis of GPI-anchored proteins	21	4	0.364	0.000605195	0.00366858
SMP00589	SMPDB	Gastric Acid Production	12	4	0.364	0.000605195	0.00366858
SMP00734	SMPDB	Roxatidine acetate Action Pathway	12	4	0.364	0.000605195	0.00366858
PWY-5910	HumanCyc	superpathway of geranylgeranyldiphosphate biosynthesis I (via mevalonate)	21	5	0.263	0.000644826	0.00383902
WP3349	Wikipathways	TP53 Regulates Metabolic Genes	25	5	0.263	0.000644826	0.00383902
SMP00466	SMPDB	Transfer of Acetyl Groups into Mitochondria	22	5	0.263	0.000644826	0.00383902
LEU-DEG2-PWY	HumanCyc	leucine degradation	20	5	0.263	0.000644826	0.00383902
PWY-5686	HumanCyc	UMP biosynthesis	20	5	0.263	0.000644826	0.00383902
R-HSA-70263	Reactome	Gluconeogenesis	34	6	0.207	0.000735639	0.00425802
SMP00550	SMPDB	Pyruvate dehydrogenase deficiency (E3)	33	6	0.207	0.000735639	0.00425802
SMP00551	SMPDB	Pyruvate dehydrogenase deficiency (E2)	33	6	0.207	0.000735639	0.00425802
SMP00549	SMPDB	2-ketoglutarate dehydrogenase complex deficiency	33	6	0.207	0.000735639	0.00425802
SMP00548	SMPDB	Mitochondrial complex II deficiency	33	6	0.207	0.000735639	0.00425802
SMP00547	SMPDB	Fumarase deficiency	33	6	0.207	0.000735639	0.00425802
SMP00546	SMPDB	Congenital lactic acidosis	33	6	0.207	0.000735639	0.00425802
SMP00057	SMPDB	Citric Acid Cycle	33	6	0.207	0.000735639	0.00425802
R-HSA-73884	Reactome	Base Excision Repair	22	5	0.25	0.000833007	0.00428587
SMP00496	SMPDB	Galactosemia III	20	5	0.25	0.000833007	0.00428587
SMP00495	SMPDB	Galactosemia II (GALK)	20	5	0.25	0.000833007	0.00428587
SMP00010	SMPDB	Nucleotide Sugars Metabolism	20	5	0.25	0.000833007	0.00428587
R-HSA-5628897	Reactome	TP53 Regulates Metabolic Genes	25	5	0.25	0.000833007	0.00428587
R-HSA-195721	Reactome	Signaling by WNT	25	5	0.25	0.000833007	0.00428587
SMP00711	SMPDB	Tobramycin Action Pathway	20	5	0.25	0.000833007	0.00428587
SMP00259	SMPDB	Streptomycin Action Pathway	20	5	0.25	0.000833007	0.00428587
SMP00254	SMPDB	Gentamicin Action Pathway	20	5	0.25	0.000833007	0.00428587
SMP00714	SMPDB	Paromomycin Action Pathway	20	5	0.25	0.000833007	0.00428587
SMP00729	SMPDB	Chloramphenicol Action Pathway	20	5	0.25	0.000833007	0.00428587
SMP00256	SMPDB	Neomycin Action Pathway	20	5	0.25	0.000833007	0.00428587
SMP00255	SMPDB	Kanamycin Action Pathway	20	5	0.25	0.000833007	0.00428587
SMP00250	SMPDB	Erythromycin Action Pathway	20	5	0.25	0.000833007	0.00428587
SMP00258	SMPDB	Spectinomycin Action Pathway	20	5	0.25	0.000833007	0.00428587
SMP00294	SMPDB	Tetracycline Action Pathway	20	5	0.25	0.000833007	0.00428587
SMP00293	SMPDB	Oxytetracycline Action Pathway	20	5	0.25	0.000833007	0.00428587
SMP00728	SMPDB	Lincomycin Action Pathway	20	5	0.25	0.000833007	0.00428587
SMP00253	SMPDB	Amikacin Action Pathway	20	5	0.25	0.000833007	0.00428587
SMP00247	SMPDB	Azithromycin Action Pathway	20	5	0.25	0.000833007	0.00428587
SMP00248	SMPDB	Clarithromycin Action Pathway	20	5	0.25	0.000833007	0.00428587
SMP00249	SMPDB	Clindamycin Action Pathway	20	5	0.25	0.000833007	0.00428587
SMP00291	SMPDB	Doxycycline Action Pathway	20	5	0.25	0.000833007	0.00428587
SMP00292	SMPDB	Minocycline Action Pathway	20	5	0.25	0.000833007	0.00428587
SMP00727	SMPDB	Methacycline Action Pathway	20	5	0.25	0.000833007	0.00428587
SMP00257	SMPDB	Netilmicin Action Pathway	20	5	0.25	0.000833007	0.00428587
SMP00252	SMPDB	Telithromycin Action Pathway	20	5	0.25	0.000833007	0.00428587
SMP00712	SMPDB	Tigecycline Action Pathway	20	5	0.25	0.000833007	0.00428587
SMP00731	SMPDB	Josamycin Action Pathway	20	5	0.25	0.000833007	0.00428587
SMP00730	SMPDB	Troleandomycin Action Pathway	20	5	0.25	0.000833007	0.00428587
SMP00251	SMPDB	Roxithromycin Action Pathway	20	5	0.25	0.000833007	0.00428587
SMP00726	SMPDB	Rolitetracycline Action Pathway	20	5	0.25	0.000833007	0.00428587
SMP00295	SMPDB	Lymecycline Action Pathway	20	5	0.25	0.000833007	0.00428587
SMP00262	SMPDB	Clomocycline Action Pathway	20	5	0.25	0.000833007	0.00428587
SMP00713	SMPDB	Arbekacin Action Pathway	20	5	0.25	0.000833007	0.00428587
R-HSA-2514856	Reactome	The phototransduction cascade	21	5	0.25	0.000833007	0.00428587
PWY-6138	HumanCyc	CMP-<i>N</i>-acetylneuraminate biosynthesis I (eukaryotes)	15	4	0.333	0.000880374	0.00438085
SMP00736	SMPDB	Betazole Action Pathway	13	4	0.333	0.000880374	0.00438085
SMP00231	SMPDB	Famotidine Action Pathway	13	4	0.333	0.000880374	0.00438085
SMP00227	SMPDB	Lansoprazole Action Pathway	13	4	0.333	0.000880374	0.00438085
SMP00232	SMPDB	Cimetidine Action Pathway	13	4	0.333	0.000880374	0.00438085
SMP00233	SMPDB	Nizatidine Action Pathway	13	4	0.333	0.000880374	0.00438085
SMP00735	SMPDB	Metiamide Action Pathway	13	4	0.333	0.000880374	0.00438085
SMP00246	SMPDB	Pirenzepine Action Pathway	13	4	0.333	0.000880374	0.00438085
SMP00230	SMPDB	Ranitidine Action Pathway	13	4	0.333	0.000880374	0.00438085
SMP00225	SMPDB	Esomeprazole Action Pathway	13	4	0.333	0.000880374	0.00438085
WP2794	Wikipathways	Cytosolic sensors of pathogen-associated DNA	14	4	0.333	0.000880374	0.00438085
PWY66-407	HumanCyc	superpathway of conversion of glucose to acetyl CoA and entry into the TCA cycle	36	6	0.2	0.000890385	0.00441748
R-HSA-70614	Reactome	Amino acid synthesis and interconversion (transamination)	46	7	0.171	0.000899014	0.00442082
Galactose metabolism	EHMN	Galactose metabolism	48	7	0.171	0.000899014	0.00442082
R-HSA-73857	Reactome	RNA Polymerase II Transcription	52	7	0.171	0.000899014	0.00442082
Methionine and cysteine metabolism	EHMN	Methionine and cysteine metabolism	80	9	0.136	0.000924741	0.00453395
R-HSA-2500257	Reactome	Resolution of Sister Chromatid Cohesion	6	3	0.5	0.00108699	0.00458737
R-HSA-68877	Reactome	Mitotic Prometaphase	6	3	0.5	0.00108699	0.00458737
R-HSA-373755	Reactome	Semaphorin interactions	6	3	0.5	0.00108699	0.00458737
R-HSA-69186	Reactome	Lagging Strand Synthesis	6	3	0.5	0.00108699	0.00458737
R-HSA-69190	Reactome	DNA strand elongation	6	3	0.5	0.00108699	0.00458737
R-HSA-6788656	Reactome	Histidine, lysine, phenylalanine, tyrosine, proline and tryptophan catabolism	91	10	0.125	0.00096606	0.00458737
SMP00721	SMPDB	3-Phosphoglycerate dehydrogenase deficiency	55	8	0.148	0.00102777	0.00458737
SMP00223	SMPDB	Non Ketotic Hyperglycinemia	55	8	0.148	0.00102777	0.00458737
SMP00004	SMPDB	Glycine and Serine Metabolism	55	8	0.148	0.00102777	0.00458737
SMP00484	SMPDB	Dimethylglycine Dehydrogenase Deficiency	55	8	0.148	0.00102777	0.00458737
SMP00485	SMPDB	Hyperglycinemia, non-ketotic	55	8	0.148	0.00102777	0.00458737
SMP00242	SMPDB	Dimethylglycine Dehydrogenase Deficiency	55	8	0.148	0.00102777	0.00458737
SMP00244	SMPDB	Sarcosinemia	55	8	0.148	0.00102777	0.00458737
SMP00179	SMPDB	Dihydropyrimidine Dehydrogenase Deficiency (DHPD)	55	8	0.148	0.00102777	0.00458737
R-HSA-500753	Reactome	Pyrimidine biosynthesis	22	5	0.238	0.00105932	0.00458737
N-Glycan biosynthesis	EHMN	N-Glycan biosynthesis	51	5	0.238	0.00105932	0.00458737
SMP00290	SMPDB	Demeclocycline Action Pathway	21	5	0.238	0.00105932	0.00458737
R-HSA-6811555	Reactome	PI5P Regulates TP53 Acetylation	8	3	0.5	0.00108699	0.00458737
WP1907	Wikipathways	Semaphorin interactions	6	3	0.5	0.00108699	0.00458737
WP2679	Wikipathways	MHC class II antigen presentation	6	3	0.5	0.00108699	0.00458737
WP4430	Wikipathways	COPII-mediated vesicle transport	6	3	0.5	0.00108699	0.00458737
R-HSA-9007101	Reactome	Rab regulation of trafficking	6	3	0.5	0.00108699	0.00458737
R-HSA-416550	Reactome	Sema4D mediated inhibition of cell attachment and migration	6	3	0.5	0.00108699	0.00458737
R-HSA-400685	Reactome	Sema4D in semaphorin signaling	6	3	0.5	0.00108699	0.00458737
R-HSA-5627123	Reactome	RHO GTPases activate PAKs	6	3	0.5	0.00108699	0.00458737
R-HSA-390466	Reactome	Chaperonin-mediated protein folding	6	3	0.5	0.00108699	0.00458737
R-HSA-391251	Reactome	Protein folding	6	3	0.5	0.00108699	0.00458737
WP3351	Wikipathways	RHO GTPases activate PAKs	6	3	0.5	0.00108699	0.00458737
WP1916	Wikipathways	Signaling by PDGF	8	3	0.5	0.00108699	0.00458737
WP1918	Wikipathways	Signaling by ROBO receptors	8	3	0.5	0.00108699	0.00458737
WP4120	Wikipathways	Signaling by MET	8	3	0.5	0.00108699	0.00458737
WP4452	Wikipathways	Signaling by NTRK3 (TRKC)	8	3	0.5	0.00108699	0.00458737
WP3335	Wikipathways	Signaling by FGFR1	8	3	0.5	0.00108699	0.00458737
R-HSA-5654736	Reactome	Signaling by FGFR1	8	3	0.5	0.00108699	0.00458737
R-HSA-5654743	Reactome	Signaling by FGFR4	8	3	0.5	0.00108699	0.00458737
R-HSA-983170	Reactome	Antigen Presentation: Folding, assembly and peptide loading of class I MHC	8	3	0.5	0.00108699	0.00458737
R-HSA-6806834	Reactome	Signaling by MET	8	3	0.5	0.00108699	0.00458737
R-HSA-376176	Reactome	Signaling by ROBO receptors	8	3	0.5	0.00108699	0.00458737
PWY66-420	HumanCyc	carnosine biosynthesis	7	3	0.5	0.00108699	0.00458737
R-HSA-199977	Reactome	ER to Golgi Anterograde Transport	10	3	0.5	0.00108699	0.00458737
R-HSA-6811440	Reactome	Retrograde transport at the Trans-Golgi-Network	6	3	0.5	0.00108699	0.00458737
R-HSA-5621575	Reactome	CD209 (DC-SIGN) signaling	7	3	0.5	0.00108699	0.00458737
R-HSA-417957	Reactome	P2Y receptors	6	3	0.5	0.00108699	0.00458737
R-HSA-5617833	Reactome	Cilium Assembly	6	3	0.5	0.00108699	0.00458737
R-HSA-168255	Reactome	Influenza Life Cycle	9	3	0.5	0.00108699	0.00458737
R-HSA-168254	Reactome	Influenza Infection	9	3	0.5	0.00108699	0.00458737
WP1861	Wikipathways	mRNA Capping	6	3	0.5	0.00108699	0.00458737
WP2757	Wikipathways	Mitotic Metaphase and Anaphase	6	3	0.5	0.00108699	0.00458737
WP2652	Wikipathways	Mitotic Prometaphase	6	3	0.5	0.00108699	0.00458737
WP2772	Wikipathways	S Phase	6	3	0.5	0.00108699	0.00458737
WP3498	Wikipathways	Assembly of the primary cilium	6	3	0.5	0.00108699	0.00458737
WP4124	Wikipathways	Cilium Assembly	6	3	0.5	0.00108699	0.00458737
R-HSA-72086	Reactome	mRNA Capping	7	3	0.5	0.00108699	0.00458737
R-HSA-73864	Reactome	RNA Polymerase I Transcription	8	3	0.5	0.00108699	0.00458737
WP2683	Wikipathways	Influenza Life Cycle	9	3	0.5	0.00108699	0.00458737
WP3953	Wikipathways	mRNA, protein, and metabolite inducation pathway by cyclosporin A	13	4	0.308	0.00123329	0.00506376
WP3558	Wikipathways	Beta-catenin independent WNT signaling	16	4	0.308	0.00123329	0.00506376
R-HSA-1852241	Reactome	Organelle biogenesis and maintenance	14	4	0.308	0.00123329	0.00506376
SMP00649	SMPDB	Lamivudine Metabolism Pathway	13	4	0.308	0.00123329	0.00506376
WP4061	Wikipathways	Import of palmitoyl-CoA into the mitochondrial matrix	13	4	0.308	0.00123329	0.00506376
R-HSA-1638074	Reactome	Keratan sulfate/keratin metabolism	18	4	0.308	0.00123329	0.00506376
R-HSA-727802	Reactome	Transport of nucleotide sugars	13	4	0.308	0.00123329	0.00506376
R-HSA-4086398	Reactome	Ca2+ pathway	16	4	0.308	0.00123329	0.00506376
SMP00226	SMPDB	Omeprazole Action Pathway	14	4	0.308	0.00123329	0.00506376
SMP00229	SMPDB	Rabeprazole Action Pathway	14	4	0.308	0.00123329	0.00506376
SMP00228	SMPDB	Pantoprazole Action Pathway	14	4	0.308	0.00123329	0.00506376
TCA cycle	EHMN	TCA cycle	36	6	0.188	0.0012741	0.00520572
WP3564	Wikipathways	Amino acid synthesis and interconversion (transamination)	40	6	0.188	0.0012741	0.00520572
PWY66-398	HumanCyc	TCA cycle	23	5	0.227	0.00132827	0.00538742
WP4050	Wikipathways	Pentose phosphate pathway	31	5	0.227	0.00132827	0.00538742
WP2824	Wikipathways	Detoxification of Reactive Oxygen Species	26	5	0.227	0.00132827	0.00538742
PWY-841	HumanCyc	purine nucleotides <i>de novo</i> biosynthesis	37	6	0.182	0.00150793	0.00610126
R-HSA-389977	Reactome	Post-chaperonin tubulin folding pathway	2	2	1	0.00153349	0.0061747
PWY-6012-1	HumanCyc	acyl carrier protein metabolism	2	2	1	0.00153349	0.0061747
R-HSA-200425	Reactome	Import of palmitoyl-CoA into the mitochondrial matrix	14	4	0.286	0.00167457	0.00666229
R-HSA-3858494	Reactome	Beta-catenin independent WNT signaling	17	4	0.286	0.00167457	0.00666229
R-HSA-5661270	Reactome	Catabolism of glucuronate to xylulose-5-phosphate	16	4	0.286	0.00167457	0.00666229
R-HSA-73929	Reactome	Base-Excision Repair, AP Site Formation	14	4	0.286	0.00167457	0.00666229
WP3399	Wikipathways	Base-Excision Repair, AP Site Formation	14	4	0.286	0.00167457	0.00666229
path:hsa05230	KEGG	Central carbon metabolism in cancer - Homo sapiens (human)	37	6	0.176	0.00177311	0.00675497
R-HSA-5663220	Reactome	RHO GTPases Activate Formins	7	3	0.429	0.00184779	0.00675497
PWY-5172	HumanCyc	acetyl-CoA biosynthesis from citrate	7	3	0.429	0.00184779	0.00675497
R-HSA-5358346	Reactome	Hedgehog ligand biogenesis	7	3	0.429	0.00184779	0.00675497
R-HSA-6804758	Reactome	Regulation of TP53 Activity through Acetylation	9	3	0.429	0.00184779	0.00675497
WP3379	Wikipathways	RHO GTPases Activate Formins	7	3	0.429	0.00184779	0.00675497
WP4437	Wikipathways	Signaling by PTK6	7	3	0.429	0.00184779	0.00675497
WP2748	Wikipathways	Energy dependent regulation of mTOR by LKB1-AMPK	7	3	0.429	0.00184779	0.00675497
R-HSA-380972	Reactome	Energy dependent regulation of mTOR by LKB1-AMPK	7	3	0.429	0.00184779	0.00675497
R-HSA-1445148	Reactome	Translocation of GLUT4 to the plasma membrane	7	3	0.429	0.00184779	0.00675497
R-HSA-170834	Reactome	Signaling by TGF-beta Receptor Complex	7	3	0.429	0.00184779	0.00675497
R-HSA-9006936	Reactome	Signaling by TGF-beta family members	7	3	0.429	0.00184779	0.00675497
R-HSA-8848021	Reactome	Signaling by PTK6	7	3	0.429	0.00184779	0.00675497
R-HSA-9006927	Reactome	Signaling by Non-Receptor Tyrosine Kinases	7	3	0.429	0.00184779	0.00675497
WP2777	Wikipathways	Translocation of SLC2A4 (GLUT4) to the plasma membrane	7	3	0.429	0.00184779	0.00675497
WP3334	Wikipathways	Signaling by FGFR4	9	3	0.429	0.00184779	0.00675497
WP3309	Wikipathways	EPH-Ephrin signaling	9	3	0.429	0.00184779	0.00675497
WP1799	Wikipathways	Costimulation by the CD28 family	9	3	0.429	0.00184779	0.00675497
R-HSA-388841	Reactome	Costimulation by the CD28 family	9	3	0.429	0.00184779	0.00675497
R-HSA-177929	Reactome	Signaling by EGFR	9	3	0.429	0.00184779	0.00675497
WP1843	Wikipathways	L1CAM interactions	9	3	0.429	0.00184779	0.00675497
R-HSA-373760	Reactome	L1CAM interactions	9	3	0.429	0.00184779	0.00675497
WP3348	Wikipathways	Macroautophagy	11	3	0.429	0.00184779	0.00675497
R-HSA-8878159	Reactome	Transcriptional regulation by RUNX3	7	3	0.429	0.00184779	0.00675497
R-HSA-418038	Reactome	Nucleotide-like (purinergic) receptors	7	3	0.429	0.00184779	0.00675497
PWY66-422	HumanCyc	D-galactose degradation V (Leloir pathway)	11	3	0.429	0.00184779	0.00675497
R-HSA-5654738	Reactome	Signaling by FGFR2	9	3	0.429	0.00184779	0.00675497
R-HSA-8955332	Reactome	Carboxyterminal post-translational modifications of tubulin	9	3	0.429	0.00184779	0.00675497
P121-PWY	HumanCyc	adenine and adenosine salvage I	7	3	0.429	0.00184779	0.00675497
PWY-6620	HumanCyc	guanine and guanosine salvage	7	3	0.429	0.00184779	0.00675497
WP3401	Wikipathways	Hedgehog ligand biogenesis	7	3	0.429	0.00184779	0.00675497
WP3816	Wikipathways	Regulation of TP53 Activity through Acetylation	9	3	0.429	0.00184779	0.00675497
WP4107	Wikipathways	Transcriptional regulation by RUNX3	7	3	0.429	0.00184779	0.00675497
R-HSA-480985	Reactome	Synthesis of dolichyl-phosphate-glucose	7	3	0.429	0.00184779	0.00675497
PWY-6558	HumanCyc	heparan sulfate biosynthesis (late stages)	8	3	0.429	0.00184779	0.00675497
WP2659	Wikipathways	Deadenylation-dependent mRNA decay	9	3	0.429	0.00184779	0.00675497
PWY-6481	HumanCyc	L-dopachrome biosynthesis	8	3	0.429	0.00184779	0.00675497
None	INOH	Propanoate metabolism	26	5	0.208	0.00201284	0.0073262
WP78	Wikipathways	TCA Cycle (aka Krebs or citric acid cycle)	24	5	0.208	0.00201284	0.0073262
None	INOH	Valine Leucine Isoleucine degradation	40	6	0.171	0.00207228	0.00752612
WP3354	Wikipathways	C-type lectin receptors (CLRs)	23	4	0.267	0.00221476	0.0080261
R-HSA-425393	Reactome	Transport of inorganic cations/anions and amino acids/oligopeptides	56	7	0.146	0.00234368	0.00847486
R-HSA-8953854	Reactome	Metabolism of RNA	72	6	0.167	0.00240813	0.00868906
R-HSA-74160	Reactome	Gene expression (Transcription)	66	7	0.143	0.00264675	0.00952945
R-HSA-68952	Reactome	DNA replication initiation	8	3	0.375	0.002872	0.0096137
R-HSA-174430	Reactome	Telomere C-strand synthesis initiation	9	3	0.375	0.002872	0.0096137
R-HSA-174414	Reactome	Processive synthesis on the C-strand of the telomere	9	3	0.375	0.002872	0.0096137
R-HSA-199220	Reactome	Vitamin B5 (pantothenate) metabolism	17	4	0.25	0.00286423	0.0096137
WP3579	Wikipathways	Surfactant metabolism	17	4	0.25	0.00286423	0.0096137
SMP00640	SMPDB	Acetaminophen Metabolism Pathway	16	4	0.25	0.00286423	0.0096137
SMP00350	SMPDB	Pyruvate Carboxylase Deficiency	17	4	0.25	0.00286423	0.0096137
SMP00352	SMPDB	Primary Hyperoxaluria Type I	17	4	0.25	0.00286423	0.0096137
SMP00313	SMPDB	Lactic Acidemia	17	4	0.25	0.00286423	0.0096137
SMP00055	SMPDB	Alanine Metabolism	17	4	0.25	0.00286423	0.0096137
PWY-7228	HumanCyc	guanosine nucleotides <i>de novo</i> biosynthesis	17	4	0.25	0.00286423	0.0096137
R-HSA-1855183	Reactome	Synthesis of IP2, IP, and Ins in the cytosol	18	4	0.25	0.00286423	0.0096137
R-HSA-3371556	Reactome	Cellular response to heat stress	9	3	0.375	0.002872	0.0096137
WP1859	Wikipathways	Mitotic G2-G2-M phases	8	3	0.375	0.002872	0.0096137
R-HSA-69275	Reactome	G2/M Transition	8	3	0.375	0.002872	0.0096137
R-HSA-453274	Reactome	Mitotic G2-G2/M phases	8	3	0.375	0.002872	0.0096137
R-HSA-3928662	Reactome	EPHB-mediated forward signaling	9	3	0.375	0.002872	0.0096137
R-HSA-2682334	Reactome	EPH-Ephrin signaling	9	3	0.375	0.002872	0.0096137
R-HSA-165159	Reactome	mTOR signalling	9	3	0.375	0.002872	0.0096137
WP4431	Wikipathways	Integrin alphaIIb beta3 signaling	11	3	0.375	0.002872	0.0096137
R-HSA-1227986	Reactome	Signaling by ERBB2	12	3	0.375	0.002872	0.0096137
WP2780	Wikipathways	Signaling by ERBB2	12	3	0.375	0.002872	0.0096137
R-HSA-1660514	Reactome	Synthesis of PIPs at the Golgi membrane	15	3	0.375	0.002872	0.0096137
R-HSA-1660499	Reactome	Synthesis of PIPs at the plasma membrane	17	3	0.375	0.002872	0.0096137
PROPIONMET-PWY	HumanCyc	propionyl-CoA degradation	9	3	0.375	0.002872	0.0096137
PWY-5661-1	HumanCyc	GDP-glucose biosynthesis II	11	3	0.375	0.002872	0.0096137
PWY-7193	HumanCyc	pyrimidine ribonucleosides salvage I	9	3	0.375	0.002872	0.0096137
WP3828	Wikipathways	rRNA modification in the nucleus and cytosol	8	3	0.375	0.002872	0.0096137
WP3395	Wikipathways	Cellular response to heat stress	9	3	0.375	0.002872	0.0096137
UDPNACETYLGALSYN-PWY	HumanCyc	UDP-<i>N</i>-acetyl-D-glucosamine biosynthesis II	11	3	0.375	0.002872	0.0096137
WP4126	Wikipathways	Galactose catabolism	10	3	0.375	0.002872	0.0096137
R-HSA-429958	Reactome	mRNA decay by 3, to 5, exoribonuclease	10	3	0.375	0.002872	0.0096137
R-HSA-429914	Reactome	Deadenylation-dependent mRNA decay	11	3	0.375	0.002872	0.0096137
Glycosphingolipid biosynthesis - neolactoseries	EHMN	Glycosphingolipid biosynthesis - neolactoseries	48	3	0.375	0.002872	0.0096137
SMP00335	SMPDB	Intracellular Signalling Through Histamine H2 Receptor and Histamine	8	3	0.375	0.002872	0.0096137
R-HSA-70171	Reactome	Glycolysis	32	5	0.192	0.002925	0.00975195
WP2741	Wikipathways	Inositol phosphate metabolism	41	5	0.192	0.002925	0.00975195
WP3556	Wikipathways	Branched-chain amino acid catabolism	46	6	0.158	0.00320093	0.0106506
R-HSA-1483249	Reactome	Inositol phosphate metabolism	43	5	0.185	0.00347864	0.0115286
R-HSA-71403	Reactome	Citric acid cycle (TCA cycle)	30	5	0.185	0.00347864	0.0115286
R-HSA-68886	Reactome	M Phase	18	4	0.235	0.00363304	0.0119689
R-HSA-2514859	Reactome	Inactivation, recovery and regulation of the phototransduction cascade	18	4	0.235	0.00363304	0.0119689
R-HSA-199991	Reactome	Membrane Trafficking	30	4	0.235	0.00363304	0.0119689
None	INOH	Alanine Aspartate Asparagine metabolism	45	6	0.154	0.00366355	0.0120219
R-HSA-212436	Reactome	Generic Transcription Pathway	49	6	0.154	0.00366355	0.0120219
None	INOH	Glycine Serine metabolism	68	7	0.135	0.00373908	0.0122217
path:hsa00520	KEGG	Amino sugar and nucleotide sugar metabolism - Homo sapiens (human)	108	7	0.135	0.00373908	0.0122217
R-HSA-68962	Reactome	Activation of the pre-replicative complex	3	2	0.667	0.00448184	0.0129484
R-HSA-69002	Reactome	DNA Replication Pre-Initiation	3	2	0.667	0.00448184	0.0129484
R-HSA-68874	Reactome	M/G1 Transition	3	2	0.667	0.00448184	0.0129484
R-HSA-75105	Reactome	Fatty acyl-CoA biosynthesis	42	5	0.179	0.00410388	0.0129484
WP4114	Wikipathways	Fatty acyl-CoA biosynthesis	42	5	0.179	0.00410388	0.0129484
R-HSA-5693606	Reactome	DNA Double Strand Break Response	9	3	0.333	0.00418514	0.0129484
R-HSA-8963896	Reactome	HDL assembly	10	3	0.333	0.00418514	0.0129484
R-HSA-8963898	Reactome	Plasma lipoprotein assembly	11	3	0.333	0.00418514	0.0129484
WP1873	Wikipathways	Signaling by NTRK1 (TRKA)	11	3	0.333	0.00418514	0.0129484
R-HSA-354192	Reactome	Integrin alphaIIb beta3 signaling	12	3	0.333	0.00418514	0.0129484
R-HSA-9006921	Reactome	Integrin signaling	12	3	0.333	0.00418514	0.0129484
R-HSA-2029482	Reactome	Regulation of actin dynamics for phagocytic cup formation	12	3	0.333	0.00418514	0.0129484
R-HSA-186797	Reactome	Signaling by PDGF	13	3	0.333	0.00418514	0.0129484
R-HSA-187037	Reactome	Signaling by NTRK1 (TRKA)	11	3	0.333	0.00418514	0.0129484
R-HSA-70370	Reactome	Galactose catabolism	10	3	0.333	0.00418514	0.0129484
SMP00433	SMPDB	Irinotecan Action Pathway	12	3	0.333	0.00418514	0.0129484
SMP00600	SMPDB	Irinotecan Metabolism Pathway	12	3	0.333	0.00418514	0.0129484
R-HSA-8856688	Reactome	Golgi-to-ER retrograde transport	10	3	0.333	0.00418514	0.0129484
WP3543	Wikipathways	DNA Double Strand Break Response	14	3	0.333	0.00418514	0.0129484
WP521	Wikipathways	Amino acid conjugation of benzoic acid	9	3	0.333	0.00418514	0.0129484
PWY-6564	HumanCyc	heparan sulfate biosynthesis	10	3	0.333	0.00418514	0.0129484
R-HSA-173599	Reactome	Formation of the active cofactor, UDP-glucuronate	10	3	0.333	0.00418514	0.0129484
WP1889	Wikipathways	Processing of Capped Intron-Containing Pre-mRNA	3	2	0.667	0.00448184	0.0129484
WP2785	Wikipathways	M-G1 Transition	3	2	0.667	0.00448184	0.0129484
WP4461	Wikipathways	DNA Replication Pre-Initiation	3	2	0.667	0.00448184	0.0129484
R-HSA-6782135	Reactome	Dual incision in TC-NER	3	2	0.667	0.00448184	0.0129484
R-HSA-1295596	Reactome	Spry regulation of FGF signaling	3	2	0.667	0.00448184	0.0129484
R-HSA-390450	Reactome	Folding of actin by CCT/TriC	3	2	0.667	0.00448184	0.0129484
R-HSA-6814122	Reactome	Cooperation of PDCL (PhLP1) and TRiC/CCT in G-protein beta folding	3	2	0.667	0.00448184	0.0129484
WP3575	Wikipathways	Endosomal Sorting Complex Required For Transport (ESCRT)	4	2	0.667	0.00448184	0.0129484
R-HSA-917729	Reactome	Endosomal Sorting Complex Required For Transport (ESCRT)	4	2	0.667	0.00448184	0.0129484
R-HSA-159236	Reactome	Transport of Mature mRNA derived from an Intron-Containing Transcript	4	2	0.667	0.00448184	0.0129484
R-HSA-72202	Reactome	Transport of Mature Transcript to Cytoplasm	4	2	0.667	0.00448184	0.0129484
R-HSA-72203	Reactome	Processing of Capped Intron-Containing Pre-mRNA	4	2	0.667	0.00448184	0.0129484
WP3376	Wikipathways	RHO GTPases activate CIT	3	2	0.667	0.00448184	0.0129484
R-HSA-162658	Reactome	Golgi Cisternae Pericentriolar Stack Reorganization	3	2	0.667	0.00448184	0.0129484
R-HSA-376172	Reactome	DSCAM interactions	3	2	0.667	0.00448184	0.0129484
R-HSA-2562597	Reactome	Optineurin and Myosin Phosphatase Negatively Regulate PLK1	3	2	0.667	0.00448184	0.0129484
WP3388	Wikipathways	RHO GTPases Activate WASPs and WAVEs	5	2	0.667	0.00448184	0.0129484
R-HSA-5663213	Reactome	RHO GTPases Activate WASPs and WAVEs	5	2	0.667	0.00448184	0.0129484
R-HSA-156902	Reactome	Peptide chain elongation	25	2	0.667	0.00448184	0.0129484
R-HSA-156842	Reactome	Eukaryotic Translation Elongation	25	2	0.667	0.00448184	0.0129484
R-HSA-5419276	Reactome	Mitochondrial translation termination	25	2	0.667	0.00448184	0.0129484
R-HSA-5389840	Reactome	Mitochondrial translation elongation	26	2	0.667	0.00448184	0.0129484
WP694	Wikipathways	Arylamine metabolism	4	2	0.667	0.00448184	0.0129484
WP1865	Wikipathways	Myogenesis	3	2	0.667	0.00448184	0.0129484
R-HSA-375170	Reactome	CDO in myogenesis	3	2	0.667	0.00448184	0.0129484
R-HSA-525793	Reactome	Myogenesis	3	2	0.667	0.00448184	0.0129484
R-HSA-2173791	Reactome	TGF-beta receptor signaling in EMT (epithelial to mesenchymal transition)	3	2	0.667	0.00448184	0.0129484
R-HSA-399954	Reactome	Sema3A PAK dependent Axon repulsion	3	2	0.667	0.00448184	0.0129484
R-HSA-5625900	Reactome	RHO GTPases activate CIT	3	2	0.667	0.00448184	0.0129484
R-HSA-392170	Reactome	ADP signalling through P2Y purinoceptor 12	3	2	0.667	0.00448184	0.0129484
WP1917	Wikipathways	Signaling by Rho GTPases	3	2	0.667	0.00448184	0.0129484
R-HSA-2132295	Reactome	MHC class II antigen presentation	3	2	0.667	0.00448184	0.0129484
R-HSA-165054	Reactome	Rev-mediated nuclear export of HIV RNA	3	2	0.667	0.00448184	0.0129484
R-HSA-177243	Reactome	Interactions of Rev with host cellular proteins	3	2	0.667	0.00448184	0.0129484
R-HSA-168333	Reactome	NEP/NS2 Interacts with the Cellular Export Machinery	3	2	0.667	0.00448184	0.0129484
R-HSA-168274	Reactome	Export of Viral Ribonucleoproteins from Nucleus	3	2	0.667	0.00448184	0.0129484
R-HSA-194840	Reactome	Rho GTPase cycle	3	2	0.667	0.00448184	0.0129484
cdc42_reg_pathway	PID	Regulation of CDC42 activity	3	2	0.667	0.00448184	0.0129484
rac1_reg_pathway	PID	Regulation of RAC1 activity	3	2	0.667	0.00448184	0.0129484
fak_pathway	PID	Signaling events mediated by focal adhesion kinase	3	2	0.667	0.00448184	0.0129484
rhoa_reg_pathway	PID	Regulation of RhoA activity	3	2	0.667	0.00448184	0.0129484
WP1811	Wikipathways	Eukaryotic Translation Elongation	3	2	0.667	0.00448184	0.0129484
R-HSA-72706	Reactome	GTP hydrolysis and joining of the 60S ribosomal subunit	4	2	0.667	0.00448184	0.0129484
PWY-6567	HumanCyc	chondroitin sulfate biosynthesis (late stages)	5	2	0.667	0.00448184	0.0129484
R-HSA-433692	Reactome	Proton-coupled monocarboxylate transport	5	2	0.667	0.00448184	0.0129484
Vitamin B5 - CoA biosynthesis from pantothenate	EHMN	Vitamin B5 - CoA biosynthesis from pantothenate	21	4	0.222	0.00453093	0.0129778
R-HSA-4085001	Reactome	Sialic acid metabolism	27	4	0.222	0.00453093	0.0129778
WP3363	Wikipathways	Sialic acid metabolism	27	4	0.222	0.00453093	0.0129778
SMP00452	SMPDB	Threonine and 2-Oxobutanoate Degradation	19	4	0.222	0.00453093	0.0129778
WP404	Wikipathways	Nucleotide Metabolism	18	4	0.222	0.00453093	0.0129778
R-HSA-2262752	Reactome	Cellular responses to stress	48	6	0.146	0.00473558	0.0135407
R-HSA-2408508	Reactome	Metabolism of ingested SeMet, Sec, MeSec into H2Se	32	5	0.172	0.0048056	0.0137173
WP3574	Wikipathways	Sulfur amino acid metabolism	67	7	0.127	0.00514515	0.0146365
path:hsa00360	KEGG	Phenylalanine metabolism - Homo sapiens (human)	72	7	0.127	0.00514515	0.0146365
R-HSA-70895	Reactome	Branched-chain amino acid catabolism	47	6	0.143	0.00535081	0.015144
Porphyrin metabolism	EHMN	Porphyrin metabolism	48	6	0.143	0.00535081	0.015144
R-HSA-425374	Reactome	Amino acid and oligopeptide SLC transporters	50	6	0.143	0.00535081	0.015144
Glycine, serine, alanine and threonine metabolism	EHMN	Glycine, serine, alanine and threonine metabolism	88	8	0.114	0.00551386	0.015579
None	INOH	Lysine degradation	36	5	0.167	0.00558864	0.0156313
SMP00462	SMPDB	Inositol Phosphate Metabolism	23	4	0.211	0.00556723	0.0156313
path:hsa00010	KEGG	Glycolysis / Gluconeogenesis - Homo sapiens (human)	31	4	0.211	0.00556723	0.0156313
SMP00027	SMPDB	Pantothenate and CoA Biosynthesis	21	4	0.211	0.00556723	0.0156313
R-HSA-72766	Reactome	Translation	78	5	0.167	0.00558864	0.0156313
Butanoate metabolism	EHMN	Butanoate metabolism	36	5	0.167	0.00558864	0.0156313
R-HSA-5633007	Reactome	Regulation of TP53 Activity	13	3	0.3	0.00580857	0.0158217
WP1903	Wikipathways	Response to elevated platelet cytosolic Ca2+	11	3	0.3	0.00580857	0.0158217
R-HSA-166520	Reactome	Signaling by NTRKs	12	3	0.3	0.00580857	0.0158217
R-HSA-74752	Reactome	Signaling by Insulin receptor	13	3	0.3	0.00580857	0.0158217
WP4065	Wikipathways	Clathrin-mediated endocytosis	15	3	0.3	0.00580857	0.0158217
R-HSA-422475	Reactome	Axon guidance	15	3	0.3	0.00580857	0.0158217
WP3338	Wikipathways	Signaling by FGFR2	15	3	0.3	0.00580857	0.0158217
R-HSA-8856828	Reactome	Clathrin-mediated endocytosis	16	3	0.3	0.00580857	0.0158217
R-HSA-70221	Reactome	Glycogen breakdown (glycogenolysis)	12	3	0.3	0.00580857	0.0158217
PWY0-1264	HumanCyc	biotin-carboxyl carrier protein assembly	11	3	0.3	0.00580857	0.0158217
R-HSA-1912422	Reactome	Pre-NOTCH Expression and Processing	10	3	0.3	0.00580857	0.0158217
WP692	Wikipathways	Sulfation Biotransformation Reaction	10	3	0.3	0.00580857	0.0158217
PWY-7224	HumanCyc	purine deoxyribonucleosides salvage	11	3	0.3	0.00580857	0.0158217
R-HSA-74751	Reactome	Insulin receptor signalling cascade	12	3	0.3	0.00580857	0.0158217
PWY-5451	HumanCyc	acetone degradation I (to methylglyoxal)	11	3	0.3	0.00580857	0.0158217
PENTOSE-P-PWY	HumanCyc	pentose phosphate pathway	16	3	0.3	0.00580857	0.0158217
WP3602	Wikipathways	Human metabolism overview	113	8	0.113	0.00601382	0.0163541
WP1946	Wikipathways	Cori Cycle	24	4	0.2	0.00675078	0.0182688
SMP00327	SMPDB	Phenytoin (Antiarrhythmic) Action Pathway	21	4	0.2	0.00675078	0.0182688
path:hsa04918	KEGG	Thyroid hormone synthesis - Homo sapiens (human)	21	4	0.2	0.00675078	0.0182688
R-HSA-196849	Reactome	Metabolism of water-soluble vitamins and cofactors	122	9	0.102	0.00689836	0.0186379
WP1858	Wikipathways	Mitotic G1-G1-S phases	4	2	0.5	0.00873324	0.0186645
R-HSA-453279	Reactome	Mitotic G1-G1/S phases	4	2	0.5	0.00873324	0.0186645
R-HSA-69206	Reactome	G1/S Transition	4	2	0.5	0.00873324	0.0186645
R-HSA-68882	Reactome	Mitotic Anaphase	4	2	0.5	0.00873324	0.0186645
R-HSA-2555396	Reactome	Mitotic Metaphase and Anaphase	4	2	0.5	0.00873324	0.0186645
R-HSA-69166	Reactome	Removal of the Flap Intermediate	4	2	0.5	0.00873324	0.0186645
R-HSA-69183	Reactome	Processive synthesis on the lagging strand	4	2	0.5	0.00873324	0.0186645
R-HSA-174437	Reactome	Removal of the Flap Intermediate from the C-strand	5	2	0.5	0.00873324	0.0186645
WP1937	Wikipathways	Transport of vitamins, nucleosides, and related molecules	60	7	0.119	0.00759783	0.0186645
R-HSA-76009	Reactome	Platelet Aggregation (Plug Formation)	14	3	0.273	0.00775984	0.0186645
WP1910	Wikipathways	Signaling by EGFR	14	3	0.273	0.00775984	0.0186645
R-HSA-2672351	Reactome	Stimuli-sensing channels	13	3	0.273	0.00775984	0.0186645
Lipoate metabolism	EHMN	Lipoate metabolism	12	3	0.273	0.00775984	0.0186645
R-HSA-157118	Reactome	Signaling by NOTCH	11	3	0.273	0.00775984	0.0186645
PWY-6609	HumanCyc	adenine and adenosine salvage III	12	3	0.273	0.00775984	0.0186645
WP2786	Wikipathways	Pre-NOTCH Expression and Processing	12	3	0.273	0.00775984	0.0186645
R-HSA-975578	Reactome	Reactions specific to the complex N-glycan synthesis pathway	19	3	0.273	0.00775984	0.0186645
PWY-6608	HumanCyc	guanosine nucleotides degradation	12	3	0.273	0.00775984	0.0186645
WP3925	Wikipathways	Amino Acid metabolism	108	9	0.1	0.00798321	0.0186645
WP4111	Wikipathways	Phase II - Conjugation of compounds	151	11	0.089	0.00802235	0.0186645
WP661	Wikipathways	Glucose Homeostasis	21	4	0.19	0.00808995	0.0186645
path:hsa04922	KEGG	Glucagon signaling pathway - Homo sapiens (human)	26	4	0.19	0.00808995	0.0186645
WP1857	Wikipathways	Metabolism of water-soluble vitamins and cofactors	79	7	0.117	0.0083273	0.0186645
R-HSA-8953897	Reactome	Cellular responses to external stimuli	57	6	0.13	0.0084079	0.0186645
WP1936	Wikipathways	Transport of inorganic cations-anions and amino acids-oligopeptides	58	5	0.152	0.00847305	0.0186645
R-HSA-73817	Reactome	Purine ribonucleoside monophosphate biosynthesis	37	5	0.152	0.00847305	0.0186645
Urea cycle and metabolism of arginine, proline, glutamate, aspartate and asparagine	EHMN	Urea cycle and metabolism of arginine, proline, glutamate, aspartate and asparagine	125	9	0.099	0.00857231	0.0186645
WP1835	Wikipathways	Interferon alpha-beta signaling	4	2	0.5	0.00873324	0.0186645
WP1845	Wikipathways	MAPK targets- Nuclear events mediated by MAP kinases	4	2	0.5	0.00873324	0.0186645
WP1836	Wikipathways	Interferon gamma signaling	4	2	0.5	0.00873324	0.0186645
WP3332	Wikipathways	RAF-independent MAPK1-3 activation	4	2	0.5	0.00873324	0.0186645
SMP00419	SMPDB	Tenofovir Action Pathway	4	2	0.5	0.00873324	0.0186645
SMP00418	SMPDB	Adefovir Dipivoxil Action Pathway	4	2	0.5	0.00873324	0.0186645
R-HSA-1268020	Reactome	Mitochondrial protein import	4	2	0.5	0.00873324	0.0186645
R-HSA-445355	Reactome	Smooth Muscle Contraction	4	2	0.5	0.00873324	0.0186645
R-HSA-390522	Reactome	Striated Muscle Contraction	4	2	0.5	0.00873324	0.0186645
R-HSA-5693554	Reactome	Resolution of D-loop Structures through Synthesis-Dependent Strand Annealing (SDSA)	4	2	0.5	0.00873324	0.0186645
R-HSA-8934593	Reactome	Regulation of RUNX1 Expression and Activity	4	2	0.5	0.00873324	0.0186645
R-HSA-109606	Reactome	Intrinsic Pathway for Apoptosis	4	2	0.5	0.00873324	0.0186645
R-HSA-450282	Reactome	MAPK targets/ Nuclear events mediated by MAP kinases	4	2	0.5	0.00873324	0.0186645
R-HSA-198725	Reactome	Nuclear Events (kinase and transcription factor activation)	4	2	0.5	0.00873324	0.0186645
R-HSA-982772	Reactome	Growth hormone receptor signaling	4	2	0.5	0.00873324	0.0186645
R-HSA-202427	Reactome	Phosphorylation of CD3 and TCR zeta chains	4	2	0.5	0.00873324	0.0186645
R-HSA-202430	Reactome	Translocation of ZAP-70 to Immunological synapse	4	2	0.5	0.00873324	0.0186645
R-HSA-389513	Reactome	CTLA4 inhibitory signaling	4	2	0.5	0.00873324	0.0186645
R-HSA-112409	Reactome	RAF-independent MAPK1/3 activation	4	2	0.5	0.00873324	0.0186645
R-HSA-5654726	Reactome	Negative regulation of FGFR1 signaling	4	2	0.5	0.00873324	0.0186645
R-HSA-5654732	Reactome	Negative regulation of FGFR3 signaling	4	2	0.5	0.00873324	0.0186645
R-HSA-5654733	Reactome	Negative regulation of FGFR4 signaling	4	2	0.5	0.00873324	0.0186645
WP3795	Wikipathways	Striated Muscle Contraction	4	2	0.5	0.00873324	0.0186645
WP3811	Wikipathways	Smooth Muscle Contraction	4	2	0.5	0.00873324	0.0186645
R-HSA-180292	Reactome	GAB1 signalosome	6	2	0.5	0.00873324	0.0186645
R-HSA-8847453	Reactome	Synthesis of PIPs in the nucleus	6	2	0.5	0.00873324	0.0186645
R-HSA-109581	Reactome	Apoptosis	6	2	0.5	0.00873324	0.0186645
PWY66-423	HumanCyc	fructose 2,6-bisphosphate synthesis	7	2	0.5	0.00873324	0.0186645
R-HSA-202424	Reactome	Downstream TCR signaling	8	2	0.5	0.00873324	0.0186645
R-HSA-1483248	Reactome	Synthesis of PIPs at the ER membrane	9	2	0.5	0.00873324	0.0186645
R-HSA-1236974	Reactome	ER-Phagosome pathway	11	2	0.5	0.00873324	0.0186645
R-HSA-5693548	Reactome	Sensing of DNA Double Strand Breaks	4	2	0.5	0.00873324	0.0186645
R-HSA-3371571	Reactome	HSF1-dependent transactivation	4	2	0.5	0.00873324	0.0186645
R-HSA-2559586	Reactome	DNA Damage/Telomere Stress Induced Senescence	5	2	0.5	0.00873324	0.0186645
WP4070	Wikipathways	RAB GEFs exchange GTP for GDP on RABs	4	2	0.5	0.00873324	0.0186645
R-HSA-180336	Reactome	SHC1 events in EGFR signaling	4	2	0.5	0.00873324	0.0186645
R-HSA-9026519	Reactome	Activated NTRK2 signals through RAS	4	2	0.5	0.00873324	0.0186645
R-HSA-9032845	Reactome	Activated NTRK2 signals through CDK5	4	2	0.5	0.00873324	0.0186645
R-HSA-3928663	Reactome	EPHA-mediated growth cone collapse	4	2	0.5	0.00873324	0.0186645
R-HSA-3928665	Reactome	EPH-ephrin mediated repulsion of cells	4	2	0.5	0.00873324	0.0186645
R-HSA-1250347	Reactome	SHC1 events in ERBB4 signaling	4	2	0.5	0.00873324	0.0186645
R-HSA-8851805	Reactome	MET activates RAS signaling	4	2	0.5	0.00873324	0.0186645
R-HSA-389359	Reactome	CD28 dependent Vav1 pathway	5	2	0.5	0.00873324	0.0186645
R-HSA-881907	Reactome	Gastrin-CREB signalling pathway via PKC and MAPK	5	2	0.5	0.00873324	0.0186645
WP2713	Wikipathways	Signaling by SCF-KIT	6	2	0.5	0.00873324	0.0186645
WP2694	Wikipathways	DAP12 interactions	6	2	0.5	0.00873324	0.0186645
WP3318	Wikipathways	mTOR signalling	6	2	0.5	0.00873324	0.0186645
WP4436	Wikipathways	Signaling by NTRK2 (TRKB)	6	2	0.5	0.00873324	0.0186645
R-HSA-2424491	Reactome	DAP12 signaling	6	2	0.5	0.00873324	0.0186645
R-HSA-2172127	Reactome	DAP12 interactions	6	2	0.5	0.00873324	0.0186645
R-HSA-389356	Reactome	CD28 co-stimulation	6	2	0.5	0.00873324	0.0186645
R-HSA-167827	Reactome	The proton buffering model	6	2	0.5	0.00873324	0.0186645
R-HSA-8853334	Reactome	Signaling by FGFR3 fusions in cancer	6	2	0.5	0.00873324	0.0186645
R-HSA-1433557	Reactome	Signaling by SCF-KIT	6	2	0.5	0.00873324	0.0186645
R-HSA-166187	Reactome	Mitochondrial Uncoupling Proteins	8	2	0.5	0.00873324	0.0186645
path:hsa04142	KEGG	Lysosome - Homo sapiens (human)	4	2	0.5	0.00873324	0.0186645
WP1841	Wikipathways	Intrinsic Pathway for Apoptosis	4	2	0.5	0.00873324	0.0186645
WP2717	Wikipathways	Mitochondrial protein import	4	2	0.5	0.00873324	0.0186645
WP4117	Wikipathways	Regulation of RUNX1 Expression and Activity	4	2	0.5	0.00873324	0.0186645
R-HSA-5693568	Reactome	Resolution of D-loop Structures through Holliday Junction Intermediates	4	2	0.5	0.00873324	0.0186645
R-HSA-5693537	Reactome	Resolution of D-Loop Structures	4	2	0.5	0.00873324	0.0186645
R-HSA-5696395	Reactome	Formation of Incision Complex in GG-NER	4	2	0.5	0.00873324	0.0186645
R-HSA-111447	Reactome	Activation of BAD and translocation to mitochondria	4	2	0.5	0.00873324	0.0186645
R-HSA-114452	Reactome	Activation of BH3-only proteins	4	2	0.5	0.00873324	0.0186645
R-HSA-198753	Reactome	ERK/MAPK targets	4	2	0.5	0.00873324	0.0186645
R-HSA-8863795	Reactome	Downregulation of ERBB2 signaling	4	2	0.5	0.00873324	0.0186645
R-HSA-69231	Reactome	Cyclin D associated events in G1	4	2	0.5	0.00873324	0.0186645
R-HSA-69236	Reactome	G1 Phase	4	2	0.5	0.00873324	0.0186645
R-HSA-69202	Reactome	Cyclin E associated events during G1/S transition	4	2	0.5	0.00873324	0.0186645
R-HSA-69656	Reactome	Cyclin A:Cdk2-associated events at S phase entry	4	2	0.5	0.00873324	0.0186645
R-HSA-2514853	Reactome	Condensation of Prometaphase Chromosomes	4	2	0.5	0.00873324	0.0186645
R-HSA-8849472	Reactome	PTK6 Down-Regulation	4	2	0.5	0.00873324	0.0186645
R-HSA-5362768	Reactome	Hh mutants that don,t undergo autocatalytic processing are degraded by ERAD	4	2	0.5	0.00873324	0.0186645
R-HSA-5387390	Reactome	Hh mutants abrogate ligand secretion	4	2	0.5	0.00873324	0.0186645
R-HSA-2173789	Reactome	TGF-beta receptor signaling activates SMADs	4	2	0.5	0.00873324	0.0186645
R-HSA-6807004	Reactome	Negative regulation of MET activity	4	2	0.5	0.00873324	0.0186645
R-HSA-163210	Reactome	Formation of ATP by chemiosmotic coupling	5	2	0.5	0.00873324	0.0186645
WP3807	Wikipathways	Regulation of TP53 Expression and Degradation	5	2	0.5	0.00873324	0.0186645
R-HSA-6804757	Reactome	Regulation of TP53 Degradation	5	2	0.5	0.00873324	0.0186645
R-HSA-6806003	Reactome	Regulation of TP53 Expression and Degradation	5	2	0.5	0.00873324	0.0186645
R-HSA-428543	Reactome	Inactivation of CDC42 and RAC1	4	2	0.5	0.00873324	0.0186645
R-HSA-8985586	Reactome	SLIT2:ROBO1 increases RHOA activity	4	2	0.5	0.00873324	0.0186645
PWY-2301	HumanCyc	<i>myo</i>-inositol <i>de novo</i> biosynthesis	6	2	0.5	0.00873324	0.0186645
WP3565	Wikipathways	DNA Damage-Telomere Stress Induced Senescence	9	2	0.5	0.00873324	0.0186645
PWY-7437	HumanCyc	protein <i>O</i>-[<i>N</i>-acetyl]-glucosylation	5	2	0.5	0.00873324	0.0186645
R-HSA-964739	Reactome	N-glycan trimming and elongation in the cis-Golgi	13	2	0.5	0.00873324	0.0186645
path:hsa00563	KEGG	Glycosylphosphatidylinositol (GPI)-anchor biosynthesis - Homo sapiens (human)	16	2	0.5	0.00873324	0.0186645
WP2677	Wikipathways	Signaling by Type 1 Insulin-like Growth Factor 1 Receptor (IGF1R)	4	2	0.5	0.00873324	0.0186645
R-HSA-193648	Reactome	NRAGE signals death through JNK	4	2	0.5	0.00873324	0.0186645
R-HSA-204998	Reactome	Cell death signalling via NRAGE, NRIF and NADE	4	2	0.5	0.00873324	0.0186645
R-HSA-6807878	Reactome	COPI-mediated anterograde transport	4	2	0.5	0.00873324	0.0186645
R-HSA-418592	Reactome	ADP signalling through P2Y purinoceptor 1	4	2	0.5	0.00873324	0.0186645
R-HSA-166208	Reactome	mTORC1-mediated signalling	4	2	0.5	0.00873324	0.0186645
R-HSA-210993	Reactome	Tie2 Signaling	4	2	0.5	0.00873324	0.0186645
R-HSA-9006115	Reactome	Signaling by NTRK2 (TRKB)	4	2	0.5	0.00873324	0.0186645
R-HSA-445144	Reactome	Signal transduction by L1	4	2	0.5	0.00873324	0.0186645
R-HSA-6811438	Reactome	Intra-Golgi traffic	4	2	0.5	0.00873324	0.0186645
R-HSA-8876198	Reactome	RAB GEFs exchange GTP for GDP on RABs	4	2	0.5	0.00873324	0.0186645
R-HSA-3928664	Reactome	Ephrin signaling	4	2	0.5	0.00873324	0.0186645
R-HSA-2428933	Reactome	SHC-related events triggered by IGF1R	4	2	0.5	0.00873324	0.0186645
R-HSA-8875878	Reactome	MET promotes cell motility	4	2	0.5	0.00873324	0.0186645
R-HSA-416572	Reactome	Sema4D induced cell migration and growth-cone collapse	4	2	0.5	0.00873324	0.0186645
R-HSA-418885	Reactome	DCC mediated attractive signaling	5	2	0.5	0.00873324	0.0186645
WP2664	Wikipathways	Gastrin-CREB signalling pathway via PKC and MAPK	5	2	0.5	0.00873324	0.0186645
R-HSA-2871796	Reactome	FCERI mediated MAPK activation	5	2	0.5	0.00873324	0.0186645
WP4053	Wikipathways	TBC-RABGAPs	4	2	0.5	0.00873324	0.0186645
R-HSA-6811434	Reactome	COPI-dependent Golgi-to-ER retrograde traffic	4	2	0.5	0.00873324	0.0186645
R-HSA-5620916	Reactome	VxPx cargo-targeting to cilium	4	2	0.5	0.00873324	0.0186645
R-HSA-5620920	Reactome	Cargo trafficking to the periciliary membrane	4	2	0.5	0.00873324	0.0186645
R-HSA-177504	Reactome	Retrograde neurotrophin signalling	4	2	0.5	0.00873324	0.0186645
R-HSA-8854214	Reactome	TBC/RABGAPs	4	2	0.5	0.00873324	0.0186645
R-HSA-170670	Reactome	Adenylate cyclase inhibitory pathway	4	2	0.5	0.00873324	0.0186645
R-HSA-997269	Reactome	Inhibition of adenylate cyclase pathway	4	2	0.5	0.00873324	0.0186645
arf6_pathway	PID	Arf6 signaling events	4	2	0.5	0.00873324	0.0186645
integrin_a4b1_pathway	PID	Alpha4 beta1 integrin signaling events	4	2	0.5	0.00873324	0.0186645
R-HSA-73780	Reactome	RNA Polymerase III Chain Elongation	4	2	0.5	0.00873324	0.0186645
R-HSA-674695	Reactome	RNA Polymerase II Pre-transcription Events	4	2	0.5	0.00873324	0.0186645
R-HSA-113418	Reactome	Formation of the Early Elongation Complex	4	2	0.5	0.00873324	0.0186645
R-HSA-75955	Reactome	RNA Polymerase II Transcription Elongation	4	2	0.5	0.00873324	0.0186645
R-HSA-167158	Reactome	Formation of the HIV-1 Early Elongation Complex	4	2	0.5	0.00873324	0.0186645
R-HSA-167242	Reactome	Abortive elongation of HIV-1 transcript in the absence of Tat	4	2	0.5	0.00873324	0.0186645
R-HSA-167287	Reactome	HIV elongation arrest and recovery	4	2	0.5	0.00873324	0.0186645
R-HSA-167290	Reactome	Pausing and recovery of HIV elongation	4	2	0.5	0.00873324	0.0186645
R-HSA-167243	Reactome	Tat-mediated HIV elongation arrest and recovery	4	2	0.5	0.00873324	0.0186645
R-HSA-167238	Reactome	Pausing and recovery of Tat-mediated HIV elongation	4	2	0.5	0.00873324	0.0186645
R-HSA-192869	Reactome	cRNA Synthesis	4	2	0.5	0.00873324	0.0186645
R-HSA-192814	Reactome	vRNA Synthesis	4	2	0.5	0.00873324	0.0186645
R-HSA-168325	Reactome	Viral Messenger RNA Synthesis	5	2	0.5	0.00873324	0.0186645
R-HSA-168273	Reactome	Influenza Viral RNA Transcription and Replication	5	2	0.5	0.00873324	0.0186645
WP4135	Wikipathways	RNA Polymerase III Transcription	5	2	0.5	0.00873324	0.0186645
R-HSA-73777	Reactome	RNA Polymerase I Chain Elongation	5	2	0.5	0.00873324	0.0186645
R-HSA-749476	Reactome	RNA Polymerase III Abortive And Retractive Initiation	5	2	0.5	0.00873324	0.0186645
R-HSA-74158	Reactome	RNA Polymerase III Transcription	5	2	0.5	0.00873324	0.0186645
PWY-6756	HumanCyc	<i>S</i>-methyl-5,-thioadenosine degradation	4	2	0.5	0.00873324	0.0186645
NONOXIPENT-PWY	HumanCyc	pentose phosphate pathway (non-oxidative branch)	8	2	0.5	0.00873324	0.0186645
R-HSA-170822	Reactome	Regulation of Glucokinase by Glucokinase Regulatory Protein	4	2	0.5	0.00873324	0.0186645
SMP00501	SMPDB	Gamma-glutamyl-transpeptidase deficiency	22	4	0.182	0.00959255	0.0202671
SMP00500	SMPDB	5-oxoprolinase deficiency	22	4	0.182	0.00959255	0.0202671
SMP00183	SMPDB	Gamma-Glutamyltransferase Deficiency	22	4	0.182	0.00959255	0.0202671
SMP00015	SMPDB	Glutathione Metabolism	22	4	0.182	0.00959255	0.0202671
SMP00337	SMPDB	Glutathione Synthetase Deficiency	22	4	0.182	0.00959255	0.0202671
SMP00143	SMPDB	5-Oxoprolinuria	22	4	0.182	0.00959255	0.0202671
R-HSA-70635	Reactome	Urea cycle	23	4	0.182	0.00959255	0.0202671
R-HSA-70921	Reactome	Histidine catabolism	23	4	0.182	0.00959255	0.0202671
SMP00011	SMPDB	Inositol Metabolism	31	4	0.182	0.00959255	0.0202671
R-HSA-425397	Reactome	Transport of vitamins, nucleosides, and related molecules	64	7	0.113	0.00993957	0.0209737
