# Supplementary material for: Divergent organ-specific isogenic metastatic cell lines identified using multi-omics exhibit differential drug sensitivity
Source: PLoS One. 2020 Nov 16;15(11):e0242384. doi: 10.1371/journal.pone.0242384 (PMC7668614; doi:10.1371/journal.pone.0242384)
Supplement: S23 Spreadsheet — (XLSX) [file pone.0242384.s080.xlsx]

## Sheet: Liver Up 1.25
External Pathway ID	Source	Liver Up Metabolic Pathways	# of Members in Set	# of Observed Members	Observed Members/ Members in Set	p-value	q-value	Individual Metabolites in Pathway: CAS #s																Individual Metabolites in Pathway: KEGG ID
WP197	Wikipathways	Cholesterol Biosynthesis Pathway	14	3	0.214	0.000221445	0.0190426	150-97-0	358-72-5	358-71-4														k:C00418	k:C00235	k:C00129
PWY-922	HumanCyc	mevalonate pathway	17	3	0.2	0.000275147	0.0190426	358-72-5	150-97-0	358-71-4														k:C00235	k:C00129	k:C00418
None	INOH	Tyrosine metabolism	44	4	0.091	0.000552111	0.0190426	97-31-4	7339-87-9	51-43-4	554-52-9													k:C05589	k:C03765	k:C00788	k:C05587
PWY-5910	HumanCyc	superpathway of geranylgeranyldiphosphate biosynthesis I (via mevalonate)	21	3	0.158	0.000572052	0.0190426	358-72-5	150-97-0	358-71-4														k:C00235	k:C00129	k:C00418
path:hsa00900	KEGG	Terpenoid backbone biosynthesis - Homo sapiens (human)	45	3	0.15	0.000668971	0.0190426	358-72-5	150-97-0	358-71-4														k:C00235	k:C00129	k:C00418
PWY-5123	HumanCyc	<i>trans, trans</i>-farnesyl diphosphate biosynthesis	5	2	0.4	0.000766818	0.0190426	358-72-5	358-71-4															k:C00235	k:C00129
Tyrosine metabolism	EHMN	Tyrosine metabolism	105	5	0.053	0.0012663	0.0219923	51-43-4	97-31-4	7339-87-9	554-52-9	501-15-5												k:C05587	k:C03765	k:C05589	k:C00788	k:C07453
None	INOH	Steroids metabolism	31	3	0.107	0.00183226	0.0219923	150-97-0	358-72-5	358-71-4														k:C00418	k:C00235	k:C00129
path:hsa00350	KEGG	Tyrosine metabolism - Homo sapiens (human)	78	4	0.063	0.00215503	0.0219923	51-43-4	97-31-4	7339-87-9	554-52-9													k:C03765	k:C05587	k:C05589	k:C00788
R-HSA-1430728	Reactome	Metabolism	1384	15	0.017	0.00308431	0.0219923	358-72-5	7339-87-9	51-43-4	961-07-9	150-97-0	496-65-1	31982-10-2	67-07-2	58-61-7	1119-16-0	146-17-8	42013-20-7	358-71-4	66-25-1	372-75-8	2784-27-2	k:C02305	k:C00212	k:C02373	k:C00831	c:63804	k:C00129	k:C00235	k:C00330	k:C00327	c:62856	k:C03765	k:C00061	k:C00418	k:C01586	k:C00788
WP4281	Wikipathways	Cholesterol biosynthesis, regulation and transport	11	2	0.2	0.00335607	0.0219923	358-72-5	358-71-4															k:C00235	k:C00129
R-HSA-9006934	Reactome	Signaling by Receptor Tyrosine Kinases	44	3	0.083	0.00380633	0.0219923	58-61-7	372-75-8	146-17-8														k:C00212	k:C00327	k:C00061
path:hsa04923	KEGG	Regulation of lipolysis in adipocytes - Homo sapiens (human)	15	2	0.182	0.00407915	0.0219923	58-61-7	51-43-4															k:C00788	k:C00212
Squalene and cholesterol biosynthesis	EHMN	Squalene and cholesterol biosynthesis	42	3	0.081	0.00411744	0.0219923	150-97-0	358-72-5	358-71-4														k:C00418	k:C00235	k:C00129
PWY66-5	HumanCyc	superpathway of cholesterol biosynthesis	62	3	0.081	0.00411744	0.0219923	150-97-0	358-72-5	358-71-4														k:C00418	k:C00235	k:C00129
R-HSA-191273	Reactome	Cholesterol biosynthesis	46	3	0.079	0.00444366	0.0219923	150-97-0	358-72-5	358-71-4														k:C00418	k:C00235	k:C00129
WP1795	Wikipathways	Cholesterol biosynthesis	47	3	0.079	0.00444366	0.0219923	150-97-0	358-72-5	358-71-4														k:C00418	k:C00235	k:C00129
SMP00509	SMPDB	Hyper-IgD syndrome	45	3	0.073	0.00551517	0.0219923	150-97-0	358-72-5	358-71-4														k:C00418	k:C00129	k:C00235
SMP00508	SMPDB	Cholesteryl ester storage disease	45	3	0.073	0.00551517	0.0219923	150-97-0	358-72-5	358-71-4														k:C00418	k:C00129	k:C00235
SMP00319	SMPDB	Lysosomal Acid Lipase Deficiency (Wolman Disease)	45	3	0.073	0.00551517	0.0219923	150-97-0	358-72-5	358-71-4														k:C00418	k:C00129	k:C00235
SMP00510	SMPDB	Mevalonic aciduria	45	3	0.073	0.00551517	0.0219923	150-97-0	358-72-5	358-71-4														k:C00418	k:C00129	k:C00235
SMP00511	SMPDB	Wolman disease	45	3	0.073	0.00551517	0.0219923	150-97-0	358-72-5	358-71-4														k:C00418	k:C00129	k:C00235
SMP00389	SMPDB	Smith-Lemli-Opitz Syndrome (SLOS)	45	3	0.073	0.00551517	0.0219923	150-97-0	358-72-5	358-71-4														k:C00418	k:C00129	k:C00235
SMP00388	SMPDB	Chondrodysplasia Punctata II, X Linked Dominant (CDPX2)	45	3	0.073	0.00551517	0.0219923	150-97-0	358-72-5	358-71-4														k:C00418	k:C00129	k:C00235
SMP00387	SMPDB	CHILD Syndrome	45	3	0.073	0.00551517	0.0219923	150-97-0	358-72-5	358-71-4														k:C00418	k:C00129	k:C00235
SMP00386	SMPDB	Desmosterolosis	45	3	0.073	0.00551517	0.0219923	150-97-0	358-72-5	358-71-4														k:C00418	k:C00129	k:C00235
SMP00209	SMPDB	Hypercholesterolemia	45	3	0.073	0.00551517	0.0219923	150-97-0	358-72-5	358-71-4														k:C00418	k:C00129	k:C00235
SMP00023	SMPDB	Steroid Biosynthesis	45	3	0.073	0.00551517	0.0219923	150-97-0	358-72-5	358-71-4														k:C00418	k:C00129	k:C00235
SMP00079	SMPDB	Ibandronate Action Pathway	45	3	0.073	0.00551517	0.0219923	150-97-0	358-72-5	358-71-4														k:C00418	k:C00129	k:C00235
SMP00082	SMPDB	Simvastatin Action Pathway	46	3	0.071	0.00590396	0.0219923	150-97-0	358-72-5	358-71-4														k:C00418	k:C00129	k:C00235
SMP00089	SMPDB	Pravastatin Action Pathway	46	3	0.071	0.00590396	0.0219923	150-97-0	358-72-5	358-71-4														k:C00418	k:C00129	k:C00235
SMP00131	SMPDB	Atorvastatin Action Pathway	46	3	0.071	0.00590396	0.0219923	150-97-0	358-72-5	358-71-4														k:C00418	k:C00129	k:C00235
SMP00119	SMPDB	Fluvastatin Action Pathway	46	3	0.071	0.00590396	0.0219923	150-97-0	358-72-5	358-71-4														k:C00418	k:C00129	k:C00235
SMP00099	SMPDB	Lovastatin Action Pathway	46	3	0.071	0.00590396	0.0219923	150-97-0	358-72-5	358-71-4														k:C00418	k:C00129	k:C00235
SMP00117	SMPDB	Pamidronate Action Pathway	46	3	0.071	0.00590396	0.0219923	150-97-0	358-72-5	358-71-4														k:C00418	k:C00129	k:C00235
SMP00095	SMPDB	Alendronate Action Pathway	46	3	0.071	0.00590396	0.0219923	150-97-0	358-72-5	358-71-4														k:C00418	k:C00129	k:C00235
SMP00111	SMPDB	Cerivastatin Action Pathway	46	3	0.071	0.00590396	0.0219923	150-97-0	358-72-5	358-71-4														k:C00418	k:C00129	k:C00235
SMP00112	SMPDB	Risedronate Action Pathway	46	3	0.071	0.00590396	0.0219923	150-97-0	358-72-5	358-71-4														k:C00418	k:C00129	k:C00235
SMP00092	SMPDB	Rosuvastatin Action Pathway	46	3	0.071	0.00590396	0.0219923	150-97-0	358-72-5	358-71-4														k:C00418	k:C00129	k:C00235
SMP00107	SMPDB	Zoledronate Action Pathway	46	3	0.071	0.00590396	0.0219923	150-97-0	358-72-5	358-71-4														k:C00418	k:C00129	k:C00235
R-HSA-199220	Reactome	Vitamin B5 (pantothenate) metabolism	17	2	0.125	0.00865661	0.0246163	496-65-1	146-17-8															k:C00061	k:C00831
R-HSA-5218920	Reactome	VEGFR2 mediated vascular permeability	17	2	0.125	0.00865661	0.0246163	372-75-8	146-17-8															k:C00327	k:C00061
WP3579	Wikipathways	Surfactant metabolism	17	2	0.125	0.00865661	0.0246163	58-61-7	51-43-4															k:C00788	k:C00212
SMP00505	SMPDB	Hyperornithinemia with gyrate atrophy (HOGA)	52	3	0.061	0.00908654	0.0246163	67-07-2	372-75-8	146-17-8														k:C00327	k:C02305	k:C00061
SMP00504	SMPDB	Creatine deficiency, guanidinoacetate methyltransferase deficiency	52	3	0.061	0.00908654	0.0246163	67-07-2	372-75-8	146-17-8														k:C00327	k:C02305	k:C00061
SMP00507	SMPDB	L-arginine:glycine amidinotransferase deficiency	52	3	0.061	0.00908654	0.0246163	67-07-2	372-75-8	146-17-8														k:C00327	k:C02305	k:C00061
SMP00506	SMPDB	Hyperornithinemia-hyperammonemia-homocitrullinuria [HHH-syndrome]	52	3	0.061	0.00908654	0.0246163	67-07-2	372-75-8	146-17-8														k:C00327	k:C02305	k:C00061
SMP00188	SMPDB	Guanidinoacetate Methyltransferase Deficiency (GAMT Deficiency)	52	3	0.061	0.00908654	0.0246163	67-07-2	372-75-8	146-17-8														k:C00327	k:C02305	k:C00061
SMP00208	SMPDB	Prolinemia Type II	52	3	0.061	0.00908654	0.0246163	67-07-2	372-75-8	146-17-8														k:C00327	k:C02305	k:C00061
SMP00207	SMPDB	Prolidase Deficiency (PD)	52	3	0.061	0.00908654	0.0246163	67-07-2	372-75-8	146-17-8														k:C00327	k:C02305	k:C00061
SMP00020	SMPDB	Arginine and Proline Metabolism	52	3	0.061	0.00908654	0.0246163	67-07-2	372-75-8	146-17-8														k:C00327	k:C02305	k:C00061
SMP00361	SMPDB	Hyperprolinemia Type I	52	3	0.061	0.00908654	0.0246163	67-07-2	372-75-8	146-17-8														k:C00327	k:C02305	k:C00061
SMP00360	SMPDB	Hyperprolinemia Type II	52	3	0.061	0.00908654	0.0246163	67-07-2	372-75-8	146-17-8														k:C00327	k:C02305	k:C00061
SMP00363	SMPDB	Ornithine Aminotransferase Deficiency (OAT Deficiency)	52	3	0.061	0.00908654	0.0246163	67-07-2	372-75-8	146-17-8														k:C00327	k:C02305	k:C00061
SMP00362	SMPDB	Arginine: Glycine Amidinotransferase Deficiency (AGAT Deficiency)	52	3	0.061	0.00908654	0.0246163	67-07-2	372-75-8	146-17-8														k:C00327	k:C02305	k:C00061

## Sheet: Liver Common Up Proteo& Metabo
External Pathway ID	Source	Liver Up Metabolic Pathways	# of Members in Set	# of Observed Members	Observed Members/ Members in Set	p-value	q-value		Source	External Pathway ID	Liver Up Proteomic Pathways	# of Genes in Set	# of Observed Genes	Observed Genes/ Genes in Set	p-value	q-value
WP197	Wikipathways	Cholesterol Biosynthesis Pathway	14	3	0.214	0.000221445	0.0190426		KEGG	path:hsa04142	Lysosome - Homo sapiens (human)	123	16	0.13	6.68097e-12	3.84824e-09
PWY-922	HumanCyc	mevalonate pathway	17	3	0.2	0.000275147	0.0190426		Reactome	R-HSA-381426	Regulation of Insulin-like Growth Factor (IGF) transport and uptake by Insulin-like Growth Factor Binding Proteins (IGFBPs)	127	11	0.087	9.16982e-07	0.000200613
None	INOH	Tyrosine metabolism	44	4	0.091	0.000552111	0.0190426		Reactome	R-HSA-2132295	MHC class II antigen presentation	59	8	0.136	1.04486e-06	0.000200613
PWY-5910	HumanCyc	superpathway of geranylgeranyldiphosphate biosynthesis I (via mevalonate)	21	3	0.158	0.000572052	0.0190426		Reactome	R-HSA-5653656	Vesicle-mediated transport	620	24	0.039	2.39531e-06	0.000344925
path:hsa00900	KEGG	Terpenoid backbone biosynthesis - Homo sapiens (human)	45	3	0.15	0.000668971	0.0190426		Reactome	R-HSA-6798695	Neutrophil degranulation	490	20	0.041	7.07026e-06	0.000814494
PWY-5123	HumanCyc	<i>trans, trans</i>-farnesyl diphosphate biosynthesis	5	2	0.4	0.000766818	0.0190426		SMPDB	SMP00464	Vitamin K Metabolism	4	3	0.75	9.19007e-06	0.000882247
Tyrosine metabolism	EHMN	Tyrosine metabolism	105	5	0.053	0.0012663	0.0219923		Reactome	R-HSA-140877	Formation of Fibrin Clot (Clotting Cascade)	39	6	0.154	1.15777e-05	0.000952679
None	INOH	Steroids metabolism	31	3	0.107	0.00183226	0.0219923		Reactome	R-HSA-8957275	Post-translational protein phosphorylation	110	9	0.083	1.45518e-05	0.00104773
path:hsa00350	KEGG	Tyrosine metabolism - Homo sapiens (human)	78	4	0.063	0.00215503	0.0219923		Reactome	R-HSA-450408	AUF1 (hnRNP D0) binds and destabilizes mRNA	6	3	0.5	4.50536e-05	0.00288343
R-HSA-1430728	Reactome	Metabolism	1384	15	0.017	0.00308431	0.0219923		Wikipathways	WP4217	Ebola Virus Pathway on Host	130	9	0.069	5.92013e-05	0.00340999
WP4281	Wikipathways	Cholesterol biosynthesis, regulation and transport	11	2	0.2	0.00335607	0.0219923		Reactome	R-HSA-109582	Hemostasis	668	22	0.033	7.60042e-05	0.00397986
R-HSA-9006934	Reactome	Signaling by Receptor Tyrosine Kinases	44	3	0.083	0.00380633	0.0219923		Reactome	R-HSA-199991	Membrane Trafficking	582	20	0.034	9.48087e-05	0.00420075
path:hsa04923	KEGG	Regulation of lipolysis in adipocytes - Homo sapiens (human)	15	2	0.182	0.00407915	0.0219923		Reactome	R-HSA-432720	Lysosome Vesicle Biogenesis	35	5	0.143	9.27689e-05	0.00420075
Squalene and cholesterol biosynthesis	EHMN	Squalene and cholesterol biosynthesis	42	3	0.081	0.00411744	0.0219923		NetPath	Pathway_EGFR1	EGFR1	457	17	0.037	0.000121035	0.00478089
PWY66-5	HumanCyc	superpathway of cholesterol biosynthesis	62	3	0.081	0.00411744	0.0219923		PID	arf_3pathway	Arf1 pathway	20	4	0.2	0.000124502	0.00478089
R-HSA-191273	Reactome	Cholesterol biosynthesis	46	3	0.079	0.00444366	0.0219923		Reactome	R-HSA-111465	Apoptotic cleavage of cellular proteins	38	5	0.132	0.000138886	0.00499989
WP1795	Wikipathways	Cholesterol biosynthesis	47	3	0.079	0.00444366	0.0219923		Reactome	R-HSA-2024096	HS-GAG degradation	21	4	0.19	0.000152206	0.00515709
SMP00509	SMPDB	Hyper-IgD syndrome	45	3	0.073	0.00551517	0.0219923		Reactome	R-HSA-140837	Intrinsic Pathway of Fibrin Clot Formation	22	4	0.182	0.000184106	0.00589138
SMP00508	SMPDB	Cholesteryl ester storage disease	45	3	0.073	0.00551517	0.0219923		Reactome	R-HSA-2173782	Binding and Uptake of Ligands by Scavenger Receptors	41	5	0.122	0.00020078	0.00608682
SMP00319	SMPDB	Lysosomal Acid Lipase Deficiency (Wolman Disease)	45	3	0.073	0.00551517	0.0219923		Wikipathways	WP314	Fas Ligand (FasL) pathway and Stress induction of Heat Shock Proteins (HSP) regulation	43	5	0.116	0.000252424	0.0072698
SMP00510	SMPDB	Mevalonic aciduria	45	3	0.073	0.00551517	0.0219923		Reactome	R-HSA-114608	Platelet degranulation	129	8	0.062	0.00032624	0.00854155
SMP00511	SMPDB	Wolman disease	45	3	0.073	0.00551517	0.0219923		PID	hnf3bpathway	FOXA2 and FOXA3 transcription factor networks	45	5	0.111	0.000313583	0.00854155
SMP00389	SMPDB	Smith-Lemli-Opitz Syndrome (SLOS)	45	3	0.073	0.00551517	0.0219923		Reactome	R-HSA-421837	Clathrin derived vesicle budding	72	6	0.083	0.000385839	0.00888973
SMP00388	SMPDB	Chondrodysplasia Punctata II, X Linked Dominant (CDPX2)	45	3	0.073	0.00551517	0.0219923		Reactome	R-HSA-199992	trans-Golgi Network Vesicle Budding	72	6	0.083	0.000385839	0.00888973
SMP00387	SMPDB	CHILD Syndrome	45	3	0.073	0.00551517	0.0219923		Reactome	R-HSA-1971475	A tetrasaccharide linker sequence is required for GAG synthesis	26	4	0.154	0.000360956	0.00888973
SMP00386	SMPDB	Desmosterolosis	45	3	0.073	0.00551517	0.0219923		Reactome	R-HSA-76005	Response to elevated platelet cytosolic Ca2+	134	8	0.06	0.000421634	0.00934081
SMP00209	SMPDB	Hypercholesterolemia	45	3	0.073	0.00551517	0.0219923		BioCarta	arappathway	adp-ribosylation factor	28	4	0.143	0.000484204	0.0103297
SMP00023	SMPDB	Steroid Biosynthesis	45	3	0.073	0.00551517	0.0219923		Reactome	R-HSA-1793185	Chondroitin sulfate/dermatan sulfate metabolism	50	5	0.1	0.000515436	0.0106033
SMP00079	SMPDB	Ibandronate Action Pathway	45	3	0.073	0.00551517	0.0219923		KEGG	path:hsa04612	Antigen processing and presentation - Homo sapiens (human)	77	6	0.078	0.000554337	0.0110103
SMP00082	SMPDB	Simvastatin Action Pathway	46	3	0.071	0.00590396	0.0219923		KEGG	path:hsa04610	Complement and coagulation cascades - Homo sapiens (human)	79	6	0.076	0.000635831	0.011445
SMP00089	SMPDB	Pravastatin Action Pathway	46	3	0.071	0.00590396	0.0219923		Reactome	R-HSA-75153	Apoptotic execution phase	52	5	0.096	0.00061886	0.011445
SMP00131	SMPDB	Atorvastatin Action Pathway	46	3	0.071	0.00590396	0.0219923		Reactome	R-HSA-1679131	Trafficking and processing of endosomal TLR	13	3	0.231	0.000601434	0.011445
SMP00119	SMPDB	Fluvastatin Action Pathway	46	3	0.071	0.00590396	0.0219923		BioCarta	hivnefpathway	hiv-1 nef: negative effector of fas and tnf	53	5	0.094	0.00067605	0.0118001
SMP00099	SMPDB	Lovastatin Action Pathway	46	3	0.071	0.00590396	0.0219923		Reactome	R-HSA-1638091	Heparan sulfate/heparin (HS-GAG) metabolism	54	5	0.093	0.000737106	0.0124744
SMP00117	SMPDB	Pamidronate Action Pathway	46	3	0.071	0.00590396	0.0219923		BioCarta	hsp27pathway	stress induction of hsp regulation	14	3	0.214	0.000757994	0.0124744
SMP00095	SMPDB	Alendronate Action Pathway	46	3	0.071	0.00590396	0.0219923		PID	syndecan_4_pathway	Syndecan-4-mediated signaling events	32	4	0.125	0.000815884	0.0130541
SMP00111	SMPDB	Cerivastatin Action Pathway	46	3	0.071	0.00590396	0.0219923		Reactome	R-HSA-168249	Innate Immune System	1077	27	0.025	0.000851143	0.0132502
SMP00112	SMPDB	Risedronate Action Pathway	46	3	0.071	0.00590396	0.0219923		Reactome	R-HSA-3247509	Chromatin modifying enzymes	272	11	0.04	0.0010442	0.0139875
SMP00092	SMPDB	Rosuvastatin Action Pathway	46	3	0.071	0.00590396	0.0219923		Reactome	R-HSA-4839726	Chromatin organization	272	11	0.04	0.0010442	0.0139875
SMP00107	SMPDB	Zoledronate Action Pathway	46	3	0.071	0.00590396	0.0219923		Reactome	R-HSA-109581	Apoptosis	118	7	0.059	0.00100284	0.0139875
R-HSA-199220	Reactome	Vitamin B5 (pantothenate) metabolism	17	2	0.125	0.00865661	0.0246163		PID	caspase_pathway	Caspase Cascade in Apoptosis	57	5	0.088	0.000945105	0.0139875
R-HSA-5218920	Reactome	VEGFR2 mediated vascular permeability	17	2	0.125	0.00865661	0.0246163		BioCarta	dbpbpathway	transcriptional activation of dbpb from mrna	4	2	0.5	0.00103917	0.0139875
WP3579	Wikipathways	Surfactant metabolism	17	2	0.125	0.00865661	0.0246163		PID	syndecan_pathway	Proteoglycan syndecan-mediated signaling events	4	2	0.5	0.00103917	0.0139875
SMP00505	SMPDB	Hyperornithinemia with gyrate atrophy (HOGA)	52	3	0.061	0.00908654	0.0246163		Reactome	R-HSA-5357801	Programmed Cell Death	121	7	0.058	0.00116175	0.0152084
SMP00504	SMPDB	Creatine deficiency, guanidinoacetate methyltransferase deficiency	52	3	0.061	0.00908654	0.0246163		Wikipathways	WP3888	VEGFA-VEGFR2 Signaling Pathway	236	10	0.042	0.00124094	0.0158841
SMP00507	SMPDB	L-arginine:glycine amidinotransferase deficiency	52	3	0.061	0.00908654	0.0246163		Reactome	R-HSA-8856825	Cargo recognition for clathrin-mediated endocytosis	99	6	0.061	0.00206073	0.0189624
SMP00506	SMPDB	Hyperornithinemia-hyperammonemia-homocitrullinuria [HHH-syndrome]	52	3	0.061	0.00908654	0.0246163		PID	hif1_tfpathway	HIF-1-alpha transcription factor network	66	5	0.076	0.00183245	0.0189624
SMP00188	SMPDB	Guanidinoacetate Methyltransferase Deficiency (GAMT Deficiency)	52	3	0.061	0.00908654	0.0246163		SMPDB	SMP00277	Bivalirudin Action Pathway	20	3	0.15	0.00223861	0.0189624
SMP00208	SMPDB	Prolinemia Type II	52	3	0.061	0.00908654	0.0246163		SMPDB	SMP00276	Argatroban Action Pathway	20	3	0.15	0.00223861	0.0189624
SMP00207	SMPDB	Prolidase Deficiency (PD)	52	3	0.061	0.00908654	0.0246163		SMPDB	SMP00279	Ximelagatran Action Pathway	20	3	0.15	0.00223861	0.0189624
SMP00020	SMPDB	Arginine and Proline Metabolism	52	3	0.061	0.00908654	0.0246163		SMPDB	SMP00278	Lepirudin Action Pathway	20	3	0.15	0.00223861	0.0189624
SMP00361	SMPDB	Hyperprolinemia Type I	52	3	0.061	0.00908654	0.0246163		SMPDB	SMP00586	Coagulation	20	3	0.15	0.00223861	0.0189624
SMP00360	SMPDB	Hyperprolinemia Type II	52	3	0.061	0.00908654	0.0246163		SMPDB	SMP00286	Aminocaproic Acid Action Pathway	20	3	0.15	0.00223861	0.0189624
SMP00363	SMPDB	Ornithine Aminotransferase Deficiency (OAT Deficiency)	52	3	0.061	0.00908654	0.0246163		SMPDB	SMP00287	Tranexamic Acid Action Pathway	20	3	0.15	0.00223861	0.0189624
SMP00362	SMPDB	Arginine: Glycine Amidinotransferase Deficiency (AGAT Deficiency)	52	3	0.061	0.00908654	0.0246163		SMPDB	SMP00284	Urokinase Action Pathway	20	3	0.15	0.00223861	0.0189624
									SMPDB	SMP00285	Reteplase Action Pathway	20	3	0.15	0.00223861	0.0189624
									SMPDB	SMP00282	Streptokinase Action Pathway	20	3	0.15	0.00223861	0.0189624
									SMPDB	SMP00283	Tenecteplase Action Pathway	20	3	0.15	0.00223861	0.0189624
									SMPDB	SMP00280	Alteplase Action Pathway	20	3	0.15	0.00223861	0.0189624
									SMPDB	SMP00281	Anistreplase Action Pathway	20	3	0.15	0.00223861	0.0189624
									SMPDB	SMP00288	Aprotinin Action Pathway	20	3	0.15	0.00223861	0.0189624
									SMPDB	SMP00655	Phenindione Action Pathway	20	3	0.15	0.00223861	0.0189624
									SMPDB	SMP00656	Dicoumarol Action Pathway	20	3	0.15	0.00223861	0.0189624
									SMPDB	SMP00268	Warfarin Action Pathway	20	3	0.15	0.00223861	0.0189624
									SMPDB	SMP00269	Acenocoumarol Action Pathway	20	3	0.15	0.00223861	0.0189624
									SMPDB	SMP00271	Phenprocoumon Action Pathway	20	3	0.15	0.00223861	0.0189624
									SMPDB	SMP00270	Dicumarol Action Pathway	20	3	0.15	0.00223861	0.0189624
									Wikipathways	WP4153	Degradation pathway of sphingolipids, including diseases	5	2	0.4	0.00171679	0.0189624
									Reactome	R-HSA-76002	Platelet activation, signaling and aggregation	260	10	0.038	0.00253534	0.0198632
									SMPDB	SMP00275	Ardeparin Action Pathway	21	3	0.143	0.00258635	0.0198632
									SMPDB	SMP00274	Heparin Action Pathway	21	3	0.143	0.00258635	0.0198632
									SMPDB	SMP00273	Fondaparinux Action Pathway	21	3	0.143	0.00258635	0.0198632
									SMPDB	SMP00272	Enoxaparin Action Pathway	21	3	0.143	0.00258635	0.0198632
									Reactome	R-HSA-8857538	PTK6 promotes HIF1A stabilization	6	2	0.333	0.00255266	0.0198632
									Reactome	R-HSA-3000484	Scavenging by Class F Receptors	6	2	0.333	0.00255266	0.0198632
									Reactome	R-HSA-3214847	HATs acetylate histones	142	7	0.049	0.00289971	0.0219002
									Reactome	R-HSA-140875	Common Pathway of Fibrin Clot Formation	22	3	0.136	0.00296565	0.0219002
									Wikipathways	WP4300	Extracellular vesicles in the crosstalk of cardiac cells	22	3	0.136	0.00296565	0.0219002
									Reactome	R-HSA-6806667	Metabolism of fat-soluble vitamins	49	4	0.082	0.00403406	0.0294129
									BioCarta	igf1mtorpathway	skeletal muscle hypertrophy is regulated via akt-mtor pathway	25	3	0.12	0.00430165	0.0309719
									Reactome	R-HSA-1630316	Glycosaminoglycan metabolism	119	6	0.05	0.00513583	0.0365215
									Reactome	R-HSA-168256	Immune System	1840	37	0.02	0.00535955	0.0376476
									KEGG	path:hsa05205	Proteoglycans in cancer - Homo sapiens (human)	201	8	0.04	0.00549178	0.0381116
									Reactome	R-HSA-196025	Formation of annular gap junctions	9	2	0.222	0.00596735	0.040919
									KEGG	path:hsa04141	Protein processing in endoplasmic reticulum - Homo sapiens (human)	165	7	0.042	0.00657601	0.0435377
									Wikipathways	WP3802	TP53 Regulates Transcription of Cell Death Genes	29	3	0.103	0.00657341	0.0435377
									Reactome	R-HSA-445095	Interaction between L1 and Ankyrins	29	3	0.103	0.00657341	0.0435377
									KEGG	path:hsa04140	Autophagy - animal - Homo sapiens (human)	128	6	0.047	0.00728207	0.047323
									KEGG	path:hsa05416	Viral myocarditis - Homo sapiens (human)	59	4	0.069	0.00736572	0.047323
									Reactome	R-HSA-190873	Gap junction degradation	10	2	0.2	0.00739421	0.047323
									Wikipathways	WP558	Complement and Coagulation Cascades	59	4	0.068	0.00782096	0.0495041
									Reactome	R-HSA-2022928	HS-GAG biosynthesis	31	3	0.097	0.00793096	0.0496547
									Reactome	R-HSA-3214815	HDACs deacetylate histones	94	5	0.053	0.0083614	0.0512358
									Wikipathways	WP3896	Dengue-2 Interactions with Complement and Coagulation Cascades	60	4	0.067	0.00829432	0.0512358
									BioCarta	rhopathway	rho cell motility signaling pathway	34	3	0.094	0.008667	0.0525494
									KEGG	path:hsa00130	Ubiquinone and other terpenoid-quinone biosynthesis - Homo sapiens (human)	11	2	0.182	0.00895874	0.0537524
									KEGG	path:hsa04213	Longevity regulating pathway - multiple species - Homo sapiens (human)	62	4	0.065	0.00929653	0.0552042

## Sheet: Liver Common Up RNAseq & Metabo
External Pathway ID	Source	Liver Up Metabolic Pathways	# of Members in Set	# of Observed Members	Observed Members/ Members in Set	p-value	q-value		External Pathway ID	Source	Liver Up Transcriptomic Pathways	# of Genes in Set	# of Observed Genes	Observed Genes/ Genes in Set	p-value	q-value
WP197	Wikipathways	Cholesterol Biosynthesis Pathway	14	3	0.214	0.000221445	0.0190426		R-HSA-913531	Reactome	Interferon Signaling	158	56	0.354	1.18475e-20	2.51167e-17
PWY-922	HumanCyc	mevalonate pathway	17	3	0.2	0.000275147	0.0190426		R-HSA-1474244	Reactome	Extracellular matrix organization	294	71	0.241	2.01075e-15	2.13139e-12
None	INOH	Tyrosine metabolism	44	4	0.091	0.000552111	0.0190426		R-HSA-877300	Reactome	Interferon gamma signaling	94	36	0.383	5.83847e-15	4.12585e-12
PWY-5910	HumanCyc	superpathway of geranylgeranyldiphosphate biosynthesis I (via mevalonate)	21	3	0.158	0.000572052	0.0190426		R-HSA-909733	Reactome	Interferon alpha/beta signaling	70	30	0.429	3.05935e-14	1.62145e-11
path:hsa00900	KEGG	Terpenoid backbone biosynthesis - Homo sapiens (human)	45	3	0.15	0.000668971	0.0190426		R-HSA-1280215	Reactome	Cytokine Signaling in Immune system	458	88	0.192	1.5137e-12	6.41807e-10
PWY-5123	HumanCyc	<i>trans, trans</i>-farnesyl diphosphate biosynthesis	5	2	0.4	0.000766818	0.0190426		WP1835	Wikipathways	Interferon alpha-beta signaling	21	15	0.714	4.78936e-12	1.69224e-09
Tyrosine metabolism	EHMN	Tyrosine metabolism	105	5	0.053	0.0012663	0.0219923		R-HSA-168256	Reactome	Immune System	1840	242	0.132	8.13141e-12	2.46266e-09
None	INOH	Steroids metabolism	31	3	0.107	0.00183226	0.0219923		path:hsa04142	KEGG	Lysosome - Homo sapiens (human)	123	35	0.285	2.52148e-10	6.68192e-08
path:hsa00350	KEGG	Tyrosine metabolism - Homo sapiens (human)	78	4	0.063	0.00215503	0.0219923		path:hsa04612	KEGG	Antigen processing and presentation - Homo sapiens (human)	77	26	0.338	8.85781e-10	2.08651e-07
R-HSA-1430728	Reactome	Metabolism	1384	15	0.017	0.00308431	0.0219923		WP4217	Wikipathways	Ebola Virus Pathway on Host	130	35	0.269	1.30889e-09	2.71337e-07
WP4281	Wikipathways	Cholesterol biosynthesis, regulation and transport	11	2	0.2	0.00335607	0.0219923		path:hsa05416	KEGG	Viral myocarditis - Homo sapiens (human)	59	22	0.379	1.40788e-09	2.71337e-07
R-HSA-9006934	Reactome	Signaling by Receptor Tyrosine Kinases	44	3	0.083	0.00380633	0.0219923		R-HSA-1630316	Reactome	Glycosaminoglycan metabolism	119	33	0.277	1.69802e-09	2.99983e-07
path:hsa04923	KEGG	Regulation of lipolysis in adipocytes - Homo sapiens (human)	15	2	0.182	0.00407915	0.0219923		WP2328	Wikipathways	Allograft Rejection	91	28	0.308	2.24124e-09	3.65495e-07
Squalene and cholesterol biosynthesis	EHMN	Squalene and cholesterol biosynthesis	42	3	0.081	0.00411744	0.0219923		R-HSA-1474290	Reactome	Collagen formation	92	28	0.304	2.95358e-09	4.47256e-07
PWY66-5	HumanCyc	superpathway of cholesterol biosynthesis	62	3	0.081	0.00411744	0.0219923		path:hsa05150	KEGG	Staphylococcus aureus infection - Homo sapiens (human)	56	20	0.364	1.83857e-08	2.59851e-06
R-HSA-191273	Reactome	Cholesterol biosynthesis	46	3	0.079	0.00444366	0.0219923		path:hsa05322	KEGG	Systemic lupus erythematosus - Homo sapiens (human)	133	33	0.25	2.84895e-08	3.77486e-06
WP1795	Wikipathways	Cholesterol biosynthesis	47	3	0.079	0.00444366	0.0219923		path:hsa04940	KEGG	Type I diabetes mellitus - Homo sapiens (human)	43	17	0.395	5.09653e-08	6.35567e-06
SMP00509	SMPDB	Hyper-IgD syndrome	45	3	0.073	0.00551517	0.0219923		path:hsa05332	KEGG	Graft-versus-host disease - Homo sapiens (human)	41	16	0.39	1.56566e-07	1.844e-05
SMP00508	SMPDB	Cholesteryl ester storage disease	45	3	0.073	0.00551517	0.0219923		R-HSA-8957275	Reactome	Post-translational protein phosphorylation	110	28	0.257	1.71459e-07	1.91312e-05
SMP00319	SMPDB	Lysosomal Acid Lipase Deficiency (Wolman Disease)	45	3	0.073	0.00551517	0.0219923		WP619	Wikipathways	Type II interferon signaling (IFNG)	37	15	0.405	2.11513e-07	2.03822e-05
SMP00510	SMPDB	Mevalonic aciduria	45	3	0.073	0.00551517	0.0219923		R-HSA-1650814	Reactome	Collagen biosynthesis and modifying enzymes	68	21	0.309	2.10352e-07	2.03822e-05
SMP00511	SMPDB	Wolman disease	45	3	0.073	0.00551517	0.0219923		path:hsa05330	KEGG	Allograft rejection - Homo sapiens (human)	38	15	0.405	2.11513e-07	2.03822e-05
SMP00389	SMPDB	Smith-Lemli-Opitz Syndrome (SLOS)	45	3	0.073	0.00551517	0.0219923		path:hsa04514	KEGG	Cell adhesion molecules (CAMs) - Homo sapiens (human)	144	33	0.231	2.21469e-07	2.04137e-05
SMP00388	SMPDB	Chondrodysplasia Punctata II, X Linked Dominant (CDPX2)	45	3	0.073	0.00551517	0.0219923		path:hsa05145	KEGG	Toxoplasmosis - Homo sapiens (human)	113	28	0.248	3.85384e-07	3.40422e-05
SMP00387	SMPDB	CHILD Syndrome	45	3	0.073	0.00551517	0.0219923		R-HSA-6798695	Reactome	Neutrophil degranulation	490	76	0.157	5.31186e-07	4.50446e-05
SMP00386	SMPDB	Desmosterolosis	45	3	0.073	0.00551517	0.0219923		path:hsa04640	KEGG	Hematopoietic cell lineage - Homo sapiens (human)	97	25	0.26	5.87875e-07	4.61591e-05
SMP00209	SMPDB	Hypercholesterolemia	45	3	0.073	0.00551517	0.0219923		integrin1_pathway	PID	Beta1 integrin cell surface interactions	66	20	0.303	5.74834e-07	4.61591e-05
SMP00023	SMPDB	Steroid Biosynthesis	45	3	0.073	0.00551517	0.0219923		WP4197	Wikipathways	The human immune response to tuberculosis	22	11	0.5	7.03015e-07	5.32283e-05
SMP00079	SMPDB	Ibandronate Action Pathway	45	3	0.073	0.00551517	0.0219923		path:hsa04145	KEGG	Phagosome - Homo sapiens (human)	152	33	0.219	8.38017e-07	6.1262e-05
SMP00082	SMPDB	Simvastatin Action Pathway	46	3	0.071	0.00590396	0.0219923		R-HSA-381426	Reactome	Regulation of Insulin-like Growth Factor (IGF) transport and uptake by Insulin-like Growth Factor Binding Proteins (IGFBPs)	127	29	0.23	1.25647e-06	8.87907e-05
SMP00089	SMPDB	Pravastatin Action Pathway	46	3	0.071	0.00590396	0.0219923		path:hsa04512	KEGG	ECM-receptor interaction - Homo sapiens (human)	82	22	0.268	1.60531e-06	0.000109782
SMP00131	SMPDB	Atorvastatin Action Pathway	46	3	0.071	0.00590396	0.0219923		R-HSA-2132295	Reactome	MHC class II antigen presentation	59	18	0.305	1.8821e-06	0.000124689
SMP00119	SMPDB	Fluvastatin Action Pathway	46	3	0.071	0.00590396	0.0219923		R-HSA-1638074	Reactome	Keratan sulfate/keratin metabolism	33	13	0.394	2.03373e-06	0.000130652
SMP00099	SMPDB	Lovastatin Action Pathway	46	3	0.071	0.00590396	0.0219923		R-HSA-6806667	Reactome	Metabolism of fat-soluble vitamins	49	16	0.327	2.57429e-06	0.000160514
SMP00117	SMPDB	Pamidronate Action Pathway	46	3	0.071	0.00590396	0.0219923		R-HSA-1236977	Reactome	Endosomal/Vacuolar pathway	13	8	0.615	3.15817e-06	0.000191295
SMP00095	SMPDB	Alendronate Action Pathway	46	3	0.071	0.00590396	0.0219923		R-HSA-975634	Reactome	Retinoid metabolism and transport	45	15	0.333	3.95242e-06	0.000231149
SMP00111	SMPDB	Cerivastatin Action Pathway	46	3	0.071	0.00590396	0.0219923		R-HSA-2024096	Reactome	HS-GAG degradation	21	10	0.476	4.03421e-06	0.000231149
SMP00112	SMPDB	Risedronate Action Pathway	46	3	0.071	0.00590396	0.0219923		path:hsa05310	KEGG	Asthma - Homo sapiens (human)	31	12	0.4	4.18038e-06	0.000233221
SMP00092	SMPDB	Rosuvastatin Action Pathway	46	3	0.071	0.00590396	0.0219923		R-HSA-3000178	Reactome	ECM proteoglycans	57	17	0.298	5.1169e-06	0.000278149
SMP00107	SMPDB	Zoledronate Action Pathway	46	3	0.071	0.00590396	0.0219923		path:hsa05320	KEGG	Autoimmune thyroid disease - Homo sapiens (human)	53	16	0.308	6.17579e-06	0.000327317
R-HSA-199220	Reactome	Vitamin B5 (pantothenate) metabolism	17	2	0.125	0.00865661	0.0246163		R-HSA-216083	Reactome	Integrin cell surface interactions	67	18	0.269	1.37528e-05	0.000711122
R-HSA-5218920	Reactome	VEGFR2 mediated vascular permeability	17	2	0.125	0.00865661	0.0246163		R-HSA-1793185	Reactome	Chondroitin sulfate/dermatan sulfate metabolism	50	15	0.3	1.68999e-05	0.000853043
WP3579	Wikipathways	Surfactant metabolism	17	2	0.125	0.00865661	0.0246163		mhcpathway	BioCarta	antigen processing and presentation	12	7	0.583	2.22246e-05	0.00109573
SMP00505	SMPDB	Hyperornithinemia with gyrate atrophy (HOGA)	52	3	0.061	0.00908654	0.0246163		path:hsa04672	KEGG	Intestinal immune network for IgA production - Homo sapiens (human)	49	14	0.298	3.5168e-05	0.00169446
SMP00504	SMPDB	Creatine deficiency, guanidinoacetate methyltransferase deficiency	52	3	0.061	0.00908654	0.0246163		path:hsa05169	KEGG	Epstein-Barr virus infection - Homo sapiens (human)	201	35	0.175	6.87489e-05	0.00316843
SMP00507	SMPDB	L-arginine:glycine amidinotransferase deficiency	52	3	0.061	0.00908654	0.0246163		R-HSA-2187338	Reactome	Visual phototransduction	102	22	0.216	6.77568e-05	0.00316843
SMP00506	SMPDB	Hyperornithinemia-hyperammonemia-homocitrullinuria [HHH-syndrome]	52	3	0.061	0.00908654	0.0246163		R-HSA-2022854	Reactome	Keratan sulfate biosynthesis	28	10	0.357	8.43539e-05	0.00372563
SMP00188	SMPDB	Guanidinoacetate Methyltransferase Deficiency (GAMT Deficiency)	52	3	0.061	0.00908654	0.0246163		R-HSA-3000157	Reactome	Laminin interactions	23	9	0.391	8.40821e-05	0.00372563
SMP00208	SMPDB	Prolinemia Type II	52	3	0.061	0.00908654	0.0246163		WP2753	Wikipathways	ATF4 activates genes	7	5	0.714	9.71658e-05	0.00411983
SMP00207	SMPDB	Prolidase Deficiency (PD)	52	3	0.061	0.00908654	0.0246163		R-HSA-174577	Reactome	Activation of C3 and C5	8	5	0.714	9.71658e-05	0.00411983
SMP00020	SMPDB	Arginine and Proline Metabolism	52	3	0.061	0.00908654	0.0246163		R-HSA-1474228	Reactome	Degradation of the extracellular matrix	105	22	0.21	0.00010692	0.00444453
SMP00361	SMPDB	Hyperprolinemia Type I	52	3	0.061	0.00908654	0.0246163		path:hsa00531	KEGG	Glycosaminoglycan degradation - Homo sapiens (human)	19	8	0.421	0.00011426	0.00465828
SMP00360	SMPDB	Hyperprolinemia Type II	52	3	0.061	0.00908654	0.0246163		path:hsa05321	KEGG	Inflammatory bowel disease (IBD) - Homo sapiens (human)	65	16	0.246	0.000128472	0.00513888
SMP00363	SMPDB	Ornithine Aminotransferase Deficiency (OAT Deficiency)	52	3	0.061	0.00908654	0.0246163		path:hsa05140	KEGG	Leishmaniasis - Homo sapiens (human)	74	17	0.233	0.000166525	0.00653765
SMP00362	SMPDB	Arginine: Glycine Amidinotransferase Deficiency (AGAT Deficiency)	52	3	0.061	0.00908654	0.0246163		path:hsa05168	KEGG	Herpes simplex infection - Homo sapiens (human)	185	32	0.173	0.000173073	0.00667116
									R-HSA-1638091	Reactome	Heparan sulfate/heparin (HS-GAG) metabolism	54	14	0.259	0.00018566	0.00702855
									None	INOH	Integrin	124	24	0.194	0.000194842	0.00706811
									R-HSA-2022090	Reactome	Assembly of collagen fibrils and other multimeric structures	48	13	0.271	0.000194899	0.00706811
									R-HSA-3000171	Reactome	Non-integrin membrane-ECM interactions	42	12	0.286	0.000196707	0.00706811
									R-HSA-1474165	Reactome	Reproduction	104	21	0.204	0.000227351	0.00803307
									R-HSA-168249	Reactome	Innate Immune System	1077	127	0.119	0.00023846	0.00818402
									path:hsa05323	KEGG	Rheumatoid arthritis - Homo sapiens (human)	90	19	0.213	0.000239344	0.00818402
									R-HSA-1971475	Reactome	A tetrasaccharide linker sequence is required for GAG synthesis	26	9	0.346	0.000251942	0.00847804
									R-HSA-597592	Reactome	Post-translational protein modification	1383	158	0.115	0.000277815	0.00920263
									Vitamin B2 (riboflavin) metabolism	EHMN	Vitamin B2 (riboflavin) metabolism	5	4	0.8	0.000283835	0.0092574
									integrin3_pathway	PID	Beta3 integrin cell surface interactions	44	12	0.273	0.000317846	0.0102096
									WP3613	Wikipathways	Photodynamic therapy-induced unfolded protein response	27	9	0.333	0.000348478	0.0110265
									R-HSA-196854	Reactome	Metabolism of vitamins and cofactors	181	30	0.169	0.000430857	0.0134326
									R-HSA-1679131	Reactome	Trafficking and processing of endosomal TLR	13	6	0.462	0.000471911	0.0144993
									path:hsa05164	KEGG	Influenza A - Homo sapiens (human)	171	29	0.17	0.000479719	0.0145286
									R-HSA-8874081	Reactome	MET activates PTK2 signaling	18	7	0.389	0.000554868	0.0165679
									WP2858	Wikipathways	Ectoderm Differentiation	142	25	0.176	0.000652364	0.0189782
									R-HSA-202433	Reactome	Generation of second messenger molecules	41	11	0.268	0.000653496	0.0189782
									path:hsa00250	KEGG	Alanine, aspartate and glutamate metabolism - Homo sapiens (human)	35	10	0.286	0.000665495	0.0190655
									R-HSA-983170	Reactome	Antigen Presentation: Folding, assembly and peptide loading of class I MHC	24	8	0.333	0.00074452	0.0205087
									plexind1_pathway	PID	Plexin-D1 Signaling	24	8	0.333	0.00074452	0.0205087
									SMP00192	SMPDB	Hypoacetylaspartia	14	6	0.429	0.000764239	0.0205087
									SMP00067	SMPDB	Aspartate Metabolism	14	6	0.429	0.000764239	0.0205087
									SMP00175	SMPDB	Canavan Disease	14	6	0.429	0.000764239	0.0205087
									R-HSA-416700	Reactome	Other semaphorin interactions	19	7	0.368	0.00081189	0.0215151
									R-HSA-425407	Reactome	SLC-mediated transmembrane transport	245	37	0.152	0.000822696	0.0215323
									R-HSA-71387	Reactome	Metabolism of carbohydrates	264	39	0.148	0.000935233	0.0238879
									R-HSA-2243919	Reactome	Crosslinking of collagen fibrils	10	5	0.5	0.000928911	0.0238879
									R-HSA-1500620	Reactome	Meiosis	78	16	0.208	0.000986797	0.0249049
									path:hsa04659	KEGG	Th17 cell differentiation - Homo sapiens (human)	107	20	0.187	0.00101993	0.0254382
									path:hsa04658	KEGG	Th1 and Th2 cell differentiation - Homo sapiens (human)	92	18	0.196	0.00103413	0.0254924
									R-HSA-2022928	Reactome	HS-GAG biosynthesis	31	9	0.29	0.0010847	0.0264318
									None	INOH	JAK STAT MolecularVariation 2	50	12	0.24	0.00111413	0.0268403
									R-HSA-382551	Reactome	Transport of small molecules	666	82	0.123	0.00113269	0.026981
									path:hsa00604	KEGG	Glycosphingolipid biosynthesis - ganglio series - Homo sapiens (human)	15	6	0.4	0.00117889	0.0270725
									R-HSA-5173105	Reactome	O-linked glycosylation	116	21	0.181	0.00118508	0.0270725
									path:hsa05222	KEGG	Small cell lung cancer - Homo sapiens (human)	93	18	0.194	0.00117853	0.0270725
									R-HSA-912446	Reactome	Meiotic recombination	65	14	0.219	0.00118761	0.0270725
									R-HSA-977068	Reactome	Termination of O-glycan biosynthesis	26	8	0.308	0.00134808	0.0304035
									WP1836	Wikipathways	Interferon gamma signaling	7	4	0.571	0.00171749	0.0383272
									R-HSA-4085001	Reactome	Sialic acid metabolism	33	9	0.273	0.00176617	0.0390029
									R-HSA-171306	Reactome	Packaging Of Telomere Ends	54	12	0.226	0.00191224	0.0417933
									R-HSA-114608	Reactome	Platelet degranulation	129	22	0.171	0.00204273	0.0441897
									WP545	Wikipathways	Complement Activation	22	7	0.318	0.00217038	0.0464769
									R-HSA-5625886	Reactome	Activated PKN1 stimulates transcription of AR (androgen receptor) regulated genes KLK2 and KLK3	69	14	0.206	0.00219288	0.0464891
									R-HSA-8851680	Reactome	Butyrophilin (BTN) family interactions	12	5	0.417	0.00251123	0.052711
									R-HSA-427975	Reactome	Proton/oligopeptide cotransporters	4	3	0.75	0.00258365	0.0531781
									PWY-6498	HumanCyc	eumelanin biosynthesis	4	3	0.75	0.00258365	0.0531781
									path:hsa05166	KEGG	Human T-cell leukemia virus 1 infection - Homo sapiens (human)	219	32	0.146	0.00325048	0.0577024
									R-HSA-76005	Reactome	Response to elevated platelet cytosolic Ca2+	134	22	0.164	0.00332546	0.0577024
									R-HSA-446193	Reactome	Biosynthesis of the N-glycan precursor (dolichol lipid-linked oligosaccharide, LLO) and transfer to a nascent protein	78	15	0.192	0.00312993	0.0577024
									R-HSA-1236975	Reactome	Antigen processing-Cross presentation	49	11	0.224	0.00313064	0.0577024
									R-HSA-1169408	Reactome	ISG15 antiviral mechanism	30	8	0.267	0.00367445	0.0577024
									R-HSA-1169410	Reactome	Antiviral mechanism by IFN-stimulated genes	30	8	0.267	0.00367445	0.0577024
									path:hsa00511	KEGG	Other glycan degradation - Homo sapiens (human)	18	6	0.333	0.00346995	0.0577024
									WP3967	Wikipathways	miR-509-3p alteration of YAP1-ECM axis	18	6	0.333	0.00346995	0.0577024
									path:hsa05203	KEGG	Viral carcinogenesis - Homo sapiens (human)	201	30	0.149	0.00312129	0.0577024
									R-HSA-2672351	Reactome	Stimuli-sensing channels	102	18	0.176	0.00343653	0.0577024
									WP2880	Wikipathways	Glucocorticoid Receptor Pathway	71	14	0.197	0.00333967	0.0577024
									R-HSA-73728	Reactome	RNA Polymerase I Promoter Opening	65	13	0.203	0.00352009	0.0577024
									R-HSA-373755	Reactome	Semaphorin interactions	64	13	0.203	0.00352009	0.0577024
									WP3802	Wikipathways	TP53 Regulates Transcription of Cell Death Genes	29	8	0.276	0.00291713	0.0577024
									SMP00139	SMPDB	3-Methylglutaconic Aciduria Type I	30	8	0.267	0.00367445	0.0577024
									SMP00032	SMPDB	Valine, Leucine and Isoleucine Degradation	30	8	0.267	0.00367445	0.0577024
									SMP00137	SMPDB	2-Methyl-3-Hydroxybutryl CoA Dehydrogenase Deficiency	30	8	0.267	0.00367445	0.0577024
									SMP00238	SMPDB	Isovaleric Aciduria	30	8	0.267	0.00367445	0.0577024
									SMP00237	SMPDB	3-Methylcrotonyl Coa Carboxylase Deficiency Type I	30	8	0.267	0.00367445	0.0577024
									SMP00236	SMPDB	Propionic Acidemia	30	8	0.267	0.00367445	0.0577024
									SMP00199	SMPDB	Maple Syrup Urine Disease	30	8	0.267	0.00367445	0.0577024
									SMP00138	SMPDB	3-Hydroxy-3-Methylglutaryl-CoA Lyase Deficiency	30	8	0.267	0.00367445	0.0577024
									SMP00523	SMPDB	Isobutyryl-coa dehydrogenase deficiency	30	8	0.267	0.00367445	0.0577024
									SMP00522	SMPDB	3-hydroxyisobutyric aciduria	30	8	0.267	0.00367445	0.0577024
									SMP00521	SMPDB	3-hydroxyisobutyric acid dehydrogenase deficiency	30	8	0.267	0.00367445	0.0577024
									SMP00524	SMPDB	Isovaleric acidemia	30	8	0.267	0.00367445	0.0577024
									SMP00384	SMPDB	Methylmalonate Semialdehyde Dehydrogenase Deficiency	30	8	0.267	0.00367445	0.0577024
									SMP00200	SMPDB	Methylmalonic Aciduria	30	8	0.267	0.00367445	0.0577024
									SMP00141	SMPDB	3-Methylglutaconic Aciduria Type IV	30	8	0.267	0.00367445	0.0577024
									SMP00140	SMPDB	3-Methylglutaconic Aciduria Type III	30	8	0.267	0.00367445	0.0577024
									SMP00173	SMPDB	Beta-Ketothiolase Deficiency	30	8	0.267	0.00367445	0.0577024
									integrin2_pathway	PID	Beta2 integrin cell surface interactions	30	8	0.267	0.00367445	0.0577024
									path:hsa05152	KEGG	Tuberculosis - Homo sapiens (human)	179	27	0.152	0.00390442	0.060863
									R-HSA-977225	Reactome	Amyloid fiber formation	82	15	0.185	0.00454721	0.0703656
									R-HSA-5334118	Reactome	DNA methylation	67	13	0.197	0.00464682	0.0713859
									prionpathway	BioCarta	prion pathway	19	6	0.316	0.00469675	0.0716339
									integrin_a9b1_pathway	PID	Alpha9 beta1 integrin signaling events	25	7	0.28	0.00483737	0.0732516
									R-HSA-212300	Reactome	PRC2 methylates histones and DNA	75	14	0.189	0.00493506	0.0742009
									R-HSA-913709	Reactome	O-linked glycosylation of mucins	67	13	0.194	0.00530995	0.0787631
									R-HSA-5576890	Reactome	Phase 3 - rapid repolarisation	9	4	0.444	0.00534995	0.0787631
									R-HSA-5666185	Reactome	RHO GTPases Activate Rhotekin and Rhophilins	9	4	0.444	0.00534995	0.0787631
									PA145011114	PharmGKB	Warfarin Pathway, Pharmacodynamics	14	5	0.357	0.00546445	0.0798941
									WP3888	Wikipathways	VEGFA-VEGFR2 Signaling Pathway	236	33	0.14	0.00564313	0.0819414
									ptp1bpathway	PID	Signaling events mediated by PTP1B	53	11	0.208	0.00591387	0.0850152
									R-HSA-2022857	Reactome	Keratan sulfate degradation	5	3	0.6	0.00603338	0.0850152
									WP4153	Wikipathways	Degradation pathway of sphingolipids, including diseases	5	3	0.6	0.00603338	0.0850152
									R-HSA-1221632	Reactome	Meiotic synapsis	47	10	0.217	0.00605533	0.0850152
									WP2655	Wikipathways	ATF6 (ATF6-alpha) activates chaperone genes	5	3	0.6	0.00603338	0.0850152
									R-HSA-2022870	Reactome	Chondroitin sulfate biosynthesis	20	6	0.3	0.00621488	0.0866812
									path:hsa05165	KEGG	Human papillomavirus infection - Homo sapiens (human)	339	44	0.13	0.00633618	0.0877954
									WP2806	Wikipathways	Human Complement System	92	16	0.174	0.00649519	0.0894143
									WP2431	Wikipathways	Spinal Cord Injury	117	19	0.162	0.00686629	0.0933111
									R-HSA-427359	Reactome	SIRT1 negatively regulates rRNA expression	70	13	0.188	0.00686266	0.0933111
									R-HSA-446203	Reactome	Asparagine N-linked glycosylation	286	38	0.133	0.00695845	0.0939612
									R-HSA-975577	Reactome	N-Glycan antennae elongation	15	5	0.333	0.00760723	0.10132
									R-HSA-202430	Reactome	Translocation of ZAP-70 to Immunological synapse	27	7	0.259	0.00764678	0.10132
									R-HSA-8875878	Reactome	MET promotes cell motility	27	7	0.259	0.00764678	0.10132
									R-HSA-427389	Reactome	ERCC6 (CSB) and EHMT2 (G9a) positively regulate rRNA expression	79	14	0.179	0.00796256	0.104849
									R-HSA-76002	Reactome	Platelet activation, signaling and aggregation	260	35	0.135	0.00807338	0.105652
									R-HSA-549127	Reactome	Organic cation transport	11	4	0.4	0.0082973	0.107916
									R-HSA-446219	Reactome	Synthesis of substrates in N-glycan biosythesis	63	12	0.19	0.00842946	0.108966
									R-HSA-2559582	Reactome	Senescence-Associated Secretory Phenotype (SASP)	112	18	0.162	0.00849033	0.109088
									R-HSA-168928	Reactome	DDX58/IFIH1-mediated induction of interferon-alpha/beta	56	11	0.196	0.00905697	0.115667
									R-HSA-1280218	Reactome	Adaptive Immune System	732	83	0.114	0.00924609	0.117376
									path:hsa00510	KEGG	N-Glycan biosynthesis - Homo sapiens (human)	49	10	0.204	0.00958857	0.120999
									R-HSA-202403	Reactome	TCR signaling	72	13	0.181	0.00984324	0.123404
									N-Glycan biosynthesis	EHMN	N-Glycan biosynthesis	42	9	0.214	0.0099342	0.123404
									R-HSA-1442490	Reactome	Collagen degradation	35	8	0.229	0.00995385	0.123404
									R-HSA-5696397	Reactome	Gap-filling DNA repair synthesis and ligation in GG-NER	25	11	0.44	2.17748e-07	4.5591e-06
									R-HSA-1538133	Reactome	G0 and Early G1	25	11	0.44	2.17748e-07	4.5591e-06
									R-HSA-4615885	Reactome	SUMOylation of DNA replication proteins	37	11	0.297	1.98031e-05	0.000297047
									R-HSA-159231	Reactome	Transport of Mature mRNA Derived from an Intronless Transcript	40	11	0.275	4.44631e-05	0.000612129
									R-HSA-159234	Reactome	Transport of Mature mRNAs Derived from Intronless Transcripts	41	11	0.268	5.71193e-05	0.0007592
									R-HSA-606279	Reactome	Deposition of new CENPA-containing nucleosomes at the centromere	43	11	0.256	9.18914e-05	0.00118399
									R-HSA-774815	Reactome	Nucleosome assembly	43	11	0.256	9.18914e-05	0.00118399
									WP2361	Wikipathways	Gastric Cancer Network 1	29	10	0.345	1.08993e-05	0.000168521
									foxm1pathway	PID	FOXM1 transcription factor network	42	10	0.238	0.0003604	0.0039157
									R-HSA-168325	Reactome	Viral Messenger RNA Synthesis	42	10	0.238	0.0003604	0.0039157
									ar_pathway	PID	Coregulation of Androgen receptor activity	61	10	0.164	0.00696706	0.0530447
									WP3584	Wikipathways	MECP2 and Associated Rett Syndrome	63	10	0.159	0.00875369	0.0620729
									R-HSA-75955	Reactome	RNA Polymerase II Transcription Elongation	65	10	0.159	0.00875369	0.0620729
									R-HSA-112382	Reactome	Formation of RNA Pol II elongation complex	65	10	0.159	0.00875369	0.0620729
									WP183	Wikipathways	Proteasome Degradation	64	10	0.156	0.00976911	0.0677101
									R-HSA-176974	Reactome	Unwinding of DNA	12	10	0.833	1.02935e-10	3.28411e-09
									R-HSA-159227	Reactome	Transport of the SLBP independent Mature mRNA	33	10	0.303	3.93711e-05	0.000549555
									atm_pathway	PID	ATM pathway	34	10	0.294	5.24497e-05	0.000702826
									R-HSA-159230	Reactome	Transport of the SLBP Dependant Mature mRNA	34	10	0.294	5.24497e-05	0.000702826
									R-HSA-6784531	Reactome	tRNA processing in the nucleus	57	10	0.175	0.00424767	0.0352728
									R-HSA-3301854	Reactome	Nuclear Pore Complex (NPC) Disassembly	34	9	0.265	0.000301776	0.00338804
									WP4312	Wikipathways	Rett syndrome causing genes	48	9	0.188	0.00414713	0.0345881
									R-HSA-69166	Reactome	Removal of the Flap Intermediate	14	9	0.643	3.90984e-08	9.24561e-07
									R-HSA-69183	Reactome	Processive synthesis on the lagging strand	15	9	0.6	9.19159e-08	2.00816e-06
									mcmpathway	BioCarta	cdk regulation of dna replication	18	9	0.5	7.42641e-07	1.46344e-05
									R-HSA-113510	Reactome	E2F mediated regulation of DNA replication	22	9	0.409	5.9461e-06	9.63844e-05
									R-HSA-168333	Reactome	NEP/NS2 Interacts with the Cellular Export Machinery	30	9	0.3	0.000104962	0.00131858
									R-HSA-168274	Reactome	Export of Viral Ribonucleoproteins from Nucleus	31	9	0.29	0.000139172	0.00171618
									R-HSA-165054	Reactome	Rev-mediated nuclear export of HIV RNA	33	9	0.273	0.000235778	0.00275531
									R-HSA-8953750	Reactome	Transcriptional Regulation by E2F6	35	9	0.257	0.000382334	0.00408772
									R-HSA-177243	Reactome	Interactions of Rev with host cellular proteins	37	9	0.243	0.00059678	0.00615142
									R-HSA-5655862	Reactome	Translesion synthesis by POLK	17	8	0.471	5.61848e-06	9.18142e-05
									R-HSA-5656121	Reactome	Translesion synthesis by POLI	17	8	0.471	5.61848e-06	9.18142e-05
									R-HSA-110320	Reactome	Translesion Synthesis by POLH	19	8	0.421	1.5477e-05	0.000233901
									R-HSA-168271	Reactome	Transport of Ribonucleoproteins into the Host Nucleus	30	8	0.267	0.000618239	0.00630792
									R-HSA-170822	Reactome	Regulation of Glucokinase by Glucokinase Regulatory Protein	30	8	0.267	0.000618239	0.00630792
									R-HSA-2559585	Reactome	Oncogene Induced Senescence	32	8	0.25	0.000985757	0.00985757
									R-HSA-180910	Reactome	Vpr-mediated nuclear import of PICs	32	8	0.25	0.000985757	0.00985757
									R-HSA-180746	Reactome	Nuclear import of Rev protein	34	8	0.235	0.00151005	0.0139871
									R-HSA-6804757	Reactome	Regulation of TP53 Degradation	36	8	0.222	0.00223401	0.0200463
									R-HSA-6806003	Reactome	Regulation of TP53 Expression and Degradation	37	8	0.216	0.00268566	0.0236762
									Putative anti-Inflammatory metabolites formation from EPA	EHMN	Putative anti-Inflammatory metabolites formation from EPA	42	8	0.19	0.00610357	0.0470045
									De novo fatty acid biosynthesis	EHMN	De novo fatty acid biosynthesis	43	8	0.186	0.00706824	0.0536119
									WP4240	Wikipathways	Regulation of sister chromatid separation at the metaphase-anaphase transition	15	8	0.533	1.67893e-06	3.1721e-05
									R-HSA-110312	Reactome	Translesion synthesis by REV1	16	8	0.5	3.16029e-06	5.47602e-05
									path:hsa03410	KEGG	Base excision repair - Homo sapiens (human)	33	8	0.242	0.00122575	0.0117322
									R-HSA-176033	Reactome	Interactions of Vpr with host cellular proteins	35	8	0.229	0.00184419	0.0168492
									R-HSA-2468052	Reactome	Establishment of Sister Chromatid Cohesion	11	7	0.636	1.55671e-06	2.98e-05
									R-HSA-68884	Reactome	Mitotic Telophase/Cytokinesis	14	7	0.5	1.35326e-05	0.000206064
									plk3pathway	BioCarta	regulation of cell cycle progression by plk3	18	7	0.389	9.88874e-05	0.001258
									R-HSA-69615	Reactome	G1/S DNA Damage Checkpoints	23	7	0.304	0.000566429	0.00586868
									WP408	Wikipathways	Oxidative Stress	33	7	0.212	0.00548531	0.0428936
									R-HSA-499943	Reactome	Interconversion of nucleotide di- and triphosphates	34	7	0.206	0.00651594	0.0499887
									Selenoamino acid metabolism	EHMN	Selenoamino acid metabolism	36	7	0.194	0.00899936	0.0628266
									R-HSA-2514853	Reactome	Condensation of Prometaphase Chromosomes	12	7	0.583	3.51917e-06	6.04575e-05
									R-HSA-5358508	Reactome	Mismatch Repair	16	7	0.467	2.39045e-05	0.0003432
									R-HSA-1362277	Reactome	Transcription of E2F targets under negative control by DREAM complex	16	7	0.438	4.00388e-05	0.000555021
									atmpathway	BioCarta	atm signaling pathway	18	7	0.389	9.88874e-05	0.001258
									Vitamin D3 (cholecalciferol) metabolism	EHMN	Vitamin D3 (cholecalciferol) metabolism	27	7	0.259	0.00162071	0.014875
									Pentose phosphate pathway	EHMN	Pentose phosphate pathway	29	7	0.241	0.00253273	0.0224264
									Vitamin B5 - CoA biosynthesis from pantothenate	EHMN	Vitamin B5 - CoA biosynthesis from pantothenate	31	7	0.226	0.00379514	0.0320514
									Prostaglandin formation from dihomo gama-linoleic acid	EHMN	Prostaglandin formation from dihomo gama-linoleic acid	31	7	0.226	0.00379514	0.0320514
									bard1pathway	BioCarta	brca1 dependent ub ligase activity	8	6	0.75	2.23834e-06	4.01702e-05
									g2pathway	BioCarta	cell cycle: g2/m checkpoint	21	6	0.286	0.00203447	0.0183376
									g1pathway	BioCarta	cell cycle: g1/s check point	25	6	0.24	0.00527472	0.0414148
									R-HSA-69273	Reactome	Cyclin A/B1/B2 associated events during G2/M transition	25	6	0.24	0.00527472	0.0414148
									R-HSA-6803529	Reactome	FGFR2 alternative splicing	27	6	0.222	0.00786213	0.0587467
									R-HSA-174184	Reactome	Cdc20:Phospho-APC/C mediated degradation of Cyclin A	28	6	0.214	0.00945064	0.0657294
									R-HSA-174430	Reactome	Telomere C-strand synthesis initiation	8	6	0.75	2.23834e-06	4.01702e-05
									R-HSA-68952	Reactome	DNA replication initiation	8	6	0.75	2.23834e-06	4.01702e-05
									R-HSA-1362300	Reactome	Transcription of E2F targets under negative control by p107 (RBL1) and p130 (RBL2) in complex with HDAC1	11	6	0.545	3.09754e-05	0.000438455
									R-HSA-113501	Reactome	Inhibition of replication initiation of damaged DNA by RB1/E2F1	13	6	0.462	0.000102359	0.00129398
									R-HSA-5358606	Reactome	Mismatch repair (MMR) directed by MSH2:MSH3 (MutSbeta)	15	6	0.429	0.00016898	0.00200976
									R-HSA-5358565	Reactome	Mismatch repair (MMR) directed by MSH2:MSH6 (MutSalpha)	15	6	0.429	0.00016898	0.00200976
									R-HSA-6804116	Reactome	TP53 Regulates Transcription of Genes Involved in G1 Cell Cycle Arrest	14	6	0.429	0.00016898	0.00200976
									R-HSA-68827	Reactome	CDT1 association with the CDC6:ORC:origin complex	14	6	0.429	0.00016898	0.00200976
									caspasepathway	BioCarta	caspase cascade in apoptosis	23	6	0.261	0.0033727	0.0288473
									R-HSA-5685939	Reactome	HDR through MMEJ (alt-NHEJ)	10	5	0.5	0.00025522	0.00291473
									R-HSA-2470946	Reactome	Cohesin Loading onto Chromatin	10	5	0.5	0.00025522	0.00291473
									telpathway	BioCarta	telomeres telomerase cellular aging and immortality	15	5	0.333	0.0022924	0.0203881
									R-HSA-156711	Reactome	Polo-like kinase mediated events	16	5	0.312	0.00315208	0.0271918
									R-HSA-6804114	Reactome	TP53 Regulates Transcription of Genes Involved in G2 Cell Cycle Arrest	18	5	0.278	0.00552708	0.0428936
									etspathway	BioCarta	mets affect on macrophage differentiation	18	5	0.278	0.00552708	0.0428936
									WP531	Wikipathways	DNA Mismatch Repair	9	5	0.556	0.000135074	0.00167592
									WP4413	Wikipathways	Transcriptional Regulation by E2F6	10	5	0.5	0.00025522	0.00291473
									R-HSA-174437	Reactome	Removal of the Flap Intermediate from the C-strand	10	5	0.5	0.00025522	0.00291473
									R-HSA-174414	Reactome	Processive synthesis on the C-strand of the telomere	11	5	0.455	0.000442091	0.0047016
									R-HSA-6803207	Reactome	TP53 Regulates Transcription of Caspase Activators and Caspases	12	5	0.417	0.000716133	0.00726983
									SMP00446	SMPDB	Gemcitabine Action Pathway	13	5	0.385	0.00109974	0.0108357
									SMP00603	SMPDB	Gemcitabine Metabolism Pathway	13	5	0.385	0.00109974	0.0108357
									WP3808	Wikipathways	TP53 Regulates Transcription of DNA Repair Genes	14	5	0.357	0.00161683	0.014875
									dreampathway	BioCarta	repression of pain sensation by the transcriptional regulator dream	15	5	0.333	0.0022924	0.0203881
									R-HSA-69601	Reactome	Ubiquitin Mediated Degradation of Phosphorylated Cdc25A	8	4	0.5	0.00113352	0.0110066
									R-HSA-69610	Reactome	p53-Independent DNA Damage Response	8	4	0.5	0.00113352	0.0110066
									R-HSA-69613	Reactome	p53-Independent G1/S DNA damage checkpoint	8	4	0.5	0.00113352	0.0110066
									PA165291507	PharmGKB	Fluoropyrimidine Pathway, Pharmacodynamics	10	4	0.4	0.00305031	0.0264273
									SMP00501	SMPDB	Gamma-glutamyl-transpeptidase deficiency	11	4	0.364	0.00454073	0.0362177
									SMP00500	SMPDB	5-oxoprolinase deficiency	11	4	0.364	0.00454073	0.0362177
									SMP00183	SMPDB	Gamma-Glutamyltransferase Deficiency	11	4	0.364	0.00454073	0.0362177
									SMP00015	SMPDB	Glutathione Metabolism	11	4	0.364	0.00454073	0.0362177
									SMP00337	SMPDB	Glutathione Synthetase Deficiency	11	4	0.364	0.00454073	0.0362177
									SMP00143	SMPDB	5-Oxoprolinuria	11	4	0.364	0.00454073	0.0362177
									SMP00432	SMPDB	Methotrexate Action Pathway	13	4	0.308	0.00883226	0.0620729
									SMP00724	SMPDB	Folate malabsorption, hereditary	13	4	0.308	0.00883226	0.0620729
									SMP00543	SMPDB	Methylenetetrahydrofolate Reductase Deficiency (MTHFRD)	13	4	0.308	0.00883226	0.0620729
									SMP00053	SMPDB	Folate Metabolism	13	4	0.308	0.00883226	0.0620729
									R-HSA-2995383	Reactome	Initiation of Nuclear Envelope Reformation	13	4	0.308	0.00883226	0.0620729
									R-HSA-2995410	Reactome	Nuclear Envelope Reassembly	13	4	0.308	0.00883226	0.0620729
									rbpathway	BioCarta	rb tumor suppressor/checkpoint signaling in response to dna damage	13	4	0.308	0.00883226	0.0620729
									R-HSA-3270619	Reactome	IRF3-mediated induction of type I IFN	13	4	0.308	0.00883226	0.0620729
									WP186	Wikipathways	Homologous recombination	13	4	0.308	0.00883226	0.0620729
									R-HSA-111448	Reactome	Activation of NOXA and translocation to mitochondria	5	3	0.6	0.00271891	0.0237609
									plk3_pathway	PID	PLK3 signaling events	5	3	0.6	0.00271891	0.0237609
									R-HSA-110362	Reactome	POLB-Dependent Long Patch Base Excision Repair	7	3	0.429	0.00859313	0.0620729
									SMP00322	SMPDB	Vasopressin Regulation of Water Homeostasis	7	3	0.429	0.00859313	0.0620729
									R-HSA-2993913	Reactome	Clearance of Nuclear Envelope Membranes from Chromatin	7	3	0.429	0.00859313	0.0620729
									PA165980399	PharmGKB	Oxidative Stress Regulatory Pathway (Erythrocyte)	7	3	0.429	0.00859313	0.0620729
									R-HSA-192905	Reactome	vRNP Assembly	2	2	1	0.00449934	0.0362177
									R-HSA-844623	Reactome	The IPAF inflammasome	2	2	1	0.00449934	0.0362177
