# Supplementary material for: Divergent organ-specific isogenic metastatic cell lines identified using multi-omics exhibit differential drug sensitivity
Source: PLoS One. 2020 Nov 16;15(11):e0242384. doi: 10.1371/journal.pone.0242384 (PMC7668614; doi:10.1371/journal.pone.0242384)
Supplement: S24 Spreadsheet — (XLSX) [file pone.0242384.s081.xlsx]

## Sheet: Liver Down -1.25
External Pathway ID	Source	Liver Down Metabolic Pathways	# of Members in Set	# of Observed Members	Observed Members/ Members in Set	p-value	q-value	Individual Metabolites in Pathway: CAS #s
WP3604	Wikipathways	Biochemical Pathways Part I	467	67	0.153	8.09485e-26	1.91281e-22	56-82-6	496-92-4	38168-82-0	4151-19-3	2584-71-6	56-84-8	73-40-5	541-50-4	85-32-5	585-84-2	2616-64-0	365-08-2	4430-97-1	3409-57-2	491-97-4	2956-16-3	85-61-0	79-33-4	2906-39-0	4212-65-1	133-89-1	314-50-1	27025-41-8	58-98-0	6061-97-8	56-73-5	921-62-0	1032-65-1	902-04-5	3493-09-2	10139-18-1	57-04-5	15978-08-2	2255-14-3	59-56-3	2831-74-5	87-73-0	542-32-5	9054-77-7	2139-03-9	81-13-0	99043-16-0
R-HSA-15869	Reactome	Metabolism of nucleotides	152	35	0.28	2.43688e-21	2.87917e-18	56-84-8	73-40-5	131-83-9	71-52-3	17210-42-3	365-08-2	491-97-4	20762-30-5	6236-08-4	314-50-1	27025-41-8	58-98-0	85-32-5	1032-65-1	902-04-5	3493-09-2	66-22-8	14075-00-4	1157-60-4	73-24-5	86-01-1	19046-78-7	56-86-0	1445-07-4	2149-82-8	2564-35-4	58-64-0	3615-55-2	65-46-3	4151-19-3	56-65-5	58-68-4	63-39-8	58-96-8	14265-44-2	58-97-9	890-38-0
R-HSA-71387	Reactome	Metabolism of carbohydrates	137	30	0.309	1.20151e-19	9.46392e-17	38168-82-0	56-84-8	17210-42-3	2616-64-0	59-56-3	86-01-1	85-61-0	4212-65-1	133-89-1	58-98-0	921-62-0	57-04-5	15978-08-2	2255-14-3	14075-00-4	10139-18-1	102916-66-5	2956-16-3	97-67-6	56-86-0	58-64-0	3615-55-2	77-92-9	643-13-0	4151-19-3	1053-73-2	56-65-5	58-68-4	14265-44-2	58-97-9	63-39-8
R-HSA-1430728	Reactome	Metabolism	1384	80	0.093	6.94836e-17	4.02516e-14	57-04-5	38168-82-0	630-08-0	97-67-6	73-40-5	131-83-9	4212-65-1	20762-30-5	4151-19-3	19046-78-7	541-50-4	85-32-5	17210-42-3	2616-64-0	98-79-3	365-08-2	300-84-5	2255-14-3	59-56-3	2956-16-3	4430-97-1	85-61-0	79-33-4	1080-04-2	320-77-4	13095-48-2	18766-67-1	133-89-1	314-50-1	27025-41-8	58-98-0	6061-97-8	58-68-4	56-73-5	15421-51-9	1032-65-1	902-04-5	3493-09-2	10139-18-1	496-92-4	15978-08-2	66-22-8
Pyrimidine metabolism	EHMN	Pyrimidine metabolism	77	24	0.338	8.51705e-17	4.02516e-14	71-52-3	17210-42-3	365-08-2	59-56-3	86-01-1	491-97-4	133-89-1	314-50-1	58-98-0	1032-65-1	3493-09-2	66-22-8	1157-60-4	56-84-8	56-86-0	2149-82-8	2564-35-4	58-64-0	3615-55-2	65-46-3	4151-19-3	56-65-5	58-96-8	14265-44-2	58-97-9	63-39-8
R-HSA-8956319	Reactome	Nucleobase catabolism	100	25	0.309	2.1502e-16	8.46821e-14	73-40-5	131-83-9	17210-42-3	365-08-2	56-65-5	20762-30-5	27025-41-8	58-98-0	85-32-5	1032-65-1	902-04-5	66-22-8	14075-00-4	86-01-1	2564-35-4	58-64-0	3615-55-2	65-46-3	4151-19-3	491-97-4	6236-08-4	63-39-8	58-96-8	14265-44-2	58-97-9	890-38-0
WP4042	Wikipathways	Nucleobase catabolism	100	24	0.308	1.00451e-15	3.39093e-13	73-40-5	131-83-9	17210-42-3	365-08-2	56-65-5	20762-30-5	27025-41-8	58-98-0	85-32-5	1032-65-1	902-04-5	66-22-8	86-01-1	2564-35-4	58-64-0	3615-55-2	65-46-3	4151-19-3	491-97-4	6236-08-4	63-39-8	58-96-8	14265-44-2	58-97-9	890-38-0
SMP00654	SMPDB	Warburg Effect	58	20	0.392	1.41732e-15	4.18642e-13	57-04-5	58-64-0	320-77-4	3615-55-2	142-10-9	77-92-9	56-73-5	79-33-4	4212-65-1	38168-82-0	4151-19-3	56-65-5	921-62-0	58-68-4	71-52-3	97-67-6	643-13-0	56-86-0	14265-44-2	86-01-1	85-61-0
R-HSA-8956321	Reactome	Nucleotide salvage	45	17	0.386	3.06541e-13	8.04841e-11	73-24-5	58-64-0	66-22-8	73-40-5	14075-00-4	1445-07-4	58-97-9	1157-60-4	56-65-5	85-32-5	17210-42-3	58-96-8	1032-65-1	14265-44-2	902-04-5	890-38-0	65-46-3
Glycolysis and Gluconeogenesis	EHMN	Glycolysis and Gluconeogenesis	52	16	0.41	5.28192e-13	1.11949e-10	57-04-5	59-56-3	58-64-0	86-01-1	71-52-3	85-61-0	79-33-4	77-92-9	38168-82-0	56-65-5	58-68-4	138-81-8	3884-47-7	97-67-6	14265-44-2	590-54-5
SMP00210	SMPDB	Purine Nucleoside Phosphorylase Deficiency	73	20	0.29	1.13702e-12	1.11949e-10	2564-35-4	73-24-5	58-64-0	86-01-1	3615-55-2	56-84-8	73-40-5	14075-00-4	19046-78-7	4151-19-3	360-97-4	56-65-5	58-68-4	20762-30-5	85-32-5	17210-42-3	56-86-0	14265-44-2	3493-09-2	902-04-5	890-38-0
SMP00220	SMPDB	Xanthine Dehydrogenase Deficiency (Xanthinuria)	73	20	0.29	1.13702e-12	1.11949e-10	2564-35-4	73-24-5	58-64-0	86-01-1	3615-55-2	56-84-8	73-40-5	14075-00-4	19046-78-7	4151-19-3	360-97-4	56-65-5	58-68-4	20762-30-5	85-32-5	17210-42-3	56-86-0	14265-44-2	3493-09-2	902-04-5	890-38-0
SMP00167	SMPDB	Adenylosuccinate Lyase Deficiency	73	20	0.29	1.13702e-12	1.11949e-10	2564-35-4	73-24-5	58-64-0	86-01-1	3615-55-2	56-84-8	73-40-5	14075-00-4	19046-78-7	4151-19-3	360-97-4	56-65-5	58-68-4	20762-30-5	85-32-5	17210-42-3	56-86-0	14265-44-2	3493-09-2	902-04-5	890-38-0
SMP00168	SMPDB	AICA-Ribosiduria	73	20	0.29	1.13702e-12	1.11949e-10	2564-35-4	73-24-5	58-64-0	86-01-1	3615-55-2	56-84-8	73-40-5	14075-00-4	19046-78-7	4151-19-3	360-97-4	56-65-5	58-68-4	20762-30-5	85-32-5	17210-42-3	56-86-0	14265-44-2	3493-09-2	902-04-5	890-38-0
SMP00535	SMPDB	Adenine phosphoribosyltransferase deficiency (APRT)	73	20	0.29	1.13702e-12	1.11949e-10	2564-35-4	73-24-5	58-64-0	86-01-1	3615-55-2	56-84-8	73-40-5	14075-00-4	19046-78-7	4151-19-3	360-97-4	56-65-5	58-68-4	20762-30-5	85-32-5	17210-42-3	56-86-0	14265-44-2	3493-09-2	902-04-5	890-38-0
SMP00536	SMPDB	Mitochondrial DNA depletion syndrome	73	20	0.29	1.13702e-12	1.11949e-10	2564-35-4	73-24-5	58-64-0	86-01-1	3615-55-2	56-84-8	73-40-5	14075-00-4	19046-78-7	4151-19-3	360-97-4	56-65-5	58-68-4	20762-30-5	85-32-5	17210-42-3	56-86-0	14265-44-2	3493-09-2	902-04-5	890-38-0
SMP00537	SMPDB	Myoadenylate deaminase deficiency	73	20	0.29	1.13702e-12	1.11949e-10	2564-35-4	73-24-5	58-64-0	86-01-1	3615-55-2	56-84-8	73-40-5	14075-00-4	19046-78-7	4151-19-3	360-97-4	56-65-5	58-68-4	20762-30-5	85-32-5	17210-42-3	56-86-0	14265-44-2	3493-09-2	902-04-5	890-38-0
SMP00050	SMPDB	Purine Metabolism	73	20	0.29	1.13702e-12	1.11949e-10	2564-35-4	73-24-5	58-64-0	86-01-1	3615-55-2	56-84-8	73-40-5	14075-00-4	19046-78-7	4151-19-3	360-97-4	56-65-5	58-68-4	20762-30-5	85-32-5	17210-42-3	56-86-0	14265-44-2	3493-09-2	902-04-5	890-38-0
SMP00203	SMPDB	Molybdenum Cofactor Deficiency	73	20	0.29	1.13702e-12	1.11949e-10	2564-35-4	73-24-5	58-64-0	86-01-1	3615-55-2	56-84-8	73-40-5	14075-00-4	19046-78-7	4151-19-3	360-97-4	56-65-5	58-68-4	20762-30-5	85-32-5	17210-42-3	56-86-0	14265-44-2	3493-09-2	902-04-5	890-38-0
SMP00144	SMPDB	Adenosine Deaminase Deficiency	73	20	0.29	1.13702e-12	1.11949e-10	2564-35-4	73-24-5	58-64-0	86-01-1	3615-55-2	56-84-8	73-40-5	14075-00-4	19046-78-7	4151-19-3	360-97-4	56-65-5	58-68-4	20762-30-5	85-32-5	17210-42-3	56-86-0	14265-44-2	3493-09-2	902-04-5	890-38-0
SMP00365	SMPDB	Gout or Kelley-Seegmiller Syndrome	73	20	0.29	1.13702e-12	1.11949e-10	2564-35-4	73-24-5	58-64-0	86-01-1	3615-55-2	56-84-8	73-40-5	14075-00-4	19046-78-7	4151-19-3	360-97-4	56-65-5	58-68-4	20762-30-5	85-32-5	17210-42-3	56-86-0	14265-44-2	3493-09-2	902-04-5	890-38-0
SMP00364	SMPDB	Lesch-Nyhan Syndrome (LNS)	73	20	0.29	1.13702e-12	1.11949e-10	2564-35-4	73-24-5	58-64-0	86-01-1	3615-55-2	56-84-8	73-40-5	14075-00-4	19046-78-7	4151-19-3	360-97-4	56-65-5	58-68-4	20762-30-5	85-32-5	17210-42-3	56-86-0	14265-44-2	3493-09-2	902-04-5	890-38-0
SMP00512	SMPDB	Xanthinuria type I	73	20	0.29	1.13702e-12	1.11949e-10	2564-35-4	73-24-5	58-64-0	86-01-1	3615-55-2	56-84-8	73-40-5	14075-00-4	19046-78-7	4151-19-3	360-97-4	56-65-5	58-68-4	20762-30-5	85-32-5	17210-42-3	56-86-0	14265-44-2	3493-09-2	902-04-5	890-38-0
SMP00513	SMPDB	Xanthinuria type II	73	20	0.29	1.13702e-12	1.11949e-10	2564-35-4	73-24-5	58-64-0	86-01-1	3615-55-2	56-84-8	73-40-5	14075-00-4	19046-78-7	4151-19-3	360-97-4	56-65-5	58-68-4	20762-30-5	85-32-5	17210-42-3	56-86-0	14265-44-2	3493-09-2	902-04-5	890-38-0
SMP00128	SMPDB	Gluconeogenesis	34	14	0.467	1.89264e-12	1.3976e-10	57-04-5	59-56-3	58-64-0	138-81-8	71-52-3	142-10-9	79-33-4	643-13-0	38168-82-0	56-65-5	58-68-4	86-01-1	56-73-5	14265-44-2
SMP00581	SMPDB	Glycogenosis, Type IA. Von gierke disease	34	14	0.467	1.89264e-12	1.3976e-10	57-04-5	59-56-3	58-64-0	138-81-8	71-52-3	142-10-9	79-33-4	643-13-0	38168-82-0	56-65-5	58-68-4	86-01-1	56-73-5	14265-44-2
SMP00574	SMPDB	Glycogenosis, Type IC	34	14	0.467	1.89264e-12	1.3976e-10	57-04-5	59-56-3	58-64-0	138-81-8	71-52-3	142-10-9	79-33-4	643-13-0	38168-82-0	56-65-5	58-68-4	86-01-1	56-73-5	14265-44-2
SMP00374	SMPDB	Glycogen Storage Disease Type 1A (GSD1A) or Von Gierke Disease	34	14	0.467	1.89264e-12	1.3976e-10	57-04-5	59-56-3	58-64-0	138-81-8	71-52-3	142-10-9	79-33-4	643-13-0	38168-82-0	56-65-5	58-68-4	86-01-1	56-73-5	14265-44-2
SMP00563	SMPDB	Triosephosphate isomerase	34	14	0.467	1.89264e-12	1.3976e-10	57-04-5	59-56-3	58-64-0	138-81-8	71-52-3	142-10-9	79-33-4	643-13-0	38168-82-0	56-65-5	58-68-4	86-01-1	56-73-5	14265-44-2
SMP00562	SMPDB	Fructose-1,6-diphosphatase deficiency	34	14	0.467	1.89264e-12	1.3976e-10	57-04-5	59-56-3	58-64-0	138-81-8	71-52-3	142-10-9	79-33-4	643-13-0	38168-82-0	56-65-5	58-68-4	86-01-1	56-73-5	14265-44-2
SMP00560	SMPDB	Phosphoenolpyruvate carboxykinase deficiency 1 (PEPCK1)	34	14	0.467	1.89264e-12	1.3976e-10	57-04-5	59-56-3	58-64-0	138-81-8	71-52-3	142-10-9	79-33-4	643-13-0	38168-82-0	56-65-5	58-68-4	86-01-1	56-73-5	14265-44-2
SMP00573	SMPDB	Glycogenosis, Type IB	34	14	0.467	1.89264e-12	1.3976e-10	57-04-5	59-56-3	58-64-0	138-81-8	71-52-3	142-10-9	79-33-4	643-13-0	38168-82-0	56-65-5	58-68-4	86-01-1	56-73-5	14265-44-2
WP698	Wikipathways	Glucuronidation	14	10	0.769	2.83469e-12	2.02981e-10	59-56-3	56-73-5	1053-73-2	133-89-1	56-65-5	58-68-4	58-98-0	2616-64-0	14265-44-2	63-39-8
WP4082	Wikipathways	Nucleotide salvage	45	16	0.372	3.22723e-12	2.24292e-10	56-65-5	58-64-0	66-22-8	73-40-5	14265-44-2	1445-07-4	1157-60-4	73-24-5	85-32-5	17210-42-3	1032-65-1	58-96-8	902-04-5	58-97-9	890-38-0	65-46-3
None	INOH	Glycolysis Gluconeogenesis	34	14	0.452	3.3313e-12	2.2491e-10	57-04-5	59-56-3	58-64-0	79-33-4	643-13-0	38168-82-0	133-89-1	56-65-5	58-68-4	97-67-6	56-73-5	56-86-0	14265-44-2	63-39-8
SMP00031	SMPDB	Pentose Phosphate Pathway	29	13	0.5	4.00923e-12	2.42918e-10	57-04-5	58-64-0	102916-66-5	3615-55-2	142-10-9	14075-00-4	643-13-0	4151-19-3	4212-65-1	56-65-5	17210-42-3	56-73-5	921-62-0	14265-44-2
SMP00518	SMPDB	Glucose-6-phosphate dehydrogenase deficiency	29	13	0.5	4.00923e-12	2.42918e-10	57-04-5	58-64-0	102916-66-5	3615-55-2	142-10-9	14075-00-4	643-13-0	4151-19-3	4212-65-1	56-65-5	17210-42-3	56-73-5	921-62-0	14265-44-2
SMP00519	SMPDB	Ribose-5-phosphate isomerase deficiency	29	13	0.5	4.00923e-12	2.42918e-10	57-04-5	58-64-0	102916-66-5	3615-55-2	142-10-9	14075-00-4	643-13-0	4151-19-3	4212-65-1	56-65-5	17210-42-3	56-73-5	921-62-0	14265-44-2
SMP00520	SMPDB	Transaldolase deficiency	29	13	0.5	4.00923e-12	2.42918e-10	57-04-5	58-64-0	102916-66-5	3615-55-2	142-10-9	14075-00-4	643-13-0	4151-19-3	4212-65-1	56-65-5	17210-42-3	56-73-5	921-62-0	14265-44-2
R-HSA-499943	Reactome	Interconversion of nucleotide di- and triphosphates	52	16	0.364	4.89619e-12	2.89243e-10	2564-35-4	491-97-4	58-64-0	86-01-1	58-97-9	56-65-5	27025-41-8	58-98-0	85-32-5	56-86-0	1032-65-1	14265-44-2	3493-09-2	365-08-2	902-04-5	63-39-8
SMP00428	SMPDB	Mercaptopurine Action Pathway	84	20	0.26	1.09824e-11	6.32962e-10	2564-35-4	73-24-5	58-64-0	86-01-1	3615-55-2	56-84-8	73-40-5	14075-00-4	19046-78-7	4151-19-3	360-97-4	56-65-5	58-68-4	20762-30-5	85-32-5	17210-42-3	56-86-0	14265-44-2	3493-09-2	902-04-5	890-38-0
SMP00430	SMPDB	Thioguanine Action Pathway	85	20	0.256	1.42674e-11	8.02709e-10	2564-35-4	73-24-5	58-64-0	86-01-1	3615-55-2	56-84-8	73-40-5	14075-00-4	19046-78-7	4151-19-3	360-97-4	56-65-5	58-68-4	20762-30-5	85-32-5	17210-42-3	56-86-0	14265-44-2	3493-09-2	902-04-5	890-38-0
R-HSA-73614	Reactome	Pyrimidine salvage	23	12	0.522	1.47857e-11	8.12527e-10	58-64-0	65-46-3	58-97-9	14075-00-4	1157-60-4	56-65-5	17210-42-3	58-96-8	1032-65-1	14265-44-2	1445-07-4	66-22-8
SMP00427	SMPDB	Azathioprine Action Pathway	86	20	0.253	1.84542e-11	9.91072e-10	2564-35-4	73-24-5	58-64-0	86-01-1	3615-55-2	56-84-8	73-40-5	14075-00-4	19046-78-7	4151-19-3	360-97-4	56-65-5	58-68-4	20762-30-5	85-32-5	17210-42-3	56-86-0	14265-44-2	3493-09-2	902-04-5	890-38-0
None	INOH	Pyrimidine nucleotides nucleosides metabolism	56	17	0.309	2.07392e-11	1.08904e-09	56-84-8	56-65-5	58-64-0	3615-55-2	66-22-8	4151-19-3	314-50-1	491-97-4	58-98-0	17210-42-3	1032-65-1	56-86-0	58-96-8	14265-44-2	2149-82-8	365-08-2	58-97-9	63-39-8	65-46-3
None	INOH	Pentose phosphate cycle	31	13	0.448	2.35183e-11	1.20813e-09	57-04-5	56-65-5	58-64-0	4151-19-3	3615-55-2	643-13-0	102916-66-5	4212-65-1	314-50-1	921-62-0	533-67-5	56-73-5	56-86-0	14265-44-2	2149-82-8
SMP00046	SMPDB	Pyrimidine Metabolism	57	17	0.304	2.87536e-11	1.33225e-09	58-98-0	314-50-1	58-64-0	65-46-3	14075-00-4	1032-65-1	56-65-5	491-97-4	71-52-3	17210-42-3	84-21-9	58-96-8	14265-44-2	2149-82-8	365-08-2	58-97-9	63-39-8	66-22-8
SMP00219	SMPDB	UMP Synthase Deiciency (Orotic Aciduria)	57	17	0.304	2.87536e-11	1.33225e-09	58-98-0	314-50-1	58-64-0	65-46-3	14075-00-4	1032-65-1	56-65-5	491-97-4	71-52-3	17210-42-3	84-21-9	58-96-8	14265-44-2	2149-82-8	365-08-2	58-97-9	63-39-8	66-22-8
SMP00202	SMPDB	MNGIE (Mitochondrial Neurogastrointestinal Encephalopathy)	57	17	0.304	2.87536e-11	1.33225e-09	58-98-0	314-50-1	58-64-0	65-46-3	14075-00-4	1032-65-1	56-65-5	491-97-4	71-52-3	17210-42-3	84-21-9	58-96-8	14265-44-2	2149-82-8	365-08-2	58-97-9	63-39-8	66-22-8
SMP00172	SMPDB	Beta Ureidopropionase Deficiency	57	17	0.304	2.87536e-11	1.33225e-09	58-98-0	314-50-1	58-64-0	65-46-3	14075-00-4	1032-65-1	56-65-5	491-97-4	71-52-3	17210-42-3	84-21-9	58-96-8	14265-44-2	2149-82-8	365-08-2	58-97-9	63-39-8	66-22-8
SMP00178	SMPDB	Dihydropyrimidinase Deficiency	57	17	0.304	2.87536e-11	1.33225e-09	58-98-0	314-50-1	58-64-0	65-46-3	14075-00-4	1032-65-1	56-65-5	491-97-4	71-52-3	17210-42-3	84-21-9	58-96-8	14265-44-2	2149-82-8	365-08-2	58-97-9	63-39-8	66-22-8
WP4059	Wikipathways	Interconversion of nucleotide di- and triphosphates	51	15	0.357	3.24514e-11	1.47467e-09	2564-35-4	56-65-5	58-64-0	86-01-1	14265-44-2	491-97-4	27025-41-8	58-98-0	85-32-5	1032-65-1	902-04-5	3493-09-2	365-08-2	58-97-9	63-39-8
Pentose phosphate pathway	EHMN	Pentose phosphate pathway	37	13	0.433	4.00556e-11	1.78588e-09	57-04-5	58-64-0	4151-19-3	3615-55-2	14075-00-4	643-13-0	102916-66-5	4212-65-1	533-67-5	56-65-5	58-68-4	20762-30-5	921-62-0	14265-44-2
WP1785	Wikipathways	Asparagine N-linked glycosylation	101	16	0.32	4.68444e-11	2.04988e-09	59-56-3	908211-94-9	86-01-1	3672-15-9	85-61-0	643-13-0	2956-16-3	27251-84-9	58-64-0	1053-73-2	133-89-1	56-65-5	58-98-0	14265-44-2	58-97-9	63-39-8
None	INOH	Purine nucleotides nucleosides metabolism	80	19	0.253	6.15323e-11	2.61776e-09	2564-35-4	56-65-5	58-64-0	86-01-1	3615-55-2	17210-42-3	73-40-5	4151-19-3	56-84-8	360-97-4	73-24-5	58-68-4	20762-30-5	85-32-5	19046-78-7	56-86-0	14265-44-2	3493-09-2	902-04-5	890-38-0
R-HSA-70326	Reactome	Glucose metabolism	44	14	0.378	6.20375e-11	2.61776e-09	57-04-5	58-64-0	86-01-1	15978-08-2	56-84-8	77-92-9	643-13-0	10139-18-1	38168-82-0	56-65-5	58-68-4	97-67-6	56-86-0	14265-44-2
R-HSA-446203	Reactome	Asparagine N-linked glycosylation	119	17	0.283	9.87465e-11	4.09365e-09	59-56-3	58-64-0	86-01-1	3672-15-9	85-61-0	643-13-0	2956-16-3	27251-84-9	908211-94-9	1053-73-2	133-89-1	56-65-5	58-98-0	56-86-0	14265-44-2	58-97-9	63-39-8
R-HSA-69242	Reactome	S Phase	17	10	0.588	1.67189e-10	6.81152e-09	2564-35-4	58-64-0	86-01-1	85-61-0	56-65-5	85-32-5	14265-44-2	365-08-2	58-97-9	63-39-8
SMP00040	SMPDB	Glycolysis	24	11	0.5	2.02226e-10	7.83378e-09	57-04-5	59-56-3	58-64-0	138-81-8	142-10-9	56-73-5	38168-82-0	56-65-5	58-68-4	643-13-0	14265-44-2
SMP00531	SMPDB	Glycogenosis, Type VII. Tarui disease	24	11	0.5	2.02226e-10	7.83378e-09	57-04-5	59-56-3	58-64-0	138-81-8	142-10-9	56-73-5	38168-82-0	56-65-5	58-68-4	643-13-0	14265-44-2
SMP00572	SMPDB	Fanconi-bickel syndrome	24	11	0.5	2.02226e-10	7.83378e-09	57-04-5	59-56-3	58-64-0	138-81-8	142-10-9	56-73-5	38168-82-0	56-65-5	58-68-4	643-13-0	14265-44-2
SMP02298	SMPDB	Glutaminolysis and Cancer	44	14	0.35	2.11975e-10	8.079e-09	56-84-8	58-64-0	86-01-1	85-61-0	77-92-9	79-33-4	320-77-4	56-65-5	56-86-0	58-68-4	71-52-3	97-67-6	585-84-2	14265-44-2
R-HSA-597592	Reactome	Post-translational protein modification	176	20	0.22	3.0008e-10	1.12554e-08	58-98-0	59-56-3	58-64-0	86-01-1	3672-15-9	85-61-0	643-13-0	27251-84-9	908211-94-9	1053-73-2	58-97-9	56-65-5	4429-04-3	58-68-4	2956-16-3	56-86-0	14265-44-2	133-89-1	2616-64-0	63-39-8
SMP00580	SMPDB	GLUT-1 deficiency syndrome	19	10	0.556	3.63027e-10	1.29975e-08	59-56-3	58-64-0	2956-16-3	2255-14-3	133-89-1	56-65-5	58-98-0	14265-44-2	58-97-9	63-39-8
SMP00579	SMPDB	Congenital disorder of glycosylation CDG-IId	19	10	0.556	3.63027e-10	1.29975e-08	59-56-3	58-64-0	2956-16-3	2255-14-3	133-89-1	56-65-5	58-98-0	14265-44-2	58-97-9	63-39-8
SMP00444	SMPDB	Lactose Synthesis	19	10	0.556	3.63027e-10	1.29975e-08	59-56-3	58-64-0	2956-16-3	2255-14-3	133-89-1	56-65-5	58-98-0	14265-44-2	58-97-9	63-39-8
SMP00725	SMPDB	Fructose intolerance, hereditary	31	12	0.414	4.58464e-10	1.38891e-08	57-04-5	58-64-0	86-01-1	3672-15-9	142-10-9	643-13-0	27251-84-9	56-65-5	58-68-4	15978-08-2	14265-44-2	56-82-6
SMP00064	SMPDB	Fructose and Mannose Degradation	31	12	0.414	4.58464e-10	1.38891e-08	57-04-5	58-64-0	86-01-1	3672-15-9	142-10-9	643-13-0	27251-84-9	56-65-5	58-68-4	15978-08-2	14265-44-2	56-82-6
SMP00561	SMPDB	Fructosuria	31	12	0.414	4.58464e-10	1.38891e-08	57-04-5	58-64-0	86-01-1	3672-15-9	142-10-9	643-13-0	27251-84-9	56-65-5	58-68-4	15978-08-2	14265-44-2	56-82-6
R-HSA-70263	Reactome	Gluconeogenesis	34	12	0.414	4.58464e-10	1.38891e-08	57-04-5	58-64-0	86-01-1	56-84-8	77-92-9	643-13-0	38168-82-0	56-65-5	58-68-4	97-67-6	56-86-0	14265-44-2
PWY66-409	HumanCyc	superpathway of purine nucleotide salvage	30	12	0.414	4.58464e-10	1.38891e-08	73-24-5	58-64-0	86-01-1	56-84-8	73-40-5	14075-00-4	56-65-5	58-68-4	85-32-5	19046-78-7	56-86-0	14265-44-2
SMP00552	SMPDB	Glycogen synthetase deficiency	30	12	0.414	4.58464e-10	1.38891e-08	59-56-3	58-64-0	56-73-5	10139-18-1	38168-82-0	133-89-1	56-65-5	58-68-4	58-98-0	2616-64-0	14265-44-2	63-39-8
SMP00553	SMPDB	Glycogenosis, Type III. Cori disease, Debrancher glycogenosis	30	12	0.414	4.58464e-10	1.38891e-08	59-56-3	58-64-0	56-73-5	10139-18-1	38168-82-0	133-89-1	56-65-5	58-68-4	58-98-0	2616-64-0	14265-44-2	63-39-8
SMP00556	SMPDB	Mucopolysaccharidosis VI. Sly syndrome	30	12	0.414	4.58464e-10	1.38891e-08	59-56-3	58-64-0	56-73-5	10139-18-1	38168-82-0	133-89-1	56-65-5	58-68-4	58-98-0	2616-64-0	14265-44-2	63-39-8
SMP00557	SMPDB	Sucrase-isomaltase deficiency	30	12	0.414	4.58464e-10	1.38891e-08	59-56-3	58-64-0	56-73-5	10139-18-1	38168-82-0	133-89-1	56-65-5	58-68-4	58-98-0	2616-64-0	14265-44-2	63-39-8
SMP00554	SMPDB	Glycogenosis, Type IV. Amylopectinosis, Anderson disease	30	12	0.414	4.58464e-10	1.38891e-08	59-56-3	58-64-0	56-73-5	10139-18-1	38168-82-0	133-89-1	56-65-5	58-68-4	58-98-0	2616-64-0	14265-44-2	63-39-8
SMP00555	SMPDB	Glycogenosis, Type VI. Hers disease	30	12	0.414	4.58464e-10	1.38891e-08	59-56-3	58-64-0	56-73-5	10139-18-1	38168-82-0	133-89-1	56-65-5	58-68-4	58-98-0	2616-64-0	14265-44-2	63-39-8
SMP00058	SMPDB	Starch and Sucrose Metabolism	30	12	0.414	4.58464e-10	1.38891e-08	59-56-3	58-64-0	56-73-5	10139-18-1	38168-82-0	133-89-1	56-65-5	58-68-4	58-98-0	2616-64-0	14265-44-2	63-39-8
PWY-7185	HumanCyc	UTP and CTP dephosphorylation I	15	9	0.643	4.76815e-10	1.40839e-08	58-64-0	65-46-3	56-65-5	58-98-0	56-86-0	58-96-8	14265-44-2	58-97-9	63-39-8
R-HSA-69306	Reactome	DNA Replication	14	9	0.643	4.76815e-10	1.40839e-08	2564-35-4	58-64-0	86-01-1	56-65-5	85-32-5	14265-44-2	365-08-2	58-97-9	63-39-8
SMP02291	SMPDB	The oncogenic action of 2-hydroxyglutarate	40	13	0.361	6.24575e-10	1.75699e-08	58-64-0	86-01-1	85-61-0	77-92-9	320-77-4	2889-31-8	56-65-5	56-86-0	58-68-4	71-52-3	97-67-6	585-84-2	14265-44-2
SMP02358	SMPDB	The oncogenic action of L-2-hydroxyglutarate in Hydroxygluaricaciduria	41	13	0.361	6.24575e-10	1.75699e-08	58-64-0	86-01-1	85-61-0	77-92-9	320-77-4	2889-31-8	56-65-5	56-86-0	58-68-4	71-52-3	97-67-6	585-84-2	14265-44-2
SMP02359	SMPDB	The oncogenic action of D-2-hydroxyglutarate in Hydroxygluaricaciduria	41	13	0.361	6.24575e-10	1.75699e-08	58-64-0	86-01-1	85-61-0	77-92-9	320-77-4	2889-31-8	56-65-5	56-86-0	58-68-4	71-52-3	97-67-6	585-84-2	14265-44-2
SMP02292	SMPDB	The oncogenic action of Succinate	41	13	0.361	6.24575e-10	1.75699e-08	58-64-0	86-01-1	85-61-0	77-92-9	320-77-4	2889-31-8	56-65-5	58-68-4	71-52-3	97-67-6	585-84-2	14265-44-2	51-35-4
PWY66-407	HumanCyc	superpathway of conversion of glucose to acetyl CoA and entry into the TCA cycle	36	12	0.4	7.37403e-10	2.04998e-08	57-04-5	58-64-0	86-01-1	85-61-0	77-92-9	38168-82-0	56-65-5	58-68-4	6061-97-8	97-67-6	585-84-2	14265-44-2
path:hsa00230	KEGG	Purine metabolism - Homo sapiens (human)	95	18	0.234	8.70123e-10	2.39082e-08	2564-35-4	56-65-5	58-64-0	20762-30-5	3615-55-2	73-40-5	14075-00-4	4151-19-3	86-01-1	1053-73-2	360-97-4	73-24-5	71-52-3	85-32-5	19046-78-7	84-21-9	902-04-5	3493-09-2	890-38-0
SMP02295	SMPDB	The oncogenic action of Fumarate	42	13	0.351	9.29283e-10	2.52402e-08	58-64-0	86-01-1	85-61-0	77-92-9	320-77-4	2889-31-8	56-65-5	58-68-4	71-52-3	97-67-6	585-84-2	14265-44-2	51-35-4
R-HSA-446219	Reactome	Synthesis of substrates in N-glycan biosythesis	68	15	0.288	1.03515e-09	2.74838e-08	59-56-3	908211-94-9	86-01-1	3672-15-9	85-61-0	643-13-0	27251-84-9	58-64-0	133-89-1	56-65-5	58-98-0	56-86-0	14265-44-2	58-97-9	63-39-8
R-HSA-446193	Reactome	Biosynthesis of the N-glycan precursor (dolichol lipid-linked oligosaccharide, LLO) and transfer to a nascent protein	81	15	0.288	1.03515e-09	2.74838e-08	59-56-3	908211-94-9	86-01-1	3672-15-9	85-61-0	643-13-0	27251-84-9	58-64-0	133-89-1	56-65-5	58-98-0	56-86-0	14265-44-2	58-97-9	63-39-8
None	INOH	Galactose metabolism	15	9	0.6	1.15046e-09	3.01498e-08	59-56-3	58-64-0	2956-16-3	2255-14-3	56-73-5	133-89-1	56-65-5	58-98-0	63-39-8
None	INOH	Citrate cycle	35	12	0.387	1.16108e-09	3.01498e-08	58-64-0	86-01-1	85-61-0	77-92-9	320-77-4	56-65-5	541-50-4	58-68-4	3884-47-7	97-67-6	585-84-2	14265-44-2
path:hsa00240	KEGG	Pyrimidine metabolism - Homo sapiens (human)	66	15	0.283	1.3936e-09	3.55073e-08	314-50-1	2149-82-8	66-22-8	58-96-8	133-89-1	491-97-4	58-98-0	17210-42-3	516-05-2	1032-65-1	1445-07-4	1157-60-4	365-08-2	58-97-9	63-39-8	65-46-3
SMP00496	SMPDB	Galactosemia III	20	10	0.5	1.42751e-09	3.55073e-08	59-56-3	58-64-0	2956-16-3	2255-14-3	56-73-5	133-89-1	56-65-5	58-68-4	2616-64-0	63-39-8
SMP00495	SMPDB	Galactosemia II (GALK)	20	10	0.5	1.42751e-09	3.55073e-08	59-56-3	58-64-0	2956-16-3	2255-14-3	56-73-5	133-89-1	56-65-5	58-68-4	2616-64-0	63-39-8
SMP00010	SMPDB	Nucleotide Sugars Metabolism	20	10	0.5	1.42751e-09	3.55073e-08	59-56-3	58-64-0	2956-16-3	2255-14-3	56-73-5	133-89-1	56-65-5	58-68-4	2616-64-0	63-39-8
R-HSA-382551	Reactome	Transport of small molecules	226	28	0.146	1.57795e-09	3.88405e-08	630-08-0	56-84-8	73-40-5	541-50-4	71-52-3	2616-64-0	86-01-1	85-61-0	79-33-4	320-77-4	133-89-1	6061-97-8	85-32-5	66-22-8	73-24-5	2956-16-3	97-67-6	56-86-0	51-45-6	58-64-0	65-46-3	77-92-9	56-65-5	58-68-4	1783-96-6	58-96-8	14265-44-2	58-97-9
PWY-7211	HumanCyc	superpathway of pyrimidine deoxyribonucleotides <i>de novo</i> biosynthesis	34	12	0.364	2.71877e-09	6.62316e-08	314-50-1	58-64-0	71-52-3	491-97-4	56-65-5	58-98-0	56-84-8	56-86-0	14265-44-2	2149-82-8	365-08-2	58-97-9	63-39-8
R-HSA-71406	Reactome	Pyruvate metabolism and Citric Acid (TCA) cycle	44	13	0.325	2.82155e-09	6.80339e-08	58-64-0	86-01-1	85-61-0	77-92-9	79-33-4	320-77-4	13095-48-2	56-65-5	78-98-8	58-68-4	6061-97-8	97-67-6	14265-44-2
R-HSA-8850843	Reactome	Phosphate bond hydrolysis by NTPDase proteins	25	10	0.455	4.65312e-09	1.08865e-07	56-65-5	58-64-0	86-01-1	491-97-4	58-98-0	85-32-5	14265-44-2	365-08-2	58-97-9	63-39-8
PWY0-162	HumanCyc	superpathway of pyrimidine ribonucleotides <i>de novo</i> biosynthesis	23	10	0.455	4.65312e-09	1.08865e-07	314-50-1	58-64-0	71-52-3	56-65-5	58-98-0	56-84-8	56-86-0	14265-44-2	2149-82-8	58-97-9	63-39-8
PWY66-398	HumanCyc	TCA cycle	23	10	0.455	4.65312e-09	1.08865e-07	58-64-0	86-01-1	85-61-0	77-92-9	56-65-5	58-68-4	6061-97-8	97-67-6	585-84-2	14265-44-2
SMP00212	SMPDB	Pyruvate Dehydrogenase Complex Deficiency	46	13	0.31	5.57309e-09	1.23077e-07	58-64-0	86-01-1	85-61-0	79-33-4	590-54-5	56-65-5	78-98-8	58-68-4	71-52-3	3884-47-7	97-67-6	14265-44-2	3946-09-6
SMP00558	SMPDB	Primary hyperoxaluria II, PH2	46	13	0.31	5.57309e-09	1.23077e-07	58-64-0	86-01-1	85-61-0	79-33-4	590-54-5	56-65-5	78-98-8	58-68-4	71-52-3	3884-47-7	97-67-6	14265-44-2	3946-09-6
SMP00559	SMPDB	Pyruvate kinase deficiency	46	13	0.31	5.57309e-09	1.23077e-07	58-64-0	86-01-1	85-61-0	79-33-4	590-54-5	56-65-5	78-98-8	58-68-4	71-52-3	3884-47-7	97-67-6	14265-44-2	3946-09-6
SMP00196	SMPDB	Leigh Syndrome	46	13	0.31	5.57309e-09	1.23077e-07	58-64-0	86-01-1	85-61-0	79-33-4	590-54-5	56-65-5	78-98-8	58-68-4	71-52-3	3884-47-7	97-67-6	14265-44-2	3946-09-6
SMP00060	SMPDB	Pyruvate Metabolism	46	13	0.31	5.57309e-09	1.23077e-07	58-64-0	86-01-1	85-61-0	79-33-4	590-54-5	56-65-5	78-98-8	58-68-4	71-52-3	3884-47-7	97-67-6	14265-44-2	3946-09-6
SMP00334	SMPDB	Pyruvate Decarboxylase E1 Component Deficiency (PDHE1 Deficiency)	46	13	0.31	5.57309e-09	1.23077e-07	58-64-0	86-01-1	85-61-0	79-33-4	590-54-5	56-65-5	78-98-8	58-68-4	71-52-3	3884-47-7	97-67-6	14265-44-2	3946-09-6
WP4093	Wikipathways	Glucose metabolism	43	12	0.343	5.95472e-09	1.30287e-07	57-04-5	38168-82-0	86-01-1	15978-08-2	77-92-9	643-13-0	10139-18-1	58-64-0	56-65-5	58-68-4	97-67-6	14265-44-2
None	INOH	Pyruvate metabolism	31	11	0.379	7.73045e-09	1.5076e-07	58-64-0	85-61-0	78-98-8	79-33-4	590-54-5	56-65-5	541-50-4	58-68-4	3884-47-7	97-67-6	14265-44-2
SMP00550	SMPDB	Pyruvate dehydrogenase deficiency (E3)	33	11	0.379	7.73045e-09	1.5076e-07	58-64-0	86-01-1	85-61-0	77-92-9	320-77-4	56-65-5	58-68-4	71-52-3	97-67-6	585-84-2	14265-44-2
SMP00551	SMPDB	Pyruvate dehydrogenase deficiency (E2)	33	11	0.379	7.73045e-09	1.5076e-07	58-64-0	86-01-1	85-61-0	77-92-9	320-77-4	56-65-5	58-68-4	71-52-3	97-67-6	585-84-2	14265-44-2
SMP00549	SMPDB	2-ketoglutarate dehydrogenase complex deficiency	33	11	0.379	7.73045e-09	1.5076e-07	58-64-0	86-01-1	85-61-0	77-92-9	320-77-4	56-65-5	58-68-4	71-52-3	97-67-6	585-84-2	14265-44-2
SMP00548	SMPDB	Mitochondrial complex II deficiency	33	11	0.379	7.73045e-09	1.5076e-07	58-64-0	86-01-1	85-61-0	77-92-9	320-77-4	56-65-5	58-68-4	71-52-3	97-67-6	585-84-2	14265-44-2
SMP00547	SMPDB	Fumarase deficiency	33	11	0.379	7.73045e-09	1.5076e-07	58-64-0	86-01-1	85-61-0	77-92-9	320-77-4	56-65-5	58-68-4	71-52-3	97-67-6	585-84-2	14265-44-2
SMP00546	SMPDB	Congenital lactic acidosis	33	11	0.379	7.73045e-09	1.5076e-07	58-64-0	86-01-1	85-61-0	77-92-9	320-77-4	56-65-5	58-68-4	71-52-3	97-67-6	585-84-2	14265-44-2
SMP00057	SMPDB	Citric Acid Cycle	33	11	0.379	7.73045e-09	1.5076e-07	58-64-0	86-01-1	85-61-0	77-92-9	320-77-4	56-65-5	58-68-4	71-52-3	97-67-6	585-84-2	14265-44-2
R-HSA-174417	Reactome	Telomere C-strand (Lagging Strand) Synthesis	14	8	0.615	7.84741e-09	1.5076e-07	2564-35-4	58-64-0	86-01-1	56-65-5	85-32-5	365-08-2	58-97-9	63-39-8
R-HSA-157579	Reactome	Telomere Maintenance	14	8	0.615	7.84741e-09	1.5076e-07	2564-35-4	58-64-0	86-01-1	56-65-5	85-32-5	365-08-2	58-97-9	63-39-8
R-HSA-69239	Reactome	Synthesis of DNA	13	8	0.615	7.84741e-09	1.5076e-07	2564-35-4	58-64-0	86-01-1	56-65-5	85-32-5	365-08-2	58-97-9	63-39-8
R-HSA-73886	Reactome	Chromosome Maintenance	15	8	0.615	7.84741e-09	1.5076e-07	2564-35-4	58-64-0	86-01-1	56-65-5	85-32-5	365-08-2	58-97-9	63-39-8
R-HSA-180786	Reactome	Extension of Telomeres	14	8	0.615	7.84741e-09	1.5076e-07	2564-35-4	58-64-0	86-01-1	56-65-5	85-32-5	365-08-2	58-97-9	63-39-8
WP1928	Wikipathways	Telomere Maintenance	14	8	0.615	7.84741e-09	1.5076e-07	2564-35-4	58-64-0	86-01-1	56-65-5	85-32-5	365-08-2	58-97-9	63-39-8
WP1925	Wikipathways	Synthesis of DNA	13	8	0.615	7.84741e-09	1.5076e-07	2564-35-4	58-64-0	86-01-1	56-65-5	85-32-5	365-08-2	58-97-9	63-39-8
R-HSA-392499	Reactome	Metabolism of proteins	269	22	0.168	8.24613e-09	1.57142e-07	4429-04-03	2616-64-0	59-56-3	86-01-1	85-61-0	6384-92-5	133-89-1	58-98-0	27251-84-9	908211-94-9	2956-16-3	56-84-8	56-86-0	58-64-0	3672-15-9	643-13-0	1053-73-2	56-65-5	58-68-4	14265-44-2	58-97-9	63-39-8
WP78	Wikipathways	TCA Cycle (aka Krebs or citric acid cycle)	24	10	0.417	1.31435e-08	2.48465e-07	58-64-0	86-01-1	85-61-0	77-92-9	320-77-4	56-65-5	58-68-4	97-67-6	585-84-2	14265-44-2
Urea cycle and metabolism of arginine, proline, glutamate, aspartate and asparagine	EHMN	Urea cycle and metabolism of arginine, proline, glutamate, aspartate and asparagine	125	18	0.198	1.5389e-08	2.88606e-07	496-92-4	58-64-0	98-79-3	27025-41-8	85-61-0	22573-88-2	97-69-8	9054-77-7	56-65-5	1783-96-6	58-68-4	600-18-0	2889-31-8	56-84-8	56-86-0	2584-71-6	14265-44-2	51-35-4
WP4072	Wikipathways	Glycogen metabolism	16	8	0.571	1.76749e-08	3.28864e-07	59-56-3	58-64-0	133-89-1	56-65-5	58-98-0	14265-44-2	58-97-9	63-39-8
Purine metabolism	EHMN	Purine metabolism	94	17	0.207	1.90694e-08	3.52039e-07	2564-35-4	56-65-5	58-64-0	86-01-1	17210-42-3	73-40-5	56-84-8	360-97-4	73-24-5	58-68-4	85-32-5	19046-78-7	56-86-0	14265-44-2	3493-09-2	902-04-5	890-38-0
PWY-7176	HumanCyc	UTP and CTP <i>de novo</i> biosynthesis	11	7	0.7	1.99416e-08	3.65287e-07	58-64-0	56-65-5	58-98-0	56-86-0	14265-44-2	58-97-9	63-39-8
R-HSA-1428517	Reactome	The citric acid (TCA) cycle and respiratory electron transport	56	13	0.277	2.57194e-08	4.63807e-07	320-77-4	58-64-0	86-01-1	85-61-0	79-33-4	77-92-9	13095-48-2	56-65-5	78-98-8	58-68-4	6061-97-8	97-67-6	14265-44-2
TCA cycle	EHMN	TCA cycle	36	11	0.344	2.59088e-08	4.63807e-07	58-64-0	86-01-1	85-61-0	77-92-9	320-77-4	56-65-5	58-68-4	3884-47-7	97-67-6	585-84-2	14265-44-2
None	INOH	Fructose Mannose metabolism	33	11	0.344	2.59088e-08	4.63807e-07	57-04-5	58-64-0	15978-08-2	643-13-0	27251-84-9	56-65-5	58-68-4	56-73-5	56-86-0	3672-15-9	14265-44-2
PWY66-399	HumanCyc	gluconeogenesis	26	9	0.45	3.23292e-08	5.7439e-07	57-04-5	58-64-0	86-01-1	38168-82-0	56-65-5	58-68-4	71-52-3	97-67-6	14265-44-2
R-HSA-70171	Reactome	Glycolysis	32	10	0.385	3.31524e-08	5.8462e-07	57-04-5	58-64-0	15978-08-2	77-92-9	643-13-0	10139-18-1	38168-82-0	56-65-5	58-68-4	14265-44-2
R-HSA-8982491	Reactome	Glycogen metabolism	17	8	0.533	3.65599e-08	6.30592e-07	59-56-3	58-64-0	133-89-1	56-65-5	58-98-0	14265-44-2	58-97-9	63-39-8
R-HSA-5173105	Reactome	O-linked glycosylation	18	8	0.533	3.65599e-08	6.30592e-07	58-64-0	2956-16-3	908211-94-9	1053-73-2	133-89-1	56-65-5	58-98-0	2616-64-0
WP3315	Wikipathways	O-linked glycosylation	18	8	0.533	3.65599e-08	6.30592e-07	58-64-0	2956-16-3	908211-94-9	1053-73-2	133-89-1	56-65-5	58-98-0	2616-64-0
SMP00043	SMPDB	Galactose Metabolism	36	11	0.333	3.75038e-08	6.33011e-07	59-56-3	58-64-0	2956-16-3	2255-14-3	56-73-5	133-89-1	56-65-5	58-68-4	58-98-0	14265-44-2	63-39-8
SMP00182	SMPDB	Galactosemia	36	11	0.333	3.75038e-08	6.33011e-07	59-56-3	58-64-0	2956-16-3	2255-14-3	56-73-5	133-89-1	56-65-5	58-68-4	58-98-0	14265-44-2	63-39-8
PWY-841	HumanCyc	purine nucleotides <i>de novo</i> biosynthesis	37	11	0.333	3.75038e-08	6.33011e-07	2564-35-4	58-64-0	86-01-1	56-84-8	56-65-5	58-68-4	85-32-5	19046-78-7	56-86-0	14265-44-2	3493-09-2
WP2766	Wikipathways	The citric acid (TCA) cycle and respiratory electron transport	44	12	0.293	4.55264e-08	7.6297e-07	58-64-0	86-01-1	85-61-0	79-33-4	77-92-9	13095-48-2	56-65-5	78-98-8	58-68-4	6061-97-8	97-67-6	14265-44-2
R-HSA-71403	Reactome	Citric acid cycle (TCA cycle)	30	10	0.37	5.08136e-08	8.39669e-07	58-64-0	86-01-1	85-61-0	77-92-9	320-77-4	56-65-5	58-68-4	6061-97-8	97-67-6	14265-44-2
R-HSA-71336	Reactome	Pentose phosphate pathway (hexose monophosphate shunt)	31	10	0.37	5.08136e-08	8.39669e-07	58-64-0	4151-19-3	3615-55-2	14075-00-4	643-13-0	102916-66-5	4212-65-1	56-65-5	17210-42-3	921-62-0	14265-44-2
PWY-7228	HumanCyc	guanosine nucleotides <i>de novo</i> biosynthesis	17	8	0.5	7.05819e-08	1.15823e-06	2564-35-4	58-64-0	86-01-1	56-65-5	58-68-4	85-32-5	56-86-0	3493-09-2
R-HSA-8956320	Reactome	Nucleobase biosynthesis	48	12	0.273	1.09248e-07	1.78036e-06	314-50-1	58-64-0	86-01-1	56-84-8	56-65-5	58-68-4	71-52-3	85-32-5	19046-78-7	56-86-0	14265-44-2	2149-82-8	58-97-9
R-HSA-69278	Reactome	Cell Cycle, Mitotic	30	10	0.345	1.1236e-07	1.80618e-06	2564-35-4	58-64-0	86-01-1	85-61-0	56-65-5	85-32-5	14265-44-2	365-08-2	58-97-9	63-39-8
Fructose and mannose metabolism	EHMN	Fructose and mannose metabolism	34	10	0.345	1.1236e-07	1.80618e-06	57-04-5	58-64-0	86-01-1	15978-08-2	643-13-0	27251-84-9	56-65-5	58-68-4	3672-15-9	14265-44-2
WP4126	Wikipathways	Galactose catabolism	10	6	0.75	1.21397e-07	1.93825e-06	59-56-3	58-64-0	2956-16-3	2255-14-3	133-89-1	56-65-5
R-HSA-73621	Reactome	Pyrimidine catabolism	39	11	0.297	1.43687e-07	2.27875e-06	58-64-0	66-22-8	131-83-9	14075-00-4	6236-08-4	17210-42-3	1032-65-1	58-96-8	14265-44-2	58-97-9	65-46-3
R-HSA-74217	Reactome	Purine salvage	31	10	0.333	1.62651e-07	2.51206e-06	56-65-5	58-64-0	73-40-5	14075-00-4	73-24-5	85-32-5	17210-42-3	14265-44-2	902-04-5	890-38-0
R-HSA-1640170	Reactome	Cell Cycle	33	10	0.333	1.62651e-07	2.51206e-06	2564-35-4	58-64-0	86-01-1	85-61-0	56-65-5	85-32-5	14265-44-2	365-08-2	58-97-9	63-39-8
PWY-7199	HumanCyc	pyrimidine deoxyribonucleosides salvage	31	10	0.333	1.62651e-07	2.51206e-06	2564-35-4	56-65-5	58-64-0	86-01-1	491-97-4	58-98-0	1032-65-1	3493-09-2	365-08-2	63-39-8
PWY-7200	HumanCyc	superpathway of pyrimidine deoxyribonucleoside salvage	31	10	0.333	1.62651e-07	2.51206e-06	2564-35-4	56-65-5	58-64-0	86-01-1	491-97-4	58-98-0	1032-65-1	3493-09-2	365-08-2	63-39-8
SMP00136	SMPDB	2-Hydroxyglutric Aciduria (D And L Form)	49	12	0.261	1.87698e-07	2.78951e-06	58-64-0	20762-30-5	85-61-0	2906-39-0	643-13-0	56-65-5	27025-41-8	58-68-4	85-32-5	56-84-8	56-86-0	14265-44-2
SMP00385	SMPDB	Homocarnosinosis	49	12	0.261	1.87698e-07	2.78951e-06	58-64-0	20762-30-5	85-61-0	2906-39-0	643-13-0	56-65-5	27025-41-8	58-68-4	85-32-5	56-84-8	56-86-0	14265-44-2
SMP00339	SMPDB	Hyperinsulinism-Hyperammonemia Syndrome	49	12	0.261	1.87698e-07	2.78951e-06	58-64-0	20762-30-5	85-61-0	2906-39-0	643-13-0	56-65-5	27025-41-8	58-68-4	85-32-5	56-84-8	56-86-0	14265-44-2
SMP00567	SMPDB	Succinic semialdehyde dehydrogenase deficiency	49	12	0.261	1.87698e-07	2.78951e-06	58-64-0	20762-30-5	85-61-0	2906-39-0	643-13-0	56-65-5	27025-41-8	58-68-4	85-32-5	56-84-8	56-86-0	14265-44-2
SMP00243	SMPDB	4-Hydroxybutyric Aciduria/Succinic Semialdehyde Dehydrogenase Deficiency	49	12	0.261	1.87698e-07	2.78951e-06	58-64-0	20762-30-5	85-61-0	2906-39-0	643-13-0	56-65-5	27025-41-8	58-68-4	85-32-5	56-84-8	56-86-0	14265-44-2
SMP00072	SMPDB	Glutamate Metabolism	49	12	0.261	1.87698e-07	2.78951e-06	58-64-0	20762-30-5	85-61-0	2906-39-0	643-13-0	56-65-5	27025-41-8	58-68-4	85-32-5	56-84-8	56-86-0	14265-44-2
WP4224	Wikipathways	Purine metabolism	42	11	0.289	1.95152e-07	2.88216e-06	2564-35-4	58-64-0	3615-55-2	73-40-5	4151-19-3	360-97-4	73-24-5	85-32-5	56-86-0	902-04-5	3493-09-2	890-38-0
PWY-5130	HumanCyc	2-oxobutanoate degradation	14	7	0.538	2.56699e-07	3.76757e-06	58-64-0	85-61-0	56-65-5	58-68-4	71-52-3	600-18-0	14265-44-2
R-HSA-71291	Reactome	Metabolism of amino acids and derivatives	285	27	0.118	3.13642e-07	4.57491e-06	56-84-8	18766-67-1	541-50-4	71-52-3	4430-97-1	86-01-1	85-61-0	6236-08-4	27025-41-8	496-92-4	97-69-8	542-32-5	73-24-5	600-18-0	97-67-6	56-86-0	300-84-5	51-45-6	60-23-1	58-64-0	22573-88-2	1053-73-2	56-65-5	58-68-4	1783-96-6	14265-44-2	79-14-1
R-HSA-1630316	Reactome	Glycosaminoglycan metabolism	60	10	0.312	3.25262e-07	4.7153e-06	58-64-0	2956-16-3	85-61-0	1053-73-2	133-89-1	56-65-5	58-98-0	56-84-8	2616-64-0	58-97-9
R-HSA-70370	Reactome	Galactose catabolism	10	6	0.667	3.51798e-07	5.03818e-06	59-56-3	58-64-0	2956-16-3	2255-14-3	133-89-1	56-65-5
R-HSA-3322077	Reactome	Glycogen synthesis	10	6	0.667	3.51798e-07	5.03818e-06	59-56-3	133-89-1	58-98-0	14265-44-2	58-97-9	63-39-8
SMP00466	SMPDB	Transfer of Acetyl Groups into Mitochondria	22	8	0.421	3.72842e-07	5.2442e-06	58-64-0	85-61-0	77-92-9	56-65-5	58-68-4	71-52-3	97-67-6	14265-44-2
LEU-DEG2-PWY	HumanCyc	leucine degradation	20	8	0.421	3.72842e-07	5.2442e-06	58-64-0	85-61-0	56-65-5	541-50-4	58-68-4	71-52-3	56-86-0	14265-44-2
PWY-5686	HumanCyc	UMP biosynthesis	20	8	0.421	3.72842e-07	5.2442e-06	56-65-5	58-64-0	314-50-1	71-52-3	56-84-8	56-86-0	14265-44-2	2149-82-8	58-97-9
Valine, leucine and isoleucine degradation	EHMN	Valine, leucine and isoleucine degradation	62	12	0.245	3.99966e-07	5.59242e-06	58-64-0	6236-08-4	99043-16-0	56-65-5	541-50-4	58-68-4	71-52-3	3884-47-7	56-86-0	516-05-2	14265-44-2	85-61-0
Phosphatidylinositol phosphate metabolism	EHMN	Phosphatidylinositol phosphate metabolism	49	10	0.303	4.50374e-07	6.2602e-06	74465-19-3	58-64-0	85-61-0	56-73-5	908211-94-9	56-65-5	58-98-0	2831-74-5	15421-51-9	14265-44-2
Galactose metabolism	EHMN	Galactose metabolism	48	11	0.268	4.6048e-07	6.32624e-06	59-56-3	58-64-0	2956-16-3	2255-14-3	133-89-1	56-65-5	58-68-4	58-98-0	14265-44-2	58-97-9	63-39-8
R-HSA-74259	Reactome	Purine catabolism	53	11	0.268	4.6048e-07	6.32624e-06	58-64-0	20762-30-5	3615-55-2	73-40-5	14075-00-4	4151-19-3	27025-41-8	85-32-5	17210-42-3	14265-44-2	902-04-5	890-38-0
R-HSA-425407	Reactome	SLC-mediated transmembrane transport	166	21	0.138	6.20768e-07	8.47905e-06	56-84-8	56-65-5	2956-16-3	541-50-4	66-22-8	73-40-5	79-33-4	77-92-9	58-97-9	73-24-5	1783-96-6	71-52-3	85-32-5	97-67-6	56-86-0	58-96-8	14265-44-2	133-89-1	51-45-6	2616-64-0	65-46-3
R-HSA-417957	Reactome	P2Y receptors	6	5	0.833	6.72834e-07	9.13739e-06	56-65-5	58-64-0	58-98-0	63-39-8	133-89-1
WP3602	Wikipathways	Human metabolism overview	113	14	0.197	7.31553e-07	9.87806e-06	57-04-5	59-56-3	38168-82-0	4151-19-3	3615-55-2	56-84-8	77-92-9	643-13-0	320-77-4	4212-65-1	133-89-1	541-50-4	921-62-0	97-67-6	56-86-0
R-HSA-73894	Reactome	DNA Repair	48	11	0.256	7.80703e-07	1.04818e-05	2564-35-4	56-65-5	58-64-0	20762-30-5	66-22-8	5142-23-4	73-24-5	5122-36-1	14265-44-2	365-08-2	85-61-0
PWY-7177	HumanCyc	UTP and CTP dephosphorylation II	11	6	0.6	8.49584e-07	1.11531e-05	58-64-0	56-65-5	56-86-0	14265-44-2	58-97-9	63-39-8
R-HSA-162599	Reactome	Late Phase of HIV Life Cycle	10	6	0.6	8.49584e-07	1.11531e-05	58-64-0	86-01-1	85-61-0	56-65-5	14265-44-2	63-39-8
R-HSA-162587	Reactome	HIV Life Cycle	11	6	0.6	8.49584e-07	1.11531e-05	58-64-0	86-01-1	85-61-0	56-65-5	14265-44-2	63-39-8
WP2658	Wikipathways	HIV Life Cycle	11	6	0.6	8.49584e-07	1.11531e-05	58-64-0	86-01-1	85-61-0	56-65-5	14265-44-2	63-39-8
R-HSA-500753	Reactome	Pyrimidine biosynthesis	22	8	0.381	9.35387e-07	1.22117e-05	314-50-1	58-64-0	56-65-5	71-52-3	56-84-8	56-86-0	14265-44-2	2149-82-8	58-97-9
WP2743	Wikipathways	Glycosaminoglycan metabolism	58	9	0.321	1.00097e-06	1.29961e-05	58-64-0	2956-16-3	85-61-0	1053-73-2	133-89-1	56-65-5	58-98-0	2616-64-0	58-97-9
WP4022	Wikipathways	Pyrimidine metabolism	40	10	0.278	1.11164e-06	1.42761e-05	314-50-1	65-46-3	491-97-4	58-98-0	1032-65-1	58-96-8	2149-82-8	365-08-2	58-97-9	63-39-8	66-22-8
R-HSA-8953854	Reactome	Metabolism of RNA	72	10	0.278	1.11164e-06	1.42761e-05	58-64-0	86-01-1	73-40-5	578-76-7	2958-98-7	56-65-5	58-68-4	85-32-5	14265-44-2	58-97-9
R-HSA-70635	Reactome	Urea cycle	23	8	0.364	1.41893e-06	1.8124e-05	58-64-0	85-61-0	97-69-8	56-65-5	71-52-3	56-84-8	56-86-0	14265-44-2
SMP00640	SMPDB	Acetaminophen Metabolism Pathway	16	7	0.438	1.54064e-06	1.92621e-05	58-64-0	1053-73-2	56-65-5	58-68-4	58-98-0	14265-44-2	2616-64-0
R-HSA-917937	Reactome	Iron uptake and transport	21	7	0.438	1.54064e-06	1.92621e-05	58-64-0	630-08-0	77-92-9	320-77-4	56-65-5	6061-97-8	14265-44-2
SMP00355	SMPDB	Mitochondrial Electron Transport Chain	17	7	0.438	1.54064e-06	1.92621e-05	57-04-5	58-64-0	142-10-9	38168-82-0	56-65-5	58-68-4	14265-44-2
None	INOH	Inositol phosphate metabolism	25	7	0.438	1.54064e-06	1.92621e-05	74465-19-3	58-64-0	2831-74-5	56-65-5	56-73-5	15421-51-9	14265-44-2
PWY-7219	HumanCyc	adenosine ribonucleotides <i>de novo</i> biosynthesis	12	6	0.545	1.80554e-06	2.24553e-05	58-64-0	86-01-1	19046-78-7	56-65-5	56-84-8	14265-44-2
None	INOH	Aminosugars metabolism	32	9	0.3	1.9315e-06	2.3896e-05	58-64-0	3672-15-9	85-61-0	643-13-0	56-65-5	58-98-0	56-86-0	14265-44-2	63-39-8
R-HSA-70268	Reactome	Pyruvate metabolism	25	8	0.348	2.10028e-06	2.57148e-05	58-64-0	85-61-0	79-33-4	56-65-5	78-98-8	58-68-4	97-67-6	14265-44-2
R-HSA-1638091	Reactome	Heparan sulfate/heparin (HS-GAG) metabolism	35	8	0.348	2.10028e-06	2.57148e-05	2956-16-3	85-61-0	1053-73-2	133-89-1	58-98-0	56-84-8	2616-64-0	58-97-9
R-HSA-418038	Reactome	Nucleotide-like (purinergic) receptors	7	5	0.714	2.27637e-06	2.68953e-05	56-65-5	58-64-0	58-98-0	63-39-8	133-89-1
PWY-5172	HumanCyc	acetyl-CoA biosynthesis from citrate	7	5	0.714	2.27637e-06	2.68953e-05	56-65-5	58-64-0	77-92-9	14265-44-2	85-61-0
R-HSA-76042	Reactome	RNA Polymerase II Transcription Initiation And Promoter Clearance	7	5	0.714	2.27637e-06	2.68953e-05	56-65-5	58-64-0	86-01-1	14265-44-2	63-39-8
R-HSA-167172	Reactome	Transcription of the HIV genome	7	5	0.714	2.27637e-06	2.68953e-05	56-65-5	58-64-0	86-01-1	14265-44-2	63-39-8
PWY66-422	HumanCyc	D-galactose degradation V (Leloir pathway)	11	5	0.714	2.27637e-06	2.68953e-05	56-65-5	59-56-3	58-64-0	2956-16-3	2255-14-3
PWY0-1295	HumanCyc	pyrimidine ribonucleosides degradation	8	5	0.714	2.27637e-06	2.68953e-05	58-96-8	14265-44-2	66-22-8	65-46-3	14075-00-4
WP4074	Wikipathways	RNA Polymerase I Transcription	7	5	0.714	2.27637e-06	2.68953e-05	56-65-5	58-64-0	86-01-1	85-61-0	63-39-8
WP4084	Wikipathways	Nucleobase biosynthesis	47	10	0.256	2.49901e-06	2.78204e-05	314-50-1	58-64-0	86-01-1	56-65-5	58-68-4	71-52-3	85-32-5	19046-78-7	14265-44-2	2149-82-8	58-97-9
SMP00139	SMPDB	3-Methylglutaconic Aciduria Type I	58	11	0.229	2.56659e-06	2.78204e-05	58-64-0	85-61-0	99043-16-0	56-65-5	541-50-4	58-68-4	71-52-3	3884-47-7	56-86-0	516-05-2	14265-44-2
SMP00032	SMPDB	Valine, Leucine and Isoleucine Degradation	58	11	0.229	2.56659e-06	2.78204e-05	58-64-0	85-61-0	99043-16-0	56-65-5	541-50-4	58-68-4	71-52-3	3884-47-7	56-86-0	516-05-2	14265-44-2
SMP00137	SMPDB	2-Methyl-3-Hydroxybutryl CoA Dehydrogenase Deficiency	58	11	0.229	2.56659e-06	2.78204e-05	58-64-0	85-61-0	99043-16-0	56-65-5	541-50-4	58-68-4	71-52-3	3884-47-7	56-86-0	516-05-2	14265-44-2
SMP00238	SMPDB	Isovaleric Aciduria	58	11	0.229	2.56659e-06	2.78204e-05	58-64-0	85-61-0	99043-16-0	56-65-5	541-50-4	58-68-4	71-52-3	3884-47-7	56-86-0	516-05-2	14265-44-2
SMP00237	SMPDB	3-Methylcrotonyl Coa Carboxylase Deficiency Type I	58	11	0.229	2.56659e-06	2.78204e-05	58-64-0	85-61-0	99043-16-0	56-65-5	541-50-4	58-68-4	71-52-3	3884-47-7	56-86-0	516-05-2	14265-44-2
SMP00236	SMPDB	Propionic Acidemia	58	11	0.229	2.56659e-06	2.78204e-05	58-64-0	85-61-0	99043-16-0	56-65-5	541-50-4	58-68-4	71-52-3	3884-47-7	56-86-0	516-05-2	14265-44-2
SMP00199	SMPDB	Maple Syrup Urine Disease	58	11	0.229	2.56659e-06	2.78204e-05	58-64-0	85-61-0	99043-16-0	56-65-5	541-50-4	58-68-4	71-52-3	3884-47-7	56-86-0	516-05-2	14265-44-2
SMP00138	SMPDB	3-Hydroxy-3-Methylglutaryl-CoA Lyase Deficiency	58	11	0.229	2.56659e-06	2.78204e-05	58-64-0	85-61-0	99043-16-0	56-65-5	541-50-4	58-68-4	71-52-3	3884-47-7	56-86-0	516-05-2	14265-44-2
SMP00523	SMPDB	Isobutyryl-coa dehydrogenase deficiency	58	11	0.229	2.56659e-06	2.78204e-05	58-64-0	85-61-0	99043-16-0	56-65-5	541-50-4	58-68-4	71-52-3	3884-47-7	56-86-0	516-05-2	14265-44-2
SMP00522	SMPDB	3-hydroxyisobutyric aciduria	58	11	0.229	2.56659e-06	2.78204e-05	58-64-0	85-61-0	99043-16-0	56-65-5	541-50-4	58-68-4	71-52-3	3884-47-7	56-86-0	516-05-2	14265-44-2
SMP00521	SMPDB	3-hydroxyisobutyric acid dehydrogenase deficiency	58	11	0.229	2.56659e-06	2.78204e-05	58-64-0	85-61-0	99043-16-0	56-65-5	541-50-4	58-68-4	71-52-3	3884-47-7	56-86-0	516-05-2	14265-44-2
SMP00524	SMPDB	Isovaleric acidemia	58	11	0.229	2.56659e-06	2.78204e-05	58-64-0	85-61-0	99043-16-0	56-65-5	541-50-4	58-68-4	71-52-3	3884-47-7	56-86-0	516-05-2	14265-44-2
SMP00384	SMPDB	Methylmalonate Semialdehyde Dehydrogenase Deficiency	58	11	0.229	2.56659e-06	2.78204e-05	58-64-0	85-61-0	99043-16-0	56-65-5	541-50-4	58-68-4	71-52-3	3884-47-7	56-86-0	516-05-2	14265-44-2
SMP00200	SMPDB	Methylmalonic Aciduria	58	11	0.229	2.56659e-06	2.78204e-05	58-64-0	85-61-0	99043-16-0	56-65-5	541-50-4	58-68-4	71-52-3	3884-47-7	56-86-0	516-05-2	14265-44-2
SMP00141	SMPDB	3-Methylglutaconic Aciduria Type IV	58	11	0.229	2.56659e-06	2.78204e-05	58-64-0	85-61-0	99043-16-0	56-65-5	541-50-4	58-68-4	71-52-3	3884-47-7	56-86-0	516-05-2	14265-44-2
SMP00140	SMPDB	3-Methylglutaconic Aciduria Type III	58	11	0.229	2.56659e-06	2.78204e-05	58-64-0	85-61-0	99043-16-0	56-65-5	541-50-4	58-68-4	71-52-3	3884-47-7	56-86-0	516-05-2	14265-44-2
SMP00173	SMPDB	Beta-Ketothiolase Deficiency	58	11	0.229	2.56659e-06	2.78204e-05	58-64-0	85-61-0	99043-16-0	56-65-5	541-50-4	58-68-4	71-52-3	3884-47-7	56-86-0	516-05-2	14265-44-2
WP1892	Wikipathways	Protein folding	4	4	1	2.87343e-06	3.05853e-05	56-65-5	58-64-0	86-01-1	14265-44-2
R-HSA-389960	Reactome	Formation of tubulin folding intermediates by CCT/TriC	4	4	1	2.87343e-06	3.05853e-05	56-65-5	58-64-0	86-01-1	14265-44-2
R-HSA-389958	Reactome	Cooperation of Prefoldin and TriC/CCT in actin and tubulin folding	4	4	1	2.87343e-06	3.05853e-05	56-65-5	58-64-0	86-01-1	14265-44-2
R-HSA-72702	Reactome	Ribosomal scanning and start codon recognition	5	4	1	2.87343e-06	3.05853e-05	56-65-5	58-64-0	86-01-1	14265-44-2
SMP00505	SMPDB	Hyperornithinemia with gyrate atrophy (HOGA)	52	11	0.224	3.19377e-06	3.22516e-05	496-92-4	2139-03-9	58-64-0	22573-88-2	2906-39-0	9054-77-7	56-65-5	58-68-4	56-84-8	56-86-0	14265-44-2
SMP00504	SMPDB	Creatine deficiency, guanidinoacetate methyltransferase deficiency	52	11	0.224	3.19377e-06	3.22516e-05	496-92-4	2139-03-9	58-64-0	22573-88-2	2906-39-0	9054-77-7	56-65-5	58-68-4	56-84-8	56-86-0	14265-44-2
SMP00507	SMPDB	L-arginine:glycine amidinotransferase deficiency	52	11	0.224	3.19377e-06	3.22516e-05	496-92-4	2139-03-9	58-64-0	22573-88-2	2906-39-0	9054-77-7	56-65-5	58-68-4	56-84-8	56-86-0	14265-44-2
SMP00506	SMPDB	Hyperornithinemia-hyperammonemia-homocitrullinuria [HHH-syndrome]	52	11	0.224	3.19377e-06	3.22516e-05	496-92-4	2139-03-9	58-64-0	22573-88-2	2906-39-0	9054-77-7	56-65-5	58-68-4	56-84-8	56-86-0	14265-44-2
SMP00188	SMPDB	Guanidinoacetate Methyltransferase Deficiency (GAMT Deficiency)	52	11	0.224	3.19377e-06	3.22516e-05	496-92-4	2139-03-9	58-64-0	22573-88-2	2906-39-0	9054-77-7	56-65-5	58-68-4	56-84-8	56-86-0	14265-44-2
SMP00208	SMPDB	Prolinemia Type II	52	11	0.224	3.19377e-06	3.22516e-05	496-92-4	2139-03-9	58-64-0	22573-88-2	2906-39-0	9054-77-7	56-65-5	58-68-4	56-84-8	56-86-0	14265-44-2
SMP00207	SMPDB	Prolidase Deficiency (PD)	52	11	0.224	3.19377e-06	3.22516e-05	496-92-4	2139-03-9	58-64-0	22573-88-2	2906-39-0	9054-77-7	56-65-5	58-68-4	56-84-8	56-86-0	14265-44-2
SMP00020	SMPDB	Arginine and Proline Metabolism	52	11	0.224	3.19377e-06	3.22516e-05	496-92-4	2139-03-9	58-64-0	22573-88-2	2906-39-0	9054-77-7	56-65-5	58-68-4	56-84-8	56-86-0	14265-44-2
SMP00361	SMPDB	Hyperprolinemia Type I	52	11	0.224	3.19377e-06	3.22516e-05	496-92-4	2139-03-9	58-64-0	22573-88-2	2906-39-0	9054-77-7	56-65-5	58-68-4	56-84-8	56-86-0	14265-44-2
SMP00360	SMPDB	Hyperprolinemia Type II	52	11	0.224	3.19377e-06	3.22516e-05	496-92-4	2139-03-9	58-64-0	22573-88-2	2906-39-0	9054-77-7	56-65-5	58-68-4	56-84-8	56-86-0	14265-44-2
SMP00363	SMPDB	Ornithine Aminotransferase Deficiency (OAT Deficiency)	52	11	0.224	3.19377e-06	3.22516e-05	496-92-4	2139-03-9	58-64-0	22573-88-2	2906-39-0	9054-77-7	56-65-5	58-68-4	56-84-8	56-86-0	14265-44-2
SMP00362	SMPDB	Arginine: Glycine Amidinotransferase Deficiency (AGAT Deficiency)	52	11	0.224	3.19377e-06	3.22516e-05	496-92-4	2139-03-9	58-64-0	22573-88-2	2906-39-0	9054-77-7	56-65-5	58-68-4	56-84-8	56-86-0	14265-44-2
PROSYN-PWY	HumanCyc	proline biosynthesis	14	6	0.5	3.48839e-06	3.47808e-05	496-92-4	58-64-0	56-65-5	58-68-4	56-86-0	14265-44-2
R-HSA-162906	Reactome	HIV Infection	13	6	0.5	3.48839e-06	3.47808e-05	58-64-0	86-01-1	85-61-0	56-65-5	14265-44-2	63-39-8
SMP00231	SMPDB	Famotidine Action Pathway	13	6	0.5	3.48839e-06	3.47808e-05	58-64-0	56-65-5	71-52-3	56-86-0	14265-44-2	51-45-6
R-HSA-948021	Reactome	Transport to the Golgi and subsequent modification	36	7	0.389	3.99607e-06	3.96752e-05	2956-16-3	58-64-0	86-01-1	1053-73-2	56-65-5	58-98-0	14265-44-2
R-HSA-70614	Reactome	Amino acid synthesis and interconversion (transamination)	46	10	0.244	4.10439e-06	4.05802e-05	496-92-4	58-64-0	86-01-1	85-61-0	56-65-5	58-68-4	56-84-8	56-86-0	14265-44-2	300-84-5
R-HSA-73817	Reactome	Purine ribonucleoside monophosphate biosynthesis	37	9	0.273	4.68141e-06	4.60923e-05	58-64-0	86-01-1	56-84-8	56-65-5	58-68-4	85-32-5	19046-78-7	56-86-0	14265-44-2
Porphyrin metabolism	EHMN	Porphyrin metabolism	48	10	0.238	5.19887e-06	5.09748e-05	58-64-0	630-08-0	71-52-3	85-61-0	56-65-5	58-68-4	58-98-0	14265-44-2	106-60-5	2616-64-0
PWY-7193	HumanCyc	pyrimidine ribonucleosides salvage I	9	5	0.625	5.868e-06	5.52433e-05	56-65-5	58-96-8	58-64-0	58-97-9	65-46-3
PWY-7197	HumanCyc	pyrimidine deoxyribonucleotide phosphorylation	8	5	0.625	5.868e-06	5.52433e-05	56-65-5	491-97-4	58-64-0	365-08-2	1032-65-1
PWY-5966-1	HumanCyc	fatty acid biosynthesis initiation	9	5	0.625	5.868e-06	5.52433e-05	56-65-5	58-64-0	71-52-3	14265-44-2	85-61-0
R-HSA-5654741	Reactome	Signaling by FGFR3	10	5	0.625	5.868e-06	5.52433e-05	56-65-5	58-64-0	86-01-1	14265-44-2	58-98-0
R-HSA-3928662	Reactome	EPHB-mediated forward signaling	9	5	0.625	5.868e-06	5.52433e-05	56-86-0	56-65-5	58-64-0	86-01-1	14265-44-2
R-HSA-2682334	Reactome	EPH-Ephrin signaling	9	5	0.625	5.868e-06	5.52433e-05	56-86-0	56-65-5	58-64-0	86-01-1	14265-44-2
WP3336	Wikipathways	Signaling by FGFR3	12	5	0.625	5.868e-06	5.52433e-05	56-65-5	58-64-0	58-98-0	14265-44-2	86-01-1
R-HSA-68952	Reactome	DNA replication initiation	8	5	0.625	5.868e-06	5.52433e-05	56-65-5	2564-35-4	86-01-1	365-08-2	63-39-8
R-HSA-174430	Reactome	Telomere C-strand synthesis initiation	9	5	0.625	5.868e-06	5.52433e-05	56-65-5	2564-35-4	86-01-1	365-08-2	63-39-8
WP1906	Wikipathways	RNA Polymerase II Transcription	8	5	0.625	5.868e-06	5.52433e-05	56-65-5	58-64-0	86-01-1	14265-44-2	63-39-8
WP2741	Wikipathways	Inositol phosphate metabolism	41	8	0.308	6.02023e-06	5.64516e-05	74465-19-3	58-64-0	56-73-5	56-65-5	2831-74-5	15421-51-9	14265-44-2	103597-56-4
SMP00462	SMPDB	Inositol Phosphate Metabolism	23	7	0.368	6.10962e-06	5.70633e-05	74465-19-3	58-64-0	2831-74-5	56-65-5	56-73-5	14265-44-2	103597-56-4
WP4061	Wikipathways	Import of palmitoyl-CoA into the mitochondrial matrix	13	6	0.462	6.25841e-06	5.82229e-05	58-64-0	85-61-0	77-92-9	56-65-5	71-52-3	14265-44-2
None	INOH	Valine Leucine Isoleucine degradation	40	9	0.257	7.98421e-06	7.3987e-05	58-64-0	85-61-0	58-68-4	56-65-5	541-50-4	99043-16-0	56-86-0	516-05-2	14265-44-2
path:hsa00053	KEGG	Ascorbate and aldarate metabolism - Homo sapiens (human)	48	8	0.296	8.25875e-06	7.59355e-05	3409-57-2	526-99-8	87-73-0	7306-96-9	4212-65-1	133-89-1	490-83-5	2616-64-0	3445-22-5
R-HSA-1483249	Reactome	Inositol phosphate metabolism	43	8	0.296	8.25875e-06	7.59355e-05	74465-19-3	58-64-0	56-73-5	56-65-5	2831-74-5	15421-51-9	14265-44-2	103597-56-4
R-HSA-5628897	Reactome	TP53 Regulates Metabolic Genes	25	7	0.35	9.07641e-06	8.28091e-05	58-64-0	86-01-1	643-13-0	56-65-5	27025-41-8	56-86-0	14265-44-2
WP1946	Wikipathways	Cori Cycle	24	7	0.35	9.07641e-06	8.28091e-05	57-04-5	58-64-0	142-10-9	643-13-0	58-68-4	56-73-5	921-62-0
SMP00502	SMPDB	Malonyl-coa decarboxylase deficiency	38	9	0.25	1.02751e-05	9.23193e-05	58-64-0	85-61-0	58-68-4	56-65-5	99043-16-0	71-52-3	56-86-0	516-05-2	14265-44-2
SMP00198	SMPDB	Malonic Aciduria	38	9	0.25	1.02751e-05	9.23193e-05	58-64-0	85-61-0	58-68-4	56-65-5	99043-16-0	71-52-3	56-86-0	516-05-2	14265-44-2
SMP00016	SMPDB	Propanoate Metabolism	38	9	0.25	1.02751e-05	9.23193e-05	58-64-0	85-61-0	58-68-4	56-65-5	99043-16-0	71-52-3	56-86-0	516-05-2	14265-44-2
SMP00201	SMPDB	Methylmalonic Aciduria Due to Cobalamin-Related Disorders	38	9	0.25	1.02751e-05	9.23193e-05	58-64-0	85-61-0	58-68-4	56-65-5	99043-16-0	71-52-3	56-86-0	516-05-2	14265-44-2
SMP00442	SMPDB	Etoposide Action Pathway	14	6	0.429	1.05804e-05	9.29425e-05	58-64-0	56-65-5	58-68-4	58-98-0	14265-44-2	2616-64-0
SMP00601	SMPDB	Etoposide Metabolism Pathway	14	6	0.429	1.05804e-05	9.29425e-05	58-64-0	56-65-5	58-68-4	58-98-0	14265-44-2	2616-64-0
PWY-7221	HumanCyc	guanosine ribonucleotides <i>de novo</i> biosynthesis	15	6	0.429	1.05804e-05	9.29425e-05	58-64-0	86-01-1	56-65-5	58-68-4	85-32-5	56-86-0
R-HSA-200425	Reactome	Import of palmitoyl-CoA into the mitochondrial matrix	14	6	0.429	1.05804e-05	9.29425e-05	58-64-0	85-61-0	77-92-9	56-65-5	71-52-3	14265-44-2
ARGININE-SYN4-PWY	HumanCyc	ornithine <i>de novo </i> biosynthesis	15	6	0.429	1.05804e-05	9.29425e-05	496-92-4	58-64-0	56-65-5	58-68-4	56-86-0	14265-44-2
PWY66-400	HumanCyc	glycolysis	20	6	0.429	1.05804e-05	9.29425e-05	57-04-5	38168-82-0	58-64-0	56-65-5	58-68-4	14265-44-2
R-HSA-3700989	Reactome	Transcriptional Regulation by TP53	37	8	0.286	1.11619e-05	9.7687e-05	58-64-0	86-01-1	85-61-0	643-13-0	56-65-5	27025-41-8	56-86-0	14265-44-2
Methionine and cysteine metabolism	EHMN	Methionine and cysteine metabolism	80	12	0.182	1.16458e-05	0.000101546	56-84-8	58-64-0	97-67-6	1053-73-2	56-65-5	58-68-4	71-52-3	600-18-0	56-86-0	14265-44-2	300-84-5	85-61-0
None	INOH	Arginine Proline metabolism	68	11	0.196	1.27211e-05	0.000106666	496-92-4	58-64-0	85-61-0	56-84-8	22573-88-2	56-65-5	58-68-4	97-67-6	56-86-0	14265-44-2	51-35-4
SMP00433	SMPDB	Irinotecan Action Pathway	12	5	0.556	1.27632e-05	0.000106666	56-65-5	14265-44-2	58-98-0	2616-64-0	58-64-0
SMP00600	SMPDB	Irinotecan Metabolism Pathway	12	5	0.556	1.27632e-05	0.000106666	56-65-5	14265-44-2	58-98-0	2616-64-0	58-64-0
R-HSA-190236	Reactome	Signaling by FGFR	11	5	0.556	1.27632e-05	0.000106666	56-65-5	58-64-0	86-01-1	14265-44-2	58-98-0
R-HSA-2022854	Reactome	Keratan sulfate biosynthesis	9	5	0.556	1.27632e-05	0.000106666	58-98-0	2956-16-3	58-97-9	1053-73-2	133-89-1
WP134	Wikipathways	Pentose Phosphate Metabolism	9	5	0.556	1.27632e-05	0.000106666	3615-55-2	142-10-9	56-73-5	4151-19-3	643-13-0	921-62-0
R-HSA-173599	Reactome	Formation of the active cofactor, UDP-glucuronate	10	5	0.556	1.27632e-05	0.000106666	59-56-3	2616-64-0	58-68-4	63-39-8	133-89-1
R-HSA-2022928	Reactome	HS-GAG biosynthesis	9	5	0.556	1.27632e-05	0.000106666	2616-64-0	58-98-0	58-97-9	1053-73-2	133-89-1
WP3307	Wikipathways	MAPK6-MAPK4 signaling	5	4	0.8	1.39031e-05	0.000106666	56-65-5	58-64-0	86-01-1	14265-44-2
WP4441	Wikipathways	COPI-mediated anterograde transport	5	4	0.8	1.39031e-05	0.000106666	56-65-5	58-64-0	86-01-1	14265-44-2
WP1812	Wikipathways	Eukaryotic Translation Initiation	5	4	0.8	1.39031e-05	0.000106666	56-65-5	58-64-0	86-01-1	14265-44-2
WP1866	Wikipathways	NCAM signaling for neurite out-growth	5	4	0.8	1.39031e-05	0.000106666	56-65-5	58-64-0	86-01-1	14265-44-2
WP3357	Wikipathways	RHO GTPases activate PKNs	6	4	0.8	1.39031e-05	0.000106666	56-65-5	58-64-0	86-01-1	14265-44-2
WP1913	Wikipathways	Signaling by Insulin receptor	6	4	0.8	1.39031e-05	0.000106666	56-65-5	58-64-0	86-01-1	14265-44-2
WP3578	Wikipathways	trans-Golgi Network Vesicle Budding	6	4	0.8	1.39031e-05	0.000106666	56-65-5	58-64-0	86-01-1	14265-44-2
PWY-6938	HumanCyc	NADH repair	8	4	0.8	1.39031e-05	0.000106666	58-68-4	56-65-5	58-64-0	14265-44-2
R-HSA-182971	Reactome	EGFR downregulation	6	4	0.8	1.39031e-05	0.000106666	56-65-5	58-64-0	86-01-1	14265-44-2
R-HSA-437239	Reactome	Recycling pathway of L1	6	4	0.8	1.39031e-05	0.000106666	56-65-5	58-64-0	86-01-1	14265-44-2
R-HSA-432720	Reactome	Lysosome Vesicle Biogenesis	6	4	0.8	1.39031e-05	0.000106666	56-65-5	58-64-0	86-01-1	14265-44-2
R-HSA-421837	Reactome	Clathrin derived vesicle budding	6	4	0.8	1.39031e-05	0.000106666	56-65-5	58-64-0	86-01-1	14265-44-2
R-HSA-199992	Reactome	trans-Golgi Network Vesicle Budding	6	4	0.8	1.39031e-05	0.000106666	56-65-5	58-64-0	86-01-1	14265-44-2
R-HSA-72737	Reactome	Cap-dependent Translation Initiation	6	4	0.8	1.39031e-05	0.000106666	56-65-5	58-64-0	86-01-1	14265-44-2
R-HSA-72613	Reactome	Eukaryotic Translation Initiation	6	4	0.8	1.39031e-05	0.000106666	56-65-5	58-64-0	86-01-1	14265-44-2
R-HSA-2565942	Reactome	Regulation of PLK1 Activity at G2/M Transition	5	4	0.8	1.39031e-05	0.000106666	56-65-5	58-64-0	86-01-1	14265-44-2
R-HSA-5673000	Reactome	RAF activation	5	4	0.8	1.39031e-05	0.000106666	56-65-5	58-64-0	86-01-1	14265-44-2
R-HSA-5675221	Reactome	Negative regulation of MAPK pathway	5	4	0.8	1.39031e-05	0.000106666	56-65-5	58-64-0	86-01-1	14265-44-2
R-HSA-8849471	Reactome	PTK6 Regulates RHO GTPases, RAS GTPase and MAP kinases	5	4	0.8	1.39031e-05	0.000106666	56-65-5	58-64-0	86-01-1	14265-44-2
R-HSA-375165	Reactome	NCAM signaling for neurite out-growth	5	4	0.8	1.39031e-05	0.000106666	56-65-5	58-64-0	86-01-1	14265-44-2
WP2742	Wikipathways	Signaling by TGF-beta Receptor Complex	5	4	0.8	1.39031e-05	0.000106666	56-65-5	14265-44-2	86-01-1	58-64-0
WP3365	Wikipathways	RHO GTPases Activate ROCKs	5	4	0.8	1.39031e-05	0.000106666	56-65-5	14265-44-2	86-01-1	58-64-0
R-HSA-432722	Reactome	Golgi Associated Vesicle Biogenesis	5	4	0.8	1.39031e-05	0.000106666	56-65-5	58-64-0	86-01-1	14265-44-2
R-HSA-399955	Reactome	SEMA3A-Plexin repulsion signaling by inhibiting Integrin adhesion	5	4	0.8	1.39031e-05	0.000106666	56-65-5	58-64-0	86-01-1	14265-44-2
R-HSA-5687128	Reactome	MAPK6/MAPK4 signaling	5	4	0.8	1.39031e-05	0.000106666	56-65-5	14265-44-2	86-01-1	58-64-0
R-HSA-5627117	Reactome	RHO GTPases Activate ROCKs	5	4	0.8	1.39031e-05	0.000106666	56-65-5	14265-44-2	86-01-1	58-64-0
WP3827	Wikipathways	RNA polymerase II transcribes snRNA genes	6	4	0.8	1.39031e-05	0.000106666	56-65-5	58-64-0	86-01-1	63-39-8
R-HSA-167246	Reactome	Tat-mediated elongation of the HIV-1 transcript	5	4	0.8	1.39031e-05	0.000106666	56-65-5	58-64-0	86-01-1	63-39-8
R-HSA-167169	Reactome	HIV Transcription Elongation	5	4	0.8	1.39031e-05	0.000106666	56-65-5	58-64-0	86-01-1	63-39-8
WP2670	Wikipathways	Iron uptake and transport	20	6	0.4	1.70357e-05	0.000129856	58-64-0	630-08-0	77-92-9	56-65-5	6061-97-8	14265-44-2
SMP00652	SMPDB	Mycophenolic Acid Metabolism Pathway	16	6	0.4	1.70357e-05	0.000129856	58-64-0	56-65-5	58-68-4	58-98-0	2616-64-0	14265-44-2
None	INOH	Lysine degradation	36	8	0.267	1.9589e-05	0.000148362	58-64-0	85-61-0	77-92-9	542-32-5	56-65-5	58-68-4	56-86-0	14265-44-2
WP4290	Wikipathways	Metabolic reprogramming in colon cancer	35	8	0.267	1.9589e-05	0.000148362	77-92-9	38168-82-0	320-77-4	3615-55-2	142-10-9	79-33-4	56-73-5	4151-19-3	921-62-0
R-HSA-1912422	Reactome	Pre-NOTCH Expression and Processing	10	5	0.5	2.46769e-05	0.00018453	56-65-5	58-64-0	2956-16-3	58-98-0	133-89-1
PWY-7224	HumanCyc	purine deoxyribonucleosides salvage	11	5	0.5	2.46769e-05	0.00018453	56-65-5	2564-35-4	58-64-0	3493-09-2	902-04-5
R-HSA-422475	Reactome	Axon guidance	15	5	0.5	2.46769e-05	0.00018453	56-86-0	56-65-5	58-64-0	86-01-1	14265-44-2
SMP00124	SMPDB	Glycerol Phosphate Shuttle	10	5	0.5	2.46769e-05	0.00018453	57-04-5	14265-44-2	58-68-4	142-10-9	38168-82-0
SMP00217	SMPDB	Sialuria or French Type Sialuria	32	8	0.258	2.54889e-05	0.000186781	58-64-0	85-61-0	643-13-0	56-65-5	58-98-0	56-86-0	14265-44-2	63-39-8
SMP00216	SMPDB	Sialuria or French Type Sialuria	32	8	0.258	2.54889e-05	0.000186781	58-64-0	85-61-0	643-13-0	56-65-5	58-98-0	56-86-0	14265-44-2	63-39-8
SMP00045	SMPDB	Amino Sugar Metabolism	32	8	0.258	2.54889e-05	0.000186781	58-64-0	85-61-0	643-13-0	56-65-5	58-98-0	56-86-0	14265-44-2	63-39-8
SMP00534	SMPDB	G(M2)-Gangliosidosis: Variant B, Tay-sachs disease	32	8	0.258	2.54889e-05	0.000186781	58-64-0	85-61-0	643-13-0	56-65-5	58-98-0	56-86-0	14265-44-2	63-39-8
SMP00390	SMPDB	Tay-Sachs Disease	32	8	0.258	2.54889e-05	0.000186781	58-64-0	85-61-0	643-13-0	56-65-5	58-98-0	56-86-0	14265-44-2	63-39-8
SMP00240	SMPDB	Salla Disease/Infantile Sialic Acid Storage Disease	32	8	0.258	2.54889e-05	0.000186781	58-64-0	85-61-0	643-13-0	56-65-5	58-98-0	56-86-0	14265-44-2	63-39-8
SMP00530	SMPDB	Familial lipoprotein lipase deficiency	24	7	0.304	2.58474e-05	0.000186781	57-04-5	58-64-0	85-61-0	56-65-5	58-68-4	56-82-6	14265-44-2
SMP00039	SMPDB	Glycerolipid Metabolism	24	7	0.304	2.58474e-05	0.000186781	57-04-5	58-64-0	85-61-0	56-65-5	58-68-4	56-82-6	14265-44-2
SMP00187	SMPDB	Glycerol Kinase Deficiency	24	7	0.304	2.58474e-05	0.000186781	57-04-5	58-64-0	85-61-0	56-65-5	58-68-4	56-82-6	14265-44-2
SMP00529	SMPDB	D-glyceric acidura	24	7	0.304	2.58474e-05	0.000186781	57-04-5	58-64-0	85-61-0	56-65-5	58-68-4	56-82-6	14265-44-2
Vitamin A (retinol) metabolism	EHMN	Vitamin A (retinol) metabolism	28	7	0.304	2.58474e-05	0.000186781	58-64-0	85-61-0	56-65-5	58-68-4	58-98-0	14265-44-2	2616-64-0
PWY-7210	HumanCyc	pyrimidine deoxyribonucleotides biosynthesis from CTP	17	6	0.375	2.63327e-05	0.000189132	491-97-4	58-64-0	56-65-5	1032-65-1	14265-44-2	365-08-2
R-HSA-1855183	Reactome	Synthesis of IP2, IP, and Ins in the cytosol	18	6	0.375	2.63327e-05	0.000189132	74465-19-3	2831-74-5	56-73-5	15421-51-9	14265-44-2	103597-56-4
R-HSA-73857	Reactome	RNA Polymerase II Transcription	52	9	0.22	3.20325e-05	0.000229372	58-64-0	86-01-1	85-61-0	643-13-0	56-65-5	27025-41-8	56-86-0	14265-44-2	63-39-8
WP3564	Wikipathways	Amino acid synthesis and interconversion (transamination)	40	8	0.25	3.28094e-05	0.000234225	496-92-4	58-64-0	86-01-1	85-61-0	56-65-5	58-68-4	14265-44-2	300-84-5
None	INOH	Propanoate metabolism	26	7	0.292	3.52381e-05	0.000250806	58-64-0	85-61-0	99043-16-0	56-65-5	58-68-4	600-18-0	14265-44-2
R-HSA-446210	Reactome	Synthesis of UDP-N-acetyl-glucosamine	21	6	0.353	3.93166e-05	0.000252996	58-64-0	85-61-0	643-13-0	56-65-5	56-86-0	63-39-8
WP4297	Wikipathways	Thiamine metabolic pathways	21	6	0.353	3.93166e-05	0.000252996	57-04-5	59-56-3	320-77-4	3615-55-2	142-10-9	56-73-5	4151-19-3
R-HSA-69186	Reactome	Lagging Strand Synthesis	6	4	0.667	4.03637e-05	0.000252996	56-65-5	58-64-0	85-32-5	58-97-9
R-HSA-69190	Reactome	DNA strand elongation	6	4	0.667	4.03637e-05	0.000252996	56-65-5	58-64-0	85-32-5	58-97-9
R-HSA-210455	Reactome	Astrocytic Glutamate-Glutamine Uptake And Metabolism	6	4	0.667	4.03637e-05	0.000252996	56-65-5	56-86-0	58-64-0	14265-44-2
R-HSA-112313	Reactome	Neurotransmitter uptake and metabolism In glial cells	6	4	0.667	4.03637e-05	0.000252996	56-65-5	56-86-0	58-64-0	14265-44-2
GLNSYN-PWY	HumanCyc	glutamine biosynthesis	7	4	0.667	4.03637e-05	0.000252996	56-65-5	56-86-0	58-64-0	14265-44-2
WP1907	Wikipathways	Semaphorin interactions	6	4	0.667	4.03637e-05	0.000252996	56-65-5	58-64-0	86-01-1	14265-44-2
WP2679	Wikipathways	MHC class II antigen presentation	6	4	0.667	4.03637e-05	0.000252996	56-65-5	58-64-0	86-01-1	14265-44-2
WP4430	Wikipathways	COPII-mediated vesicle transport	6	4	0.667	4.03637e-05	0.000252996	56-65-5	58-64-0	86-01-1	14265-44-2
WP3351	Wikipathways	RHO GTPases activate PAKs	6	4	0.667	4.03637e-05	0.000252996	56-65-5	58-64-0	86-01-1	14265-44-2
WP1916	Wikipathways	Signaling by PDGF	8	4	0.667	4.03637e-05	0.000252996	56-65-5	58-64-0	86-01-1	14265-44-2
WP1918	Wikipathways	Signaling by ROBO receptors	8	4	0.667	4.03637e-05	0.000252996	56-65-5	58-64-0	86-01-1	14265-44-2
WP4120	Wikipathways	Signaling by MET	8	4	0.667	4.03637e-05	0.000252996	56-65-5	58-64-0	86-01-1	14265-44-2
WP4452	Wikipathways	Signaling by NTRK3 (TRKC)	8	4	0.667	4.03637e-05	0.000252996	56-65-5	58-64-0	86-01-1	14265-44-2
WP3335	Wikipathways	Signaling by FGFR1	8	4	0.667	4.03637e-05	0.000252996	56-65-5	58-64-0	86-01-1	14265-44-2
R-HSA-5654736	Reactome	Signaling by FGFR1	8	4	0.667	4.03637e-05	0.000252996	56-65-5	58-64-0	86-01-1	14265-44-2
R-HSA-5654743	Reactome	Signaling by FGFR4	8	4	0.667	4.03637e-05	0.000252996	56-65-5	58-64-0	86-01-1	14265-44-2
R-HSA-2500257	Reactome	Resolution of Sister Chromatid Cohesion	6	4	0.667	4.03637e-05	0.000252996	56-65-5	58-64-0	14265-44-2	85-61-0
R-HSA-68877	Reactome	Mitotic Prometaphase	6	4	0.667	4.03637e-05	0.000252996	56-65-5	58-64-0	14265-44-2	85-61-0
R-HSA-6811555	Reactome	PI5P Regulates TP53 Acetylation	8	4	0.667	4.03637e-05	0.000252996	56-65-5	58-64-0	14265-44-2	85-61-0
R-HSA-9007101	Reactome	Rab regulation of trafficking	6	4	0.667	4.03637e-05	0.000252996	56-65-5	58-64-0	86-01-1	14265-44-2
R-HSA-416550	Reactome	Sema4D mediated inhibition of cell attachment and migration	6	4	0.667	4.03637e-05	0.000252996	56-65-5	58-64-0	86-01-1	14265-44-2
R-HSA-400685	Reactome	Sema4D in semaphorin signaling	6	4	0.667	4.03637e-05	0.000252996	56-65-5	58-64-0	86-01-1	14265-44-2
R-HSA-373755	Reactome	Semaphorin interactions	6	4	0.667	4.03637e-05	0.000252996	56-65-5	58-64-0	86-01-1	14265-44-2
R-HSA-5627123	Reactome	RHO GTPases activate PAKs	6	4	0.667	4.03637e-05	0.000252996	56-65-5	58-64-0	86-01-1	14265-44-2
R-HSA-390466	Reactome	Chaperonin-mediated protein folding	6	4	0.667	4.03637e-05	0.000252996	56-65-5	58-64-0	86-01-1	14265-44-2
R-HSA-391251	Reactome	Protein folding	6	4	0.667	4.03637e-05	0.000252996	56-65-5	58-64-0	86-01-1	14265-44-2
R-HSA-983170	Reactome	Antigen Presentation: Folding, assembly and peptide loading of class I MHC	8	4	0.667	4.03637e-05	0.000252996	56-65-5	58-64-0	86-01-1	14265-44-2
R-HSA-6806834	Reactome	Signaling by MET	8	4	0.667	4.03637e-05	0.000252996	56-65-5	58-64-0	86-01-1	14265-44-2
R-HSA-376176	Reactome	Signaling by ROBO receptors	8	4	0.667	4.03637e-05	0.000252996	56-65-5	58-64-0	86-01-1	14265-44-2
R-HSA-199977	Reactome	ER to Golgi Anterograde Transport	10	4	0.667	4.03637e-05	0.000252996	56-65-5	58-64-0	86-01-1	14265-44-2
R-HSA-6811440	Reactome	Retrograde transport at the Trans-Golgi-Network	6	4	0.667	4.03637e-05	0.000252996	56-65-5	58-64-0	86-01-1	85-61-0
R-HSA-5621575	Reactome	CD209 (DC-SIGN) signaling	7	4	0.667	4.03637e-05	0.000252996	56-65-5	58-64-0	86-01-1	85-61-0
R-HSA-168255	Reactome	Influenza Life Cycle	9	4	0.667	4.03637e-05	0.000252996	56-65-5	14265-44-2	86-01-1	63-39-8
R-HSA-168254	Reactome	Influenza Infection	9	4	0.667	4.03637e-05	0.000252996	56-65-5	14265-44-2	86-01-1	63-39-8
WP2757	Wikipathways	Mitotic Metaphase and Anaphase	6	4	0.667	4.03637e-05	0.000252996	56-65-5	14265-44-2	58-64-0	85-61-0
WP2652	Wikipathways	Mitotic Prometaphase	6	4	0.667	4.03637e-05	0.000252996	56-65-5	14265-44-2	58-64-0	85-61-0
WP2772	Wikipathways	S Phase	6	4	0.667	4.03637e-05	0.000252996	56-65-5	14265-44-2	58-64-0	85-61-0
R-HSA-73864	Reactome	RNA Polymerase I Transcription	8	4	0.667	4.03637e-05	0.000252996	56-65-5	86-01-1	85-61-0	63-39-8
PWY-6569	HumanCyc	chondroitin sulfate biosynthesis	8	4	0.667	4.03637e-05	0.000252996	2616-64-0	2956-16-3	58-98-0	1053-73-2
PWY-6571	HumanCyc	dermatan sulfate biosynthesis	8	4	0.667	4.03637e-05	0.000252996	2616-64-0	2956-16-3	58-98-0	1053-73-2
WP2683	Wikipathways	Influenza Life Cycle	9	4	0.667	4.03637e-05	0.000252996	56-65-5	14265-44-2	86-01-1	63-39-8
R-HSA-446205	Reactome	Synthesis of GDP-mannose	6	4	0.667	4.03637e-05	0.000252996	643-13-0	86-01-1	3672-15-9	27251-84-9
PWY-7226	HumanCyc	guanosine deoxyribonucleotides <i>de novo</i> biosynthesis	6	4	0.667	4.03637e-05	0.000252996	56-65-5	2564-35-4	58-64-0	3493-09-2
SMP00637	SMPDB	Tramadol Metabolism Pathway	12	5	0.455	4.37364e-05	0.000267052	56-65-5	58-64-0	58-68-4	58-98-0	2616-64-0
R-HSA-157118	Reactome	Signaling by NOTCH	11	5	0.455	4.37364e-05	0.000267052	56-65-5	58-64-0	2956-16-3	58-98-0	133-89-1
R-HSA-5358351	Reactome	Signaling by Hedgehog	11	5	0.455	4.37364e-05	0.000267052	56-65-5	58-64-0	86-01-1	14265-44-2	85-61-0
Lipoate metabolism	EHMN	Lipoate metabolism	12	5	0.455	4.37364e-05	0.000267052	58-68-4	56-65-5	58-64-0	3884-47-7	14265-44-2
R-HSA-6811442	Reactome	Intra-Golgi and retrograde Golgi-to-ER traffic	12	5	0.455	4.37364e-05	0.000267052	56-65-5	14265-44-2	58-64-0	86-01-1	85-61-0
WP3842	Wikipathways	Intra-Golgi and retrograde Golgi-to-ER traffic	12	5	0.455	4.37364e-05	0.000267052	56-65-5	14265-44-2	58-64-0	86-01-1	85-61-0
WP2786	Wikipathways	Pre-NOTCH Expression and Processing	12	5	0.455	4.37364e-05	0.000267052	56-65-5	2956-16-3	58-64-0	58-98-0	133-89-1
PWY-6608	HumanCyc	guanosine nucleotides degradation	12	5	0.455	4.37364e-05	0.000267052	58-68-4	85-32-5	14265-44-2	73-40-5	14075-00-4
SMP00589	SMPDB	Gastric Acid Production	12	5	0.455	4.37364e-05	0.000267052	56-65-5	58-64-0	71-52-3	51-45-6	14265-44-2
SMP00734	SMPDB	Roxatidine acetate Action Pathway	12	5	0.455	4.37364e-05	0.000267052	56-65-5	58-64-0	71-52-3	51-45-6	14265-44-2
path:hsa00030	KEGG	Pentose phosphate pathway - Homo sapiens (human)	35	7	0.28	4.72629e-05	0.000287841	102916-66-5	3615-55-2	14075-00-4	4151-19-3	4212-65-1	533-67-5	17210-42-3	921-62-0
path:hsa05230	KEGG	Central carbon metabolism in cancer - Homo sapiens (human)	37	8	0.235	5.27843e-05	0.000320641	320-77-4	56-84-8	79-33-4	643-13-0	77-92-9	97-67-6	56-73-5	56-86-0
SMP00721	SMPDB	3-Phosphoglycerate dehydrogenase deficiency	55	10	0.185	5.52001e-05	0.000328558	56-65-5	58-64-0	85-61-0	314-50-1	78-98-8	58-68-4	600-18-0	56-86-0	14265-44-2	2149-82-8	106-60-5
SMP00223	SMPDB	Non Ketotic Hyperglycinemia	55	10	0.185	5.52001e-05	0.000328558	56-65-5	58-64-0	85-61-0	314-50-1	78-98-8	58-68-4	600-18-0	56-86-0	14265-44-2	2149-82-8	106-60-5
SMP00004	SMPDB	Glycine and Serine Metabolism	55	10	0.185	5.52001e-05	0.000328558	56-65-5	58-64-0	85-61-0	314-50-1	78-98-8	58-68-4	600-18-0	56-86-0	14265-44-2	2149-82-8	106-60-5
SMP00484	SMPDB	Dimethylglycine Dehydrogenase Deficiency	55	10	0.185	5.52001e-05	0.000328558	56-65-5	58-64-0	85-61-0	314-50-1	78-98-8	58-68-4	600-18-0	56-86-0	14265-44-2	2149-82-8	106-60-5
SMP00485	SMPDB	Hyperglycinemia, non-ketotic	55	10	0.185	5.52001e-05	0.000328558	56-65-5	58-64-0	85-61-0	314-50-1	78-98-8	58-68-4	600-18-0	56-86-0	14265-44-2	2149-82-8	106-60-5
SMP00242	SMPDB	Dimethylglycine Dehydrogenase Deficiency	55	10	0.185	5.52001e-05	0.000328558	56-65-5	58-64-0	85-61-0	314-50-1	78-98-8	58-68-4	600-18-0	56-86-0	14265-44-2	2149-82-8	106-60-5
SMP00244	SMPDB	Sarcosinemia	55	10	0.185	5.52001e-05	0.000328558	56-65-5	58-64-0	85-61-0	314-50-1	78-98-8	58-68-4	600-18-0	56-86-0	14265-44-2	2149-82-8	106-60-5
SMP00179	SMPDB	Dihydropyrimidine Dehydrogenase Deficiency (DHPD)	55	10	0.185	5.52001e-05	0.000328558	56-65-5	58-64-0	85-61-0	314-50-1	78-98-8	58-68-4	600-18-0	56-86-0	14265-44-2	2149-82-8	106-60-5
PWY-7184	HumanCyc	pyrimidine deoxyribonucleotides <i>de novo</i> biosynthesis	19	6	0.333	5.69769e-05	0.000337434	491-97-4	58-64-0	56-65-5	58-98-0	14265-44-2	365-08-2
SMP00452	SMPDB	Threonine and 2-Oxobutanoate Degradation	19	6	0.333	5.69769e-05	0.000337434	58-64-0	71-52-3	85-61-0	56-65-5	58-68-4	600-18-0
WP3925	Wikipathways	Amino Acid metabolism	108	13	0.144	6.49576e-05	0.000383737	56-84-8	77-92-9	79-33-4	320-77-4	2139-03-9	27025-41-8	6236-08-4	600-18-0	56-86-0	97-67-6	585-84-2	51-35-4	51-45-6
PWY-5328	HumanCyc	superpathway of methionine degradation	36	8	0.229	6.60584e-05	0.000389267	58-64-0	85-61-0	56-65-5	58-68-4	71-52-3	600-18-0	56-86-0	14265-44-2
WP1889	Wikipathways	Processing of Capped Intron-Containing Pre-mRNA	3	3	1	7.06111e-05	0.000389846	56-65-5	58-64-0	14265-44-2
WP2785	Wikipathways	M-G1 Transition	3	3	1	7.06111e-05	0.000389846	56-65-5	58-64-0	14265-44-2
WP4461	Wikipathways	DNA Replication Pre-Initiation	3	3	1	7.06111e-05	0.000389846	56-65-5	58-64-0	14265-44-2
WP3575	Wikipathways	Endosomal Sorting Complex Required For Transport (ESCRT)	4	3	1	7.06111e-05	0.000389846	56-65-5	58-64-0	14265-44-2
WP3376	Wikipathways	RHO GTPases activate CIT	3	3	1	7.06111e-05	0.000389846	56-65-5	58-64-0	86-01-1
WP3388	Wikipathways	RHO GTPases Activate WASPs and WAVEs	5	3	1	7.06111e-05	0.000389846	56-65-5	58-64-0	86-01-1
WP1865	Wikipathways	Myogenesis	3	3	1	7.06111e-05	0.000389846	56-65-5	58-64-0	86-01-1
R-HSA-6782135	Reactome	Dual incision in TC-NER	3	3	1	7.06111e-05	0.000389846	56-65-5	58-64-0	14265-44-2
R-HSA-1295596	Reactome	Spry regulation of FGF signaling	3	3	1	7.06111e-05	0.000389846	56-65-5	58-64-0	14265-44-2
R-HSA-68962	Reactome	Activation of the pre-replicative complex	3	3	1	7.06111e-05	0.000389846	56-65-5	58-64-0	14265-44-2
R-HSA-69002	Reactome	DNA Replication Pre-Initiation	3	3	1	7.06111e-05	0.000389846	56-65-5	58-64-0	14265-44-2
R-HSA-68874	Reactome	M/G1 Transition	3	3	1	7.06111e-05	0.000389846	56-65-5	58-64-0	14265-44-2
R-HSA-390450	Reactome	Folding of actin by CCT/TriC	3	3	1	7.06111e-05	0.000389846	56-65-5	58-64-0	14265-44-2
R-HSA-6814122	Reactome	Cooperation of PDCL (PhLP1) and TRiC/CCT in G-protein beta folding	3	3	1	7.06111e-05	0.000389846	56-65-5	58-64-0	14265-44-2
R-HSA-917729	Reactome	Endosomal Sorting Complex Required For Transport (ESCRT)	4	3	1	7.06111e-05	0.000389846	56-65-5	58-64-0	14265-44-2
R-HSA-159236	Reactome	Transport of Mature mRNA derived from an Intron-Containing Transcript	4	3	1	7.06111e-05	0.000389846	56-65-5	58-64-0	14265-44-2
R-HSA-72202	Reactome	Transport of Mature Transcript to Cytoplasm	4	3	1	7.06111e-05	0.000389846	56-65-5	58-64-0	14265-44-2
R-HSA-72203	Reactome	Processing of Capped Intron-Containing Pre-mRNA	4	3	1	7.06111e-05	0.000389846	56-65-5	58-64-0	14265-44-2
R-HSA-162658	Reactome	Golgi Cisternae Pericentriolar Stack Reorganization	3	3	1	7.06111e-05	0.000389846	56-65-5	58-64-0	86-01-1
R-HSA-376172	Reactome	DSCAM interactions	3	3	1	7.06111e-05	0.000389846	56-65-5	58-64-0	86-01-1
R-HSA-2562597	Reactome	Optineurin and Myosin Phosphatase Negatively Regulate PLK1	3	3	1	7.06111e-05	0.000389846	56-65-5	58-64-0	86-01-1
R-HSA-5663213	Reactome	RHO GTPases Activate WASPs and WAVEs	5	3	1	7.06111e-05	0.000389846	56-65-5	58-64-0	86-01-1
R-HSA-375170	Reactome	CDO in myogenesis	3	3	1	7.06111e-05	0.000389846	56-65-5	58-64-0	86-01-1
R-HSA-525793	Reactome	Myogenesis	3	3	1	7.06111e-05	0.000389846	56-65-5	58-64-0	86-01-1
R-HSA-2173791	Reactome	TGF-beta receptor signaling in EMT (epithelial to mesenchymal transition)	3	3	1	7.06111e-05	0.000389846	56-65-5	58-64-0	86-01-1
R-HSA-399954	Reactome	Sema3A PAK dependent Axon repulsion	3	3	1	7.06111e-05	0.000389846	56-65-5	58-64-0	86-01-1
R-HSA-5625900	Reactome	RHO GTPases activate CIT	3	3	1	7.06111e-05	0.000389846	56-65-5	58-64-0	86-01-1
SMP00642	SMPDB	Nevirapine Metabolism Pathway	13	5	0.417	7.24849e-05	0.000391055	56-65-5	14265-44-2	2616-64-0	58-98-0	58-64-0
SMP00736	SMPDB	Betazole Action Pathway	13	5	0.417	7.24849e-05	0.000391055	56-65-5	58-64-0	71-52-3	51-45-6	14265-44-2
SMP00227	SMPDB	Lansoprazole Action Pathway	13	5	0.417	7.24849e-05	0.000391055	56-65-5	58-64-0	71-52-3	51-45-6	14265-44-2
SMP00232	SMPDB	Cimetidine Action Pathway	13	5	0.417	7.24849e-05	0.000391055	56-65-5	58-64-0	71-52-3	51-45-6	14265-44-2
SMP00233	SMPDB	Nizatidine Action Pathway	13	5	0.417	7.24849e-05	0.000391055	56-65-5	58-64-0	71-52-3	51-45-6	14265-44-2
SMP00735	SMPDB	Metiamide Action Pathway	13	5	0.417	7.24849e-05	0.000391055	56-65-5	58-64-0	71-52-3	51-45-6	14265-44-2
SMP00246	SMPDB	Pirenzepine Action Pathway	13	5	0.417	7.24849e-05	0.000391055	56-65-5	58-64-0	71-52-3	51-45-6	14265-44-2
SMP00230	SMPDB	Ranitidine Action Pathway	13	5	0.417	7.24849e-05	0.000391055	56-65-5	58-64-0	71-52-3	51-45-6	14265-44-2
SMP00225	SMPDB	Esomeprazole Action Pathway	13	5	0.417	7.24849e-05	0.000391055	56-65-5	58-64-0	71-52-3	51-45-6	14265-44-2
WP2794	Wikipathways	Cytosolic sensors of pathogen-associated DNA	14	5	0.417	7.24849e-05	0.000391055	56-65-5	1032-65-1	902-04-5	86-01-1	58-64-0
R-HSA-2161522	Reactome	Abacavir transport and metabolism	24	6	0.316	8.04541e-05	0.000431095	58-64-0	56-65-5	58-68-4	58-98-0	14265-44-2	2616-64-0
WP2712	Wikipathways	Abacavir transport and metabolism	24	6	0.316	8.04541e-05	0.000431095	58-64-0	56-65-5	58-68-4	58-98-0	14265-44-2	2616-64-0
WP3349	Wikipathways	TP53 Regulates Metabolic Genes	25	6	0.316	8.04541e-05	0.000431095	58-64-0	86-01-1	643-13-0	56-65-5	27025-41-8	14265-44-2
R-HSA-6788656	Reactome	Histidine, lysine, phenylalanine, tyrosine, proline and tryptophan catabolism	91	12	0.15	8.65334e-05	0.000454388	496-92-4	58-64-0	86-01-1	85-61-0	542-32-5	56-65-5	541-50-4	58-68-4	56-84-8	56-86-0	14265-44-2	51-45-6
WP3379	Wikipathways	RHO GTPases Activate Formins	7	4	0.571	9.11468e-05	0.000454388	56-65-5	58-64-0	86-01-1	14265-44-2
WP4437	Wikipathways	Signaling by PTK6	7	4	0.571	9.11468e-05	0.000454388	56-65-5	58-64-0	86-01-1	14265-44-2
WP2748	Wikipathways	Energy dependent regulation of mTOR by LKB1-AMPK	7	4	0.571	9.11468e-05	0.000454388	56-65-5	58-64-0	86-01-1	14265-44-2
WP2777	Wikipathways	Translocation of SLC2A4 (GLUT4) to the plasma membrane	7	4	0.571	9.11468e-05	0.000454388	56-65-5	58-64-0	86-01-1	14265-44-2
WP3334	Wikipathways	Signaling by FGFR4	9	4	0.571	9.11468e-05	0.000454388	56-65-5	58-64-0	86-01-1	14265-44-2
WP3309	Wikipathways	EPH-Ephrin signaling	9	4	0.571	9.11468e-05	0.000454388	56-65-5	58-64-0	86-01-1	14265-44-2
WP1799	Wikipathways	Costimulation by the CD28 family	9	4	0.571	9.11468e-05	0.000454388	56-65-5	58-64-0	86-01-1	14265-44-2
WP1843	Wikipathways	L1CAM interactions	9	4	0.571	9.11468e-05	0.000454388	56-65-5	58-64-0	86-01-1	14265-44-2
WP3348	Wikipathways	Macroautophagy	11	4	0.571	9.11468e-05	0.000454388	56-65-5	58-64-0	86-01-1	14265-44-2
R-HSA-5358346	Reactome	Hedgehog ligand biogenesis	7	4	0.571	9.11468e-05	0.000454388	56-65-5	58-64-0	14265-44-2	85-61-0
R-HSA-6804758	Reactome	Regulation of TP53 Activity through Acetylation	9	4	0.571	9.11468e-05	0.000454388	56-65-5	58-64-0	14265-44-2	85-61-0
R-HSA-399721	Reactome	Glutamate binding, activation of AMPA receptors and synaptic plasticity	8	4	0.571	9.11468e-05	0.000454388	56-86-0	56-65-5	58-64-0	14265-44-2
R-HSA-5663220	Reactome	RHO GTPases Activate Formins	7	4	0.571	9.11468e-05	0.000454388	56-65-5	58-64-0	86-01-1	14265-44-2
R-HSA-380972	Reactome	Energy dependent regulation of mTOR by LKB1-AMPK	7	4	0.571	9.11468e-05	0.000454388	56-65-5	58-64-0	86-01-1	14265-44-2
R-HSA-1445148	Reactome	Translocation of GLUT4 to the plasma membrane	7	4	0.571	9.11468e-05	0.000454388	56-65-5	58-64-0	86-01-1	14265-44-2
R-HSA-170834	Reactome	Signaling by TGF-beta Receptor Complex	7	4	0.571	9.11468e-05	0.000454388	56-65-5	58-64-0	86-01-1	14265-44-2
R-HSA-9006936	Reactome	Signaling by TGF-beta family members	7	4	0.571	9.11468e-05	0.000454388	56-65-5	58-64-0	86-01-1	14265-44-2
R-HSA-8848021	Reactome	Signaling by PTK6	7	4	0.571	9.11468e-05	0.000454388	56-65-5	58-64-0	86-01-1	14265-44-2
R-HSA-9006927	Reactome	Signaling by Non-Receptor Tyrosine Kinases	7	4	0.571	9.11468e-05	0.000454388	56-65-5	58-64-0	86-01-1	14265-44-2
R-HSA-388841	Reactome	Costimulation by the CD28 family	9	4	0.571	9.11468e-05	0.000454388	56-65-5	58-64-0	86-01-1	14265-44-2
R-HSA-177929	Reactome	Signaling by EGFR	9	4	0.571	9.11468e-05	0.000454388	56-65-5	58-64-0	86-01-1	14265-44-2
R-HSA-373760	Reactome	L1CAM interactions	9	4	0.571	9.11468e-05	0.000454388	56-65-5	58-64-0	86-01-1	14265-44-2
R-HSA-8878159	Reactome	Transcriptional regulation by RUNX3	7	4	0.571	9.11468e-05	0.000454388	56-65-5	58-64-0	86-01-1	85-61-0
R-HSA-442742	Reactome	CREB phosphorylation through the activation of Ras	7	4	0.571	9.11468e-05	0.000454388	56-86-0	56-65-5	58-64-0	86-01-1
R-HSA-5654738	Reactome	Signaling by FGFR2	9	4	0.571	9.11468e-05	0.000454388	56-65-5	14265-44-2	86-01-1	58-64-0
PWY-6620	HumanCyc	guanine and guanosine salvage	7	4	0.571	9.11468e-05	0.000454388	14265-44-2	85-32-5	73-40-5	14075-00-4
WP4107	Wikipathways	Transcriptional regulation by RUNX3	7	4	0.571	9.11468e-05	0.000454388	56-65-5	58-64-0	86-01-1	85-61-0
WP3401	Wikipathways	Hedgehog ligand biogenesis	7	4	0.571	9.11468e-05	0.000454388	56-65-5	14265-44-2	58-64-0	85-61-0
WP3816	Wikipathways	Regulation of TP53 Activity through Acetylation	9	4	0.571	9.11468e-05	0.000454388	56-65-5	14265-44-2	58-64-0	85-61-0
R-HSA-480985	Reactome	Synthesis of dolichyl-phosphate-glucose	7	4	0.571	9.11468e-05	0.000454388	59-56-3	58-98-0	58-97-9	133-89-1
MALATE-ASPARTATE-SHUTTLE-PWY	HumanCyc	malate-aspartate shuttle	8	4	0.571	9.11468e-05	0.000454388	56-86-0	58-68-4	56-84-8	97-67-6
WP690	Wikipathways	Polyol Pathway	8	4	0.571	9.11468e-05	0.000454388	57-04-5	56-82-6	15978-08-2	142-10-9
path:hsa00640	KEGG	Propanoate metabolism - Homo sapiens (human)	48	8	0.216	0.000101001	0.000501398	57-04-5	116-09-6	79-33-4	78-98-8	541-50-4	99043-16-0	600-18-0	516-05-2
path:hsa00040	KEGG	Pentose and glucuronate interconversions - Homo sapiens (human)	55	8	0.216	0.000101001	0.000501398	57-04-5	59-56-3	3409-57-2	141-46-8	4212-65-1	133-89-1	526-91-0	2616-64-0	3445-22-5
Tyrosine metabolism	EHMN	Tyrosine metabolism	105	13	0.138	0.000103234	0.000511406	58-64-0	71-52-3	27025-41-8	18766-67-1	1053-73-2	4430-97-1	56-65-5	541-50-4	58-68-4	58-98-0	56-86-0	14265-44-2	2616-64-0
R-HSA-75105	Reactome	Fatty acyl-CoA biosynthesis	42	7	0.25	0.000104849	0.000517239	58-64-0	85-61-0	77-92-9	56-65-5	71-52-3	97-67-6	14265-44-2
WP4114	Wikipathways	Fatty acyl-CoA biosynthesis	42	7	0.25	0.000104849	0.000517239	58-64-0	85-61-0	77-92-9	56-65-5	71-52-3	97-67-6	14265-44-2
R-HSA-73884	Reactome	Base Excision Repair	22	6	0.3	0.000111044	0.000544394	20762-30-5	66-22-8	5142-23-4	73-24-5	5122-36-1	14265-44-2
R-HSA-195721	Reactome	Signaling by WNT	25	6	0.3	0.000111044	0.000544394	58-64-0	86-01-1	85-61-0	56-65-5	85-32-5	14265-44-2
R-HSA-2514856	Reactome	The phototransduction cascade	21	6	0.3	0.000111044	0.000544394	58-64-0	86-01-1	85-61-0	56-65-5	85-32-5	14265-44-2
SMP00649	SMPDB	Lamivudine Metabolism Pathway	13	5	0.385	0.000113877	0.000545822	56-65-5	14265-44-2	58-98-0	58-64-0	63-39-8
WP3558	Wikipathways	Beta-catenin independent WNT signaling	16	5	0.385	0.000113877	0.000545822	56-65-5	58-64-0	86-01-1	85-32-5	14265-44-2
R-HSA-174403	Reactome	Glutathione synthesis and recycling	14	5	0.385	0.000113877	0.000545822	56-86-0	56-65-5	58-64-0	98-79-3	14265-44-2
R-HSA-1852241	Reactome	Organelle biogenesis and maintenance	14	5	0.385	0.000113877	0.000545822	56-65-5	14265-44-2	58-64-0	86-01-1	85-61-0
PWY-7209	HumanCyc	pyrimidine ribonucleosides degradation	14	5	0.385	0.000113877	0.000545822	58-96-8	14265-44-2	66-22-8	65-46-3	14075-00-4
R-HSA-1638074	Reactome	Keratan sulfate/keratin metabolism	18	5	0.385	0.000113877	0.000545822	58-98-0	2956-16-3	58-97-9	1053-73-2	133-89-1
R-HSA-4086398	Reactome	Ca2+ pathway	16	5	0.385	0.000113877	0.000545822	56-65-5	58-64-0	86-01-1	85-32-5	14265-44-2
R-HSA-727802	Reactome	Transport of nucleotide sugars	13	5	0.385	0.000113877	0.000545822	2616-64-0	2956-16-3	85-32-5	58-97-9	133-89-1
SMP00226	SMPDB	Omeprazole Action Pathway	14	5	0.385	0.000113877	0.000545822	56-65-5	58-64-0	71-52-3	51-45-6	14265-44-2
SMP00229	SMPDB	Rabeprazole Action Pathway	14	5	0.385	0.000113877	0.000545822	56-65-5	58-64-0	71-52-3	51-45-6	14265-44-2
SMP00228	SMPDB	Pantoprazole Action Pathway	14	5	0.385	0.000113877	0.000545822	56-65-5	58-64-0	71-52-3	51-45-6	14265-44-2
WP1937	Wikipathways	Transport of vitamins, nucleosides, and related molecules	60	10	0.169	0.000121349	0.000580462	2956-16-3	66-22-8	73-40-5	133-89-1	73-24-5	85-32-5	58-96-8	2616-64-0	58-97-9	65-46-3
None	INOH	Glutamate Glutamine metabolism	34	7	0.241	0.000133475	0.000634611	58-64-0	56-65-5	27025-41-8	58-68-4	56-84-8	56-86-0	14265-44-2
Propanoate metabolism	EHMN	Propanoate metabolism	33	7	0.241	0.000133475	0.000634611	58-64-0	85-61-0	77-92-9	99043-16-0	56-65-5	58-68-4	14265-44-2
WP4225	Wikipathways	Pyrimidine metabolism and related diseases	31	7	0.241	0.000133475	0.000634611	71-52-3	66-22-8	314-50-1	58-98-0	58-96-8	2149-82-8	58-97-9	65-46-3
R-HSA-74160	Reactome	Gene expression (Transcription)	66	9	0.184	0.000141539	0.000671602	58-64-0	86-01-1	85-61-0	643-13-0	56-65-5	27025-41-8	56-86-0	14265-44-2	63-39-8
None	INOH	Alanine Aspartate Asparagine metabolism	45	8	0.205	0.000150022	0.000705628	58-64-0	86-01-1	56-84-8	56-65-5	1783-96-6	19046-78-7	56-86-0	14265-44-2
R-HSA-212436	Reactome	Generic Transcription Pathway	49	8	0.205	0.000150022	0.000705628	58-64-0	86-01-1	85-61-0	643-13-0	56-65-5	27025-41-8	56-86-0	14265-44-2
N-Glycan biosynthesis	EHMN	N-Glycan biosynthesis	51	6	0.286	0.000150204	0.000705628	908211-94-9	2956-16-3	133-89-1	58-98-0	14265-44-2	58-97-9
path:hsa04922	KEGG	Glucagon signaling pathway - Homo sapiens (human)	26	6	0.286	0.000150204	0.000705628	77-92-9	59-56-3	79-33-4	643-13-0	320-77-4	97-67-6
SMP00405	SMPDB	Codeine Action Pathway	21	6	0.286	0.000150204	0.000705628	58-64-0	56-65-5	58-68-4	58-98-0	2616-64-0	14265-44-2
R-HSA-351202	Reactome	Metabolism of polyamines	60	9	0.18	0.000166614	0.000781167	73-24-5	58-64-0	85-61-0	97-69-8	56-65-5	71-52-3	56-84-8	56-86-0	14265-44-2
R-HSA-163685	Reactome	Integration of energy metabolism	34	7	0.233	0.000168136	0.000785189	58-64-0	86-01-1	3615-55-2	643-13-0	4151-19-3	4212-65-1	56-65-5	14265-44-2
Butanoate metabolism	EHMN	Butanoate metabolism	36	7	0.233	0.000168136	0.000785189	85-61-0	56-65-5	541-50-4	58-68-4	600-18-0	56-86-0	14265-44-2
R-HSA-70350	Reactome	Fructose catabolism	16	5	0.357	0.000171263	0.000786592	56-65-5	57-04-5	58-68-4	15978-08-2	58-64-0
R-HSA-3858494	Reactome	Beta-catenin independent WNT signaling	17	5	0.357	0.000171263	0.000786592	56-65-5	58-64-0	86-01-1	85-32-5	14265-44-2
WP3381	Wikipathways	Mismatch Repair	8	4	0.5	0.000176426	0.000786592	56-65-5	2564-35-4	58-64-0	365-08-2
R-HSA-5358565	Reactome	Mismatch repair (MMR) directed by MSH2:MSH6 (MutSalpha)	9	4	0.5	0.000176426	0.000786592	56-65-5	2564-35-4	58-64-0	365-08-2
R-HSA-5358606	Reactome	Mismatch repair (MMR) directed by MSH2:MSH3 (MutSbeta)	9	4	0.5	0.000176426	0.000786592	56-65-5	2564-35-4	58-64-0	365-08-2
R-HSA-5358508	Reactome	Mismatch Repair	9	4	0.5	0.000176426	0.000786592	56-65-5	2564-35-4	58-64-0	365-08-2
WP1859	Wikipathways	Mitotic G2-G2-M phases	8	4	0.5	0.000176426	0.000786592	56-65-5	58-64-0	86-01-1	14265-44-2
WP4431	Wikipathways	Integrin alphaIIb beta3 signaling	11	4	0.5	0.000176426	0.000786592	56-65-5	58-64-0	86-01-1	14265-44-2
WP2780	Wikipathways	Signaling by ERBB2	12	4	0.5	0.000176426	0.000786592	56-65-5	58-64-0	86-01-1	14265-44-2
R-HSA-3371556	Reactome	Cellular response to heat stress	9	4	0.5	0.000176426	0.000786592	56-65-5	58-64-0	14265-44-2	85-61-0
PWY-5921	HumanCyc	L-glutamine tRNA biosynthesis	9	4	0.5	0.000176426	0.000786592	56-86-0	56-65-5	58-64-0	14265-44-2
GLUTATHIONESYN-PWY	HumanCyc	glutathione biosynthesis	9	4	0.5	0.000176426	0.000786592	56-86-0	56-65-5	58-64-0	14265-44-2
R-HSA-69275	Reactome	G2/M Transition	8	4	0.5	0.000176426	0.000786592	56-65-5	58-64-0	86-01-1	14265-44-2
R-HSA-453274	Reactome	Mitotic G2-G2/M phases	8	4	0.5	0.000176426	0.000786592	56-65-5	58-64-0	86-01-1	14265-44-2
R-HSA-165159	Reactome	mTOR signalling	9	4	0.5	0.000176426	0.000786592	56-65-5	58-64-0	86-01-1	14265-44-2
R-HSA-1227986	Reactome	Signaling by ERBB2	12	4	0.5	0.000176426	0.000786592	56-65-5	58-64-0	86-01-1	14265-44-2
R-HSA-1660514	Reactome	Synthesis of PIPs at the Golgi membrane	15	4	0.5	0.000176426	0.000786592	56-65-5	58-64-0	86-01-1	14265-44-2
R-HSA-1660499	Reactome	Synthesis of PIPs at the plasma membrane	17	4	0.5	0.000176426	0.000786592	56-65-5	58-64-0	86-01-1	14265-44-2
PROPIONMET-PWY	HumanCyc	propionyl-CoA degradation	9	4	0.5	0.000176426	0.000786592	56-65-5	58-64-0	71-52-3	14265-44-2
PWY-5661-1	HumanCyc	GDP-glucose biosynthesis II	11	4	0.5	0.000176426	0.000786592	56-65-5	59-56-3	58-64-0	86-01-1
WP3828	Wikipathways	rRNA modification in the nucleus and cytosol	8	4	0.5	0.000176426	0.000786592	56-65-5	14265-44-2	58-64-0	85-61-0
WP3395	Wikipathways	Cellular response to heat stress	9	4	0.5	0.000176426	0.000786592	56-65-5	14265-44-2	58-64-0	85-61-0
R-HSA-174414	Reactome	Processive synthesis on the C-strand of the telomere	9	4	0.5	0.000176426	0.000786592	2564-35-4	365-08-2	85-32-5	58-97-9
SMP00335	SMPDB	Intracellular Signalling Through Histamine H2 Receptor and Histamine	8	4	0.5	0.000176426	0.000786592	56-65-5	14265-44-2	86-01-1	51-45-6
R-HSA-425397	Reactome	Transport of vitamins, nucleosides, and related molecules	64	10	0.161	0.000186691	0.000830794	2956-16-3	66-22-8	73-40-5	133-89-1	73-24-5	85-32-5	58-96-8	2616-64-0	58-97-9	65-46-3
R-HSA-156580	Reactome	Phase II - Conjugation of compounds	148	15	0.118	0.000187605	0.00083329	59-56-3	58-64-0	85-61-0	1053-73-2	133-89-1	56-65-5	27025-41-8	58-68-4	58-98-0	56-86-0	14265-44-2	98-79-3	1080-04-2	2616-64-0	63-39-8
WP4050	Wikipathways	Pentose phosphate pathway	31	6	0.273	0.000199547	0.00087159	58-64-0	643-13-0	102916-66-5	56-65-5	17210-42-3	14265-44-2
WP2824	Wikipathways	Detoxification of Reactive Oxygen Species	26	6	0.273	0.000199547	0.00087159	58-64-0	86-01-1	56-65-5	27025-41-8	85-32-5	14265-44-2
SMP00501	SMPDB	Gamma-glutamyl-transpeptidase deficiency	22	6	0.273	0.000199547	0.00087159	58-64-0	56-65-5	27025-41-8	56-86-0	14265-44-2	98-79-3
SMP00500	SMPDB	5-oxoprolinase deficiency	22	6	0.273	0.000199547	0.00087159	58-64-0	56-65-5	27025-41-8	56-86-0	14265-44-2	98-79-3
SMP00183	SMPDB	Gamma-Glutamyltransferase Deficiency	22	6	0.273	0.000199547	0.00087159	58-64-0	56-65-5	27025-41-8	56-86-0	14265-44-2	98-79-3
SMP00015	SMPDB	Glutathione Metabolism	22	6	0.273	0.000199547	0.00087159	58-64-0	56-65-5	27025-41-8	56-86-0	14265-44-2	98-79-3
SMP00337	SMPDB	Glutathione Synthetase Deficiency	22	6	0.273	0.000199547	0.00087159	58-64-0	56-65-5	27025-41-8	56-86-0	14265-44-2	98-79-3
SMP00143	SMPDB	5-Oxoprolinuria	22	6	0.273	0.000199547	0.00087159	58-64-0	56-65-5	27025-41-8	56-86-0	14265-44-2	98-79-3
SMP00011	SMPDB	Inositol Metabolism	31	6	0.273	0.000199547	0.00087159	74465-19-3	58-64-0	2831-74-5	56-65-5	56-73-5	14265-44-2
None	INOH	Glycine Serine metabolism	68	9	0.173	0.000227965	0.00096001	116-09-6	56-65-5	78-98-8	58-68-4	600-18-0	56-86-0	14265-44-2	106-60-5	85-61-0
R-HSA-5673001	Reactome	RAF/MAP kinase cascade	18	5	0.333	0.000248377	0.00096001	56-86-0	56-65-5	58-64-0	86-01-1	14265-44-2
R-HSA-5684996	Reactome	MAPK1/MAPK3 signaling	18	5	0.333	0.000248377	0.00096001	56-86-0	56-65-5	58-64-0	86-01-1	14265-44-2
R-HSA-5683057	Reactome	MAPK family signaling cascades	18	5	0.333	0.000248377	0.00096001	56-86-0	56-65-5	58-64-0	86-01-1	14265-44-2
WP3354	Wikipathways	C-type lectin receptors (CLRs)	23	5	0.333	0.000248377	0.00096001	56-65-5	14265-44-2	58-64-0	86-01-1	85-61-0
WP534	Wikipathways	Glycolysis and Gluconeogenesis	18	5	0.333	0.000248377	0.00096001	57-04-5	38168-82-0	142-10-9	56-84-8	79-33-4
R-HSA-70895	Reactome	Branched-chain amino acid catabolism	47	8	0.19	0.00025902	0.00096001	58-64-0	85-61-0	6236-08-4	56-65-5	58-68-4	71-52-3	56-86-0	14265-44-2
SMP00048	SMPDB	Nicotinate and Nicotinamide Metabolism	35	7	0.219	0.000259283	0.00096001	58-64-0	20762-30-5	14075-00-4	56-65-5	58-68-4	56-86-0	14265-44-2
WP1835	Wikipathways	Interferon alpha-beta signaling	4	3	0.75	0.000273824	0.00096001	56-65-5	58-64-0	14265-44-2
WP1845	Wikipathways	MAPK targets- Nuclear events mediated by MAP kinases	4	3	0.75	0.000273824	0.00096001	56-65-5	58-64-0	14265-44-2
WP1858	Wikipathways	Mitotic G1-G1-S phases	4	3	0.75	0.000273824	0.00096001	56-65-5	58-64-0	14265-44-2
WP1836	Wikipathways	Interferon gamma signaling	4	3	0.75	0.000273824	0.00096001	56-65-5	58-64-0	14265-44-2
WP3332	Wikipathways	RAF-independent MAPK1-3 activation	4	3	0.75	0.000273824	0.00096001	56-65-5	58-64-0	14265-44-2
SMP00419	SMPDB	Tenofovir Action Pathway	4	3	0.75	0.000273824	0.00096001	56-65-5	58-64-0	14265-44-2
SMP00418	SMPDB	Adefovir Dipivoxil Action Pathway	4	3	0.75	0.000273824	0.00096001	56-65-5	58-64-0	14265-44-2
WP3795	Wikipathways	Striated Muscle Contraction	4	3	0.75	0.000273824	0.00096001	56-65-5	58-64-0	14265-44-2
WP3811	Wikipathways	Smooth Muscle Contraction	4	3	0.75	0.000273824	0.00096001	56-65-5	58-64-0	14265-44-2
path:hsa04142	KEGG	Lysosome - Homo sapiens (human)	4	3	0.75	0.000273824	0.00096001	56-65-5	58-64-0	3672-15-9
WP2677	Wikipathways	Signaling by Type 1 Insulin-like Growth Factor 1 Receptor (IGF1R)	4	3	0.75	0.000273824	0.00096001	56-65-5	58-64-0	86-01-1
R-HSA-453279	Reactome	Mitotic G1-G1/S phases	4	3	0.75	0.000273824	0.00096001	56-65-5	58-64-0	14265-44-2
R-HSA-1268020	Reactome	Mitochondrial protein import	4	3	0.75	0.000273824	0.00096001	56-65-5	58-64-0	14265-44-2
R-HSA-445355	Reactome	Smooth Muscle Contraction	4	3	0.75	0.000273824	0.00096001	56-65-5	58-64-0	14265-44-2
R-HSA-390522	Reactome	Striated Muscle Contraction	4	3	0.75	0.000273824	0.00096001	56-65-5	58-64-0	14265-44-2
WP4070	Wikipathways	RAB GEFs exchange GTP for GDP on RABs	4	3	0.75	0.000273824	0.00096001	56-65-5	58-64-0	86-01-1
WP2713	Wikipathways	Signaling by SCF-KIT	6	3	0.75	0.000273824	0.00096001	56-65-5	58-64-0	86-01-1
WP2694	Wikipathways	DAP12 interactions	6	3	0.75	0.000273824	0.00096001	56-65-5	58-64-0	86-01-1
WP3318	Wikipathways	mTOR signalling	6	3	0.75	0.000273824	0.00096001	56-65-5	58-64-0	86-01-1
WP4436	Wikipathways	Signaling by NTRK2 (TRKB)	6	3	0.75	0.000273824	0.00096001	56-65-5	58-64-0	86-01-1
WP623	Wikipathways	Oxidative phosphorylation	5	3	0.75	0.000273824	0.00096001	56-65-5	58-64-0	58-68-4
R-HSA-5693554	Reactome	Resolution of D-loop Structures through Synthesis-Dependent Strand Annealing (SDSA)	4	3	0.75	0.000273824	0.00096001	56-65-5	58-64-0	14265-44-2
R-HSA-8934593	Reactome	Regulation of RUNX1 Expression and Activity	4	3	0.75	0.000273824	0.00096001	56-65-5	58-64-0	14265-44-2
R-HSA-109606	Reactome	Intrinsic Pathway for Apoptosis	4	3	0.75	0.000273824	0.00096001	56-65-5	58-64-0	14265-44-2
R-HSA-450282	Reactome	MAPK targets/ Nuclear events mediated by MAP kinases	4	3	0.75	0.000273824	0.00096001	56-65-5	58-64-0	14265-44-2
R-HSA-69206	Reactome	G1/S Transition	4	3	0.75	0.000273824	0.00096001	56-65-5	58-64-0	14265-44-2
R-HSA-198725	Reactome	Nuclear Events (kinase and transcription factor activation)	4	3	0.75	0.000273824	0.00096001	56-65-5	58-64-0	14265-44-2
R-HSA-982772	Reactome	Growth hormone receptor signaling	4	3	0.75	0.000273824	0.00096001	56-65-5	58-64-0	14265-44-2
R-HSA-202427	Reactome	Phosphorylation of CD3 and TCR zeta chains	4	3	0.75	0.000273824	0.00096001	56-65-5	58-64-0	14265-44-2
R-HSA-202430	Reactome	Translocation of ZAP-70 to Immunological synapse	4	3	0.75	0.000273824	0.00096001	56-65-5	58-64-0	14265-44-2
R-HSA-389513	Reactome	CTLA4 inhibitory signaling	4	3	0.75	0.000273824	0.00096001	56-65-5	58-64-0	14265-44-2
R-HSA-112409	Reactome	RAF-independent MAPK1/3 activation	4	3	0.75	0.000273824	0.00096001	56-65-5	58-64-0	14265-44-2
R-HSA-5654726	Reactome	Negative regulation of FGFR1 signaling	4	3	0.75	0.000273824	0.00096001	56-65-5	58-64-0	14265-44-2
R-HSA-5654732	Reactome	Negative regulation of FGFR3 signaling	4	3	0.75	0.000273824	0.00096001	56-65-5	58-64-0	14265-44-2
R-HSA-5654733	Reactome	Negative regulation of FGFR4 signaling	4	3	0.75	0.000273824	0.00096001	56-65-5	58-64-0	14265-44-2
R-HSA-180292	Reactome	GAB1 signalosome	6	3	0.75	0.000273824	0.00096001	56-65-5	58-64-0	14265-44-2
R-HSA-8847453	Reactome	Synthesis of PIPs in the nucleus	6	3	0.75	0.000273824	0.00096001	56-65-5	58-64-0	14265-44-2
R-HSA-109581	Reactome	Apoptosis	6	3	0.75	0.000273824	0.00096001	56-65-5	58-64-0	14265-44-2
PWY66-423	HumanCyc	fructose 2,6-bisphosphate synthesis	7	3	0.75	0.000273824	0.00096001	56-65-5	58-64-0	14265-44-2
R-HSA-202424	Reactome	Downstream TCR signaling	8	3	0.75	0.000273824	0.00096001	56-65-5	58-64-0	14265-44-2
R-HSA-1483248	Reactome	Synthesis of PIPs at the ER membrane	9	3	0.75	0.000273824	0.00096001	56-65-5	58-64-0	14265-44-2
R-HSA-1236974	Reactome	ER-Phagosome pathway	11	3	0.75	0.000273824	0.00096001	56-65-5	58-64-0	14265-44-2
R-HSA-5693548	Reactome	Sensing of DNA Double Strand Breaks	4	3	0.75	0.000273824	0.00096001	56-65-5	58-64-0	85-61-0
R-HSA-3371571	Reactome	HSF1-dependent transactivation	4	3	0.75	0.000273824	0.00096001	56-65-5	58-64-0	85-61-0
R-HSA-2559586	Reactome	DNA Damage/Telomere Stress Induced Senescence	5	3	0.75	0.000273824	0.00096001	56-65-5	58-64-0	85-61-0
R-HSA-180336	Reactome	SHC1 events in EGFR signaling	4	3	0.75	0.000273824	0.00096001	56-65-5	58-64-0	86-01-1
R-HSA-9026519	Reactome	Activated NTRK2 signals through RAS	4	3	0.75	0.000273824	0.00096001	56-65-5	58-64-0	86-01-1
R-HSA-9032845	Reactome	Activated NTRK2 signals through CDK5	4	3	0.75	0.000273824	0.00096001	56-65-5	58-64-0	86-01-1
R-HSA-3928663	Reactome	EPHA-mediated growth cone collapse	4	3	0.75	0.000273824	0.00096001	56-65-5	58-64-0	86-01-1
R-HSA-3928665	Reactome	EPH-ephrin mediated repulsion of cells	4	3	0.75	0.000273824	0.00096001	56-65-5	58-64-0	86-01-1
R-HSA-1250347	Reactome	SHC1 events in ERBB4 signaling	4	3	0.75	0.000273824	0.00096001	56-65-5	58-64-0	86-01-1
R-HSA-8851805	Reactome	MET activates RAS signaling	4	3	0.75	0.000273824	0.00096001	56-65-5	58-64-0	86-01-1
R-HSA-389359	Reactome	CD28 dependent Vav1 pathway	5	3	0.75	0.000273824	0.00096001	56-65-5	58-64-0	86-01-1
R-HSA-881907	Reactome	Gastrin-CREB signalling pathway via PKC and MAPK	5	3	0.75	0.000273824	0.00096001	56-65-5	58-64-0	86-01-1
R-HSA-2424491	Reactome	DAP12 signaling	6	3	0.75	0.000273824	0.00096001	56-65-5	58-64-0	86-01-1
R-HSA-2172127	Reactome	DAP12 interactions	6	3	0.75	0.000273824	0.00096001	56-65-5	58-64-0	86-01-1
R-HSA-389356	Reactome	CD28 co-stimulation	6	3	0.75	0.000273824	0.00096001	56-65-5	58-64-0	86-01-1
R-HSA-167827	Reactome	The proton buffering model	6	3	0.75	0.000273824	0.00096001	56-65-5	58-64-0	86-01-1
R-HSA-8853334	Reactome	Signaling by FGFR3 fusions in cancer	6	3	0.75	0.000273824	0.00096001	56-65-5	58-64-0	86-01-1
R-HSA-1433557	Reactome	Signaling by SCF-KIT	6	3	0.75	0.000273824	0.00096001	56-65-5	58-64-0	86-01-1
R-HSA-166187	Reactome	Mitochondrial Uncoupling Proteins	8	3	0.75	0.000273824	0.00096001	56-65-5	58-64-0	86-01-1
WP1841	Wikipathways	Intrinsic Pathway for Apoptosis	4	3	0.75	0.000273824	0.00096001	56-65-5	14265-44-2	58-64-0
WP2717	Wikipathways	Mitochondrial protein import	4	3	0.75	0.000273824	0.00096001	56-65-5	14265-44-2	58-64-0
WP4117	Wikipathways	Regulation of RUNX1 Expression and Activity	4	3	0.75	0.000273824	0.00096001	56-65-5	14265-44-2	58-64-0
R-HSA-163210	Reactome	Formation of ATP by chemiosmotic coupling	5	3	0.75	0.000273824	0.00096001	56-65-5	14265-44-2	58-64-0
WP3807	Wikipathways	Regulation of TP53 Expression and Degradation	5	3	0.75	0.000273824	0.00096001	56-65-5	14265-44-2	58-64-0
R-HSA-5693568	Reactome	Resolution of D-loop Structures through Holliday Junction Intermediates	4	3	0.75	0.000273824	0.00096001	56-65-5	14265-44-2	58-64-0
R-HSA-5693537	Reactome	Resolution of D-Loop Structures	4	3	0.75	0.000273824	0.00096001	56-65-5	14265-44-2	58-64-0
R-HSA-5696395	Reactome	Formation of Incision Complex in GG-NER	4	3	0.75	0.000273824	0.00096001	56-65-5	14265-44-2	58-64-0
R-HSA-111447	Reactome	Activation of BAD and translocation to mitochondria	4	3	0.75	0.000273824	0.00096001	56-65-5	14265-44-2	58-64-0
R-HSA-114452	Reactome	Activation of BH3-only proteins	4	3	0.75	0.000273824	0.00096001	56-65-5	14265-44-2	58-64-0
R-HSA-198753	Reactome	ERK/MAPK targets	4	3	0.75	0.000273824	0.00096001	56-65-5	14265-44-2	58-64-0
R-HSA-8863795	Reactome	Downregulation of ERBB2 signaling	4	3	0.75	0.000273824	0.00096001	56-65-5	14265-44-2	58-64-0
R-HSA-69231	Reactome	Cyclin D associated events in G1	4	3	0.75	0.000273824	0.00096001	56-65-5	14265-44-2	58-64-0
R-HSA-69236	Reactome	G1 Phase	4	3	0.75	0.000273824	0.00096001	56-65-5	14265-44-2	58-64-0
R-HSA-69202	Reactome	Cyclin E associated events during G1/S transition	4	3	0.75	0.000273824	0.00096001	56-65-5	14265-44-2	58-64-0
R-HSA-69656	Reactome	Cyclin A:Cdk2-associated events at S phase entry	4	3	0.75	0.000273824	0.00096001	56-65-5	14265-44-2	58-64-0
R-HSA-2514853	Reactome	Condensation of Prometaphase Chromosomes	4	3	0.75	0.000273824	0.00096001	56-65-5	14265-44-2	58-64-0
R-HSA-8849472	Reactome	PTK6 Down-Regulation	4	3	0.75	0.000273824	0.00096001	56-65-5	14265-44-2	58-64-0
R-HSA-5362768	Reactome	Hh mutants that don,t undergo autocatalytic processing are degraded by ERAD	4	3	0.75	0.000273824	0.00096001	56-65-5	14265-44-2	58-64-0
R-HSA-5387390	Reactome	Hh mutants abrogate ligand secretion	4	3	0.75	0.000273824	0.00096001	56-65-5	14265-44-2	58-64-0
R-HSA-2173789	Reactome	TGF-beta receptor signaling activates SMADs	4	3	0.75	0.000273824	0.00096001	56-65-5	14265-44-2	58-64-0
R-HSA-6807004	Reactome	Negative regulation of MET activity	4	3	0.75	0.000273824	0.00096001	56-65-5	14265-44-2	58-64-0
R-HSA-6804757	Reactome	Regulation of TP53 Degradation	5	3	0.75	0.000273824	0.00096001	56-65-5	14265-44-2	58-64-0
R-HSA-6806003	Reactome	Regulation of TP53 Expression and Degradation	5	3	0.75	0.000273824	0.00096001	56-65-5	14265-44-2	58-64-0
WP3565	Wikipathways	DNA Damage-Telomere Stress Induced Senescence	9	3	0.75	0.000273824	0.00096001	56-65-5	58-64-0	85-61-0
R-HSA-418885	Reactome	DCC mediated attractive signaling	5	3	0.75	0.000273824	0.00096001	56-65-5	58-64-0	86-01-1
WP2664	Wikipathways	Gastrin-CREB signalling pathway via PKC and MAPK	5	3	0.75	0.000273824	0.00096001	56-65-5	58-64-0	86-01-1
R-HSA-6811434	Reactome	COPI-dependent Golgi-to-ER retrograde traffic	4	3	0.75	0.000273824	0.00096001	56-65-5	14265-44-2	86-01-1
R-HSA-193648	Reactome	NRAGE signals death through JNK	4	3	0.75	0.000273824	0.00096001	56-65-5	58-64-0	86-01-1
R-HSA-204998	Reactome	Cell death signalling via NRAGE, NRIF and NADE	4	3	0.75	0.000273824	0.00096001	56-65-5	58-64-0	86-01-1
R-HSA-6807878	Reactome	COPI-mediated anterograde transport	4	3	0.75	0.000273824	0.00096001	56-65-5	58-64-0	86-01-1
R-HSA-418592	Reactome	ADP signalling through P2Y purinoceptor 1	4	3	0.75	0.000273824	0.00096001	56-65-5	58-64-0	86-01-1
R-HSA-166208	Reactome	mTORC1-mediated signalling	4	3	0.75	0.000273824	0.00096001	56-65-5	58-64-0	86-01-1
R-HSA-210993	Reactome	Tie2 Signaling	4	3	0.75	0.000273824	0.00096001	56-65-5	58-64-0	86-01-1
R-HSA-9006115	Reactome	Signaling by NTRK2 (TRKB)	4	3	0.75	0.000273824	0.00096001	56-65-5	58-64-0	86-01-1
R-HSA-445144	Reactome	Signal transduction by L1	4	3	0.75	0.000273824	0.00096001	56-65-5	58-64-0	86-01-1
R-HSA-6811438	Reactome	Intra-Golgi traffic	4	3	0.75	0.000273824	0.00096001	56-65-5	58-64-0	86-01-1
R-HSA-8876198	Reactome	RAB GEFs exchange GTP for GDP on RABs	4	3	0.75	0.000273824	0.00096001	56-65-5	58-64-0	86-01-1
R-HSA-3928664	Reactome	Ephrin signaling	4	3	0.75	0.000273824	0.00096001	56-65-5	58-64-0	86-01-1
R-HSA-2428933	Reactome	SHC-related events triggered by IGF1R	4	3	0.75	0.000273824	0.00096001	56-65-5	58-64-0	86-01-1
R-HSA-8875878	Reactome	MET promotes cell motility	4	3	0.75	0.000273824	0.00096001	56-65-5	58-64-0	86-01-1
R-HSA-416572	Reactome	Sema4D induced cell migration and growth-cone collapse	4	3	0.75	0.000273824	0.00096001	56-65-5	58-64-0	86-01-1
R-HSA-2871796	Reactome	FCERI mediated MAPK activation	5	3	0.75	0.000273824	0.00096001	56-65-5	58-64-0	86-01-1
PWY-6557	HumanCyc	glycoaminoglycan-protein linkage region biosynthesis	5	3	0.75	0.000273824	0.00096001	2616-64-0	2956-16-3	58-98-0
R-HSA-168325	Reactome	Viral Messenger RNA Synthesis	5	3	0.75	0.000273824	0.00096001	56-65-5	86-01-1	63-39-8
R-HSA-168273	Reactome	Influenza Viral RNA Transcription and Replication	5	3	0.75	0.000273824	0.00096001	56-65-5	86-01-1	63-39-8
WP4135	Wikipathways	RNA Polymerase III Transcription	5	3	0.75	0.000273824	0.00096001	56-65-5	86-01-1	63-39-8
R-HSA-73780	Reactome	RNA Polymerase III Chain Elongation	4	3	0.75	0.000273824	0.00096001	56-65-5	86-01-1	63-39-8
R-HSA-674695	Reactome	RNA Polymerase II Pre-transcription Events	4	3	0.75	0.000273824	0.00096001	56-65-5	86-01-1	63-39-8
R-HSA-113418	Reactome	Formation of the Early Elongation Complex	4	3	0.75	0.000273824	0.00096001	56-65-5	86-01-1	63-39-8
R-HSA-75955	Reactome	RNA Polymerase II Transcription Elongation	4	3	0.75	0.000273824	0.00096001	56-65-5	86-01-1	63-39-8
R-HSA-167158	Reactome	Formation of the HIV-1 Early Elongation Complex	4	3	0.75	0.000273824	0.00096001	56-65-5	86-01-1	63-39-8
R-HSA-167242	Reactome	Abortive elongation of HIV-1 transcript in the absence of Tat	4	3	0.75	0.000273824	0.00096001	56-65-5	86-01-1	63-39-8
R-HSA-167287	Reactome	HIV elongation arrest and recovery	4	3	0.75	0.000273824	0.00096001	56-65-5	86-01-1	63-39-8
R-HSA-167290	Reactome	Pausing and recovery of HIV elongation	4	3	0.75	0.000273824	0.00096001	56-65-5	86-01-1	63-39-8
R-HSA-167243	Reactome	Tat-mediated HIV elongation arrest and recovery	4	3	0.75	0.000273824	0.00096001	56-65-5	86-01-1	63-39-8
R-HSA-167238	Reactome	Pausing and recovery of Tat-mediated HIV elongation	4	3	0.75	0.000273824	0.00096001	56-65-5	86-01-1	63-39-8
R-HSA-192869	Reactome	cRNA Synthesis	4	3	0.75	0.000273824	0.00096001	56-65-5	86-01-1	63-39-8
R-HSA-192814	Reactome	vRNA Synthesis	4	3	0.75	0.000273824	0.00096001	56-65-5	86-01-1	63-39-8
R-HSA-73777	Reactome	RNA Polymerase I Chain Elongation	5	3	0.75	0.000273824	0.00096001	56-65-5	86-01-1	63-39-8
R-HSA-749476	Reactome	RNA Polymerase III Abortive And Retractive Initiation	5	3	0.75	0.000273824	0.00096001	56-65-5	86-01-1	63-39-8
R-HSA-74158	Reactome	RNA Polymerase III Transcription	5	3	0.75	0.000273824	0.00096001	56-65-5	86-01-1	63-39-8
PWY-5067	HumanCyc	glycogen biosynthesis	7	3	0.75	0.000273824	0.00096001	59-56-3	58-98-0	63-39-8
PWY-6405	HumanCyc	Rapoport-Luebering glycolytic shunt	7	3	0.75	0.000273824	0.00096001	14265-44-2	138-81-8	38168-82-0
WP1873	Wikipathways	Signaling by NTRK1 (TRKA)	11	4	0.444	0.000307356	0.00105564	56-65-5	58-64-0	86-01-1	14265-44-2
R-HSA-5693606	Reactome	DNA Double Strand Break Response	9	4	0.444	0.000307356	0.00105564	56-65-5	58-64-0	14265-44-2	85-61-0
R-HSA-8963896	Reactome	HDL assembly	10	4	0.444	0.000307356	0.00105564	56-65-5	58-64-0	14265-44-2	85-61-0
R-HSA-8963898	Reactome	Plasma lipoprotein assembly	11	4	0.444	0.000307356	0.00105564	56-65-5	58-64-0	14265-44-2	85-61-0
R-HSA-354192	Reactome	Integrin alphaIIb beta3 signaling	12	4	0.444	0.000307356	0.00105564	56-65-5	58-64-0	86-01-1	14265-44-2
R-HSA-9006921	Reactome	Integrin signaling	12	4	0.444	0.000307356	0.00105564	56-65-5	58-64-0	86-01-1	14265-44-2
R-HSA-2029482	Reactome	Regulation of actin dynamics for phagocytic cup formation	12	4	0.444	0.000307356	0.00105564	56-65-5	58-64-0	86-01-1	14265-44-2
R-HSA-186797	Reactome	Signaling by PDGF	13	4	0.444	0.000307356	0.00105564	56-65-5	58-64-0	86-01-1	14265-44-2
R-HSA-187037	Reactome	Signaling by NTRK1 (TRKA)	11	4	0.444	0.000307356	0.00105564	56-65-5	58-64-0	86-01-1	14265-44-2
R-HSA-438064	Reactome	Post NMDA receptor activation events	9	4	0.444	0.000307356	0.00105564	56-86-0	56-65-5	58-64-0	86-01-1
R-HSA-8856688	Reactome	Golgi-to-ER retrograde transport	10	4	0.444	0.000307356	0.00105564	56-65-5	14265-44-2	86-01-1	85-61-0
WP3543	Wikipathways	DNA Double Strand Break Response	14	4	0.444	0.000307356	0.00105564	56-65-5	14265-44-2	58-64-0	85-61-0
Proteoglycan biosynthesis	EHMN	Proteoglycan biosynthesis	19	4	0.444	0.000307356	0.00105564	58-98-0	2616-64-0	2956-16-3	58-97-9
PWY-6564	HumanCyc	heparan sulfate biosynthesis	10	4	0.444	0.000307356	0.00105564	2616-64-0	2956-16-3	58-98-0	1053-73-2
SMP00350	SMPDB	Pyruvate Carboxylase Deficiency	17	5	0.312	0.000349306	0.00118593	56-65-5	56-86-0	58-64-0	71-52-3	14265-44-2
SMP00352	SMPDB	Primary Hyperoxaluria Type I	17	5	0.312	0.000349306	0.00118593	56-65-5	56-86-0	58-64-0	71-52-3	14265-44-2
SMP00313	SMPDB	Lactic Acidemia	17	5	0.312	0.000349306	0.00118593	56-65-5	56-86-0	58-64-0	71-52-3	14265-44-2
SMP00055	SMPDB	Alanine Metabolism	17	5	0.312	0.000349306	0.00118593	56-65-5	56-86-0	58-64-0	71-52-3	14265-44-2
WP1902	Wikipathways	Respiratory electron transport, ATP synthesis by chemiosmotic coupling, and heat production by uncoupling proteins.	22	5	0.312	0.000349306	0.00118593	56-65-5	14265-44-2	58-68-4	86-01-1	58-64-0
R-HSA-199220	Reactome	Vitamin B5 (pantothenate) metabolism	17	5	0.312	0.000349306	0.00118593	56-65-5	58-64-0	85-61-0	1053-73-2	60-23-1
WP3579	Wikipathways	Surfactant metabolism	17	5	0.312	0.000349306	0.00118593	56-65-5	14265-44-2	58-64-0	85-61-0	63-39-8
SMP00406	SMPDB	Morphine Action Pathway	16	5	0.312	0.000349306	0.00118593	56-65-5	14265-44-2	2616-64-0	58-98-0	58-64-0
R-HSA-1614635	Reactome	Sulfur amino acid metabolism	66	9	0.164	0.000354367	0.00119967	73-24-5	56-65-5	58-68-4	600-18-0	97-67-6	56-86-0	14265-44-2	300-84-5	60-23-1
WP3574	Wikipathways	Sulfur amino acid metabolism	67	9	0.164	0.000354367	0.00119967	56-65-5	73-24-5	27025-41-8	58-68-4	600-18-0	97-67-6	300-84-5	14265-44-2	60-23-1
R-HSA-2408522	Reactome	Selenoamino acid metabolism	61	8	0.182	0.000362568	0.00122393	58-64-0	86-01-1	1053-73-2	56-65-5	27025-41-8	600-18-0	14265-44-2	51-45-6
WP3791	Wikipathways	Selenoamino acid metabolism	59	8	0.182	0.000362568	0.00122393	58-64-0	86-01-1	1053-73-2	56-65-5	27025-41-8	600-18-0	14265-44-2	51-45-6
SMP00192	SMPDB	Hypoacetylaspartia	34	7	0.206	0.000386549	0.00129931	86-01-1	56-84-8	56-65-5	1783-96-6	19046-78-7	56-86-0	14265-44-2
SMP00067	SMPDB	Aspartate Metabolism	34	7	0.206	0.000386549	0.00129931	86-01-1	56-84-8	56-65-5	1783-96-6	19046-78-7	56-86-0	14265-44-2
SMP00175	SMPDB	Canavan Disease	34	7	0.206	0.000386549	0.00129931	86-01-1	56-84-8	56-65-5	1783-96-6	19046-78-7	56-86-0	14265-44-2
Glycosphingolipid metabolism	EHMN	Glycosphingolipid metabolism	55	8	0.178	0.000425755	0.00142906	58-64-0	2956-16-3	85-61-0	1053-73-2	133-89-1	56-65-5	58-98-0	14265-44-2
R-HSA-71064	Reactome	Lysine catabolism	32	6	0.24	0.000427257	0.00143004	86-01-1	85-61-0	542-32-5	58-68-4	56-86-0	14265-44-2
path:hsa00562	KEGG	Inositol phosphate metabolism - Homo sapiens (human)	47	6	0.24	0.000427257	0.00143004	57-04-5	74465-19-3	2831-74-5	56-73-5	15421-51-9	103597-56-4
WP4111	Wikipathways	Phase II - Conjugation of compounds	151	14	0.114	0.000459636	0.00153624	59-56-3	58-64-0	85-61-0	1053-73-2	133-89-1	56-65-5	27025-41-8	58-68-4	58-98-0	2616-64-0	98-79-3	1080-04-2	14265-44-2	63-39-8
R-HSA-68886	Reactome	M Phase	18	5	0.294	0.000478469	0.00158795	56-65-5	14265-44-2	58-64-0	86-01-1	85-61-0
R-HSA-2514859	Reactome	Inactivation, recovery and regulation of the phototransduction cascade	18	5	0.294	0.000478469	0.00158795	56-65-5	14265-44-2	86-01-1	58-64-0	85-61-0
R-HSA-163200	Reactome	Respiratory electron transport, ATP synthesis by chemiosmotic coupling, and heat production by uncoupling proteins.	23	5	0.294	0.000478469	0.00158795	58-68-4	56-65-5	14265-44-2	86-01-1	58-64-0
R-HSA-199991	Reactome	Membrane Trafficking	30	5	0.294	0.000478469	0.00158795	56-65-5	14265-44-2	86-01-1	58-64-0	85-61-0
R-HSA-1266738	Reactome	Developmental Biology	26	5	0.294	0.000478469	0.00158795	56-86-0	56-65-5	14265-44-2	86-01-1	58-64-0
WP692	Wikipathways	Sulfation Biotransformation Reaction	10	4	0.4	0.000495808	0.00161599	56-65-5	27025-41-8	58-64-0	1053-73-2
WP1903	Wikipathways	Response to elevated platelet cytosolic Ca2+	11	4	0.4	0.000495808	0.00161599	56-65-5	58-64-0	86-01-1	14265-44-2
R-HSA-74752	Reactome	Signaling by Insulin receptor	13	4	0.4	0.000495808	0.00161599	56-65-5	58-64-0	86-01-1	14265-44-2
WP4065	Wikipathways	Clathrin-mediated endocytosis	15	4	0.4	0.000495808	0.00161599	56-65-5	58-64-0	86-01-1	14265-44-2
WP3338	Wikipathways	Signaling by FGFR2	15	4	0.4	0.000495808	0.00161599	56-65-5	58-64-0	86-01-1	14265-44-2
R-HSA-70221	Reactome	Glycogen breakdown (glycogenolysis)	12	4	0.4	0.000495808	0.00161599	56-65-5	59-56-3	58-64-0	14265-44-2
PWY-6358	HumanCyc	superpathway of D-<i>myo</i>-inositol (1,4,5)-trisphosphate metabolism	11	4	0.4	0.000495808	0.00161599	56-65-5	74465-19-3	58-64-0	14265-44-2
R-HSA-5633007	Reactome	Regulation of TP53 Activity	13	4	0.4	0.000495808	0.00161599	56-65-5	58-64-0	14265-44-2	85-61-0
R-HSA-166520	Reactome	Signaling by NTRKs	12	4	0.4	0.000495808	0.00161599	56-65-5	58-64-0	86-01-1	14265-44-2
R-HSA-8856828	Reactome	Clathrin-mediated endocytosis	16	4	0.4	0.000495808	0.00161599	56-65-5	58-64-0	86-01-1	14265-44-2
PWY0-1264	HumanCyc	biotin-carboxyl carrier protein assembly	11	4	0.4	0.000495808	0.00161599	56-65-5	58-64-0	71-52-3	14265-44-2
R-HSA-74751	Reactome	Insulin receptor signalling cascade	12	4	0.4	0.000495808	0.00161599	56-65-5	14265-44-2	86-01-1	58-64-0
WP3803	Wikipathways	Threonine catabolism	15	4	0.4	0.000495808	0.00161599	56-65-5	58-68-4	600-18-0	85-61-0
SMP00357	SMPDB	Argininemia	27	6	0.231	0.000536697	0.00173253	58-64-0	56-65-5	58-68-4	56-84-8	56-86-0	14265-44-2
SMP00001	SMPDB	Citrullinemia Type I	27	6	0.231	0.000536697	0.00173253	58-64-0	56-65-5	58-68-4	56-84-8	56-86-0	14265-44-2
SMP00002	SMPDB	Carbamoyl Phosphate Synthetase Deficiency	27	6	0.231	0.000536697	0.00173253	58-64-0	56-65-5	58-68-4	56-84-8	56-86-0	14265-44-2
SMP00003	SMPDB	Argininosuccinic Aciduria	27	6	0.231	0.000536697	0.00173253	58-64-0	56-65-5	58-68-4	56-84-8	56-86-0	14265-44-2
SMP00059	SMPDB	Urea Cycle	27	6	0.231	0.000536697	0.00173253	58-64-0	56-65-5	58-68-4	56-84-8	56-86-0	14265-44-2
SMP00205	SMPDB	Ornithine Transcarbamylase Deficiency (OTC Deficiency)	27	6	0.231	0.000536697	0.00173253	58-64-0	56-65-5	58-68-4	56-84-8	56-86-0	14265-44-2
R-HSA-156588	Reactome	Glucuronidation	31	6	0.231	0.000536697	0.00173253	59-56-3	133-89-1	58-68-4	58-98-0	2616-64-0	63-39-8
WP4039	Wikipathways	Fructose metabolism	20	5	0.278	0.000640581	0.00195067	57-04-5	56-65-5	58-68-4	15978-08-2	58-64-0
R-HSA-112314	Reactome	Neurotransmitter receptors and postsynaptic signal transmission	19	5	0.278	0.000640581	0.00195067	56-86-0	56-65-5	58-64-0	86-01-1	14265-44-2
R-HSA-196757	Reactome	Metabolism of folate and pterines	25	5	0.278	0.000640581	0.00195067	56-86-0	58-64-0	14265-44-2	56-65-5	58-68-4
Vitamin B5 - CoA biosynthesis from pantothenate	EHMN	Vitamin B5 - CoA biosynthesis from pantothenate	21	5	0.278	0.000640581	0.00195067	56-65-5	58-64-0	14265-44-2	85-61-0	60-23-1
PWY-6353	HumanCyc	purine nucleotides degradation	19	5	0.278	0.000640581	0.00195067	14265-44-2	85-32-5	58-68-4	73-40-5	14075-00-4
VALDEG-PWY	HumanCyc	valine degradation	20	5	0.278	0.000640581	0.00195067	56-86-0	58-68-4	71-52-3	85-61-0	99043-16-0
path:hsa00770	KEGG	Pantothenate and CoA biosynthesis - Homo sapiens (human)	28	5	0.278	0.000640581	0.00195067	1053-73-2	81-13-0	85-61-0	56-84-8	66-22-8
WP4131	Wikipathways	Triglyceride metabolism	30	5	0.278	0.000640581	0.00195067	57-04-5	14265-44-2	58-64-0	56-65-5	85-61-0
R-HSA-2161541	Reactome	Abacavir metabolism	23	5	0.278	0.000640581	0.00195067	58-68-4	56-65-5	2616-64-0	58-98-0	58-64-0
WP404	Wikipathways	Nucleotide Metabolism	18	5	0.278	0.000640581	0.00195067	73-24-5	85-32-5	19046-78-7	73-40-5	84-21-9
R-HSA-83936	Reactome	Transport of nucleosides and free purine and pyrimidine bases across the plasma membrane	18	5	0.278	0.000640581	0.00195067	73-24-5	58-96-8	65-46-3	73-40-5	66-22-8
SMP00438	SMPDB	Vindesine Action Pathway	5	3	0.6	0.000663706	0.00195067	56-65-5	58-64-0	14265-44-2
SMP00437	SMPDB	Vincristine Action Pathway	5	3	0.6	0.000663706	0.00195067	56-65-5	58-64-0	14265-44-2
WP1908	Wikipathways	Signal amplification	5	3	0.6	0.000663706	0.00195067	56-65-5	58-64-0	86-01-1
WP2657	Wikipathways	Growth hormone receptor signaling	5	3	0.6	0.000663706	0.00195067	56-65-5	14265-44-2	58-64-0
SMP00435	SMPDB	Docetaxel Action Pathway	5	3	0.6	0.000663706	0.00195067	56-65-5	14265-44-2	58-64-0
SMP00472	SMPDB	Erlotinib Action Pathway	5	3	0.6	0.000663706	0.00195067	56-65-5	14265-44-2	58-64-0
R-HSA-2161517	Reactome	Abacavir transmembrane transport	5	3	0.6	0.000663706	0.00195067	56-65-5	58-64-0	14265-44-2
R-HSA-917977	Reactome	Transferrin endocytosis and recycling	8	3	0.6	0.000663706	0.00195067	56-65-5	58-64-0	14265-44-2
R-HSA-5357801	Reactome	Programmed Cell Death	10	3	0.6	0.000663706	0.00195067	56-65-5	58-64-0	14265-44-2
R-HSA-190372	Reactome	FGFR3c ligand binding and activation	5	3	0.6	0.000663706	0.00195067	56-65-5	58-64-0	58-98-0
R-HSA-190239	Reactome	FGFR3 ligand binding and activation	5	3	0.6	0.000663706	0.00195067	56-65-5	58-64-0	58-98-0
R-HSA-5654687	Reactome	Downstream signaling of activated FGFR1	7	3	0.6	0.000663706	0.00195067	56-65-5	58-64-0	86-01-1
R-HSA-5654708	Reactome	Downstream signaling of activated FGFR3	7	3	0.6	0.000663706	0.00195067	56-65-5	58-64-0	86-01-1
R-HSA-5654716	Reactome	Downstream signaling of activated FGFR4	7	3	0.6	0.000663706	0.00195067	56-65-5	58-64-0	86-01-1
WP1826	Wikipathways	GPVI-mediated activation cascade	8	3	0.6	0.000663706	0.00195067	56-65-5	58-64-0	86-01-1
WP2781	Wikipathways	Signaling by ERBB4	8	3	0.6	0.000663706	0.00195067	56-65-5	58-64-0	86-01-1
R-HSA-5654727	Reactome	Negative regulation of FGFR2 signaling	5	3	0.6	0.000663706	0.00195067	56-65-5	58-64-0	14265-44-2
R-HSA-450294	Reactome	MAP kinase activation	6	3	0.6	0.000663706	0.00195067	56-65-5	58-64-0	14265-44-2
R-HSA-448424	Reactome	Interleukin-17 signaling	6	3	0.6	0.000663706	0.00195067	56-65-5	58-64-0	14265-44-2
WP1872	Wikipathways	Neurotransmitter uptake and metabolism In glial cells	6	3	0.6	0.000663706	0.00195067	56-65-5	58-64-0	14265-44-2
R-HSA-5685942	Reactome	HDR through Homologous Recombination (HRR)	6	3	0.6	0.000663706	0.00195067	56-65-5	58-64-0	14265-44-2
R-HSA-6781827	Reactome	Transcription-Coupled Nucleotide Excision Repair (TC-NER)	6	3	0.6	0.000663706	0.00195067	56-65-5	58-64-0	14265-44-2
R-HSA-416993	Reactome	Trafficking of GluR2-containing AMPA receptors	6	3	0.6	0.000663706	0.00195067	56-65-5	58-64-0	14265-44-2
R-HSA-399719	Reactome	Trafficking of AMPA receptors	6	3	0.6	0.000663706	0.00195067	56-65-5	58-64-0	14265-44-2
PWY-7250	HumanCyc	iron-sulfur cluster biosynthesis	6	3	0.6	0.000663706	0.00195067	56-65-5	58-64-0	14265-44-2
PWY66-421	HumanCyc	homocarnosine biosynthesis	7	3	0.6	0.000663706	0.00195067	56-65-5	58-64-0	14265-44-2
WP1927	Wikipathways	TCR signaling	9	3	0.6	0.000663706	0.00195067	56-65-5	58-64-0	14265-44-2
R-HSA-202403	Reactome	TCR signaling	9	3	0.6	0.000663706	0.00195067	56-65-5	58-64-0	14265-44-2
R-HSA-442729	Reactome	CREB phosphorylation through the activation of CaMKII	5	3	0.6	0.000663706	0.00195067	56-86-0	56-65-5	58-64-0
R-HSA-171007	Reactome	p38MAPK events	5	3	0.6	0.000663706	0.00195067	56-65-5	58-64-0	86-01-1
R-HSA-167044	Reactome	Signalling to RAS	5	3	0.6	0.000663706	0.00195067	56-65-5	58-64-0	86-01-1
R-HSA-170968	Reactome	Frs2-mediated activation	5	3	0.6	0.000663706	0.00195067	56-65-5	58-64-0	86-01-1
R-HSA-169893	Reactome	Prolonged ERK activation events	5	3	0.6	0.000663706	0.00195067	56-65-5	58-64-0	86-01-1
R-HSA-5654706	Reactome	FRS-mediated FGFR3 signaling	5	3	0.6	0.000663706	0.00195067	56-65-5	58-64-0	86-01-1
R-HSA-5654712	Reactome	FRS-mediated FGFR4 signaling	5	3	0.6	0.000663706	0.00195067	56-65-5	58-64-0	86-01-1
R-HSA-5654719	Reactome	SHC-mediated cascade:FGFR4	5	3	0.6	0.000663706	0.00195067	56-65-5	58-64-0	86-01-1
R-HSA-5655291	Reactome	Signaling by FGFR4 in disease	7	3	0.6	0.000663706	0.00195067	56-65-5	58-64-0	86-01-1
R-HSA-186763	Reactome	Downstream signal transduction	7	3	0.6	0.000663706	0.00195067	56-65-5	58-64-0	86-01-1
R-HSA-1236394	Reactome	Signaling by ERBB4	8	3	0.6	0.000663706	0.00195067	56-65-5	58-64-0	86-01-1
R-HSA-114604	Reactome	GPVI-mediated activation cascade	8	3	0.6	0.000663706	0.00195067	56-65-5	58-64-0	86-01-1
R-HSA-5637810	Reactome	Constitutive Signaling by EGFRvIII	9	3	0.6	0.000663706	0.00195067	56-65-5	58-64-0	86-01-1
R-HSA-1236382	Reactome	Constitutive Signaling by Ligand-Responsive EGFR Cancer Variants	9	3	0.6	0.000663706	0.00195067	56-65-5	58-64-0	86-01-1
R-HSA-5637815	Reactome	Signaling by Ligand-Responsive EGFR Variants in Cancer	9	3	0.6	0.000663706	0.00195067	56-65-5	58-64-0	86-01-1
R-HSA-5637812	Reactome	Signaling by EGFRvIII in Cancer	9	3	0.6	0.000663706	0.00195067	56-65-5	58-64-0	86-01-1
R-HSA-1643713	Reactome	Signaling by EGFR in Cancer	9	3	0.6	0.000663706	0.00195067	56-65-5	58-64-0	86-01-1
R-HSA-877300	Reactome	Interferon gamma signaling	5	3	0.6	0.000663706	0.00195067	56-65-5	14265-44-2	58-64-0
R-HSA-392518	Reactome	Signal amplification	5	3	0.6	0.000663706	0.00195067	56-65-5	58-64-0	86-01-1
ras_pathway	PID	Regulation of Ras family activation	5	3	0.6	0.000663706	0.00195067	56-65-5	14265-44-2	86-01-1
R-HSA-204005	Reactome	COPII-mediated vesicle transport	9	3	0.6	0.000663706	0.00195067	56-65-5	14265-44-2	86-01-1
R-HSA-170984	Reactome	ARMS-mediated activation	5	3	0.6	0.000663706	0.00195067	56-65-5	58-64-0	86-01-1
R-HSA-5654693	Reactome	FRS-mediated FGFR1 signaling	5	3	0.6	0.000663706	0.00195067	56-65-5	58-64-0	86-01-1
R-HSA-5654688	Reactome	SHC-mediated cascade:FGFR1	5	3	0.6	0.000663706	0.00195067	56-65-5	58-64-0	86-01-1
R-HSA-5654704	Reactome	SHC-mediated cascade:FGFR3	5	3	0.6	0.000663706	0.00195067	56-65-5	58-64-0	86-01-1
None	INOH	insulin Mam	7	3	0.6	0.000663706	0.00195067	86-01-1	63-39-8	133-89-1
R-HSA-2022870	Reactome	Chondroitin sulfate biosynthesis	5	3	0.6	0.000663706	0.00195067	2616-64-0	58-98-0	1053-73-2
R-HSA-73776	Reactome	RNA Polymerase II Promoter Escape	5	3	0.6	0.000663706	0.00195067	56-65-5	86-01-1	63-39-8
R-HSA-75953	Reactome	RNA Polymerase II Transcription Initiation	5	3	0.6	0.000663706	0.00195067	56-65-5	86-01-1	63-39-8
R-HSA-167161	Reactome	HIV Transcription Initiation	5	3	0.6	0.000663706	0.00195067	56-65-5	86-01-1	63-39-8
R-HSA-167162	Reactome	RNA Polymerase II HIV Promoter Escape	5	3	0.6	0.000663706	0.00195067	56-65-5	86-01-1	63-39-8
R-HSA-1971475	Reactome	A tetrasaccharide linker sequence is required for GAG synthesis	6	3	0.6	0.000663706	0.00195067	2616-64-0	2956-16-3	58-98-0
PWY-5659	HumanCyc	GDP-mannose biosynthesis	8	3	0.6	0.000663706	0.00195067	27251-84-9	86-01-1	3672-15-9
SMP00431	SMPDB	Nicotine Action Pathway	30	6	0.222	0.000666774	0.00195725	58-64-0	56-65-5	58-68-4	58-98-0	2616-64-0	14265-44-2
WP1857	Wikipathways	Metabolism of water-soluble vitamins and cofactors	79	9	0.15	0.000690596	0.00202466	58-64-0	86-01-1	85-61-0	1053-73-2	56-65-5	27025-41-8	58-68-4	14265-44-2	60-23-1
R-HSA-8849175	Reactome	Threonine catabolism	15	4	0.364	0.000754135	0.00219461	56-65-5	58-68-4	600-18-0	85-61-0
WP1910	Wikipathways	Signaling by EGFR	14	4	0.364	0.000754135	0.00219461	56-65-5	58-64-0	86-01-1	14265-44-2
R-HSA-2672351	Reactome	Stimuli-sensing channels	13	4	0.364	0.000754135	0.00219461	56-65-5	58-64-0	71-52-3	14265-44-2
R-HSA-76009	Reactome	Platelet Aggregation (Plug Formation)	14	4	0.364	0.000754135	0.00219461	56-65-5	58-64-0	86-01-1	14265-44-2
R-HSA-442755	Reactome	Activation of NMDA receptor and postsynaptic events	11	4	0.364	0.000754135	0.00219461	56-86-0	56-65-5	58-64-0	86-01-1
PWY-5514	HumanCyc	UDP-<i>N</i>-acetyl-D-galactosamine biosynthesis II	16	4	0.364	0.000754135	0.00219461	56-65-5	58-64-0	85-61-0	63-39-8
Aminosugars metabolism	EHMN	Aminosugars metabolism	43	7	0.184	0.000789126	0.00229079	58-64-0	85-61-0	643-13-0	56-65-5	56-86-0	14265-44-2	63-39-8
WP3556	Wikipathways	Branched-chain amino acid catabolism	46	7	0.184	0.000789126	0.00229079	58-64-0	85-61-0	6236-08-4	56-65-5	58-68-4	71-52-3	14265-44-2
PWY-4041	HumanCyc	&gamma;-glutamyl cycle	29	6	0.214	0.000820026	0.00237757	58-64-0	56-65-5	56-84-8	56-86-0	14265-44-2	98-79-3
R-HSA-5652084	Reactome	Fructose metabolism	21	5	0.263	0.000840626	0.00242244	56-65-5	57-04-5	58-68-4	15978-08-2	58-64-0
R-HSA-2046105	Reactome	Linoleic acid (LA) metabolism	24	5	0.263	0.000840626	0.00242244	58-68-4	56-65-5	14265-44-2	58-64-0	85-61-0
path:hsa00010	KEGG	Glycolysis / Gluconeogenesis - Homo sapiens (human)	31	5	0.263	0.000840626	0.00242244	57-04-5	59-56-3	38168-82-0	138-81-8	79-33-4
None	INOH	Butanoate metabolism	23	5	0.263	0.000840626	0.00242244	56-65-5	541-50-4	58-68-4	3884-47-7	85-61-0
SMP00027	SMPDB	Pantothenate and CoA Biosynthesis	21	5	0.263	0.000840626	0.00242244	56-65-5	58-64-0	85-61-0	81-13-0	60-23-1
R-HSA-196849	Reactome	Metabolism of water-soluble vitamins and cofactors	122	11	0.125	0.000875723	0.0025205	58-64-0	86-01-1	85-61-0	79-33-4	1053-73-2	56-65-5	27025-41-8	58-68-4	56-86-0	14265-44-2	60-23-1
R-HSA-5663205	Reactome	Infectious disease	55	7	0.179	0.00092893	0.00267039	58-64-0	86-01-1	85-61-0	56-65-5	58-68-4	14265-44-2	63-39-8
SMP00009	SMPDB	Ammonia Recycling	29	6	0.207	0.000999126	0.00286869	58-64-0	56-65-5	58-68-4	56-84-8	56-86-0	14265-44-2
SMP00711	SMPDB	Tobramycin Action Pathway	20	5	0.25	0.00108382	0.00299813	56-65-5	86-01-1	85-32-5	58-97-9	63-39-8
SMP00259	SMPDB	Streptomycin Action Pathway	20	5	0.25	0.00108382	0.00299813	56-65-5	86-01-1	85-32-5	58-97-9	63-39-8
SMP00254	SMPDB	Gentamicin Action Pathway	20	5	0.25	0.00108382	0.00299813	56-65-5	86-01-1	85-32-5	58-97-9	63-39-8
SMP00714	SMPDB	Paromomycin Action Pathway	20	5	0.25	0.00108382	0.00299813	56-65-5	86-01-1	85-32-5	58-97-9	63-39-8
SMP00729	SMPDB	Chloramphenicol Action Pathway	20	5	0.25	0.00108382	0.00299813	56-65-5	86-01-1	85-32-5	58-97-9	63-39-8
SMP00256	SMPDB	Neomycin Action Pathway	20	5	0.25	0.00108382	0.00299813	56-65-5	86-01-1	85-32-5	58-97-9	63-39-8
SMP00255	SMPDB	Kanamycin Action Pathway	20	5	0.25	0.00108382	0.00299813	56-65-5	86-01-1	85-32-5	58-97-9	63-39-8
SMP00250	SMPDB	Erythromycin Action Pathway	20	5	0.25	0.00108382	0.00299813	56-65-5	86-01-1	85-32-5	58-97-9	63-39-8
SMP00258	SMPDB	Spectinomycin Action Pathway	20	5	0.25	0.00108382	0.00299813	56-65-5	86-01-1	85-32-5	58-97-9	63-39-8
SMP00294	SMPDB	Tetracycline Action Pathway	20	5	0.25	0.00108382	0.00299813	56-65-5	86-01-1	85-32-5	58-97-9	63-39-8
SMP00293	SMPDB	Oxytetracycline Action Pathway	20	5	0.25	0.00108382	0.00299813	56-65-5	86-01-1	85-32-5	58-97-9	63-39-8
SMP00728	SMPDB	Lincomycin Action Pathway	20	5	0.25	0.00108382	0.00299813	56-65-5	86-01-1	85-32-5	58-97-9	63-39-8
SMP00253	SMPDB	Amikacin Action Pathway	20	5	0.25	0.00108382	0.00299813	56-65-5	86-01-1	85-32-5	58-97-9	63-39-8
SMP00247	SMPDB	Azithromycin Action Pathway	20	5	0.25	0.00108382	0.00299813	56-65-5	86-01-1	85-32-5	58-97-9	63-39-8
SMP00248	SMPDB	Clarithromycin Action Pathway	20	5	0.25	0.00108382	0.00299813	56-65-5	86-01-1	85-32-5	58-97-9	63-39-8
SMP00249	SMPDB	Clindamycin Action Pathway	20	5	0.25	0.00108382	0.00299813	56-65-5	86-01-1	85-32-5	58-97-9	63-39-8
SMP00291	SMPDB	Doxycycline Action Pathway	20	5	0.25	0.00108382	0.00299813	56-65-5	86-01-1	85-32-5	58-97-9	63-39-8
SMP00292	SMPDB	Minocycline Action Pathway	20	5	0.25	0.00108382	0.00299813	56-65-5	86-01-1	85-32-5	58-97-9	63-39-8
SMP00727	SMPDB	Methacycline Action Pathway	20	5	0.25	0.00108382	0.00299813	56-65-5	86-01-1	85-32-5	58-97-9	63-39-8
SMP00257	SMPDB	Netilmicin Action Pathway	20	5	0.25	0.00108382	0.00299813	56-65-5	86-01-1	85-32-5	58-97-9	63-39-8
SMP00252	SMPDB	Telithromycin Action Pathway	20	5	0.25	0.00108382	0.00299813	56-65-5	86-01-1	85-32-5	58-97-9	63-39-8
SMP00712	SMPDB	Tigecycline Action Pathway	20	5	0.25	0.00108382	0.00299813	56-65-5	86-01-1	85-32-5	58-97-9	63-39-8
SMP00731	SMPDB	Josamycin Action Pathway	20	5	0.25	0.00108382	0.00299813	56-65-5	86-01-1	85-32-5	58-97-9	63-39-8
SMP00730	SMPDB	Troleandomycin Action Pathway	20	5	0.25	0.00108382	0.00299813	56-65-5	86-01-1	85-32-5	58-97-9	63-39-8
SMP00251	SMPDB	Roxithromycin Action Pathway	20	5	0.25	0.00108382	0.00299813	56-65-5	86-01-1	85-32-5	58-97-9	63-39-8
SMP00726	SMPDB	Rolitetracycline Action Pathway	20	5	0.25	0.00108382	0.00299813	56-65-5	86-01-1	85-32-5	58-97-9	63-39-8
SMP00295	SMPDB	Lymecycline Action Pathway	20	5	0.25	0.00108382	0.00299813	56-65-5	86-01-1	85-32-5	58-97-9	63-39-8
SMP00262	SMPDB	Clomocycline Action Pathway	20	5	0.25	0.00108382	0.00299813	56-65-5	86-01-1	85-32-5	58-97-9	63-39-8
SMP00713	SMPDB	Arbekacin Action Pathway	20	5	0.25	0.00108382	0.00299813	56-65-5	86-01-1	85-32-5	58-97-9	63-39-8
R-HSA-8979227	Reactome	Triglyceride metabolism	28	5	0.25	0.00108382	0.00299813	56-65-5	57-04-5	14265-44-2	58-64-0	85-61-0
SMP00327	SMPDB	Phenytoin (Antiarrhythmic) Action Pathway	21	5	0.25	0.00108382	0.00299813	56-65-5	14265-44-2	2616-64-0	58-98-0	58-64-0
None	INOH	Methionine Cysteine metabolism	45	7	0.175	0.00108757	0.00299813	85-61-0	56-65-5	58-68-4	600-18-0	56-86-0	14265-44-2	300-84-5
PWY-6138	HumanCyc	CMP-<i>N</i>-acetylneuraminate biosynthesis I (eukaryotes)	15	4	0.333	0.00109496	0.00299813	56-65-5	58-64-0	58-98-0	14265-44-2
WP4236	Wikipathways	Disorders of the Krebs cycle	14	4	0.333	0.00109496	0.00299813	56-65-5	516-05-2	58-64-0	86-01-1
WP2759	Wikipathways	Fc epsilon receptor (FCERI) signaling	17	4	0.333	0.00109496	0.00299813	56-65-5	58-64-0	86-01-1	14265-44-2
R-HSA-75109	Reactome	Triglyceride biosynthesis	18	4	0.333	0.00109496	0.00299813	56-65-5	58-64-0	14265-44-2	85-61-0
R-HSA-5693532	Reactome	DNA Double-Strand Break Repair	14	4	0.333	0.00109496	0.00299813	56-65-5	14265-44-2	58-64-0	85-61-0
R-HSA-5621481	Reactome	C-type lectin receptors (CLRs)	18	4	0.333	0.00109496	0.00299813	56-65-5	58-64-0	86-01-1	85-61-0
PWY0-1296	HumanCyc	purine ribonucleosides degradation to ribose-1-phosphate	15	4	0.333	0.00109496	0.00299813	73-24-5	14265-44-2	73-40-5	14075-00-4
path:hsa00561	KEGG	Glycerolipid metabolism - Homo sapiens (human)	36	4	0.333	0.00109496	0.00299813	57-04-5	59-56-3	96-26-4	133-89-1
Androgen and estrogen biosynthesis and metabolism	EHMN	Androgen and estrogen biosynthesis and metabolism	62	8	0.154	0.00116299	0.00318073	58-64-0	71-52-3	1053-73-2	56-65-5	58-68-4	58-98-0	14265-44-2	2616-64-0
R-HSA-72766	Reactome	Translation	78	6	0.2	0.00120687	0.00329693	58-64-0	86-01-1	56-65-5	56-84-8	56-86-0	14265-44-2
WP2776	Wikipathways	Visual phototransduction	57	7	0.171	0.00126677	0.00331657	58-64-0	86-01-1	85-61-0	56-65-5	58-68-4	85-32-5	14265-44-2
R-HSA-2262752	Reactome	Cellular responses to stress	48	7	0.171	0.00126677	0.00331657	58-64-0	86-01-1	85-61-0	56-65-5	27025-41-8	85-32-5	14265-44-2
SMP00434	SMPDB	Paclitaxel Action Pathway	6	3	0.5	0.00128705	0.00331657	56-65-5	58-64-0	14265-44-2
SMP00439	SMPDB	Vinorelbine Action Pathway	6	3	0.5	0.00128705	0.00331657	56-65-5	58-64-0	14265-44-2
SMP00436	SMPDB	Vinblastine Action Pathway	6	3	0.5	0.00128705	0.00331657	56-65-5	14265-44-2	58-64-0
R-HSA-5654696	Reactome	Downstream signaling of activated FGFR2	8	3	0.5	0.00128705	0.00331657	56-65-5	58-64-0	86-01-1
R-HSA-5654700	Reactome	FRS-mediated FGFR2 signaling	6	3	0.5	0.00128705	0.00331657	56-65-5	58-64-0	86-01-1
R-HSA-5654699	Reactome	SHC-mediated cascade:FGFR2	6	3	0.5	0.00128705	0.00331657	56-65-5	58-64-0	86-01-1
WP3316	Wikipathways	Hedgehog ,off, state	6	3	0.5	0.00128705	0.00331657	56-65-5	58-64-0	86-01-1
WP4458	Wikipathways	Signaling by Erythropoietin	9	3	0.5	0.00128705	0.00331657	56-65-5	58-64-0	86-01-1
NADPHOS-DEPHOS-PWY-1	HumanCyc	NAD phosphorylation and dephosphorylation	7	3	0.5	0.00128705	0.00331657	56-65-5	58-64-0	58-68-4
R-HSA-5678895	Reactome	Defective CFTR causes cystic fibrosis	6	3	0.5	0.00128705	0.00331657	56-65-5	58-64-0	14265-44-2
R-HSA-1369007	Reactome	Mitochondrial ABC transporters	6	3	0.5	0.00128705	0.00331657	56-65-5	58-64-0	14265-44-2
R-HSA-2173793	Reactome	Transcriptional activity of SMAD2/SMAD3:SMAD4 heterotrimer	6	3	0.5	0.00128705	0.00331657	56-65-5	58-64-0	14265-44-2
WP2755	Wikipathways	Transcriptional activity of SMAD2-SMAD3-SMAD4 heterotrimer	6	3	0.5	0.00128705	0.00331657	56-65-5	58-64-0	14265-44-2
R-HSA-3371453	Reactome	Regulation of HSF1-mediated heat shock response	7	3	0.5	0.00128705	0.00331657	56-65-5	58-64-0	14265-44-2
PWY66-420	HumanCyc	carnosine biosynthesis	7	3	0.5	0.00128705	0.00331657	56-65-5	58-64-0	14265-44-2
R-HSA-4419969	Reactome	Depolymerisation of the Nuclear Lamina	7	3	0.5	0.00128705	0.00331657	56-65-5	58-64-0	14265-44-2
R-HSA-2980766	Reactome	Nuclear Envelope Breakdown	7	3	0.5	0.00128705	0.00331657	56-65-5	58-64-0	14265-44-2
R-HSA-975871	Reactome	MyD88 cascade initiated on plasma membrane	9	3	0.5	0.00128705	0.00331657	56-65-5	58-64-0	14265-44-2
R-HSA-168142	Reactome	Toll Like Receptor 10 (TLR10) Cascade	9	3	0.5	0.00128705	0.00331657	56-65-5	58-64-0	14265-44-2
R-HSA-168176	Reactome	Toll Like Receptor 5 (TLR5) Cascade	9	3	0.5	0.00128705	0.00331657	56-65-5	58-64-0	14265-44-2
R-HSA-937061	Reactome	TRIF(TICAM1)-mediated TLR4 signaling	10	3	0.5	0.00128705	0.00331657	56-65-5	58-64-0	14265-44-2
R-HSA-166166	Reactome	MyD88-independent TLR4 cascade	10	3	0.5	0.00128705	0.00331657	56-65-5	58-64-0	14265-44-2
R-HSA-168164	Reactome	Toll Like Receptor 3 (TLR3) Cascade	10	3	0.5	0.00128705	0.00331657	56-65-5	58-64-0	14265-44-2
PWY-6352	HumanCyc	3-phosphoinositide biosynthesis	11	3	0.5	0.00128705	0.00331657	56-65-5	58-64-0	14265-44-2
R-HSA-166058	Reactome	MyD88:Mal cascade initiated on plasma membrane	15	3	0.5	0.00128705	0.00331657	56-65-5	58-64-0	14265-44-2
R-HSA-168179	Reactome	Toll Like Receptor TLR1:TLR2 Cascade	15	3	0.5	0.00128705	0.00331657	56-65-5	58-64-0	14265-44-2
R-HSA-168188	Reactome	Toll Like Receptor TLR6:TLR2 Cascade	15	3	0.5	0.00128705	0.00331657	56-65-5	58-64-0	14265-44-2
R-HSA-181438	Reactome	Toll Like Receptor 2 (TLR2) Cascade	15	3	0.5	0.00128705	0.00331657	56-65-5	58-64-0	14265-44-2
R-HSA-166016	Reactome	Toll Like Receptor 4 (TLR4) Cascade	15	3	0.5	0.00128705	0.00331657	56-65-5	58-64-0	14265-44-2
R-HSA-5610787	Reactome	Hedgehog ,off, state	6	3	0.5	0.00128705	0.00331657	56-65-5	58-64-0	86-01-1
R-HSA-187687	Reactome	Signalling to ERKs	6	3	0.5	0.00128705	0.00331657	56-65-5	58-64-0	86-01-1
avb3_opn_pathway	PID	Osteopontin-mediated events	6	3	0.5	0.00128705	0.00331657	56-65-5	58-64-0	86-01-1
R-HSA-4086400	Reactome	PCP/CE pathway	7	3	0.5	0.00128705	0.00331657	56-65-5	58-64-0	86-01-1
R-HSA-1250196	Reactome	SHC1 events in ERBB2 signaling	8	3	0.5	0.00128705	0.00331657	56-65-5	58-64-0	86-01-1
R-HSA-372708	Reactome	p130Cas linkage to MAPK signaling for integrins	8	3	0.5	0.00128705	0.00331657	56-65-5	58-64-0	86-01-1
R-HSA-6802949	Reactome	Signaling by RAS mutants	8	3	0.5	0.00128705	0.00331657	56-65-5	58-64-0	86-01-1
R-HSA-6802946	Reactome	Signaling by moderate kinase activity BRAF mutants	8	3	0.5	0.00128705	0.00331657	56-65-5	58-64-0	86-01-1
R-HSA-6802952	Reactome	Signaling by BRAF and RAF fusions	8	3	0.5	0.00128705	0.00331657	56-65-5	58-64-0	86-01-1
R-HSA-5674135	Reactome	MAP2K and MAPK activation	8	3	0.5	0.00128705	0.00331657	56-65-5	58-64-0	86-01-1
PWY-6	HumanCyc	GDP-L-fucose biosynthesis II (from L-fucose)	8	3	0.5	0.00128705	0.00331657	56-65-5	58-64-0	86-01-1
R-HSA-373752	Reactome	Netrin-1 signaling	8	3	0.5	0.00128705	0.00331657	56-65-5	58-64-0	86-01-1
R-HSA-1834941	Reactome	STING mediated induction of host immune responses	8	3	0.5	0.00128705	0.00331657	56-65-5	58-64-0	86-01-1
R-HSA-1632852	Reactome	Macroautophagy	10	3	0.5	0.00128705	0.00331657	56-65-5	58-64-0	86-01-1
R-HSA-5617833	Reactome	Cilium Assembly	6	3	0.5	0.00128705	0.00331657	14265-44-2	86-01-1	85-61-0
WP1861	Wikipathways	mRNA Capping	6	3	0.5	0.00128705	0.00331657	14265-44-2	86-01-1	85-32-5
WP3498	Wikipathways	Assembly of the primary cilium	6	3	0.5	0.00128705	0.00331657	14265-44-2	86-01-1	85-61-0
WP4124	Wikipathways	Cilium Assembly	6	3	0.5	0.00128705	0.00331657	14265-44-2	86-01-1	85-61-0
R-HSA-72086	Reactome	mRNA Capping	7	3	0.5	0.00128705	0.00331657	14265-44-2	86-01-1	85-32-5
WP4141	Wikipathways	PI3K-AKT-mTOR - VitD3 Signalling	8	3	0.5	0.00128705	0.00331657	56-65-5	56-73-5	84-21-9
R-HSA-163754	Reactome	Insulin effects increased synthesis of Xylulose-5-Phosphate	8	3	0.5	0.00128705	0.00331657	4212-65-1	4151-19-3	3615-55-2	643-13-0
WP2788	Wikipathways	Sphingolipid metabolism	67	8	0.151	0.00132262	0.00340453	58-64-0	2956-16-3	85-61-0	133-89-1	56-65-5	58-68-4	58-98-0	14265-44-2
SMP00290	SMPDB	Demeclocycline Action Pathway	21	5	0.238	0.00137558	0.00343603	56-65-5	86-01-1	85-32-5	58-97-9	63-39-8
Histidine metabolism	EHMN	Histidine metabolism	45	7	0.167	0.00146832	0.00343603	58-64-0	85-61-0	56-65-5	58-68-4	56-86-0	14265-44-2	51-45-6
None	INOH	Folate metabolism	46	7	0.167	0.00146832	0.00343603	58-64-0	86-01-1	56-65-5	58-68-4	85-32-5	56-86-0	14265-44-2
SMP00650	SMPDB	Doxorubicin Metabolism Pathway	14	4	0.308	0.001531	0.00343603	56-65-5	14265-44-2	58-68-4	58-64-0
R-HSA-204174	Reactome	Regulation of pyruvate dehydrogenase (PDH) complex	14	4	0.308	0.001531	0.00343603	56-65-5	14265-44-2	58-64-0	58-68-4
WP4129	Wikipathways	Plasma lipoprotein assembly, remodeling, and clearance	21	4	0.308	0.001531	0.00343603	56-65-5	58-64-0	14265-44-2	85-61-0
WP2735	Wikipathways	RAF-MAP kinase cascade	17	4	0.308	0.001531	0.00343603	56-65-5	58-64-0	86-01-1	14265-44-2
R-HSA-5683826	Reactome	Surfactant metabolism	14	4	0.308	0.001531	0.00343603	56-65-5	58-64-0	14265-44-2	85-61-0
PWY-2161	HumanCyc	folate polyglutamylation	13	4	0.308	0.001531	0.00343603	56-86-0	56-65-5	58-64-0	14265-44-2
R-HSA-114608	Reactome	Platelet degranulation	15	4	0.308	0.001531	0.00343603	56-65-5	58-64-0	86-01-1	14265-44-2
R-HSA-2408557	Reactome	Selenocysteine synthesis	20	4	0.308	0.001531	0.00343603	56-65-5	58-64-0	86-01-1	14265-44-2
rhodopsin_pathway	PID	Visual signal transduction: Rods	13	4	0.308	0.001531	0.00343603	56-65-5	58-64-0	86-01-1	14265-44-2
PWY-6124	HumanCyc	inosine-5,-phosphate biosynthesis	16	4	0.308	0.001531	0.00343603	56-65-5	14265-44-2	58-64-0	56-84-8
R-HSA-983169	Reactome	Class I MHC mediated antigen processing & presentation	24	4	0.308	0.001531	0.00343603	56-65-5	14265-44-2	86-01-1	58-64-0
R-HSA-428643	Reactome	Organic anion transporters	15	4	0.308	0.001531	0.00343603	56-86-0	14265-44-2	97-67-6	79-33-4
WP3577	Wikipathways	Class I MHC mediated antigen processing & presentation	24	4	0.308	0.001531	0.00343603	56-65-5	58-64-0	86-01-1	14265-44-2
WP2747	Wikipathways	PI Metabolism	29	4	0.308	0.001531	0.00343603	56-65-5	58-64-0	86-01-1	14265-44-2
R-HSA-2408550	Reactome	Metabolism of ingested H2SeO4 and H2SeO3 into H2Se	18	4	0.308	0.001531	0.00343603	56-65-5	27025-41-8	58-64-0	1053-73-2
R-HSA-77111	Reactome	Synthesis of Ketone Bodies	14	4	0.308	0.001531	0.00343603	56-65-5	541-50-4	58-68-4	85-61-0
WP3573	Wikipathways	Histidine, lysine, phenylalanine, tyrosine, proline and tryptophan catabolism	91	9	0.134	0.00156064	0.00343603	496-92-4	58-64-0	86-01-1	85-61-0	56-65-5	541-50-4	58-68-4	14265-44-2	51-45-6
R-HSA-428157	Reactome	Sphingolipid metabolism	68	8	0.145	0.00169412	0.00343603	58-64-0	2956-16-3	85-61-0	133-89-1	56-65-5	58-68-4	58-98-0	14265-44-2
Vitamin B3 (nicotinate and nicotinamide) metabolism	EHMN	Vitamin B3 (nicotinate and nicotinamide) metabolism	36	6	0.188	0.00172009	0.00343603	58-64-0	20762-30-5	56-65-5	58-68-4	56-86-0	14265-44-2
path:hsa00052	KEGG	Galactose metabolism - Homo sapiens (human)	46	6	0.188	0.00172009	0.00343603	57-04-5	59-56-3	2956-16-3	2255-14-3	643-13-0	133-89-1
path:hsa04742	KEGG	Taste transduction - Homo sapiens (human)	33	6	0.188	0.00172009	0.00343603	58-64-0	77-92-9	56-65-5	85-32-5	97-67-6	56-86-0
R-HSA-70921	Reactome	Histidine catabolism	23	5	0.227	0.00172147	0.00343603	56-86-0	56-65-5	14265-44-2	51-45-6	58-64-0
WP1784	Wikipathways	Apoptotic execution phase	2	2	1	0.00172165	0.00343603	56-65-5	58-64-0
WP1898	Wikipathways	Regulation of DNA replication	2	2	1	0.00172165	0.00343603	56-65-5	58-64-0
WP1909	Wikipathways	Signal regulatory protein family interactions	2	2	1	0.00172165	0.00343603	56-65-5	58-64-0
WP1939	Wikipathways	Unfolded Protein Response (UPR)	2	2	1	0.00172165	0.00343603	56-65-5	58-64-0
WP1840	Wikipathways	Interleukin-3, Interleukin-5 and GM-CSF signaling	2	2	1	0.00172165	0.00343603	56-65-5	58-64-0
WP1842	Wikipathways	Kinesins	2	2	1	0.00172165	0.00343603	56-65-5	58-64-0
WP1867	Wikipathways	Nephrin family interactions	2	2	1	0.00172165	0.00343603	56-65-5	58-64-0
WP1820	Wikipathways	Gap junction trafficking and regulation	2	2	1	0.00172165	0.00343603	56-65-5	58-64-0
WP2714	Wikipathways	Signaling by Hippo	2	2	1	0.00172165	0.00343603	56-65-5	58-64-0
WP2731	Wikipathways	Meiotic synapsis	2	2	1	0.00172165	0.00343603	56-65-5	58-64-0
WP2732	Wikipathways	Interleukin-2 family signaling	2	2	1	0.00172165	0.00343603	56-65-5	58-64-0
WP2760	Wikipathways	Signaling by BMP	2	2	1	0.00172165	0.00343603	56-65-5	58-64-0
WP2765	Wikipathways	Mitotic Telophase-Cytokinesis	2	2	1	0.00172165	0.00343603	56-65-5	58-64-0
WP2673	Wikipathways	Interleukin-7 signaling	2	2	1	0.00172165	0.00343603	56-65-5	58-64-0
WP2675	Wikipathways	Signaling by NODAL	2	2	1	0.00172165	0.00343603	56-65-5	58-64-0
WP2773	Wikipathways	Degradation of beta-catenin by the destruction complex	2	2	1	0.00172165	0.00343603	56-65-5	58-64-0
WP2791	Wikipathways	Signaling by Activin	2	2	1	0.00172165	0.00343603	56-65-5	58-64-0
WP2801	Wikipathways	MyD88 cascade initiated on plasma membrane	2	2	1	0.00172165	0.00343603	56-65-5	58-64-0
WP2804	Wikipathways	Hair Follicle Development- Induction (Part 1 of 3)	2	2	1	0.00172165	0.00343603	56-65-5	58-64-0
WP3308	Wikipathways	Oncogene Induced Senescence	2	2	1	0.00172165	0.00343603	56-65-5	58-64-0
WP3313	Wikipathways	Hedgehog ,on, state	2	2	1	0.00172165	0.00343603	56-65-5	58-64-0
WP3317	Wikipathways	Caspase activation via Dependence Receptors in the absence of ligand	2	2	1	0.00172165	0.00343603	56-65-5	58-64-0
WP3374	Wikipathways	Signaling by Leptin	2	2	1	0.00172165	0.00343603	56-65-5	58-64-0
WP3513	Wikipathways	Regulation of beta-cell development	2	2	1	0.00172165	0.00343603	56-65-5	58-64-0
WP3545	Wikipathways	NIK---noncanonical NF-kB signaling	2	2	1	0.00172165	0.00343603	56-65-5	58-64-0
WP3549	Wikipathways	Mitophagy	2	2	1	0.00172165	0.00343603	56-65-5	58-64-0
WP3656	Wikipathways	Interleukin-1 Induced Activation of NF-kappa-B	2	2	1	0.00172165	0.00343603	56-65-5	58-64-0
WP3798	Wikipathways	Regulation of TP53 Activity through Association with Co-factors	2	2	1	0.00172165	0.00343603	56-65-5	58-64-0
WP3804	Wikipathways	TP53 Regulates Transcription of Cell Cycle Genes	2	2	1	0.00172165	0.00343603	56-65-5	58-64-0
WP3808	Wikipathways	TP53 Regulates Transcription of DNA Repair Genes	2	2	1	0.00172165	0.00343603	56-65-5	58-64-0
WP3817	Wikipathways	Interleukin-20 family signaling	2	2	1	0.00172165	0.00343603	56-65-5	58-64-0
WP4052	Wikipathways	Interleukin-12 family signaling	2	2	1	0.00172165	0.00343603	56-65-5	58-64-0
WP4063	Wikipathways	Interleukin-10 signaling	2	2	1	0.00172165	0.00343603	56-65-5	58-64-0
WP4066	Wikipathways	Interleukin-4 and Interleukin-13 signaling	2	2	1	0.00172165	0.00343603	56-65-5	58-64-0
WP4083	Wikipathways	Reelin signalling pathway	2	2	1	0.00172165	0.00343603	56-65-5	58-64-0
WP4095	Wikipathways	RET signaling	2	2	1	0.00172165	0.00343603	56-65-5	58-64-0
WP4110	Wikipathways	Post-translational protein phosphorylation	2	2	1	0.00172165	0.00343603	56-65-5	58-64-0
WP4122	Wikipathways	Interleukin-6 family signaling	2	2	1	0.00172165	0.00343603	56-65-5	58-64-0
WP4404	Wikipathways	Interleukin-15 signaling	2	2	1	0.00172165	0.00343603	56-65-5	58-64-0
WP4409	Wikipathways	Interleukin-9 signaling	2	2	1	0.00172165	0.00343603	56-65-5	58-64-0
WP4413	Wikipathways	Transcriptional Regulation by E2F6	2	2	1	0.00172165	0.00343603	56-65-5	58-64-0
WP2709	Wikipathways	Trafficking and processing of endosomal TLR	3	2	1	0.00172165	0.00343603	56-65-5	58-64-0
WP2752	Wikipathways	MyD88-independent TLR4 cascade	3	2	1	0.00172165	0.00343603	56-65-5	58-64-0
WP2768	Wikipathways	MyD88 dependent cascade initiated on endosome	3	2	1	0.00172165	0.00343603	56-65-5	58-64-0
WP3352	Wikipathways	Toll Like Receptor 3 (TLR3) Cascade	3	2	1	0.00172165	0.00343603	56-65-5	58-64-0
R-HSA-2730905	Reactome	Role of LAT2/NTAL/LAB on calcium mobilization	5	2	1	0.00172165	0.00343603	56-65-5	58-64-0
WP3383	Wikipathways	Regulated Necrosis	5	2	1	0.00172165	0.00343603	56-65-5	58-64-0
R-HSA-4608870	Reactome	Asymmetric localization of PCP proteins	2	2	1	0.00172165	0.00343603	56-65-5	58-64-0
R-HSA-5693616	Reactome	Presynaptic phase of homologous DNA pairing and strand exchange	2	2	1	0.00172165	0.00343603	56-65-5	58-64-0
R-HSA-5693579	Reactome	Homologous DNA Pairing and Strand Exchange	2	2	1	0.00172165	0.00343603	56-65-5	58-64-0
R-HSA-5685938	Reactome	HDR through Single Strand Annealing (SSA)	2	2	1	0.00172165	0.00343603	56-65-5	58-64-0
R-HSA-2465910	Reactome	MASTL Facilitates Mitotic Progression	2	2	1	0.00172165	0.00343603	56-65-5	58-64-0
R-HSA-2173796	Reactome	SMAD2/SMAD3:SMAD4 heterotrimer regulates transcription	2	2	1	0.00172165	0.00343603	56-65-5	58-64-0
R-HSA-6803207	Reactome	TP53 Regulates Transcription of Caspase Activators and Caspases	2	2	1	0.00172165	0.00343603	56-65-5	58-64-0
R-HSA-6804115	Reactome	TP53 regulates transcription of additional cell cycle genes whose exact role in the p53 pathway remain uncertain	2	2	1	0.00172165	0.00343603	56-65-5	58-64-0
R-HSA-6791312	Reactome	TP53 Regulates Transcription of Cell Cycle Genes	2	2	1	0.00172165	0.00343603	56-65-5	58-64-0
R-HSA-6796648	Reactome	TP53 Regulates Transcription of DNA Repair Genes	2	2	1	0.00172165	0.00343603	56-65-5	58-64-0
R-HSA-6804759	Reactome	Regulation of TP53 Activity through Association with Co-factors	2	2	1	0.00172165	0.00343603	56-65-5	58-64-0
R-HSA-8939243	Reactome	RUNX1 interacts with co-factors whose precise effect on RUNX1 targets is not known	2	2	1	0.00172165	0.00343603	56-65-5	58-64-0
R-HSA-8941332	Reactome	RUNX2 regulates genes involved in cell migration	2	2	1	0.00172165	0.00343603	56-65-5	58-64-0
R-HSA-8941858	Reactome	Regulation of RUNX3 expression and activity	2	2	1	0.00172165	0.00343603	56-65-5	58-64-0
R-HSA-8953750	Reactome	Transcriptional Regulation by E2F6	2	2	1	0.00172165	0.00343603	56-65-5	58-64-0
R-HSA-5357905	Reactome	Regulation of TNFR1 signaling	2	2	1	0.00172165	0.00343603	56-65-5	58-64-0
R-HSA-205043	Reactome	NRIF signals cell death from the nucleus	2	2	1	0.00172165	0.00343603	56-65-5	58-64-0
R-HSA-209543	Reactome	p75NTR recruits signalling complexes	2	2	1	0.00172165	0.00343603	56-65-5	58-64-0
R-HSA-209560	Reactome	NF-kB is activated and signals survival	2	2	1	0.00172165	0.00343603	56-65-5	58-64-0
R-HSA-193639	Reactome	p75NTR signals via NF-kB	2	2	1	0.00172165	0.00343603	56-65-5	58-64-0
R-HSA-6783310	Reactome	Fanconi Anemia Pathway	2	2	1	0.00172165	0.00343603	56-65-5	58-64-0
R-HSA-418889	Reactome	Ligand-independent caspase activation via DCC	2	2	1	0.00172165	0.00343603	56-65-5	58-64-0
R-HSA-111458	Reactome	Formation of apoptosome	2	2	1	0.00172165	0.00343603	56-65-5	58-64-0
R-HSA-111459	Reactome	Activation of caspases through apoptosome-mediated cleavage	2	2	1	0.00172165	0.00343603	56-65-5	58-64-0
R-HSA-111461	Reactome	Cytochrome c-mediated apoptotic response	2	2	1	0.00172165	0.00343603	56-65-5	58-64-0
R-HSA-111471	Reactome	Apoptotic factor-mediated response	2	2	1	0.00172165	0.00343603	56-65-5	58-64-0
R-HSA-211736	Reactome	Stimulation of the cell death response by PAK-2p34	2	2	1	0.00172165	0.00343603	56-65-5	58-64-0
R-HSA-975144	Reactome	IRAK1 recruits IKK complex upon TLR7/8 or 9 stimulation	2	2	1	0.00172165	0.00343603	56-65-5	58-64-0
R-HSA-975163	Reactome	IRAK2 mediated activation of TAK1 complex upon TLR7/8 or 9 stimulation	2	2	1	0.00172165	0.00343603	56-65-5	58-64-0
R-HSA-5684264	Reactome	MAP3K8 (TPL2)-dependent MAPK1/3 activation	2	2	1	0.00172165	0.00343603	56-65-5	58-64-0
R-HSA-199920	Reactome	CREB phosphorylation	2	2	1	0.00172165	0.00343603	56-65-5	58-64-0
R-HSA-450341	Reactome	Activation of the AP-1 family of transcription factors	2	2	1	0.00172165	0.00343603	56-65-5	58-64-0
R-HSA-444257	Reactome	RSK activation	2	2	1	0.00172165	0.00343603	56-65-5	58-64-0
R-HSA-1358803	Reactome	Downregulation of ERBB2:ERBB3 signaling	2	2	1	0.00172165	0.00343603	56-65-5	58-64-0
R-HSA-3301854	Reactome	Nuclear Pore Complex (NPC) Disassembly	2	2	1	0.00172165	0.00343603	56-65-5	58-64-0
R-HSA-8853336	Reactome	Signaling by plasma membrane FGFR1 fusions	2	2	1	0.00172165	0.00343603	56-65-5	58-64-0
R-HSA-1059683	Reactome	Interleukin-6 signaling	2	2	1	0.00172165	0.00343603	56-65-5	58-64-0
R-HSA-8847993	Reactome	ERBB2 Activates PTK6 Signaling	2	2	1	0.00172165	0.00343603	56-65-5	58-64-0
R-HSA-1606341	Reactome	IRF3 mediated activation of type 1 IFN	2	2	1	0.00172165	0.00343603	56-65-5	58-64-0
R-HSA-5610785	Reactome	GLI3 is processed to GLI3R by the proteasome	2	2	1	0.00172165	0.00343603	56-65-5	58-64-0
R-HSA-5610783	Reactome	Degradation of GLI2 by the proteasome	2	2	1	0.00172165	0.00343603	56-65-5	58-64-0
R-HSA-5610780	Reactome	Degradation of GLI1 by the proteasome	2	2	1	0.00172165	0.00343603	56-65-5	58-64-0
R-HSA-5635838	Reactome	Activation of SMO	2	2	1	0.00172165	0.00343603	56-65-5	58-64-0
R-HSA-5632684	Reactome	Hedgehog ,on, state	2	2	1	0.00172165	0.00343603	56-65-5	58-64-0
R-HSA-6783783	Reactome	Interleukin-10 signaling	2	2	1	0.00172165	0.00343603	56-65-5	58-64-0
R-HSA-74713	Reactome	IRS activation	2	2	1	0.00172165	0.00343603	56-65-5	58-64-0
R-HSA-156711	Reactome	Polo-like kinase mediated events	2	2	1	0.00172165	0.00343603	56-65-5	58-64-0
R-HSA-3769402	Reactome	Deactivation of the beta-catenin transactivating complex	2	2	1	0.00172165	0.00343603	56-65-5	58-64-0
R-HSA-418886	Reactome	Netrin mediated repulsion signals	2	2	1	0.00172165	0.00343603	56-65-5	58-64-0
R-HSA-9028731	Reactome	Activated NTRK2 signals through FRS2 and FRS3	2	2	1	0.00172165	0.00343603	56-65-5	58-64-0
R-HSA-9020558	Reactome	Interleukin-2 signaling	2	2	1	0.00172165	0.00343603	56-65-5	58-64-0
R-HSA-9020591	Reactome	Interleukin-12 signaling	2	2	1	0.00172165	0.00343603	56-65-5	58-64-0
R-HSA-937042	Reactome	IRAK2 mediated activation of TAK1 complex	2	2	1	0.00172165	0.00343603	56-65-5	58-64-0
R-HSA-937039	Reactome	IRAK1 recruits IKK complex	2	2	1	0.00172165	0.00343603	56-65-5	58-64-0
R-HSA-2122947	Reactome	NOTCH1 Intracellular Domain Regulates Transcription	2	2	1	0.00172165	0.00343603	56-65-5	58-64-0
R-HSA-8875360	Reactome	InlB-mediated entry of Listeria monocytogenes into host cell	2	2	1	0.00172165	0.00343603	56-65-5	58-64-0
R-HSA-75035	Reactome	Chk1/Chk2(Cds1) mediated inactivation of Cyclin B:Cdk1 complex	2	2	1	0.00172165	0.00343603	56-65-5	58-64-0
R-HSA-918233	Reactome	TRAF3-dependent IRF activation pathway	2	2	1	0.00172165	0.00343603	56-65-5	58-64-0
R-HSA-1912408	Reactome	Pre-NOTCH Transcription and Translation	2	2	1	0.00172165	0.00343603	56-65-5	58-64-0
R-HSA-1181150	Reactome	Signaling by NODAL	2	2	1	0.00172165	0.00343603	56-65-5	58-64-0
R-HSA-9020933	Reactome	Interleukin-23 signaling	2	2	1	0.00172165	0.00343603	56-65-5	58-64-0
R-HSA-198323	Reactome	AKT phosphorylates targets in the cytosol	2	2	1	0.00172165	0.00343603	56-65-5	58-64-0
R-HSA-2559585	Reactome	Oncogene Induced Senescence	2	2	1	0.00172165	0.00343603	56-65-5	58-64-0
R-HSA-5607761	Reactome	Dectin-1 mediated noncanonical NF-kB signaling	2	2	1	0.00172165	0.00343603	56-65-5	58-64-0
R-HSA-349425	Reactome	Autodegradation of the E3 ubiquitin ligase COP1	2	2	1	0.00172165	0.00343603	56-65-5	58-64-0
R-HSA-69541	Reactome	Stabilization of p53	2	2	1	0.00172165	0.00343603	56-65-5	58-64-0
R-HSA-69563	Reactome	p53-Dependent G1 DNA Damage Response	2	2	1	0.00172165	0.00343603	56-65-5	58-64-0
R-HSA-69580	Reactome	p53-Dependent G1/S DNA damage checkpoint	2	2	1	0.00172165	0.00343603	56-65-5	58-64-0
R-HSA-69601	Reactome	Ubiquitin Mediated Degradation of Phosphorylated Cdc25A	2	2	1	0.00172165	0.00343603	56-65-5	58-64-0
R-HSA-69610	Reactome	p53-Independent DNA Damage Response	2	2	1	0.00172165	0.00343603	56-65-5	58-64-0
R-HSA-69613	Reactome	p53-Independent G1/S DNA damage checkpoint	2	2	1	0.00172165	0.00343603	56-65-5	58-64-0
R-HSA-69615	Reactome	G1/S DNA Damage Checkpoints	2	2	1	0.00172165	0.00343603	56-65-5	58-64-0
R-HSA-69478	Reactome	G2/M DNA replication checkpoint	2	2	1	0.00172165	0.00343603	56-65-5	58-64-0
R-HSA-176187	Reactome	Activation of ATR in response to replication stress	2	2	1	0.00172165	0.00343603	56-65-5	58-64-0
R-HSA-1538133	Reactome	G0 and Early G1	2	2	1	0.00172165	0.00343603	56-65-5	58-64-0
R-HSA-187577	Reactome	SCF(Skp2)-mediated degradation of p27/p21	2	2	1	0.00172165	0.00343603	56-65-5	58-64-0
R-HSA-69200	Reactome	Phosphorylation of proteins involved in G1/S transition by active Cyclin E:Cdk2 complexes	2	2	1	0.00172165	0.00343603	56-65-5	58-64-0
R-HSA-68949	Reactome	Orc1 removal from chromatin	2	2	1	0.00172165	0.00343603	56-65-5	58-64-0
R-HSA-69017	Reactome	CDK-mediated phosphorylation and removal of Cdc6	2	2	1	0.00172165	0.00343603	56-65-5	58-64-0
R-HSA-69052	Reactome	Switching of origins to a post-replicative state	2	2	1	0.00172165	0.00343603	56-65-5	58-64-0
R-HSA-69091	Reactome	Polymerase switching	2	2	1	0.00172165	0.00343603	56-65-5	58-64-0
R-HSA-69109	Reactome	Leading Strand Synthesis	2	2	1	0.00172165	0.00343603	56-65-5	58-64-0
R-HSA-69229	Reactome	Ubiquitin-dependent degradation of Cyclin D1	2	2	1	0.00172165	0.00343603	56-65-5	58-64-0
R-HSA-75815	Reactome	Ubiquitin-dependent degradation of Cyclin D	2	2	1	0.00172165	0.00343603	56-65-5	58-64-0
R-HSA-68911	Reactome	G2 Phase	2	2	1	0.00172165	0.00343603	56-65-5	58-64-0
R-HSA-170145	Reactome	Phosphorylation of proteins involved in the G2/M transition by Cyclin A:Cdc2 complexes	2	2	1	0.00172165	0.00343603	56-65-5	58-64-0
R-HSA-380259	Reactome	Loss of Nlp from mitotic centrosomes	2	2	1	0.00172165	0.00343603	56-65-5	58-64-0
R-HSA-380284	Reactome	Loss of proteins required for interphase microtubule organization from the centrosome	2	2	1	0.00172165	0.00343603	56-65-5	58-64-0
R-HSA-380287	Reactome	Centrosome maturation	2	2	1	0.00172165	0.00343603	56-65-5	58-64-0
R-HSA-8852276	Reactome	The role of GTSE1 in G2/M progression after G2 checkpoint	2	2	1	0.00172165	0.00343603	56-65-5	58-64-0
R-HSA-8854518	Reactome	AURKA Activation by TPX2	2	2	1	0.00172165	0.00343603	56-65-5	58-64-0
R-HSA-8854521	Reactome	Interaction between PHLDA1 and AURKA	2	2	1	0.00172165	0.00343603	56-65-5	58-64-0
R-HSA-2980767	Reactome	Activation of NIMA Kinases NEK9, NEK6, NEK7	2	2	1	0.00172165	0.00343603	56-65-5	58-64-0
R-HSA-2993913	Reactome	Clearance of Nuclear Envelope Membranes from Chromatin	2	2	1	0.00172165	0.00343603	56-65-5	58-64-0
R-HSA-176417	Reactome	Phosphorylation of Emi1	2	2	1	0.00172165	0.00343603	56-65-5	58-64-0
R-HSA-176408	Reactome	Regulation of APC/C activators between G1/S and early anaphase	2	2	1	0.00172165	0.00343603	56-65-5	58-64-0
R-HSA-391160	Reactome	Signal regulatory protein family interactions	2	2	1	0.00172165	0.00343603	56-65-5	58-64-0
R-HSA-373753	Reactome	Nephrin family interactions	2	2	1	0.00172165	0.00343603	56-65-5	58-64-0
R-HSA-2033515	Reactome	t(4;14) translocations of FGFR3	2	2	1	0.00172165	0.00343603	56-65-5	58-64-0
R-HSA-198693	Reactome	AKT phosphorylates targets in the nucleus	2	2	1	0.00172165	0.00343603	56-65-5	58-64-0
R-HSA-8849468	Reactome	PTK6 Regulates Proteins Involved in RNA Processing	2	2	1	0.00172165	0.00343603	56-65-5	58-64-0
R-HSA-8849469	Reactome	PTK6 Regulates RTKs and Their Effectors AKT1 and DOK1	2	2	1	0.00172165	0.00343603	56-65-5	58-64-0
R-HSA-8849470	Reactome	PTK6 Regulates Cell Cycle	2	2	1	0.00172165	0.00343603	56-65-5	58-64-0
R-HSA-8849474	Reactome	PTK6 Activates STAT3	2	2	1	0.00172165	0.00343603	56-65-5	58-64-0
R-HSA-210990	Reactome	PECAM1 interactions	2	2	1	0.00172165	0.00343603	56-65-5	58-64-0
R-HSA-198745	Reactome	Signalling to STAT3	2	2	1	0.00172165	0.00343603	56-65-5	58-64-0
R-HSA-198765	Reactome	Signalling to ERK5	2	2	1	0.00172165	0.00343603	56-65-5	58-64-0
R-HSA-191647	Reactome	c-src mediated regulation of Cx43 function and closure of gap junctions	2	2	1	0.00172165	0.00343603	56-65-5	58-64-0
R-HSA-191650	Reactome	Regulation of gap junction activity	2	2	1	0.00172165	0.00343603	56-65-5	58-64-0
R-HSA-157858	Reactome	Gap junction trafficking and regulation	2	2	1	0.00172165	0.00343603	56-65-5	58-64-0
R-HSA-912631	Reactome	Regulation of signaling by CBL	2	2	1	0.00172165	0.00343603	56-65-5	58-64-0
R-HSA-6785807	Reactome	Interleukin-4 and 13 signaling	2	2	1	0.00172165	0.00343603	56-65-5	58-64-0
R-HSA-1266695	Reactome	Interleukin-7 signaling	2	2	1	0.00172165	0.00343603	56-65-5	58-64-0
R-HSA-447115	Reactome	Interleukin-12 family signaling	2	2	1	0.00172165	0.00343603	56-65-5	58-64-0
R-HSA-8854691	Reactome	Interleukin-20 family signaling	2	2	1	0.00172165	0.00343603	56-65-5	58-64-0
R-HSA-5676590	Reactome	NIK-->noncanonical NF-kB signaling	2	2	1	0.00172165	0.00343603	56-65-5	58-64-0
R-HSA-5690714	Reactome	CD22 mediated BCR regulation	2	2	1	0.00172165	0.00343603	56-65-5	58-64-0
R-HSA-8853333	Reactome	Signaling by FGFR2 fusions	2	2	1	0.00172165	0.00343603	56-65-5	58-64-0
R-HSA-3315487	Reactome	SMAD2/3 MH2 Domain Mutants in Cancer	2	2	1	0.00172165	0.00343603	56-65-5	58-64-0
R-HSA-3304349	Reactome	Loss of Function of SMAD2/3 in Cancer	2	2	1	0.00172165	0.00343603	56-65-5	58-64-0
R-HSA-3656532	Reactome	TGFBR1 KD Mutants in Cancer	2	2	1	0.00172165	0.00343603	56-65-5	58-64-0
R-HSA-3656534	Reactome	Loss of Function of TGFBR1 in Cancer	2	2	1	0.00172165	0.00343603	56-65-5	58-64-0
R-HSA-3304351	Reactome	Signaling by TGF-beta Receptor Complex in Cancer	2	2	1	0.00172165	0.00343603	56-65-5	58-64-0
R-HSA-167200	Reactome	Formation of HIV-1 elongation complex containing HIV-1 Tat	2	2	1	0.00172165	0.00343603	56-65-5	58-64-0
R-HSA-212718	Reactome	EGFR interacts with phospholipase C-gamma	2	2	1	0.00172165	0.00343603	56-65-5	58-64-0
R-HSA-187042	Reactome	TRKA activation by NGF	2	2	1	0.00172165	0.00343603	56-65-5	58-64-0
R-HSA-167021	Reactome	PLC-gamma1 signalling	2	2	1	0.00172165	0.00343603	56-65-5	58-64-0
R-HSA-9024909	Reactome	BDNF activates NTRK2 (TRKB) signaling	2	2	1	0.00172165	0.00343603	56-65-5	58-64-0
R-HSA-9026357	Reactome	NTF4 activates NTRK2 (TRKB) signaling	2	2	1	0.00172165	0.00343603	56-65-5	58-64-0
R-HSA-9026527	Reactome	Activated NTRK2 signals through PLCG1	2	2	1	0.00172165	0.00343603	56-65-5	58-64-0
R-HSA-9032500	Reactome	Activated NTRK2 signals through FYN	2	2	1	0.00172165	0.00343603	56-65-5	58-64-0
R-HSA-9010642	Reactome	ROBO receptors bind AKAP5	2	2	1	0.00172165	0.00343603	56-65-5	58-64-0
R-HSA-445095	Reactome	Interaction between L1 and Ankyrins	2	2	1	0.00172165	0.00343603	56-65-5	58-64-0
R-HSA-428890	Reactome	Role of ABL in ROBO-SLIT signaling	2	2	1	0.00172165	0.00343603	56-65-5	58-64-0
R-HSA-1502540	Reactome	Signaling by Activin	2	2	1	0.00172165	0.00343603	56-65-5	58-64-0
R-HSA-8857538	Reactome	PTK6 promotes HIF1A stabilization	2	2	1	0.00172165	0.00343603	56-65-5	58-64-0
R-HSA-8866376	Reactome	Reelin signalling pathway	2	2	1	0.00172165	0.00343603	56-65-5	58-64-0
R-HSA-8875791	Reactome	MET activates STAT3	2	2	1	0.00172165	0.00343603	56-65-5	58-64-0
R-HSA-1433559	Reactome	Regulation of KIT signaling	2	2	1	0.00172165	0.00343603	56-65-5	58-64-0
R-HSA-1251932	Reactome	PLCG1 events in ERBB2 signaling	2	2	1	0.00172165	0.00343603	56-65-5	58-64-0
R-HSA-8874081	Reactome	MET activates PTK2 signaling	2	2	1	0.00172165	0.00343603	56-65-5	58-64-0
R-HSA-201451	Reactome	Signaling by BMP	2	2	1	0.00172165	0.00343603	56-65-5	58-64-0
R-HSA-381042	Reactome	PERK regulates gene expression	2	2	1	0.00172165	0.00343603	56-65-5	58-64-0
R-HSA-933541	Reactome	TRAF6 mediated IRF7 activation	2	2	1	0.00172165	0.00343603	56-65-5	58-64-0
R-HSA-3249367	Reactome	STAT6-mediated induction of chemokines	2	2	1	0.00172165	0.00343603	56-65-5	58-64-0
R-HSA-3134973	Reactome	LRR FLII-interacting protein 1 (LRRFIP1) activates type I IFN production	2	2	1	0.00172165	0.00343603	56-65-5	58-64-0
R-HSA-4641262	Reactome	Disassembly of the destruction complex and recruitment of AXIN to the membrane	2	2	1	0.00172165	0.00343603	56-65-5	58-64-0
R-HSA-447043	Reactome	Neurofascin interactions	2	2	1	0.00172165	0.00343603	56-65-5	58-64-0
R-HSA-399956	Reactome	CRMPs in Sema3A signaling	2	2	1	0.00172165	0.00343603	56-65-5	58-64-0
R-HSA-8853659	Reactome	RET signaling	2	2	1	0.00172165	0.00343603	56-65-5	58-64-0
R-HSA-2028269	Reactome	Signaling by Hippo	2	2	1	0.00172165	0.00343603	56-65-5	58-64-0
R-HSA-110056	Reactome	MAPK3 (ERK1) activation	2	2	1	0.00172165	0.00343603	56-65-5	58-64-0
R-HSA-211163	Reactome	AKT-mediated inactivation of FOXO1A	2	2	1	0.00172165	0.00343603	56-65-5	58-64-0
R-HSA-210745	Reactome	Regulation of gene expression in beta cells	2	2	1	0.00172165	0.00343603	56-65-5	58-64-0
R-HSA-186712	Reactome	Regulation of beta-cell development	2	2	1	0.00172165	0.00343603	56-65-5	58-64-0
R-HSA-163358	Reactome	PKA-mediated phosphorylation of key metabolic factors	2	2	1	0.00172165	0.00343603	56-65-5	58-64-0
R-HSA-5674499	Reactome	Negative feedback regulation of MAPK pathway	2	2	1	0.00172165	0.00343603	56-65-5	58-64-0
R-HSA-112411	Reactome	MAPK1 (ERK2) activation	2	2	1	0.00172165	0.00343603	56-65-5	58-64-0
R-HSA-196299	Reactome	Beta-catenin phosphorylation cascade	2	2	1	0.00172165	0.00343603	56-65-5	58-64-0
R-HSA-195253	Reactome	Degradation of beta-catenin by the destruction complex	2	2	1	0.00172165	0.00343603	56-65-5	58-64-0
R-HSA-450385	Reactome	Butyrate Response Factor 1 (BRF1) binds and destabilizes mRNA	2	2	1	0.00172165	0.00343603	56-65-5	58-64-0
R-HSA-450513	Reactome	Tristetraprolin (TTP, ZFP36) binds and destabilizes mRNA	2	2	1	0.00172165	0.00343603	56-65-5	58-64-0
R-HSA-450520	Reactome	HuR (ELAVL1) binds and stabilizes mRNA	2	2	1	0.00172165	0.00343603	56-65-5	58-64-0
PWY66-11	HumanCyc	BMP Signalling Pathway	2	2	1	0.00172165	0.00343603	56-65-5	58-64-0
PWY66-14	HumanCyc	MAP kinase cascade	2	2	1	0.00172165	0.00343603	56-65-5	58-64-0
cpsfpathway	BioCarta	polyadenylation of mrna	2	2	1	0.00172165	0.00343603	56-65-5	58-64-0
proteasomepathway	BioCarta	proteasome complex	2	2	1	0.00172165	0.00343603	56-65-5	58-64-0
parkinpathway	BioCarta	role of parkin in ubiquitin-proteasomal pathway	2	2	1	0.00172165	0.00343603	56-65-5	58-64-0
R-HSA-6807505	Reactome	RNA polymerase II transcribes snRNA genes	3	2	1	0.00172165	0.00343603	56-65-5	58-64-0
R-HSA-174411	Reactome	Polymerase switching on the C-strand of the telomere	3	2	1	0.00172165	0.00343603	56-65-5	58-64-0
R-HSA-5357769	Reactome	Caspase activation via extrinsic apoptotic signalling pathway	3	2	1	0.00172165	0.00343603	56-65-5	58-64-0
R-HSA-75153	Reactome	Apoptotic execution phase	3	2	1	0.00172165	0.00343603	56-65-5	58-64-0
R-HSA-165158	Reactome	Activation of AKT2	3	2	1	0.00172165	0.00343603	56-65-5	58-64-0
R-HSA-165181	Reactome	Inhibition of TSC complex formation by PKB	3	2	1	0.00172165	0.00343603	56-65-5	58-64-0
R-HSA-1221632	Reactome	Meiotic synapsis	3	2	1	0.00172165	0.00343603	56-65-5	58-64-0
R-HSA-936964	Reactome	Activation of IRF3/IRF7 mediated by TBK1/IKK epsilon	3	2	1	0.00172165	0.00343603	56-65-5	58-64-0
R-HSA-937072	Reactome	TRAF6-mediated induction of TAK1 complex within TLR4 complex	3	2	1	0.00172165	0.00343603	56-65-5	58-64-0
R-HSA-5674400	Reactome	Constitutive Signaling by AKT1 E17K in Cancer	3	2	1	0.00172165	0.00343603	56-65-5	58-64-0
R-HSA-9014325	Reactome	TICAM1,TRAF6-dependent induction of TAK1 complex	3	2	1	0.00172165	0.00343603	56-65-5	58-64-0
R-HSA-9013973	Reactome	TICAM1-dependent activation of IRF3/IRF7	3	2	1	0.00172165	0.00343603	56-65-5	58-64-0
R-HSA-1679131	Reactome	Trafficking and processing of endosomal TLR	3	2	1	0.00172165	0.00343603	56-65-5	58-64-0
R-HSA-198203	Reactome	PI3K/AKT activation	4	2	1	0.00172165	0.00343603	56-65-5	58-64-0
R-HSA-389357	Reactome	CD28 dependent PI3K/Akt signaling	4	2	1	0.00172165	0.00343603	56-65-5	58-64-0
R-HSA-1963642	Reactome	PI3K events in ERBB2 signaling	4	2	1	0.00172165	0.00343603	56-65-5	58-64-0
R-HSA-1250342	Reactome	PI3K events in ERBB4 signaling	4	2	1	0.00172165	0.00343603	56-65-5	58-64-0
R-HSA-8851907	Reactome	MET activates PI3K/AKT signaling	4	2	1	0.00172165	0.00343603	56-65-5	58-64-0
R-HSA-201688	Reactome	WNT mediated activation of DVL	4	2	1	0.00172165	0.00343603	56-65-5	58-64-0
WP2761	Wikipathways	MyD88-MAL(TIRAP) cascade initiated on plasma membrane	8	2	1	0.00172165	0.00343603	56-65-5	58-64-0
R-HSA-5173214	Reactome	O-glycosylation of TSR domain-containing proteins	2	2	1	0.00172165	0.00343603	58-98-0	133-89-1
PWY-6566	HumanCyc	chondroitin and dermatan biosynthesis	4	2	1	0.00172165	0.00343603	2616-64-0	58-98-0
R-HSA-389977	Reactome	Post-chaperonin tubulin folding pathway	2	2	1	0.00172165	0.00343603	14265-44-2	86-01-1
PWY-6012-1	HumanCyc	acyl carrier protein metabolism	2	2	1	0.00172165	0.00343603	85-61-0	1053-73-2
WP2253	Wikipathways	Pilocytic astrocytoma	2	2	1	0.00172165	0.00343603	2564-35-4	3493-09-2
WP3655	Wikipathways	Hypothetical Craniofacial Development Pathway	2	2	1	0.00172165	0.00343603	2564-35-4	3493-09-2
R-HSA-196854	Reactome	Metabolism of vitamins and cofactors	180	13	0.103	0.00186875	0.00372647	58-64-0	86-01-1	85-61-0	79-33-4	320-77-4	1053-73-2	56-65-5	27025-41-8	58-68-4	6061-97-8	56-86-0	14265-44-2	60-23-1
R-HSA-5661270	Reactome	Catabolism of glucuronate to xylulose-5-phosphate	16	4	0.286	0.00207489	0.0040824	56-65-5	58-64-0	4212-65-1	58-68-4
WP2333	Wikipathways	Trans-sulfuration pathway	14	4	0.286	0.00207489	0.0040824	56-65-5	56-86-0	58-64-0	14265-44-2
WP2654	Wikipathways	Mitotic Prophase	16	4	0.286	0.00207489	0.0040824	56-65-5	58-64-0	86-01-1	14265-44-2
WP2719	Wikipathways	Fcgamma receptor (FCGR) dependent phagocytosis	18	4	0.286	0.00207489	0.0040824	56-65-5	58-64-0	86-01-1	14265-44-2
R-HSA-163560	Reactome	Triglyceride catabolism	19	4	0.286	0.00207489	0.0040824	56-65-5	57-04-5	58-64-0	14265-44-2
R-HSA-76005	Reactome	Response to elevated platelet cytosolic Ca2+	17	4	0.286	0.00207489	0.0040824	56-65-5	58-64-0	86-01-1	14265-44-2
cone_pathway	PID	Visual signal transduction: Cones	14	4	0.286	0.00207489	0.0040824	56-65-5	58-64-0	86-01-1	14265-44-2
R-HSA-5625740	Reactome	RHO GTPases activate PKNs	15	4	0.286	0.00207489	0.0040824	56-65-5	58-64-0	86-01-1	14265-44-2
R-HSA-977347	Reactome	Serine biosynthesis	17	4	0.286	0.00207489	0.0040824	56-86-0	56-65-5	14265-44-2	58-68-4
R-HSA-1483255	Reactome	PI Metabolism	29	4	0.286	0.00207489	0.0040824	56-65-5	14265-44-2	86-01-1	58-64-0
LYSINE-DEG1-PWY	HumanCyc	lysine degradation I (saccharopine pathway)	16	4	0.286	0.00207489	0.0040824	56-86-0	58-68-4	85-61-0	542-32-5
WP2653	Wikipathways	PIP3 activates AKT signaling	25	4	0.286	0.00207489	0.0040824	56-65-5	58-64-0	86-01-1	14265-44-2
R-HSA-73929	Reactome	Base-Excision Repair, AP Site Formation	14	4	0.286	0.00207489	0.0040824	73-24-5	66-22-8	5142-23-4	5122-36-1
WP3399	Wikipathways	Base-Excision Repair, AP Site Formation	14	4	0.286	0.00207489	0.0040824	73-24-5	66-22-8	5142-23-4	5122-36-1
path:hsa00020	KEGG	Citrate cycle (TCA cycle) - Homo sapiens (human)	20	4	0.286	0.00207489	0.0040824	585-84-2	320-77-4	97-67-6	77-92-9
R-HSA-1793185	Reactome	Chondroitin sulfate/dermatan sulfate metabolism	25	4	0.286	0.00207489	0.0040824	2956-16-3	2616-64-0	58-98-0	1053-73-2
path:hsa00250	KEGG	Alanine, aspartate and glutamate metabolism - Homo sapiens (human)	28	5	0.217	0.00212719	0.00415518	56-86-0	1783-96-6	56-84-8	19046-78-7	77-92-9
Glycine, serine, alanine and threonine metabolism	EHMN	Glycine, serine, alanine and threonine metabolism	88	9	0.129	0.00213575	0.00415518	58-64-0	85-61-0	56-65-5	78-98-8	58-68-4	56-86-0	14265-44-2	3946-09-6	79-14-1
SMP00076	SMPDB	Thiamine Metabolism	9	3	0.429	0.00218397	0.00415518	56-65-5	14265-44-2	58-64-0
WP1895	Wikipathways	Rap1 signalling	8	3	0.429	0.00218397	0.00415518	56-65-5	58-64-0	86-01-1
WP1868	Wikipathways	Netrin-1 signaling	9	3	0.429	0.00218397	0.00415518	56-65-5	58-64-0	86-01-1
R-HSA-5693565	Reactome	Recruitment and ATM-mediated phosphorylation of repair and signaling proteins at DNA double strand breaks	7	3	0.429	0.00218397	0.00415518	56-65-5	58-64-0	14265-44-2
R-HSA-69273	Reactome	Cyclin A/B1/B2 associated events during G2/M transition	7	3	0.429	0.00218397	0.00415518	56-65-5	58-64-0	14265-44-2
R-HSA-5619084	Reactome	ABC transporter disorders	7	3	0.429	0.00218397	0.00415518	56-65-5	58-64-0	14265-44-2
R-HSA-5619115	Reactome	Disorders of transmembrane transporters	7	3	0.429	0.00218397	0.00415518	56-65-5	58-64-0	14265-44-2
PWY-6367	HumanCyc	D-<i>myo</i>-inositol-5-phosphate metabolism	8	3	0.429	0.00218397	0.00415518	56-65-5	58-64-0	14265-44-2
R-HSA-5696399	Reactome	Global Genome Nucleotide Excision Repair (GG-NER)	8	3	0.429	0.00218397	0.00415518	56-65-5	58-64-0	14265-44-2
R-HSA-5696398	Reactome	Nucleotide Excision Repair	8	3	0.429	0.00218397	0.00415518	56-65-5	58-64-0	14265-44-2
PWY-6364	HumanCyc	D-<i>myo</i>-inositol (1,3,4)-trisphosphate biosynthesis	8	3	0.429	0.00218397	0.00415518	56-65-5	58-64-0	14265-44-2
WP4459	Wikipathways	Glutamate binding, activation of AMPA receptors and synaptic plasticity	8	3	0.429	0.00218397	0.00415518	56-65-5	58-64-0	14265-44-2
R-HSA-5693607	Reactome	Processing of DNA double-strand break ends	9	3	0.429	0.00218397	0.00415518	56-65-5	58-64-0	14265-44-2
PWY-6366	HumanCyc	D-<i>myo</i>-inositol (1,4,5,6)-tetrakisphosphate biosynthesis	9	3	0.429	0.00218397	0.00415518	56-65-5	58-64-0	14265-44-2
PWY-6365	HumanCyc	D-<i>myo</i>-inositol (3,4,5,6)-tetrakisphosphate biosynthesis	9	3	0.429	0.00218397	0.00415518	56-65-5	58-64-0	14265-44-2
R-HSA-8939211	Reactome	ESR-mediated signaling	9	3	0.429	0.00218397	0.00415518	56-65-5	58-64-0	14265-44-2
R-HSA-196819	Reactome	Vitamin B1 (thiamin) metabolism	9	3	0.429	0.00218397	0.00415518	56-65-5	58-64-0	14265-44-2
WP1980	Wikipathways	Nucleotide Excision Repair	9	3	0.429	0.00218397	0.00415518	56-65-5	58-64-0	14265-44-2
R-HSA-1369062	Reactome	ABC transporters in lipid homeostasis	11	3	0.429	0.00218397	0.00415518	56-65-5	58-64-0	14265-44-2
R-HSA-1660517	Reactome	Synthesis of PIPs at the late endosome membrane	12	3	0.429	0.00218397	0.00415518	56-65-5	58-64-0	14265-44-2
R-HSA-6811558	Reactome	PI5P, PP2A and IER3 Regulate PI3K/AKT Signaling	12	3	0.429	0.00218397	0.00415518	56-65-5	58-64-0	14265-44-2
R-HSA-1660516	Reactome	Synthesis of PIPs at the early endosome membrane	16	3	0.429	0.00218397	0.00415518	56-65-5	58-64-0	14265-44-2
R-HSA-392517	Reactome	Rap1 signalling	8	3	0.429	0.00218397	0.00415518	56-65-5	58-64-0	86-01-1
R-HSA-6802955	Reactome	Paradoxical activation of RAF signaling by kinase inactive BRAF	9	3	0.429	0.00218397	0.00415518	56-65-5	58-64-0	86-01-1
R-HSA-399997	Reactome	Acetylcholine regulates insulin secretion	9	3	0.429	0.00218397	0.00415518	56-65-5	58-64-0	86-01-1
WP3552	Wikipathways	tRNA processing in the nucleus	7	3	0.429	0.00218397	0.00415518	56-65-5	14265-44-2	86-01-1
R-HSA-170660	Reactome	Adenylate cyclase activating pathway	7	3	0.429	0.00218397	0.00415518	56-65-5	14265-44-2	86-01-1
R-HSA-6784531	Reactome	tRNA processing in the nucleus	10	3	0.429	0.00218397	0.00415518	56-65-5	14265-44-2	86-01-1
R-HSA-8955332	Reactome	Carboxyterminal post-translational modifications of tubulin	9	3	0.429	0.00218397	0.00415518	56-86-0	14265-44-2	86-01-1
P121-PWY	HumanCyc	adenine and adenosine salvage I	7	3	0.429	0.00218397	0.00415518	73-24-5	14265-44-2	14075-00-4
SMP00338	SMPDB	Intracellular Signalling Through LHCGR Receptor and Luteinizing Hormone/Choriogonadotropin	7	3	0.429	0.00218397	0.00415518	56-65-5	14265-44-2	86-01-1
SMP00333	SMPDB	Intracellular Signalling Through FSH Receptor and Follicle Stimulating Hormone	7	3	0.429	0.00218397	0.00415518	56-65-5	14265-44-2	86-01-1
R-HSA-427413	Reactome	NoRC negatively regulates rRNA expression	9	3	0.429	0.00218397	0.00415518	56-65-5	86-01-1	63-39-8
O-Glycan biosynthesis	EHMN	O-Glycan biosynthesis	17	3	0.429	0.00218397	0.00415518	58-98-0	2956-16-3	58-97-9
WP3305	Wikipathways	NoRC negatively regulates rRNA expression	7	3	0.429	0.00218397	0.00415518	56-65-5	86-01-1	63-39-8
WP466	Wikipathways	DNA Replication	7	3	0.429	0.00218397	0.00415518	2564-35-4	58-64-0	63-39-8
WP2659	Wikipathways	Deadenylation-dependent mRNA decay	9	3	0.429	0.00218397	0.00415518	14265-44-2	85-32-5	58-97-9
PWY-6558	HumanCyc	heparan sulfate biosynthesis (late stages)	8	3	0.429	0.00218397	0.00415518	2616-64-0	58-98-0	1053-73-2
PWY-5453	HumanCyc	methylglyoxal degradation III	8	3	0.429	0.00218397	0.00415518	78-98-8	58-68-4	116-09-6
R-HSA-1483257	Reactome	Phospholipid metabolism	103	7	0.156	0.00222603	0.00422499	57-04-5	58-64-0	86-01-1	85-61-0	56-65-5	58-68-4	14265-44-2
path:hsa00630	KEGG	Glyoxylate and dicarboxylate metabolism - Homo sapiens (human)	62	7	0.156	0.00222603	0.00422499	77-92-9	320-77-4	141-46-8	56-86-0	97-67-6	585-84-2	79-14-1
WP3555	Wikipathways	Metabolism of polyamines	59	7	0.156	0.00222603	0.00422499	56-65-5	58-64-0	85-61-0	97-69-8	73-24-5	71-52-3	14265-44-2
R-HSA-8953897	Reactome	Cellular responses to external stimuli	57	7	0.152	0.00253626	0.00480994	58-64-0	86-01-1	85-61-0	56-65-5	27025-41-8	85-32-5	14265-44-2
path:hsa00620	KEGG	Pyruvate metabolism - Homo sapiens (human)	31	5	0.208	0.00259854	0.0049241	78-98-8	590-54-5	97-67-6	3946-09-6	79-33-4
R-HSA-382556	Reactome	ABC-family proteins mediated transport	21	4	0.267	0.00273908	0.00514094	56-65-5	58-64-0	71-52-3	14265-44-2
path:hsa00190	KEGG	Oxidative phosphorylation - Homo sapiens (human)	16	4	0.267	0.00273908	0.00514094	58-68-4	56-65-5	58-64-0	14265-44-2
PWY-922	HumanCyc	mevalonate pathway	17	4	0.267	0.00273908	0.00514094	56-65-5	58-64-0	14265-44-2	85-61-0
PWY-6121	HumanCyc	5-aminoimidazole ribonucleotide biosynthesis	17	4	0.267	0.00273908	0.00514094	56-86-0	56-65-5	58-64-0	14265-44-2
R-HSA-68875	Reactome	Mitotic Prophase	16	4	0.267	0.00273908	0.00514094	56-65-5	58-64-0	86-01-1	14265-44-2
R-HSA-1483166	Reactome	Synthesis of PA	26	4	0.267	0.00273908	0.00514094	57-04-5	14265-44-2	58-68-4	85-61-0
WP4113	Wikipathways	Ketone body metabolism	16	4	0.267	0.00273908	0.00514094	56-65-5	541-50-4	58-68-4	85-61-0
PWY-5754	HumanCyc	4-hydroxybenzoate biosynthesis	17	4	0.267	0.00273908	0.00514094	56-86-0	56-65-5	58-68-4	85-61-0
PWY-6313	HumanCyc	serotonin degradation	20	4	0.267	0.00273908	0.00514094	2616-64-0	58-98-0	58-68-4	1053-73-2
WP4206	Wikipathways	Hereditary leiomyomatosis and renal cell carcinoma pathway	21	4	0.267	0.00273908	0.00514094	56-65-5	320-77-4	97-67-6	77-92-9
R-HSA-74182	Reactome	Ketone body metabolism	16	4	0.267	0.00273908	0.00514094	56-65-5	541-50-4	58-68-4	85-61-0
path:hsa04070	KEGG	Phosphatidylinositol signaling system - Homo sapiens (human)	29	4	0.267	0.00273908	0.00514094	15421-51-9	74465-19-3	103597-56-4	2831-74-5
Lysine metabolism	EHMN	Lysine metabolism	53	6	0.171	0.00278097	0.00521541	85-61-0	542-32-5	56-65-5	58-68-4	3884-47-7	56-86-0
SMP00499	SMPDB	Beta-mercaptolactate-cysteine disulfiduria	26	5	0.2	0.00314136	0.00585413	56-65-5	56-86-0	58-64-0	58-68-4	14265-44-2
SMP00013	SMPDB	Cysteine Metabolism	26	5	0.2	0.00314136	0.00585413	56-65-5	56-86-0	58-64-0	58-68-4	14265-44-2
SMP00722	SMPDB	Cystinosis, ocular nonnephropathic	26	5	0.2	0.00314136	0.00585413	56-65-5	56-86-0	58-64-0	58-68-4	14265-44-2
R-HSA-2046104	Reactome	alpha-linolenic (omega3) and linoleic (omega6) acid metabolism	42	5	0.2	0.00314136	0.00585413	56-65-5	14265-44-2	58-64-0	58-68-4	85-61-0
De novo fatty acid biosynthesis	EHMN	De novo fatty acid biosynthesis	59	5	0.2	0.00314136	0.00585413	56-65-5	14265-44-2	71-52-3	58-64-0	85-61-0
None	INOH	Nicotinate Nicotinamide metabolism	26	5	0.2	0.00314136	0.00585413	56-86-0	56-65-5	14265-44-2	20762-30-5	58-64-0
WP2724	Wikipathways	alpha-linolenic (omega3) and linoleic (omega6) acid metabolism	42	5	0.2	0.00314136	0.00585413	58-68-4	58-64-0	14265-44-2	56-65-5	85-61-0
WP4427	Wikipathways	G alpha (s) signalling events	25	5	0.2	0.00314136	0.00585413	56-65-5	14265-44-2	86-01-1	51-45-6	58-64-0
R-HSA-1660662	Reactome	Glycosphingolipid metabolism	41	6	0.167	0.00322525	0.006001	58-64-0	2956-16-3	133-89-1	56-65-5	58-68-4	58-98-0
R-HSA-1614558	Reactome	Degradation of cysteine and homocysteine	39	6	0.167	0.00322525	0.006001	58-68-4	600-18-0	97-67-6	56-86-0	300-84-5	60-23-1
R-HSA-425393	Reactome	Transport of inorganic cations/anions and amino acids/oligopeptides	56	7	0.146	0.00325573	0.00604819	56-84-8	79-33-4	1783-96-6	71-52-3	97-67-6	56-86-0	14265-44-2
R-HSA-2187338	Reactome	Visual phototransduction	65	7	0.146	0.00325573	0.00604819	58-64-0	86-01-1	85-61-0	56-65-5	58-68-4	85-32-5	14265-44-2
R-HSA-73843	Reactome	5-Phosphoribose 1-diphosphate biosynthesis	8	3	0.375	0.0033885	0.00613566	56-65-5	14265-44-2	4151-19-3	3615-55-2
PWY66-428	HumanCyc	threonine degradation	8	3	0.375	0.0033885	0.00613566	58-68-4	600-18-0	85-61-0
R-HSA-1236975	Reactome	Antigen processing-Cross presentation	18	3	0.375	0.0033885	0.00613566	56-65-5	58-64-0	14265-44-2
WP2662	Wikipathways	Vasopressin regulates renal water homeostasis via Aquaporins	8	3	0.375	0.0033885	0.00613566	56-65-5	58-64-0	86-01-1
WP1794	Wikipathways	Cell surface interactions at the vascular wall	11	3	0.375	0.0033885	0.00613566	56-65-5	58-64-0	86-01-1
PWY-4261	HumanCyc	glycerol degradation	10	3	0.375	0.0033885	0.00613566	56-65-5	57-04-5	58-64-0
R-HSA-8878171	Reactome	Transcriptional regulation by RUNX1	9	3	0.375	0.0033885	0.00613566	56-65-5	58-64-0	14265-44-2
WP4432	Wikipathways	ESR-mediated signaling	9	3	0.375	0.0033885	0.00613566	56-65-5	58-64-0	14265-44-2
R-HSA-5693567	Reactome	HDR through Homologous Recombination (HR) or Single Strand Annealing (SSA)	10	3	0.375	0.0033885	0.00613566	56-65-5	58-64-0	14265-44-2
R-HSA-5693538	Reactome	Homology Directed Repair	10	3	0.375	0.0033885	0.00613566	56-65-5	58-64-0	14265-44-2
WP3567	Wikipathways	HDR through Homologous Recombination (HRR) or Single Strand Annealing (SSA)	10	3	0.375	0.0033885	0.00613566	56-65-5	58-64-0	14265-44-2
R-HSA-975138	Reactome	TRAF6 mediated induction of NFkB and MAP kinases upon TLR7/8 or 9 activation	11	3	0.375	0.0033885	0.00613566	56-65-5	58-64-0	14265-44-2
R-HSA-975155	Reactome	MyD88 dependent cascade initiated on endosome	11	3	0.375	0.0033885	0.00613566	56-65-5	58-64-0	14265-44-2
R-HSA-168138	Reactome	Toll Like Receptor 9 (TLR9) Cascade	11	3	0.375	0.0033885	0.00613566	56-65-5	58-64-0	14265-44-2
R-HSA-168181	Reactome	Toll Like Receptor 7/8 (TLR7/8) Cascade	11	3	0.375	0.0033885	0.00613566	56-65-5	58-64-0	14265-44-2
Vitamin B1 (thiamin) metabolism	EHMN	Vitamin B1 (thiamin) metabolism	11	3	0.375	0.0033885	0.00613566	56-65-5	58-64-0	14265-44-2
R-HSA-199418	Reactome	Negative regulation of the PI3K/AKT network	14	3	0.375	0.0033885	0.00613566	56-65-5	58-64-0	14265-44-2
R-HSA-8943724	Reactome	Regulation of PTEN gene transcription	8	3	0.375	0.0033885	0.00613566	56-65-5	58-64-0	86-01-1
R-HSA-1168372	Reactome	Downstream signaling events of B Cell Receptor (BCR)	10	3	0.375	0.0033885	0.00613566	56-65-5	58-64-0	86-01-1
R-HSA-1834949	Reactome	Cytosolic sensors of pathogen-associated DNA	13	3	0.375	0.0033885	0.00613566	56-65-5	58-64-0	86-01-1
PWY-6689	HumanCyc	tRNA splicing	11	3	0.375	0.0033885	0.00613566	56-65-5	14265-44-2	20762-30-5
PWY-7179-1	HumanCyc	purine deoxyribonucleosides degradation	10	3	0.375	0.0033885	0.00613566	14265-44-2	73-40-5	890-38-0
UDPNACETYLGALSYN-PWY	HumanCyc	UDP-<i>N</i>-acetyl-D-glucosamine biosynthesis II	11	3	0.375	0.0033885	0.00613566	56-86-0	85-61-0	63-39-8
SMP00309	SMPDB	Excitatory Neural Signalling Through 5-HTR 4 and Serotonin	8	3	0.375	0.0033885	0.00613566	56-65-5	14265-44-2	86-01-1
SMP00311	SMPDB	Excitatory Neural Signalling Through 5-HTR 7 and Serotonin	8	3	0.375	0.0033885	0.00613566	56-65-5	14265-44-2	86-01-1
SMP00312	SMPDB	Excitatory Neural Signalling Through 5-HTR 6 and Serotonin	8	3	0.375	0.0033885	0.00613566	56-65-5	14265-44-2	86-01-1
R-HSA-913709	Reactome	O-linked glycosylation of mucins	8	3	0.375	0.0033885	0.00613566	2956-16-3	58-98-0	1053-73-2
PWY-6370	HumanCyc	ascorbate recycling (cytosolic)	10	3	0.375	0.0033885	0.00613566	27025-41-8	58-68-4	490-83-5
R-HSA-429958	Reactome	mRNA decay by 3, to 5, exoribonuclease	10	3	0.375	0.0033885	0.00613566	14265-44-2	85-32-5	58-97-9
R-HSA-429914	Reactome	Deadenylation-dependent mRNA decay	11	3	0.375	0.0033885	0.00613566	14265-44-2	85-32-5	58-97-9
PWY-6261	HumanCyc	thyroid hormone metabolism II (via conjugation and/or degradation)	22	3	0.375	0.0033885	0.00613566	2616-64-0	58-98-0	1053-73-2
MGLDLCTANA-PWY	HumanCyc	methylglyoxal degradation VI	9	3	0.375	0.0033885	0.00613566	78-98-8	58-68-4	3946-09-6
PROUT-PWY	HumanCyc	proline degradation	10	3	0.375	0.0033885	0.00613566	496-92-4	56-86-0	58-68-4
SMP00426	SMPDB	Fluoxetine Action Pathway	16	4	0.25	0.00353567	0.00635345	56-65-5	14265-44-2	58-68-4	58-64-0
SMP00408	SMPDB	Methadone Action Pathway	17	4	0.25	0.00353567	0.00635345	56-65-5	14265-44-2	58-68-4	58-64-0
WP3561	Wikipathways	tRNA modification in the nucleus and cytosol	19	4	0.25	0.00353567	0.00635345	56-65-5	58-68-4	86-01-1	73-40-5
PWY-4984	HumanCyc	urea cycle	17	4	0.25	0.00353567	0.00635345	56-65-5	58-64-0	14265-44-2	56-84-8
R-HSA-2029480	Reactome	Fcgamma receptor (FCGR) dependent phagocytosis	20	4	0.25	0.00353567	0.00635345	56-65-5	58-64-0	86-01-1	14265-44-2
R-HSA-174824	Reactome	Plasma lipoprotein assembly, remodeling, and clearance	25	4	0.25	0.00353567	0.00635345	56-65-5	14265-44-2	58-64-0	85-61-0
R-HSA-112043	Reactome	PLC beta mediated events	19	4	0.25	0.00353567	0.00635345	56-65-5	14265-44-2	86-01-1	58-64-0
R-HSA-1257604	Reactome	PIP3 activates AKT signaling	22	4	0.25	0.00353567	0.00635345	56-65-5	14265-44-2	86-01-1	58-64-0
R-HSA-112040	Reactome	G-protein mediated events	19	4	0.25	0.00353567	0.00635345	56-65-5	58-64-0	86-01-1	14265-44-2
WP1780	Wikipathways	ABC-family proteins mediated transport	22	4	0.25	0.00353567	0.00635345	56-65-5	14265-44-2	71-52-3	58-64-0
SMP00034	SMPDB	Sphingolipid Metabolism	40	6	0.162	0.00372049	0.0066552	58-64-0	1053-73-2	133-89-1	56-65-5	58-98-0	14265-44-2
SMP00349	SMPDB	Gaucher Disease	40	6	0.162	0.00372049	0.0066552	58-64-0	1053-73-2	133-89-1	56-65-5	58-98-0	14265-44-2
SMP00348	SMPDB	Globoid Cell Leukodystrophy	40	6	0.162	0.00372049	0.0066552	58-64-0	1053-73-2	133-89-1	56-65-5	58-98-0	14265-44-2
SMP00347	SMPDB	Metachromatic Leukodystrophy (MLD)	40	6	0.162	0.00372049	0.0066552	58-64-0	1053-73-2	133-89-1	56-65-5	58-98-0	14265-44-2
SMP00525	SMPDB	Fabry disease	40	6	0.162	0.00372049	0.0066552	58-64-0	1053-73-2	133-89-1	56-65-5	58-98-0	14265-44-2
SMP00526	SMPDB	Krabbe disease	40	6	0.162	0.00372049	0.0066552	58-64-0	1053-73-2	133-89-1	56-65-5	58-98-0	14265-44-2
SMP00724	SMPDB	Folate malabsorption, hereditary	28	5	0.192	0.00376152	0.00670828	56-65-5	56-86-0	58-64-0	58-68-4	14265-44-2
SMP00543	SMPDB	Methylenetetrahydrofolate Reductase Deficiency (MTHFRD)	28	5	0.192	0.00376152	0.00670828	56-65-5	56-86-0	58-64-0	58-68-4	14265-44-2
SMP00053	SMPDB	Folate Metabolism	28	5	0.192	0.00376152	0.00670828	56-65-5	56-86-0	58-64-0	58-68-4	14265-44-2
WP1831	Wikipathways	Integration of energy metabolism	33	5	0.192	0.00376152	0.00670828	56-65-5	643-13-0	58-64-0	86-01-1	14265-44-2
SMP00044	SMPDB	Histidine Metabolism	40	6	0.158	0.00427012	0.00760385	58-64-0	56-65-5	58-68-4	56-86-0	14265-44-2	51-45-6
SMP00191	SMPDB	Histidinemia	40	6	0.158	0.00427012	0.00760385	58-64-0	56-65-5	58-68-4	56-86-0	14265-44-2	51-45-6
WP4253	Wikipathways	Trans-sulfuration pathway	28	5	0.185	0.00446487	0.00791485	56-65-5	56-86-0	58-64-0	600-18-0	14265-44-2
R-HSA-1660661	Reactome	Sphingolipid de novo biosynthesis	35	5	0.185	0.00446487	0.00791485	58-68-4	56-65-5	14265-44-2	58-64-0	85-61-0
R-HSA-156590	Reactome	Glutathione conjugation	31	5	0.185	0.00446487	0.00791485	56-86-0	56-65-5	14265-44-2	98-79-3	58-64-0
SMP00432	SMPDB	Methotrexate Action Pathway	29	5	0.185	0.00446487	0.00791485	56-86-0	56-65-5	14265-44-2	58-68-4	58-64-0
R-HSA-72306	Reactome	tRNA processing	51	5	0.185	0.00446487	0.00791485	56-65-5	58-68-4	86-01-1	14265-44-2	73-40-5
path:hsa00500	KEGG	Starch and sucrose metabolism - Homo sapiens (human)	37	5	0.185	0.00446487	0.00791485	643-13-0	10139-18-1	59-56-3	56-73-5	133-89-1
WP3806	Wikipathways	Metabolism of folate and pterines	26	4	0.235	0.00447634	0.0079233	58-68-4	56-65-5	58-64-0	14265-44-2
PWY66-425	HumanCyc	lysine degradation II (pipecolate pathway)	21	4	0.235	0.00447634	0.0079233	56-86-0	58-68-4	85-61-0	542-32-5
R-HSA-196807	Reactome	Nicotinate metabolism	52	6	0.154	0.00487761	0.00795114	58-64-0	79-33-4	56-65-5	58-68-4	56-86-0	14265-44-2
SMP00610	SMPDB	Clopidogrel Metabolism Pathway	9	3	0.333	0.00492908	0.00795114	56-65-5	58-64-0	14265-44-2
SMP00260	SMPDB	Clopidogrel Action Pathway	9	3	0.333	0.00492908	0.00795114	56-65-5	58-64-0	14265-44-2
SMP00457	SMPDB	Lactose Degradation	9	3	0.333	0.00492908	0.00795114	56-65-5	58-64-0	14265-44-2
SMP00458	SMPDB	Lactose Intolerance	9	3	0.333	0.00492908	0.00795114	56-65-5	58-64-0	14265-44-2
SMP00657	SMPDB	Bopindolol Action Pathway	9	3	0.333	0.00492908	0.00795114	56-65-5	58-64-0	14265-44-2
SMP00588	SMPDB	Muscle/Heart Contraction	9	3	0.333	0.00492908	0.00795114	56-65-5	58-64-0	14265-44-2
SMP00670	SMPDB	Bupranolol Action Pathway	9	3	0.333	0.00492908	0.00795114	56-65-5	58-64-0	14265-44-2
SMP00378	SMPDB	Isradipine Action Pathway	9	3	0.333	0.00492908	0.00795114	56-65-5	58-64-0	14265-44-2
SMP00467	SMPDB	Trehalose Degradation	10	3	0.333	0.00492908	0.00795114	56-65-5	58-64-0	14265-44-2
SMP00304	SMPDB	Oxprenolol Action Pathway	10	3	0.333	0.00492908	0.00795114	56-65-5	58-64-0	14265-44-2
SMP00303	SMPDB	Nadolol Action Pathway	10	3	0.333	0.00492908	0.00795114	56-65-5	58-64-0	14265-44-2
R-HSA-112399	Reactome	IRS-mediated signalling	11	3	0.333	0.00492908	0.00795114	56-65-5	58-64-0	86-01-1
R-HSA-2428928	Reactome	IRS-related events triggered by IGF1R	11	3	0.333	0.00492908	0.00795114	56-65-5	58-64-0	86-01-1
R-HSA-2428924	Reactome	IGF1R signaling cascade	11	3	0.333	0.00492908	0.00795114	56-65-5	58-64-0	86-01-1
R-HSA-2404192	Reactome	Signaling by Type 1 Insulin-like Growth Factor 1 Receptor (IGF1R)	11	3	0.333	0.00492908	0.00795114	56-65-5	58-64-0	86-01-1
R-HSA-70688	Reactome	Proline catabolism	11	3	0.333	0.00492908	0.00795114	56-86-0	496-92-4	58-68-4
R-HSA-1855167	Reactome	Synthesis of pyrophosphates in the cytosol	19	3	0.333	0.00492908	0.00795114	56-65-5	58-64-0	14265-44-2
WP4443	Wikipathways	p75 NTR receptor-mediated signalling	9	3	0.333	0.00492908	0.00795114	56-65-5	58-64-0	86-01-1
WP4422	Wikipathways	G alpha (z) signalling events	10	3	0.333	0.00492908	0.00795114	56-65-5	58-64-0	86-01-1
WP3396	Wikipathways	RHO GTPases Activate NADPH Oxidases	12	3	0.333	0.00492908	0.00795114	56-65-5	58-64-0	86-01-1
R-HSA-71032	Reactome	Propionyl-CoA catabolism	9	3	0.333	0.00492908	0.00795114	56-65-5	58-64-0	14265-44-2
PWY-6281	HumanCyc	selenocysteine biosynthesis	10	3	0.333	0.00492908	0.00795114	56-65-5	58-64-0	14265-44-2
R-HSA-5576891	Reactome	Cardiac conduction	10	3	0.333	0.00492908	0.00795114	56-65-5	58-64-0	14265-44-2
R-HSA-397014	Reactome	Muscle contraction	10	3	0.333	0.00492908	0.00795114	56-65-5	58-64-0	14265-44-2
R-HSA-6803544	Reactome	Ion influx/efflux at host-pathogen interface	11	3	0.333	0.00492908	0.00795114	56-65-5	58-64-0	14265-44-2
PWY-6362	HumanCyc	1D-<i>myo</i>-inositol hexakisphosphate biosynthesis II (mammalian)	11	3	0.333	0.00492908	0.00795114	56-65-5	58-64-0	14265-44-2
R-HSA-2559583	Reactome	Cellular Senescence	11	3	0.333	0.00492908	0.00795114	56-65-5	58-64-0	85-61-0
R-HSA-201681	Reactome	TCF dependent signaling in response to WNT	11	3	0.333	0.00492908	0.00795114	56-65-5	58-64-0	85-61-0
R-HSA-193704	Reactome	p75 NTR receptor-mediated signalling	9	3	0.333	0.00492908	0.00795114	56-65-5	58-64-0	86-01-1
R-HSA-5218921	Reactome	VEGFR2 mediated cell proliferation	11	3	0.333	0.00492908	0.00795114	56-65-5	58-64-0	86-01-1
R-HSA-983231	Reactome	Factors involved in megakaryocyte development and platelet production	11	3	0.333	0.00492908	0.00795114	56-65-5	58-64-0	86-01-1
R-HSA-6802948	Reactome	Signaling by high-kinase activity BRAF mutants	11	3	0.333	0.00492908	0.00795114	56-65-5	58-64-0	86-01-1
R-HSA-6802957	Reactome	Oncogenic MAPK signaling	11	3	0.333	0.00492908	0.00795114	56-65-5	58-64-0	86-01-1
R-HSA-5668599	Reactome	RHO GTPases Activate NADPH Oxidases	12	3	0.333	0.00492908	0.00795114	56-65-5	58-64-0	86-01-1
SMP00463	SMPDB	Phosphatidylinositol Phosphate Metabolism	11	3	0.333	0.00492908	0.00795114	56-65-5	14265-44-2	58-64-0
SMP00582	SMPDB	Joubert syndrome	11	3	0.333	0.00492908	0.00795114	56-65-5	14265-44-2	58-64-0
SERSYN-PWY	HumanCyc	serine biosynthesis (phosphorylated route)	11	3	0.333	0.00492908	0.00795114	56-86-0	14265-44-2	58-68-4
R-HSA-5578775	Reactome	Ion homeostasis	10	3	0.333	0.00492908	0.00795114	56-65-5	14265-44-2	58-64-0
WP3339	Wikipathways	TCF dependent signaling in response to WNT	12	3	0.333	0.00492908	0.00795114	56-65-5	58-64-0	85-61-0
WP521	Wikipathways	Amino acid conjugation of benzoic acid	9	3	0.333	0.00492908	0.00795114	56-65-5	14265-44-2	85-61-0
R-HSA-162710	Reactome	Synthesis of glycosylphosphatidylinositol (GPI)	18	3	0.333	0.00492908	0.00795114	908211-94-9	58-98-0	85-61-0
WP2725	Wikipathways	Collagen biosynthesis and modifying enzymes	9	3	0.333	0.00492908	0.00795114	2956-16-3	58-98-0	133-89-1
SMP00320	SMPDB	Intracellular Signalling Through Adenosine Receptor A2a and Adenosine	9	3	0.333	0.00492908	0.00795114	56-65-5	14265-44-2	86-01-1
SMP00321	SMPDB	Intracellular Signalling Through Adenosine Receptor A2b and Adenosine	9	3	0.333	0.00492908	0.00795114	56-65-5	14265-44-2	86-01-1
SMP00354	SMPDB	Intracellular Signalling Through Prostacyclin Receptor and Prostacyclin	9	3	0.333	0.00492908	0.00795114	56-65-5	14265-44-2	86-01-1
R-HSA-5250941	Reactome	Negative epigenetic regulation of rRNA expression	12	3	0.333	0.00492908	0.00795114	56-65-5	86-01-1	63-39-8
SMP00129	SMPDB	Malate-Aspartate Shuttle	10	3	0.333	0.00492908	0.00795114	56-86-0	58-68-4	56-84-8
R-HSA-1650814	Reactome	Collagen biosynthesis and modifying enzymes	9	3	0.333	0.00492908	0.00795114	2956-16-3	58-98-0	133-89-1
PWY66-368	HumanCyc	ketolysis	10	3	0.333	0.00492908	0.00795114	541-50-4	58-68-4	85-61-0
R-HSA-77108	Reactome	Utilization of Ketone Bodies	10	3	0.333	0.00492908	0.00795114	541-50-4	58-68-4	85-61-0
SMP00651	SMPDB	Artemether Metabolism Pathway	9	3	0.333	0.00492908	0.00795114	2616-64-0	58-98-0	58-68-4
WP3818	Wikipathways	Signaling by MST1	3	2	0.667	0.00502372	0.00795114	56-65-5	58-64-0
WP4442	Wikipathways	Peroxisomal protein import	3	2	0.667	0.00502372	0.00795114	56-65-5	58-64-0
WP2710	Wikipathways	Nonsense-Mediated Decay (NMD)	3	2	0.667	0.00502372	0.00795114	56-65-5	58-64-0
WP3838	Wikipathways	Regulation of TP53 Activity through Phosphorylation	3	2	0.667	0.00502372	0.00795114	56-65-5	58-64-0
WP1775	Wikipathways	Cell Cycle Checkpoints	3	2	0.667	0.00502372	0.00795114	56-65-5	58-64-0
WP2720	Wikipathways	Signaling by NOTCH1	3	2	0.667	0.00502372	0.00795114	56-65-5	58-64-0
WP2721	Wikipathways	Signaling by NOTCH4	3	2	0.667	0.00502372	0.00795114	56-65-5	58-64-0
WP2722	Wikipathways	Signaling by NOTCH3	3	2	0.667	0.00502372	0.00795114	56-65-5	58-64-0
WP2678	Wikipathways	Prolactin receptor signaling	3	2	0.667	0.00502372	0.00795114	56-65-5	58-64-0
WP3380	Wikipathways	TNF signaling	3	2	0.667	0.00502372	0.00795114	56-65-5	58-64-0
WP2799	Wikipathways	Regulation of Insulin-like Growth Factor (IGF) transport and uptake by Insulin-like Growth Factor Binding Proteins (IGFBPs)	3	2	0.667	0.00502372	0.00795114	56-65-5	58-64-0
WP4453	Wikipathways	Transcriptional Regulation by MECP2	3	2	0.667	0.00502372	0.00795114	56-65-5	58-64-0
WP2733	Wikipathways	Regulation of mRNA stability by proteins that bind AU-rich elements	3	2	0.667	0.00502372	0.00795114	56-65-5	58-64-0
WP1839	Wikipathways	Interleukin-1 family signaling	4	2	0.667	0.00502372	0.00795114	56-65-5	58-64-0
WP2792	Wikipathways	MAP kinase activation	4	2	0.667	0.00502372	0.00795114	56-65-5	58-64-0
WP4414	Wikipathways	Regulation of RUNX2 expression and activity	4	2	0.667	0.00502372	0.00795114	56-65-5	58-64-0
WP3569	Wikipathways	Fanconi Anemia Pathway	4	2	0.667	0.00502372	0.00795114	56-65-5	58-64-0
R-HSA-1839128	Reactome	FGFR4 mutant receptor activation	3	2	0.667	0.00502372	0.00795114	56-65-5	58-64-0
R-HSA-6806942	Reactome	MET Receptor Activation	3	2	0.667	0.00502372	0.00795114	56-65-5	58-64-0
R-HSA-8852405	Reactome	Signaling by MST1	3	2	0.667	0.00502372	0.00795114	56-65-5	58-64-0
R-HSA-389948	Reactome	PD-1 signaling	3	2	0.667	0.00502372	0.00795114	56-65-5	58-64-0
R-HSA-6804756	Reactome	Regulation of TP53 Activity through Phosphorylation	3	2	0.667	0.00502372	0.00795114	56-65-5	58-64-0
R-HSA-163680	Reactome	AMPK inhibits chREBP transcriptional activation activity	3	2	0.667	0.00502372	0.00795114	56-65-5	58-64-0
R-HSA-75893	Reactome	TNF signaling	3	2	0.667	0.00502372	0.00795114	56-65-5	58-64-0
R-HSA-1980143	Reactome	Signaling by NOTCH1	3	2	0.667	0.00502372	0.00795114	56-65-5	58-64-0
R-HSA-9013507	Reactome	NOTCH3 Activation and Transmission of Signal to the Nucleus	3	2	0.667	0.00502372	0.00795114	56-65-5	58-64-0
R-HSA-9012852	Reactome	Signaling by NOTCH3	3	2	0.667	0.00502372	0.00795114	56-65-5	58-64-0
R-HSA-69473	Reactome	G2/M DNA damage checkpoint	3	2	0.667	0.00502372	0.00795114	56-65-5	58-64-0
R-HSA-69481	Reactome	G2/M Checkpoints	3	2	0.667	0.00502372	0.00795114	56-65-5	58-64-0
R-HSA-69620	Reactome	Cell Cycle Checkpoints	3	2	0.667	0.00502372	0.00795114	56-65-5	58-64-0
R-HSA-1170546	Reactome	Prolactin receptor signaling	3	2	0.667	0.00502372	0.00795114	56-65-5	58-64-0
R-HSA-2644606	Reactome	Constitutive Signaling by NOTCH1 PEST Domain Mutants	3	2	0.667	0.00502372	0.00795114	56-65-5	58-64-0
R-HSA-2644602	Reactome	Signaling by NOTCH1 PEST Domain Mutants in Cancer	3	2	0.667	0.00502372	0.00795114	56-65-5	58-64-0
R-HSA-2894862	Reactome	Constitutive Signaling by NOTCH1 HD+PEST Domain Mutants	3	2	0.667	0.00502372	0.00795114	56-65-5	58-64-0
R-HSA-2894858	Reactome	Signaling by NOTCH1 HD+PEST Domain Mutants in Cancer	3	2	0.667	0.00502372	0.00795114	56-65-5	58-64-0
R-HSA-2644603	Reactome	Signaling by NOTCH1 in Cancer	3	2	0.667	0.00502372	0.00795114	56-65-5	58-64-0
R-HSA-442745	Reactome	Activation of CaMK IV	3	2	0.667	0.00502372	0.00795114	56-65-5	58-64-0
R-HSA-442717	Reactome	CREB phosphorylation through the activation of CaMKK	3	2	0.667	0.00502372	0.00795114	56-65-5	58-64-0
R-HSA-1500931	Reactome	Cell-Cell communication	3	2	0.667	0.00502372	0.00795114	56-65-5	58-64-0
ndkdynaminpathway	BioCarta	endocytotic role of ndk phosphins and dynamin	3	2	0.667	0.00502372	0.00795114	56-65-5	58-64-0
R-HSA-187015	Reactome	Activation of TRKA receptors	3	2	0.667	0.00502372	0.00795114	56-65-5	58-64-0
R-HSA-450604	Reactome	KSRP (KHSRP) binds and destabilizes mRNA	3	2	0.667	0.00502372	0.00795114	56-65-5	58-64-0
R-HSA-450531	Reactome	Regulation of mRNA stability by proteins that bind AU-rich elements	3	2	0.667	0.00502372	0.00795114	56-65-5	58-64-0
R-HSA-6803204	Reactome	TP53 Regulates Transcription of Genes Involved in Cytochrome C Release	3	2	0.667	0.00502372	0.00795114	56-65-5	58-64-0
R-HSA-1839122	Reactome	Signaling by activated point mutants of FGFR1	3	2	0.667	0.00502372	0.00795114	56-65-5	58-64-0
R-HSA-190370	Reactome	FGFR1b ligand binding and activation	3	2	0.667	0.00502372	0.00795114	56-65-5	58-64-0
R-HSA-190373	Reactome	FGFR1c ligand binding and activation	3	2	0.667	0.00502372	0.00795114	56-65-5	58-64-0
R-HSA-190374	Reactome	FGFR1c and Klotho ligand binding and activation	3	2	0.667	0.00502372	0.00795114	56-65-5	58-64-0
R-HSA-190242	Reactome	FGFR1 ligand binding and activation	3	2	0.667	0.00502372	0.00795114	56-65-5	58-64-0
R-HSA-190375	Reactome	FGFR2c ligand binding and activation	3	2	0.667	0.00502372	0.00795114	56-65-5	58-64-0
R-HSA-190371	Reactome	FGFR3b ligand binding and activation	3	2	0.667	0.00502372	0.00795114	56-65-5	58-64-0
R-HSA-1307965	Reactome	betaKlotho-mediated ligand binding	3	2	0.667	0.00502372	0.00795114	56-65-5	58-64-0
R-HSA-190322	Reactome	FGFR4 ligand binding and activation	3	2	0.667	0.00502372	0.00795114	56-65-5	58-64-0
R-HSA-1839130	Reactome	Signaling by activated point mutants of FGFR3	3	2	0.667	0.00502372	0.00795114	56-65-5	58-64-0
R-HSA-5668541	Reactome	TNFR2 non-canonical NF-kB pathway	3	2	0.667	0.00502372	0.00795114	56-65-5	58-64-0
R-HSA-2586552	Reactome	Signaling by Leptin	3	2	0.667	0.00502372	0.00795114	56-65-5	58-64-0
R-HSA-451927	Reactome	Interleukin-2 family signaling	3	2	0.667	0.00502372	0.00795114	56-65-5	58-64-0
R-HSA-512988	Reactome	Interleukin-3, 5 and GM-CSF signaling	3	2	0.667	0.00502372	0.00795114	56-65-5	58-64-0
R-HSA-2151209	Reactome	Activation of PPARGC1A (PGC-1alpha) by phosphorylation	3	2	0.667	0.00502372	0.00795114	56-65-5	58-64-0
R-HSA-6783589	Reactome	Interleukin-6 family signaling	3	2	0.667	0.00502372	0.00795114	56-65-5	58-64-0
R-HSA-450321	Reactome	JNK (c-Jun kinases) phosphorylation and activation mediated by activated human TAK1	4	2	0.667	0.00502372	0.00795114	56-65-5	58-64-0
R-HSA-450302	Reactome	activated TAK1 mediates p38 MAPK activation	4	2	0.667	0.00502372	0.00795114	56-65-5	58-64-0
R-HSA-168638	Reactome	NOD1/2 Signaling Pathway	4	2	0.667	0.00502372	0.00795114	56-65-5	58-64-0
R-HSA-975957	Reactome	Nonsense Mediated Decay (NMD) enhanced by the Exon Junction Complex (EJC)	4	2	0.667	0.00502372	0.00795114	56-65-5	58-64-0
R-HSA-927802	Reactome	Nonsense-Mediated Decay (NMD)	4	2	0.667	0.00502372	0.00795114	56-65-5	58-64-0
R-HSA-111932	Reactome	CaMK IV-mediated phosphorylation of CREB	4	2	0.667	0.00502372	0.00795114	56-65-5	58-64-0
R-HSA-2871837	Reactome	FCERI mediated NF-kB activation	4	2	0.667	0.00502372	0.00795114	56-65-5	58-64-0
R-HSA-5621480	Reactome	Dectin-2 family	4	2	0.667	0.00502372	0.00795114	56-65-5	58-64-0
R-HSA-5654219	Reactome	Phospholipase C-mediated cascade: FGFR1	4	2	0.667	0.00502372	0.00795114	56-65-5	58-64-0
R-HSA-5654227	Reactome	Phospholipase C-mediated cascade; FGFR3	4	2	0.667	0.00502372	0.00795114	56-65-5	58-64-0
R-HSA-5654228	Reactome	Phospholipase C-mediated cascade; FGFR4	4	2	0.667	0.00502372	0.00795114	56-65-5	58-64-0
R-HSA-8939902	Reactome	Regulation of RUNX2 expression and activity	4	2	0.667	0.00502372	0.00795114	56-65-5	58-64-0
R-HSA-933542	Reactome	TRAF6 mediated NF-kB activation	5	2	0.667	0.00502372	0.00795114	56-65-5	58-64-0
R-HSA-392451	Reactome	G beta:gamma signalling through PI3Kgamma	5	2	0.667	0.00502372	0.00795114	56-65-5	58-64-0
R-HSA-5654689	Reactome	PI-3K cascade:FGFR1	5	2	0.667	0.00502372	0.00795114	56-65-5	58-64-0
R-HSA-5654710	Reactome	PI-3K cascade:FGFR3	5	2	0.667	0.00502372	0.00795114	56-65-5	58-64-0
R-HSA-5654720	Reactome	PI-3K cascade:FGFR4	5	2	0.667	0.00502372	0.00795114	56-65-5	58-64-0
R-HSA-1810476	Reactome	RIP-mediated NFkB activation via ZBP1	6	2	0.667	0.00502372	0.00795114	56-65-5	58-64-0
R-HSA-1606322	Reactome	ZBP1(DAI) mediated induction of type I IFNs	6	2	0.667	0.00502372	0.00795114	56-65-5	58-64-0
WP4428	Wikipathways	G-protein beta-gamma signalling	6	2	0.667	0.00502372	0.00795114	56-65-5	58-64-0
R-HSA-5213460	Reactome	RIPK1-mediated regulated necrosis	6	2	0.667	0.00502372	0.00795114	56-65-5	58-64-0
R-HSA-5218859	Reactome	Regulated Necrosis	6	2	0.667	0.00502372	0.00795114	56-65-5	58-64-0
R-HSA-156902	Reactome	Peptide chain elongation	25	2	0.667	0.00502372	0.00795114	14265-44-2	86-01-1
R-HSA-156842	Reactome	Eukaryotic Translation Elongation	25	2	0.667	0.00502372	0.00795114	14265-44-2	86-01-1
R-HSA-5419276	Reactome	Mitochondrial translation termination	25	2	0.667	0.00502372	0.00795114	14265-44-2	86-01-1
R-HSA-5389840	Reactome	Mitochondrial translation elongation	26	2	0.667	0.00502372	0.00795114	14265-44-2	86-01-1
R-HSA-73854	Reactome	RNA Polymerase I Promoter Clearance	4	2	0.667	0.00502372	0.00795114	56-65-5	85-61-0
R-HSA-392170	Reactome	ADP signalling through P2Y purinoceptor 12	3	2	0.667	0.00502372	0.00795114	58-64-0	86-01-1
WP1917	Wikipathways	Signaling by Rho GTPases	3	2	0.667	0.00502372	0.00795114	14265-44-2	86-01-1
R-HSA-2132295	Reactome	MHC class II antigen presentation	3	2	0.667	0.00502372	0.00795114	14265-44-2	86-01-1
R-HSA-165054	Reactome	Rev-mediated nuclear export of HIV RNA	3	2	0.667	0.00502372	0.00795114	14265-44-2	86-01-1
R-HSA-177243	Reactome	Interactions of Rev with host cellular proteins	3	2	0.667	0.00502372	0.00795114	14265-44-2	86-01-1
R-HSA-168333	Reactome	NEP/NS2 Interacts with the Cellular Export Machinery	3	2	0.667	0.00502372	0.00795114	14265-44-2	86-01-1
R-HSA-168274	Reactome	Export of Viral Ribonucleoproteins from Nucleus	3	2	0.667	0.00502372	0.00795114	14265-44-2	86-01-1
R-HSA-194840	Reactome	Rho GTPase cycle	3	2	0.667	0.00502372	0.00795114	14265-44-2	86-01-1
cdc42_reg_pathway	PID	Regulation of CDC42 activity	3	2	0.667	0.00502372	0.00795114	14265-44-2	86-01-1
rac1_reg_pathway	PID	Regulation of RAC1 activity	3	2	0.667	0.00502372	0.00795114	14265-44-2	86-01-1
fak_pathway	PID	Signaling events mediated by focal adhesion kinase	3	2	0.667	0.00502372	0.00795114	14265-44-2	86-01-1
rhoa_reg_pathway	PID	Regulation of RhoA activity	3	2	0.667	0.00502372	0.00795114	14265-44-2	86-01-1
WP1811	Wikipathways	Eukaryotic Translation Elongation	3	2	0.667	0.00502372	0.00795114	14265-44-2	86-01-1
R-HSA-72706	Reactome	GTP hydrolysis and joining of the 60S ribosomal subunit	4	2	0.667	0.00502372	0.00795114	14265-44-2	86-01-1
PWY-6567	HumanCyc	chondroitin sulfate biosynthesis (late stages)	5	2	0.667	0.00502372	0.00795114	58-98-0	1053-73-2
R-HSA-433692	Reactome	Proton-coupled monocarboxylate transport	5	2	0.667	0.00502372	0.00795114	541-50-4	79-33-4
R-HSA-191859	Reactome	snRNP Assembly	4	2	0.667	0.00502372	0.00795114	578-76-7	2958-98-7
R-HSA-194441	Reactome	Metabolism of non-coding RNA	4	2	0.667	0.00502372	0.00795114	578-76-7	2958-98-7
WP2715	Wikipathways	Metabolism of non-coding RNA	4	2	0.667	0.00502372	0.00795114	578-76-7	2958-98-7
path:hsa00520	KEGG	Amino sugar and nucleotide sugar metabolism - Homo sapiens (human)	108	7	0.135	0.00515243	0.0081494	59-56-3	2956-16-3	3672-15-9	2255-14-3	27251-84-9	133-89-1	2616-64-0
SMP00635	SMPDB	Valproic Acid Metabolism Pathway	31	5	0.179	0.00525723	0.00830404	56-65-5	58-68-4	58-98-0	2616-64-0	85-61-0
Vitamin B9 (folate) metabolism	EHMN	Vitamin B9 (folate) metabolism	35	5	0.179	0.00525723	0.00830404	56-86-0	58-64-0	14265-44-2	56-65-5	58-68-4
SMP00073	SMPDB	Butyrate Metabolism	19	4	0.222	0.00557228	0.00877234	56-65-5	541-50-4	58-68-4	85-61-0
R-HSA-4085001	Reactome	Sialic acid metabolism	27	4	0.222	0.00557228	0.00877234	56-65-5	14265-44-2	58-98-0	58-64-0
WP3363	Wikipathways	Sialic acid metabolism	27	4	0.222	0.00557228	0.00877234	56-65-5	58-64-0	58-98-0	14265-44-2
WP1978	Wikipathways	Opioid Signalling	22	4	0.222	0.00557228	0.00877234	56-65-5	58-64-0	86-01-1	14265-44-2
WP4098	Wikipathways	Ion channel transport	23	4	0.222	0.00557228	0.00877234	56-65-5	58-64-0	71-52-3	14265-44-2
Bile acid biosynthesis	EHMN	Bile acid biosynthesis	55	6	0.146	0.00628011	0.00987351	58-64-0	85-61-0	56-65-5	58-68-4	71-52-3	14265-44-2
Prostaglandin formation from arachidonate	EHMN	Prostaglandin formation from arachidonate	48	6	0.146	0.00628011	0.00987351	58-64-0	85-61-0	56-65-5	58-68-4	71-52-3	14265-44-2
SMP00668	SMPDB	Bevantolol Action Pathway	10	3	0.3	0.00682905	0.0102925	56-65-5	58-64-0	14265-44-2
SMP00366	SMPDB	Nebivolol Action Pathway	10	3	0.3	0.00682905	0.0102925	56-65-5	58-64-0	14265-44-2
SMP00685	SMPDB	Alvimopan Action Pathway	10	3	0.3	0.00682905	0.0102925	56-65-5	58-64-0	14265-44-2
SMP00678	SMPDB	Methadyl Acetate Action Pathway	10	3	0.3	0.00682905	0.0102925	56-65-5	58-64-0	14265-44-2
SMP00661	SMPDB	Epinephrine Action Pathway	10	3	0.3	0.00682905	0.0102925	56-65-5	58-64-0	14265-44-2
SMP00323	SMPDB	Quinidine Action Pathway	10	3	0.3	0.00682905	0.0102925	56-65-5	58-64-0	14265-44-2
SMP00296	SMPDB	Acebutolol Action Pathway	10	3	0.3	0.00682905	0.0102925	56-65-5	58-64-0	14265-44-2
SMP00665	SMPDB	Amiodarone Action Pathway	10	3	0.3	0.00682905	0.0102925	56-65-5	58-64-0	14265-44-2
SMP00376	SMPDB	Amlodipine Action Pathway	10	3	0.3	0.00682905	0.0102925	56-65-5	58-64-0	14265-44-2
SMP00299	SMPDB	Betaxolol Action Pathway	10	3	0.3	0.00682905	0.0102925	56-65-5	58-64-0	14265-44-2
SMP00300	SMPDB	Bisoprolol Action Pathway	10	3	0.3	0.00682905	0.0102925	56-65-5	58-64-0	14265-44-2
SMP00658	SMPDB	Carteolol Action Pathway	10	3	0.3	0.00682905	0.0102925	56-65-5	58-64-0	14265-44-2
SMP00367	SMPDB	Carvedilol Action Pathway	10	3	0.3	0.00682905	0.0102925	56-65-5	58-64-0	14265-44-2
SMP00359	SMPDB	Diltiazem Action Pathway	10	3	0.3	0.00682905	0.0102925	56-65-5	58-64-0	14265-44-2
SMP00325	SMPDB	Disopyramide Action Pathway	10	3	0.3	0.00682905	0.0102925	56-65-5	58-64-0	14265-44-2
SMP00662	SMPDB	Dobutamine Action Pathway	10	3	0.3	0.00682905	0.0102925	56-65-5	58-64-0	14265-44-2
SMP00301	SMPDB	Esmolol Action Pathway	10	3	0.3	0.00682905	0.0102925	56-65-5	58-64-0	14265-44-2
SMP00331	SMPDB	Flecainide Action Pathway	10	3	0.3	0.00682905	0.0102925	56-65-5	58-64-0	14265-44-2
SMP00663	SMPDB	Isoprenaline Action Pathway	10	3	0.3	0.00682905	0.0102925	56-65-5	58-64-0	14265-44-2
SMP00368	SMPDB	Labetalol Action Pathway	10	3	0.3	0.00682905	0.0102925	56-65-5	58-64-0	14265-44-2
SMP00659	SMPDB	Timolol Action Pathway	10	3	0.3	0.00682905	0.0102925	56-65-5	58-64-0	14265-44-2
SMP00330	SMPDB	Tocainide Action Pathway	10	3	0.3	0.00682905	0.0102925	56-65-5	58-64-0	14265-44-2
SMP00375	SMPDB	Verapamil Action Pathway	10	3	0.3	0.00682905	0.0102925	56-65-5	58-64-0	14265-44-2
SMP00302	SMPDB	Metoprolol Action Pathway	10	3	0.3	0.00682905	0.0102925	56-65-5	58-64-0	14265-44-2
SMP00329	SMPDB	Mexiletine Action Pathway	10	3	0.3	0.00682905	0.0102925	56-65-5	58-64-0	14265-44-2
SMP00379	SMPDB	Nifedipine Action Pathway	10	3	0.3	0.00682905	0.0102925	56-65-5	58-64-0	14265-44-2
SMP00380	SMPDB	Nimodipine Action Pathway	10	3	0.3	0.00682905	0.0102925	56-65-5	58-64-0	14265-44-2
SMP00660	SMPDB	Sotalol Action Pathway	10	3	0.3	0.00682905	0.0102925	56-65-5	58-64-0	14265-44-2
SMP00324	SMPDB	Procainamide (Antiarrhythmic) Action Pathway	10	3	0.3	0.00682905	0.0102925	56-65-5	58-64-0	14265-44-2
SMP00307	SMPDB	Propranolol Action Pathway	10	3	0.3	0.00682905	0.0102925	56-65-5	58-64-0	14265-44-2
SMP00305	SMPDB	Penbutolol Action Pathway	10	3	0.3	0.00682905	0.0102925	56-65-5	58-64-0	14265-44-2
SMP00306	SMPDB	Pindolol Action Pathway	10	3	0.3	0.00682905	0.0102925	56-65-5	58-64-0	14265-44-2
SMP00381	SMPDB	Nisoldipine Action Pathway	10	3	0.3	0.00682905	0.0102925	56-65-5	58-64-0	14265-44-2
SMP00382	SMPDB	Nitrendipine Action Pathway	10	3	0.3	0.00682905	0.0102925	56-65-5	58-64-0	14265-44-2
SMP00332	SMPDB	Ibutilide Action Pathway	10	3	0.3	0.00682905	0.0102925	56-65-5	58-64-0	14265-44-2
SMP00666	SMPDB	Levobunolol Action Pathway	10	3	0.3	0.00682905	0.0102925	56-65-5	58-64-0	14265-44-2
SMP00667	SMPDB	Metipranolol Action Pathway	10	3	0.3	0.00682905	0.0102925	56-65-5	58-64-0	14265-44-2
SMP00669	SMPDB	Practolol Action Pathway	10	3	0.3	0.00682905	0.0102925	56-65-5	58-64-0	14265-44-2
SMP00298	SMPDB	Atenolol Action Pathway	10	3	0.3	0.00682905	0.0102925	56-65-5	58-64-0	14265-44-2
SMP00377	SMPDB	Felodipine Action Pathway	10	3	0.3	0.00682905	0.0102925	56-65-5	58-64-0	14265-44-2
SMP00664	SMPDB	Arbutamine Action Pathway	10	3	0.3	0.00682905	0.0102925	56-65-5	58-64-0	14265-44-2
SMP00297	SMPDB	Alprenolol Action Pathway	10	3	0.3	0.00682905	0.0102925	56-65-5	58-64-0	14265-44-2
PWY-5331	HumanCyc	taurine biosynthesis	11	3	0.3	0.00682905	0.0102925	58-68-4	300-84-5	60-23-1
Vitamin H (biotin) metabolism	EHMN	Vitamin H (biotin) metabolism	11	3	0.3	0.00682905	0.0102925	56-65-5	58-64-0	14265-44-2
R-HSA-180024	Reactome	DARPP-32 events	12	3	0.3	0.00682905	0.0102925	56-65-5	58-64-0	14265-44-2
WP4455	Wikipathways	Activation of NMDA receptors and postsynaptic events	11	3	0.3	0.00682905	0.0102925	56-65-5	58-64-0	86-01-1
R-HSA-5655253	Reactome	Signaling by FGFR2 in disease	15	3	0.3	0.00682905	0.0102925	56-65-5	58-64-0	86-01-1
R-HSA-8853338	Reactome	Signaling by FGFR3 point mutants in cancer	16	3	0.3	0.00682905	0.0102925	56-65-5	58-64-0	86-01-1
R-HSA-5655332	Reactome	Signaling by FGFR3 in disease	16	3	0.3	0.00682905	0.0102925	56-65-5	58-64-0	86-01-1
R-HSA-196843	Reactome	Vitamin B2 (riboflavin) metabolism	10	3	0.3	0.00682905	0.0102925	56-65-5	58-64-0	14265-44-2
R-HSA-1855204	Reactome	Synthesis of IP3 and IP4 in the cytosol	14	3	0.3	0.00682905	0.0102925	56-65-5	58-64-0	14265-44-2
R-HSA-202733	Reactome	Cell surface interactions at the vascular wall	13	3	0.3	0.00682905	0.0102925	56-65-5	58-64-0	86-01-1
R-HSA-983705	Reactome	Signaling by the B Cell Receptor (BCR)	14	3	0.3	0.00682905	0.0102925	56-65-5	58-64-0	86-01-1
R-HSA-2454202	Reactome	Fc epsilon receptor (FCERI) signaling	15	3	0.3	0.00682905	0.0102925	56-65-5	58-64-0	86-01-1
PWY-5695	HumanCyc	urate biosynthesis/inosine 5,-phosphate degradation	11	3	0.3	0.00682905	0.0102925	14265-44-2	58-68-4	14075-00-4
WP1887	Wikipathways	Post-translational modification- synthesis of GPI-anchored proteins	21	3	0.3	0.00682905	0.0102925	908211-94-9	58-98-0	85-61-0
ASPARAGINE-BIOSYNTHESIS	HumanCyc	asparagine biosynthesis	11	3	0.3	0.00682905	0.0102925	56-86-0	56-65-5	56-84-8
PWY-6398	HumanCyc	melatonin degradation I	13	3	0.3	0.00682905	0.0102925	2616-64-0	58-98-0	1053-73-2
PWY-5451	HumanCyc	acetone degradation I (to methylglyoxal)	11	3	0.3	0.00682905	0.0102925	541-50-4	116-09-6	78-98-8
path:hsa04721	KEGG	Synaptic vesicle cycle - Homo sapiens (human)	12	3	0.3	0.00682905	0.0102925	56-65-5	56-86-0	51-45-6
SMP00422	SMPDB	Imipramine Action Pathway	20	4	0.211	0.00683405	0.0102925	56-65-5	14265-44-2	58-68-4	58-64-0
PWY-5910	HumanCyc	superpathway of geranylgeranyldiphosphate biosynthesis I (via mevalonate)	21	4	0.211	0.00683405	0.0102925	56-65-5	14265-44-2	58-64-0	85-61-0
R-HSA-983712	Reactome	Ion channel transport	24	4	0.211	0.00683405	0.0102925	56-65-5	14265-44-2	71-52-3	58-64-0
path:hsa04714	KEGG	Thermogenesis - Homo sapiens (human)	25	4	0.211	0.00683405	0.0102925	58-68-4	56-65-5	58-64-0	85-61-0
R-HSA-111885	Reactome	Opioid Signalling	24	4	0.211	0.00683405	0.0102925	56-65-5	14265-44-2	86-01-1	58-64-0
WP106	Wikipathways	Alanine and aspartate metabolism	20	4	0.211	0.00683405	0.0102925	1783-96-6	56-84-8	19046-78-7	77-92-9
path:hsa00330	KEGG	Arginine and proline metabolism - Homo sapiens (human)	78	7	0.127	0.00704745	0.0106071	496-92-4	2584-71-6	22573-88-2	9054-77-7	2139-03-9	56-86-0	51-35-4
R-HSA-425374	Reactome	Amino acid and oligopeptide SLC transporters	50	6	0.143	0.00708207	0.0106456	97-67-6	79-33-4	1783-96-6	56-84-8	56-86-0	14265-44-2
WP2740	Wikipathways	Glycerophospholipid biosynthesis	94	6	0.143	0.00708207	0.0106456	57-04-5	58-64-0	85-61-0	56-65-5	58-68-4	14265-44-2
R-HSA-197264	Reactome	Nicotinamide salvaging	38	5	0.167	0.00713183	0.0107136	56-65-5	58-64-0	14265-44-2	58-68-4	79-33-4
Glycerophospholipid metabolism	EHMN	Glycerophospholipid metabolism	96	7	0.125	0.00778158	0.0116823	57-04-5	58-64-0	85-61-0	96-26-4	56-65-5	58-68-4	14265-44-2
R-HSA-418594	Reactome	G alpha (i) signalling events	159	12	0.091	0.00787099	0.011809	58-64-0	86-01-1	85-61-0	79-33-4	133-89-1	56-65-5	58-68-4	85-32-5	56-86-0	14265-44-2	51-45-6	63-39-8
R-HSA-1483206	Reactome	Glycerophospholipid biosynthesis	93	6	0.14	0.0079558	0.0119286	57-04-5	58-64-0	85-61-0	56-65-5	58-68-4	14265-44-2
R-HSA-9006931	Reactome	Signaling by Nuclear Receptors	36	5	0.161	0.00822522	0.012317	56-65-5	58-64-0	14265-44-2	58-68-4	85-61-0
path:hsa00051	KEGG	Fructose and mannose metabolism - Homo sapiens (human)	54	5	0.161	0.00822522	0.012317	57-04-5	15978-08-2	3672-15-9	27251-84-9	79-33-4
R-HSA-2046106	Reactome	alpha-linolenic acid (ALA) metabolism	32	4	0.2	0.00827161	0.0123473	56-65-5	58-64-0	58-68-4	85-61-0
PWY-2201	HumanCyc	folate transformations	21	4	0.2	0.00827161	0.0123473	56-65-5	58-64-0	14265-44-2	58-68-4
WP4321	Wikipathways	Thermogenesis	25	4	0.2	0.00827161	0.0123473	56-65-5	58-64-0	58-68-4	85-61-0
R-HSA-212165	Reactome	Epigenetic regulation of gene expression	24	4	0.2	0.00827161	0.0123473	56-65-5	86-01-1	85-61-0	63-39-8
path:hsa04918	KEGG	Thyroid hormone synthesis - Homo sapiens (human)	21	4	0.2	0.00827161	0.0123473	4212-65-1	56-73-5	4151-19-3	3615-55-2	27025-41-8
Arachidonic acid metabolism	EHMN	Arachidonic acid metabolism	53	6	0.136	0.00890471	0.0130663	58-64-0	85-61-0	56-65-5	27025-41-8	58-68-4	14265-44-2
SMP00679	SMPDB	3-Methylthiofentanyl Action Pathway	11	3	0.273	0.00910714	0.0130663	56-65-5	58-64-0	14265-44-2
SMP00680	SMPDB	Dimethylthiambutene Action Pathway	11	3	0.273	0.00910714	0.0130663	56-65-5	58-64-0	14265-44-2
SMP00395	SMPDB	Cocaine Action Pathway	11	3	0.273	0.00910714	0.0130663	56-65-5	58-64-0	14265-44-2
SMP00410	SMPDB	Hydromorphone Action Pathway	11	3	0.273	0.00910714	0.0130663	56-65-5	58-64-0	14265-44-2
SMP00683	SMPDB	Levallorphan Action Pathway	11	3	0.273	0.00910714	0.0130663	56-65-5	58-64-0	14265-44-2
SMP00671	SMPDB	Tramadol Action Action Pathway	11	3	0.273	0.00910714	0.0130663	56-65-5	58-64-0	14265-44-2
SMP00691	SMPDB	Nalbuphine Action Pathway	11	3	0.273	0.00910714	0.0130663	56-65-5	58-64-0	14265-44-2
SMP00688	SMPDB	Naloxone Action Pathway	11	3	0.273	0.00910714	0.0130663	56-65-5	58-64-0	14265-44-2
SMP00687	SMPDB	Naltrexone Action Pathway	11	3	0.273	0.00910714	0.0130663	56-65-5	58-64-0	14265-44-2
SMP00402	SMPDB	Procaine Action Pathway	11	3	0.273	0.00910714	0.0130663	56-65-5	58-64-0	14265-44-2
SMP00403	SMPDB	Proparacaine Action Pathway	11	3	0.273	0.00910714	0.0130663	56-65-5	58-64-0	14265-44-2
SMP00672	SMPDB	Propoxyphene Action Pathway	11	3	0.273	0.00910714	0.0130663	56-65-5	58-64-0	14265-44-2
SMP00686	SMPDB	Pentazocine Action Pathway	11	3	0.273	0.00910714	0.0130663	56-65-5	58-64-0	14265-44-2
SMP00392	SMPDB	Benzocaine Action Pathway	11	3	0.273	0.00910714	0.0130663	56-65-5	58-64-0	14265-44-2
SMP00399	SMPDB	Mepivacaine Action Pathway	11	3	0.273	0.00910714	0.0130663	56-65-5	58-64-0	14265-44-2
SMP00393	SMPDB	Bupivacaine Action Pathway	11	3	0.273	0.00910714	0.0130663	56-65-5	58-64-0	14265-44-2
SMP00401	SMPDB	Prilocaine Action Pathway	11	3	0.273	0.00910714	0.0130663	56-65-5	58-64-0	14265-44-2
SMP00404	SMPDB	Ropivacaine Action Pathway	11	3	0.273	0.00910714	0.0130663	56-65-5	58-64-0	14265-44-2
SMP00681	SMPDB	Ethylmorphine Action Pathway	11	3	0.273	0.00910714	0.0130663	56-65-5	58-64-0	14265-44-2
SMP00326	SMPDB	Fosphenytoin (Antiarrhythmic) Action Pathway	11	3	0.273	0.00910714	0.0130663	56-65-5	58-64-0	14265-44-2
SMP00675	SMPDB	Diphenoxylate Action Pathway	11	3	0.273	0.00910714	0.0130663	56-65-5	58-64-0	14265-44-2
SMP00394	SMPDB	Chloroprocaine Action Pathway	11	3	0.273	0.00910714	0.0130663	56-65-5	58-64-0	14265-44-2
SMP00396	SMPDB	Dibucaine Action Pathway	11	3	0.273	0.00910714	0.0130663	56-65-5	58-64-0	14265-44-2
SMP00397	SMPDB	Levobupivacaine Action Pathway	11	3	0.273	0.00910714	0.0130663	56-65-5	58-64-0	14265-44-2
SMP00413	SMPDB	Alfentanil Action Pathway	11	3	0.273	0.00910714	0.0130663	56-65-5	58-64-0	14265-44-2
SMP00684	SMPDB	Buprenorphine Action Pathway	11	3	0.273	0.00910714	0.0130663	56-65-5	58-64-0	14265-44-2
SMP00676	SMPDB	Dezocine Action Pathway	11	3	0.273	0.00910714	0.0130663	56-65-5	58-64-0	14265-44-2
SMP00677	SMPDB	Levomethadyl Acetate Action Action Pathway	11	3	0.273	0.00910714	0.0130663	56-65-5	58-64-0	14265-44-2
SMP00673	SMPDB	Levorphanol Action Pathway	11	3	0.273	0.00910714	0.0130663	56-65-5	58-64-0	14265-44-2
SMP00409	SMPDB	Oxycodone Action Pathway	11	3	0.273	0.00910714	0.0130663	56-65-5	58-64-0	14265-44-2
SMP00412	SMPDB	Oxymorphone Action Pathway	11	3	0.273	0.00910714	0.0130663	56-65-5	58-64-0	14265-44-2
SMP00416	SMPDB	Remifentanil Action Pathway	11	3	0.273	0.00910714	0.0130663	56-65-5	58-64-0	14265-44-2
SMP00417	SMPDB	Sufentanil Action Pathway	11	3	0.273	0.00910714	0.0130663	56-65-5	58-64-0	14265-44-2
SMP00411	SMPDB	Hydrocodone Action Pathway	11	3	0.273	0.00910714	0.0130663	56-65-5	58-64-0	14265-44-2
SMP00689	SMPDB	Dihydromorphine Action Pathway	11	3	0.273	0.00910714	0.0130663	56-65-5	58-64-0	14265-44-2
SMP00690	SMPDB	Ketobemidone Action Pathway	11	3	0.273	0.00910714	0.0130663	56-65-5	58-64-0	14265-44-2
SMP00415	SMPDB	Fentanyl Action Pathway	11	3	0.273	0.00910714	0.0130663	56-65-5	58-64-0	14265-44-2
SMP00674	SMPDB	Anileridine Action Pathway	11	3	0.273	0.00910714	0.0130663	56-65-5	58-64-0	14265-44-2
SMP00414	SMPDB	Carfentanil Action Pathway	11	3	0.273	0.00910714	0.0130663	56-65-5	58-64-0	14265-44-2
SMP00425	SMPDB	Escitalopram Action Pathway	11	3	0.273	0.00910714	0.0130663	56-65-5	58-64-0	14265-44-2
SMP00400	SMPDB	Oxybuprocaine Action Pathway	11	3	0.273	0.00910714	0.0130663	56-65-5	58-64-0	14265-44-2
R-HSA-5655302	Reactome	Signaling by FGFR1 in disease	17	3	0.273	0.00910714	0.0130663	56-65-5	58-64-0	86-01-1
PWY66-21	HumanCyc	ethanol degradation II	12	3	0.273	0.00910714	0.0130663	56-65-5	58-68-4	85-61-0
Mono-unsaturated fatty acid beta-oxidation	EHMN	Mono-unsaturated fatty acid beta-oxidation	12	3	0.273	0.00910714	0.0130663	56-65-5	58-68-4	85-61-0
PWY66-389	HumanCyc	phytol degradation	14	3	0.273	0.00910714	0.0130663	56-65-5	58-68-4	85-61-0
WP4047	Wikipathways	PTEN Regulation	11	3	0.273	0.00910714	0.0130663	56-65-5	58-64-0	86-01-1
WP2746	Wikipathways	Signaling by the B Cell Receptor (BCR)	15	3	0.273	0.00910714	0.0130663	56-65-5	58-64-0	86-01-1
PWY66-373	HumanCyc	sucrose degradation	13	3	0.273	0.00910714	0.0130663	56-65-5	57-04-5	58-64-0
R-HSA-909733	Reactome	Interferon alpha/beta signaling	11	3	0.273	0.00910714	0.0130663	56-65-5	58-64-0	14265-44-2
R-HSA-3371497	Reactome	HSP90 chaperone cycle for steroid hormone receptors (SHR)	11	3	0.273	0.00910714	0.0130663	56-65-5	58-64-0	14265-44-2
WP4058	Wikipathways	HSP90 chaperone cycle for steroid hormone receptors (SHR)	11	3	0.273	0.00910714	0.0130663	56-65-5	58-64-0	14265-44-2
R-HSA-449147	Reactome	Signaling by Interleukins	14	3	0.273	0.00910714	0.0130663	56-65-5	58-64-0	14265-44-2
COA-PWY-1	HumanCyc	coenzyme A biosynthesis	13	3	0.273	0.00910714	0.0130663	56-65-5	58-64-0	85-61-0
R-HSA-73887	Reactome	Death Receptor Signalling	11	3	0.273	0.00910714	0.0130663	56-65-5	58-64-0	86-01-1
R-HSA-6807070	Reactome	PTEN Regulation	11	3	0.273	0.00910714	0.0130663	56-65-5	58-64-0	86-01-1
R-HSA-418597	Reactome	G alpha (z) signalling events	12	3	0.273	0.00910714	0.0130663	56-65-5	58-64-0	86-01-1
PWY-6609	HumanCyc	adenine and adenosine salvage III	12	3	0.273	0.00910714	0.0130663	73-24-5	14265-44-2	14075-00-4
PWY-5667	HumanCyc	CDP-diacylglycerol biosynthesis	19	3	0.273	0.00910714	0.0130663	56-65-5	58-64-0	85-61-0
BETA-ALA-DEGRADATION-I-PWY	HumanCyc	&beta;-alanine degradation	11	3	0.273	0.00910714	0.0130663	56-86-0	58-68-4	85-61-0
chrebppathway	BioCarta	chrebp regulation by carbohydrates and camp	12	3	0.273	0.00910714	0.0130663	56-65-5	86-01-1	85-61-0
WP4277	Wikipathways	Glycolysis Pathway D (2)	14	3	0.273	0.00910714	0.0130663	57-04-5	38168-82-0	142-10-9
PWY66-367	HumanCyc	ketogenesis	12	3	0.273	0.00910714	0.0130663	541-50-4	58-68-4	85-61-0
R-HSA-163125	Reactome	Post-translational modification: synthesis of GPI-anchored proteins	21	3	0.273	0.00910714	0.0130663	908211-94-9	58-98-0	85-61-0
PWY-6573	HumanCyc	chondroitin sulfate degradation (metazoa)	134	9	0.103	0.00927254	0.0132955	59-56-3	20762-30-5	3672-15-9	2255-14-3	14075-00-4	4212-65-1	27251-84-9	2956-16-3	2616-64-0
R-HSA-416476	Reactome	G alpha (q) signalling events	63	7	0.121	0.00941764	0.0133497	58-64-0	86-01-1	56-65-5	58-98-0	56-86-0	51-45-6	63-39-8
R-HSA-389661	Reactome	Glyoxylate metabolism and glycine degradation	43	5	0.156	0.00942988	0.0133497	1783-96-6	58-68-4	22573-88-2	56-84-8	79-14-1
WP3472	Wikipathways	XBP1(S) activates chaperone genes	4	2	0.5	0.00977362	0.0133497	56-65-5	58-64-0
WP4109	Wikipathways	Regulation of mitotic cell cycle	4	2	0.5	0.00977362	0.0133497	56-65-5	58-64-0
WP3391	Wikipathways	Senescence-Associated Secretory Phenotype (SASP)	4	2	0.5	0.00977362	0.0133497	56-65-5	58-64-0
WP3823	Wikipathways	Regulation of TP53 Activity through Methylation	4	2	0.5	0.00977362	0.0133497	56-65-5	58-64-0
WP4115	Wikipathways	Deregulated CDK5 triggers multiple neurodegenerative pathways in Alzheimer,s disease models	4	2	0.5	0.00977362	0.0133497	56-65-5	58-64-0
WP4119	Wikipathways	Listeria monocytogenes entry into host cells	4	2	0.5	0.00977362	0.0133497	56-65-5	58-64-0
SMP00629	SMPDB	Adefovir Dipivoxil Metabolism Pathway	4	2	0.5	0.00977362	0.0133497	56-65-5	58-64-0
SMP00630	SMPDB	Tenofovir Metabolism Pathway	4	2	0.5	0.00977362	0.0133497	56-65-5	58-64-0
PWY-6619	HumanCyc	adenine and adenosine salvage II	5	2	0.5	0.00977362	0.0133497	56-65-5	58-64-0
WP3550	Wikipathways	Nonhomologous End-Joining (NHEJ)	5	2	0.5	0.00977362	0.0133497	56-65-5	58-64-0
WP4105	Wikipathways	Transcriptional regulation by RUNX1	5	2	0.5	0.00977362	0.0133497	56-65-5	58-64-0
R-HSA-975110	Reactome	TRAF6 mediated IRF7 activation in TLR7/8 or 9 signaling	4	2	0.5	0.00977362	0.0133497	56-65-5	58-64-0
R-HSA-381038	Reactome	XBP1(S) activates chaperone genes	4	2	0.5	0.00977362	0.0133497	56-65-5	58-64-0
R-HSA-174143	Reactome	APC/C-mediated degradation of cell cycle proteins	4	2	0.5	0.00977362	0.0133497	56-65-5	58-64-0
R-HSA-453276	Reactome	Regulation of mitotic cell cycle	4	2	0.5	0.00977362	0.0133497	56-65-5	58-64-0
R-HSA-381070	Reactome	IRE1alpha activates chaperones	4	2	0.5	0.00977362	0.0133497	56-65-5	58-64-0
R-HSA-381119	Reactome	Unfolded Protein Response (UPR)	4	2	0.5	0.00977362	0.0133497	56-65-5	58-64-0
R-HSA-8862803	Reactome	Deregulated CDK5 triggers multiple neurodegenerative pathways in Alzheimer,s disease models	4	2	0.5	0.00977362	0.0133497	56-65-5	58-64-0
R-HSA-8863678	Reactome	Neurodegenerative Diseases	4	2	0.5	0.00977362	0.0133497	56-65-5	58-64-0
R-HSA-6804760	Reactome	Regulation of TP53 Activity through Methylation	4	2	0.5	0.00977362	0.0133497	56-65-5	58-64-0
R-HSA-8939236	Reactome	RUNX1 regulates transcription of genes involved in differentiation of HSCs	4	2	0.5	0.00977362	0.0133497	56-65-5	58-64-0
R-HSA-2559582	Reactome	Senescence-Associated Secretory Phenotype (SASP)	4	2	0.5	0.00977362	0.0133497	56-65-5	58-64-0
R-HSA-3214858	Reactome	RMTs methylate histone arginines	4	2	0.5	0.00977362	0.0133497	56-65-5	58-64-0
R-HSA-8876384	Reactome	Listeria monocytogenes entry into host cells	4	2	0.5	0.00977362	0.0133497	56-65-5	58-64-0
R-HSA-190241	Reactome	FGFR2 ligand binding and activation	4	2	0.5	0.00977362	0.0133497	56-65-5	58-64-0
R-HSA-190377	Reactome	FGFR2b ligand binding and activation	4	2	0.5	0.00977362	0.0133497	56-65-5	58-64-0
R-HSA-5689896	Reactome	Ovarian tumor domain proteases	5	2	0.5	0.00977362	0.0133497	56-65-5	58-64-0
R-HSA-1500620	Reactome	Meiosis	5	2	0.5	0.00977362	0.0133497	56-65-5	58-64-0
R-HSA-5693571	Reactome	Nonhomologous End-Joining (NHEJ)	5	2	0.5	0.00977362	0.0133497	56-65-5	58-64-0
R-HSA-5099900	Reactome	WNT5A-dependent internalization of FZD4	5	2	0.5	0.00977362	0.0133497	56-65-5	58-64-0
R-HSA-114516	Reactome	Disinhibition of SNARE formation	5	2	0.5	0.00977362	0.0133497	56-65-5	58-64-0
R-HSA-1169091	Reactome	Activation of NF-kappaB in B cells	5	2	0.5	0.00977362	0.0133497	56-65-5	58-64-0
R-HSA-110320	Reactome	Translesion Synthesis by POLH	5	2	0.5	0.00977362	0.0133497	56-65-5	58-64-0
PWY-6158	HumanCyc	creatine-phosphate biosynthesis	5	2	0.5	0.00977362	0.0133497	56-65-5	58-64-0
R-HSA-5654221	Reactome	Phospholipase C-mediated cascade; FGFR2	5	2	0.5	0.00977362	0.0133497	56-65-5	58-64-0
R-HSA-168928	Reactome	DDX58/IFIH1-mediated induction of interferon-alpha/beta	6	2	0.5	0.00977362	0.0133497	56-65-5	58-64-0
R-HSA-5688426	Reactome	Deubiquitination	6	2	0.5	0.00977362	0.0133497	56-65-5	58-64-0
WP1904	Wikipathways	DDX58-IFIH1-mediated induction of interferon-alpha-beta	6	2	0.5	0.00977362	0.0133497	56-65-5	58-64-0
WP4102	Wikipathways	Deubiquitination	6	2	0.5	0.00977362	0.0133497	56-65-5	58-64-0
R-HSA-5654695	Reactome	PI-3K cascade:FGFR2	6	2	0.5	0.00977362	0.0133497	56-65-5	58-64-0
R-HSA-202433	Reactome	Generation of second messenger molecules	6	2	0.5	0.00977362	0.0133497	56-65-5	58-64-0
R-HSA-432142	Reactome	Platelet sensitization by LDL	6	2	0.5	0.00977362	0.0133497	56-65-5	58-64-0
R-HSA-3270619	Reactome	IRF3-mediated induction of type I IFN	6	2	0.5	0.00977362	0.0133497	56-65-5	58-64-0
R-HSA-2023837	Reactome	Signaling by FGFR2 amplification mutants	6	2	0.5	0.00977362	0.0133497	56-65-5	58-64-0
R-HSA-445989	Reactome	TAK1 activates NFkB by phosphorylation and activation of IKKs complex	7	2	0.5	0.00977362	0.0133497	56-65-5	58-64-0
WP2656	Wikipathways	TAK1 activates NFkB by phosphorylation and activation of IKKs complex	7	2	0.5	0.00977362	0.0133497	56-65-5	58-64-0
R-HSA-397795	Reactome	G-protein beta:gamma signalling	7	2	0.5	0.00977362	0.0133497	56-65-5	58-64-0
WP4195	Wikipathways	Phosphatidylcholine catabolism	7	2	0.5	0.00977362	0.0133497	56-65-5	58-64-0
PWY-6369	HumanCyc	inositol pyrophosphates biosynthesis	10	2	0.5	0.00977362	0.0133497	56-65-5	58-64-0
R-HSA-68882	Reactome	Mitotic Anaphase	4	2	0.5	0.00977362	0.0133497	14265-44-2	85-61-0
R-HSA-2555396	Reactome	Mitotic Metaphase and Anaphase	4	2	0.5	0.00977362	0.0133497	14265-44-2	85-61-0
R-HSA-428543	Reactome	Inactivation of CDC42 and RAC1	4	2	0.5	0.00977362	0.0133497	14265-44-2	86-01-1
R-HSA-8985586	Reactome	SLIT2:ROBO1 increases RHOA activity	4	2	0.5	0.00977362	0.0133497	14265-44-2	86-01-1
PWY-2301	HumanCyc	<i>myo</i>-inositol <i>de novo</i> biosynthesis	6	2	0.5	0.00977362	0.0133497	2831-74-5	14265-44-2
R-HSA-1912399	Reactome	Pre-NOTCH Processing in the Endoplasmic Reticulum	4	2	0.5	0.00977362	0.0133497	58-98-0	133-89-1
WP4116	Wikipathways	Lactose synthesis	5	2	0.5	0.00977362	0.0133497	2956-16-3	58-98-0
path:hsa04068	KEGG	FoxO signaling pathway - Homo sapiens (human)	5	2	0.5	0.00977362	0.0133497	56-86-0	58-64-0
ASPARTATESYN-PWY	HumanCyc	aspartate biosynthesis	4	2	0.5	0.00977362	0.0133497	56-86-0	56-84-8
None	INOH	GPCR Adenosine A2A receptor	4	2	0.5	0.00977362	0.0133497	56-65-5	86-01-1
None	INOH	GPCR Dopamine D1like receptor	4	2	0.5	0.00977362	0.0133497	56-65-5	86-01-1
None	INOH	GPCR signaling-G alpha s Epac and ERK	4	2	0.5	0.00977362	0.0133497	56-65-5	86-01-1
None	INOH	GPCR signaling-G alpha s PKA and ERK	4	2	0.5	0.00977362	0.0133497	56-65-5	86-01-1
None	INOH	GPCR signaling-cholera toxin	4	2	0.5	0.00977362	0.0133497	56-65-5	86-01-1
WP4053	Wikipathways	TBC-RABGAPs	4	2	0.5	0.00977362	0.0133497	14265-44-2	86-01-1
R-HSA-5620916	Reactome	VxPx cargo-targeting to cilium	4	2	0.5	0.00977362	0.0133497	14265-44-2	86-01-1
R-HSA-5620920	Reactome	Cargo trafficking to the periciliary membrane	4	2	0.5	0.00977362	0.0133497	14265-44-2	86-01-1
R-HSA-177504	Reactome	Retrograde neurotrophin signalling	4	2	0.5	0.00977362	0.0133497	14265-44-2	86-01-1
R-HSA-8854214	Reactome	TBC/RABGAPs	4	2	0.5	0.00977362	0.0133497	14265-44-2	86-01-1
R-HSA-170670	Reactome	Adenylate cyclase inhibitory pathway	4	2	0.5	0.00977362	0.0133497	14265-44-2	86-01-1
R-HSA-997269	Reactome	Inhibition of adenylate cyclase pathway	4	2	0.5	0.00977362	0.0133497	14265-44-2	86-01-1
arf6_pathway	PID	Arf6 signaling events	4	2	0.5	0.00977362	0.0133497	14265-44-2	86-01-1
integrin_a4b1_pathway	PID	Alpha4 beta1 integrin signaling events	4	2	0.5	0.00977362	0.0133497	14265-44-2	86-01-1
R-HSA-69166	Reactome	Removal of the Flap Intermediate	4	2	0.5	0.00977362	0.0133497	85-32-5	58-97-9
R-HSA-69183	Reactome	Processive synthesis on the lagging strand	4	2	0.5	0.00977362	0.0133497	85-32-5	58-97-9
R-HSA-174437	Reactome	Removal of the Flap Intermediate from the C-strand	5	2	0.5	0.00977362	0.0133497	85-32-5	58-97-9
PWY-6756	HumanCyc	<i>S</i>-methyl-5,-thioadenosine degradation	4	2	0.5	0.00977362	0.0133497	73-24-5	14265-44-2
PWY-5481	HumanCyc	lactate fermentation (reoxidation of cytosolic NADH)	5	2	0.5	0.00977362	0.0133497	58-68-4	79-33-4
R-HSA-171319	Reactome	Telomere Extension By Telomerase	5	2	0.5	0.00977362	0.0133497	2564-35-4	365-08-2
WP3931	Wikipathways	ESC Pluripotency Pathways	5	2	0.5	0.00977362	0.0133497	2564-35-4	3493-09-2
R-HSA-170822	Reactome	Regulation of Glucokinase by Glucokinase Regulatory Protein	4	2	0.5	0.00977362	0.0133497	643-13-0	15978-08-2
SMP00041	SMPDB	Sulfate/Sulfite Metabolism	22	4	0.19	0.0098942	0.0134755	56-65-5	58-64-0	14265-44-2	1053-73-2
SMP00532	SMPDB	Sulfite oxidase deficiency	22	4	0.19	0.0098942	0.0134755	56-65-5	58-64-0	14265-44-2	1053-73-2
SMP00609	SMPDB	Mercaptopurine Metabolism Pathway	24	4	0.19	0.0098942	0.0134755	56-65-5	14265-44-2	58-68-4	58-64-0
R-HSA-1483191	Reactome	Synthesis of PC	28	4	0.19	0.0098942	0.0134755	56-65-5	14265-44-2	58-64-0	85-61-0
path:hsa00430	KEGG	Taurine and hypotaurine metabolism - Homo sapiens (human)	22	4	0.19	0.0098942	0.0134755	56-86-0	300-84-5	590-54-5	60-23-1
PWY-6576	HumanCyc	dermatan sulfate degradation (metazoa)	135	9	0.102	0.00997343	0.0135756	59-56-3	20762-30-5	3672-15-9	2255-14-3	14075-00-4	4212-65-1	27251-84-9	2956-16-3	2616-64-0
SMP00429	SMPDB	Disulfiram Action Pathway	77	8	0.11	0.00998538	0.013584	85-61-0	58-68-4	56-65-5	541-50-4	18766-67-1	56-84-8	56-86-0	4430-97-1
																		members_input_overlap_geneids
[truncated: 120 more columns]

## Sheet: Liver Common DN Proteo& Metabo
External Pathway ID	Source	Liver Down Metabolic Pathways	# of Members in Set	# of Observed Members	Observed Members/ Members in Set	p-value	q-value		Source	External Pathway ID	Liver Down Proteomic Pathways	# of Genes in Set	# of Observed Genes	Observed Genes/ Genes in Set	p-value	q-value
WP3604	Wikipathways	Biochemical Pathways Part I	467	67	0.153	8.09485e-26	1.91281e-22		Reactome	R-HSA-1640170	Cell Cycle	564	62	0.11	4.1e-10	7.73e-07
R-HSA-15869	Reactome	Metabolism of nucleotides	152	35	0.28	2.43688e-21	2.87917e-18		Wikipathways	WP4022	Pyrimidine metabolism	84	20	0.238	1.55e-09	1.12e-06
R-HSA-71387	Reactome	Metabolism of carbohydrates	137	30	0.309	1.20151e-19	9.46392e-17		Reactome	R-HSA-389957	Prefoldin mediated transfer of substrate to CCT/TriC	28	12	0.429	1.79e-09	1.12e-06
R-HSA-1430728	Reactome	Metabolism	1384	80	0.093	6.94836e-17	4.02516e-14		KEGG	path:hsa03050	Proteasome - Homo sapiens (human)	45	14	0.311	1.09e-08	5.14e-06
Pyrimidine metabolism	EHMN	Pyrimidine metabolism	77	24	0.338	8.51705e-17	4.02516e-14		Reactome	R-HSA-389958	Cooperation of Prefoldin and TriC/CCT in actin and tubulin folding	33	12	0.364	1.68e-08	6.32e-06
R-HSA-8956319	Reactome	Nucleobase catabolism	100	25	0.309	2.1502e-16	8.46821e-14		Reactome	R-HSA-75035	Chk1/Chk2(Cds1) mediated inactivation of Cyclin B:Cdk1 complex	13	8	0.615	2.58e-08	8.1e-06
WP4042	Wikipathways	Nucleobase catabolism	100	24	0.308	1.00451e-15	3.39093e-13		Wikipathways	WP183	Proteasome Degradation	64	16	0.25	3.21e-08	8.64e-06
SMP00654	SMPDB	Warburg Effect	58	20	0.392	1.41732e-15	4.18642e-13		KEGG	path:hsa00240	Pyrimidine metabolism - Homo sapiens (human)	101	20	0.198	4.51e-08	1.06e-05
R-HSA-8956321	Reactome	Nucleotide salvage	45	17	0.386	3.06541e-13	8.04841e-11		Reactome	R-HSA-390450	Folding of actin by CCT/TriC	10	7	0.7	5.58e-08	1.17e-05
Glycolysis and Gluconeogenesis	EHMN	Glycolysis and Gluconeogenesis	52	16	0.41	5.28192e-13	1.11949e-10		Reactome	R-HSA-69278	Cell Cycle, Mitotic	481	50	0.104	1.32e-07	2.46e-05
SMP00210	SMPDB	Purine Nucleoside Phosphorylase Deficiency	73	20	0.29	1.13702e-12	1.11949e-10		Reactome	R-HSA-72766	Translation	310	37	0.121	1.7e-07	2.46e-05
SMP00220	SMPDB	Xanthine Dehydrogenase Deficiency (Xanthinuria)	73	20	0.29	1.13702e-12	1.11949e-10		PID	betacatenin_nuc_pathway	Regulation of nuclear beta catenin signaling and target gene transcription	80	17	0.212	1.58e-07	2.46e-05
SMP00167	SMPDB	Adenylosuccinate Lyase Deficiency	73	20	0.29	1.13702e-12	1.11949e-10		Reactome	R-HSA-6805567	Keratinization	129	22	0.171	1.6e-07	2.46e-05
SMP00168	SMPDB	AICA-Ribosiduria	73	20	0.29	1.13702e-12	1.11949e-10		Reactome	R-HSA-392499	Metabolism of proteins	2008	142	0.071	2.13e-07	2.87e-05
SMP00535	SMPDB	Adenine phosphoribosyltransferase deficiency (APRT)	73	20	0.29	1.13702e-12	1.11949e-10		PID	nfat_3pathway	Role of Calcineurin-dependent NFAT signaling in lymphocytes	56	14	0.25	2.33e-07	2.94e-05
SMP00536	SMPDB	Mitochondrial DNA depletion syndrome	73	20	0.29	1.13702e-12	1.11949e-10		Reactome	R-HSA-69620	Cell Cycle Checkpoints	250	32	0.129	2.74e-07	3.23e-05
SMP00537	SMPDB	Myoadenylate deaminase deficiency	73	20	0.29	1.13702e-12	1.11949e-10		PID	insulin_glucose_pathway	Insulin-mediated glucose transport	29	10	0.345	4.78e-07	5.01e-05
SMP00050	SMPDB	Purine Metabolism	73	20	0.29	1.13702e-12	1.11949e-10		Wikipathways	WP2002	miR-targeted genes in epithelium - TarBase	333	38	0.114	4.72e-07	5.01e-05
SMP00203	SMPDB	Molybdenum Cofactor Deficiency	73	20	0.29	1.13702e-12	1.11949e-10		NetPath	Pathway_Alpha6Beta4Integrin	Alpha6Beta4Integrin	71	15	0.211	9.15e-07	9.09e-05
SMP00144	SMPDB	Adenosine Deaminase Deficiency	73	20	0.29	1.13702e-12	1.11949e-10		NetPath	Pathway_EGFR1	EGFR1	457	46	0.101	9.99e-07	9.42e-05
SMP00365	SMPDB	Gout or Kelley-Seegmiller Syndrome	73	20	0.29	1.13702e-12	1.11949e-10		INOH	None	Hedgehog	72	15	0.208	1.11e-06	9.94e-05
SMP00364	SMPDB	Lesch-Nyhan Syndrome (LNS)	73	20	0.29	1.13702e-12	1.11949e-10		INOH	None	IL-1 NFkB	64	14	0.219	1.35e-06	0.000116098
SMP00512	SMPDB	Xanthinuria type I	73	20	0.29	1.13702e-12	1.11949e-10		Reactome	R-HSA-8951664	Neddylation	235	29	0.124	2.1e-06	0.000172461
SMP00513	SMPDB	Xanthinuria type II	73	20	0.29	1.13702e-12	1.11949e-10		Reactome	R-HSA-111447	Activation of BAD and translocation to mitochondria	15	7	0.467	2.43e-06	0.000176096
SMP00128	SMPDB	Gluconeogenesis	34	14	0.467	1.89264e-12	1.3976e-10		Reactome	R-HSA-5628897	TP53 Regulates Metabolic Genes	86	16	0.186	2.4e-06	0.000176096
SMP00581	SMPDB	Glycogenosis, Type IA. Von gierke disease	34	14	0.467	1.89264e-12	1.3976e-10		Reactome	R-HSA-69206	G1/S Transition	76	15	0.197	2.28e-06	0.000176096
SMP00574	SMPDB	Glycogenosis, Type IC	34	14	0.467	1.89264e-12	1.3976e-10		PID	p38_mk2pathway	p38 signaling mediated by MAPKAP kinases	21	8	0.381	2.9e-06	0.000202772
SMP00374	SMPDB	Glycogen Storage Disease Type 1A (GSD1A) or Von Gierke Disease	34	14	0.467	1.89264e-12	1.3976e-10		INOH	None	TLR NFkB	69	14	0.203	3.51e-06	0.0002284
SMP00563	SMPDB	Triosephosphate isomerase	34	14	0.467	1.89264e-12	1.3976e-10		INOH	None	Pyrimidine nucleotides nucleosides metabolism	51	12	0.235	3.42e-06	0.0002284
SMP00562	SMPDB	Fructose-1,6-diphosphatase deficiency	34	14	0.467	1.89264e-12	1.3976e-10		Wikipathways	WP4100	Gene and protein expression by JAK-STAT signaling after Interleukin-12 stimulation	36	10	0.278	4.49e-06	0.000282359
SMP00560	SMPDB	Phosphoenolpyruvate carboxykinase deficiency 1 (PEPCK1)	34	14	0.467	1.89264e-12	1.3976e-10		Reactome	R-HSA-5689603	UCH proteinases	102	17	0.167	5.62e-06	0.000342113
SMP00573	SMPDB	Glycogenosis, Type IB	34	14	0.467	1.89264e-12	1.3976e-10		Reactome	R-HSA-391251	Protein folding	103	17	0.165	6.44e-06	0.000363975
WP698	Wikipathways	Glucuronidation	14	10	0.769	2.83469e-12	2.02981e-10		INOH	None	TLR p38	63	13	0.206	6.43e-06	0.000363975
WP4082	Wikipathways	Nucleotide salvage	45	16	0.372	3.22723e-12	2.24292e-10		Reactome	R-HSA-180786	Extension of Telomeres	30	9	0.3	6.75e-06	0.000363975
None	INOH	Glycolysis Gluconeogenesis	34	14	0.452	3.3313e-12	2.2491e-10		HumanCyc	PWY-7200	superpathway of pyrimidine deoxyribonucleoside salvage	17	7	0.412	6.75e-06	0.000363975
SMP00031	SMPDB	Pentose Phosphate Pathway	29	13	0.5	4.00923e-12	2.42918e-10		Wikipathways	WP2004	miR-targeted genes in lymphocytes - TarBase	489	46	0.094	7.07e-06	0.000370521
SMP00518	SMPDB	Glucose-6-phosphate dehydrogenase deficiency	29	13	0.5	4.00923e-12	2.42918e-10		Reactome	R-HSA-453279	Mitotic G1-G1/S phases	104	17	0.163	7.36e-06	0.000375614
SMP00519	SMPDB	Ribose-5-phosphate isomerase deficiency	29	13	0.5	4.00923e-12	2.42918e-10		Reactome	R-HSA-156590	Glutathione conjugation	39	10	0.263	7.66e-06	0.000380379
SMP00520	SMPDB	Transaldolase deficiency	29	13	0.5	4.00923e-12	2.42918e-10		KEGG	path:hsa00480	Glutathione metabolism - Homo sapiens (human)	56	12	0.214	9.66e-06	0.000467483
R-HSA-499943	Reactome	Interconversion of nucleotide di- and triphosphates	52	16	0.364	4.89619e-12	2.89243e-10		INOH	None	IL-1 p38	66	13	0.197	1.1e-05	0.000519353
SMP00428	SMPDB	Mercaptopurine Action Pathway	84	20	0.26	1.09824e-11	6.32962e-10		Reactome	R-HSA-1445148	Translocation of GLUT4 to the plasma membrane	32	9	0.281	1.22e-05	0.00055931
SMP00430	SMPDB	Thioguanine Action Pathway	85	20	0.256	1.42674e-11	8.02709e-10		INOH	None	Notch	79	14	0.179	1.57e-05	0.000703515
R-HSA-73614	Reactome	Pyrimidine salvage	23	12	0.522	1.47857e-11	8.12527e-10		Reactome	R-HSA-8963898	Plasma lipoprotein assembly	19	7	0.368	1.61e-05	0.000705622
SMP00427	SMPDB	Azathioprine Action Pathway	86	20	0.253	1.84542e-11	9.91072e-10		Reactome	R-HSA-8953854	Metabolism of RNA	586	51	0.087	1.79e-05	0.000747204
None	INOH	Pyrimidine nucleotides nucleosides metabolism	56	17	0.309	2.07392e-11	1.08904e-09		Reactome	R-HSA-1430728	Metabolism	1972	131	0.067	1.79e-05	0.000747204
None	INOH	Pentose phosphate cycle	31	13	0.448	2.35183e-11	1.20813e-09		KEGG	path:hsa00983	Drug metabolism - other enzymes - Homo sapiens (human)	79	14	0.177	1.82e-05	0.000747204
SMP00046	SMPDB	Pyrimidine Metabolism	57	17	0.304	2.87536e-11	1.33225e-09		Reactome	R-HSA-68877	Mitotic Prometaphase	186	23	0.124	2.45e-05	0.000909368
SMP00219	SMPDB	UMP Synthase Deiciency (Orotic Aciduria)	57	17	0.304	2.87536e-11	1.33225e-09		Reactome	R-HSA-6781827	Transcription-Coupled Nucleotide Excision Repair (TC-NER)	81	14	0.173	2.45e-05	0.000909368
SMP00202	SMPDB	MNGIE (Mitochondrial Neurogastrointestinal Encephalopathy)	57	17	0.304	2.87536e-11	1.33225e-09		Reactome	R-HSA-6814122	Cooperation of PDCL (PhLP1) and TRiC/CCT in G-protein beta folding	43	10	0.233	2.51e-05	0.000909368
SMP00172	SMPDB	Beta Ureidopropionase Deficiency	57	17	0.304	2.87536e-11	1.33225e-09		HumanCyc	PWY-7199	pyrimidine deoxyribonucleosides salvage	5	4	0.8	2.42e-05	0.000909368
SMP00178	SMPDB	Dihydropyrimidinase Deficiency	57	17	0.304	2.87536e-11	1.33225e-09		PID	lkb1_pathway	LKB1 signaling events	43	10	0.233	2.51e-05	0.000909368
WP4059	Wikipathways	Interconversion of nucleotide di- and triphosphates	51	15	0.357	3.24514e-11	1.47467e-09		KEGG	path:hsa04114	Oocyte meiosis - Homo sapiens (human)	125	18	0.144	2.43e-05	0.000909368
Pentose phosphate pathway	EHMN	Pentose phosphate pathway	37	13	0.433	4.00556e-11	1.78588e-09		Reactome	R-HSA-69242	S Phase	103	16	0.155	2.63e-05	0.000935722
WP1785	Wikipathways	Asparagine N-linked glycosylation	101	16	0.32	4.68444e-11	2.04988e-09		PID	pi3kciaktpathway	Class I PI3K signaling events mediated by Akt	35	9	0.257	2.69e-05	0.000940689
None	INOH	Purine nucleotides nucleosides metabolism	80	19	0.253	6.15323e-11	2.61776e-09		INOH	None	insulin Mam	82	14	0.171	2.82e-05	0.000953249
R-HSA-70326	Reactome	Glucose metabolism	44	14	0.378	6.20375e-11	2.61776e-09		INOH	None	TLR JNK	62	12	0.194	2.88e-05	0.000953249
R-HSA-446203	Reactome	Asparagine N-linked glycosylation	119	17	0.283	9.87465e-11	4.09365e-09		INOH	None	IL-1 JNK	62	12	0.194	2.88e-05	0.000953249
R-HSA-69242	Reactome	S Phase	17	10	0.588	1.67189e-10	6.81152e-09		Reactome	R-HSA-15869	Metabolism of nucleotides	105	16	0.152	3.36e-05	0.00109161
SMP00040	SMPDB	Glycolysis	24	11	0.5	2.02226e-10	7.83378e-09		Reactome	R-HSA-194315	Signaling by Rho GTPases	435	40	0.093	3.64e-05	0.00114444
SMP00531	SMPDB	Glycogenosis, Type VII. Tarui disease	24	11	0.5	2.02226e-10	7.83378e-09		Wikipathways	WP2005	miR-targeted genes in muscle cell - TarBase	400	38	0.095	3.61e-05	0.00114444
SMP00572	SMPDB	Fanconi-bickel syndrome	24	11	0.5	2.02226e-10	7.83378e-09		Reactome	R-HSA-69473	G2/M DNA damage checkpoint	96	15	0.158	3.84e-05	0.00116803
SMP02298	SMPDB	Glutaminolysis and Cancer	44	14	0.35	2.11975e-10	8.079e-09		PID	a6b1_a6b4_integrin_pathway	a6b1 and a6b4 Integrin signaling	45	10	0.222	3.83e-05	0.00116803
R-HSA-597592	Reactome	Post-translational protein modification	176	20	0.22	3.0008e-10	1.12554e-08		Reactome	R-HSA-109581	Apoptosis	118	17	0.144	4.03e-05	0.00120841
SMP00580	SMPDB	GLUT-1 deficiency syndrome	19	10	0.556	3.63027e-10	1.29975e-08		Reactome	R-HSA-390466	Chaperonin-mediated protein folding	97	15	0.155	4.93e-05	0.00129155
SMP00579	SMPDB	Congenital disorder of glycosylation CDG-IId	19	10	0.556	3.63027e-10	1.29975e-08		Reactome	R-HSA-69481	G2/M Checkpoints	120	17	0.143	4.5e-05	0.00129155
SMP00444	SMPDB	Lactose Synthesis	19	10	0.556	3.63027e-10	1.29975e-08		Reactome	R-HSA-69239	Synthesis of DNA	75	13	0.173	4.6e-05	0.00129155
PWY66-409	HumanCyc	superpathway of purine nucleotide salvage	30	12	0.414	4.58464e-10	1.38891e-08		INOH	None	DroToll-like	65	12	0.185	4.71e-05	0.00129155
SMP00725	SMPDB	Fructose intolerance, hereditary	31	12	0.414	4.58464e-10	1.38891e-08		HumanCyc	PWY-7211	superpathway of pyrimidine deoxyribonucleotides <i>de novo</i> biosynthesis	22	7	0.318	4.8e-05	0.00129155
SMP00064	SMPDB	Fructose and Mannose Degradation	31	12	0.414	4.58464e-10	1.38891e-08		Reactome	R-HSA-111367	SLBP independent Processing of Histone Pre-mRNAs	10	5	0.5	4.91e-05	0.00129155
SMP00561	SMPDB	Fructosuria	31	12	0.414	4.58464e-10	1.38891e-08		NetPath	Pathway_TNFalpha	TNFalpha	234	26	0.111	4.86e-05	0.00129155
R-HSA-70263	Reactome	Gluconeogenesis	34	12	0.414	4.58464e-10	1.38891e-08		Reactome	R-HSA-8963888	Chylomicron assembly	10	5	0.5	4.91e-05	0.00129155
SMP00552	SMPDB	Glycogen synthetase deficiency	30	12	0.414	4.58464e-10	1.38891e-08		PharmGKB	PA2036	Gemcitabine Pathway, Pharmacodynamics	10	5	0.5	4.91e-05	0.00129155
SMP00553	SMPDB	Glycogenosis, Type III. Cori disease, Debrancher glycogenosis	30	12	0.414	4.58464e-10	1.38891e-08		KEGG	path:hsa00190	Oxidative phosphorylation - Homo sapiens (human)	133	18	0.135	5.64e-05	0.00143875
SMP00556	SMPDB	Mucopolysaccharidosis VI. Sly syndrome	30	12	0.414	4.58464e-10	1.38891e-08		Reactome	R-HSA-5357801	Programmed Cell Death	121	17	0.14	5.59e-05	0.00143875
SMP00557	SMPDB	Sucrase-isomaltase deficiency	30	12	0.414	4.58464e-10	1.38891e-08		Reactome	R-HSA-6798695	Neutrophil degranulation	490	43	0.089	5.82e-05	0.00146312
SMP00554	SMPDB	Glycogenosis, Type IV. Amylopectinosis, Anderson disease	30	12	0.414	4.58464e-10	1.38891e-08		SMPDB	SMP00046	Pyrimidine Metabolism	23	7	0.304	6.62e-05	0.00156245
SMP00555	SMPDB	Glycogenosis, Type VI. Hers disease	30	12	0.414	4.58464e-10	1.38891e-08		SMPDB	SMP00219	UMP Synthase Deiciency (Orotic Aciduria)	23	7	0.304	6.62e-05	0.00156245
SMP00058	SMPDB	Starch and Sucrose Metabolism	30	12	0.414	4.58464e-10	1.38891e-08		SMPDB	SMP00202	MNGIE (Mitochondrial Neurogastrointestinal Encephalopathy)	23	7	0.304	6.62e-05	0.00156245
R-HSA-69306	Reactome	DNA Replication	14	9	0.643	4.76815e-10	1.40839e-08		SMPDB	SMP00172	Beta Ureidopropionase Deficiency	23	7	0.304	6.62e-05	0.00156245
PWY-7185	HumanCyc	UTP and CTP dephosphorylation I	15	9	0.643	4.76815e-10	1.40839e-08		SMPDB	SMP00178	Dihydropyrimidinase Deficiency	23	7	0.304	6.62e-05	0.00156245
SMP02291	SMPDB	The oncogenic action of 2-hydroxyglutarate	40	13	0.361	6.24575e-10	1.75699e-08		INOH	None	insulin	78	13	0.167	7.03e-05	0.00163817
SMP02358	SMPDB	The oncogenic action of L-2-hydroxyglutarate in Hydroxygluaricaciduria	41	13	0.361	6.24575e-10	1.75699e-08		Wikipathways	WP2446	Retinoblastoma Gene in Cancer	89	14	0.157	7.21e-05	0.0016596
SMP02359	SMPDB	The oncogenic action of D-2-hydroxyglutarate in Hydroxygluaricaciduria	41	13	0.361	6.24575e-10	1.75699e-08		Reactome	R-HSA-5696398	Nucleotide Excision Repair	113	16	0.142	8.35e-05	0.00189916
SMP02292	SMPDB	The oncogenic action of Succinate	41	13	0.361	6.24575e-10	1.75699e-08		INOH	None	Fas	24	7	0.292	8.97e-05	0.00190211
PWY66-407	HumanCyc	superpathway of conversion of glucose to acetyl CoA and entry into the TCA cycle	36	12	0.4	7.37403e-10	2.04998e-08		Reactome	R-HSA-174417	Telomere C-strand (Lagging Strand) Synthesis	24	7	0.292	8.97e-05	0.00190211
path:hsa00230	KEGG	Purine metabolism - Homo sapiens (human)	95	18	0.234	8.70123e-10	2.39082e-08		Reactome	R-HSA-110373	Resolution of AP sites via the multiple-nucleotide patch replacement pathway	24	7	0.292	8.97e-05	0.00190211
SMP02295	SMPDB	The oncogenic action of Fumarate	42	13	0.351	9.29283e-10	2.52402e-08		Reactome	R-HSA-77588	SLBP Dependent Processing of Replication-Dependent Histone Pre-mRNAs	11	5	0.455	8.64e-05	0.00190211
R-HSA-446219	Reactome	Synthesis of substrates in N-glycan biosythesis	68	15	0.288	1.03515e-09	2.74838e-08		Reactome	R-HSA-5653656	Vesicle-mediated transport	620	51	0.082	8.59e-05	0.00190211
R-HSA-446193	Reactome	Biosynthesis of the N-glycan precursor (dolichol lipid-linked oligosaccharide, LLO) and transfer to a nascent protein	81	15	0.288	1.03515e-09	2.74838e-08		PharmGKB	PA150653776	Fluoropyrimidine Pathway, Pharmacokinetics	24	7	0.292	8.97e-05	0.00190211
None	INOH	Galactose metabolism	15	9	0.6	1.15046e-09	3.01498e-08		Reactome	R-HSA-69306	DNA Replication	80	13	0.162	9.21e-05	0.00193138
None	INOH	Citrate cycle	35	12	0.387	1.16108e-09	3.01498e-08		Reactome	R-HSA-195258	RHO GTPase Effectors	301	30	0.1	9.5e-05	0.00196943
path:hsa00240	KEGG	Pyrimidine metabolism - Homo sapiens (human)	66	15	0.283	1.3936e-09	3.55073e-08		PID	pdgfrbpathway	PDGFR-beta signaling pathway	127	17	0.134	0.00010352	0.00212329
SMP00496	SMPDB	Galactosemia III	20	10	0.5	1.42751e-09	3.55073e-08		KEGG	path:hsa05012	Parkinson disease - Homo sapiens (human)	142	18	0.127	0.000133415	0.00270703
SMP00495	SMPDB	Galactosemia II (GALK)	20	10	0.5	1.42751e-09	3.55073e-08		PID	erbb1_downstream_pathway	ErbB1 downstream signaling	107	15	0.142	0.000139129	0.00279293
SMP00010	SMPDB	Nucleotide Sugars Metabolism	20	10	0.5	1.42751e-09	3.55073e-08		Reactome	R-HSA-72737	Cap-dependent Translation Initiation	133	17	0.13	0.000152391	0.00299124
R-HSA-382551	Reactome	Transport of small molecules	226	28	0.146	1.57795e-09	3.88405e-08		Reactome	R-HSA-72613	Eukaryotic Translation Initiation	133	17	0.13	0.000152391	0.00299124
PWY-7211	HumanCyc	superpathway of pyrimidine deoxyribonucleotides <i>de novo</i> biosynthesis	34	12	0.364	2.71877e-09	6.62316e-08		INOH	None	Wnt Canonical	119	16	0.134	0.000155725	0.00299124
R-HSA-71406	Reactome	Pyruvate metabolism and Citric Acid (TCA) cycle	44	13	0.325	2.82155e-09	6.80339e-08		INOH	None	Wnt Mammals	119	16	0.134	0.000155725	0.00299124
R-HSA-8850843	Reactome	Phosphate bond hydrolysis by NTPDase proteins	25	10	0.455	4.65312e-09	1.08865e-07		Reactome	R-HSA-389960	Formation of tubulin folding intermediates by CCT/TriC	26	7	0.269	0.000156933	0.00299124
PWY0-162	HumanCyc	superpathway of pyrimidine ribonucleotides <i>de novo</i> biosynthesis	23	10	0.455	4.65312e-09	1.08865e-07		PID	mtor_4pathway	mTOR signaling pathway	65	11	0.172	0.000189402	0.00357402
PWY66-398	HumanCyc	TCA cycle	23	10	0.455	4.65312e-09	1.08865e-07		EHMN	Pyrimidine metabolism	Pyrimidine metabolism	136	17	0.126	0.000220342	0.00403509
SMP00212	SMPDB	Pyruvate Dehydrogenase Complex Deficiency	46	13	0.31	5.57309e-09	1.23077e-07		PharmGKB	PA150642262	Platinum Pathway, Pharmacokinetics/Pharmacodynamics	13	5	0.385	0.00022239	0.00403509
SMP00558	SMPDB	Primary hyperoxaluria II, PH2	46	13	0.31	5.57309e-09	1.23077e-07		SMPDB	SMP00446	Gemcitabine Action Pathway	13	5	0.385	0.00022239	0.00403509
SMP00559	SMPDB	Pyruvate kinase deficiency	46	13	0.31	5.57309e-09	1.23077e-07		SMPDB	SMP00603	Gemcitabine Metabolism Pathway	13	5	0.385	0.00022239	0.00403509
SMP00196	SMPDB	Leigh Syndrome	46	13	0.31	5.57309e-09	1.23077e-07		Reactome	R-HSA-156827	L13a-mediated translational silencing of Ceruloplasmin expression	125	16	0.13	0.000229815	0.0041301
SMP00060	SMPDB	Pyruvate Metabolism	46	13	0.31	5.57309e-09	1.23077e-07		KEGG	path:hsa04932	Non-alcoholic fatty liver disease (NAFLD) - Homo sapiens (human)	149	18	0.121	0.000246098	0.00438101
SMP00334	SMPDB	Pyruvate Decarboxylase E1 Component Deficiency (PDHE1 Deficiency)	46	13	0.31	5.57309e-09	1.23077e-07		Reactome	R-HSA-199991	Membrane Trafficking	582	47	0.081	0.000249369	0.00439776
WP4093	Wikipathways	Glucose metabolism	43	12	0.343	5.95472e-09	1.30287e-07		Reactome	R-HSA-72706	GTP hydrolysis and joining of the 60S ribosomal subunit	126	16	0.129	0.000252529	0.00441224
None	INOH	Pyruvate metabolism	31	11	0.379	7.73045e-09	1.5076e-07		INOH	None	EGF	28	7	0.25	0.000260024	0.0044204
R-HSA-174417	Reactome	Telomere C-strand (Lagging Strand) Synthesis	14	8	0.615	7.84741e-09	1.5076e-07		Reactome	R-HSA-156580	Phase II - Conjugation of compounds	115	15	0.134	0.000259005	0.0044204
R-HSA-157579	Reactome	Telomere Maintenance	14	8	0.615	7.84741e-09	1.5076e-07		Reactome	R-HSA-611105	Respiratory electron transport	100	14	0.14	0.000258243	0.0044204
R-HSA-69239	Reactome	Synthesis of DNA	13	8	0.615	7.84741e-09	1.5076e-07		Reactome	R-HSA-73884	Base Excision Repair	37	8	0.216	0.000280572	0.00464421
R-HSA-73886	Reactome	Chromosome Maintenance	15	8	0.615	7.84741e-09	1.5076e-07		Reactome	R-HSA-450531	Regulation of mRNA stability by proteins that bind AU-rich elements	37	8	0.216	0.000280572	0.00464421
R-HSA-180786	Reactome	Extension of Telomeres	14	8	0.615	7.84741e-09	1.5076e-07		Reactome	R-HSA-73933	Resolution of Abasic Sites (AP sites)	37	8	0.216	0.000280572	0.00464421
SMP00550	SMPDB	Pyruvate dehydrogenase deficiency (E3)	33	11	0.379	7.73045e-09	1.5076e-07		INOH	None	TNF	67	11	0.164	0.000287698	0.00468005
SMP00551	SMPDB	Pyruvate dehydrogenase deficiency (E2)	33	11	0.379	7.73045e-09	1.5076e-07		Reactome	R-HSA-69618	Mitotic Spindle Checkpoint	113	15	0.133	0.000285862	0.00468005
SMP00549	SMPDB	2-ketoglutarate dehydrogenase complex deficiency	33	11	0.379	7.73045e-09	1.5076e-07		Reactome	R-HSA-174430	Telomere C-strand synthesis initiation	8	4	0.5	0.000302465	0.00483687
SMP00548	SMPDB	Mitochondrial complex II deficiency	33	11	0.379	7.73045e-09	1.5076e-07		Reactome	R-HSA-68952	DNA replication initiation	8	4	0.5	0.000302465	0.00483687
SMP00547	SMPDB	Fumarase deficiency	33	11	0.379	7.73045e-09	1.5076e-07		Reactome	R-HSA-5651801	PCNA-Dependent Long Patch Base Excision Repair	21	6	0.286	0.000329111	0.00521876
SMP00546	SMPDB	Congenital lactic acidosis	33	11	0.379	7.73045e-09	1.5076e-07		Reactome	R-HSA-156581	Methylation	15	5	0.357	0.000332479	0.00522824
SMP00057	SMPDB	Citric Acid Cycle	33	11	0.379	7.73045e-09	1.5076e-07		INOH	None	TGF-beta super family signaling pathway canonical	115	15	0.13	0.000346842	0.00540901
WP1928	Wikipathways	Telomere Maintenance	14	8	0.615	7.84741e-09	1.5076e-07		Reactome	R-HSA-3700989	Transcriptional Regulation by TP53	374	33	0.089	0.000393631	0.00608838
WP1925	Wikipathways	Synthesis of DNA	13	8	0.615	7.84741e-09	1.5076e-07		Reactome	R-HSA-2408522	Selenoamino acid metabolism	130	16	0.124	0.000397641	0.00610039
R-HSA-392499	Reactome	Metabolism of proteins	269	22	0.168	8.24613e-09	1.57142e-07		HumanCyc	PWY66-409	superpathway of purine nucleotide salvage	59	10	0.169	0.000414031	0.00610372
WP78	Wikipathways	TCA Cycle (aka Krebs or citric acid cycle)	24	10	0.417	1.31435e-08	2.48465e-07		Reactome	R-HSA-114452	Activation of BH3-only proteins	30	7	0.233	0.000411587	0.00610372
Urea cycle and metabolism of arginine, proline, glutamate, aspartate and asparagine	EHMN	Urea cycle and metabolism of arginine, proline, glutamate, aspartate and asparagine	125	18	0.198	1.5389e-08	2.88606e-07		Reactome	R-HSA-195253	Degradation of beta-catenin by the destruction complex	39	8	0.205	0.000411168	0.00610372
WP4072	Wikipathways	Glycogen metabolism	16	8	0.571	1.76749e-08	3.28864e-07		Wikipathways	WP4396	Nonalcoholic fatty liver disease	155	18	0.116	0.000401378	0.00610372
Purine metabolism	EHMN	Purine metabolism	94	17	0.207	1.90694e-08	3.52039e-07		Reactome	R-HSA-110313	Translesion synthesis by Y family DNA polymerases bypasses lesions on DNA template	39	8	0.205	0.000411168	0.00610372
PWY-7176	HumanCyc	UTP and CTP <i>de novo</i> biosynthesis	11	7	0.7	1.99416e-08	3.65287e-07		Wikipathways	WP197	Cholesterol Biosynthesis Pathway	15	5	0.333	0.000479337	0.0070117
R-HSA-1428517	Reactome	The citric acid (TCA) cycle and respiratory electron transport	56	13	0.277	2.57194e-08	4.63807e-07		KEGG	path:hsa05010	Alzheimer disease - Homo sapiens (human)	171	19	0.111	0.000490716	0.00712293
None	INOH	Fructose Mannose metabolism	33	11	0.344	2.59088e-08	4.63807e-07		PID	foxopathway	FoxO family signaling	50	9	0.18	0.000505424	0.00728042
TCA cycle	EHMN	TCA cycle	36	11	0.344	2.59088e-08	4.63807e-07		Reactome	R-HSA-446107	Type I hemidesmosome assembly	9	4	0.444	0.000524012	0.00749099
PWY66-399	HumanCyc	gluconeogenesis	26	9	0.45	3.23292e-08	5.7439e-07		Reactome	R-HSA-1266738	Developmental Biology	620	48	0.078	0.000538529	0.00764063
R-HSA-70171	Reactome	Glycolysis	32	10	0.385	3.31524e-08	5.8462e-07		Wikipathways	WP179	Cell Cycle	120	15	0.125	0.000550177	0.00774764
R-HSA-8982491	Reactome	Glycogen metabolism	17	8	0.533	3.65599e-08	6.30592e-07		Reactome	R-HSA-8956321	Nucleotide salvage	23	6	0.261	0.000564493	0.00789036
R-HSA-5173105	Reactome	O-linked glycosylation	18	8	0.533	3.65599e-08	6.30592e-07		Reactome	R-HSA-5696399	Global Genome Nucleotide Excision Repair (GG-NER)	84	12	0.143	0.000581086	0.00805103
WP3315	Wikipathways	O-linked glycosylation	18	8	0.533	3.65599e-08	6.30592e-07		Reactome	R-HSA-141444	Amplification of signal from unattached kinetochores via a MAD2 inhibitory signal	96	13	0.135	0.000588787	0.00805103
PWY-841	HumanCyc	purine nucleotides <i>de novo</i> biosynthesis	37	11	0.333	3.75038e-08	6.33011e-07		Reactome	R-HSA-141424	Amplification of signal from the kinetochores	96	13	0.135	0.000588787	0.00805103
SMP00043	SMPDB	Galactose Metabolism	36	11	0.333	3.75038e-08	6.33011e-07		Reactome	R-HSA-5656169	Termination of translesion DNA synthesis	32	7	0.219	0.000626551	0.00850577
SMP00182	SMPDB	Galactosemia	36	11	0.333	3.75038e-08	6.33011e-07		INOH	None	CD4 T cell receptor signaling-NFkB cascade	97	13	0.134	0.000651077	0.00877559
WP2766	Wikipathways	The citric acid (TCA) cycle and respiratory electron transport	44	12	0.293	4.55264e-08	7.6297e-07		HumanCyc	PWY-7184	pyrimidine deoxyribonucleotides <i>de novo</i> biosynthesis	16	5	0.312	0.000670154	0.00890549
R-HSA-71336	Reactome	Pentose phosphate pathway (hexose monophosphate shunt)	31	10	0.37	5.08136e-08	8.39669e-07		Reactome	R-HSA-5686938	Regulation of TLR by endogenous ligand	16	5	0.312	0.000670154	0.00890549
R-HSA-71403	Reactome	Citric acid cycle (TCA cycle)	30	10	0.37	5.08136e-08	8.39669e-07		Wikipathways	WP466	DNA Replication	42	8	0.19	0.000695776	0.00918132
PWY-7228	HumanCyc	guanosine nucleotides <i>de novo</i> biosynthesis	17	8	0.5	7.05819e-08	1.15823e-06		Wikipathways	WP536	Calcium Regulation in the Cardiac Cell	149	17	0.114	0.000706164	0.00925369
R-HSA-8956320	Reactome	Nucleobase biosynthesis	48	12	0.273	1.09248e-07	1.78036e-06		Reactome	R-HSA-68962	Activation of the pre-replicative complex	33	7	0.212	0.000763107	0.00993092
R-HSA-69278	Reactome	Cell Cycle, Mitotic	30	10	0.345	1.1236e-07	1.80618e-06		Reactome	R-HSA-68886	M Phase	340	30	0.088	0.000775354	0.00993364
Fructose and mannose metabolism	EHMN	Fructose and mannose metabolism	34	10	0.345	1.1236e-07	1.80618e-06		Reactome	R-HSA-69275	G2/M Transition	137	16	0.117	0.000778003	0.00993364
WP4126	Wikipathways	Galactose catabolism	10	6	0.75	1.21397e-07	1.93825e-06		KEGG	path:hsa04110	Cell cycle - Homo sapiens (human)	124	15	0.121	0.000779109	0.00993364
R-HSA-73621	Reactome	Pyrimidine catabolism	39	11	0.297	1.43687e-07	2.27875e-06		EHMN	Purine metabolism	Purine metabolism	223	22	0.099	0.000889488	0.0111545
R-HSA-1640170	Reactome	Cell Cycle	33	10	0.333	1.62651e-07	2.51206e-06		Reactome	R-HSA-453274	Mitotic G2-G2/M phases	139	16	0.115	0.000911175	0.0111545
PWY-7199	HumanCyc	pyrimidine deoxyribonucleosides salvage	31	10	0.333	1.62651e-07	2.51206e-06		Reactome	R-HSA-499943	Interconversion of nucleotide di- and triphosphates	34	7	0.206	0.000922153	0.0111545
PWY-7200	HumanCyc	superpathway of pyrimidine deoxyribonucleoside salvage	31	10	0.333	1.62651e-07	2.51206e-06		Reactome	R-HSA-432142	Platelet sensitization by LDL	17	5	0.294	0.000912578	0.0111545
R-HSA-74217	Reactome	Purine salvage	31	10	0.333	1.62651e-07	2.51206e-06		Reactome	R-HSA-5696397	Gap-filling DNA repair synthesis and ligation in GG-NER	25	6	0.24	0.000913243	0.0111545
SMP00136	SMPDB	2-Hydroxyglutric Aciduria (D And L Form)	49	12	0.261	1.87698e-07	2.78951e-06		Reactome	R-HSA-72689	Formation of a pool of free 40S subunits	115	14	0.124	0.000910057	0.0111545
SMP00385	SMPDB	Homocarnosinosis	49	12	0.261	1.87698e-07	2.78951e-06		Wikipathways	WP1601	Fluoropyrimidine Activity	34	7	0.206	0.000922153	0.0111545
SMP00339	SMPDB	Hyperinsulinism-Hyperammonemia Syndrome	49	12	0.261	1.87698e-07	2.78951e-06		BioCarta	actinypathway	y branching of actin filaments	17	5	0.294	0.000912578	0.0111545
SMP00567	SMPDB	Succinic semialdehyde dehydrogenase deficiency	49	12	0.261	1.87698e-07	2.78951e-06		Wikipathways	WP98	Prostaglandin Synthesis and Regulation	44	8	0.182	0.000961048	0.0115509
SMP00243	SMPDB	4-Hydroxybutyric Aciduria/Succinic Semialdehyde Dehydrogenase Deficiency	49	12	0.261	1.87698e-07	2.78951e-06		Reactome	R-HSA-68882	Mitotic Anaphase	140	16	0.114	0.000984716	0.0116865
SMP00072	SMPDB	Glutamate Metabolism	49	12	0.261	1.87698e-07	2.78951e-06		Reactome	R-HSA-162909	Host Interactions of HIV factors	89	12	0.135	0.000984127	0.0116865
WP4224	Wikipathways	Purine metabolism	42	11	0.289	1.95152e-07	2.88216e-06		Reactome	R-HSA-72702	Ribosomal scanning and start codon recognition	68	10	0.152	0.00103198	0.0120207
PWY-5130	HumanCyc	2-oxobutanoate degradation	14	7	0.538	2.56699e-07	3.76757e-06		Wikipathways	WP2003	miR-targeted genes in leukocytes - TarBase	154	17	0.11	0.00102613	0.0120207
R-HSA-71291	Reactome	Metabolism of amino acids and derivatives	285	27	0.118	3.13642e-07	4.57491e-06		Reactome	R-HSA-72649	Translation initiation complex formation	68	10	0.152	0.00103198	0.0120207
R-HSA-1630316	Reactome	Glycosaminoglycan metabolism	60	10	0.312	3.25262e-07	4.7153e-06		Reactome	R-HSA-2555396	Mitotic Metaphase and Anaphase	141	16	0.113	0.00106323	0.0123087
R-HSA-70370	Reactome	Galactose catabolism	10	6	0.667	3.51798e-07	5.03818e-06		Reactome	R-HSA-445355	Smooth Muscle Contraction	35	7	0.2	0.00110619	0.0127279
R-HSA-3322077	Reactome	Glycogen synthesis	10	6	0.667	3.51798e-07	5.03818e-06		PID	s1p_s1p2_pathway	S1P2 pathway	26	6	0.231	0.00114014	0.013039
SMP00466	SMPDB	Transfer of Acetyl Groups into Mitochondria	22	8	0.421	3.72842e-07	5.2442e-06		Reactome	R-HSA-72662	Activation of the mRNA upon binding of the cap-binding complex and eIFs, and subsequent binding to 43S	69	10	0.149	0.00116256	0.0132153
LEU-DEG2-PWY	HumanCyc	leucine degradation	20	8	0.421	3.72842e-07	5.2442e-06		Reactome	R-HSA-2467813	Separation of Sister Chromatids	129	15	0.116	0.00117457	0.013272
PWY-5686	HumanCyc	UMP biosynthesis	20	8	0.421	3.72842e-07	5.2442e-06		Reactome	R-HSA-975957	Nonsense Mediated Decay (NMD) enhanced by the Exon Junction Complex (EJC)	118	14	0.12	0.00128266	0.0142101
Valine, leucine and isoleucine degradation	EHMN	Valine, leucine and isoleucine degradation	62	12	0.245	3.99966e-07	5.59242e-06		Reactome	R-HSA-927802	Nonsense-Mediated Decay (NMD)	118	14	0.12	0.00128266	0.0142101
Phosphatidylinositol phosphate metabolism	EHMN	Phosphatidylinositol phosphate metabolism	49	10	0.303	4.50374e-07	6.2602e-06		Reactome	R-HSA-73614	Pyrimidine salvage	11	4	0.364	0.00127162	0.0142101
Galactose metabolism	EHMN	Galactose metabolism	48	11	0.268	4.6048e-07	6.32624e-06		Reactome	R-HSA-6782210	Gap-filling DNA repair synthesis and ligation in TC-NER	68	10	0.147	0.00130631	0.0142101
R-HSA-74259	Reactome	Purine catabolism	53	11	0.268	4.6048e-07	6.32624e-06		PID	pi3kplctrkpathway	Trk receptor signaling mediated by PI3K and PLC-gamma	36	7	0.194	0.00131784	0.0142101
R-HSA-425407	Reactome	SLC-mediated transmembrane transport	166	21	0.138	6.20768e-07	8.47905e-06		KEGG	path:hsa03030	DNA replication - Homo sapiens (human)	36	7	0.194	0.00131784	0.0142101
R-HSA-417957	Reactome	P2Y receptors	6	5	0.833	6.72834e-07	9.13739e-06		Wikipathways	WP500	Glycogen Synthesis and Degradation	36	7	0.194	0.00131784	0.0142101
WP3602	Wikipathways	Human metabolism overview	113	14	0.197	7.31553e-07	9.87806e-06		Reactome	R-HSA-3299685	Detoxification of Reactive Oxygen Species	36	7	0.194	0.00131784	0.0142101
R-HSA-73894	Reactome	DNA Repair	48	11	0.256	7.80703e-07	1.04818e-05		Reactome	R-HSA-156842	Eukaryotic Translation Elongation	106	13	0.124	0.00137964	0.0147919
PWY-7177	HumanCyc	UTP and CTP dephosphorylation II	11	6	0.6	8.49584e-07	1.11531e-05		Reactome	R-HSA-6782135	Dual incision in TC-NER	69	10	0.145	0.00146421	0.0154704
R-HSA-162599	Reactome	Late Phase of HIV Life Cycle	10	6	0.6	8.49584e-07	1.11531e-05		Reactome	R-HSA-1428517	The citric acid (TCA) cycle and respiratory electron transport	173	18	0.104	0.00146752	0.0154704
R-HSA-162587	Reactome	HIV Life Cycle	11	6	0.6	8.49584e-07	1.11531e-05		KEGG	path:hsa00230	Purine metabolism - Homo sapiens (human)	174	18	0.104	0.00146752	0.0154704
WP2658	Wikipathways	HIV Life Cycle	11	6	0.6	8.49584e-07	1.11531e-05		PID	deltanp63pathway	Validated transcriptional targets of deltaNp63 isoforms	48	8	0.17	0.00150467	0.015774
R-HSA-500753	Reactome	Pyrimidine biosynthesis	22	8	0.381	9.35387e-07	1.22117e-05		Reactome	R-HSA-69002	DNA Replication Pre-Initiation	37	7	0.189	0.00155988	0.016173
WP2743	Wikipathways	Glycosaminoglycan metabolism	58	9	0.321	1.00097e-06	1.29961e-05		Reactome	R-HSA-68874	M/G1 Transition	37	7	0.189	0.00155988	0.016173
WP4022	Wikipathways	Pyrimidine metabolism	40	10	0.278	1.11164e-06	1.42761e-05		Reactome	R-HSA-72695	Formation of the ternary complex, and subsequently, the 43S complex	61	9	0.153	0.00173437	0.0178839
R-HSA-8953854	Reactome	Metabolism of RNA	72	10	0.278	1.11164e-06	1.42761e-05		Reactome	R-HSA-8939256	RUNX1 regulates transcription of genes involved in WNT signaling	7	3	0.5	0.00191351	0.0194129
R-HSA-70635	Reactome	Urea cycle	23	8	0.364	1.41893e-06	1.8124e-05		Reactome	R-HSA-8931987	RUNX1 regulates estrogen receptor mediated transcription	7	3	0.5	0.00191351	0.0194129
None	INOH	Inositol phosphate metabolism	25	7	0.438	1.54064e-06	1.92621e-05		Reactome	R-HSA-6799990	Metal sequestration by antimicrobial proteins	6	3	0.5	0.00191351	0.0194129
SMP00640	SMPDB	Acetaminophen Metabolism Pathway	16	7	0.438	1.54064e-06	1.92621e-05		Reactome	R-HSA-2500257	Resolution of Sister Chromatid Cohesion	109	13	0.119	0.00194395	0.0196163
R-HSA-917937	Reactome	Iron uptake and transport	21	7	0.438	1.54064e-06	1.92621e-05		Reactome	R-HSA-73893	DNA Damage Bypass	49	8	0.163	0.00198555	0.0199294
SMP00355	SMPDB	Mitochondrial Electron Transport Chain	17	7	0.438	1.54064e-06	1.92621e-05		Wikipathways	WP100	Glutathione metabolism	20	5	0.25	0.00203131	0.0202809
PWY-7219	HumanCyc	adenosine ribonucleotides <i>de novo</i> biosynthesis	12	6	0.545	1.80554e-06	2.24553e-05		Reactome	R-HSA-163200	Respiratory electron transport, ATP synthesis by chemiosmotic coupling, and heat production by uncoupling proteins.	123	14	0.114	0.00207496	0.0204997
None	INOH	Aminosugars metabolism	32	9	0.3	1.9315e-06	2.3896e-05		Reactome	R-HSA-5663220	RHO GTPases Activate Formins	123	14	0.114	0.00207496	0.0204997
R-HSA-70268	Reactome	Pyruvate metabolism	25	8	0.348	2.10028e-06	2.57148e-05		Reactome	R-HSA-390471	Association of TriC/CCT with target proteins during biosynthesis	39	7	0.179	0.00214665	0.0210975
R-HSA-1638091	Reactome	Heparan sulfate/heparin (HS-GAG) metabolism	35	8	0.348	2.10028e-06	2.57148e-05		Wikipathways	WP2359	Parkin-Ubiquitin Proteasomal System pathway	73	10	0.137	0.00225807	0.0220553
R-HSA-418038	Reactome	Nucleotide-like (purinergic) receptors	7	5	0.714	2.27637e-06	2.68953e-05		Wikipathways	WP107	Translation Factors	50	8	0.16	0.00226748	0.0220553
PWY-5172	HumanCyc	acetyl-CoA biosynthesis from citrate	7	5	0.714	2.27637e-06	2.68953e-05		Reactome	R-HSA-73886	Chromosome Maintenance	112	13	0.117	0.00229053	0.0221653
R-HSA-76042	Reactome	RNA Polymerase II Transcription Initiation And Promoter Clearance	7	5	0.714	2.27637e-06	2.68953e-05		Reactome	R-HSA-211859	Biological oxidations	231	21	0.093	0.00255672	0.024615
R-HSA-167172	Reactome	Transcription of the HIV genome	7	5	0.714	2.27637e-06	2.68953e-05		Reactome	R-HSA-191859	snRNP Assembly	52	8	0.154	0.00292494	0.0259409
PWY66-422	HumanCyc	D-galactose degradation V (Leloir pathway)	11	5	0.714	2.27637e-06	2.68953e-05		Reactome	R-HSA-194441	Metabolism of non-coding RNA	52	8	0.154	0.00292494	0.0259409
PWY0-1295	HumanCyc	pyrimidine ribonucleosides degradation	8	5	0.714	2.27637e-06	2.68953e-05		Reactome	R-HSA-392518	Signal amplification	31	6	0.194	0.00298014	0.0259409
WP4074	Wikipathways	RNA Polymerase I Transcription	7	5	0.714	2.27637e-06	2.68953e-05		Reactome	R-HSA-75153	Apoptotic execution phase	52	8	0.154	0.00292494	0.0259409
WP4084	Wikipathways	Nucleobase biosynthesis	47	10	0.256	2.49901e-06	2.78204e-05		Wikipathways	WP4352	Ciliary landscape	213	20	0.094	0.00283586	0.0259409
SMP00139	SMPDB	3-Methylglutaconic Aciduria Type I	58	11	0.229	2.56659e-06	2.78204e-05		Reactome	R-HSA-72165	mRNA Splicing - Minor Pathway	52	8	0.154	0.00292494	0.0259409
SMP00032	SMPDB	Valine, Leucine and Isoleucine Degradation	58	11	0.229	2.56659e-06	2.78204e-05		Reactome	R-HSA-5696400	Dual Incision in GG-NER	41	7	0.171	0.00289071	0.0259409
SMP00137	SMPDB	2-Methyl-3-Hydroxybutryl CoA Dehydrogenase Deficiency	58	11	0.229	2.56659e-06	2.78204e-05		HumanCyc	PWY-4061	glutathione-mediated detoxification	22	5	0.227	0.00318935	0.0259409
SMP00238	SMPDB	Isovaleric Aciduria	58	11	0.229	2.56659e-06	2.78204e-05		KEGG	path:hsa03013	RNA transport - Homo sapiens (human)	171	17	0.099	0.00317737	0.0259409
SMP00237	SMPDB	3-Methylcrotonyl Coa Carboxylase Deficiency Type I	58	11	0.229	2.56659e-06	2.78204e-05		Wikipathways	WP477	Cytoplasmic Ribosomal Proteins	88	11	0.125	0.00291675	0.0259409
SMP00236	SMPDB	Propionic Acidemia	58	11	0.229	2.56659e-06	2.78204e-05		Wikipathways	WP45	G1 to S cell cycle control	64	9	0.141	0.00308128	0.0259409
SMP00199	SMPDB	Maple Syrup Urine Disease	58	11	0.229	2.56659e-06	2.78204e-05		Wikipathways	WP3996	Ethanol effects on histone modifications	31	6	0.194	0.00298014	0.0259409
SMP00138	SMPDB	3-Hydroxy-3-Methylglutaryl-CoA Lyase Deficiency	58	11	0.229	2.56659e-06	2.78204e-05		Reactome	R-HSA-110314	Recognition of DNA damage by PCNA-containing replication complex	31	6	0.194	0.00298014	0.0259409
SMP00523	SMPDB	Isobutyryl-coa dehydrogenase deficiency	58	11	0.229	2.56659e-06	2.78204e-05		SMPDB	SMP00095	Alendronate Action Pathway	22	5	0.227	0.00318935	0.0259409
SMP00522	SMPDB	3-hydroxyisobutyric aciduria	58	11	0.229	2.56659e-06	2.78204e-05		SMPDB	SMP00112	Risedronate Action Pathway	22	5	0.227	0.00318935	0.0259409
SMP00521	SMPDB	3-hydroxyisobutyric acid dehydrogenase deficiency	58	11	0.229	2.56659e-06	2.78204e-05		SMPDB	SMP00117	Pamidronate Action Pathway	22	5	0.227	0.00318935	0.0259409
SMP00524	SMPDB	Isovaleric acidemia	58	11	0.229	2.56659e-06	2.78204e-05		SMPDB	SMP00107	Zoledronate Action Pathway	22	5	0.227	0.00318935	0.0259409
SMP00384	SMPDB	Methylmalonate Semialdehyde Dehydrogenase Deficiency	58	11	0.229	2.56659e-06	2.78204e-05		SMPDB	SMP00079	Ibandronate Action Pathway	22	5	0.227	0.00318935	0.0259409
SMP00200	SMPDB	Methylmalonic Aciduria	58	11	0.229	2.56659e-06	2.78204e-05		SMPDB	SMP00082	Simvastatin Action Pathway	22	5	0.227	0.00318935	0.0259409
SMP00141	SMPDB	3-Methylglutaconic Aciduria Type IV	58	11	0.229	2.56659e-06	2.78204e-05		SMPDB	SMP00509	Hyper-IgD syndrome	22	5	0.227	0.00318935	0.0259409
SMP00140	SMPDB	3-Methylglutaconic Aciduria Type III	58	11	0.229	2.56659e-06	2.78204e-05		SMPDB	SMP00508	Cholesteryl ester storage disease	22	5	0.227	0.00318935	0.0259409
SMP00173	SMPDB	Beta-Ketothiolase Deficiency	58	11	0.229	2.56659e-06	2.78204e-05		SMPDB	SMP00319	Lysosomal Acid Lipase Deficiency (Wolman Disease)	22	5	0.227	0.00318935	0.0259409
R-HSA-389960	Reactome	Formation of tubulin folding intermediates by CCT/TriC	4	4	1	2.87343e-06	3.05853e-05		SMPDB	SMP00510	Mevalonic aciduria	22	5	0.227	0.00318935	0.0259409
R-HSA-389958	Reactome	Cooperation of Prefoldin and TriC/CCT in actin and tubulin folding	4	4	1	2.87343e-06	3.05853e-05		SMPDB	SMP00511	Wolman disease	22	5	0.227	0.00318935	0.0259409
R-HSA-72702	Reactome	Ribosomal scanning and start codon recognition	5	4	1	2.87343e-06	3.05853e-05		SMPDB	SMP00389	Smith-Lemli-Opitz Syndrome (SLOS)	22	5	0.227	0.00318935	0.0259409
WP1892	Wikipathways	Protein folding	4	4	1	2.87343e-06	3.05853e-05		SMPDB	SMP00388	Chondrodysplasia Punctata II, X Linked Dominant (CDPX2)	22	5	0.227	0.00318935	0.0259409
SMP00505	SMPDB	Hyperornithinemia with gyrate atrophy (HOGA)	52	11	0.224	3.19377e-06	3.22516e-05		SMPDB	SMP00387	CHILD Syndrome	22	5	0.227	0.00318935	0.0259409
SMP00504	SMPDB	Creatine deficiency, guanidinoacetate methyltransferase deficiency	52	11	0.224	3.19377e-06	3.22516e-05		SMPDB	SMP00386	Desmosterolosis	22	5	0.227	0.00318935	0.0259409
SMP00507	SMPDB	L-arginine:glycine amidinotransferase deficiency	52	11	0.224	3.19377e-06	3.22516e-05		SMPDB	SMP00209	Hypercholesterolemia	22	5	0.227	0.00318935	0.0259409
SMP00506	SMPDB	Hyperornithinemia-hyperammonemia-homocitrullinuria [HHH-syndrome]	52	11	0.224	3.19377e-06	3.22516e-05		SMPDB	SMP00023	Steroid Biosynthesis	22	5	0.227	0.00318935	0.0259409
SMP00188	SMPDB	Guanidinoacetate Methyltransferase Deficiency (GAMT Deficiency)	52	11	0.224	3.19377e-06	3.22516e-05		SMPDB	SMP00089	Pravastatin Action Pathway	22	5	0.227	0.00318935	0.0259409
SMP00208	SMPDB	Prolinemia Type II	52	11	0.224	3.19377e-06	3.22516e-05		SMPDB	SMP00131	Atorvastatin Action Pathway	22	5	0.227	0.00318935	0.0259409
SMP00207	SMPDB	Prolidase Deficiency (PD)	52	11	0.224	3.19377e-06	3.22516e-05		SMPDB	SMP00092	Rosuvastatin Action Pathway	22	5	0.227	0.00318935	0.0259409
SMP00020	SMPDB	Arginine and Proline Metabolism	52	11	0.224	3.19377e-06	3.22516e-05		SMPDB	SMP00099	Lovastatin Action Pathway	22	5	0.227	0.00318935	0.0259409
SMP00361	SMPDB	Hyperprolinemia Type I	52	11	0.224	3.19377e-06	3.22516e-05		SMPDB	SMP00111	Cerivastatin Action Pathway	22	5	0.227	0.00318935	0.0259409
SMP00360	SMPDB	Hyperprolinemia Type II	52	11	0.224	3.19377e-06	3.22516e-05		SMPDB	SMP00119	Fluvastatin Action Pathway	22	5	0.227	0.00318935	0.0259409
SMP00363	SMPDB	Ornithine Aminotransferase Deficiency (OAT Deficiency)	52	11	0.224	3.19377e-06	3.22516e-05		Wikipathways	WP3963	Mevalonate pathway	7	3	0.429	0.00323079	0.0261653
SMP00362	SMPDB	Arginine: Glycine Amidinotransferase Deficiency (AGAT Deficiency)	52	11	0.224	3.19377e-06	3.22516e-05		Reactome	R-HSA-168255	Influenza Life Cycle	53	8	0.151	0.00330491	0.0265377
PROSYN-PWY	HumanCyc	proline biosynthesis	14	6	0.5	3.48839e-06	3.47808e-05		Wikipathways	WP2864	Apoptosis-related network due to altered Notch3 in ovarian cancer	53	8	0.151	0.00330491	0.0265377
R-HSA-162906	Reactome	HIV Infection	13	6	0.5	3.48839e-06	3.47808e-05		Wikipathways	WP4290	Metabolic reprogramming in colon cancer	42	7	0.167	0.0033297	0.0266235
SMP00231	SMPDB	Famotidine Action Pathway	13	6	0.5	3.48839e-06	3.47808e-05		Reactome	R-HSA-5617833	Cilium Assembly	187	18	0.096	0.00345993	0.0270978
R-HSA-948021	Reactome	Transport to the Golgi and subsequent modification	36	7	0.389	3.99607e-06	3.96752e-05		INOH	None	CD4 T cell receptor signaling	130	14	0.108	0.00347235	0.0270978
R-HSA-70614	Reactome	Amino acid synthesis and interconversion (transamination)	46	10	0.244	4.10439e-06	4.05802e-05		KEGG	path:hsa04922	Glucagon signaling pathway - Homo sapiens (human)	103	12	0.117	0.00347518	0.0270978
R-HSA-73817	Reactome	Purine ribonucleoside monophosphate biosynthesis	37	9	0.273	4.68141e-06	4.60923e-05		Reactome	R-HSA-72764	Eukaryotic Translation Termination	104	12	0.117	0.00347518	0.0270978
Porphyrin metabolism	EHMN	Porphyrin metabolism	48	10	0.238	5.19887e-06	5.09748e-05		Wikipathways	WP2006	miR-targeted genes in squamous cell - TarBase	158	16	0.101	0.00345335	0.0270978
R-HSA-68952	Reactome	DNA replication initiation	8	5	0.625	5.868e-06	5.52433e-05		PharmGKB	PA2038	Ifosfamide Pathway, Pharmacodynamics	14	4	0.286	0.00344189	0.0270978
R-HSA-174430	Reactome	Telomere C-strand synthesis initiation	9	5	0.625	5.868e-06	5.52433e-05		KEGG	path:hsa04261	Adrenergic signaling in cardiomyocytes - Homo sapiens (human)	144	15	0.104	0.00349028	0.0271035
PWY-7193	HumanCyc	pyrimidine ribonucleosides salvage I	9	5	0.625	5.868e-06	5.52433e-05		KEGG	path:hsa04728	Dopaminergic synapse - Homo sapiens (human)	131	14	0.107	0.00372339	0.0286777
PWY-7197	HumanCyc	pyrimidine deoxyribonucleotide phosphorylation	8	5	0.625	5.868e-06	5.52433e-05		PID	rac1_pathway	RAC1 signaling pathway	54	8	0.148	0.0037221	0.0286777
PWY-5966-1	HumanCyc	fatty acid biosynthesis initiation	9	5	0.625	5.868e-06	5.52433e-05		EHMN	Glycolysis and Gluconeogenesis	Glycolysis and Gluconeogenesis	67	9	0.136	0.00380823	0.0291662
R-HSA-5654741	Reactome	Signaling by FGFR3	10	5	0.625	5.868e-06	5.52433e-05		Reactome	R-HSA-109606	Intrinsic Pathway for Apoptosis	43	7	0.163	0.00381772	0.0291662
R-HSA-3928662	Reactome	EPHB-mediated forward signaling	9	5	0.625	5.868e-06	5.52433e-05		EHMN	Butanoate metabolism	Butanoate metabolism	23	5	0.217	0.00391847	0.0296954
R-HSA-2682334	Reactome	EPH-Ephrin signaling	9	5	0.625	5.868e-06	5.52433e-05		Reactome	R-HSA-5620922	BBSome-mediated cargo-targeting to cilium	23	5	0.217	0.00391847	0.0296954
WP3336	Wikipathways	Signaling by FGFR3	12	5	0.625	5.868e-06	5.52433e-05		Reactome	R-HSA-975956	Nonsense Mediated Decay (NMD) independent of the Exon Junction Complex (EJC)	106	12	0.114	0.00407147	0.030609
WP1906	Wikipathways	RNA Polymerase II Transcription	8	5	0.625	5.868e-06	5.52433e-05		Reactome	R-HSA-380320	Recruitment of NuMA to mitotic centrosomes	79	10	0.127	0.00406229	0.030609
WP2741	Wikipathways	Inositol phosphate metabolism	41	8	0.308	6.02023e-06	5.64516e-05		Reactome	R-HSA-5689880	Ub-specific processing proteases	220	20	0.091	0.00410175	0.0307143
SMP00462	SMPDB	Inositol Phosphate Metabolism	23	7	0.368	6.10962e-06	5.70633e-05		KEGG	path:hsa03410	Base excision repair - Homo sapiens (human)	33	6	0.182	0.00413665	0.0308532
WP4061	Wikipathways	Import of palmitoyl-CoA into the mitochondrial matrix	13	6	0.462	6.25841e-06	5.82229e-05		Reactome	R-HSA-380287	Centrosome maturation	80	10	0.125	0.0044507	0.0326731
None	INOH	Valine Leucine Isoleucine degradation	40	9	0.257	7.98421e-06	7.3987e-05		SMPDB	SMP00044	Histidine Metabolism	15	4	0.267	0.00451918	0.0326731
path:hsa00053	KEGG	Ascorbate and aldarate metabolism - Homo sapiens (human)	48	8	0.296	8.25875e-06	7.59355e-05		SMPDB	SMP00191	Histidinemia	15	4	0.267	0.00451918	0.0326731
R-HSA-1483249	Reactome	Inositol phosphate metabolism	43	8	0.296	8.25875e-06	7.59355e-05		Reactome	R-HSA-71336	Pentose phosphate pathway (hexose monophosphate shunt)	15	4	0.267	0.00451918	0.0326731
R-HSA-5628897	Reactome	TP53 Regulates Metabolic Genes	25	7	0.35	9.07641e-06	8.28091e-05		Reactome	R-HSA-5610785	GLI3 is processed to GLI3R by the proteasome	15	4	0.267	0.00451918	0.0326731
WP1946	Wikipathways	Cori Cycle	24	7	0.35	9.07641e-06	8.28091e-05		Reactome	R-HSA-5610783	Degradation of GLI2 by the proteasome	15	4	0.267	0.00451918	0.0326731
SMP00502	SMPDB	Malonyl-coa decarboxylase deficiency	38	9	0.25	1.02751e-05	9.23193e-05		Reactome	R-HSA-5610780	Degradation of GLI1 by the proteasome	16	4	0.267	0.00451918	0.0326731
SMP00198	SMPDB	Malonic Aciduria	38	9	0.25	1.02751e-05	9.23193e-05		Reactome	R-HSA-380270	Recruitment of mitotic centrosome proteins and complexes	80	10	0.125	0.0044507	0.0326731
SMP00016	SMPDB	Propanoate Metabolism	38	9	0.25	1.02751e-05	9.23193e-05		KEGG	path:hsa03040	Spliceosome - Homo sapiens (human)	134	14	0.104	0.00456653	0.0328894
SMP00201	SMPDB	Methylmalonic Aciduria Due to Cobalamin-Related Disorders	38	9	0.25	1.02751e-05	9.23193e-05		Reactome	R-HSA-163560	Triglyceride catabolism	24	5	0.208	0.00475945	0.0333869
SMP00442	SMPDB	Etoposide Action Pathway	14	6	0.429	1.05804e-05	9.29425e-05		Reactome	R-HSA-180024	DARPP-32 events	25	5	0.208	0.00475945	0.0333869
SMP00601	SMPDB	Etoposide Metabolism Pathway	14	6	0.429	1.05804e-05	9.29425e-05		BioCarta	proteasomepathway	proteasome complex	24	5	0.208	0.00475945	0.0333869
PWY-7221	HumanCyc	guanosine ribonucleotides <i>de novo</i> biosynthesis	15	6	0.429	1.05804e-05	9.29425e-05		PID	txa2pathway	Thromboxane A2 receptor signaling	57	8	0.143	0.0046776	0.0333869
R-HSA-200425	Reactome	Import of palmitoyl-CoA into the mitochondrial matrix	14	6	0.429	1.05804e-05	9.29425e-05		Reactome	R-HSA-168249	Innate Immune System	1077	69	0.065	0.0047526	0.0333869
ARGININE-SYN4-PWY	HumanCyc	ornithine <i>de novo </i> biosynthesis	15	6	0.429	1.05804e-05	9.29425e-05		Wikipathways	WP1982	Sterol Regulatory Element-Binding Proteins (SREBP) signalling	68	9	0.132	0.00466303	0.0333869
PWY66-400	HumanCyc	glycolysis	20	6	0.429	1.05804e-05	9.29425e-05		Reactome	R-HSA-379716	Cytosolic tRNA aminoacylation	24	5	0.208	0.00475945	0.0333869
R-HSA-3700989	Reactome	Transcriptional Regulation by TP53	37	8	0.286	1.11619e-05	9.7687e-05		KEGG	path:hsa05016	Huntington disease - Homo sapiens (human)	193	18	0.093	0.00482748	0.0337387
Methionine and cysteine metabolism	EHMN	Methionine and cysteine metabolism	80	12	0.182	1.16458e-05	0.000101546		Reactome	R-HSA-450520	HuR (ELAVL1) binds and stabilizes mRNA	8	3	0.375	0.00498779	0.0339782
None	INOH	Arginine Proline metabolism	68	11	0.196	1.27211e-05	0.000106666		Reactome	R-HSA-8963896	HDL assembly	8	3	0.375	0.00498779	0.0339782
R-HSA-72737	Reactome	Cap-dependent Translation Initiation	6	4	0.8	1.39031e-05	0.000106666		SMPDB	SMP00312	Excitatory Neural Signalling Through 5-HTR 6 and Serotonin	8	3	0.375	0.00498779	0.0339782
R-HSA-72613	Reactome	Eukaryotic Translation Initiation	6	4	0.8	1.39031e-05	0.000106666		SMPDB	SMP00311	Excitatory Neural Signalling Through 5-HTR 7 and Serotonin	8	3	0.375	0.00498779	0.0339782
R-HSA-2565942	Reactome	Regulation of PLK1 Activity at G2/M Transition	5	4	0.8	1.39031e-05	0.000106666		SMPDB	SMP00309	Excitatory Neural Signalling Through 5-HTR 4 and Serotonin	8	3	0.375	0.00498779	0.0339782
R-HSA-5673000	Reactome	RAF activation	5	4	0.8	1.39031e-05	0.000106666		SMPDB	SMP00335	Intracellular Signalling Through Histamine H2 Receptor and Histamine	8	3	0.375	0.00498779	0.0339782
SMP00433	SMPDB	Irinotecan Action Pathway	12	5	0.556	1.27632e-05	0.000106666		Wikipathways	WP3300	Dual hijack model of Vif in HIV infection	8	3	0.375	0.00498779	0.0339782
SMP00600	SMPDB	Irinotecan Metabolism Pathway	12	5	0.556	1.27632e-05	0.000106666		Reactome	R-HSA-6781823	Formation of TC-NER Pre-Incision Complex	57	8	0.14	0.00522076	0.0354373
R-HSA-190236	Reactome	Signaling by FGFR	11	5	0.556	1.27632e-05	0.000106666		Reactome	R-HSA-1799339	SRP-dependent cotranslational protein targeting to membrane	124	13	0.106	0.00558921	0.0376673
R-HSA-2022854	Reactome	Keratan sulfate biosynthesis	9	5	0.556	1.27632e-05	0.000106666		KEGG	path:hsa04611	Platelet activation - Homo sapiens (human)	123	13	0.106	0.00558921	0.0376673
WP134	Wikipathways	Pentose Phosphate Metabolism	9	5	0.556	1.27632e-05	0.000106666		Reactome	R-HSA-157579	Telomere Maintenance	84	10	0.12	0.00579356	0.0378848
R-HSA-173599	Reactome	Formation of the active cofactor, UDP-glucuronate	10	5	0.556	1.27632e-05	0.000106666		HumanCyc	PWY-7210	pyrimidine deoxyribonucleotides biosynthesis from CTP	16	4	0.25	0.00580218	0.0378848
R-HSA-2022928	Reactome	HS-GAG biosynthesis	9	5	0.556	1.27632e-05	0.000106666		Reactome	R-HSA-392517	Rap1 signalling	16	4	0.25	0.00580218	0.0378848
WP3307	Wikipathways	MAPK6-MAPK4 signaling	5	4	0.8	1.39031e-05	0.000106666		Reactome	R-HSA-5673000	RAF activation	25	5	0.2	0.005721	0.0378848
WP4441	Wikipathways	COPI-mediated anterograde transport	5	4	0.8	1.39031e-05	0.000106666		PID	myc_pathway	C-MYC pathway	25	5	0.2	0.005721	0.0378848
WP1812	Wikipathways	Eukaryotic Translation Initiation	5	4	0.8	1.39031e-05	0.000106666		HumanCyc	PWY66-5	superpathway of cholesterol biosynthesis	25	5	0.2	0.005721	0.0378848
WP1866	Wikipathways	NCAM signaling for neurite out-growth	5	4	0.8	1.39031e-05	0.000106666		Reactome	R-HSA-191273	Cholesterol biosynthesis	25	5	0.2	0.005721	0.0378848
WP3357	Wikipathways	RHO GTPases activate PKNs	6	4	0.8	1.39031e-05	0.000106666		Reactome	R-HSA-203765	eNOS activation and regulation	16	4	0.25	0.00580218	0.0378848
WP1913	Wikipathways	Signaling by Insulin receptor	6	4	0.8	1.39031e-05	0.000106666		Reactome	R-HSA-202131	Metabolism of nitric oxide	16	4	0.25	0.00580218	0.0378848
WP3578	Wikipathways	trans-Golgi Network Vesicle Budding	6	4	0.8	1.39031e-05	0.000106666		KEGG	path:hsa04390	Hippo signaling pathway - Homo sapiens (human)	154	15	0.098	0.00614279	0.0399705
PWY-6938	HumanCyc	NADH repair	8	4	0.8	1.39031e-05	0.000106666		HumanCyc	PWY-841	purine nucleotides <i>de novo</i> biosynthesis	59	8	0.136	0.00645025	0.0415614
R-HSA-182971	Reactome	EGFR downregulation	6	4	0.8	1.39031e-05	0.000106666		HumanCyc	GLUTATHIONESYN-PWY	glutathione biosynthesis	3	2	0.667	0.00654145	0.0415614
R-HSA-437239	Reactome	Recycling pathway of L1	6	4	0.8	1.39031e-05	0.000106666		Reactome	R-HSA-73843	5-Phosphoribose 1-diphosphate biosynthesis	3	2	0.667	0.00654145	0.0415614
R-HSA-432720	Reactome	Lysosome Vesicle Biogenesis	6	4	0.8	1.39031e-05	0.000106666		Reactome	R-HSA-381042	PERK regulates gene expression	3	2	0.667	0.00654145	0.0415614
R-HSA-421837	Reactome	Clathrin derived vesicle budding	6	4	0.8	1.39031e-05	0.000106666		Reactome	R-HSA-8951911	RUNX3 regulates RUNX1-mediated transcription	4	2	0.667	0.00654145	0.0415614
R-HSA-199992	Reactome	trans-Golgi Network Vesicle Budding	6	4	0.8	1.39031e-05	0.000106666		HumanCyc	PWY0-662	PRPP biosynthesis	3	2	0.667	0.00654145	0.0415614
R-HSA-5675221	Reactome	Negative regulation of MAPK pathway	5	4	0.8	1.39031e-05	0.000106666		Reactome	R-HSA-168898	Toll-Like Receptors Cascades	154	15	0.097	0.00651753	0.0415614
R-HSA-8849471	Reactome	PTK6 Regulates RHO GTPases, RAS GTPase and MAP kinases	5	4	0.8	1.39031e-05	0.000106666		Wikipathways	WP704	Methylation Pathways	9	3	0.333	0.00721968	0.0457166
R-HSA-375165	Reactome	NCAM signaling for neurite out-growth	5	4	0.8	1.39031e-05	0.000106666		Reactome	R-HSA-450513	Tristetraprolin (TTP, ZFP36) binds and destabilizes mRNA	17	4	0.235	0.00730668	0.0458063
WP2742	Wikipathways	Signaling by TGF-beta Receptor Complex	5	4	0.8	1.39031e-05	0.000106666		SMPDB	SMP00650	Doxorubicin Metabolism Pathway	17	4	0.235	0.00730668	0.0458063
WP3365	Wikipathways	RHO GTPases Activate ROCKs	5	4	0.8	1.39031e-05	0.000106666		Reactome	R-HSA-196299	Beta-catenin phosphorylation cascade	17	4	0.235	0.00730668	0.0458063
R-HSA-432722	Reactome	Golgi Associated Vesicle Biogenesis	5	4	0.8	1.39031e-05	0.000106666		Reactome	R-HSA-177243	Interactions of Rev with host cellular proteins	37	6	0.162	0.00739695	0.0462187
R-HSA-399955	Reactome	SEMA3A-Plexin repulsion signaling by inhibiting Integrin adhesion	5	4	0.8	1.39031e-05	0.000106666		Reactome	R-HSA-5688426	Deubiquitination	296	24	0.081	0.0074983	0.0466973
R-HSA-5687128	Reactome	MAPK6/MAPK4 signaling	5	4	0.8	1.39031e-05	0.000106666		Reactome	R-HSA-156902	Peptide chain elongation	101	11	0.11	0.00775189	0.0481178
R-HSA-5627117	Reactome	RHO GTPases Activate ROCKs	5	4	0.8	1.39031e-05	0.000106666		PharmGKB	PA154444041	Platelet Aggregation Inhibitor Pathway, Pharmacodynamics	49	7	0.143	0.00796799	0.049297
WP3827	Wikipathways	RNA polymerase II transcribes snRNA genes	6	4	0.8	1.39031e-05	0.000106666		Reactome	R-HSA-2565942	Regulation of PLK1 Activity at G2/M Transition	87	10	0.115	0.00805277	0.0496588
R-HSA-167246	Reactome	Tat-mediated elongation of the HIV-1 transcript	5	4	0.8	1.39031e-05	0.000106666		HumanCyc	PWY-7219	adenosine ribonucleotides <i>de novo</i> biosynthesis	38	6	0.158	0.00843978	0.0517074
R-HSA-167169	Reactome	HIV Transcription Elongation	5	4	0.8	1.39031e-05	0.000106666		Reactome	R-HSA-5696394	DNA Damage Recognition in GG-NER	38	6	0.158	0.00843978	0.0517074
WP2670	Wikipathways	Iron uptake and transport	20	6	0.4	1.70357e-05	0.000129856		INOH	None	GPCR Dopamine D1like receptor	50	7	0.14	0.00889598	0.0543259
SMP00652	SMPDB	Mycophenolic Acid Metabolism Pathway	16	6	0.4	1.70357e-05	0.000129856		PID	il3_pathway	IL3-mediated signaling events	28	5	0.179	0.00941353	0.0571168
None	INOH	Lysine degradation	36	8	0.267	1.9589e-05	0.000148362		Reactome	R-HSA-75067	Processing of Capped Intronless Pre-mRNA	28	5	0.179	0.00941353	0.0571168
WP4290	Wikipathways	Metabolic reprogramming in colon cancer	35	8	0.267	1.9589e-05	0.000148362		Reactome	R-HSA-168254	Influenza Infection	63	8	0.127	0.00955262	0.057775
R-HSA-1912422	Reactome	Pre-NOTCH Expression and Processing	10	5	0.5	2.46769e-05	0.00018453		Reactome	R-HSA-2408557	Selenocysteine synthesis	104	11	0.107	0.0096149	0.0577813
PWY-7224	HumanCyc	purine deoxyribonucleosides salvage	11	5	0.5	2.46769e-05	0.00018453		Wikipathways	WP111	Electron Transport Chain (OXPHOS system in mitochondria)	103	11	0.107	0.0096149	0.0577813
R-HSA-422475	Reactome	Axon guidance	15	5	0.5	2.46769e-05	0.00018453		SMPDB	SMP00338	Intracellular Signalling Through LHCGR Receptor and Luteinizing Hormone/Choriogonadotropin	10	3	0.3	0.00995356	0.0585121
SMP00124	SMPDB	Glycerol Phosphate Shuttle	10	5	0.5	2.46769e-05	0.00018453		SMPDB	SMP00333	Intracellular Signalling Through FSH Receptor and Follicle Stimulating Hormone	10	3	0.3	0.00995356	0.0585121
SMP00217	SMPDB	Sialuria or French Type Sialuria	32	8	0.258	2.54889e-05	0.000186781		Reactome	R-HSA-5620920	Cargo trafficking to the periciliary membrane	51	7	0.137	0.00990081	0.0585121
SMP00216	SMPDB	Sialuria or French Type Sialuria	32	8	0.258	2.54889e-05	0.000186781		Reactome	R-HSA-8963901	Chylomicron remodeling	10	3	0.3	0.00995356	0.0585121
SMP00045	SMPDB	Amino Sugar Metabolism	32	8	0.258	2.54889e-05	0.000186781		Reactome	R-HSA-8951936	RUNX3 regulates p14-ARF	11	3	0.3	0.00995356	0.0585121
SMP00534	SMPDB	G(M2)-Gangliosidosis: Variant B, Tay-sachs disease	32	8	0.258	2.54889e-05	0.000186781		Reactome	R-HSA-2408508	Metabolism of ingested SeMet, Sec, MeSec into H2Se	10	3	0.3	0.00995356	0.0585121
SMP00390	SMPDB	Tay-Sachs Disease	32	8	0.258	2.54889e-05	0.000186781		Reactome	R-HSA-4641257	Degradation of AXIN	10	3	0.3	0.00995356	0.0585121
SMP00240	SMPDB	Salla Disease/Infantile Sialic Acid Storage Disease	32	8	0.258	2.54889e-05	0.000186781
SMP00530	SMPDB	Familial lipoprotein lipase deficiency	24	7	0.304	2.58474e-05	0.000186781
SMP00039	SMPDB	Glycerolipid Metabolism	24	7	0.304	2.58474e-05	0.000186781
SMP00187	SMPDB	Glycerol Kinase Deficiency	24	7	0.304	2.58474e-05	0.000186781
SMP00529	SMPDB	D-glyceric acidura	24	7	0.304	2.58474e-05	0.000186781
Vitamin A (retinol) metabolism	EHMN	Vitamin A (retinol) metabolism	28	7	0.304	2.58474e-05	0.000186781
PWY-7210	HumanCyc	pyrimidine deoxyribonucleotides biosynthesis from CTP	17	6	0.375	2.63327e-05	0.000189132
R-HSA-1855183	Reactome	Synthesis of IP2, IP, and Ins in the cytosol	18	6	0.375	2.63327e-05	0.000189132
R-HSA-73857	Reactome	RNA Polymerase II Transcription	52	9	0.22	3.20325e-05	0.000229372
WP3564	Wikipathways	Amino acid synthesis and interconversion (transamination)	40	8	0.25	3.28094e-05	0.000234225
None	INOH	Propanoate metabolism	26	7	0.292	3.52381e-05	0.000250806
R-HSA-2500257	Reactome	Resolution of Sister Chromatid Cohesion	6	4	0.667	4.03637e-05	0.000252996
R-HSA-68877	Reactome	Mitotic Prometaphase	6	4	0.667	4.03637e-05	0.000252996
R-HSA-390466	Reactome	Chaperonin-mediated protein folding	6	4	0.667	4.03637e-05	0.000252996
R-HSA-391251	Reactome	Protein folding	6	4	0.667	4.03637e-05	0.000252996
R-HSA-168255	Reactome	Influenza Life Cycle	9	4	0.667	4.03637e-05	0.000252996
R-HSA-168254	Reactome	Influenza Infection	9	4	0.667	4.03637e-05	0.000252996
R-HSA-446210	Reactome	Synthesis of UDP-N-acetyl-glucosamine	21	6	0.353	3.93166e-05	0.000252996
WP4297	Wikipathways	Thiamine metabolic pathways	21	6	0.353	3.93166e-05	0.000252996
R-HSA-69186	Reactome	Lagging Strand Synthesis	6	4	0.667	4.03637e-05	0.000252996
R-HSA-69190	Reactome	DNA strand elongation	6	4	0.667	4.03637e-05	0.000252996
R-HSA-210455	Reactome	Astrocytic Glutamate-Glutamine Uptake And Metabolism	6	4	0.667	4.03637e-05	0.000252996
R-HSA-112313	Reactome	Neurotransmitter uptake and metabolism In glial cells	6	4	0.667	4.03637e-05	0.000252996
GLNSYN-PWY	HumanCyc	glutamine biosynthesis	7	4	0.667	4.03637e-05	0.000252996
WP1907	Wikipathways	Semaphorin interactions	6	4	0.667	4.03637e-05	0.000252996
WP2679	Wikipathways	MHC class II antigen presentation	6	4	0.667	4.03637e-05	0.000252996
WP4430	Wikipathways	COPII-mediated vesicle transport	6	4	0.667	4.03637e-05	0.000252996
WP3351	Wikipathways	RHO GTPases activate PAKs	6	4	0.667	4.03637e-05	0.000252996
WP1916	Wikipathways	Signaling by PDGF	8	4	0.667	4.03637e-05	0.000252996
WP1918	Wikipathways	Signaling by ROBO receptors	8	4	0.667	4.03637e-05	0.000252996
WP4120	Wikipathways	Signaling by MET	8	4	0.667	4.03637e-05	0.000252996
WP4452	Wikipathways	Signaling by NTRK3 (TRKC)	8	4	0.667	4.03637e-05	0.000252996
WP3335	Wikipathways	Signaling by FGFR1	8	4	0.667	4.03637e-05	0.000252996
R-HSA-5654736	Reactome	Signaling by FGFR1	8	4	0.667	4.03637e-05	0.000252996
R-HSA-5654743	Reactome	Signaling by FGFR4	8	4	0.667	4.03637e-05	0.000252996
R-HSA-6811555	Reactome	PI5P Regulates TP53 Acetylation	8	4	0.667	4.03637e-05	0.000252996
R-HSA-9007101	Reactome	Rab regulation of trafficking	6	4	0.667	4.03637e-05	0.000252996
R-HSA-416550	Reactome	Sema4D mediated inhibition of cell attachment and migration	6	4	0.667	4.03637e-05	0.000252996
R-HSA-400685	Reactome	Sema4D in semaphorin signaling	6	4	0.667	4.03637e-05	0.000252996
R-HSA-373755	Reactome	Semaphorin interactions	6	4	0.667	4.03637e-05	0.000252996
R-HSA-5627123	Reactome	RHO GTPases activate PAKs	6	4	0.667	4.03637e-05	0.000252996
R-HSA-983170	Reactome	Antigen Presentation: Folding, assembly and peptide loading of class I MHC	8	4	0.667	4.03637e-05	0.000252996
R-HSA-6806834	Reactome	Signaling by MET	8	4	0.667	4.03637e-05	0.000252996
R-HSA-376176	Reactome	Signaling by ROBO receptors	8	4	0.667	4.03637e-05	0.000252996
R-HSA-199977	Reactome	ER to Golgi Anterograde Transport	10	4	0.667	4.03637e-05	0.000252996
R-HSA-6811440	Reactome	Retrograde transport at the Trans-Golgi-Network	6	4	0.667	4.03637e-05	0.000252996
R-HSA-5621575	Reactome	CD209 (DC-SIGN) signaling	7	4	0.667	4.03637e-05	0.000252996
WP2757	Wikipathways	Mitotic Metaphase and Anaphase	6	4	0.667	4.03637e-05	0.000252996
WP2652	Wikipathways	Mitotic Prometaphase	6	4	0.667	4.03637e-05	0.000252996
WP2772	Wikipathways	S Phase	6	4	0.667	4.03637e-05	0.000252996
R-HSA-73864	Reactome	RNA Polymerase I Transcription	8	4	0.667	4.03637e-05	0.000252996
PWY-6569	HumanCyc	chondroitin sulfate biosynthesis	8	4	0.667	4.03637e-05	0.000252996
PWY-6571	HumanCyc	dermatan sulfate biosynthesis	8	4	0.667	4.03637e-05	0.000252996
WP2683	Wikipathways	Influenza Life Cycle	9	4	0.667	4.03637e-05	0.000252996
R-HSA-446205	Reactome	Synthesis of GDP-mannose	6	4	0.667	4.03637e-05	0.000252996
PWY-7226	HumanCyc	guanosine deoxyribonucleotides <i>de novo</i> biosynthesis	6	4	0.667	4.03637e-05	0.000252996
SMP00637	SMPDB	Tramadol Metabolism Pathway	12	5	0.455	4.37364e-05	0.000267052
R-HSA-157118	Reactome	Signaling by NOTCH	11	5	0.455	4.37364e-05	0.000267052
R-HSA-5358351	Reactome	Signaling by Hedgehog	11	5	0.455	4.37364e-05	0.000267052
Lipoate metabolism	EHMN	Lipoate metabolism	12	5	0.455	4.37364e-05	0.000267052
R-HSA-6811442	Reactome	Intra-Golgi and retrograde Golgi-to-ER traffic	12	5	0.455	4.37364e-05	0.000267052
WP3842	Wikipathways	Intra-Golgi and retrograde Golgi-to-ER traffic	12	5	0.455	4.37364e-05	0.000267052
WP2786	Wikipathways	Pre-NOTCH Expression and Processing	12	5	0.455	4.37364e-05	0.000267052
PWY-6608	HumanCyc	guanosine nucleotides degradation	12	5	0.455	4.37364e-05	0.000267052
SMP00589	SMPDB	Gastric Acid Production	12	5	0.455	4.37364e-05	0.000267052
SMP00734	SMPDB	Roxatidine acetate Action Pathway	12	5	0.455	4.37364e-05	0.000267052
path:hsa00030	KEGG	Pentose phosphate pathway - Homo sapiens (human)	35	7	0.28	4.72629e-05	0.000287841
path:hsa05230	KEGG	Central carbon metabolism in cancer - Homo sapiens (human)	37	8	0.235	5.27843e-05	0.000320641
SMP00721	SMPDB	3-Phosphoglycerate dehydrogenase deficiency	55	10	0.185	5.52001e-05	0.000328558
SMP00223	SMPDB	Non Ketotic Hyperglycinemia	55	10	0.185	5.52001e-05	0.000328558
SMP00004	SMPDB	Glycine and Serine Metabolism	55	10	0.185	5.52001e-05	0.000328558
SMP00484	SMPDB	Dimethylglycine Dehydrogenase Deficiency	55	10	0.185	5.52001e-05	0.000328558
SMP00485	SMPDB	Hyperglycinemia, non-ketotic	55	10	0.185	5.52001e-05	0.000328558
SMP00242	SMPDB	Dimethylglycine Dehydrogenase Deficiency	55	10	0.185	5.52001e-05	0.000328558
SMP00244	SMPDB	Sarcosinemia	55	10	0.185	5.52001e-05	0.000328558
SMP00179	SMPDB	Dihydropyrimidine Dehydrogenase Deficiency (DHPD)	55	10	0.185	5.52001e-05	0.000328558
PWY-7184	HumanCyc	pyrimidine deoxyribonucleotides <i>de novo</i> biosynthesis	19	6	0.333	5.69769e-05	0.000337434
SMP00452	SMPDB	Threonine and 2-Oxobutanoate Degradation	19	6	0.333	5.69769e-05	0.000337434
WP3925	Wikipathways	Amino Acid metabolism	108	13	0.144	6.49576e-05	0.000383737
PWY-5328	HumanCyc	superpathway of methionine degradation	36	8	0.229	6.60584e-05	0.000389267
R-HSA-6782135	Reactome	Dual incision in TC-NER	3	3	1	7.06111e-05	0.000389846
R-HSA-68962	Reactome	Activation of the pre-replicative complex	3	3	1	7.06111e-05	0.000389846
R-HSA-69002	Reactome	DNA Replication Pre-Initiation	3	3	1	7.06111e-05	0.000389846
R-HSA-68874	Reactome	M/G1 Transition	3	3	1	7.06111e-05	0.000389846
R-HSA-390450	Reactome	Folding of actin by CCT/TriC	3	3	1	7.06111e-05	0.000389846
R-HSA-6814122	Reactome	Cooperation of PDCL (PhLP1) and TRiC/CCT in G-protein beta folding	3	3	1	7.06111e-05	0.000389846
WP1889	Wikipathways	Processing of Capped Intron-Containing Pre-mRNA	3	3	1	7.06111e-05	0.000389846
WP2785	Wikipathways	M-G1 Transition	3	3	1	7.06111e-05	0.000389846
WP4461	Wikipathways	DNA Replication Pre-Initiation	3	3	1	7.06111e-05	0.000389846
WP3575	Wikipathways	Endosomal Sorting Complex Required For Transport (ESCRT)	4	3	1	7.06111e-05	0.000389846
WP3376	Wikipathways	RHO GTPases activate CIT	3	3	1	7.06111e-05	0.000389846
WP3388	Wikipathways	RHO GTPases Activate WASPs and WAVEs	5	3	1	7.06111e-05	0.000389846
WP1865	Wikipathways	Myogenesis	3	3	1	7.06111e-05	0.000389846
R-HSA-1295596	Reactome	Spry regulation of FGF signaling	3	3	1	7.06111e-05	0.000389846
R-HSA-917729	Reactome	Endosomal Sorting Complex Required For Transport (ESCRT)	4	3	1	7.06111e-05	0.000389846
R-HSA-159236	Reactome	Transport of Mature mRNA derived from an Intron-Containing Transcript	4	3	1	7.06111e-05	0.000389846
R-HSA-72202	Reactome	Transport of Mature Transcript to Cytoplasm	4	3	1	7.06111e-05	0.000389846
R-HSA-72203	Reactome	Processing of Capped Intron-Containing Pre-mRNA	4	3	1	7.06111e-05	0.000389846
R-HSA-162658	Reactome	Golgi Cisternae Pericentriolar Stack Reorganization	3	3	1	7.06111e-05	0.000389846
R-HSA-376172	Reactome	DSCAM interactions	3	3	1	7.06111e-05	0.000389846
R-HSA-2562597	Reactome	Optineurin and Myosin Phosphatase Negatively Regulate PLK1	3	3	1	7.06111e-05	0.000389846
R-HSA-5663213	Reactome	RHO GTPases Activate WASPs and WAVEs	5	3	1	7.06111e-05	0.000389846
R-HSA-375170	Reactome	CDO in myogenesis	3	3	1	7.06111e-05	0.000389846
R-HSA-525793	Reactome	Myogenesis	3	3	1	7.06111e-05	0.000389846
R-HSA-2173791	Reactome	TGF-beta receptor signaling in EMT (epithelial to mesenchymal transition)	3	3	1	7.06111e-05	0.000389846
R-HSA-399954	Reactome	Sema3A PAK dependent Axon repulsion	3	3	1	7.06111e-05	0.000389846
R-HSA-5625900	Reactome	RHO GTPases activate CIT	3	3	1	7.06111e-05	0.000389846
SMP00642	SMPDB	Nevirapine Metabolism Pathway	13	5	0.417	7.24849e-05	0.000391055
SMP00736	SMPDB	Betazole Action Pathway	13	5	0.417	7.24849e-05	0.000391055
SMP00227	SMPDB	Lansoprazole Action Pathway	13	5	0.417	7.24849e-05	0.000391055
SMP00232	SMPDB	Cimetidine Action Pathway	13	5	0.417	7.24849e-05	0.000391055
SMP00233	SMPDB	Nizatidine Action Pathway	13	5	0.417	7.24849e-05	0.000391055
SMP00735	SMPDB	Metiamide Action Pathway	13	5	0.417	7.24849e-05	0.000391055
SMP00246	SMPDB	Pirenzepine Action Pathway	13	5	0.417	7.24849e-05	0.000391055
SMP00230	SMPDB	Ranitidine Action Pathway	13	5	0.417	7.24849e-05	0.000391055
SMP00225	SMPDB	Esomeprazole Action Pathway	13	5	0.417	7.24849e-05	0.000391055
WP2794	Wikipathways	Cytosolic sensors of pathogen-associated DNA	14	5	0.417	7.24849e-05	0.000391055
R-HSA-2161522	Reactome	Abacavir transport and metabolism	24	6	0.316	8.04541e-05	0.000431095
WP2712	Wikipathways	Abacavir transport and metabolism	24	6	0.316	8.04541e-05	0.000431095
WP3349	Wikipathways	TP53 Regulates Metabolic Genes	25	6	0.316	8.04541e-05	0.000431095
R-HSA-5663220	Reactome	RHO GTPases Activate Formins	7	4	0.571	9.11468e-05	0.000454388
R-HSA-1445148	Reactome	Translocation of GLUT4 to the plasma membrane	7	4	0.571	9.11468e-05	0.000454388
R-HSA-6788656	Reactome	Histidine, lysine, phenylalanine, tyrosine, proline and tryptophan catabolism	91	12	0.15	8.65334e-05	0.000454388
WP3379	Wikipathways	RHO GTPases Activate Formins	7	4	0.571	9.11468e-05	0.000454388
WP4437	Wikipathways	Signaling by PTK6	7	4	0.571	9.11468e-05	0.000454388
WP2748	Wikipathways	Energy dependent regulation of mTOR by LKB1-AMPK	7	4	0.571	9.11468e-05	0.000454388
WP2777	Wikipathways	Translocation of SLC2A4 (GLUT4) to the plasma membrane	7	4	0.571	9.11468e-05	0.000454388
WP3334	Wikipathways	Signaling by FGFR4	9	4	0.571	9.11468e-05	0.000454388
WP3309	Wikipathways	EPH-Ephrin signaling	9	4	0.571	9.11468e-05	0.000454388
WP1799	Wikipathways	Costimulation by the CD28 family	9	4	0.571	9.11468e-05	0.000454388
WP1843	Wikipathways	L1CAM interactions	9	4	0.571	9.11468e-05	0.000454388
WP3348	Wikipathways	Macroautophagy	11	4	0.571	9.11468e-05	0.000454388
R-HSA-5358346	Reactome	Hedgehog ligand biogenesis	7	4	0.571	9.11468e-05	0.000454388
R-HSA-6804758	Reactome	Regulation of TP53 Activity through Acetylation	9	4	0.571	9.11468e-05	0.000454388
R-HSA-399721	Reactome	Glutamate binding, activation of AMPA receptors and synaptic plasticity	8	4	0.571	9.11468e-05	0.000454388
R-HSA-380972	Reactome	Energy dependent regulation of mTOR by LKB1-AMPK	7	4	0.571	9.11468e-05	0.000454388
R-HSA-170834	Reactome	Signaling by TGF-beta Receptor Complex	7	4	0.571	9.11468e-05	0.000454388
R-HSA-9006936	Reactome	Signaling by TGF-beta family members	7	4	0.571	9.11468e-05	0.000454388
R-HSA-8848021	Reactome	Signaling by PTK6	7	4	0.571	9.11468e-05	0.000454388
R-HSA-9006927	Reactome	Signaling by Non-Receptor Tyrosine Kinases	7	4	0.571	9.11468e-05	0.000454388
R-HSA-388841	Reactome	Costimulation by the CD28 family	9	4	0.571	9.11468e-05	0.000454388
R-HSA-177929	Reactome	Signaling by EGFR	9	4	0.571	9.11468e-05	0.000454388
R-HSA-373760	Reactome	L1CAM interactions	9	4	0.571	9.11468e-05	0.000454388
R-HSA-8878159	Reactome	Transcriptional regulation by RUNX3	7	4	0.571	9.11468e-05	0.000454388
R-HSA-442742	Reactome	CREB phosphorylation through the activation of Ras	7	4	0.571	9.11468e-05	0.000454388
R-HSA-5654738	Reactome	Signaling by FGFR2	9	4	0.571	9.11468e-05	0.000454388
PWY-6620	HumanCyc	guanine and guanosine salvage	7	4	0.571	9.11468e-05	0.000454388
WP4107	Wikipathways	Transcriptional regulation by RUNX3	7	4	0.571	9.11468e-05	0.000454388
WP3401	Wikipathways	Hedgehog ligand biogenesis	7	4	0.571	9.11468e-05	0.000454388
WP3816	Wikipathways	Regulation of TP53 Activity through Acetylation	9	4	0.571	9.11468e-05	0.000454388
R-HSA-480985	Reactome	Synthesis of dolichyl-phosphate-glucose	7	4	0.571	9.11468e-05	0.000454388
MALATE-ASPARTATE-SHUTTLE-PWY	HumanCyc	malate-aspartate shuttle	8	4	0.571	9.11468e-05	0.000454388
WP690	Wikipathways	Polyol Pathway	8	4	0.571	9.11468e-05	0.000454388
path:hsa00640	KEGG	Propanoate metabolism - Homo sapiens (human)	48	8	0.216	0.000101001	0.000501398
path:hsa00040	KEGG	Pentose and glucuronate interconversions - Homo sapiens (human)	55	8	0.216	0.000101001	0.000501398
Tyrosine metabolism	EHMN	Tyrosine metabolism	105	13	0.138	0.000103234	0.000511406
R-HSA-75105	Reactome	Fatty acyl-CoA biosynthesis	42	7	0.25	0.000104849	0.000517239
WP4114	Wikipathways	Fatty acyl-CoA biosynthesis	42	7	0.25	0.000104849	0.000517239
R-HSA-73884	Reactome	Base Excision Repair	22	6	0.3	0.000111044	0.000544394
R-HSA-195721	Reactome	Signaling by WNT	25	6	0.3	0.000111044	0.000544394
R-HSA-2514856	Reactome	The phototransduction cascade	21	6	0.3	0.000111044	0.000544394
SMP00649	SMPDB	Lamivudine Metabolism Pathway	13	5	0.385	0.000113877	0.000545822
WP3558	Wikipathways	Beta-catenin independent WNT signaling	16	5	0.385	0.000113877	0.000545822
R-HSA-174403	Reactome	Glutathione synthesis and recycling	14	5	0.385	0.000113877	0.000545822
R-HSA-1852241	Reactome	Organelle biogenesis and maintenance	14	5	0.385	0.000113877	0.000545822
PWY-7209	HumanCyc	pyrimidine ribonucleosides degradation	14	5	0.385	0.000113877	0.000545822
R-HSA-1638074	Reactome	Keratan sulfate/keratin metabolism	18	5	0.385	0.000113877	0.000545822
R-HSA-4086398	Reactome	Ca2+ pathway	16	5	0.385	0.000113877	0.000545822
R-HSA-727802	Reactome	Transport of nucleotide sugars	13	5	0.385	0.000113877	0.000545822
SMP00226	SMPDB	Omeprazole Action Pathway	14	5	0.385	0.000113877	0.000545822
SMP00229	SMPDB	Rabeprazole Action Pathway	14	5	0.385	0.000113877	0.000545822
SMP00228	SMPDB	Pantoprazole Action Pathway	14	5	0.385	0.000113877	0.000545822
WP1937	Wikipathways	Transport of vitamins, nucleosides, and related molecules	60	10	0.169	0.000121349	0.000580462
None	INOH	Glutamate Glutamine metabolism	34	7	0.241	0.000133475	0.000634611
Propanoate metabolism	EHMN	Propanoate metabolism	33	7	0.241	0.000133475	0.000634611
WP4225	Wikipathways	Pyrimidine metabolism and related diseases	31	7	0.241	0.000133475	0.000634611
R-HSA-74160	Reactome	Gene expression (Transcription)	66	9	0.184	0.000141539	0.000671602
None	INOH	Alanine Aspartate Asparagine metabolism	45	8	0.205	0.000150022	0.000705628
path:hsa04922	KEGG	Glucagon signaling pathway - Homo sapiens (human)	26	6	0.286	0.000150204	0.000705628
R-HSA-212436	Reactome	Generic Transcription Pathway	49	8	0.205	0.000150022	0.000705628
N-Glycan biosynthesis	EHMN	N-Glycan biosynthesis	51	6	0.286	0.000150204	0.000705628
SMP00405	SMPDB	Codeine Action Pathway	21	6	0.286	0.000150204	0.000705628
R-HSA-351202	Reactome	Metabolism of polyamines	60	9	0.18	0.000166614	0.000781167
Butanoate metabolism	EHMN	Butanoate metabolism	36	7	0.233	0.000168136	0.000785189
R-HSA-163685	Reactome	Integration of energy metabolism	34	7	0.233	0.000168136	0.000785189
GLUTATHIONESYN-PWY	HumanCyc	glutathione biosynthesis	9	4	0.5	0.000176426	0.000786592
R-HSA-69275	Reactome	G2/M Transition	8	4	0.5	0.000176426	0.000786592
R-HSA-453274	Reactome	Mitotic G2-G2/M phases	8	4	0.5	0.000176426	0.000786592
SMP00335	SMPDB	Intracellular Signalling Through Histamine H2 Receptor and Histamine	8	4	0.5	0.000176426	0.000786592
R-HSA-70350	Reactome	Fructose catabolism	16	5	0.357	0.000171263	0.000786592
R-HSA-3858494	Reactome	Beta-catenin independent WNT signaling	17	5	0.357	0.000171263	0.000786592
WP3381	Wikipathways	Mismatch Repair	8	4	0.5	0.000176426	0.000786592
R-HSA-5358565	Reactome	Mismatch repair (MMR) directed by MSH2:MSH6 (MutSalpha)	9	4	0.5	0.000176426	0.000786592
R-HSA-5358606	Reactome	Mismatch repair (MMR) directed by MSH2:MSH3 (MutSbeta)	9	4	0.5	0.000176426	0.000786592
R-HSA-5358508	Reactome	Mismatch Repair	9	4	0.5	0.000176426	0.000786592
WP1859	Wikipathways	Mitotic G2-G2-M phases	8	4	0.5	0.000176426	0.000786592
WP4431	Wikipathways	Integrin alphaIIb beta3 signaling	11	4	0.5	0.000176426	0.000786592
WP2780	Wikipathways	Signaling by ERBB2	12	4	0.5	0.000176426	0.000786592
R-HSA-3371556	Reactome	Cellular response to heat stress	9	4	0.5	0.000176426	0.000786592
PWY-5921	HumanCyc	L-glutamine tRNA biosynthesis	9	4	0.5	0.000176426	0.000786592
R-HSA-165159	Reactome	mTOR signalling	9	4	0.5	0.000176426	0.000786592
R-HSA-1227986	Reactome	Signaling by ERBB2	12	4	0.5	0.000176426	0.000786592
R-HSA-1660514	Reactome	Synthesis of PIPs at the Golgi membrane	15	4	0.5	0.000176426	0.000786592
R-HSA-1660499	Reactome	Synthesis of PIPs at the plasma membrane	17	4	0.5	0.000176426	0.000786592
PROPIONMET-PWY	HumanCyc	propionyl-CoA degradation	9	4	0.5	0.000176426	0.000786592
PWY-5661-1	HumanCyc	GDP-glucose biosynthesis II	11	4	0.5	0.000176426	0.000786592
WP3828	Wikipathways	rRNA modification in the nucleus and cytosol	8	4	0.5	0.000176426	0.000786592
WP3395	Wikipathways	Cellular response to heat stress	9	4	0.5	0.000176426	0.000786592
R-HSA-174414	Reactome	Processive synthesis on the C-strand of the telomere	9	4	0.5	0.000176426	0.000786592
R-HSA-425397	Reactome	Transport of vitamins, nucleosides, and related molecules	64	10	0.161	0.000186691	0.000830794
R-HSA-156580	Reactome	Phase II - Conjugation of compounds	148	15	0.118	0.000187605	0.00083329
WP4050	Wikipathways	Pentose phosphate pathway	31	6	0.273	0.000199547	0.00087159
WP2824	Wikipathways	Detoxification of Reactive Oxygen Species	26	6	0.273	0.000199547	0.00087159
SMP00501	SMPDB	Gamma-glutamyl-transpeptidase deficiency	22	6	0.273	0.000199547	0.00087159
SMP00500	SMPDB	5-oxoprolinase deficiency	22	6	0.273	0.000199547	0.00087159
SMP00183	SMPDB	Gamma-Glutamyltransferase Deficiency	22	6	0.273	0.000199547	0.00087159
SMP00015	SMPDB	Glutathione Metabolism	22	6	0.273	0.000199547	0.00087159
SMP00337	SMPDB	Glutathione Synthetase Deficiency	22	6	0.273	0.000199547	0.00087159
SMP00143	SMPDB	5-Oxoprolinuria	22	6	0.273	0.000199547	0.00087159
SMP00011	SMPDB	Inositol Metabolism	31	6	0.273	0.000199547	0.00087159
None	INOH	Glycine Serine metabolism	68	9	0.173	0.000227965	0.00096001
R-HSA-453279	Reactome	Mitotic G1-G1/S phases	4	3	0.75	0.000273824	0.00096001
R-HSA-445355	Reactome	Smooth Muscle Contraction	4	3	0.75	0.000273824	0.00096001
R-HSA-109606	Reactome	Intrinsic Pathway for Apoptosis	4	3	0.75	0.000273824	0.00096001
R-HSA-69206	Reactome	G1/S Transition	4	3	0.75	0.000273824	0.00096001
R-HSA-109581	Reactome	Apoptosis	6	3	0.75	0.000273824	0.00096001
R-HSA-111447	Reactome	Activation of BAD and translocation to mitochondria	4	3	0.75	0.000273824	0.00096001
R-HSA-114452	Reactome	Activation of BH3-only proteins	4	3	0.75	0.000273824	0.00096001
R-HSA-5673001	Reactome	RAF/MAP kinase cascade	18	5	0.333	0.000248377	0.00096001
R-HSA-5684996	Reactome	MAPK1/MAPK3 signaling	18	5	0.333	0.000248377	0.00096001
R-HSA-5683057	Reactome	MAPK family signaling cascades	18	5	0.333	0.000248377	0.00096001
WP3354	Wikipathways	C-type lectin receptors (CLRs)	23	5	0.333	0.000248377	0.00096001
WP534	Wikipathways	Glycolysis and Gluconeogenesis	18	5	0.333	0.000248377	0.00096001
R-HSA-70895	Reactome	Branched-chain amino acid catabolism	47	8	0.19	0.00025902	0.00096001
SMP00048	SMPDB	Nicotinate and Nicotinamide Metabolism	35	7	0.219	0.000259283	0.00096001
WP1835	Wikipathways	Interferon alpha-beta signaling	4	3	0.75	0.000273824	0.00096001
WP1845	Wikipathways	MAPK targets- Nuclear events mediated by MAP kinases	4	3	0.75	0.000273824	0.00096001
WP1858	Wikipathways	Mitotic G1-G1-S phases	4	3	0.75	0.000273824	0.00096001
WP1836	Wikipathways	Interferon gamma signaling	4	3	0.75	0.000273824	0.00096001
WP3332	Wikipathways	RAF-independent MAPK1-3 activation	4	3	0.75	0.000273824	0.00096001
SMP00419	SMPDB	Tenofovir Action Pathway	4	3	0.75	0.000273824	0.00096001
SMP00418	SMPDB	Adefovir Dipivoxil Action Pathway	4	3	0.75	0.000273824	0.00096001
WP3795	Wikipathways	Striated Muscle Contraction	4	3	0.75	0.000273824	0.00096001
WP3811	Wikipathways	Smooth Muscle Contraction	4	3	0.75	0.000273824	0.00096001
path:hsa04142	KEGG	Lysosome - Homo sapiens (human)	4	3	0.75	0.000273824	0.00096001
WP2677	Wikipathways	Signaling by Type 1 Insulin-like Growth Factor 1 Receptor (IGF1R)	4	3	0.75	0.000273824	0.00096001
R-HSA-1268020	Reactome	Mitochondrial protein import	4	3	0.75	0.000273824	0.00096001
R-HSA-390522	Reactome	Striated Muscle Contraction	4	3	0.75	0.000273824	0.00096001
WP4070	Wikipathways	RAB GEFs exchange GTP for GDP on RABs	4	3	0.75	0.000273824	0.00096001
WP2713	Wikipathways	Signaling by SCF-KIT	6	3	0.75	0.000273824	0.00096001
WP2694	Wikipathways	DAP12 interactions	6	3	0.75	0.000273824	0.00096001
WP3318	Wikipathways	mTOR signalling	6	3	0.75	0.000273824	0.00096001
WP4436	Wikipathways	Signaling by NTRK2 (TRKB)	6	3	0.75	0.000273824	0.00096001
WP623	Wikipathways	Oxidative phosphorylation	5	3	0.75	0.000273824	0.00096001
R-HSA-5693554	Reactome	Resolution of D-loop Structures through Synthesis-Dependent Strand Annealing (SDSA)	4	3	0.75	0.000273824	0.00096001
R-HSA-8934593	Reactome	Regulation of RUNX1 Expression and Activity	4	3	0.75	0.000273824	0.00096001
R-HSA-450282	Reactome	MAPK targets/ Nuclear events mediated by MAP kinases	4	3	0.75	0.000273824	0.00096001
R-HSA-198725	Reactome	Nuclear Events (kinase and transcription factor activation)	4	3	0.75	0.000273824	0.00096001
R-HSA-982772	Reactome	Growth hormone receptor signaling	4	3	0.75	0.000273824	0.00096001
R-HSA-202427	Reactome	Phosphorylation of CD3 and TCR zeta chains	4	3	0.75	0.000273824	0.00096001
R-HSA-202430	Reactome	Translocation of ZAP-70 to Immunological synapse	4	3	0.75	0.000273824	0.00096001
R-HSA-389513	Reactome	CTLA4 inhibitory signaling	4	3	0.75	0.000273824	0.00096001
R-HSA-112409	Reactome	RAF-independent MAPK1/3 activation	4	3	0.75	0.000273824	0.00096001
R-HSA-5654726	Reactome	Negative regulation of FGFR1 signaling	4	3	0.75	0.000273824	0.00096001
R-HSA-5654732	Reactome	Negative regulation of FGFR3 signaling	4	3	0.75	0.000273824	0.00096001
R-HSA-5654733	Reactome	Negative regulation of FGFR4 signaling	4	3	0.75	0.000273824	0.00096001
R-HSA-180292	Reactome	GAB1 signalosome	6	3	0.75	0.000273824	0.00096001
R-HSA-8847453	Reactome	Synthesis of PIPs in the nucleus	6	3	0.75	0.000273824	0.00096001
PWY66-423	HumanCyc	fructose 2,6-bisphosphate synthesis	7	3	0.75	0.000273824	0.00096001
R-HSA-202424	Reactome	Downstream TCR signaling	8	3	0.75	0.000273824	0.00096001
R-HSA-1483248	Reactome	Synthesis of PIPs at the ER membrane	9	3	0.75	0.000273824	0.00096001
R-HSA-1236974	Reactome	ER-Phagosome pathway	11	3	0.75	0.000273824	0.00096001
R-HSA-5693548	Reactome	Sensing of DNA Double Strand Breaks	4	3	0.75	0.000273824	0.00096001
R-HSA-3371571	Reactome	HSF1-dependent transactivation	4	3	0.75	0.000273824	0.00096001
R-HSA-2559586	Reactome	DNA Damage/Telomere Stress Induced Senescence	5	3	0.75	0.000273824	0.00096001
R-HSA-180336	Reactome	SHC1 events in EGFR signaling	4	3	0.75	0.000273824	0.00096001
R-HSA-9026519	Reactome	Activated NTRK2 signals through RAS	4	3	0.75	0.000273824	0.00096001
R-HSA-9032845	Reactome	Activated NTRK2 signals through CDK5	4	3	0.75	0.000273824	0.00096001
R-HSA-3928663	Reactome	EPHA-mediated growth cone collapse	4	3	0.75	0.000273824	0.00096001
R-HSA-3928665	Reactome	EPH-ephrin mediated repulsion of cells	4	3	0.75	0.000273824	0.00096001
R-HSA-1250347	Reactome	SHC1 events in ERBB4 signaling	4	3	0.75	0.000273824	0.00096001
R-HSA-8851805	Reactome	MET activates RAS signaling	4	3	0.75	0.000273824	0.00096001
R-HSA-389359	Reactome	CD28 dependent Vav1 pathway	5	3	0.75	0.000273824	0.00096001
R-HSA-881907	Reactome	Gastrin-CREB signalling pathway via PKC and MAPK	5	3	0.75	0.000273824	0.00096001
R-HSA-2424491	Reactome	DAP12 signaling	6	3	0.75	0.000273824	0.00096001
R-HSA-2172127	Reactome	DAP12 interactions	6	3	0.75	0.000273824	0.00096001
R-HSA-389356	Reactome	CD28 co-stimulation	6	3	0.75	0.000273824	0.00096001
R-HSA-167827	Reactome	The proton buffering model	6	3	0.75	0.000273824	0.00096001
R-HSA-8853334	Reactome	Signaling by FGFR3 fusions in cancer	6	3	0.75	0.000273824	0.00096001
R-HSA-1433557	Reactome	Signaling by SCF-KIT	6	3	0.75	0.000273824	0.00096001
R-HSA-166187	Reactome	Mitochondrial Uncoupling Proteins	8	3	0.75	0.000273824	0.00096001
WP1841	Wikipathways	Intrinsic Pathway for Apoptosis	4	3	0.75	0.000273824	0.00096001
WP2717	Wikipathways	Mitochondrial protein import	4	3	0.75	0.000273824	0.00096001
WP4117	Wikipathways	Regulation of RUNX1 Expression and Activity	4	3	0.75	0.000273824	0.00096001
R-HSA-163210	Reactome	Formation of ATP by chemiosmotic coupling	5	3	0.75	0.000273824	0.00096001
WP3807	Wikipathways	Regulation of TP53 Expression and Degradation	5	3	0.75	0.000273824	0.00096001
R-HSA-5693568	Reactome	Resolution of D-loop Structures through Holliday Junction Intermediates	4	3	0.75	0.000273824	0.00096001
R-HSA-5693537	Reactome	Resolution of D-Loop Structures	4	3	0.75	0.000273824	0.00096001
R-HSA-5696395	Reactome	Formation of Incision Complex in GG-NER	4	3	0.75	0.000273824	0.00096001
R-HSA-198753	Reactome	ERK/MAPK targets	4	3	0.75	0.000273824	0.00096001
R-HSA-8863795	Reactome	Downregulation of ERBB2 signaling	4	3	0.75	0.000273824	0.00096001
R-HSA-69231	Reactome	Cyclin D associated events in G1	4	3	0.75	0.000273824	0.00096001
R-HSA-69236	Reactome	G1 Phase	4	3	0.75	0.000273824	0.00096001
R-HSA-69202	Reactome	Cyclin E associated events during G1/S transition	4	3	0.75	0.000273824	0.00096001
R-HSA-69656	Reactome	Cyclin A:Cdk2-associated events at S phase entry	4	3	0.75	0.000273824	0.00096001
R-HSA-2514853	Reactome	Condensation of Prometaphase Chromosomes	4	3	0.75	0.000273824	0.00096001
R-HSA-8849472	Reactome	PTK6 Down-Regulation	4	3	0.75	0.000273824	0.00096001
R-HSA-5362768	Reactome	Hh mutants that don,t undergo autocatalytic processing are degraded by ERAD	4	3	0.75	0.000273824	0.00096001
R-HSA-5387390	Reactome	Hh mutants abrogate ligand secretion	4	3	0.75	0.000273824	0.00096001
R-HSA-2173789	Reactome	TGF-beta receptor signaling activates SMADs	4	3	0.75	0.000273824	0.00096001
R-HSA-6807004	Reactome	Negative regulation of MET activity	4	3	0.75	0.000273824	0.00096001
R-HSA-6804757	Reactome	Regulation of TP53 Degradation	5	3	0.75	0.000273824	0.00096001
R-HSA-6806003	Reactome	Regulation of TP53 Expression and Degradation	5	3	0.75	0.000273824	0.00096001
WP3565	Wikipathways	DNA Damage-Telomere Stress Induced Senescence	9	3	0.75	0.000273824	0.00096001
R-HSA-418885	Reactome	DCC mediated attractive signaling	5	3	0.75	0.000273824	0.00096001
WP2664	Wikipathways	Gastrin-CREB signalling pathway via PKC and MAPK	5	3	0.75	0.000273824	0.00096001
R-HSA-6811434	Reactome	COPI-dependent Golgi-to-ER retrograde traffic	4	3	0.75	0.000273824	0.00096001
R-HSA-193648	Reactome	NRAGE signals death through JNK	4	3	0.75	0.000273824	0.00096001
R-HSA-204998	Reactome	Cell death signalling via NRAGE, NRIF and NADE	4	3	0.75	0.000273824	0.00096001
R-HSA-6807878	Reactome	COPI-mediated anterograde transport	4	3	0.75	0.000273824	0.00096001
R-HSA-418592	Reactome	ADP signalling through P2Y purinoceptor 1	4	3	0.75	0.000273824	0.00096001
R-HSA-166208	Reactome	mTORC1-mediated signalling	4	3	0.75	0.000273824	0.00096001
R-HSA-210993	Reactome	Tie2 Signaling	4	3	0.75	0.000273824	0.00096001
R-HSA-9006115	Reactome	Signaling by NTRK2 (TRKB)	4	3	0.75	0.000273824	0.00096001
R-HSA-445144	Reactome	Signal transduction by L1	4	3	0.75	0.000273824	0.00096001
R-HSA-6811438	Reactome	Intra-Golgi traffic	4	3	0.75	0.000273824	0.00096001
R-HSA-8876198	Reactome	RAB GEFs exchange GTP for GDP on RABs	4	3	0.75	0.000273824	0.00096001
R-HSA-3928664	Reactome	Ephrin signaling	4	3	0.75	0.000273824	0.00096001
R-HSA-2428933	Reactome	SHC-related events triggered by IGF1R	4	3	0.75	0.000273824	0.00096001
R-HSA-8875878	Reactome	MET promotes cell motility	4	3	0.75	0.000273824	0.00096001
R-HSA-416572	Reactome	Sema4D induced cell migration and growth-cone collapse	4	3	0.75	0.000273824	0.00096001
R-HSA-2871796	Reactome	FCERI mediated MAPK activation	5	3	0.75	0.000273824	0.00096001
PWY-6557	HumanCyc	glycoaminoglycan-protein linkage region biosynthesis	5	3	0.75	0.000273824	0.00096001
R-HSA-168325	Reactome	Viral Messenger RNA Synthesis	5	3	0.75	0.000273824	0.00096001
R-HSA-168273	Reactome	Influenza Viral RNA Transcription and Replication	5	3	0.75	0.000273824	0.00096001
WP4135	Wikipathways	RNA Polymerase III Transcription	5	3	0.75	0.000273824	0.00096001
R-HSA-73780	Reactome	RNA Polymerase III Chain Elongation	4	3	0.75	0.000273824	0.00096001
R-HSA-674695	Reactome	RNA Polymerase II Pre-transcription Events	4	3	0.75	0.000273824	0.00096001
R-HSA-113418	Reactome	Formation of the Early Elongation Complex	4	3	0.75	0.000273824	0.00096001
R-HSA-75955	Reactome	RNA Polymerase II Transcription Elongation	4	3	0.75	0.000273824	0.00096001
R-HSA-167158	Reactome	Formation of the HIV-1 Early Elongation Complex	4	3	0.75	0.000273824	0.00096001
R-HSA-167242	Reactome	Abortive elongation of HIV-1 transcript in the absence of Tat	4	3	0.75	0.000273824	0.00096001
R-HSA-167287	Reactome	HIV elongation arrest and recovery	4	3	0.75	0.000273824	0.00096001
R-HSA-167290	Reactome	Pausing and recovery of HIV elongation	4	3	0.75	0.000273824	0.00096001
R-HSA-167243	Reactome	Tat-mediated HIV elongation arrest and recovery	4	3	0.75	0.000273824	0.00096001
R-HSA-167238	Reactome	Pausing and recovery of Tat-mediated HIV elongation	4	3	0.75	0.000273824	0.00096001
R-HSA-192869	Reactome	cRNA Synthesis	4	3	0.75	0.000273824	0.00096001
R-HSA-192814	Reactome	vRNA Synthesis	4	3	0.75	0.000273824	0.00096001
R-HSA-73777	Reactome	RNA Polymerase I Chain Elongation	5	3	0.75	0.000273824	0.00096001
R-HSA-749476	Reactome	RNA Polymerase III Abortive And Retractive Initiation	5	3	0.75	0.000273824	0.00096001
R-HSA-74158	Reactome	RNA Polymerase III Transcription	5	3	0.75	0.000273824	0.00096001
PWY-5067	HumanCyc	glycogen biosynthesis	7	3	0.75	0.000273824	0.00096001
PWY-6405	HumanCyc	Rapoport-Luebering glycolytic shunt	7	3	0.75	0.000273824	0.00096001
R-HSA-8963896	Reactome	HDL assembly	10	4	0.444	0.000307356	0.00105564
R-HSA-8963898	Reactome	Plasma lipoprotein assembly	11	4	0.444	0.000307356	0.00105564
WP1873	Wikipathways	Signaling by NTRK1 (TRKA)	11	4	0.444	0.000307356	0.00105564
R-HSA-5693606	Reactome	DNA Double Strand Break Response	9	4	0.444	0.000307356	0.00105564
R-HSA-354192	Reactome	Integrin alphaIIb beta3 signaling	12	4	0.444	0.000307356	0.00105564
R-HSA-9006921	Reactome	Integrin signaling	12	4	0.444	0.000307356	0.00105564
R-HSA-2029482	Reactome	Regulation of actin dynamics for phagocytic cup formation	12	4	0.444	0.000307356	0.00105564
R-HSA-186797	Reactome	Signaling by PDGF	13	4	0.444	0.000307356	0.00105564
R-HSA-187037	Reactome	Signaling by NTRK1 (TRKA)	11	4	0.444	0.000307356	0.00105564
R-HSA-438064	Reactome	Post NMDA receptor activation events	9	4	0.444	0.000307356	0.00105564
R-HSA-8856688	Reactome	Golgi-to-ER retrograde transport	10	4	0.444	0.000307356	0.00105564
WP3543	Wikipathways	DNA Double Strand Break Response	14	4	0.444	0.000307356	0.00105564
Proteoglycan biosynthesis	EHMN	Proteoglycan biosynthesis	19	4	0.444	0.000307356	0.00105564
PWY-6564	HumanCyc	heparan sulfate biosynthesis	10	4	0.444	0.000307356	0.00105564
SMP00350	SMPDB	Pyruvate Carboxylase Deficiency	17	5	0.312	0.000349306	0.00118593
SMP00352	SMPDB	Primary Hyperoxaluria Type I	17	5	0.312	0.000349306	0.00118593
SMP00313	SMPDB	Lactic Acidemia	17	5	0.312	0.000349306	0.00118593
SMP00055	SMPDB	Alanine Metabolism	17	5	0.312	0.000349306	0.00118593
WP1902	Wikipathways	Respiratory electron transport, ATP synthesis by chemiosmotic coupling, and heat production by uncoupling proteins.	22	5	0.312	0.000349306	0.00118593
R-HSA-199220	Reactome	Vitamin B5 (pantothenate) metabolism	17	5	0.312	0.000349306	0.00118593
WP3579	Wikipathways	Surfactant metabolism	17	5	0.312	0.000349306	0.00118593
SMP00406	SMPDB	Morphine Action Pathway	16	5	0.312	0.000349306	0.00118593
R-HSA-1614635	Reactome	Sulfur amino acid metabolism	66	9	0.164	0.000354367	0.00119967
WP3574	Wikipathways	Sulfur amino acid metabolism	67	9	0.164	0.000354367	0.00119967
R-HSA-2408522	Reactome	Selenoamino acid metabolism	61	8	0.182	0.000362568	0.00122393
WP3791	Wikipathways	Selenoamino acid metabolism	59	8	0.182	0.000362568	0.00122393
SMP00192	SMPDB	Hypoacetylaspartia	34	7	0.206	0.000386549	0.00129931
SMP00067	SMPDB	Aspartate Metabolism	34	7	0.206	0.000386549	0.00129931
SMP00175	SMPDB	Canavan Disease	34	7	0.206	0.000386549	0.00129931
Glycosphingolipid metabolism	EHMN	Glycosphingolipid metabolism	55	8	0.178	0.000425755	0.00142906
R-HSA-71064	Reactome	Lysine catabolism	32	6	0.24	0.000427257	0.00143004
path:hsa00562	KEGG	Inositol phosphate metabolism - Homo sapiens (human)	47	6	0.24	0.000427257	0.00143004
WP4111	Wikipathways	Phase II - Conjugation of compounds	151	14	0.114	0.000459636	0.00153624
R-HSA-68886	Reactome	M Phase	18	5	0.294	0.000478469	0.00158795
R-HSA-163200	Reactome	Respiratory electron transport, ATP synthesis by chemiosmotic coupling, and heat production by uncoupling proteins.	23	5	0.294	0.000478469	0.00158795
R-HSA-199991	Reactome	Membrane Trafficking	30	5	0.294	0.000478469	0.00158795
R-HSA-1266738	Reactome	Developmental Biology	26	5	0.294	0.000478469	0.00158795
R-HSA-2514859	Reactome	Inactivation, recovery and regulation of the phototransduction cascade	18	5	0.294	0.000478469	0.00158795
WP692	Wikipathways	Sulfation Biotransformation Reaction	10	4	0.4	0.000495808	0.00161599
WP1903	Wikipathways	Response to elevated platelet cytosolic Ca2+	11	4	0.4	0.000495808	0.00161599
R-HSA-74752	Reactome	Signaling by Insulin receptor	13	4	0.4	0.000495808	0.00161599
WP4065	Wikipathways	Clathrin-mediated endocytosis	15	4	0.4	0.000495808	0.00161599
WP3338	Wikipathways	Signaling by FGFR2	15	4	0.4	0.000495808	0.00161599
R-HSA-70221	Reactome	Glycogen breakdown (glycogenolysis)	12	4	0.4	0.000495808	0.00161599
PWY-6358	HumanCyc	superpathway of D-<i>myo</i>-inositol (1,4,5)-trisphosphate metabolism	11	4	0.4	0.000495808	0.00161599
R-HSA-5633007	Reactome	Regulation of TP53 Activity	13	4	0.4	0.000495808	0.00161599
R-HSA-166520	Reactome	Signaling by NTRKs	12	4	0.4	0.000495808	0.00161599
R-HSA-8856828	Reactome	Clathrin-mediated endocytosis	16	4	0.4	0.000495808	0.00161599
PWY0-1264	HumanCyc	biotin-carboxyl carrier protein assembly	11	4	0.4	0.000495808	0.00161599
R-HSA-74751	Reactome	Insulin receptor signalling cascade	12	4	0.4	0.000495808	0.00161599
WP3803	Wikipathways	Threonine catabolism	15	4	0.4	0.000495808	0.00161599
SMP00357	SMPDB	Argininemia	27	6	0.231	0.000536697	0.00173253
SMP00001	SMPDB	Citrullinemia Type I	27	6	0.231	0.000536697	0.00173253
SMP00002	SMPDB	Carbamoyl Phosphate Synthetase Deficiency	27	6	0.231	0.000536697	0.00173253
SMP00003	SMPDB	Argininosuccinic Aciduria	27	6	0.231	0.000536697	0.00173253
SMP00059	SMPDB	Urea Cycle	27	6	0.231	0.000536697	0.00173253
SMP00205	SMPDB	Ornithine Transcarbamylase Deficiency (OTC Deficiency)	27	6	0.231	0.000536697	0.00173253
R-HSA-156588	Reactome	Glucuronidation	31	6	0.231	0.000536697	0.00173253
R-HSA-5357801	Reactome	Programmed Cell Death	10	3	0.6	0.000663706	0.00195067
R-HSA-6781827	Reactome	Transcription-Coupled Nucleotide Excision Repair (TC-NER)	6	3	0.6	0.000663706	0.00195067
R-HSA-392518	Reactome	Signal amplification	5	3	0.6	0.000663706	0.00195067
None	INOH	insulin Mam	7	3	0.6	0.000663706	0.00195067
WP4039	Wikipathways	Fructose metabolism	20	5	0.278	0.000640581	0.00195067
R-HSA-112314	Reactome	Neurotransmitter receptors and postsynaptic signal transmission	19	5	0.278	0.000640581	0.00195067
R-HSA-196757	Reactome	Metabolism of folate and pterines	25	5	0.278	0.000640581	0.00195067
Vitamin B5 - CoA biosynthesis from pantothenate	EHMN	Vitamin B5 - CoA biosynthesis from pantothenate	21	5	0.278	0.000640581	0.00195067
PWY-6353	HumanCyc	purine nucleotides degradation	19	5	0.278	0.000640581	0.00195067
VALDEG-PWY	HumanCyc	valine degradation	20	5	0.278	0.000640581	0.00195067
path:hsa00770	KEGG	Pantothenate and CoA biosynthesis - Homo sapiens (human)	28	5	0.278	0.000640581	0.00195067
WP4131	Wikipathways	Triglyceride metabolism	30	5	0.278	0.000640581	0.00195067
R-HSA-2161541	Reactome	Abacavir metabolism	23	5	0.278	0.000640581	0.00195067
WP404	Wikipathways	Nucleotide Metabolism	18	5	0.278	0.000640581	0.00195067
R-HSA-83936	Reactome	Transport of nucleosides and free purine and pyrimidine bases across the plasma membrane	18	5	0.278	0.000640581	0.00195067
SMP00438	SMPDB	Vindesine Action Pathway	5	3	0.6	0.000663706	0.00195067
SMP00437	SMPDB	Vincristine Action Pathway	5	3	0.6	0.000663706	0.00195067
WP1908	Wikipathways	Signal amplification	5	3	0.6	0.000663706	0.00195067
WP2657	Wikipathways	Growth hormone receptor signaling	5	3	0.6	0.000663706	0.00195067
SMP00435	SMPDB	Docetaxel Action Pathway	5	3	0.6	0.000663706	0.00195067
SMP00472	SMPDB	Erlotinib Action Pathway	5	3	0.6	0.000663706	0.00195067
R-HSA-2161517	Reactome	Abacavir transmembrane transport	5	3	0.6	0.000663706	0.00195067
R-HSA-917977	Reactome	Transferrin endocytosis and recycling	8	3	0.6	0.000663706	0.00195067
R-HSA-190372	Reactome	FGFR3c ligand binding and activation	5	3	0.6	0.000663706	0.00195067
R-HSA-190239	Reactome	FGFR3 ligand binding and activation	5	3	0.6	0.000663706	0.00195067
R-HSA-5654687	Reactome	Downstream signaling of activated FGFR1	7	3	0.6	0.000663706	0.00195067
R-HSA-5654708	Reactome	Downstream signaling of activated FGFR3	7	3	0.6	0.000663706	0.00195067
R-HSA-5654716	Reactome	Downstream signaling of activated FGFR4	7	3	0.6	0.000663706	0.00195067
WP1826	Wikipathways	GPVI-mediated activation cascade	8	3	0.6	0.000663706	0.00195067
WP2781	Wikipathways	Signaling by ERBB4	8	3	0.6	0.000663706	0.00195067
R-HSA-5654727	Reactome	Negative regulation of FGFR2 signaling	5	3	0.6	0.000663706	0.00195067
R-HSA-450294	Reactome	MAP kinase activation	6	3	0.6	0.000663706	0.00195067
R-HSA-448424	Reactome	Interleukin-17 signaling	6	3	0.6	0.000663706	0.00195067
WP1872	Wikipathways	Neurotransmitter uptake and metabolism In glial cells	6	3	0.6	0.000663706	0.00195067
R-HSA-5685942	Reactome	HDR through Homologous Recombination (HRR)	6	3	0.6	0.000663706	0.00195067
R-HSA-416993	Reactome	Trafficking of GluR2-containing AMPA receptors	6	3	0.6	0.000663706	0.00195067
R-HSA-399719	Reactome	Trafficking of AMPA receptors	6	3	0.6	0.000663706	0.00195067
PWY-7250	HumanCyc	iron-sulfur cluster biosynthesis	6	3	0.6	0.000663706	0.00195067
PWY66-421	HumanCyc	homocarnosine biosynthesis	7	3	0.6	0.000663706	0.00195067
WP1927	Wikipathways	TCR signaling	9	3	0.6	0.000663706	0.00195067
R-HSA-202403	Reactome	TCR signaling	9	3	0.6	0.000663706	0.00195067
R-HSA-442729	Reactome	CREB phosphorylation through the activation of CaMKII	5	3	0.6	0.000663706	0.00195067
R-HSA-171007	Reactome	p38MAPK events	5	3	0.6	0.000663706	0.00195067
R-HSA-167044	Reactome	Signalling to RAS	5	3	0.6	0.000663706	0.00195067
R-HSA-170968	Reactome	Frs2-mediated activation	5	3	0.6	0.000663706	0.00195067
R-HSA-169893	Reactome	Prolonged ERK activation events	5	3	0.6	0.000663706	0.00195067
R-HSA-5654706	Reactome	FRS-mediated FGFR3 signaling	5	3	0.6	0.000663706	0.00195067
R-HSA-5654712	Reactome	FRS-mediated FGFR4 signaling	5	3	0.6	0.000663706	0.00195067
R-HSA-5654719	Reactome	SHC-mediated cascade:FGFR4	5	3	0.6	0.000663706	0.00195067
R-HSA-5655291	Reactome	Signaling by FGFR4 in disease	7	3	0.6	0.000663706	0.00195067
R-HSA-186763	Reactome	Downstream signal transduction	7	3	0.6	0.000663706	0.00195067
R-HSA-1236394	Reactome	Signaling by ERBB4	8	3	0.6	0.000663706	0.00195067
R-HSA-114604	Reactome	GPVI-mediated activation cascade	8	3	0.6	0.000663706	0.00195067
R-HSA-5637810	Reactome	Constitutive Signaling by EGFRvIII	9	3	0.6	0.000663706	0.00195067
R-HSA-1236382	Reactome	Constitutive Signaling by Ligand-Responsive EGFR Cancer Variants	9	3	0.6	0.000663706	0.00195067
R-HSA-5637815	Reactome	Signaling by Ligand-Responsive EGFR Variants in Cancer	9	3	0.6	0.000663706	0.00195067
R-HSA-5637812	Reactome	Signaling by EGFRvIII in Cancer	9	3	0.6	0.000663706	0.00195067
R-HSA-1643713	Reactome	Signaling by EGFR in Cancer	9	3	0.6	0.000663706	0.00195067
R-HSA-877300	Reactome	Interferon gamma signaling	5	3	0.6	0.000663706	0.00195067
ras_pathway	PID	Regulation of Ras family activation	5	3	0.6	0.000663706	0.00195067
R-HSA-204005	Reactome	COPII-mediated vesicle transport	9	3	0.6	0.000663706	0.00195067
R-HSA-170984	Reactome	ARMS-mediated activation	5	3	0.6	0.000663706	0.00195067
R-HSA-5654693	Reactome	FRS-mediated FGFR1 signaling	5	3	0.6	0.000663706	0.00195067
R-HSA-5654688	Reactome	SHC-mediated cascade:FGFR1	5	3	0.6	0.000663706	0.00195067
R-HSA-5654704	Reactome	SHC-mediated cascade:FGFR3	5	3	0.6	0.000663706	0.00195067
R-HSA-2022870	Reactome	Chondroitin sulfate biosynthesis	5	3	0.6	0.000663706	0.00195067
R-HSA-73776	Reactome	RNA Polymerase II Promoter Escape	5	3	0.6	0.000663706	0.00195067
R-HSA-75953	Reactome	RNA Polymerase II Transcription Initiation	5	3	0.6	0.000663706	0.00195067
R-HSA-167161	Reactome	HIV Transcription Initiation	5	3	0.6	0.000663706	0.00195067
R-HSA-167162	Reactome	RNA Polymerase II HIV Promoter Escape	5	3	0.6	0.000663706	0.00195067
R-HSA-1971475	Reactome	A tetrasaccharide linker sequence is required for GAG synthesis	6	3	0.6	0.000663706	0.00195067
PWY-5659	HumanCyc	GDP-mannose biosynthesis	8	3	0.6	0.000663706	0.00195067
SMP00431	SMPDB	Nicotine Action Pathway	30	6	0.222	0.000666774	0.00195725
WP1857	Wikipathways	Metabolism of water-soluble vitamins and cofactors	79	9	0.15	0.000690596	0.00202466
R-HSA-8849175	Reactome	Threonine catabolism	15	4	0.364	0.000754135	0.00219461
WP1910	Wikipathways	Signaling by EGFR	14	4	0.364	0.000754135	0.00219461
R-HSA-2672351	Reactome	Stimuli-sensing channels	13	4	0.364	0.000754135	0.00219461
R-HSA-76009	Reactome	Platelet Aggregation (Plug Formation)	14	4	0.364	0.000754135	0.00219461
R-HSA-442755	Reactome	Activation of NMDA receptor and postsynaptic events	11	4	0.364	0.000754135	0.00219461
PWY-5514	HumanCyc	UDP-<i>N</i>-acetyl-D-galactosamine biosynthesis II	16	4	0.364	0.000754135	0.00219461
Aminosugars metabolism	EHMN	Aminosugars metabolism	43	7	0.184	0.000789126	0.00229079
WP3556	Wikipathways	Branched-chain amino acid catabolism	46	7	0.184	0.000789126	0.00229079
PWY-4041	HumanCyc	&gamma;-glutamyl cycle	29	6	0.214	0.000820026	0.00237757
None	INOH	Butanoate metabolism	23	5	0.263	0.000840626	0.00242244
R-HSA-5652084	Reactome	Fructose metabolism	21	5	0.263	0.000840626	0.00242244
R-HSA-2046105	Reactome	Linoleic acid (LA) metabolism	24	5	0.263	0.000840626	0.00242244
path:hsa00010	KEGG	Glycolysis / Gluconeogenesis - Homo sapiens (human)	31	5	0.263	0.000840626	0.00242244
SMP00027	SMPDB	Pantothenate and CoA Biosynthesis	21	5	0.263	0.000840626	0.00242244
R-HSA-196849	Reactome	Metabolism of water-soluble vitamins and cofactors	122	11	0.125	0.000875723	0.0025205
R-HSA-5663205	Reactome	Infectious disease	55	7	0.179	0.00092893	0.00267039
SMP00009	SMPDB	Ammonia Recycling	29	6	0.207	0.000999126	0.00286869
None	INOH	Methionine Cysteine metabolism	45	7	0.175	0.00108757	0.00299813
SMP00711	SMPDB	Tobramycin Action Pathway	20	5	0.25	0.00108382	0.00299813
SMP00259	SMPDB	Streptomycin Action Pathway	20	5	0.25	0.00108382	0.00299813
SMP00254	SMPDB	Gentamicin Action Pathway	20	5	0.25	0.00108382	0.00299813
SMP00714	SMPDB	Paromomycin Action Pathway	20	5	0.25	0.00108382	0.00299813
SMP00729	SMPDB	Chloramphenicol Action Pathway	20	5	0.25	0.00108382	0.00299813
SMP00256	SMPDB	Neomycin Action Pathway	20	5	0.25	0.00108382	0.00299813
SMP00255	SMPDB	Kanamycin Action Pathway	20	5	0.25	0.00108382	0.00299813
SMP00250	SMPDB	Erythromycin Action Pathway	20	5	0.25	0.00108382	0.00299813
SMP00258	SMPDB	Spectinomycin Action Pathway	20	5	0.25	0.00108382	0.00299813
SMP00294	SMPDB	Tetracycline Action Pathway	20	5	0.25	0.00108382	0.00299813
SMP00293	SMPDB	Oxytetracycline Action Pathway	20	5	0.25	0.00108382	0.00299813
SMP00728	SMPDB	Lincomycin Action Pathway	20	5	0.25	0.00108382	0.00299813
SMP00253	SMPDB	Amikacin Action Pathway	20	5	0.25	0.00108382	0.00299813
SMP00247	SMPDB	Azithromycin Action Pathway	20	5	0.25	0.00108382	0.00299813
SMP00248	SMPDB	Clarithromycin Action Pathway	20	5	0.25	0.00108382	0.00299813
SMP00249	SMPDB	Clindamycin Action Pathway	20	5	0.25	0.00108382	0.00299813
SMP00291	SMPDB	Doxycycline Action Pathway	20	5	0.25	0.00108382	0.00299813
SMP00292	SMPDB	Minocycline Action Pathway	20	5	0.25	0.00108382	0.00299813
SMP00727	SMPDB	Methacycline Action Pathway	20	5	0.25	0.00108382	0.00299813
SMP00257	SMPDB	Netilmicin Action Pathway	20	5	0.25	0.00108382	0.00299813
SMP00252	SMPDB	Telithromycin Action Pathway	20	5	0.25	0.00108382	0.00299813
SMP00712	SMPDB	Tigecycline Action Pathway	20	5	0.25	0.00108382	0.00299813
SMP00731	SMPDB	Josamycin Action Pathway	20	5	0.25	0.00108382	0.00299813
SMP00730	SMPDB	Troleandomycin Action Pathway	20	5	0.25	0.00108382	0.00299813
SMP00251	SMPDB	Roxithromycin Action Pathway	20	5	0.25	0.00108382	0.00299813
SMP00726	SMPDB	Rolitetracycline Action Pathway	20	5	0.25	0.00108382	0.00299813
SMP00295	SMPDB	Lymecycline Action Pathway	20	5	0.25	0.00108382	0.00299813
SMP00262	SMPDB	Clomocycline Action Pathway	20	5	0.25	0.00108382	0.00299813
SMP00713	SMPDB	Arbekacin Action Pathway	20	5	0.25	0.00108382	0.00299813
R-HSA-8979227	Reactome	Triglyceride metabolism	28	5	0.25	0.00108382	0.00299813
SMP00327	SMPDB	Phenytoin (Antiarrhythmic) Action Pathway	21	5	0.25	0.00108382	0.00299813
PWY-6138	HumanCyc	CMP-<i>N</i>-acetylneuraminate biosynthesis I (eukaryotes)	15	4	0.333	0.00109496	0.00299813
WP4236	Wikipathways	Disorders of the Krebs cycle	14	4	0.333	0.00109496	0.00299813
WP2759	Wikipathways	Fc epsilon receptor (FCERI) signaling	17	4	0.333	0.00109496	0.00299813
R-HSA-75109	Reactome	Triglyceride biosynthesis	18	4	0.333	0.00109496	0.00299813
R-HSA-5693532	Reactome	DNA Double-Strand Break Repair	14	4	0.333	0.00109496	0.00299813
R-HSA-5621481	Reactome	C-type lectin receptors (CLRs)	18	4	0.333	0.00109496	0.00299813
PWY0-1296	HumanCyc	purine ribonucleosides degradation to ribose-1-phosphate	15	4	0.333	0.00109496	0.00299813
path:hsa00561	KEGG	Glycerolipid metabolism - Homo sapiens (human)	36	4	0.333	0.00109496	0.00299813
Androgen and estrogen biosynthesis and metabolism	EHMN	Androgen and estrogen biosynthesis and metabolism	62	8	0.154	0.00116299	0.00318073
R-HSA-72766	Reactome	Translation	78	6	0.2	0.00120687	0.00329693
R-HSA-5617833	Reactome	Cilium Assembly	6	3	0.5	0.00128705	0.00331657
WP2776	Wikipathways	Visual phototransduction	57	7	0.171	0.00126677	0.00331657
R-HSA-2262752	Reactome	Cellular responses to stress	48	7	0.171	0.00126677	0.00331657
SMP00434	SMPDB	Paclitaxel Action Pathway	6	3	0.5	0.00128705	0.00331657
SMP00439	SMPDB	Vinorelbine Action Pathway	6	3	0.5	0.00128705	0.00331657
SMP00436	SMPDB	Vinblastine Action Pathway	6	3	0.5	0.00128705	0.00331657
R-HSA-5654696	Reactome	Downstream signaling of activated FGFR2	8	3	0.5	0.00128705	0.00331657
R-HSA-5654700	Reactome	FRS-mediated FGFR2 signaling	6	3	0.5	0.00128705	0.00331657
R-HSA-5654699	Reactome	SHC-mediated cascade:FGFR2	6	3	0.5	0.00128705	0.00331657
WP3316	Wikipathways	Hedgehog ,off, state	6	3	0.5	0.00128705	0.00331657
WP4458	Wikipathways	Signaling by Erythropoietin	9	3	0.5	0.00128705	0.00331657
NADPHOS-DEPHOS-PWY-1	HumanCyc	NAD phosphorylation and dephosphorylation	7	3	0.5	0.00128705	0.00331657
R-HSA-5678895	Reactome	Defective CFTR causes cystic fibrosis	6	3	0.5	0.00128705	0.00331657
R-HSA-1369007	Reactome	Mitochondrial ABC transporters	6	3	0.5	0.00128705	0.00331657
R-HSA-2173793	Reactome	Transcriptional activity of SMAD2/SMAD3:SMAD4 heterotrimer	6	3	0.5	0.00128705	0.00331657
WP2755	Wikipathways	Transcriptional activity of SMAD2-SMAD3-SMAD4 heterotrimer	6	3	0.5	0.00128705	0.00331657
R-HSA-3371453	Reactome	Regulation of HSF1-mediated heat shock response	7	3	0.5	0.00128705	0.00331657
PWY66-420	HumanCyc	carnosine biosynthesis	7	3	0.5	0.00128705	0.00331657
R-HSA-4419969	Reactome	Depolymerisation of the Nuclear Lamina	7	3	0.5	0.00128705	0.00331657
R-HSA-2980766	Reactome	Nuclear Envelope Breakdown	7	3	0.5	0.00128705	0.00331657
R-HSA-975871	Reactome	MyD88 cascade initiated on plasma membrane	9	3	0.5	0.00128705	0.00331657
R-HSA-168142	Reactome	Toll Like Receptor 10 (TLR10) Cascade	9	3	0.5	0.00128705	0.00331657
R-HSA-168176	Reactome	Toll Like Receptor 5 (TLR5) Cascade	9	3	0.5	0.00128705	0.00331657
R-HSA-937061	Reactome	TRIF(TICAM1)-mediated TLR4 signaling	10	3	0.5	0.00128705	0.00331657
R-HSA-166166	Reactome	MyD88-independent TLR4 cascade	10	3	0.5	0.00128705	0.00331657
R-HSA-168164	Reactome	Toll Like Receptor 3 (TLR3) Cascade	10	3	0.5	0.00128705	0.00331657
PWY-6352	HumanCyc	3-phosphoinositide biosynthesis	11	3	0.5	0.00128705	0.00331657
R-HSA-166058	Reactome	MyD88:Mal cascade initiated on plasma membrane	15	3	0.5	0.00128705	0.00331657
R-HSA-168179	Reactome	Toll Like Receptor TLR1:TLR2 Cascade	15	3	0.5	0.00128705	0.00331657
R-HSA-168188	Reactome	Toll Like Receptor TLR6:TLR2 Cascade	15	3	0.5	0.00128705	0.00331657
R-HSA-181438	Reactome	Toll Like Receptor 2 (TLR2) Cascade	15	3	0.5	0.00128705	0.00331657
R-HSA-166016	Reactome	Toll Like Receptor 4 (TLR4) Cascade	15	3	0.5	0.00128705	0.00331657
R-HSA-5610787	Reactome	Hedgehog ,off, state	6	3	0.5	0.00128705	0.00331657
R-HSA-187687	Reactome	Signalling to ERKs	6	3	0.5	0.00128705	0.00331657
avb3_opn_pathway	PID	Osteopontin-mediated events	6	3	0.5	0.00128705	0.00331657
R-HSA-4086400	Reactome	PCP/CE pathway	7	3	0.5	0.00128705	0.00331657
R-HSA-1250196	Reactome	SHC1 events in ERBB2 signaling	8	3	0.5	0.00128705	0.00331657
R-HSA-372708	Reactome	p130Cas linkage to MAPK signaling for integrins	8	3	0.5	0.00128705	0.00331657
R-HSA-6802949	Reactome	Signaling by RAS mutants	8	3	0.5	0.00128705	0.00331657
R-HSA-6802946	Reactome	Signaling by moderate kinase activity BRAF mutants	8	3	0.5	0.00128705	0.00331657
R-HSA-6802952	Reactome	Signaling by BRAF and RAF fusions	8	3	0.5	0.00128705	0.00331657
R-HSA-5674135	Reactome	MAP2K and MAPK activation	8	3	0.5	0.00128705	0.00331657
PWY-6	HumanCyc	GDP-L-fucose biosynthesis II (from L-fucose)	8	3	0.5	0.00128705	0.00331657
R-HSA-373752	Reactome	Netrin-1 signaling	8	3	0.5	0.00128705	0.00331657
R-HSA-1834941	Reactome	STING mediated induction of host immune responses	8	3	0.5	0.00128705	0.00331657
R-HSA-1632852	Reactome	Macroautophagy	10	3	0.5	0.00128705	0.00331657
WP1861	Wikipathways	mRNA Capping	6	3	0.5	0.00128705	0.00331657
WP3498	Wikipathways	Assembly of the primary cilium	6	3	0.5	0.00128705	0.00331657
WP4124	Wikipathways	Cilium Assembly	6	3	0.5	0.00128705	0.00331657
R-HSA-72086	Reactome	mRNA Capping	7	3	0.5	0.00128705	0.00331657
WP4141	Wikipathways	PI3K-AKT-mTOR - VitD3 Signalling	8	3	0.5	0.00128705	0.00331657
R-HSA-163754	Reactome	Insulin effects increased synthesis of Xylulose-5-Phosphate	8	3	0.5	0.00128705	0.00331657
WP2788	Wikipathways	Sphingolipid metabolism	67	8	0.151	0.00132262	0.00340453
None	INOH	Folate metabolism	46	7	0.167	0.00146832	0.00343603
SMP00650	SMPDB	Doxorubicin Metabolism Pathway	14	4	0.308	0.001531	0.00343603
R-HSA-2408557	Reactome	Selenocysteine synthesis	20	4	0.308	0.001531	0.00343603
R-HSA-5610785	Reactome	GLI3 is processed to GLI3R by the proteasome	2	2	1	0.00172165	0.00343603
R-HSA-5610783	Reactome	Degradation of GLI2 by the proteasome	2	2	1	0.00172165	0.00343603
R-HSA-5610780	Reactome	Degradation of GLI1 by the proteasome	2	2	1	0.00172165	0.00343603
R-HSA-75035	Reactome	Chk1/Chk2(Cds1) mediated inactivation of Cyclin B:Cdk1 complex	2	2	1	0.00172165	0.00343603
R-HSA-380287	Reactome	Centrosome maturation	2	2	1	0.00172165	0.00343603
R-HSA-381042	Reactome	PERK regulates gene expression	2	2	1	0.00172165	0.00343603
R-HSA-196299	Reactome	Beta-catenin phosphorylation cascade	2	2	1	0.00172165	0.00343603
R-HSA-195253	Reactome	Degradation of beta-catenin by the destruction complex	2	2	1	0.00172165	0.00343603
R-HSA-450513	Reactome	Tristetraprolin (TTP, ZFP36) binds and destabilizes mRNA	2	2	1	0.00172165	0.00343603
R-HSA-450520	Reactome	HuR (ELAVL1) binds and stabilizes mRNA	2	2	1	0.00172165	0.00343603
proteasomepathway	BioCarta	proteasome complex	2	2	1	0.00172165	0.00343603
R-HSA-75153	Reactome	Apoptotic execution phase	3	2	1	0.00172165	0.00343603
SMP00290	SMPDB	Demeclocycline Action Pathway	21	5	0.238	0.00137558	0.00343603
Histidine metabolism	EHMN	Histidine metabolism	45	7	0.167	0.00146832	0.00343603
R-HSA-204174	Reactome	Regulation of pyruvate dehydrogenase (PDH) complex	14	4	0.308	0.001531	0.00343603
WP4129	Wikipathways	Plasma lipoprotein assembly, remodeling, and clearance	21	4	0.308	0.001531	0.00343603
WP2735	Wikipathways	RAF-MAP kinase cascade	17	4	0.308	0.001531	0.00343603
R-HSA-5683826	Reactome	Surfactant metabolism	14	4	0.308	0.001531	0.00343603
PWY-2161	HumanCyc	folate polyglutamylation	13	4	0.308	0.001531	0.00343603
R-HSA-114608	Reactome	Platelet degranulation	15	4	0.308	0.001531	0.00343603
rhodopsin_pathway	PID	Visual signal transduction: Rods	13	4	0.308	0.001531	0.00343603
PWY-6124	HumanCyc	inosine-5,-phosphate biosynthesis	16	4	0.308	0.001531	0.00343603
R-HSA-983169	Reactome	Class I MHC mediated antigen processing & presentation	24	4	0.308	0.001531	0.00343603
R-HSA-428643	Reactome	Organic anion transporters	15	4	0.308	0.001531	0.00343603
WP3577	Wikipathways	Class I MHC mediated antigen processing & presentation	24	4	0.308	0.001531	0.00343603
WP2747	Wikipathways	PI Metabolism	29	4	0.308	0.001531	0.00343603
R-HSA-2408550	Reactome	Metabolism of ingested H2SeO4 and H2SeO3 into H2Se	18	4	0.308	0.001531	0.00343603
R-HSA-77111	Reactome	Synthesis of Ketone Bodies	14	4	0.308	0.001531	0.00343603
WP3573	Wikipathways	Histidine, lysine, phenylalanine, tyrosine, proline and tryptophan catabolism	91	9	0.134	0.00156064	0.00343603
R-HSA-428157	Reactome	Sphingolipid metabolism	68	8	0.145	0.00169412	0.00343603
Vitamin B3 (nicotinate and nicotinamide) metabolism	EHMN	Vitamin B3 (nicotinate and nicotinamide) metabolism	36	6	0.188	0.00172009	0.00343603
path:hsa00052	KEGG	Galactose metabolism - Homo sapiens (human)	46	6	0.188	0.00172009	0.00343603
path:hsa04742	KEGG	Taste transduction - Homo sapiens (human)	33	6	0.188	0.00172009	0.00343603
R-HSA-70921	Reactome	Histidine catabolism	23	5	0.227	0.00172147	0.00343603
WP1784	Wikipathways	Apoptotic execution phase	2	2	1	0.00172165	0.00343603
WP1898	Wikipathways	Regulation of DNA replication	2	2	1	0.00172165	0.00343603
WP1909	Wikipathways	Signal regulatory protein family interactions	2	2	1	0.00172165	0.00343603
WP1939	Wikipathways	Unfolded Protein Response (UPR)	2	2	1	0.00172165	0.00343603
WP1840	Wikipathways	Interleukin-3, Interleukin-5 and GM-CSF signaling	2	2	1	0.00172165	0.00343603
WP1842	Wikipathways	Kinesins	2	2	1	0.00172165	0.00343603
WP1867	Wikipathways	Nephrin family interactions	2	2	1	0.00172165	0.00343603
WP1820	Wikipathways	Gap junction trafficking and regulation	2	2	1	0.00172165	0.00343603
WP2714	Wikipathways	Signaling by Hippo	2	2	1	0.00172165	0.00343603
WP2731	Wikipathways	Meiotic synapsis	2	2	1	0.00172165	0.00343603
WP2732	Wikipathways	Interleukin-2 family signaling	2	2	1	0.00172165	0.00343603
WP2760	Wikipathways	Signaling by BMP	2	2	1	0.00172165	0.00343603
WP2765	Wikipathways	Mitotic Telophase-Cytokinesis	2	2	1	0.00172165	0.00343603
WP2673	Wikipathways	Interleukin-7 signaling	2	2	1	0.00172165	0.00343603
WP2675	Wikipathways	Signaling by NODAL	2	2	1	0.00172165	0.00343603
WP2773	Wikipathways	Degradation of beta-catenin by the destruction complex	2	2	1	0.00172165	0.00343603
WP2791	Wikipathways	Signaling by Activin	2	2	1	0.00172165	0.00343603
WP2801	Wikipathways	MyD88 cascade initiated on plasma membrane	2	2	1	0.00172165	0.00343603
WP2804	Wikipathways	Hair Follicle Development- Induction (Part 1 of 3)	2	2	1	0.00172165	0.00343603
WP3308	Wikipathways	Oncogene Induced Senescence	2	2	1	0.00172165	0.00343603
WP3313	Wikipathways	Hedgehog ,on, state	2	2	1	0.00172165	0.00343603
WP3317	Wikipathways	Caspase activation via Dependence Receptors in the absence of ligand	2	2	1	0.00172165	0.00343603
WP3374	Wikipathways	Signaling by Leptin	2	2	1	0.00172165	0.00343603
WP3513	Wikipathways	Regulation of beta-cell development	2	2	1	0.00172165	0.00343603
WP3545	Wikipathways	NIK---noncanonical NF-kB signaling	2	2	1	0.00172165	0.00343603
WP3549	Wikipathways	Mitophagy	2	2	1	0.00172165	0.00343603
WP3656	Wikipathways	Interleukin-1 Induced Activation of NF-kappa-B	2	2	1	0.00172165	0.00343603
WP3798	Wikipathways	Regulation of TP53 Activity through Association with Co-factors	2	2	1	0.00172165	0.00343603
WP3804	Wikipathways	TP53 Regulates Transcription of Cell Cycle Genes	2	2	1	0.00172165	0.00343603
WP3808	Wikipathways	TP53 Regulates Transcription of DNA Repair Genes	2	2	1	0.00172165	0.00343603
WP3817	Wikipathways	Interleukin-20 family signaling	2	2	1	0.00172165	0.00343603
WP4052	Wikipathways	Interleukin-12 family signaling	2	2	1	0.00172165	0.00343603
WP4063	Wikipathways	Interleukin-10 signaling	2	2	1	0.00172165	0.00343603
WP4066	Wikipathways	Interleukin-4 and Interleukin-13 signaling	2	2	1	0.00172165	0.00343603
WP4083	Wikipathways	Reelin signalling pathway	2	2	1	0.00172165	0.00343603
WP4095	Wikipathways	RET signaling	2	2	1	0.00172165	0.00343603
WP4110	Wikipathways	Post-translational protein phosphorylation	2	2	1	0.00172165	0.00343603
WP4122	Wikipathways	Interleukin-6 family signaling	2	2	1	0.00172165	0.00343603
WP4404	Wikipathways	Interleukin-15 signaling	2	2	1	0.00172165	0.00343603
WP4409	Wikipathways	Interleukin-9 signaling	2	2	1	0.00172165	0.00343603
WP4413	Wikipathways	Transcriptional Regulation by E2F6	2	2	1	0.00172165	0.00343603
WP2709	Wikipathways	Trafficking and processing of endosomal TLR	3	2	1	0.00172165	0.00343603
WP2752	Wikipathways	MyD88-independent TLR4 cascade	3	2	1	0.00172165	0.00343603
WP2768	Wikipathways	MyD88 dependent cascade initiated on endosome	3	2	1	0.00172165	0.00343603
WP3352	Wikipathways	Toll Like Receptor 3 (TLR3) Cascade	3	2	1	0.00172165	0.00343603
R-HSA-2730905	Reactome	Role of LAT2/NTAL/LAB on calcium mobilization	5	2	1	0.00172165	0.00343603
WP3383	Wikipathways	Regulated Necrosis	5	2	1	0.00172165	0.00343603
R-HSA-4608870	Reactome	Asymmetric localization of PCP proteins	2	2	1	0.00172165	0.00343603
R-HSA-5693616	Reactome	Presynaptic phase of homologous DNA pairing and strand exchange	2	2	1	0.00172165	0.00343603
R-HSA-5693579	Reactome	Homologous DNA Pairing and Strand Exchange	2	2	1	0.00172165	0.00343603
R-HSA-5685938	Reactome	HDR through Single Strand Annealing (SSA)	2	2	1	0.00172165	0.00343603
R-HSA-2465910	Reactome	MASTL Facilitates Mitotic Progression	2	2	1	0.00172165	0.00343603
R-HSA-2173796	Reactome	SMAD2/SMAD3:SMAD4 heterotrimer regulates transcription	2	2	1	0.00172165	0.00343603
R-HSA-6803207	Reactome	TP53 Regulates Transcription of Caspase Activators and Caspases	2	2	1	0.00172165	0.00343603
R-HSA-6804115	Reactome	TP53 regulates transcription of additional cell cycle genes whose exact role in the p53 pathway remain uncertain	2	2	1	0.00172165	0.00343603
R-HSA-6791312	Reactome	TP53 Regulates Transcription of Cell Cycle Genes	2	2	1	0.00172165	0.00343603
R-HSA-6796648	Reactome	TP53 Regulates Transcription of DNA Repair Genes	2	2	1	0.00172165	0.00343603
R-HSA-6804759	Reactome	Regulation of TP53 Activity through Association with Co-factors	2	2	1	0.00172165	0.00343603
R-HSA-8939243	Reactome	RUNX1 interacts with co-factors whose precise effect on RUNX1 targets is not known	2	2	1	0.00172165	0.00343603
R-HSA-8941332	Reactome	RUNX2 regulates genes involved in cell migration	2	2	1	0.00172165	0.00343603
R-HSA-8941858	Reactome	Regulation of RUNX3 expression and activity	2	2	1	0.00172165	0.00343603
R-HSA-8953750	Reactome	Transcriptional Regulation by E2F6	2	2	1	0.00172165	0.00343603
R-HSA-5357905	Reactome	Regulation of TNFR1 signaling	2	2	1	0.00172165	0.00343603
R-HSA-205043	Reactome	NRIF signals cell death from the nucleus	2	2	1	0.00172165	0.00343603
R-HSA-209543	Reactome	p75NTR recruits signalling complexes	2	2	1	0.00172165	0.00343603
R-HSA-209560	Reactome	NF-kB is activated and signals survival	2	2	1	0.00172165	0.00343603
R-HSA-193639	Reactome	p75NTR signals via NF-kB	2	2	1	0.00172165	0.00343603
R-HSA-6783310	Reactome	Fanconi Anemia Pathway	2	2	1	0.00172165	0.00343603
R-HSA-418889	Reactome	Ligand-independent caspase activation via DCC	2	2	1	0.00172165	0.00343603
R-HSA-111458	Reactome	Formation of apoptosome	2	2	1	0.00172165	0.00343603
R-HSA-111459	Reactome	Activation of caspases through apoptosome-mediated cleavage	2	2	1	0.00172165	0.00343603
R-HSA-111461	Reactome	Cytochrome c-mediated apoptotic response	2	2	1	0.00172165	0.00343603
R-HSA-111471	Reactome	Apoptotic factor-mediated response	2	2	1	0.00172165	0.00343603
R-HSA-211736	Reactome	Stimulation of the cell death response by PAK-2p34	2	2	1	0.00172165	0.00343603
R-HSA-975144	Reactome	IRAK1 recruits IKK complex upon TLR7/8 or 9 stimulation	2	2	1	0.00172165	0.00343603
R-HSA-975163	Reactome	IRAK2 mediated activation of TAK1 complex upon TLR7/8 or 9 stimulation	2	2	1	0.00172165	0.00343603
R-HSA-5684264	Reactome	MAP3K8 (TPL2)-dependent MAPK1/3 activation	2	2	1	0.00172165	0.00343603
R-HSA-199920	Reactome	CREB phosphorylation	2	2	1	0.00172165	0.00343603
R-HSA-450341	Reactome	Activation of the AP-1 family of transcription factors	2	2	1	0.00172165	0.00343603
R-HSA-444257	Reactome	RSK activation	2	2	1	0.00172165	0.00343603
R-HSA-1358803	Reactome	Downregulation of ERBB2:ERBB3 signaling	2	2	1	0.00172165	0.00343603
R-HSA-3301854	Reactome	Nuclear Pore Complex (NPC) Disassembly	2	2	1	0.00172165	0.00343603
R-HSA-8853336	Reactome	Signaling by plasma membrane FGFR1 fusions	2	2	1	0.00172165	0.00343603
R-HSA-1059683	Reactome	Interleukin-6 signaling	2	2	1	0.00172165	0.00343603
R-HSA-8847993	Reactome	ERBB2 Activates PTK6 Signaling	2	2	1	0.00172165	0.00343603
R-HSA-1606341	Reactome	IRF3 mediated activation of type 1 IFN	2	2	1	0.00172165	0.00343603
R-HSA-5635838	Reactome	Activation of SMO	2	2	1	0.00172165	0.00343603
R-HSA-5632684	Reactome	Hedgehog ,on, state	2	2	1	0.00172165	0.00343603
R-HSA-6783783	Reactome	Interleukin-10 signaling	2	2	1	0.00172165	0.00343603
R-HSA-74713	Reactome	IRS activation	2	2	1	0.00172165	0.00343603
R-HSA-156711	Reactome	Polo-like kinase mediated events	2	2	1	0.00172165	0.00343603
R-HSA-3769402	Reactome	Deactivation of the beta-catenin transactivating complex	2	2	1	0.00172165	0.00343603
R-HSA-418886	Reactome	Netrin mediated repulsion signals	2	2	1	0.00172165	0.00343603
R-HSA-9028731	Reactome	Activated NTRK2 signals through FRS2 and FRS3	2	2	1	0.00172165	0.00343603
R-HSA-9020558	Reactome	Interleukin-2 signaling	2	2	1	0.00172165	0.00343603
R-HSA-9020591	Reactome	Interleukin-12 signaling	2	2	1	0.00172165	0.00343603
R-HSA-937042	Reactome	IRAK2 mediated activation of TAK1 complex	2	2	1	0.00172165	0.00343603
R-HSA-937039	Reactome	IRAK1 recruits IKK complex	2	2	1	0.00172165	0.00343603
R-HSA-2122947	Reactome	NOTCH1 Intracellular Domain Regulates Transcription	2	2	1	0.00172165	0.00343603
R-HSA-8875360	Reactome	InlB-mediated entry of Listeria monocytogenes into host cell	2	2	1	0.00172165	0.00343603
R-HSA-918233	Reactome	TRAF3-dependent IRF activation pathway	2	2	1	0.00172165	0.00343603
R-HSA-1912408	Reactome	Pre-NOTCH Transcription and Translation	2	2	1	0.00172165	0.00343603
R-HSA-1181150	Reactome	Signaling by NODAL	2	2	1	0.00172165	0.00343603
R-HSA-9020933	Reactome	Interleukin-23 signaling	2	2	1	0.00172165	0.00343603
R-HSA-198323	Reactome	AKT phosphorylates targets in the cytosol	2	2	1	0.00172165	0.00343603
R-HSA-2559585	Reactome	Oncogene Induced Senescence	2	2	1	0.00172165	0.00343603
R-HSA-5607761	Reactome	Dectin-1 mediated noncanonical NF-kB signaling	2	2	1	0.00172165	0.00343603
R-HSA-349425	Reactome	Autodegradation of the E3 ubiquitin ligase COP1	2	2	1	0.00172165	0.00343603
R-HSA-69541	Reactome	Stabilization of p53	2	2	1	0.00172165	0.00343603
R-HSA-69563	Reactome	p53-Dependent G1 DNA Damage Response	2	2	1	0.00172165	0.00343603
R-HSA-69580	Reactome	p53-Dependent G1/S DNA damage checkpoint	2	2	1	0.00172165	0.00343603
R-HSA-69601	Reactome	Ubiquitin Mediated Degradation of Phosphorylated Cdc25A	2	2	1	0.00172165	0.00343603
R-HSA-69610	Reactome	p53-Independent DNA Damage Response	2	2	1	0.00172165	0.00343603
R-HSA-69613	Reactome	p53-Independent G1/S DNA damage checkpoint	2	2	1	0.00172165	0.00343603
R-HSA-69615	Reactome	G1/S DNA Damage Checkpoints	2	2	1	0.00172165	0.00343603
R-HSA-69478	Reactome	G2/M DNA replication checkpoint	2	2	1	0.00172165	0.00343603
R-HSA-176187	Reactome	Activation of ATR in response to replication stress	2	2	1	0.00172165	0.00343603
R-HSA-1538133	Reactome	G0 and Early G1	2	2	1	0.00172165	0.00343603
R-HSA-187577	Reactome	SCF(Skp2)-mediated degradation of p27/p21	2	2	1	0.00172165	0.00343603
R-HSA-69200	Reactome	Phosphorylation of proteins involved in G1/S transition by active Cyclin E:Cdk2 complexes	2	2	1	0.00172165	0.00343603
R-HSA-68949	Reactome	Orc1 removal from chromatin	2	2	1	0.00172165	0.00343603
R-HSA-69017	Reactome	CDK-mediated phosphorylation and removal of Cdc6	2	2	1	0.00172165	0.00343603
R-HSA-69052	Reactome	Switching of origins to a post-replicative state	2	2	1	0.00172165	0.00343603
R-HSA-69091	Reactome	Polymerase switching	2	2	1	0.00172165	0.00343603
R-HSA-69109	Reactome	Leading Strand Synthesis	2	2	1	0.00172165	0.00343603
R-HSA-69229	Reactome	Ubiquitin-dependent degradation of Cyclin D1	2	2	1	0.00172165	0.00343603
R-HSA-75815	Reactome	Ubiquitin-dependent degradation of Cyclin D	2	2	1	0.00172165	0.00343603
R-HSA-68911	Reactome	G2 Phase	2	2	1	0.00172165	0.00343603
R-HSA-170145	Reactome	Phosphorylation of proteins involved in the G2/M transition by Cyclin A:Cdc2 complexes	2	2	1	0.00172165	0.00343603
R-HSA-380259	Reactome	Loss of Nlp from mitotic centrosomes	2	2	1	0.00172165	0.00343603
R-HSA-380284	Reactome	Loss of proteins required for interphase microtubule organization from the centrosome	2	2	1	0.00172165	0.00343603
R-HSA-8852276	Reactome	The role of GTSE1 in G2/M progression after G2 checkpoint	2	2	1	0.00172165	0.00343603
R-HSA-8854518	Reactome	AURKA Activation by TPX2	2	2	1	0.00172165	0.00343603
R-HSA-8854521	Reactome	Interaction between PHLDA1 and AURKA	2	2	1	0.00172165	0.00343603
R-HSA-2980767	Reactome	Activation of NIMA Kinases NEK9, NEK6, NEK7	2	2	1	0.00172165	0.00343603
R-HSA-2993913	Reactome	Clearance of Nuclear Envelope Membranes from Chromatin	2	2	1	0.00172165	0.00343603
R-HSA-176417	Reactome	Phosphorylation of Emi1	2	2	1	0.00172165	0.00343603
R-HSA-176408	Reactome	Regulation of APC/C activators between G1/S and early anaphase	2	2	1	0.00172165	0.00343603
R-HSA-391160	Reactome	Signal regulatory protein family interactions	2	2	1	0.00172165	0.00343603
R-HSA-373753	Reactome	Nephrin family interactions	2	2	1	0.00172165	0.00343603
R-HSA-2033515	Reactome	t(4;14) translocations of FGFR3	2	2	1	0.00172165	0.00343603
R-HSA-198693	Reactome	AKT phosphorylates targets in the nucleus	2	2	1	0.00172165	0.00343603
R-HSA-8849468	Reactome	PTK6 Regulates Proteins Involved in RNA Processing	2	2	1	0.00172165	0.00343603
R-HSA-8849469	Reactome	PTK6 Regulates RTKs and Their Effectors AKT1 and DOK1	2	2	1	0.00172165	0.00343603
R-HSA-8849470	Reactome	PTK6 Regulates Cell Cycle	2	2	1	0.00172165	0.00343603
R-HSA-8849474	Reactome	PTK6 Activates STAT3	2	2	1	0.00172165	0.00343603
R-HSA-210990	Reactome	PECAM1 interactions	2	2	1	0.00172165	0.00343603
R-HSA-198745	Reactome	Signalling to STAT3	2	2	1	0.00172165	0.00343603
R-HSA-198765	Reactome	Signalling to ERK5	2	2	1	0.00172165	0.00343603
R-HSA-191647	Reactome	c-src mediated regulation of Cx43 function and closure of gap junctions	2	2	1	0.00172165	0.00343603
R-HSA-191650	Reactome	Regulation of gap junction activity	2	2	1	0.00172165	0.00343603
R-HSA-157858	Reactome	Gap junction trafficking and regulation	2	2	1	0.00172165	0.00343603
R-HSA-912631	Reactome	Regulation of signaling by CBL	2	2	1	0.00172165	0.00343603
R-HSA-6785807	Reactome	Interleukin-4 and 13 signaling	2	2	1	0.00172165	0.00343603
R-HSA-1266695	Reactome	Interleukin-7 signaling	2	2	1	0.00172165	0.00343603
R-HSA-447115	Reactome	Interleukin-12 family signaling	2	2	1	0.00172165	0.00343603
R-HSA-8854691	Reactome	Interleukin-20 family signaling	2	2	1	0.00172165	0.00343603
R-HSA-5676590	Reactome	NIK-->noncanonical NF-kB signaling	2	2	1	0.00172165	0.00343603
R-HSA-5690714	Reactome	CD22 mediated BCR regulation	2	2	1	0.00172165	0.00343603
R-HSA-8853333	Reactome	Signaling by FGFR2 fusions	2	2	1	0.00172165	0.00343603
R-HSA-3315487	Reactome	SMAD2/3 MH2 Domain Mutants in Cancer	2	2	1	0.00172165	0.00343603
R-HSA-3304349	Reactome	Loss of Function of SMAD2/3 in Cancer	2	2	1	0.00172165	0.00343603
R-HSA-3656532	Reactome	TGFBR1 KD Mutants in Cancer	2	2	1	0.00172165	0.00343603
R-HSA-3656534	Reactome	Loss of Function of TGFBR1 in Cancer	2	2	1	0.00172165	0.00343603
R-HSA-3304351	Reactome	Signaling by TGF-beta Receptor Complex in Cancer	2	2	1	0.00172165	0.00343603
R-HSA-167200	Reactome	Formation of HIV-1 elongation complex containing HIV-1 Tat	2	2	1	0.00172165	0.00343603
R-HSA-212718	Reactome	EGFR interacts with phospholipase C-gamma	2	2	1	0.00172165	0.00343603
R-HSA-187042	Reactome	TRKA activation by NGF	2	2	1	0.00172165	0.00343603
R-HSA-167021	Reactome	PLC-gamma1 signalling	2	2	1	0.00172165	0.00343603
R-HSA-9024909	Reactome	BDNF activates NTRK2 (TRKB) signaling	2	2	1	0.00172165	0.00343603
R-HSA-9026357	Reactome	NTF4 activates NTRK2 (TRKB) signaling	2	2	1	0.00172165	0.00343603
R-HSA-9026527	Reactome	Activated NTRK2 signals through PLCG1	2	2	1	0.00172165	0.00343603
R-HSA-9032500	Reactome	Activated NTRK2 signals through FYN	2	2	1	0.00172165	0.00343603
R-HSA-9010642	Reactome	ROBO receptors bind AKAP5	2	2	1	0.00172165	0.00343603
R-HSA-445095	Reactome	Interaction between L1 and Ankyrins	2	2	1	0.00172165	0.00343603
R-HSA-428890	Reactome	Role of ABL in ROBO-SLIT signaling	2	2	1	0.00172165	0.00343603
R-HSA-1502540	Reactome	Signaling by Activin	2	2	1	0.00172165	0.00343603
R-HSA-8857538	Reactome	PTK6 promotes HIF1A stabilization	2	2	1	0.00172165	0.00343603
R-HSA-8866376	Reactome	Reelin signalling pathway	2	2	1	0.00172165	0.00343603
R-HSA-8875791	Reactome	MET activates STAT3	2	2	1	0.00172165	0.00343603
R-HSA-1433559	Reactome	Regulation of KIT signaling	2	2	1	0.00172165	0.00343603
R-HSA-1251932	Reactome	PLCG1 events in ERBB2 signaling	2	2	1	0.00172165	0.00343603
R-HSA-8874081	Reactome	MET activates PTK2 signaling	2	2	1	0.00172165	0.00343603
R-HSA-201451	Reactome	Signaling by BMP	2	2	1	0.00172165	0.00343603
R-HSA-933541	Reactome	TRAF6 mediated IRF7 activation	2	2	1	0.00172165	0.00343603
R-HSA-3249367	Reactome	STAT6-mediated induction of chemokines	2	2	1	0.00172165	0.00343603
R-HSA-3134973	Reactome	LRR FLII-interacting protein 1 (LRRFIP1) activates type I IFN production	2	2	1	0.00172165	0.00343603
R-HSA-4641262	Reactome	Disassembly of the destruction complex and recruitment of AXIN to the membrane	2	2	1	0.00172165	0.00343603
R-HSA-447043	Reactome	Neurofascin interactions	2	2	1	0.00172165	0.00343603
R-HSA-399956	Reactome	CRMPs in Sema3A signaling	2	2	1	0.00172165	0.00343603
R-HSA-8853659	Reactome	RET signaling	2	2	1	0.00172165	0.00343603
R-HSA-2028269	Reactome	Signaling by Hippo	2	2	1	0.00172165	0.00343603
R-HSA-110056	Reactome	MAPK3 (ERK1) activation	2	2	1	0.00172165	0.00343603
R-HSA-211163	Reactome	AKT-mediated inactivation of FOXO1A	2	2	1	0.00172165	0.00343603
R-HSA-210745	Reactome	Regulation of gene expression in beta cells	2	2	1	0.00172165	0.00343603
R-HSA-186712	Reactome	Regulation of beta-cell development	2	2	1	0.00172165	0.00343603
R-HSA-163358	Reactome	PKA-mediated phosphorylation of key metabolic factors	2	2	1	0.00172165	0.00343603
R-HSA-5674499	Reactome	Negative feedback regulation of MAPK pathway	2	2	1	0.00172165	0.00343603
R-HSA-112411	Reactome	MAPK1 (ERK2) activation	2	2	1	0.00172165	0.00343603
R-HSA-450385	Reactome	Butyrate Response Factor 1 (BRF1) binds and destabilizes mRNA	2	2	1	0.00172165	0.00343603
PWY66-11	HumanCyc	BMP Signalling Pathway	2	2	1	0.00172165	0.00343603
PWY66-14	HumanCyc	MAP kinase cascade	2	2	1	0.00172165	0.00343603
cpsfpathway	BioCarta	polyadenylation of mrna	2	2	1	0.00172165	0.00343603
parkinpathway	BioCarta	role of parkin in ubiquitin-proteasomal pathway	2	2	1	0.00172165	0.00343603
R-HSA-6807505	Reactome	RNA polymerase II transcribes snRNA genes	3	2	1	0.00172165	0.00343603
R-HSA-174411	Reactome	Polymerase switching on the C-strand of the telomere	3	2	1	0.00172165	0.00343603
R-HSA-5357769	Reactome	Caspase activation via extrinsic apoptotic signalling pathway	3	2	1	0.00172165	0.00343603
R-HSA-165158	Reactome	Activation of AKT2	3	2	1	0.00172165	0.00343603
R-HSA-165181	Reactome	Inhibition of TSC complex formation by PKB	3	2	1	0.00172165	0.00343603
R-HSA-1221632	Reactome	Meiotic synapsis	3	2	1	0.00172165	0.00343603
R-HSA-936964	Reactome	Activation of IRF3/IRF7 mediated by TBK1/IKK epsilon	3	2	1	0.00172165	0.00343603
R-HSA-937072	Reactome	TRAF6-mediated induction of TAK1 complex within TLR4 complex	3	2	1	0.00172165	0.00343603
R-HSA-5674400	Reactome	Constitutive Signaling by AKT1 E17K in Cancer	3	2	1	0.00172165	0.00343603
R-HSA-9014325	Reactome	TICAM1,TRAF6-dependent induction of TAK1 complex	3	2	1	0.00172165	0.00343603
R-HSA-9013973	Reactome	TICAM1-dependent activation of IRF3/IRF7	3	2	1	0.00172165	0.00343603
R-HSA-1679131	Reactome	Trafficking and processing of endosomal TLR	3	2	1	0.00172165	0.00343603
R-HSA-198203	Reactome	PI3K/AKT activation	4	2	1	0.00172165	0.00343603
R-HSA-389357	Reactome	CD28 dependent PI3K/Akt signaling	4	2	1	0.00172165	0.00343603
R-HSA-1963642	Reactome	PI3K events in ERBB2 signaling	4	2	1	0.00172165	0.00343603
R-HSA-1250342	Reactome	PI3K events in ERBB4 signaling	4	2	1	0.00172165	0.00343603
R-HSA-8851907	Reactome	MET activates PI3K/AKT signaling	4	2	1	0.00172165	0.00343603
R-HSA-201688	Reactome	WNT mediated activation of DVL	4	2	1	0.00172165	0.00343603
WP2761	Wikipathways	MyD88-MAL(TIRAP) cascade initiated on plasma membrane	8	2	1	0.00172165	0.00343603
R-HSA-5173214	Reactome	O-glycosylation of TSR domain-containing proteins	2	2	1	0.00172165	0.00343603
PWY-6566	HumanCyc	chondroitin and dermatan biosynthesis	4	2	1	0.00172165	0.00343603
R-HSA-389977	Reactome	Post-chaperonin tubulin folding pathway	2	2	1	0.00172165	0.00343603
PWY-6012-1	HumanCyc	acyl carrier protein metabolism	2	2	1	0.00172165	0.00343603
WP2253	Wikipathways	Pilocytic astrocytoma	2	2	1	0.00172165	0.00343603
WP3655	Wikipathways	Hypothetical Craniofacial Development Pathway	2	2	1	0.00172165	0.00343603
R-HSA-196854	Reactome	Metabolism of vitamins and cofactors	180	13	0.103	0.00186875	0.00372647
R-HSA-163560	Reactome	Triglyceride catabolism	19	4	0.286	0.00207489	0.0040824
R-HSA-5661270	Reactome	Catabolism of glucuronate to xylulose-5-phosphate	16	4	0.286	0.00207489	0.0040824
WP2333	Wikipathways	Trans-sulfuration pathway	14	4	0.286	0.00207489	0.0040824
WP2654	Wikipathways	Mitotic Prophase	16	4	0.286	0.00207489	0.0040824
WP2719	Wikipathways	Fcgamma receptor (FCGR) dependent phagocytosis	18	4	0.286	0.00207489	0.0040824
R-HSA-76005	Reactome	Response to elevated platelet cytosolic Ca2+	17	4	0.286	0.00207489	0.0040824
cone_pathway	PID	Visual signal transduction: Cones	14	4	0.286	0.00207489	0.0040824
R-HSA-5625740	Reactome	RHO GTPases activate PKNs	15	4	0.286	0.00207489	0.0040824
R-HSA-977347	Reactome	Serine biosynthesis	17	4	0.286	0.00207489	0.0040824
R-HSA-1483255	Reactome	PI Metabolism	29	4	0.286	0.00207489	0.0040824
LYSINE-DEG1-PWY	HumanCyc	lysine degradation I (saccharopine pathway)	16	4	0.286	0.00207489	0.0040824
WP2653	Wikipathways	PIP3 activates AKT signaling	25	4	0.286	0.00207489	0.0040824
R-HSA-73929	Reactome	Base-Excision Repair, AP Site Formation	14	4	0.286	0.00207489	0.0040824
WP3399	Wikipathways	Base-Excision Repair, AP Site Formation	14	4	0.286	0.00207489	0.0040824
path:hsa00020	KEGG	Citrate cycle (TCA cycle) - Homo sapiens (human)	20	4	0.286	0.00207489	0.0040824
R-HSA-1793185	Reactome	Chondroitin sulfate/dermatan sulfate metabolism	25	4	0.286	0.00207489	0.0040824
R-HSA-5696399	Reactome	Global Genome Nucleotide Excision Repair (GG-NER)	8	3	0.429	0.00218397	0.00415518
R-HSA-5696398	Reactome	Nucleotide Excision Repair	8	3	0.429	0.00218397	0.00415518
R-HSA-392517	Reactome	Rap1 signalling	8	3	0.429	0.00218397	0.00415518
SMP00338	SMPDB	Intracellular Signalling Through LHCGR Receptor and Luteinizing Hormone/Choriogonadotropin	7	3	0.429	0.00218397	0.00415518
SMP00333	SMPDB	Intracellular Signalling Through FSH Receptor and Follicle Stimulating Hormone	7	3	0.429	0.00218397	0.00415518
WP466	Wikipathways	DNA Replication	7	3	0.429	0.00218397	0.00415518
path:hsa00250	KEGG	Alanine, aspartate and glutamate metabolism - Homo sapiens (human)	28	5	0.217	0.00212719	0.00415518
Glycine, serine, alanine and threonine metabolism	EHMN	Glycine, serine, alanine and threonine metabolism	88	9	0.129	0.00213575	0.00415518
SMP00076	SMPDB	Thiamine Metabolism	9	3	0.429	0.00218397	0.00415518
WP1895	Wikipathways	Rap1 signalling	8	3	0.429	0.00218397	0.00415518
WP1868	Wikipathways	Netrin-1 signaling	9	3	0.429	0.00218397	0.00415518
R-HSA-5693565	Reactome	Recruitment and ATM-mediated phosphorylation of repair and signaling proteins at DNA double strand breaks	7	3	0.429	0.00218397	0.00415518
R-HSA-69273	Reactome	Cyclin A/B1/B2 associated events during G2/M transition	7	3	0.429	0.00218397	0.00415518
R-HSA-5619084	Reactome	ABC transporter disorders	7	3	0.429	0.00218397	0.00415518
R-HSA-5619115	Reactome	Disorders of transmembrane transporters	7	3	0.429	0.00218397	0.00415518
PWY-6367	HumanCyc	D-<i>myo</i>-inositol-5-phosphate metabolism	8	3	0.429	0.00218397	0.00415518
PWY-6364	HumanCyc	D-<i>myo</i>-inositol (1,3,4)-trisphosphate biosynthesis	8	3	0.429	0.00218397	0.00415518
WP4459	Wikipathways	Glutamate binding, activation of AMPA receptors and synaptic plasticity	8	3	0.429	0.00218397	0.00415518
R-HSA-5693607	Reactome	Processing of DNA double-strand break ends	9	3	0.429	0.00218397	0.00415518
PWY-6366	HumanCyc	D-<i>myo</i>-inositol (1,4,5,6)-tetrakisphosphate biosynthesis	9	3	0.429	0.00218397	0.00415518
PWY-6365	HumanCyc	D-<i>myo</i>-inositol (3,4,5,6)-tetrakisphosphate biosynthesis	9	3	0.429	0.00218397	0.00415518
R-HSA-8939211	Reactome	ESR-mediated signaling	9	3	0.429	0.00218397	0.00415518
R-HSA-196819	Reactome	Vitamin B1 (thiamin) metabolism	9	3	0.429	0.00218397	0.00415518
WP1980	Wikipathways	Nucleotide Excision Repair	9	3	0.429	0.00218397	0.00415518
R-HSA-1369062	Reactome	ABC transporters in lipid homeostasis	11	3	0.429	0.00218397	0.00415518
R-HSA-1660517	Reactome	Synthesis of PIPs at the late endosome membrane	12	3	0.429	0.00218397	0.00415518
R-HSA-6811558	Reactome	PI5P, PP2A and IER3 Regulate PI3K/AKT Signaling	12	3	0.429	0.00218397	0.00415518
R-HSA-1660516	Reactome	Synthesis of PIPs at the early endosome membrane	16	3	0.429	0.00218397	0.00415518
R-HSA-6802955	Reactome	Paradoxical activation of RAF signaling by kinase inactive BRAF	9	3	0.429	0.00218397	0.00415518
R-HSA-399997	Reactome	Acetylcholine regulates insulin secretion	9	3	0.429	0.00218397	0.00415518
WP3552	Wikipathways	tRNA processing in the nucleus	7	3	0.429	0.00218397	0.00415518
R-HSA-170660	Reactome	Adenylate cyclase activating pathway	7	3	0.429	0.00218397	0.00415518
R-HSA-6784531	Reactome	tRNA processing in the nucleus	10	3	0.429	0.00218397	0.00415518
R-HSA-8955332	Reactome	Carboxyterminal post-translational modifications of tubulin	9	3	0.429	0.00218397	0.00415518
P121-PWY	HumanCyc	adenine and adenosine salvage I	7	3	0.429	0.00218397	0.00415518
R-HSA-427413	Reactome	NoRC negatively regulates rRNA expression	9	3	0.429	0.00218397	0.00415518
O-Glycan biosynthesis	EHMN	O-Glycan biosynthesis	17	3	0.429	0.00218397	0.00415518
WP3305	Wikipathways	NoRC negatively regulates rRNA expression	7	3	0.429	0.00218397	0.00415518
WP2659	Wikipathways	Deadenylation-dependent mRNA decay	9	3	0.429	0.00218397	0.00415518
PWY-6558	HumanCyc	heparan sulfate biosynthesis (late stages)	8	3	0.429	0.00218397	0.00415518
PWY-5453	HumanCyc	methylglyoxal degradation III	8	3	0.429	0.00218397	0.00415518
R-HSA-1483257	Reactome	Phospholipid metabolism	103	7	0.156	0.00222603	0.00422499
path:hsa00630	KEGG	Glyoxylate and dicarboxylate metabolism - Homo sapiens (human)	62	7	0.156	0.00222603	0.00422499
WP3555	Wikipathways	Metabolism of polyamines	59	7	0.156	0.00222603	0.00422499
R-HSA-8953897	Reactome	Cellular responses to external stimuli	57	7	0.152	0.00253626	0.00480994
path:hsa00620	KEGG	Pyruvate metabolism - Homo sapiens (human)	31	5	0.208	0.00259854	0.0049241
path:hsa00190	KEGG	Oxidative phosphorylation - Homo sapiens (human)	16	4	0.267	0.00273908	0.00514094
R-HSA-382556	Reactome	ABC-family proteins mediated transport	21	4	0.267	0.00273908	0.00514094
PWY-922	HumanCyc	mevalonate pathway	17	4	0.267	0.00273908	0.00514094
PWY-6121	HumanCyc	5-aminoimidazole ribonucleotide biosynthesis	17	4	0.267	0.00273908	0.00514094
R-HSA-68875	Reactome	Mitotic Prophase	16	4	0.267	0.00273908	0.00514094
R-HSA-1483166	Reactome	Synthesis of PA	26	4	0.267	0.00273908	0.00514094
WP4113	Wikipathways	Ketone body metabolism	16	4	0.267	0.00273908	0.00514094
PWY-5754	HumanCyc	4-hydroxybenzoate biosynthesis	17	4	0.267	0.00273908	0.00514094
PWY-6313	HumanCyc	serotonin degradation	20	4	0.267	0.00273908	0.00514094
WP4206	Wikipathways	Hereditary leiomyomatosis and renal cell carcinoma pathway	21	4	0.267	0.00273908	0.00514094
R-HSA-74182	Reactome	Ketone body metabolism	16	4	0.267	0.00273908	0.00514094
path:hsa04070	KEGG	Phosphatidylinositol signaling system - Homo sapiens (human)	29	4	0.267	0.00273908	0.00514094
Lysine metabolism	EHMN	Lysine metabolism	53	6	0.171	0.00278097	0.00521541
None	INOH	Nicotinate Nicotinamide metabolism	26	5	0.2	0.00314136	0.00585413
SMP00499	SMPDB	Beta-mercaptolactate-cysteine disulfiduria	26	5	0.2	0.00314136	0.00585413
SMP00013	SMPDB	Cysteine Metabolism	26	5	0.2	0.00314136	0.00585413
SMP00722	SMPDB	Cystinosis, ocular nonnephropathic	26	5	0.2	0.00314136	0.00585413
R-HSA-2046104	Reactome	alpha-linolenic (omega3) and linoleic (omega6) acid metabolism	42	5	0.2	0.00314136	0.00585413
De novo fatty acid biosynthesis	EHMN	De novo fatty acid biosynthesis	59	5	0.2	0.00314136	0.00585413
WP2724	Wikipathways	alpha-linolenic (omega3) and linoleic (omega6) acid metabolism	42	5	0.2	0.00314136	0.00585413
WP4427	Wikipathways	G alpha (s) signalling events	25	5	0.2	0.00314136	0.00585413
R-HSA-1660662	Reactome	Glycosphingolipid metabolism	41	6	0.167	0.00322525	0.006001
R-HSA-1614558	Reactome	Degradation of cysteine and homocysteine	39	6	0.167	0.00322525	0.006001
R-HSA-425393	Reactome	Transport of inorganic cations/anions and amino acids/oligopeptides	56	7	0.146	0.00325573	0.00604819
R-HSA-2187338	Reactome	Visual phototransduction	65	7	0.146	0.00325573	0.00604819
R-HSA-73843	Reactome	5-Phosphoribose 1-diphosphate biosynthesis	8	3	0.375	0.0033885	0.00613566
SMP00309	SMPDB	Excitatory Neural Signalling Through 5-HTR 4 and Serotonin	8	3	0.375	0.0033885	0.00613566
SMP00311	SMPDB	Excitatory Neural Signalling Through 5-HTR 7 and Serotonin	8	3	0.375	0.0033885	0.00613566
SMP00312	SMPDB	Excitatory Neural Signalling Through 5-HTR 6 and Serotonin	8	3	0.375	0.0033885	0.00613566
PWY66-428	HumanCyc	threonine degradation	8	3	0.375	0.0033885	0.00613566
R-HSA-1236975	Reactome	Antigen processing-Cross presentation	18	3	0.375	0.0033885	0.00613566
WP2662	Wikipathways	Vasopressin regulates renal water homeostasis via Aquaporins	8	3	0.375	0.0033885	0.00613566
WP1794	Wikipathways	Cell surface interactions at the vascular wall	11	3	0.375	0.0033885	0.00613566
PWY-4261	HumanCyc	glycerol degradation	10	3	0.375	0.0033885	0.00613566
R-HSA-8878171	Reactome	Transcriptional regulation by RUNX1	9	3	0.375	0.0033885	0.00613566
WP4432	Wikipathways	ESR-mediated signaling	9	3	0.375	0.0033885	0.00613566
R-HSA-5693567	Reactome	HDR through Homologous Recombination (HR) or Single Strand Annealing (SSA)	10	3	0.375	0.0033885	0.00613566
R-HSA-5693538	Reactome	Homology Directed Repair	10	3	0.375	0.0033885	0.00613566
WP3567	Wikipathways	HDR through Homologous Recombination (HRR) or Single Strand Annealing (SSA)	10	3	0.375	0.0033885	0.00613566
R-HSA-975138	Reactome	TRAF6 mediated induction of NFkB and MAP kinases upon TLR7/8 or 9 activation	11	3	0.375	0.0033885	0.00613566
R-HSA-975155	Reactome	MyD88 dependent cascade initiated on endosome	11	3	0.375	0.0033885	0.00613566
R-HSA-168138	Reactome	Toll Like Receptor 9 (TLR9) Cascade	11	3	0.375	0.0033885	0.00613566
R-HSA-168181	Reactome	Toll Like Receptor 7/8 (TLR7/8) Cascade	11	3	0.375	0.0033885	0.00613566
Vitamin B1 (thiamin) metabolism	EHMN	Vitamin B1 (thiamin) metabolism	11	3	0.375	0.0033885	0.00613566
R-HSA-199418	Reactome	Negative regulation of the PI3K/AKT network	14	3	0.375	0.0033885	0.00613566
R-HSA-8943724	Reactome	Regulation of PTEN gene transcription	8	3	0.375	0.0033885	0.00613566
R-HSA-1168372	Reactome	Downstream signaling events of B Cell Receptor (BCR)	10	3	0.375	0.0033885	0.00613566
R-HSA-1834949	Reactome	Cytosolic sensors of pathogen-associated DNA	13	3	0.375	0.0033885	0.00613566
PWY-6689	HumanCyc	tRNA splicing	11	3	0.375	0.0033885	0.00613566
PWY-7179-1	HumanCyc	purine deoxyribonucleosides degradation	10	3	0.375	0.0033885	0.00613566
UDPNACETYLGALSYN-PWY	HumanCyc	UDP-<i>N</i>-acetyl-D-glucosamine biosynthesis II	11	3	0.375	0.0033885	0.00613566
R-HSA-913709	Reactome	O-linked glycosylation of mucins	8	3	0.375	0.0033885	0.00613566
PWY-6370	HumanCyc	ascorbate recycling (cytosolic)	10	3	0.375	0.0033885	0.00613566
R-HSA-429958	Reactome	mRNA decay by 3, to 5, exoribonuclease	10	3	0.375	0.0033885	0.00613566
R-HSA-429914	Reactome	Deadenylation-dependent mRNA decay	11	3	0.375	0.0033885	0.00613566
PWY-6261	HumanCyc	thyroid hormone metabolism II (via conjugation and/or degradation)	22	3	0.375	0.0033885	0.00613566
MGLDLCTANA-PWY	HumanCyc	methylglyoxal degradation VI	9	3	0.375	0.0033885	0.00613566
PROUT-PWY	HumanCyc	proline degradation	10	3	0.375	0.0033885	0.00613566
SMP00426	SMPDB	Fluoxetine Action Pathway	16	4	0.25	0.00353567	0.00635345
SMP00408	SMPDB	Methadone Action Pathway	17	4	0.25	0.00353567	0.00635345
WP3561	Wikipathways	tRNA modification in the nucleus and cytosol	19	4	0.25	0.00353567	0.00635345
PWY-4984	HumanCyc	urea cycle	17	4	0.25	0.00353567	0.00635345
R-HSA-2029480	Reactome	Fcgamma receptor (FCGR) dependent phagocytosis	20	4	0.25	0.00353567	0.00635345
R-HSA-174824	Reactome	Plasma lipoprotein assembly, remodeling, and clearance	25	4	0.25	0.00353567	0.00635345
R-HSA-112043	Reactome	PLC beta mediated events	19	4	0.25	0.00353567	0.00635345
R-HSA-1257604	Reactome	PIP3 activates AKT signaling	22	4	0.25	0.00353567	0.00635345
R-HSA-112040	Reactome	G-protein mediated events	19	4	0.25	0.00353567	0.00635345
WP1780	Wikipathways	ABC-family proteins mediated transport	22	4	0.25	0.00353567	0.00635345
SMP00034	SMPDB	Sphingolipid Metabolism	40	6	0.162	0.00372049	0.0066552
SMP00349	SMPDB	Gaucher Disease	40	6	0.162	0.00372049	0.0066552
SMP00348	SMPDB	Globoid Cell Leukodystrophy	40	6	0.162	0.00372049	0.0066552
SMP00347	SMPDB	Metachromatic Leukodystrophy (MLD)	40	6	0.162	0.00372049	0.0066552
SMP00525	SMPDB	Fabry disease	40	6	0.162	0.00372049	0.0066552
SMP00526	SMPDB	Krabbe disease	40	6	0.162	0.00372049	0.0066552
SMP00724	SMPDB	Folate malabsorption, hereditary	28	5	0.192	0.00376152	0.00670828
SMP00543	SMPDB	Methylenetetrahydrofolate Reductase Deficiency (MTHFRD)	28	5	0.192	0.00376152	0.00670828
SMP00053	SMPDB	Folate Metabolism	28	5	0.192	0.00376152	0.00670828
WP1831	Wikipathways	Integration of energy metabolism	33	5	0.192	0.00376152	0.00670828
SMP00044	SMPDB	Histidine Metabolism	40	6	0.158	0.00427012	0.00760385
SMP00191	SMPDB	Histidinemia	40	6	0.158	0.00427012	0.00760385
R-HSA-156590	Reactome	Glutathione conjugation	31	5	0.185	0.00446487	0.00791485
WP4253	Wikipathways	Trans-sulfuration pathway	28	5	0.185	0.00446487	0.00791485
R-HSA-1660661	Reactome	Sphingolipid de novo biosynthesis	35	5	0.185	0.00446487	0.00791485
SMP00432	SMPDB	Methotrexate Action Pathway	29	5	0.185	0.00446487	0.00791485
R-HSA-72306	Reactome	tRNA processing	51	5	0.185	0.00446487	0.00791485
path:hsa00500	KEGG	Starch and sucrose metabolism - Homo sapiens (human)	37	5	0.185	0.00446487	0.00791485
WP3806	Wikipathways	Metabolism of folate and pterines	26	4	0.235	0.00447634	0.0079233
PWY66-425	HumanCyc	lysine degradation II (pipecolate pathway)	21	4	0.235	0.00447634	0.0079233
R-HSA-69473	Reactome	G2/M DNA damage checkpoint	3	2	0.667	0.00502372	0.00795114
R-HSA-69481	Reactome	G2/M Checkpoints	3	2	0.667	0.00502372	0.00795114
R-HSA-69620	Reactome	Cell Cycle Checkpoints	3	2	0.667	0.00502372	0.00795114
R-HSA-450531	Reactome	Regulation of mRNA stability by proteins that bind AU-rich elements	3	2	0.667	0.00502372	0.00795114
R-HSA-975957	Reactome	Nonsense Mediated Decay (NMD) enhanced by the Exon Junction Complex (EJC)	4	2	0.667	0.00502372	0.00795114
R-HSA-927802	Reactome	Nonsense-Mediated Decay (NMD)	4	2	0.667	0.00502372	0.00795114
R-HSA-156902	Reactome	Peptide chain elongation	25	2	0.667	0.00502372	0.00795114
R-HSA-156842	Reactome	Eukaryotic Translation Elongation	25	2	0.667	0.00502372	0.00795114
R-HSA-177243	Reactome	Interactions of Rev with host cellular proteins	3	2	0.667	0.00502372	0.00795114
R-HSA-72706	Reactome	GTP hydrolysis and joining of the 60S ribosomal subunit	4	2	0.667	0.00502372	0.00795114
R-HSA-191859	Reactome	snRNP Assembly	4	2	0.667	0.00502372	0.00795114
R-HSA-194441	Reactome	Metabolism of non-coding RNA	4	2	0.667	0.00502372	0.00795114
R-HSA-196807	Reactome	Nicotinate metabolism	52	6	0.154	0.00487761	0.00795114
SMP00610	SMPDB	Clopidogrel Metabolism Pathway	9	3	0.333	0.00492908	0.00795114
SMP00260	SMPDB	Clopidogrel Action Pathway	9	3	0.333	0.00492908	0.00795114
SMP00457	SMPDB	Lactose Degradation	9	3	0.333	0.00492908	0.00795114
SMP00458	SMPDB	Lactose Intolerance	9	3	0.333	0.00492908	0.00795114
SMP00657	SMPDB	Bopindolol Action Pathway	9	3	0.333	0.00492908	0.00795114
SMP00588	SMPDB	Muscle/Heart Contraction	9	3	0.333	0.00492908	0.00795114
SMP00670	SMPDB	Bupranolol Action Pathway	9	3	0.333	0.00492908	0.00795114
SMP00378	SMPDB	Isradipine Action Pathway	9	3	0.333	0.00492908	0.00795114
SMP00467	SMPDB	Trehalose Degradation	10	3	0.333	0.00492908	0.00795114
SMP00304	SMPDB	Oxprenolol Action Pathway	10	3	0.333	0.00492908	0.00795114
SMP00303	SMPDB	Nadolol Action Pathway	10	3	0.333	0.00492908	0.00795114
R-HSA-112399	Reactome	IRS-mediated signalling	11	3	0.333	0.00492908	0.00795114
R-HSA-2428928	Reactome	IRS-related events triggered by IGF1R	11	3	0.333	0.00492908	0.00795114
R-HSA-2428924	Reactome	IGF1R signaling cascade	11	3	0.333	0.00492908	0.00795114
R-HSA-2404192	Reactome	Signaling by Type 1 Insulin-like Growth Factor 1 Receptor (IGF1R)	11	3	0.333	0.00492908	0.00795114
R-HSA-70688	Reactome	Proline catabolism	11	3	0.333	0.00492908	0.00795114
R-HSA-1855167	Reactome	Synthesis of pyrophosphates in the cytosol	19	3	0.333	0.00492908	0.00795114
WP4443	Wikipathways	p75 NTR receptor-mediated signalling	9	3	0.333	0.00492908	0.00795114
WP4422	Wikipathways	G alpha (z) signalling events	10	3	0.333	0.00492908	0.00795114
WP3396	Wikipathways	RHO GTPases Activate NADPH Oxidases	12	3	0.333	0.00492908	0.00795114
R-HSA-71032	Reactome	Propionyl-CoA catabolism	9	3	0.333	0.00492908	0.00795114
PWY-6281	HumanCyc	selenocysteine biosynthesis	10	3	0.333	0.00492908	0.00795114
R-HSA-5576891	Reactome	Cardiac conduction	10	3	0.333	0.00492908	0.00795114
R-HSA-397014	Reactome	Muscle contraction	10	3	0.333	0.00492908	0.00795114
R-HSA-6803544	Reactome	Ion influx/efflux at host-pathogen interface	11	3	0.333	0.00492908	0.00795114
PWY-6362	HumanCyc	1D-<i>myo</i>-inositol hexakisphosphate biosynthesis II (mammalian)	11	3	0.333	0.00492908	0.00795114
R-HSA-2559583	Reactome	Cellular Senescence	11	3	0.333	0.00492908	0.00795114
R-HSA-201681	Reactome	TCF dependent signaling in response to WNT	11	3	0.333	0.00492908	0.00795114
R-HSA-193704	Reactome	p75 NTR receptor-mediated signalling	9	3	0.333	0.00492908	0.00795114
R-HSA-5218921	Reactome	VEGFR2 mediated cell proliferation	11	3	0.333	0.00492908	0.00795114
R-HSA-983231	Reactome	Factors involved in megakaryocyte development and platelet production	11	3	0.333	0.00492908	0.00795114
R-HSA-6802948	Reactome	Signaling by high-kinase activity BRAF mutants	11	3	0.333	0.00492908	0.00795114
R-HSA-6802957	Reactome	Oncogenic MAPK signaling	11	3	0.333	0.00492908	0.00795114
R-HSA-5668599	Reactome	RHO GTPases Activate NADPH Oxidases	12	3	0.333	0.00492908	0.00795114
SMP00463	SMPDB	Phosphatidylinositol Phosphate Metabolism	11	3	0.333	0.00492908	0.00795114
SMP00582	SMPDB	Joubert syndrome	11	3	0.333	0.00492908	0.00795114
SERSYN-PWY	HumanCyc	serine biosynthesis (phosphorylated route)	11	3	0.333	0.00492908	0.00795114
R-HSA-5578775	Reactome	Ion homeostasis	10	3	0.333	0.00492908	0.00795114
WP3339	Wikipathways	TCF dependent signaling in response to WNT	12	3	0.333	0.00492908	0.00795114
WP521	Wikipathways	Amino acid conjugation of benzoic acid	9	3	0.333	0.00492908	0.00795114
R-HSA-162710	Reactome	Synthesis of glycosylphosphatidylinositol (GPI)	18	3	0.333	0.00492908	0.00795114
WP2725	Wikipathways	Collagen biosynthesis and modifying enzymes	9	3	0.333	0.00492908	0.00795114
SMP00320	SMPDB	Intracellular Signalling Through Adenosine Receptor A2a and Adenosine	9	3	0.333	0.00492908	0.00795114
SMP00321	SMPDB	Intracellular Signalling Through Adenosine Receptor A2b and Adenosine	9	3	0.333	0.00492908	0.00795114
SMP00354	SMPDB	Intracellular Signalling Through Prostacyclin Receptor and Prostacyclin	9	3	0.333	0.00492908	0.00795114
R-HSA-5250941	Reactome	Negative epigenetic regulation of rRNA expression	12	3	0.333	0.00492908	0.00795114
SMP00129	SMPDB	Malate-Aspartate Shuttle	10	3	0.333	0.00492908	0.00795114
R-HSA-1650814	Reactome	Collagen biosynthesis and modifying enzymes	9	3	0.333	0.00492908	0.00795114
PWY66-368	HumanCyc	ketolysis	10	3	0.333	0.00492908	0.00795114
R-HSA-77108	Reactome	Utilization of Ketone Bodies	10	3	0.333	0.00492908	0.00795114
SMP00651	SMPDB	Artemether Metabolism Pathway	9	3	0.333	0.00492908	0.00795114
WP3818	Wikipathways	Signaling by MST1	3	2	0.667	0.00502372	0.00795114
WP4442	Wikipathways	Peroxisomal protein import	3	2	0.667	0.00502372	0.00795114
WP2710	Wikipathways	Nonsense-Mediated Decay (NMD)	3	2	0.667	0.00502372	0.00795114
WP3838	Wikipathways	Regulation of TP53 Activity through Phosphorylation	3	2	0.667	0.00502372	0.00795114
WP1775	Wikipathways	Cell Cycle Checkpoints	3	2	0.667	0.00502372	0.00795114
WP2720	Wikipathways	Signaling by NOTCH1	3	2	0.667	0.00502372	0.00795114
WP2721	Wikipathways	Signaling by NOTCH4	3	2	0.667	0.00502372	0.00795114
WP2722	Wikipathways	Signaling by NOTCH3	3	2	0.667	0.00502372	0.00795114
WP2678	Wikipathways	Prolactin receptor signaling	3	2	0.667	0.00502372	0.00795114
WP3380	Wikipathways	TNF signaling	3	2	0.667	0.00502372	0.00795114
WP2799	Wikipathways	Regulation of Insulin-like Growth Factor (IGF) transport and uptake by Insulin-like Growth Factor Binding Proteins (IGFBPs)	3	2	0.667	0.00502372	0.00795114
WP4453	Wikipathways	Transcriptional Regulation by MECP2	3	2	0.667	0.00502372	0.00795114
WP2733	Wikipathways	Regulation of mRNA stability by proteins that bind AU-rich elements	3	2	0.667	0.00502372	0.00795114
WP1839	Wikipathways	Interleukin-1 family signaling	4	2	0.667	0.00502372	0.00795114
WP2792	Wikipathways	MAP kinase activation	4	2	0.667	0.00502372	0.00795114
WP4414	Wikipathways	Regulation of RUNX2 expression and activity	4	2	0.667	0.00502372	0.00795114
WP3569	Wikipathways	Fanconi Anemia Pathway	4	2	0.667	0.00502372	0.00795114
R-HSA-1839128	Reactome	FGFR4 mutant receptor activation	3	2	0.667	0.00502372	0.00795114
R-HSA-6806942	Reactome	MET Receptor Activation	3	2	0.667	0.00502372	0.00795114
R-HSA-8852405	Reactome	Signaling by MST1	3	2	0.667	0.00502372	0.00795114
R-HSA-389948	Reactome	PD-1 signaling	3	2	0.667	0.00502372	0.00795114
R-HSA-6804756	Reactome	Regulation of TP53 Activity through Phosphorylation	3	2	0.667	0.00502372	0.00795114
R-HSA-163680	Reactome	AMPK inhibits chREBP transcriptional activation activity	3	2	0.667	0.00502372	0.00795114
R-HSA-75893	Reactome	TNF signaling	3	2	0.667	0.00502372	0.00795114
R-HSA-1980143	Reactome	Signaling by NOTCH1	3	2	0.667	0.00502372	0.00795114
R-HSA-9013507	Reactome	NOTCH3 Activation and Transmission of Signal to the Nucleus	3	2	0.667	0.00502372	0.00795114
R-HSA-9012852	Reactome	Signaling by NOTCH3	3	2	0.667	0.00502372	0.00795114
R-HSA-1170546	Reactome	Prolactin receptor signaling	3	2	0.667	0.00502372	0.00795114
R-HSA-2644606	Reactome	Constitutive Signaling by NOTCH1 PEST Domain Mutants	3	2	0.667	0.00502372	0.00795114
R-HSA-2644602	Reactome	Signaling by NOTCH1 PEST Domain Mutants in Cancer	3	2	0.667	0.00502372	0.00795114
R-HSA-2894862	Reactome	Constitutive Signaling by NOTCH1 HD+PEST Domain Mutants	3	2	0.667	0.00502372	0.00795114
R-HSA-2894858	Reactome	Signaling by NOTCH1 HD+PEST Domain Mutants in Cancer	3	2	0.667	0.00502372	0.00795114
R-HSA-2644603	Reactome	Signaling by NOTCH1 in Cancer	3	2	0.667	0.00502372	0.00795114
R-HSA-442745	Reactome	Activation of CaMK IV	3	2	0.667	0.00502372	0.00795114
R-HSA-442717	Reactome	CREB phosphorylation through the activation of CaMKK	3	2	0.667	0.00502372	0.00795114
R-HSA-1500931	Reactome	Cell-Cell communication	3	2	0.667	0.00502372	0.00795114
ndkdynaminpathway	BioCarta	endocytotic role of ndk phosphins and dynamin	3	2	0.667	0.00502372	0.00795114
R-HSA-187015	Reactome	Activation of TRKA receptors	3	2	0.667	0.00502372	0.00795114
R-HSA-450604	Reactome	KSRP (KHSRP) binds and destabilizes mRNA	3	2	0.667	0.00502372	0.00795114
R-HSA-6803204	Reactome	TP53 Regulates Transcription of Genes Involved in Cytochrome C Release	3	2	0.667	0.00502372	0.00795114
R-HSA-1839122	Reactome	Signaling by activated point mutants of FGFR1	3	2	0.667	0.00502372	0.00795114
R-HSA-190370	Reactome	FGFR1b ligand binding and activation	3	2	0.667	0.00502372	0.00795114
R-HSA-190373	Reactome	FGFR1c ligand binding and activation	3	2	0.667	0.00502372	0.00795114
R-HSA-190374	Reactome	FGFR1c and Klotho ligand binding and activation	3	2	0.667	0.00502372	0.00795114
R-HSA-190242	Reactome	FGFR1 ligand binding and activation	3	2	0.667	0.00502372	0.00795114
R-HSA-190375	Reactome	FGFR2c ligand binding and activation	3	2	0.667	0.00502372	0.00795114
R-HSA-190371	Reactome	FGFR3b ligand binding and activation	3	2	0.667	0.00502372	0.00795114
R-HSA-1307965	Reactome	betaKlotho-mediated ligand binding	3	2	0.667	0.00502372	0.00795114
R-HSA-190322	Reactome	FGFR4 ligand binding and activation	3	2	0.667	0.00502372	0.00795114
R-HSA-1839130	Reactome	Signaling by activated point mutants of FGFR3	3	2	0.667	0.00502372	0.00795114
R-HSA-5668541	Reactome	TNFR2 non-canonical NF-kB pathway	3	2	0.667	0.00502372	0.00795114
R-HSA-2586552	Reactome	Signaling by Leptin	3	2	0.667	0.00502372	0.00795114
R-HSA-451927	Reactome	Interleukin-2 family signaling	3	2	0.667	0.00502372	0.00795114
R-HSA-512988	Reactome	Interleukin-3, 5 and GM-CSF signaling	3	2	0.667	0.00502372	0.00795114
R-HSA-2151209	Reactome	Activation of PPARGC1A (PGC-1alpha) by phosphorylation	3	2	0.667	0.00502372	0.00795114
R-HSA-6783589	Reactome	Interleukin-6 family signaling	3	2	0.667	0.00502372	0.00795114
R-HSA-450321	Reactome	JNK (c-Jun kinases) phosphorylation and activation mediated by activated human TAK1	4	2	0.667	0.00502372	0.00795114
R-HSA-450302	Reactome	activated TAK1 mediates p38 MAPK activation	4	2	0.667	0.00502372	0.00795114
R-HSA-168638	Reactome	NOD1/2 Signaling Pathway	4	2	0.667	0.00502372	0.00795114
R-HSA-111932	Reactome	CaMK IV-mediated phosphorylation of CREB	4	2	0.667	0.00502372	0.00795114
R-HSA-2871837	Reactome	FCERI mediated NF-kB activation	4	2	0.667	0.00502372	0.00795114
R-HSA-5621480	Reactome	Dectin-2 family	4	2	0.667	0.00502372	0.00795114
R-HSA-5654219	Reactome	Phospholipase C-mediated cascade: FGFR1	4	2	0.667	0.00502372	0.00795114
R-HSA-5654227	Reactome	Phospholipase C-mediated cascade; FGFR3	4	2	0.667	0.00502372	0.00795114
R-HSA-5654228	Reactome	Phospholipase C-mediated cascade; FGFR4	4	2	0.667	0.00502372	0.00795114
R-HSA-8939902	Reactome	Regulation of RUNX2 expression and activity	4	2	0.667	0.00502372	0.00795114
R-HSA-933542	Reactome	TRAF6 mediated NF-kB activation	5	2	0.667	0.00502372	0.00795114
R-HSA-392451	Reactome	G beta:gamma signalling through PI3Kgamma	5	2	0.667	0.00502372	0.00795114
R-HSA-5654689	Reactome	PI-3K cascade:FGFR1	5	2	0.667	0.00502372	0.00795114
R-HSA-5654710	Reactome	PI-3K cascade:FGFR3	5	2	0.667	0.00502372	0.00795114
R-HSA-5654720	Reactome	PI-3K cascade:FGFR4	5	2	0.667	0.00502372	0.00795114
R-HSA-1810476	Reactome	RIP-mediated NFkB activation via ZBP1	6	2	0.667	0.00502372	0.00795114
R-HSA-1606322	Reactome	ZBP1(DAI) mediated induction of type I IFNs	6	2	0.667	0.00502372	0.00795114
WP4428	Wikipathways	G-protein beta-gamma signalling	6	2	0.667	0.00502372	0.00795114
R-HSA-5213460	Reactome	RIPK1-mediated regulated necrosis	6	2	0.667	0.00502372	0.00795114
R-HSA-5218859	Reactome	Regulated Necrosis	6	2	0.667	0.00502372	0.00795114
R-HSA-5419276	Reactome	Mitochondrial translation termination	25	2	0.667	0.00502372	0.00795114
R-HSA-5389840	Reactome	Mitochondrial translation elongation	26	2	0.667	0.00502372	0.00795114
R-HSA-73854	Reactome	RNA Polymerase I Promoter Clearance	4	2	0.667	0.00502372	0.00795114
R-HSA-392170	Reactome	ADP signalling through P2Y purinoceptor 12	3	2	0.667	0.00502372	0.00795114
WP1917	Wikipathways	Signaling by Rho GTPases	3	2	0.667	0.00502372	0.00795114
R-HSA-2132295	Reactome	MHC class II antigen presentation	3	2	0.667	0.00502372	0.00795114
R-HSA-165054	Reactome	Rev-mediated nuclear export of HIV RNA	3	2	0.667	0.00502372	0.00795114
R-HSA-168333	Reactome	NEP/NS2 Interacts with the Cellular Export Machinery	3	2	0.667	0.00502372	0.00795114
R-HSA-168274	Reactome	Export of Viral Ribonucleoproteins from Nucleus	3	2	0.667	0.00502372	0.00795114
R-HSA-194840	Reactome	Rho GTPase cycle	3	2	0.667	0.00502372	0.00795114
cdc42_reg_pathway	PID	Regulation of CDC42 activity	3	2	0.667	0.00502372	0.00795114
rac1_reg_pathway	PID	Regulation of RAC1 activity	3	2	0.667	0.00502372	0.00795114
fak_pathway	PID	Signaling events mediated by focal adhesion kinase	3	2	0.667	0.00502372	0.00795114
rhoa_reg_pathway	PID	Regulation of RhoA activity	3	2	0.667	0.00502372	0.00795114
WP1811	Wikipathways	Eukaryotic Translation Elongation	3	2	0.667	0.00502372	0.00795114
PWY-6567	HumanCyc	chondroitin sulfate biosynthesis (late stages)	5	2	0.667	0.00502372	0.00795114
R-HSA-433692	Reactome	Proton-coupled monocarboxylate transport	5	2	0.667	0.00502372	0.00795114
WP2715	Wikipathways	Metabolism of non-coding RNA	4	2	0.667	0.00502372	0.00795114
path:hsa00520	KEGG	Amino sugar and nucleotide sugar metabolism - Homo sapiens (human)	108	7	0.135	0.00515243	0.0081494
SMP00635	SMPDB	Valproic Acid Metabolism Pathway	31	5	0.179	0.00525723	0.00830404
Vitamin B9 (folate) metabolism	EHMN	Vitamin B9 (folate) metabolism	35	5	0.179	0.00525723	0.00830404
SMP00073	SMPDB	Butyrate Metabolism	19	4	0.222	0.00557228	0.00877234
R-HSA-4085001	Reactome	Sialic acid metabolism	27	4	0.222	0.00557228	0.00877234
WP3363	Wikipathways	Sialic acid metabolism	27	4	0.222	0.00557228	0.00877234
WP1978	Wikipathways	Opioid Signalling	22	4	0.222	0.00557228	0.00877234
WP4098	Wikipathways	Ion channel transport	23	4	0.222	0.00557228	0.00877234
Bile acid biosynthesis	EHMN	Bile acid biosynthesis	55	6	0.146	0.00628011	0.00987351
Prostaglandin formation from arachidonate	EHMN	Prostaglandin formation from arachidonate	48	6	0.146	0.00628011	0.00987351
R-HSA-180024	Reactome	DARPP-32 events	12	3	0.3	0.00682905	0.0102925
SMP00668	SMPDB	Bevantolol Action Pathway	10	3	0.3	0.00682905	0.0102925
SMP00366	SMPDB	Nebivolol Action Pathway	10	3	0.3	0.00682905	0.0102925
SMP00685	SMPDB	Alvimopan Action Pathway	10	3	0.3	0.00682905	0.0102925
SMP00678	SMPDB	Methadyl Acetate Action Pathway	10	3	0.3	0.00682905	0.0102925
SMP00661	SMPDB	Epinephrine Action Pathway	10	3	0.3	0.00682905	0.0102925
SMP00323	SMPDB	Quinidine Action Pathway	10	3	0.3	0.00682905	0.0102925
SMP00296	SMPDB	Acebutolol Action Pathway	10	3	0.3	0.00682905	0.0102925
SMP00665	SMPDB	Amiodarone Action Pathway	10	3	0.3	0.00682905	0.0102925
SMP00376	SMPDB	Amlodipine Action Pathway	10	3	0.3	0.00682905	0.0102925
SMP00299	SMPDB	Betaxolol Action Pathway	10	3	0.3	0.00682905	0.0102925
SMP00300	SMPDB	Bisoprolol Action Pathway	10	3	0.3	0.00682905	0.0102925
SMP00658	SMPDB	Carteolol Action Pathway	10	3	0.3	0.00682905	0.0102925
SMP00367	SMPDB	Carvedilol Action Pathway	10	3	0.3	0.00682905	0.0102925
SMP00359	SMPDB	Diltiazem Action Pathway	10	3	0.3	0.00682905	0.0102925
SMP00325	SMPDB	Disopyramide Action Pathway	10	3	0.3	0.00682905	0.0102925
SMP00662	SMPDB	Dobutamine Action Pathway	10	3	0.3	0.00682905	0.0102925
SMP00301	SMPDB	Esmolol Action Pathway	10	3	0.3	0.00682905	0.0102925
SMP00331	SMPDB	Flecainide Action Pathway	10	3	0.3	0.00682905	0.0102925
SMP00663	SMPDB	Isoprenaline Action Pathway	10	3	0.3	0.00682905	0.0102925
SMP00368	SMPDB	Labetalol Action Pathway	10	3	0.3	0.00682905	0.0102925
SMP00659	SMPDB	Timolol Action Pathway	10	3	0.3	0.00682905	0.0102925
SMP00330	SMPDB	Tocainide Action Pathway	10	3	0.3	0.00682905	0.0102925
SMP00375	SMPDB	Verapamil Action Pathway	10	3	0.3	0.00682905	0.0102925
SMP00302	SMPDB	Metoprolol Action Pathway	10	3	0.3	0.00682905	0.0102925
SMP00329	SMPDB	Mexiletine Action Pathway	10	3	0.3	0.00682905	0.0102925
SMP00379	SMPDB	Nifedipine Action Pathway	10	3	0.3	0.00682905	0.0102925
SMP00380	SMPDB	Nimodipine Action Pathway	10	3	0.3	0.00682905	0.0102925
SMP00660	SMPDB	Sotalol Action Pathway	10	3	0.3	0.00682905	0.0102925
SMP00324	SMPDB	Procainamide (Antiarrhythmic) Action Pathway	10	3	0.3	0.00682905	0.0102925
SMP00307	SMPDB	Propranolol Action Pathway	10	3	0.3	0.00682905	0.0102925
SMP00305	SMPDB	Penbutolol Action Pathway	10	3	0.3	0.00682905	0.0102925
SMP00306	SMPDB	Pindolol Action Pathway	10	3	0.3	0.00682905	0.0102925
SMP00381	SMPDB	Nisoldipine Action Pathway	10	3	0.3	0.00682905	0.0102925
SMP00382	SMPDB	Nitrendipine Action Pathway	10	3	0.3	0.00682905	0.0102925
SMP00332	SMPDB	Ibutilide Action Pathway	10	3	0.3	0.00682905	0.0102925
SMP00666	SMPDB	Levobunolol Action Pathway	10	3	0.3	0.00682905	0.0102925
SMP00667	SMPDB	Metipranolol Action Pathway	10	3	0.3	0.00682905	0.0102925
SMP00669	SMPDB	Practolol Action Pathway	10	3	0.3	0.00682905	0.0102925
SMP00298	SMPDB	Atenolol Action Pathway	10	3	0.3	0.00682905	0.0102925
SMP00377	SMPDB	Felodipine Action Pathway	10	3	0.3	0.00682905	0.0102925
SMP00664	SMPDB	Arbutamine Action Pathway	10	3	0.3	0.00682905	0.0102925
SMP00297	SMPDB	Alprenolol Action Pathway	10	3	0.3	0.00682905	0.0102925
PWY-5331	HumanCyc	taurine biosynthesis	11	3	0.3	0.00682905	0.0102925
Vitamin H (biotin) metabolism	EHMN	Vitamin H (biotin) metabolism	11	3	0.3	0.00682905	0.0102925
WP4455	Wikipathways	Activation of NMDA receptors and postsynaptic events	11	3	0.3	0.00682905	0.0102925
R-HSA-5655253	Reactome	Signaling by FGFR2 in disease	15	3	0.3	0.00682905	0.0102925
R-HSA-8853338	Reactome	Signaling by FGFR3 point mutants in cancer	16	3	0.3	0.00682905	0.0102925
R-HSA-5655332	Reactome	Signaling by FGFR3 in disease	16	3	0.3	0.00682905	0.0102925
R-HSA-196843	Reactome	Vitamin B2 (riboflavin) metabolism	10	3	0.3	0.00682905	0.0102925
R-HSA-1855204	Reactome	Synthesis of IP3 and IP4 in the cytosol	14	3	0.3	0.00682905	0.0102925
R-HSA-202733	Reactome	Cell surface interactions at the vascular wall	13	3	0.3	0.00682905	0.0102925
R-HSA-983705	Reactome	Signaling by the B Cell Receptor (BCR)	14	3	0.3	0.00682905	0.0102925
R-HSA-2454202	Reactome	Fc epsilon receptor (FCERI) signaling	15	3	0.3	0.00682905	0.0102925
PWY-5695	HumanCyc	urate biosynthesis/inosine 5,-phosphate degradation	11	3	0.3	0.00682905	0.0102925
WP1887	Wikipathways	Post-translational modification- synthesis of GPI-anchored proteins	21	3	0.3	0.00682905	0.0102925
ASPARAGINE-BIOSYNTHESIS	HumanCyc	asparagine biosynthesis	11	3	0.3	0.00682905	0.0102925
PWY-6398	HumanCyc	melatonin degradation I	13	3	0.3	0.00682905	0.0102925
PWY-5451	HumanCyc	acetone degradation I (to methylglyoxal)	11	3	0.3	0.00682905	0.0102925
path:hsa04721	KEGG	Synaptic vesicle cycle - Homo sapiens (human)	12	3	0.3	0.00682905	0.0102925
SMP00422	SMPDB	Imipramine Action Pathway	20	4	0.211	0.00683405	0.0102925
PWY-5910	HumanCyc	superpathway of geranylgeranyldiphosphate biosynthesis I (via mevalonate)	21	4	0.211	0.00683405	0.0102925
R-HSA-983712	Reactome	Ion channel transport	24	4	0.211	0.00683405	0.0102925
path:hsa04714	KEGG	Thermogenesis - Homo sapiens (human)	25	4	0.211	0.00683405	0.0102925
R-HSA-111885	Reactome	Opioid Signalling	24	4	0.211	0.00683405	0.0102925
WP106	Wikipathways	Alanine and aspartate metabolism	20	4	0.211	0.00683405	0.0102925
path:hsa00330	KEGG	Arginine and proline metabolism - Homo sapiens (human)	78	7	0.127	0.00704745	0.0106071
R-HSA-425374	Reactome	Amino acid and oligopeptide SLC transporters	50	6	0.143	0.00708207	0.0106456
WP2740	Wikipathways	Glycerophospholipid biosynthesis	94	6	0.143	0.00708207	0.0106456
R-HSA-197264	Reactome	Nicotinamide salvaging	38	5	0.167	0.00713183	0.0107136
Glycerophospholipid metabolism	EHMN	Glycerophospholipid metabolism	96	7	0.125	0.00778158	0.0116823
R-HSA-418594	Reactome	G alpha (i) signalling events	159	12	0.091	0.00787099	0.011809
R-HSA-1483206	Reactome	Glycerophospholipid biosynthesis	93	6	0.14	0.0079558	0.0119286
R-HSA-9006931	Reactome	Signaling by Nuclear Receptors	36	5	0.161	0.00822522	0.012317
path:hsa00051	KEGG	Fructose and mannose metabolism - Homo sapiens (human)	54	5	0.161	0.00822522	0.012317
R-HSA-2046106	Reactome	alpha-linolenic acid (ALA) metabolism	32	4	0.2	0.00827161	0.0123473
PWY-2201	HumanCyc	folate transformations	21	4	0.2	0.00827161	0.0123473
WP4321	Wikipathways	Thermogenesis	25	4	0.2	0.00827161	0.0123473
R-HSA-212165	Reactome	Epigenetic regulation of gene expression	24	4	0.2	0.00827161	0.0123473
path:hsa04918	KEGG	Thyroid hormone synthesis - Homo sapiens (human)	21	4	0.2	0.00827161	0.0123473
Arachidonic acid metabolism	EHMN	Arachidonic acid metabolism	53	6	0.136	0.00890471	0.0130663
SMP00679	SMPDB	3-Methylthiofentanyl Action Pathway	11	3	0.273	0.00910714	0.0130663
SMP00680	SMPDB	Dimethylthiambutene Action Pathway	11	3	0.273	0.00910714	0.0130663
SMP00395	SMPDB	Cocaine Action Pathway	11	3	0.273	0.00910714	0.0130663
SMP00410	SMPDB	Hydromorphone Action Pathway	11	3	0.273	0.00910714	0.0130663
SMP00683	SMPDB	Levallorphan Action Pathway	11	3	0.273	0.00910714	0.0130663
SMP00671	SMPDB	Tramadol Action Action Pathway	11	3	0.273	0.00910714	0.0130663
SMP00691	SMPDB	Nalbuphine Action Pathway	11	3	0.273	0.00910714	0.0130663
SMP00688	SMPDB	Naloxone Action Pathway	11	3	0.273	0.00910714	0.0130663
SMP00687	SMPDB	Naltrexone Action Pathway	11	3	0.273	0.00910714	0.0130663
SMP00402	SMPDB	Procaine Action Pathway	11	3	0.273	0.00910714	0.0130663
SMP00403	SMPDB	Proparacaine Action Pathway	11	3	0.273	0.00910714	0.0130663
SMP00672	SMPDB	Propoxyphene Action Pathway	11	3	0.273	0.00910714	0.0130663
SMP00686	SMPDB	Pentazocine Action Pathway	11	3	0.273	0.00910714	0.0130663
SMP00392	SMPDB	Benzocaine Action Pathway	11	3	0.273	0.00910714	0.0130663
SMP00399	SMPDB	Mepivacaine Action Pathway	11	3	0.273	0.00910714	0.0130663
SMP00393	SMPDB	Bupivacaine Action Pathway	11	3	0.273	0.00910714	0.0130663
SMP00401	SMPDB	Prilocaine Action Pathway	11	3	0.273	0.00910714	0.0130663
SMP00404	SMPDB	Ropivacaine Action Pathway	11	3	0.273	0.00910714	0.0130663
SMP00681	SMPDB	Ethylmorphine Action Pathway	11	3	0.273	0.00910714	0.0130663
SMP00326	SMPDB	Fosphenytoin (Antiarrhythmic) Action Pathway	11	3	0.273	0.00910714	0.0130663
SMP00675	SMPDB	Diphenoxylate Action Pathway	11	3	0.273	0.00910714	0.0130663
SMP00394	SMPDB	Chloroprocaine Action Pathway	11	3	0.273	0.00910714	0.0130663
SMP00396	SMPDB	Dibucaine Action Pathway	11	3	0.273	0.00910714	0.0130663
SMP00397	SMPDB	Levobupivacaine Action Pathway	11	3	0.273	0.00910714	0.0130663
SMP00413	SMPDB	Alfentanil Action Pathway	11	3	0.273	0.00910714	0.0130663
SMP00684	SMPDB	Buprenorphine Action Pathway	11	3	0.273	0.00910714	0.0130663
SMP00676	SMPDB	Dezocine Action Pathway	11	3	0.273	0.00910714	0.0130663
SMP00677	SMPDB	Levomethadyl Acetate Action Action Pathway	11	3	0.273	0.00910714	0.0130663
SMP00673	SMPDB	Levorphanol Action Pathway	11	3	0.273	0.00910714	0.0130663
SMP00409	SMPDB	Oxycodone Action Pathway	11	3	0.273	0.00910714	0.0130663
SMP00412	SMPDB	Oxymorphone Action Pathway	11	3	0.273	0.00910714	0.0130663
SMP00416	SMPDB	Remifentanil Action Pathway	11	3	0.273	0.00910714	0.0130663
SMP00417	SMPDB	Sufentanil Action Pathway	11	3	0.273	0.00910714	0.0130663
SMP00411	SMPDB	Hydrocodone Action Pathway	11	3	0.273	0.00910714	0.0130663
SMP00689	SMPDB	Dihydromorphine Action Pathway	11	3	0.273	0.00910714	0.0130663
SMP00690	SMPDB	Ketobemidone Action Pathway	11	3	0.273	0.00910714	0.0130663
SMP00415	SMPDB	Fentanyl Action Pathway	11	3	0.273	0.00910714	0.0130663
SMP00674	SMPDB	Anileridine Action Pathway	11	3	0.273	0.00910714	0.0130663
SMP00414	SMPDB	Carfentanil Action Pathway	11	3	0.273	0.00910714	0.0130663
SMP00425	SMPDB	Escitalopram Action Pathway	11	3	0.273	0.00910714	0.0130663
SMP00400	SMPDB	Oxybuprocaine Action Pathway	11	3	0.273	0.00910714	0.0130663
R-HSA-5655302	Reactome	Signaling by FGFR1 in disease	17	3	0.273	0.00910714	0.0130663
PWY66-21	HumanCyc	ethanol degradation II	12	3	0.273	0.00910714	0.0130663
Mono-unsaturated fatty acid beta-oxidation	EHMN	Mono-unsaturated fatty acid beta-oxidation	12	3	0.273	0.00910714	0.0130663
PWY66-389	HumanCyc	phytol degradation	14	3	0.273	0.00910714	0.0130663
WP4047	Wikipathways	PTEN Regulation	11	3	0.273	0.00910714	0.0130663
WP2746	Wikipathways	Signaling by the B Cell Receptor (BCR)	15	3	0.273	0.00910714	0.0130663
PWY66-373	HumanCyc	sucrose degradation	13	3	0.273	0.00910714	0.0130663
R-HSA-909733	Reactome	Interferon alpha/beta signaling	11	3	0.273	0.00910714	0.0130663
R-HSA-3371497	Reactome	HSP90 chaperone cycle for steroid hormone receptors (SHR)	11	3	0.273	0.00910714	0.0130663
WP4058	Wikipathways	HSP90 chaperone cycle for steroid hormone receptors (SHR)	11	3	0.273	0.00910714	0.0130663
R-HSA-449147	Reactome	Signaling by Interleukins	14	3	0.273	0.00910714	0.0130663
COA-PWY-1	HumanCyc	coenzyme A biosynthesis	13	3	0.273	0.00910714	0.0130663
R-HSA-73887	Reactome	Death Receptor Signalling	11	3	0.273	0.00910714	0.0130663
R-HSA-6807070	Reactome	PTEN Regulation	11	3	0.273	0.00910714	0.0130663
R-HSA-418597	Reactome	G alpha (z) signalling events	12	3	0.273	0.00910714	0.0130663
PWY-6609	HumanCyc	adenine and adenosine salvage III	12	3	0.273	0.00910714	0.0130663
PWY-5667	HumanCyc	CDP-diacylglycerol biosynthesis	19	3	0.273	0.00910714	0.0130663
BETA-ALA-DEGRADATION-I-PWY	HumanCyc	&beta;-alanine degradation	11	3	0.273	0.00910714	0.0130663
chrebppathway	BioCarta	chrebp regulation by carbohydrates and camp	12	3	0.273	0.00910714	0.0130663
WP4277	Wikipathways	Glycolysis Pathway D (2)	14	3	0.273	0.00910714	0.0130663
PWY66-367	HumanCyc	ketogenesis	12	3	0.273	0.00910714	0.0130663
R-HSA-163125	Reactome	Post-translational modification: synthesis of GPI-anchored proteins	21	3	0.273	0.00910714	0.0130663
[truncated: 90 more rows]

## Sheet: Liver Common DN RNAseq & Metabo
External Pathway ID	Source	Liver Down Metabolic Pathways	# of Members in Set	# of Observed Members	Observed Members/ Members in Set	p-value	q-value		External Pathway ID	Source	Liver Down Transcriptome Pathways	# of Genes in Set	# of Observed Genes	Observed Genes/ Genes in Set	p-value	q-value
[truncated: 1,737 more rows]
