# Supplementary material for: Divergent organ-specific isogenic metastatic cell lines identified using multi-omics exhibit differential drug sensitivity
Source: PLoS One. 2020 Nov 16;15(11):e0242384. doi: 10.1371/journal.pone.0242384 (PMC7668614; doi:10.1371/journal.pone.0242384)
Supplement: S25 Spreadsheet — (XLSX) [file pone.0242384.s082.xlsx]

## Sheet: Lung Up 1.25
External Pathway ID	Source	Lung Up Metabolic Pathways	# of Members in Set	# of Observed Members	Observed Members/Members in Set	p-value	q-value	Individual Metabolites in Pathway: CAS #s																						Individual Metabolites in Pathway: KEGG IDs
WP3604	Wikipathways	Biochemical Pathways Part I	467	17	0.039	1.64038e-07	2.96909e-05	365-07-1	38168-82-0	4249-19-8	7540-64-9	528-04-1	496-65-1	542-32-5	314-50-1	56-12-2	67-07-2	85-32-5	2140-95-6	7277-98-7	902-04-5	51-45-6	4430-97-1	372-75-8						k:C00956	k:C00327	k:C02305	k:C00822	k:C01103	k:C01205	k:C00388	k:C00043	k:C00831	k:C03284	k:C00119	k:C00236	k:C00334	k:C00144	k:C00362	k:C00364	k:C00203
R-HSA-1430728	Reactome	Metabolism	1384	21	0.024	7.11185e-06	0.000427115	38168-82-0	1119-16-0	7540-64-9	4430-97-1	372-75-8	528-04-1	496-65-1	314-50-1	85-32-5	902-04-5	542-32-5	2140-95-6	146-17-8	66-25-1	51-45-6	365-07-1	7339-87-9	31982-10-2	18766-67-1	67-07-2	7277-98-7	2784-27-2	k:C00388	k:C02305	k:C00364	k:C02373	k:C00203	k:C00831	c:63804	k:C00119	k:C05604	k:C00327	k:C00043	c:62856	k:C03765	k:C00144	k:C00061	k:C01205	k:C00362	k:C01103	k:C00236	k:C00956
SMP00046	SMPDB	Pyrimidine Metabolism	57	6	0.107	1.65183e-05	0.000427115	365-07-1	146-17-8	314-50-1	84-21-9	144-90-1	7540-64-9																	k:C00061	k:C00119	k:C01103	k:C01367	k:C00364	k:C05145
SMP00219	SMPDB	UMP Synthase Deiciency (Orotic Aciduria)	57	6	0.107	1.65183e-05	0.000427115	365-07-1	146-17-8	314-50-1	84-21-9	144-90-1	7540-64-9																	k:C00061	k:C00119	k:C01103	k:C01367	k:C00364	k:C05145
SMP00202	SMPDB	MNGIE (Mitochondrial Neurogastrointestinal Encephalopathy)	57	6	0.107	1.65183e-05	0.000427115	365-07-1	146-17-8	314-50-1	84-21-9	144-90-1	7540-64-9																	k:C00061	k:C00119	k:C01103	k:C01367	k:C00364	k:C05145
SMP00172	SMPDB	Beta Ureidopropionase Deficiency	57	6	0.107	1.65183e-05	0.000427115	365-07-1	146-17-8	314-50-1	84-21-9	144-90-1	7540-64-9																	k:C00061	k:C00119	k:C01103	k:C01367	k:C00364	k:C05145
SMP00178	SMPDB	Dihydropyrimidinase Deficiency	57	6	0.107	1.65183e-05	0.000427115	365-07-1	146-17-8	314-50-1	84-21-9	144-90-1	7540-64-9																	k:C00061	k:C00119	k:C01103	k:C01367	k:C00364	k:C05145
R-HSA-15869	Reactome	Metabolism of nucleotides	152	7	0.056	0.000209742	0.0047454	365-07-1	314-50-1	85-32-5	2140-95-6	146-17-8	902-04-5	7540-64-9																k:C00119	k:C00364	k:C00144	k:C01205	k:C00362	k:C00061	k:C01103
R-HSA-727802	Reactome	Transport of nucleotide sugars	13	3	0.231	0.000266308	0.00535575	85-32-5	528-04-1	7277-98-7																				k:C00043	k:C00203	k:C00144
WP4022	Wikipathways	Pyrimidine metabolism	40	4	0.111	0.000436036	0.00789225	365-07-1	314-50-1	7540-64-9	2140-95-6																			k:C00364	k:C00119	k:C01205	k:C01103
WP4084	Wikipathways	Nucleobase biosynthesis	47	4	0.103	0.000595798	0.00922844	314-50-1	7540-64-9	85-32-5	146-17-8																			k:C00061	k:C00144	k:C01103	k:C00119
PWY-6405	HumanCyc	Rapoport-Luebering glycolytic shunt	7	2	0.5	0.00061183	0.00922844	38168-82-0	138-81-8																					k:C01159	k:C00236
WP4082	Wikipathways	Nucleotide salvage	45	4	0.093	0.00086848	0.0114447	365-07-1	85-32-5	902-04-5	7540-64-9																			k:C00362	k:C00364	k:C00119	k:C00144
R-HSA-8956321	Reactome	Nucleotide salvage	45	4	0.091	0.000948454	0.0114447	365-07-1	85-32-5	902-04-5	7540-64-9																			k:C00119	k:C00144	k:C00362	k:C00364
R-HSA-8956320	Reactome	Nucleobase biosynthesis	48	4	0.091	0.000948454	0.0114447	314-50-1	85-32-5	7540-64-9	146-17-8																			k:C00119	k:C00144	k:C01103	k:C00061
WP4042	Wikipathways	Nucleobase catabolism	100	5	0.064	0.00104321	0.0118013	365-07-1	902-04-5	85-32-5	2140-95-6	146-17-8																		k:C00061	k:C00144	k:C00362	k:C00364	k:C01205
R-HSA-500753	Reactome	Pyrimidine biosynthesis	22	3	0.143	0.00117089	0.0124559	314-50-1	7540-64-9	146-17-8																				k:C00119	k:C01103	k:C00061
R-HSA-8956319	Reactome	Nucleobase catabolism	100	5	0.062	0.00123871	0.0124559	365-07-1	902-04-5	85-32-5	2140-95-6	146-17-8																		k:C00364	k:C00144	k:C01205	k:C00362	k:C00061
R-HSA-71291	Reactome	Metabolism of amino acids and derivatives	285	8	0.035	0.00166952	0.0159044	542-32-5	31982-10-2	18766-67-1	67-07-2	146-17-8	51-45-6	4430-97-1	372-75-8															k:C00388	k:C00956	k:C00061	k:C02305	k:C00822	c:62856	k:C00327	k:C05604
path:hsa00240	KEGG	Pyrimidine metabolism - Homo sapiens (human)	66	4	0.075	0.00191717	0.0165287	365-07-1	314-50-1	7540-64-9	2140-95-6																			k:C00364	k:C01205	k:C00119	k:C01103
O-Glycan biosynthesis	EHMN	O-Glycan biosynthesis	17	2	0.286	0.00210033	0.0165287	528-04-1	7277-98-7																					k:C00043	k:C00203
PWY-6620	HumanCyc	guanine and guanosine salvage	7	2	0.286	0.00210033	0.0165287	85-32-5	7540-64-9																					k:C00119	k:C00144
PWY-6481	HumanCyc	L-dopachrome biosynthesis	8	2	0.286	0.00210033	0.0165287	18766-67-1	4430-97-1																					k:C00822	k:C05604
Tyrosine metabolism	EHMN	Tyrosine metabolism	105	5	0.053	0.00241374	0.0182036	501-15-5	18766-67-1	7339-87-9	554-52-9	4430-97-1																		k:C05587	k:C03765	k:C07453	k:C00822	k:C05604
WP2436	Wikipathways	Dopamine metabolism	32	3	0.107	0.00274623	0.0186526	18766-67-1	554-52-9	4430-97-1																				k:C05587	k:C05604	k:C00822
R-HSA-913709	Reactome	O-linked glycosylation of mucins	8	2	0.25	0.00278243	0.0186526	528-04-1	7277-98-7																					k:C00043	k:C00203
Glycosphingolipid biosynthesis - neolactoseries	EHMN	Glycosphingolipid biosynthesis - neolactoseries	48	2	0.25	0.00278243	0.0186526	528-04-1	7277-98-7																					k:C00203	k:C00043
WP4225	Wikipathways	Pyrimidine metabolism and related diseases	31	3	0.103	0.00304177	0.0196629	314-50-1	4249-19-8	7540-64-9																				k:C00119	k:C03284	k:C01103
R-HSA-74217	Reactome	Purine salvage	31	3	0.1	0.0033562	0.0209473	85-32-5	902-04-5	7540-64-9																				k:C00119	k:C00144	k:C00362
Proteoglycan biosynthesis	EHMN	Proteoglycan biosynthesis	19	2	0.222	0.00355443	0.0211853	528-04-1	7277-98-7																					k:C00043	k:C00203
path:hsa00350	KEGG	Tyrosine metabolism - Homo sapiens (human)	78	4	0.063	0.00362842	0.0211853	18766-67-1	7339-87-9	554-52-9	4430-97-1																			k:C03765	k:C05587	k:C05604	k:C00822
path:hsa04721	KEGG	Synaptic vesicle cycle - Homo sapiens (human)	12	2	0.2	0.00441451	0.0242248	56-12-2	51-45-6																					k:C00388	k:C00334
PWY-7211	HumanCyc	superpathway of pyrimidine deoxyribonucleotides <i>de novo</i> biosynthesis	34	3	0.091	0.00441667	0.0242248	314-50-1	365-07-1	7540-64-9																				k:C00119	k:C01103	k:C00364
R-HSA-392154	Reactome	Nitric oxide stimulates guanylate cyclase	11	2	0.182	0.00536089	0.0284577	85-32-5	372-75-8																					k:C00327	k:C00144
Pyrimidine metabolism	EHMN	Pyrimidine metabolism	77	4	0.056	0.00558682	0.0284577	365-07-1	314-50-1	144-90-1	7540-64-9																			k:C00119	k:C00364	k:C05145	k:C01103
R-HSA-9006934	Reactome	Signaling by Receptor Tyrosine Kinases	44	3	0.083	0.0056601	0.0284577	7277-98-7	372-75-8	146-17-8																				k:C00327	k:C00061	k:C00203
R-HSA-73621	Reactome	Pyrimidine catabolism	39	3	0.081	0.00611669	0.0299222	365-07-1	2140-95-6	146-17-8																				k:C00061	k:C01205	k:C00364
WP2794	Wikipathways	Cytosolic sensors of pathogen-associated DNA	14	2	0.167	0.00639181	0.0304452	365-07-1	902-04-5																					k:C00362	k:C00364
WP4224	Wikipathways	Purine metabolism	42	3	0.079	0.00659481	0.0306067	85-32-5	902-04-5	7540-64-9																				k:C00362	k:C00119	k:C00144
R-HSA-162582	Reactome	Signal Transduction	271	7	0.031	0.0072256	0.0326958	528-04-1	56-12-2	85-32-5	146-17-8	7277-98-7	51-45-6	372-75-8																k:C00043	k:C00388	k:C00144	k:C00334	k:C00203	k:C00061	k:C00327
path:hsa00230	KEGG	Purine metabolism - Homo sapiens (human)	95	4	0.052	0.00745191	0.0328975	7540-64-9	902-04-5	85-32-5	84-21-9																			k:C00144	k:C01367	k:C00362	k:C00119
WP4059	Wikipathways	Interconversion of nucleotide di- and triphosphates	51	3	0.071	0.00872766	0.034995	365-07-1	902-04-5	85-32-5																				k:C00362	k:C00364	k:C00144
R-HSA-499943	Reactome	Interconversion of nucleotide di- and triphosphates	52	3	0.068	0.00992944	0.034995	365-07-1	902-04-5	85-32-5																				k:C00144	k:C00362	k:C00364
R-HSA-5173105	Reactome	O-linked glycosylation	18	2	0.133	0.00997461	0.034995	528-04-1	7277-98-7																					k:C00043	k:C00203
WP3315	Wikipathways	O-linked glycosylation	18	2	0.133	0.00997461	0.034995	528-04-1	7277-98-7																					k:C00203	k:C00043
Glycosphingolipid biosynthesis - globoseries	EHMN	Glycosphingolipid biosynthesis - globoseries	23	2	0.133	0.00997461	0.034995	528-04-1	7277-98-7																					k:C00203	k:C00043
WP3377	Wikipathways	Melanin biosynthesis	23	2	0.133	0.00997461	0.034995	18766-67-1	4430-97-1																					k:C05604	k:C00822
											members_input_overlap_geneids
[truncated: 1 more columns]

## Sheet: Lung Common Up Proteo&Metabolom
External Pathway ID	Source	Lung Up Metabolic Pathways	# of Members in Set	# of Observed Members	Observed Members/Members in Set	p-value	q-value		Source	External Pathway ID	Lung-435 Up Proteomic Pathways	# of Genes in Set	# of Observed Genes	Observed Genes/ Genes in Set	p-value	q-value
WP3604	Wikipathways	Biochemical Pathways Part I	467	17	0.039	1.64038e-07	2.96909e-05		Reactome	R-HSA-913531	Interferon Signaling	158	31	0.196	9.35812e-14	1.41027e-10
R-HSA-1430728	Reactome	Metabolism	1384	21	0.024	7.11185e-06	0.000427115		Reactome	R-HSA-1428517	The citric acid (TCA) cycle and respiratory electron transport	173	31	0.179	1.19783e-12	9.02563e-10
SMP00046	SMPDB	Pyrimidine Metabolism	57	6	0.107	1.65183e-05	0.000427115		Reactome	R-HSA-611105	Respiratory electron transport	100	23	0.23	4.87563e-12	2.44919e-09
SMP00219	SMPDB	UMP Synthase Deiciency (Orotic Aciduria)	57	6	0.107	1.65183e-05	0.000427115		KEGG	path:hsa05012	Parkinson disease - Homo sapiens (human)	142	27	0.19	8.29036e-12	3.12339e-09
SMP00202	SMPDB	MNGIE (Mitochondrial Neurogastrointestinal Encephalopathy)	57	6	0.107	1.65183e-05	0.000427115		Reactome	R-HSA-877300	Interferon gamma signaling	94	21	0.223	7.51945e-11	2.26636e-08
SMP00172	SMPDB	Beta Ureidopropionase Deficiency	57	6	0.107	1.65183e-05	0.000427115		KEGG	path:hsa04932	Non-alcoholic fatty liver disease (NAFLD) - Homo sapiens (human)	149	26	0.174	1.50359e-10	3.77651e-08
SMP00178	SMPDB	Dihydropyrimidinase Deficiency	57	6	0.107	1.65183e-05	0.000427115		Wikipathways	WP4396	Nonalcoholic fatty liver disease	155	26	0.168	3.69778e-10	7.94938e-08
R-HSA-15869	Reactome	Metabolism of nucleotides	152	7	0.056	0.000209742	0.0047454		Reactome	R-HSA-163200	Respiratory electron transport, ATP synthesis by chemiosmotic coupling, and heat production by uncoupling proteins.	123	23	0.187	4.21998e-10	7.94938e-08
R-HSA-727802	Reactome	Transport of nucleotide sugars	13	3	0.231	0.000266308	0.00535575		Reactome	R-HSA-1430728	Metabolism	1972	129	0.066	1.05108e-09	1.75998e-07
WP4022	Wikipathways	Pyrimidine metabolism	40	4	0.111	0.000436036	0.00789225		KEGG	path:hsa05010	Alzheimer disease - Homo sapiens (human)	171	26	0.152	3.27818e-09	4.94022e-07
WP4084	Wikipathways	Nucleobase biosynthesis	47	4	0.103	0.000595798	0.00922844		KEGG	path:hsa05168	Herpes simplex infection - Homo sapiens (human)	185	27	0.146	4.08199e-09	5.59233e-07
PWY-6405	HumanCyc	Rapoport-Luebering glycolytic shunt	7	2	0.5	0.00061183	0.00922844		KEGG	path:hsa00190	Oxidative phosphorylation - Homo sapiens (human)	133	22	0.165	1.1063e-08	1.38933e-06
WP4082	Wikipathways	Nucleotide salvage	45	4	0.093	0.00086848	0.0114447		Wikipathways	WP111	Electron Transport Chain (OXPHOS system in mitochondria)	103	19	0.184	1.78863e-08	2.07344e-06
R-HSA-8956321	Reactome	Nucleotide salvage	45	4	0.091	0.000948454	0.0114447		KEGG	path:hsa05169	Epstein-Barr virus infection - Homo sapiens (human)	201	27	0.135	2.25073e-08	2.42276e-06
R-HSA-8956320	Reactome	Nucleobase biosynthesis	48	4	0.091	0.000948454	0.0114447		KEGG	path:hsa05016	Huntington disease - Homo sapiens (human)	193	26	0.135	4.29528e-08	4.31533e-06
WP4042	Wikipathways	Nucleobase catabolism	100	5	0.064	0.00104321	0.0118013		Reactome	R-HSA-909733	Interferon alpha/beta signaling	70	15	0.214	7.18016e-08	6.76282e-06
R-HSA-500753	Reactome	Pyrimidine biosynthesis	22	3	0.143	0.00117089	0.0124559		Reactome	R-HSA-983170	Antigen Presentation: Folding, assembly and peptide loading of class I MHC	24	9	0.375	1.70109e-07	1.50797e-05
R-HSA-8956319	Reactome	Nucleobase catabolism	100	5	0.062	0.00123871	0.0124559		BioCarta	mhcpathway	antigen processing and presentation	12	6	0.5	2.80712e-06	0.000235019
R-HSA-71291	Reactome	Metabolism of amino acids and derivatives	285	8	0.035	0.00166952	0.0159044		Wikipathways	WP4217	Ebola Virus Pathway on Host	130	18	0.138	3.50264e-06	0.000277815
path:hsa00240	KEGG	Pyrimidine metabolism - Homo sapiens (human)	66	4	0.075	0.00191717	0.0165287		Reactome	R-HSA-6799198	Complex I biogenesis	55	11	0.2	8.21949e-06	0.000619338
O-Glycan biosynthesis	EHMN	O-Glycan biosynthesis	17	2	0.286	0.00210033	0.0165287		Reactome	R-HSA-1280215	Cytokine Signaling in Immune system	458	38	0.083	1.28757e-05	0.000900336
PWY-6620	HumanCyc	guanine and guanosine salvage	7	2	0.286	0.00210033	0.0165287		KEGG	path:hsa04714	Thermogenesis - Homo sapiens (human)	229	24	0.105	1.31436e-05	0.000900336
PWY-6481	HumanCyc	L-dopachrome biosynthesis	8	2	0.286	0.00210033	0.0165287		Reactome	R-HSA-1169408	ISG15 antiviral mechanism	30	8	0.267	1.53879e-05	0.000927583
Tyrosine metabolism	EHMN	Tyrosine metabolism	105	5	0.053	0.00241374	0.0182036		Reactome	R-HSA-1169410	Antiviral mechanism by IFN-stimulated genes	30	8	0.267	1.53879e-05	0.000927583
WP2436	Wikipathways	Dopamine metabolism	32	3	0.107	0.00274623	0.0186526		Wikipathways	WP4197	The human immune response to tuberculosis	22	7	0.318	1.47871e-05	0.000927583
R-HSA-913709	Reactome	O-linked glycosylation of mucins	8	2	0.25	0.00278243	0.0186526		EHMN	Valine, leucine and isoleucine degradation	Valine, leucine and isoleucine degradation	49	10	0.204	1.75797e-05	0.00101895
Glycosphingolipid biosynthesis - neolactoseries	EHMN	Glycosphingolipid biosynthesis - neolactoseries	48	2	0.25	0.00278243	0.0186526		Reactome	R-HSA-71406	Pyruvate metabolism and Citric Acid (TCA) cycle	54	10	0.185	4.28621e-05	0.00239234
WP4225	Wikipathways	Pyrimidine metabolism and related diseases	31	3	0.103	0.00304177	0.0196629		KEGG	path:hsa05164	Influenza A - Homo sapiens (human)	171	19	0.111	4.66526e-05	0.00242433
R-HSA-74217	Reactome	Purine salvage	31	3	0.1	0.0033562	0.0209473		KEGG	path:hsa04612	Antigen processing and presentation - Homo sapiens (human)	77	12	0.156	4.54988e-05	0.00242433
Proteoglycan biosynthesis	EHMN	Proteoglycan biosynthesis	19	2	0.222	0.00355443	0.0211853		SMPDB	SMP00654	Warburg Effect	45	9	0.2	5.48927e-05	0.00275744
path:hsa00350	KEGG	Tyrosine metabolism - Homo sapiens (human)	78	4	0.063	0.00362842	0.0211853		Reactome	R-HSA-168928	DDX58/IFIH1-mediated induction of interferon-alpha/beta	56	10	0.179	5.94065e-05	0.00288792
path:hsa04721	KEGG	Synaptic vesicle cycle - Homo sapiens (human)	12	2	0.2	0.00441451	0.0242248		Reactome	R-HSA-1236977	Endosomal/Vacuolar pathway	13	5	0.385	9.3912e-05	0.00353813
PWY-7211	HumanCyc	superpathway of pyrimidine deoxyribonucleotides <i>de novo</i> biosynthesis	34	3	0.091	0.00441667	0.0242248		KEGG	path:hsa05416	Viral myocarditis - Homo sapiens (human)	59	10	0.172	8.10957e-05	0.00353813
R-HSA-392154	Reactome	Nitric oxide stimulates guanylate cyclase	11	2	0.182	0.00536089	0.0284577		SMPDB	SMP00037	Lysine Degradation	13	5	0.385	9.3912e-05	0.00353813
Pyrimidine metabolism	EHMN	Pyrimidine metabolism	77	4	0.056	0.00558682	0.0284577		SMPDB	SMP00527	Hyperlysinemia I, Familial	13	5	0.385	9.3912e-05	0.00353813
R-HSA-9006934	Reactome	Signaling by Receptor Tyrosine Kinases	44	3	0.083	0.0056601	0.0284577		SMPDB	SMP00719	2-aminoadipic 2-oxoadipic aciduria	13	5	0.385	9.3912e-05	0.00353813
R-HSA-73621	Reactome	Pyrimidine catabolism	39	3	0.081	0.00611669	0.0299222		SMPDB	SMP00571	Pyridoxine dependency with seizures	13	5	0.385	9.3912e-05	0.00353813
WP2794	Wikipathways	Cytosolic sensors of pathogen-associated DNA	14	2	0.167	0.00639181	0.0304452		SMPDB	SMP00239	Saccharopinuria/Hyperlysinemia II	13	5	0.385	9.3912e-05	0.00353813
WP4224	Wikipathways	Purine metabolism	42	3	0.079	0.00659481	0.0306067		SMPDB	SMP00186	Glutaric Aciduria Type I	13	5	0.385	9.3912e-05	0.00353813
R-HSA-162582	Reactome	Signal Transduction	271	7	0.031	0.0072256	0.0326958		SMPDB	SMP00528	Hyperlysinemia II or Saccharopinuria	13	5	0.385	9.3912e-05	0.00353813
path:hsa00230	KEGG	Purine metabolism - Homo sapiens (human)	95	4	0.052	0.00745191	0.0328975		SMPDB	SMP02358	The oncogenic action of L-2-hydroxyglutarate in Hydroxygluaricaciduria	29	7	0.241	0.000106349	0.00390899
WP4059	Wikipathways	Interconversion of nucleotide di- and triphosphates	51	3	0.071	0.00872766	0.034995		KEGG	path:hsa00630	Glyoxylate and dicarboxylate metabolism - Homo sapiens (human)	30	7	0.233	0.000134033	0.00459064
R-HSA-499943	Reactome	Interconversion of nucleotide di- and triphosphates	52	3	0.068	0.00992944	0.034995		KEGG	path:hsa00020	Citrate cycle (TCA cycle) - Homo sapiens (human)	30	7	0.233	0.000134033	0.00459064
R-HSA-5173105	Reactome	O-linked glycosylation	18	2	0.133	0.00997461	0.034995		SMPDB	SMP02359	The oncogenic action of D-2-hydroxyglutarate in Hydroxygluaricaciduria	30	7	0.233	0.000134033	0.00459064
WP3315	Wikipathways	O-linked glycosylation	18	2	0.133	0.00997461	0.034995		HumanCyc	PWY-5130	2-oxobutanoate degradation	8	4	0.5	0.000149245	0.00499804
Glycosphingolipid biosynthesis - globoseries	EHMN	Glycosphingolipid biosynthesis - globoseries	23	2	0.133	0.00997461	0.034995		KEGG	path:hsa04657	IL-17 signaling pathway - Homo sapiens (human)	93	14	0.151	0.000540997	0.00593284
WP3377	Wikipathways	Melanin biosynthesis	23	2	0.133	0.00997461	0.034995		INOH	None	Aminosugars metabolism	20	6	0.3	0.000545902	0.00595813
									Reactome	R-HSA-453279	Mitotic G1-G1/S phases	104	15	0.144	0.000554255	0.00602063
									Wikipathways	WP437	EGF-EGFR Signaling Pathway	162	20	0.123	0.000592128	0.00637207
									Wikipathways	WP4216	Chromosomal and microsatellite instability in colorectal cancer	73	12	0.164	0.000592169	0.00637207
									Reactome	R-HSA-983169	Class I MHC mediated antigen processing & presentation	324	27	0.084	0.00020555	0.00649592
									Reactome	R-HSA-389661	Glyoxylate metabolism and glycine degradation	32	7	0.219	0.000206904	0.00649592
									Wikipathways	WP197	Cholesterol Biosynthesis Pathway	15	5	0.333	0.000205158	0.00649592
									Reactome	R-HSA-936440	Negative regulators of DDX58/IFIH1 signaling	23	6	0.261	0.000211353	0.0065002
									Reactome	R-HSA-1268020	Mitochondrial protein import	65	10	0.154	0.000217145	0.00654474
									INOH	None	IGF signaling	36	8	0.222	0.000624355	0.0066251
									Reactome	R-HSA-453274	Mitotic G2-G2/M phases	139	18	0.129	0.000619709	0.0066251
									Reactome	R-HSA-3299685	Detoxification of Reactive Oxygen Species	36	8	0.222	0.000624355	0.0066251
									Signalink	None	TGF-Ncore	45	9	0.2	0.000659307	0.00670402
									SMPDB	SMP00654	Warburg Effect	45	9	0.2	0.000659307	0.00670402
									Reactome	R-HSA-6811438	Intra-Golgi traffic	45	9	0.2	0.000659307	0.00670402
									Wikipathways	WP3859	TGF-B Signaling in Thyroid Cells for Epithelial-Mesenchymal Transition	14	5	0.357	0.000661042	0.00670402
									PID	rac1_pathway	RAC1 signaling pathway	54	10	0.185	0.000638413	0.00670402
									Wikipathways	WP534	Glycolysis and Gluconeogenesis	45	9	0.2	0.000659307	0.00670402
									SMPDB	SMP00031	Pentose Phosphate Pathway	14	5	0.357	0.000661042	0.00670402
									SMPDB	SMP00518	Glucose-6-phosphate dehydrogenase deficiency	14	5	0.357	0.000661042	0.00670402
									SMPDB	SMP00519	Ribose-5-phosphate isomerase deficiency	14	5	0.357	0.000661042	0.00670402
									SMPDB	SMP00520	Transaldolase deficiency	14	5	0.357	0.000661042	0.00670402
									KEGG	path:hsa05100	Bacterial invasion of epithelial cells - Homo sapiens (human)	74	12	0.162	0.000672087	0.00674188
									Reactome	R-HSA-5663205	Infectious disease	253	27	0.108	0.0006736	0.00674188
									NetPath	Pathway_Fibroblast__growth__factor-1	Fibroblast growth factor-1	74	12	0.162	0.000672087	0.00674188
									Wikipathways	WP2593	JAK-STAT	106	15	0.142	0.0006802	0.00677834
									Reactome	R-HSA-8853383	Lysosomal oligosaccharide catabolism	4	3	0.75	0.000238988	0.00679538
									Wikipathways	WP3925	Amino Acid metabolism	91	12	0.132	0.000236507	0.00679538
									Reactome	R-HSA-1369007	Mitochondrial ABC transporters	4	3	0.75	0.000238988	0.00679538
									SMPDB	SMP00452	Threonine and 2-Oxobutanoate Degradation	9	4	0.444	0.000260246	0.00713075
									Wikipathways	WP4281	Cholesterol biosynthesis, regulation and transport	9	4	0.444	0.000260246	0.00713075
									NetPath	Pathway_TSLP	TSLP	21	6	0.286	0.000728962	0.00723282
									Reactome	R-HSA-9006936	Signaling by TGF-beta family members	96	14	0.146	0.000749464	0.00740418
									Reactome	R-HSA-8878166	Transcriptional regulation by RUNX2	75	12	0.16	0.000760843	0.00745236
									PID	gmcsf_pathway	GMCSF-mediated signaling events	37	8	0.216	0.000758681	0.00745236
									Wikipathways	WP3680	Association Between Physico-Chemical Features and Toxicity Associated Pathways	65	11	0.169	0.000771217	0.00752183
									INOH	None	Wnt Canonical	119	16	0.134	0.000809329	0.00773753
									INOH	None	Wnt Mammals	119	16	0.134	0.000809329	0.00773753
									Reactome	R-HSA-168898	Toll-Like Receptors Cascades	154	19	0.123	0.000810212	0.00773753
									Reactome	R-HSA-8863795	Downregulation of ERBB2 signaling	29	7	0.241	0.000805193	0.00773753
									Wikipathways	WP422	MAPK Cascade	29	7	0.241	0.000805193	0.00773753
									Wikipathways	WP2453	TCA Cycle and Deficiency of Pyruvate Dehydrogenase complex (PDHc)	16	5	0.312	0.000288756	0.00777064
									INOH	None	CD4 T cell receptor signaling-NFkB cascade	97	14	0.144	0.00083253	0.00791768
									NetPath	Pathway_IL2	IL2	76	12	0.158	0.000859186	0.00810392
									KEGG	path:hsa05220	Chronic myeloid leukemia - Homo sapiens (human)	76	12	0.158	0.000859186	0.00810392
									Wikipathways	WP2324	AGE-RAGE pathway	66	11	0.167	0.000880327	0.00823555
									PID	hif1_tfpathway	HIF-1-alpha transcription factor network	66	11	0.167	0.000880327	0.00823555
									PID	myc_activpathway	Validated targets of C-MYC transcriptional activation	87	13	0.149	0.000907371	0.00845404
									Reactome	R-HSA-8979227	Triglyceride metabolism	38	8	0.211	0.000915297	0.00845912
									Wikipathways	WP524	G13 Signaling Pathway	38	8	0.211	0.000915297	0.00845912
									Reactome	R-HSA-8875555	MET activates RAP1 and RAC1	9	4	0.444	0.000922012	0.00848695
									Reactome	R-HSA-5653656	Vesicle-mediated transport	620	53	0.085	0.000931016	0.00853556
									Reactome	R-HSA-5610785	GLI3 is processed to GLI3R by the proteasome	15	5	0.333	0.00094688	0.00857806
									Reactome	R-HSA-5610783	Degradation of GLI2 by the proteasome	15	5	0.333	0.00094688	0.00857806
									Reactome	R-HSA-5610780	Degradation of GLI1 by the proteasome	16	5	0.333	0.00094688	0.00857806
									PharmGKB	PA165292177	Doxorubicin Pathway, Pharmacokinetics	22	6	0.273	0.000956077	0.00862728
									PID	retinoic_acid_pathway	Retinoic acid receptors-mediated signaling	30	7	0.233	0.00100097	0.00899695
									KEGG	path:hsa04914	Progesterone-mediated oocyte maturation - Homo sapiens (human)	99	14	0.141	0.00102211	0.00915109
									Wikipathways	WP4172	PI3K-Akt Signaling Pathway	340	33	0.097	0.00106411	0.00949007
									Reactome	R-HSA-2022090	Assembly of collagen fibrils and other multimeric structures	48	9	0.188	0.00107645	0.00956287
									PID	ret_pathway	Signaling events regulated by Ret tyrosine kinase	39	8	0.205	0.00109679	0.00966859
									Reactome	R-HSA-195253	Degradation of beta-catenin by the destruction complex	39	8	0.205	0.00109679	0.00966859
									KEGG	path:hsa00010	Glycolysis / Gluconeogenesis - Homo sapiens (human)	68	11	0.162	0.00113702	0.0099849
									BioCarta	ccr3pathway	ccr3 signaling in eosinophils	23	6	0.261	0.0012339	0.0106721
									Wikipathways	WP3612	Photodynamic therapy-induced NFE2L2 (NRF2) survival signaling	23	6	0.261	0.0012339	0.0106721
									Wikipathways	WP712	Estrogen signaling pathway	23	6	0.261	0.0012339	0.0106721
									Wikipathways	WP4277	Glycolysis Pathway D (2)	23	6	0.261	0.0012339	0.0106721
									PID	erbb2erbb3pathway	ErbB2/ErbB3 signaling events	40	8	0.2	0.00130589	0.0110834
									Reactome	R-HSA-446353	Cell-extracellular matrix interactions	16	5	0.312	0.00131531	0.0110834
									Reactome	R-HSA-399954	Sema3A PAK dependent Axon repulsion	16	5	0.312	0.00131531	0.0110834
									BioCarta	hcmvpathway	human cytomegalovirus and map kinase pathways	16	5	0.312	0.00131531	0.0110834
									Reactome	R-HSA-203765	eNOS activation and regulation	16	5	0.312	0.00131531	0.0110834
									Reactome	R-HSA-202131	Metabolism of nitric oxide	16	5	0.312	0.00131531	0.0110834
									Reactome	R-HSA-5684264	MAP3K8 (TPL2)-dependent MAPK1/3 activation	16	5	0.312	0.00131531	0.0110834
									Reactome	R-HSA-69618	Mitotic Spindle Checkpoint	113	15	0.133	0.00132958	0.0111219
									Reactome	R-HSA-5696398	Nucleotide Excision Repair	113	15	0.133	0.00132958	0.0111219
									KEGG	path:hsa04114	Oocyte meiosis - Homo sapiens (human)	125	16	0.128	0.00137998	0.0115015
									Reactome	R-HSA-2426168	Activation of gene expression by SREBF (SREBP)	26	6	0.231	0.000435726	0.01152
									NetPath	Pathway_Prolactin	Prolactin	70	11	0.157	0.0014524	0.0120177
									Reactome	R-HSA-70171	Glycolysis	71	11	0.157	0.0014524	0.0120177
									Reactome	R-HSA-8963888	Chylomicron assembly	10	4	0.4	0.00146993	0.0120756
									Reactome	R-HSA-168276	NS1 Mediated Effects on Host Pathways	10	4	0.4	0.00146993	0.0120756
									Reactome	R-HSA-6781827	Transcription-Coupled Nucleotide Excision Repair (TC-NER)	81	12	0.148	0.00152378	0.0124124
									Reactome	R-HSA-8964026	Chylomicron clearance	5	3	0.6	0.0015326	0.0124124
									HumanCyc	UDPNACETYLGALSYN-PWY	UDP-<i>N</i>-acetyl-D-glucosamine biosynthesis II	5	3	0.6	0.0015326	0.0124124
									HumanCyc	PWY-7199	pyrimidine deoxyribonucleosides salvage	5	3	0.6	0.0015326	0.0124124
									Wikipathways	WP2355	Corticotropin-releasing hormone signaling pathway	92	13	0.141	0.00153832	0.0124149
									Reactome	R-HSA-2173782	Binding and Uptake of Ligands by Scavenger Receptors	41	8	0.195	0.00154549	0.012429
									BioCarta	ck1pathway	regulation of ck1/cdk5 by type 1 glutamate receptors	24	6	0.25	0.00156947	0.0125339
									BioCarta	proteasomepathway	proteasome complex	24	6	0.25	0.00156947	0.0125339
									KEGG	path:hsa05203	Viral carcinogenesis - Homo sapiens (human)	201	22	0.109	0.00163847	0.0129944
									PID	cdc42_pathway	CDC42 signaling events	71	11	0.155	0.00163506	0.0129944
									PID	ar_pathway	Coregulation of Androgen receptor activity	61	10	0.164	0.00170001	0.0132984
									PharmGKB	PA2032	VEGF Signaling Pathway	61	10	0.164	0.00170001	0.0132984
									Reactome	R-HSA-8878159	Transcriptional regulation by RUNX3	52	9	0.176	0.00168509	0.0132984
									KEGG	path:hsa04512	ECM-receptor interaction - Homo sapiens (human)	82	12	0.146	0.00169767	0.0132984
									Reactome	R-HSA-6788656	Histidine, lysine, phenylalanine, tyrosine, proline and tryptophan catabolism	49	8	0.167	0.000530388	0.0133827
									KEGG	path:hsa05330	Allograft rejection - Homo sapiens (human)	38	7	0.189	0.000533293	0.0133827
									Wikipathways	WP619	Type II interferon signaling (IFNG)	37	7	0.189	0.000533293	0.0133827
									SMPDB	SMP02291	The oncogenic action of 2-hydroxyglutarate	27	6	0.222	0.000541701	0.0133827
									Reactome	R-HSA-68882	Mitotic Anaphase	140	17	0.121	0.00177986	0.0134635
									BioCarta	ucalpainpathway	ucalpain and friends in cell spread	17	5	0.294	0.00177963	0.0134635
									SMPDB	SMP00217	Sialuria or French Type Sialuria	17	5	0.294	0.00177963	0.0134635
									SMPDB	SMP00216	Sialuria or French Type Sialuria	17	5	0.294	0.00177963	0.0134635
									SMPDB	SMP00045	Amino Sugar Metabolism	17	5	0.294	0.00177963	0.0134635
									SMPDB	SMP00534	G(M2)-Gangliosidosis: Variant B, Tay-sachs disease	17	5	0.294	0.00177963	0.0134635
									SMPDB	SMP00390	Tay-Sachs Disease	17	5	0.294	0.00177963	0.0134635
									SMPDB	SMP00240	Salla Disease/Infantile Sialic Acid Storage Disease	17	5	0.294	0.00177963	0.0134635
									SMPDB	SMP00650	Doxorubicin Metabolism Pathway	17	5	0.294	0.00177963	0.0134635
									HumanCyc	PWY-7200	superpathway of pyrimidine deoxyribonucleoside salvage	17	5	0.294	0.00177963	0.0134635
									Reactome	R-HSA-156842	Eukaryotic Translation Elongation	106	14	0.133	0.00182095	0.0135507
									Reactome	R-HSA-3000171	Non-integrin membrane-ECM interactions	42	8	0.19	0.00181863	0.0135507
									EHMN	N-Glycan biosynthesis	N-Glycan biosynthesis	42	8	0.19	0.00181863	0.0135507
									BioCarta	biopeptidespathway	bioactive peptide induced signaling pathway	33	7	0.212	0.00181896	0.0135507
									PID	mapktrkpathway	Trk receptor signaling mediated by the MAPK pathway	33	7	0.212	0.00181896	0.0135507
									INOH	None	JAK STAT pathway and regulation	310	30	0.097	0.0018358	0.0135751
									KEGG	path:hsa04520	Adherens junction - Homo sapiens (human)	72	11	0.153	0.00183607	0.0135751
									Reactome	R-HSA-5688426	Deubiquitination	296	29	0.098	0.0018939	0.0139576
									Reactome	R-HSA-2555396	Mitotic Metaphase and Anaphase	141	17	0.121	0.00192303	0.0140459
									Reactome	R-HSA-2408522	Selenoamino acid metabolism	130	16	0.124	0.00192427	0.0140459
									Reactome	R-HSA-2467813	Separation of Sister Chromatids	129	16	0.124	0.00192427	0.0140459
									Reactome	R-HSA-168256	Immune System	1840	128	0.07	0.00196011	0.0141999
									INOH	None	Alanine Aspartate Asparagine metabolism	25	6	0.24	0.00197014	0.0141999
									BioCarta	mtorpathway	mtor signaling pathway	25	6	0.24	0.00197014	0.0141999
									HumanCyc	PWY66-399	gluconeogenesis	26	6	0.24	0.00197014	0.0141999
									Wikipathways	WP615	Senescence and Autophagy in Cancer	106	14	0.132	0.00199455	0.0143307
									Wikipathways	WP623	Oxidative phosphorylation	61	9	0.148	0.000612762	0.0146576
									Reactome	R-HSA-1236975	Antigen processing-Cross presentation	49	8	0.163	0.000612305	0.0146576
									KEGG	path:hsa04144	Endocytosis - Homo sapiens (human)	244	25	0.102	0.00207313	0.0147004
									KEGG	path:hsa04151	PI3K-Akt signaling pathway - Homo sapiens (human)	354	33	0.093	0.00207807	0.0147004
									PID	p53downstreampathway	Direct p53 effectors	143	17	0.12	0.00207574	0.0147004
									KEGG	path:hsa05165	Human papillomavirus infection - Homo sapiens (human)	339	32	0.094	0.00206884	0.0147004
									Reactome	R-HSA-109581	Apoptosis	118	15	0.127	0.00206115	0.0147004
									Reactome	R-HSA-196780	Biotin transport and metabolism	11	4	0.364	0.000639749	0.0150641
									Reactome	R-HSA-499943	Interconversion of nucleotide di- and triphosphates	34	7	0.206	0.00218346	0.0153042
									Wikipathways	WP474	Endochondral Ossification	63	10	0.159	0.0021824	0.0153042
									Reactome	R-HSA-168254	Influenza Infection	63	10	0.159	0.0021824	0.0153042
									Reactome	R-HSA-351906	Apoptotic cleavage of cell adhesion proteins	11	4	0.364	0.00220975	0.0153477
									Reactome	R-HSA-203615	eNOS activation	11	4	0.364	0.00220975	0.0153477
									Reactome	R-HSA-8851805	MET activates RAS signaling	11	4	0.364	0.00220975	0.0153477
									Reactome	R-HSA-6807070	PTEN Regulation	96	13	0.135	0.00227338	0.0157419
									Reactome	R-HSA-2682334	EPH-Ephrin signaling	74	11	0.149	0.00229853	0.0158681
									KEGG	path:hsa04012	ErbB signaling pathway - Homo sapiens (human)	85	12	0.141	0.00231968	0.0159661
									PID	integrin5_pathway	Beta5 beta6 beta7 and beta8 integrin cell surface interactions	18	5	0.278	0.00235354	0.0161024
									BioCarta	plk3pathway	regulation of cell cycle progression by plk3	18	5	0.278	0.00235354	0.0161024
									Reactome	R-HSA-5689880	Ub-specific processing proteases	220	23	0.105	0.00237276	0.0161856
									PID	alk1pathway	ALK1 signaling events	26	6	0.231	0.00244355	0.016521
									PID	toll_endogenous_pathway	Endogenous TLR signaling	26	6	0.231	0.00244355	0.016521
									BioCarta	pyk2pathway	links between pyk2 and map kinases	26	6	0.231	0.00244355	0.016521
									Wikipathways	WP585	Interferon type I signaling pathways	54	9	0.167	0.00254262	0.0171402
									KEGG	path:hsa00620	Pyruvate metabolism - Homo sapiens (human)	39	7	0.179	0.000744092	0.0172515
									PID	p38alphabetadownstreampathway	Signaling mediated by p38-alpha and p38-beta	35	7	0.2	0.00260185	0.0174881
									Reactome	R-HSA-5357801	Programmed Cell Death	121	15	0.124	0.00264229	0.017708
									Reactome	R-HSA-1430728	Metabolism	1972	135	0.069	0.00276021	0.0184443
									KEGG	path:hsa05131	Shigellosis - Homo sapiens (human)	65	10	0.154	0.0027692	0.0184506
									Reactome	R-HSA-5683057	MAPK family signaling cascades	237	24	0.102	0.00278077	0.018474
									INOH	None	B cell receptor signaling	134	16	0.119	0.00284659	0.0186708
									Wikipathways	WP710	DNA Damage Response (only ATM dependent)	110	14	0.127	0.00283177	0.0186708
									PID	cxcr4_pathway	CXCR4-mediated signaling events	87	12	0.138	0.00282929	0.0186708
									Reactome	R-HSA-187037	Signaling by NTRK1 (TRKA)	76	11	0.145	0.00285112	0.0186708
									Wikipathways	WP2037	Prolactin Signaling Pathway	76	11	0.145	0.00285112	0.0186708
									INOH	None	PDGF	45	8	0.178	0.00287164	0.0186983
									PID	pi3kcipathway	Class I PI3K signaling events	45	8	0.178	0.00287164	0.0186983
									EHMN	Glycolysis and Gluconeogenesis	Glycolysis and Gluconeogenesis	67	9	0.136	0.00109829	0.0190722
									Reactome	R-HSA-71291	Metabolism of amino acids and derivatives	342	26	0.077	0.000984772	0.0190722
									INOH	None	Citrate cycle	32	6	0.188	0.00140234	0.0190722
									Wikipathways	WP4341	Non-genomic actions of 1,25 dihydroxyvitamin D3	68	9	0.132	0.00136374	0.0190722
									KEGG	path:hsa00380	Tryptophan metabolism - Homo sapiens (human)	40	7	0.175	0.000871663	0.0190722
									KEGG	path:hsa05332	Graft-versus-host disease - Homo sapiens (human)	41	7	0.171	0.00101587	0.0190722
									KEGG	path:hsa04940	Type I diabetes mellitus - Homo sapiens (human)	43	7	0.163	0.00136015	0.0190722
									Wikipathways	WP2507	Nanomaterial induced apoptosis	20	5	0.25	0.000898878	0.0190722
									SMPDB	SMP00212	Pyruvate Dehydrogenase Complex Deficiency	22	5	0.227	0.0014301	0.0190722
									SMPDB	SMP00558	Primary hyperoxaluria II, PH2	22	5	0.227	0.0014301	0.0190722
									SMPDB	SMP00559	Pyruvate kinase deficiency	22	5	0.227	0.0014301	0.0190722
									SMPDB	SMP00196	Leigh Syndrome	22	5	0.227	0.0014301	0.0190722
									SMPDB	SMP00334	Pyruvate Decarboxylase E1 Component Deficiency (PDHE1 Deficiency)	22	5	0.227	0.0014301	0.0190722
									PID	nfkappabalternativepathway	Alternative NF-kappaB pathway	6	3	0.5	0.00112567	0.0190722
									Reactome	R-HSA-433692	Proton-coupled monocarboxylate transport	6	3	0.5	0.00112567	0.0190722
									Reactome	R-HSA-70268	Pyruvate metabolism	30	6	0.2	0.000982535	0.0190722
									EHMN	TCA cycle	TCA cycle	30	6	0.2	0.000982535	0.0190722
									Reactome	R-HSA-1655829	Regulation of cholesterol biosynthesis by SREBP (SREBF)	31	6	0.194	0.00117819	0.0190722
									SMPDB	SMP02295	The oncogenic action of Fumarate	31	6	0.194	0.00117819	0.0190722
									SMPDB	SMP02292	The oncogenic action of Succinate	31	6	0.194	0.00117819	0.0190722
									KEGG	path:hsa00640	Propanoate metabolism - Homo sapiens (human)	32	6	0.188	0.00140234	0.0190722
									Wikipathways	WP2706	Activation of gene expression by SREBF (SREBP)	20	5	0.25	0.000898878	0.0190722
									HumanCyc	PWY-5328	superpathway of methionine degradation	20	5	0.25	0.000898878	0.0190722
									SMPDB	SMP00095	Alendronate Action Pathway	22	5	0.227	0.0014301	0.0190722
									SMPDB	SMP00112	Risedronate Action Pathway	22	5	0.227	0.0014301	0.0190722
									SMPDB	SMP00117	Pamidronate Action Pathway	22	5	0.227	0.0014301	0.0190722
									SMPDB	SMP00107	Zoledronate Action Pathway	22	5	0.227	0.0014301	0.0190722
									SMPDB	SMP00079	Ibandronate Action Pathway	22	5	0.227	0.0014301	0.0190722
									SMPDB	SMP00060	Pyruvate Metabolism	22	5	0.227	0.0014301	0.0190722
									SMPDB	SMP00082	Simvastatin Action Pathway	22	5	0.227	0.0014301	0.0190722
									SMPDB	SMP00509	Hyper-IgD syndrome	22	5	0.227	0.0014301	0.0190722
									SMPDB	SMP00508	Cholesteryl ester storage disease	22	5	0.227	0.0014301	0.0190722
									SMPDB	SMP00319	Lysosomal Acid Lipase Deficiency (Wolman Disease)	22	5	0.227	0.0014301	0.0190722
									SMPDB	SMP00510	Mevalonic aciduria	22	5	0.227	0.0014301	0.0190722
									SMPDB	SMP00511	Wolman disease	22	5	0.227	0.0014301	0.0190722
									SMPDB	SMP00389	Smith-Lemli-Opitz Syndrome (SLOS)	22	5	0.227	0.0014301	0.0190722
									SMPDB	SMP00388	Chondrodysplasia Punctata II, X Linked Dominant (CDPX2)	22	5	0.227	0.0014301	0.0190722
									SMPDB	SMP00387	CHILD Syndrome	22	5	0.227	0.0014301	0.0190722
									SMPDB	SMP00386	Desmosterolosis	22	5	0.227	0.0014301	0.0190722
									SMPDB	SMP00209	Hypercholesterolemia	22	5	0.227	0.0014301	0.0190722
									SMPDB	SMP00023	Steroid Biosynthesis	22	5	0.227	0.0014301	0.0190722
									SMPDB	SMP00089	Pravastatin Action Pathway	22	5	0.227	0.0014301	0.0190722
									SMPDB	SMP00131	Atorvastatin Action Pathway	22	5	0.227	0.0014301	0.0190722
									SMPDB	SMP00092	Rosuvastatin Action Pathway	22	5	0.227	0.0014301	0.0190722
									SMPDB	SMP00099	Lovastatin Action Pathway	22	5	0.227	0.0014301	0.0190722
									SMPDB	SMP00111	Cerivastatin Action Pathway	22	5	0.227	0.0014301	0.0190722
									SMPDB	SMP00119	Fluvastatin Action Pathway	22	5	0.227	0.0014301	0.0190722
									Reactome	R-HSA-71064	Lysine catabolism	12	4	0.333	0.000929759	0.0190722
									Wikipathways	WP2035	Follicle Stimulating Hormone (FSH) signaling pathway	27	6	0.222	0.00299759	0.0194631
									Reactome	R-HSA-192905	vRNP Assembly	2	2	1	0.00303273	0.0196356
									Reactome	R-HSA-881907	Gastrin-CREB signalling pathway via PKC and MAPK	19	5	0.263	0.003051	0.0196983
									PID	ecadherin_nascentaj_pathway	E-cadherin signaling in the nascent adherens junction	36	7	0.194	0.00307918	0.0197688
									NetPath	Pathway_CRH	CRH	36	7	0.194	0.00307918	0.0197688
									EHMN	Glycolysis and Gluconeogenesis	Glycolysis and Gluconeogenesis	67	10	0.152	0.0031065	0.0198331
									Reactome	R-HSA-1500931	Cell-Cell communication	124	15	0.122	0.00310028	0.0198331
									Reactome	R-HSA-2168880	Scavenging of heme from plasma	12	4	0.333	0.00317121	0.0201341
									Reactome	R-HSA-168253	Host Interactions with Influenza Factors	12	4	0.333	0.00317121	0.0201341
									KEGG	path:hsa05170	Human immunodeficiency virus 1 infection - Homo sapiens (human)	212	22	0.104	0.00319697	0.0202416
									Wikipathways	WP3646	Hepatitis C and Hepatocellular Carcinoma	56	9	0.161	0.00328445	0.0207382
									PID	insulin_pathway	Insulin Pathway	46	8	0.174	0.00331193	0.0207971
									PID	ps1pathway	Presenilin action in Notch and Wnt signaling	46	8	0.174	0.00331193	0.0207971
									Reactome	R-HSA-5617833	Cilium Assembly	187	20	0.107	0.00341514	0.0213393
									Reactome	R-HSA-166520	Signaling by NTRKs	89	12	0.135	0.00342621	0.0213393
									Wikipathways	WP2446	Retinoblastoma Gene in Cancer	89	12	0.135	0.00342621	0.0213393
									KEGG	path:hsa04720	Long-term potentiation - Homo sapiens (human)	67	10	0.149	0.00347572	0.0214727
									KEGG	path:hsa04664	Fc epsilon RI signaling pathway - Homo sapiens (human)	68	10	0.149	0.00347572	0.0214727
									Reactome	R-HSA-216083	Integrin cell surface interactions	67	10	0.149	0.00347572	0.0214727
									Reactome	R-HSA-5663213	RHO GTPases Activate WASPs and WAVEs	37	7	0.189	0.00362063	0.0223077
									BioCarta	her2pathway	role of erbb2 in signal transduction and oncology	28	6	0.214	0.00364031	0.0223689
									Reactome	R-HSA-6781823	Formation of TC-NER Pre-Incision Complex	57	9	0.158	0.00371418	0.0227618
									KEGG	path:hsa04666	Fc gamma R-mediated phagocytosis - Homo sapiens (human)	91	12	0.133	0.00376064	0.0229239
									Reactome	R-HSA-70326	Glucose metabolism	91	12	0.133	0.00376064	0.0229239
									Wikipathways	WP1539	Angiogenesis	20	5	0.25	0.00388604	0.0233162
									Wikipathways	WP516	Hypertrophy Model	20	5	0.25	0.00388604	0.0233162
									Reactome	R-HSA-3000170	Syndecan interactions	20	5	0.25	0.00388604	0.0233162
									Reactome	R-HSA-5684996	MAPK1/MAPK3 signaling	203	21	0.104	0.00383735	0.0233162
									PID	smad2_3pathway	Regulation of cytoplasmic and nuclear SMAD2/3 signaling	20	5	0.25	0.00388604	0.0233162
									Wikipathways	WP1858	Mitotic G1-G1-S phases	20	5	0.25	0.00388604	0.0233162
									Reactome	R-HSA-8869496	TFAP2A acts as a transcriptional repressor during retinoic acid induced cell differentiation	7	3	0.429	0.00191215	0.0248415
									Wikipathways	WP1836	Interferon gamma signaling	7	3	0.429	0.00191215	0.0248415
									Reactome	R-HSA-180689	APOBEC3G mediated resistance to HIV-1 infection	7	3	0.429	0.00191215	0.0248415
									KEGG	path:hsa05213	Endometrial cancer - Homo sapiens (human)	58	9	0.155	0.00418675	0.0250549
									INOH	None	Pyruvate metabolism	34	6	0.176	0.00194661	0.0250729
									KEGG	path:hsa04922	Glucagon signaling pathway - Homo sapiens (human)	103	13	0.126	0.00424073	0.0251807
									PID	cxcr3pathway	CXCR3-mediated signaling events	38	7	0.184	0.00423151	0.0251807
									Reactome	R-HSA-111465	Apoptotic cleavage of cellular proteins	38	7	0.184	0.00423151	0.0251807
									INOH	None	Galactose metabolism	13	4	0.308	0.00438285	0.025561
									KEGG	path:hsa00520	Amino sugar and nucleotide sugar metabolism - Homo sapiens (human)	48	8	0.167	0.00434812	0.025561
									Reactome	R-HSA-187687	Signalling to ERKs	29	6	0.207	0.00437991	0.025561
									SMPDB	SMP00043	Galactose Metabolism	13	4	0.308	0.00438285	0.025561
									SMPDB	SMP00182	Galactosemia	13	4	0.308	0.00438285	0.025561
									Reactome	R-HSA-5637810	Constitutive Signaling by EGFRvIII	13	4	0.308	0.00438285	0.025561
									Reactome	R-HSA-5637812	Signaling by EGFRvIII in Cancer	13	4	0.308	0.00438285	0.025561
									KEGG	path:hsa05162	Measles - Homo sapiens (human)	132	13	0.099	0.00204556	0.0261242
									Wikipathways	WP673	ErbB Signaling Pathway	92	12	0.13	0.00450822	0.0262255
									KEGG	path:hsa04919	Thyroid hormone signaling pathway - Homo sapiens (human)	116	14	0.121	0.0046103	0.0267514
									KEGG	path:hsa04370	VEGF signaling pathway - Homo sapiens (human)	59	9	0.153	0.00470496	0.0272318
									KEGG	path:hsa04662	B cell receptor signaling pathway - Homo sapiens (human)	71	10	0.143	0.00479594	0.0276188
									PID	ap1_pathway	AP-1 transcription factor network	70	10	0.143	0.00479594	0.0276188
									Reactome	R-HSA-5620916	VxPx cargo-targeting to cilium	21	5	0.238	0.00487262	0.0278505
									Reactome	R-HSA-389513	CTLA4 inhibitory signaling	21	5	0.238	0.00487262	0.0278505
									Wikipathways	WP4331	Neovascularisation processes	21	5	0.238	0.00487262	0.0278505
									Wikipathways	WP3932	Focal Adhesion-PI3K-Akt-mTOR-signaling pathway	302	28	0.093	0.00489494	0.0279085
									PharmGKB	PA154444041	Platelet Aggregation Inhibitor Pathway, Pharmacodynamics	49	8	0.163	0.00495158	0.0279532
									Reactome	R-HSA-6811440	Retrograde transport at the Trans-Golgi-Network	49	8	0.163	0.00495158	0.0279532
									Reactome	R-HSA-390471	Association of TriC/CCT with target proteins during biosynthesis	39	7	0.179	0.00491723	0.0279532
									Wikipathways	WP134	Pentose Phosphate Metabolism	7	3	0.429	0.00493453	0.0279532
									NetPath	Pathway_EGFR1	EGFR1	457	31	0.068	0.00229066	0.0290086
									Reactome	R-HSA-1168372	Downstream signaling events of B Cell Receptor (BCR)	30	6	0.2	0.00522465	0.0290653
									Wikipathways	WP3844	PI3K-AKT-mTOR signaling pathway and therapeutic opportunities	30	6	0.2	0.00522465	0.0290653
									Wikipathways	WP2870	Extracellular vesicle-mediated signaling in recipient cells	30	6	0.2	0.00522465	0.0290653
									BioCarta	fmlppathway	fmlp induced chemokine gene expression in hmc-1 cells	30	6	0.2	0.00522465	0.0290653
									BioCarta	mcalpainpathway	mcalpain and friends in cell motility	30	6	0.2	0.00522465	0.0290653
									Reactome	R-HSA-180786	Extension of Telomeres	30	6	0.2	0.00522465	0.0290653
									KEGG	path:hsa05214	Glioma - Homo sapiens (human)	71	10	0.141	0.00531412	0.0294914
									Reactome	R-HSA-72737	Cap-dependent Translation Initiation	133	15	0.115	0.00563108	0.0309507
									Reactome	R-HSA-72613	Eukaryotic Translation Initiation	133	15	0.115	0.00563108	0.0309507
									Wikipathways	WP107	Translation Factors	50	8	0.16	0.0056171	0.0309507
									Wikipathways	WP3980	Protein alkylation leading to liver fibrosis	50	8	0.16	0.0056171	0.0309507
									HumanCyc	PWY-7211	superpathway of pyrimidine deoxyribonucleotides <i>de novo</i> biosynthesis	22	5	0.227	0.00602455	0.0309602
									Wikipathways	WP2380	Brain-Derived Neurotrophic Factor (BDNF) signaling pathway	144	16	0.111	0.0057953	0.0309602
									Wikipathways	WP1993	Angiogenesis overview	61	9	0.148	0.00588987	0.0309602
									Wikipathways	WP127	IL-5 Signaling Pathway	40	7	0.175	0.00568327	0.0309602
									Reactome	R-HSA-445144	Signal transduction by L1	22	5	0.227	0.00602455	0.0309602
									Reactome	R-HSA-8849471	PTK6 Regulates RHO GTPases, RAS GTPase and MAP kinases	14	4	0.286	0.00587157	0.0309602
									SMPDB	SMP00192	Hypoacetylaspartia	14	4	0.286	0.00587157	0.0309602
									SMPDB	SMP00067	Aspartate Metabolism	14	4	0.286	0.00587157	0.0309602
									SMPDB	SMP00175	Canavan Disease	14	4	0.286	0.00587157	0.0309602
									PID	il5_pathway	IL5-mediated signaling events	14	4	0.286	0.00587157	0.0309602
									Reactome	R-HSA-162658	Golgi Cisternae Pericentriolar Stack Reorganization	14	4	0.286	0.00587157	0.0309602
									BioCarta	cdk5pathway	phosphorylation of mek1 by cdk5/p35 down regulates the map kinase pathway	14	4	0.286	0.00587157	0.0309602
									Reactome	R-HSA-5673001	RAF/MAP kinase cascade	197	20	0.102	0.0057931	0.0309602
									KEGG	path:hsa05146	Amoebiasis - Homo sapiens (human)	96	12	0.126	0.0058478	0.0309602
									KEGG	path:hsa04115	p53 signaling pathway - Homo sapiens (human)	72	10	0.139	0.0058751	0.0309602
									Wikipathways	WP2512	Integrated Lung Cancer Pathway	40	7	0.175	0.00568327	0.0309602
									Reactome	R-HSA-5675221	Negative regulation of MAPK pathway	40	7	0.175	0.00568327	0.0309602
									Reactome	R-HSA-140837	Intrinsic Pathway of Fibrin Clot Formation	22	5	0.227	0.00602455	0.0309602
									SMPDB	SMP00128	Gluconeogenesis	22	5	0.227	0.00602455	0.0309602
									SMPDB	SMP00581	Glycogenosis, Type IA. Von gierke disease	22	5	0.227	0.00602455	0.0309602
									SMPDB	SMP00574	Glycogenosis, Type IC	22	5	0.227	0.00602455	0.0309602
									SMPDB	SMP00374	Glycogen Storage Disease Type 1A (GSD1A) or Von Gierke Disease	22	5	0.227	0.00602455	0.0309602
									SMPDB	SMP00563	Triosephosphate isomerase	22	5	0.227	0.00602455	0.0309602
									SMPDB	SMP00562	Fructose-1,6-diphosphatase deficiency	22	5	0.227	0.00602455	0.0309602
									SMPDB	SMP00560	Phosphoenolpyruvate carboxykinase deficiency 1 (PEPCK1)	22	5	0.227	0.00602455	0.0309602
									SMPDB	SMP00573	Glycogenosis, Type IB	22	5	0.227	0.00602455	0.0309602
									PID	s1p_s1p4_pathway	S1P4 pathway	14	4	0.286	0.00587157	0.0309602
									PharmGKB	PA2038	Ifosfamide Pathway, Pharmacodynamics	14	4	0.286	0.00587157	0.0309602
									Reactome	R-HSA-156581	Methylation	15	4	0.286	0.00587157	0.0309602
									BioCarta	ecmpathway	erk and pi-3 kinase are necessary for collagen binding in corneal epithelia	31	6	0.194	0.00618281	0.0316317
									Wikipathways	WP2112	IL17 signaling pathway	31	6	0.194	0.00618281	0.0316317
									KEGG	path:hsa05203	Viral carcinogenesis - Homo sapiens (human)	201	17	0.085	0.00263014	0.0316921
									EHMN	Saturated fatty acids beta-oxidation	Saturated fatty acids beta-oxidation	25	5	0.2	0.00261629	0.0316921
									Reactome	R-HSA-162909	Host Interactions of HIV factors	89	10	0.112	0.00264977	0.0316921
									KEGG	path:hsa00280	Valine, leucine and isoleucine degradation - Homo sapiens (human)	48	7	0.146	0.00262195	0.0316921
									HumanCyc	PWY66-5	superpathway of cholesterol biosynthesis	25	5	0.2	0.00261629	0.0316921
									Reactome	R-HSA-191273	Cholesterol biosynthesis	25	5	0.2	0.00261629	0.0316921
									Reactome	R-HSA-182971	EGFR downregulation	25	5	0.2	0.00261629	0.0316921
									Reactome	R-HSA-5696399	Global Genome Nucleotide Excision Repair (GG-NER)	84	11	0.131	0.00621732	0.0317374
									KEGG	path:hsa04625	C-type lectin receptor signaling pathway - Homo sapiens (human)	104	11	0.106	0.00268257	0.0318318
									KEGG	path:hsa03013	RNA transport - Homo sapiens (human)	171	18	0.105	0.00626725	0.0319212
									NetPath	Pathway_IL3	IL3	51	8	0.157	0.00634864	0.0322641
									Wikipathways	WP2359	Parkin-Ubiquitin Proteasomal System pathway	73	10	0.137	0.00648118	0.0327922
									Wikipathways	WP2572	Primary Focal Segmental Glomerulosclerosis FSGS	73	10	0.137	0.00648118	0.0327922
									KEGG	path:hsa04213	Longevity regulating pathway - multiple species - Homo sapiens (human)	62	9	0.145	0.00656246	0.0330575
									PID	fak_pathway	Signaling events mediated by focal adhesion kinase	62	9	0.145	0.00656246	0.0330575
									INOH	None	Steroids metabolism	16	4	0.25	0.00301374	0.0349362
									Reactome	R-HSA-2173791	TGF-beta receptor signaling in EMT (epithelial to mesenchymal transition)	16	4	0.25	0.00301374	0.0349362
									Wikipathways	WP3404	Oxidative Stress Induced Senescence	8	3	0.375	0.0029699	0.0349362
									SMPDB	SMP02298	Glutaminolysis and Cancer	37	6	0.162	0.00304432	0.0350213
									Reactome	R-HSA-6811442	Intra-Golgi and retrograde Golgi-to-ER traffic	186	19	0.102	0.0069681	0.0350239
									Wikipathways	WP2328	Allograft Rejection	91	10	0.11	0.00312245	0.0353799
									Wikipathways	WP1772	Apoptosis Modulation and Signaling	91	10	0.11	0.00312245	0.0353799
									INOH	None	Citrate cycle	32	6	0.188	0.00726266	0.0354076
									SMPDB	SMP00046	Pyrimidine Metabolism	23	5	0.217	0.00735528	0.0354076
									SMPDB	SMP00219	UMP Synthase Deiciency (Orotic Aciduria)	23	5	0.217	0.00735528	0.0354076
									SMPDB	SMP00202	MNGIE (Mitochondrial Neurogastrointestinal Encephalopathy)	23	5	0.217	0.00735528	0.0354076
									SMPDB	SMP00172	Beta Ureidopropionase Deficiency	23	5	0.217	0.00735528	0.0354076
									SMPDB	SMP00178	Dihydropyrimidinase Deficiency	23	5	0.217	0.00735528	0.0354076
									KEGG	path:hsa04668	TNF signaling pathway - Homo sapiens (human)	110	13	0.118	0.00739737	0.0354076
									PID	lysophospholipid_pathway	LPA receptor mediated events	64	9	0.143	0.00729247	0.0354076
									Wikipathways	WP4155	Endometrial cancer	63	9	0.143	0.00729247	0.0354076
									BioCarta	bcrpathway	bcr signaling pathway	32	6	0.188	0.00726266	0.0354076
									Wikipathways	WP4357	NRF2-ARE regulation	23	5	0.217	0.00735528	0.0354076
									BioCarta	ptenpathway	pten dependent cell cycle arrest and apoptosis	15	4	0.267	0.00766237	0.0354076
									Reactome	R-HSA-8941332	RUNX2 regulates genes involved in cell migration	8	3	0.375	0.00757393	0.0354076
									BioCarta	wnvpathway	west nile virus	8	3	0.375	0.00757393	0.0354076
									Reactome	R-HSA-5607761	Dectin-1 mediated noncanonical NF-kB signaling	8	3	0.375	0.00757393	0.0354076
									Reactome	R-HSA-5676590	NIK-->noncanonical NF-kB signaling	8	3	0.375	0.00757393	0.0354076
									Wikipathways	WP4239	Epithelial to mesenchymal transition in colorectal cancer	160	17	0.106	0.00708799	0.0354076
									NetPath	Pathway_IL6	IL6	74	10	0.135	0.00713472	0.0354076
									SMPDB	SMP00358	Fc Epsilon Receptor I Signaling in Mast Cells	42	7	0.167	0.00747847	0.0354076
									Wikipathways	WP4290	Metabolic reprogramming in colon cancer	42	7	0.167	0.00747847	0.0354076
									BioCarta	intrinsicpathway	intrinsic prothrombin activation pathway	23	5	0.217	0.00735528	0.0354076
									Reactome	R-HSA-5620922	BBSome-mediated cargo-targeting to cilium	23	5	0.217	0.00735528	0.0354076
									Reactome	R-HSA-1643713	Signaling by EGFR in Cancer	15	4	0.267	0.00766237	0.0354076
									SMPDB	SMP00040	Glycolysis	15	4	0.267	0.00766237	0.0354076
									SMPDB	SMP00531	Glycogenosis, Type VII. Tarui disease	15	4	0.267	0.00766237	0.0354076
									SMPDB	SMP00572	Fanconi-bickel syndrome	15	4	0.267	0.00766237	0.0354076
									SMPDB	SMP00044	Histidine Metabolism	15	4	0.267	0.00766237	0.0354076
									SMPDB	SMP00191	Histidinemia	15	4	0.267	0.00766237	0.0354076
									Reactome	R-HSA-1236382	Constitutive Signaling by Ligand-Responsive EGFR Cancer Variants	15	4	0.267	0.00766237	0.0354076
									Reactome	R-HSA-5637815	Signaling by Ligand-Responsive EGFR Variants in Cancer	15	4	0.267	0.00766237	0.0354076
									Wikipathways	WP3	Phytochemical activity on NRF2 transcriptional activation	15	4	0.267	0.00766237	0.0354076
									Reactome	R-HSA-71336	Pentose phosphate pathway (hexose monophosphate shunt)	15	4	0.267	0.00766237	0.0354076
									SMPDB	SMP00312	Excitatory Neural Signalling Through 5-HTR 6 and Serotonin	8	3	0.375	0.00757393	0.0354076
									SMPDB	SMP00311	Excitatory Neural Signalling Through 5-HTR 7 and Serotonin	8	3	0.375	0.00757393	0.0354076
									SMPDB	SMP00335	Intracellular Signalling Through Histamine H2 Receptor and Histamine	8	3	0.375	0.00757393	0.0354076
									SMPDB	SMP00309	Excitatory Neural Signalling Through 5-HTR 4 and Serotonin	8	3	0.375	0.00757393	0.0354076
									Reactome	R-HSA-174430	Telomere C-strand synthesis initiation	8	3	0.375	0.00757393	0.0354076
									Reactome	R-HSA-68952	DNA replication initiation	8	3	0.375	0.00757393	0.0354076
									BioCarta	stat3pathway	stat3 signaling pathway	8	3	0.375	0.00757393	0.0354076
									Wikipathways	WP2456	HIF1A and PPARG regulation of glycolysis	8	3	0.375	0.00757393	0.0354076
									KEGG	path:hsa05212	Pancreatic cancer - Homo sapiens (human)	75	10	0.133	0.00783809	0.0361467
									Reactome	R-HSA-3700989	Transcriptional Regulation by TP53	374	32	0.086	0.00799955	0.0367995
									Reactome	R-HSA-446203	Asparagine N-linked glycosylation	286	26	0.091	0.00802781	0.0367995
									Reactome	R-HSA-168255	Influenza Life Cycle	53	8	0.151	0.00802572	0.0367995
									PID	endothelinpathway	Endothelins	64	9	0.141	0.00808295	0.0369783
									Wikipathways	WP3676	BDNF-TrkB Signaling	33	6	0.182	0.00847237	0.0384528
									BioCarta	integrinpathway	integrin signaling pathway	33	6	0.182	0.00847237	0.0384528
									Wikipathways	WP722	Serotonin HTR1 Group and FOS Pathway	33	6	0.182	0.00847237	0.0384528
									KEGG	path:hsa00051	Fructose and mannose metabolism - Homo sapiens (human)	33	6	0.182	0.00847237	0.0384528
									Reactome	R-HSA-199991	Membrane Trafficking	582	46	0.079	0.00852425	0.0386118
									KEGG	path:hsa04142	Lysosome - Homo sapiens (human)	123	12	0.098	0.00344967	0.038796
									Reactome	R-HSA-156902	Peptide chain elongation	101	12	0.12	0.00876274	0.0396138
									Wikipathways	WP477	Cytoplasmic Ribosomal Proteins	88	11	0.125	0.00879088	0.0396628
									INOH	None	Pentose phosphate cycle	24	5	0.208	0.00887786	0.0398201
									Wikipathways	WP1528	Physiological and Pathological Hypertrophy of the Heart	24	5	0.208	0.00887786	0.0398201
									Reactome	R-HSA-379716	Cytosolic tRNA aminoacylation	24	5	0.208	0.00887786	0.0398201
									Reactome	R-HSA-450294	MAP kinase activation	65	9	0.138	0.00893694	0.0399288
									Reactome	R-HSA-448424	Interleukin-17 signaling	65	9	0.138	0.00893694	0.0399288
									Reactome	R-HSA-186797	Signaling by PDGF	54	8	0.148	0.0089793	0.04004
									Reactome	R-HSA-8856828	Clathrin-mediated endocytosis	138	15	0.109	0.00902266	0.0401552
									KEGG	path:hsa05163	Human cytomegalovirus infection - Homo sapiens (human)	225	18	0.08	0.00364263	0.0406625
									Reactome	R-HSA-1834949	Cytosolic sensors of pathogen-associated DNA	51	7	0.137	0.00372403	0.0412656
									Reactome	R-HSA-168256	Immune System	1840	94	0.051	0.00384072	0.04164
									PharmGKB	PA154423660	Bisphosphonate Pathway, Pharmacodynamics	17	4	0.235	0.00381925	0.04164
									Reactome	R-HSA-933541	TRAF6 mediated IRF7 activation	17	4	0.235	0.00381925	0.04164
									Wikipathways	WP4263	Pancreatic adenocarcinoma pathway	89	11	0.124	0.00954744	0.0424084
									Wikipathways	WP2637	Structural Pathway of Interleukin 1 (IL-1)	44	7	0.159	0.00966153	0.0428322
									KEGG	path:hsa05200	Pathways in cancer - Homo sapiens (human)	526	42	0.08	0.00987499	0.0429478
									Wikipathways	WP2032	Human Thyroid Stimulating Hormone (TSH) signaling pathway	66	9	0.136	0.00985754	0.0429478
									KEGG	path:hsa05221	Acute myeloid leukemia - Homo sapiens (human)	66	9	0.136	0.00985754	0.0429478
									PID	integrin_a4b1_pathway	Alpha4 beta1 integrin signaling events	34	6	0.176	0.00981999	0.0429478
									KEGG	path:hsa05143	African trypanosomiasis - Homo sapiens (human)	35	6	0.176	0.00981999	0.0429478
									BioCarta	hbxpathway	calcium signaling by hbx of hepatitis b virus	16	4	0.25	0.00977805	0.0429478
									Reactome	R-HSA-399956	CRMPs in Sema3A signaling	16	4	0.25	0.00977805	0.0429478
									Reactome	R-HSA-70263	Gluconeogenesis	35	6	0.176	0.00981999	0.0429478
									BioCarta	hifpathway	hypoxia-inducible factor in the cardivascular system	16	4	0.25	0.00977805	0.0429478
									HumanCyc	PWY-7184	pyrimidine deoxyribonucleotides <i>de novo</i> biosynthesis	16	4	0.25	0.00977805	0.0429478
									Wikipathways	WP428	Wnt Signaling	114	13	0.114	0.00989943	0.0429725
									KEGG	path:hsa05320	Autoimmune thyroid disease - Homo sapiens (human)	53	7	0.135	0.00416006	0.04478
									Wikipathways	WP2324	AGE-RAGE pathway	66	8	0.121	0.00434109	0.0460705
									KEGG	path:hsa00920	Sulfur metabolism - Homo sapiens (human)	9	3	0.333	0.00432473	0.0460705
									Reactome	R-HSA-2562597	Optineurin and Myosin Phosphatase Negatively Regulate PLK1	3	2	0.667	0.00456302	0.0467788
									HumanCyc	PWY0-1313	acetate conversion to acetyl-CoA	3	2	0.667	0.00456302	0.0467788
									Reactome	R-HSA-2395516	Electron transport from NADPH to Ferredoxin	3	2	0.667	0.00456302	0.0467788
									Reactome	R-HSA-175567	Integration of viral DNA into host genomic DNA	3	2	0.667	0.00456302	0.0467788
									Reactome	R-HSA-177539	Autointegration results in viral DNA circles	3	2	0.667	0.00456302	0.0467788
									INOH	None	Arginine Proline metabolism	55	7	0.127	0.0057014	0.0513587
									Wikipathways	WP236	Adipogenesis	131	12	0.092	0.00573275	0.0513587
									Wikipathways	WP2018	RANKL-RANK (Receptor activator of NFKB (ligand)) Signaling Pathway	55	7	0.127	0.0057014	0.0513587
									Reactome	R-HSA-5620924	Intraflagellar transport	41	6	0.146	0.00515434	0.0513587
									KEGG	path:hsa00760	Nicotinate and nicotinamide metabolism - Homo sapiens (human)	30	5	0.167	0.00596552	0.0513587
									KEGG	path:hsa00100	Steroid biosynthesis - Homo sapiens (human)	19	4	0.211	0.0058422	0.0513587
									Wikipathways	WP384	Apoptosis Modulation by HSP70	19	4	0.211	0.0058422	0.0513587
									Reactome	R-HSA-164940	Nef mediated downregulation of MHC class I complex cell surface expression	10	3	0.3	0.00599809	0.0513587
									Wikipathways	WP2113	Type III interferon signaling	10	3	0.3	0.00599809	0.0513587
									Wikipathways	WP1982	Sterol Regulatory Element-Binding Proteins (SREBP) signalling	68	8	0.118	0.00521689	0.0513587
									SMPDB	SMP00139	3-Methylglutaconic Aciduria Type I	30	5	0.167	0.00596552	0.0513587
									SMPDB	SMP00032	Valine, Leucine and Isoleucine Degradation	30	5	0.167	0.00596552	0.0513587
									SMPDB	SMP00137	2-Methyl-3-Hydroxybutryl CoA Dehydrogenase Deficiency	30	5	0.167	0.00596552	0.0513587
									SMPDB	SMP00238	Isovaleric Aciduria	30	5	0.167	0.00596552	0.0513587
									SMPDB	SMP00237	3-Methylcrotonyl Coa Carboxylase Deficiency Type I	30	5	0.167	0.00596552	0.0513587
									SMPDB	SMP00236	Propionic Acidemia	30	5	0.167	0.00596552	0.0513587
									SMPDB	SMP00199	Maple Syrup Urine Disease	30	5	0.167	0.00596552	0.0513587
									SMPDB	SMP00138	3-Hydroxy-3-Methylglutaryl-CoA Lyase Deficiency	30	5	0.167	0.00596552	0.0513587
									SMPDB	SMP00523	Isobutyryl-coa dehydrogenase deficiency	30	5	0.167	0.00596552	0.0513587
									SMPDB	SMP00522	3-hydroxyisobutyric aciduria	30	5	0.167	0.00596552	0.0513587
									SMPDB	SMP00521	3-hydroxyisobutyric acid dehydrogenase deficiency	30	5	0.167	0.00596552	0.0513587
									SMPDB	SMP00524	Isovaleric acidemia	30	5	0.167	0.00596552	0.0513587
									SMPDB	SMP00384	Methylmalonate Semialdehyde Dehydrogenase Deficiency	30	5	0.167	0.00596552	0.0513587
									SMPDB	SMP00200	Methylmalonic Aciduria	30	5	0.167	0.00596552	0.0513587
									SMPDB	SMP00141	3-Methylglutaconic Aciduria Type IV	30	5	0.167	0.00596552	0.0513587
									SMPDB	SMP00140	3-Methylglutaconic Aciduria Type III	30	5	0.167	0.00596552	0.0513587
									SMPDB	SMP00173	Beta-Ketothiolase Deficiency	30	5	0.167	0.00596552	0.0513587
									HumanCyc	PWY66-398	TCA cycle	19	4	0.211	0.0058422	0.0513587
									Reactome	R-HSA-162592	Integration of provirus	10	3	0.3	0.00599809	0.0513587
									KEGG	path:hsa05166	Human T-cell leukemia virus 1 infection - Homo sapiens (human)	219	17	0.078	0.00626018	0.0533
									Reactome	R-HSA-177929	Signaling by EGFR	43	6	0.14	0.00653977	0.0553676
									Reactome	R-HSA-5628897	TP53 Regulates Metabolic Genes	86	9	0.105	0.00681338	0.0573618
									SMPDB	SMP00355	Mitochondrial Electron Transport Chain	20	4	0.2	0.00707803	0.0592588
									INOH	None	Valine Leucine Isoleucine degradation	32	5	0.156	0.00790168	0.0636783
									PharmGKB	PA165948566	Metformin Pathway, Pharmacodynamic	32	5	0.156	0.00790168	0.0636783
									PID	avb3_opn_pathway	Osteopontin-mediated events	32	5	0.156	0.00790168	0.0636783
									Reactome	R-HSA-2559585	Oncogene Induced Senescence	32	5	0.156	0.00790168	0.0636783
									Reactome	R-HSA-5419276	Mitochondrial translation termination	89	9	0.102	0.00790038	0.0636783
									Reactome	R-HSA-5389840	Mitochondrial translation elongation	89	9	0.102	0.00790038	0.0636783
									Reactome	R-HSA-5368286	Mitochondrial translation initiation	89	9	0.102	0.00790038	0.0636783
									BioCarta	dnafragmentpathway	apoptotic dna-fragmentation and tissue homeostasis	11	3	0.273	0.00800747	0.0641875
									NetPath	Pathway_TSLP	TSLP	21	4	0.19	0.00847479	0.0645026
									KEGG	path:hsa04144	Endocytosis - Homo sapiens (human)	244	18	0.074	0.00834053	0.0645026
									KEGG	path:hsa00220	Arginine biosynthesis - Homo sapiens (human)	21	4	0.19	0.00847479	0.0645026
									SMPDB	SMP00550	Pyruvate dehydrogenase deficiency (E3)	21	4	0.19	0.00847479	0.0645026
									SMPDB	SMP00551	Pyruvate dehydrogenase deficiency (E2)	21	4	0.19	0.00847479	0.0645026
									SMPDB	SMP00549	2-ketoglutarate dehydrogenase complex deficiency	21	4	0.19	0.00847479	0.0645026
									SMPDB	SMP00548	Mitochondrial complex II deficiency	21	4	0.19	0.00847479	0.0645026
									SMPDB	SMP00547	Fumarase deficiency	21	4	0.19	0.00847479	0.0645026
									SMPDB	SMP00546	Congenital lactic acidosis	21	4	0.19	0.00847479	0.0645026
									SMPDB	SMP00057	Citric Acid Cycle	21	4	0.19	0.00847479	0.0645026
									KEGG	path:hsa05160	Hepatitis C - Homo sapiens (human)	155	13	0.084	0.00855855	0.0648128
									BioCarta	ahrpathway	ahr signal transduction pathway	4	2	0.5	0.00888706	0.0653307
									Wikipathways	WP4228	Vitamin B6-dependent and responsive disorders	4	2	0.5	0.00888706	0.0653307
									HumanCyc	PWY-5046	2-oxoisovalerate decarboxylation to isobutanoyl-CoA	4	2	0.5	0.00888706	0.0653307
									Reactome	R-HSA-6783984	Glycine degradation	4	2	0.5	0.00888706	0.0653307
									HumanCyc	LYSINE-DEG1-PWY	lysine degradation I (saccharopine pathway)	4	2	0.5	0.00888706	0.0653307
									HumanCyc	PROPIONMET-PWY	propionyl-CoA degradation	4	2	0.5	0.00888706	0.0653307
									Wikipathways	WP408	Oxidative Stress	33	5	0.152	0.0090167	0.065962
									PID	tnfpathway	TNF receptor signaling pathway	46	6	0.13	0.00909782	0.0662339
									Wikipathways	WP3865	RIG-I-like Receptor Signaling	60	7	0.117	0.00916748	0.0664202

## Sheet: Lung Common Up RNAseq & Metabo
External Pathway ID	Source	Lung Up Metabolic Pathways	# of Members in Set	# of Observed Members	Observed Members/Members in Set	p-value	q-value		External Pathway ID	Source	Lung-435 Up Transcriptome Pathways	# of Genes in Set	# of Observed Genes	Observed Genes/ Genes in Set	p-value	q-value
WP3604	Wikipathways	Biochemical Pathways Part I	467	17	0.039	1.64038e-07	2.96909e-05		R-HSA-8953854	Reactome	Metabolism of RNA	586	175	0.3	1.58896e-19	4.77482e-16
R-HSA-1430728	Reactome	Metabolism	1384	21	0.024	7.11185e-06	0.000427115		R-HSA-74160	Reactome	Gene expression (Transcription)	1373	331	0.243	3.65723e-19	5.49499e-16
SMP00046	SMPDB	Pyrimidine Metabolism	57	6	0.107	1.65183e-05	0.000427115		R-HSA-73857	Reactome	RNA Polymerase II Transcription	1236	300	0.244	8.97797e-18	8.99293e-15
SMP00219	SMPDB	UMP Synthase Deiciency (Orotic Aciduria)	57	6	0.107	1.65183e-05	0.000427115		R-HSA-212436	Reactome	Generic Transcription Pathway	1107	267	0.243	1.67578e-15	1.25893e-12
SMP00202	SMPDB	MNGIE (Mitochondrial Neurogastrointestinal Encephalopathy)	57	6	0.107	1.65183e-05	0.000427115		R-HSA-6790901	Reactome	rRNA modification in the nucleus and cytosol	59	33	0.569	5.20071e-13	2.60469e-10
SMP00172	SMPDB	Beta Ureidopropionase Deficiency	57	6	0.107	1.65183e-05	0.000427115		R-HSA-8868773	Reactome	rRNA processing in the nucleus and cytosol	59	33	0.569	5.20071e-13	2.60469e-10
SMP00178	SMPDB	Dihydropyrimidinase Deficiency	57	6	0.107	1.65183e-05	0.000427115		R-HSA-72312	Reactome	rRNA processing	65	33	0.516	2.02098e-11	8.67579e-09
R-HSA-15869	Reactome	Metabolism of nucleotides	152	7	0.056	0.000209742	0.0047454		R-HSA-8953897	Reactome	Cellular responses to external stimuli	414	109	0.264	5.86312e-09	2.20233e-06
R-HSA-727802	Reactome	Transport of nucleotide sugars	13	3	0.231	0.000266308	0.00535575		R-HSA-3247509	Reactome	Chromatin modifying enzymes	272	79	0.29	8.81917e-09	2.65016e-06
WP4022	Wikipathways	Pyrimidine metabolism	40	4	0.111	0.000436036	0.00789225		R-HSA-4839726	Reactome	Chromatin organization	272	79	0.29	8.81917e-09	2.65016e-06
WP4084	Wikipathways	Nucleobase biosynthesis	47	4	0.103	0.000595798	0.00922844		R-HSA-379716	Reactome	Cytosolic tRNA aminoacylation	24	16	0.667	2.30819e-08	6.30556e-06
PWY-6405	HumanCyc	Rapoport-Luebering glycolytic shunt	7	2	0.5	0.00061183	0.00922844		R-HSA-3214847	Reactome	HATs acetylate histones	142	48	0.338	4.94422e-08	1.23812e-05
WP4082	Wikipathways	Nucleotide salvage	45	4	0.093	0.00086848	0.0114447		R-HSA-72306	Reactome	tRNA processing	103	37	0.359	2.95952e-07	6.84104e-05
R-HSA-8956321	Reactome	Nucleotide salvage	45	4	0.091	0.000948454	0.0114447		R-HSA-2559583	Reactome	Cellular Senescence	189	56	0.298	5.15192e-07	0.000110582
R-HSA-8956320	Reactome	Nucleobase biosynthesis	48	4	0.091	0.000948454	0.0114447		None	INOH	Glycine Serine metabolism	41	20	0.488	6.0539e-07	0.00012128
WP4042	Wikipathways	Nucleobase catabolism	100	5	0.064	0.00104321	0.0118013		path:hsa03013	KEGG	RNA transport - Homo sapiens (human)	171	52	0.304	6.46001e-07	0.000121327
R-HSA-500753	Reactome	Pyrimidine biosynthesis	22	3	0.143	0.00117089	0.0124559		R-HSA-2262752	Reactome	Cellular responses to stress	345	88	0.256	7.51707e-07	0.000132875
R-HSA-8956319	Reactome	Nucleobase catabolism	100	5	0.062	0.00123871	0.0124559		R-HSA-162599	Reactome	Late Phase of HIV Life Cycle	143	45	0.319	8.21859e-07	0.000137205
R-HSA-71291	Reactome	Metabolism of amino acids and derivatives	285	8	0.035	0.00166952	0.0159044		R-HSA-6782315	Reactome	tRNA modification in the nucleus and cytosol	42	20	0.476	9.87499e-07	0.000148372
path:hsa00240	KEGG	Pyrimidine metabolism - Homo sapiens (human)	66	4	0.075	0.00191717	0.0165287		R-HSA-8878171	Reactome	Transcriptional regulation by RUNX1	198	57	0.291	9.71043e-07	0.000148372
O-Glycan biosynthesis	EHMN	O-Glycan biosynthesis	17	2	0.286	0.00210033	0.0165287		R-HSA-3700989	Reactome	Transcriptional Regulation by TP53	374	92	0.248	1.81119e-06	0.000259172
PWY-6620	HumanCyc	guanine and guanosine salvage	7	2	0.286	0.00210033	0.0165287		R-HSA-162587	Reactome	HIV Life Cycle	156	47	0.305	1.9644e-06	0.000268319
PWY-6481	HumanCyc	L-dopachrome biosynthesis	8	2	0.286	0.00210033	0.0165287		R-HSA-379724	Reactome	tRNA Aminoacylation	42	19	0.452	4.80845e-06	0.000628235
Tyrosine metabolism	EHMN	Tyrosine metabolism	105	5	0.053	0.00241374	0.0182036		path:hsa05202	KEGG	Transcriptional misregulation in cancer - Homo sapiens (human)	186	52	0.281	8.45716e-06	0.00105891
WP2436	Wikipathways	Dopamine metabolism	32	3	0.107	0.00274623	0.0186526		path:hsa03008	KEGG	Ribosome biogenesis in eukaryotes - Homo sapiens (human)	105	33	0.327	1.33852e-05	0.0016089
R-HSA-913709	Reactome	O-linked glycosylation of mucins	8	2	0.25	0.00278243	0.0186526		R-HSA-5578749	Reactome	Transcriptional regulation by small RNAs	107	34	0.321	1.55437e-05	0.0017965
Glycosphingolipid biosynthesis - neolactoseries	EHMN	Glycosphingolipid biosynthesis - neolactoseries	48	2	0.25	0.00278243	0.0186526		R-HSA-162906	Reactome	HIV Infection	197	53	0.272	1.97101e-05	0.00216314
WP4225	Wikipathways	Pyrimidine metabolism and related diseases	31	3	0.103	0.00304177	0.0196629		R-HSA-2559580	Reactome	Oxidative Stress Induced Senescence	126	38	0.304	2.01557e-05	0.00216314
R-HSA-74217	Reactome	Purine salvage	31	3	0.1	0.0033562	0.0209473		None	Signalink	IGF-Ncore	16	10	0.625	2.60601e-05	0.00261036
Proteoglycan biosynthesis	EHMN	Proteoglycan biosynthesis	19	2	0.222	0.00355443	0.0211853		R-HSA-9018519	Reactome	Estrogen-dependent gene expression	142	41	0.293	2.59487e-05	0.00261036
path:hsa00350	KEGG	Tyrosine metabolism - Homo sapiens (human)	78	4	0.063	0.00362842	0.0211853		p53downstreampathway	PID	Direct p53 effectors	143	41	0.289	3.73575e-05	0.00362127
path:hsa04721	KEGG	Synaptic vesicle cycle - Homo sapiens (human)	12	2	0.2	0.00441451	0.0242248		WP2004	Wikipathways	miR-targeted genes in lymphocytes - TarBase	489	108	0.221	6.18911e-05	0.00462821
PWY-7211	HumanCyc	superpathway of pyrimidine deoxyribonucleotides <i>de novo</i> biosynthesis	34	3	0.091	0.00441667	0.0242248		Pathway_TGF_beta_Receptor	NetPath	TGF_beta_Receptor	174	47	0.272	5.75412e-05	0.00462821
R-HSA-392154	Reactome	Nitric oxide stimulates guanylate cyclase	11	2	0.182	0.00536089	0.0284577		R-HSA-1632852	Reactome	Macroautophagy	57	21	0.368	6.93076e-05	0.00462821
Pyrimidine metabolism	EHMN	Pyrimidine metabolism	77	4	0.056	0.00558682	0.0284577		SMP00721	SMPDB	3-Phosphoglycerate dehydrogenase deficiency	27	13	0.481	6.92573e-05	0.00462821
R-HSA-9006934	Reactome	Signaling by Receptor Tyrosine Kinases	44	3	0.083	0.0056601	0.0284577		SMP00223	SMPDB	Non Ketotic Hyperglycinemia	27	13	0.481	6.92573e-05	0.00462821
R-HSA-73621	Reactome	Pyrimidine catabolism	39	3	0.081	0.00611669	0.0299222		SMP00004	SMPDB	Glycine and Serine Metabolism	27	13	0.481	6.92573e-05	0.00462821
WP2794	Wikipathways	Cytosolic sensors of pathogen-associated DNA	14	2	0.167	0.00639181	0.0304452		SMP00485	SMPDB	Hyperglycinemia, non-ketotic	27	13	0.481	6.92573e-05	0.00462821
WP4224	Wikipathways	Purine metabolism	42	3	0.079	0.00659481	0.0306067		SMP00244	SMPDB	Sarcosinemia	27	13	0.481	6.92573e-05	0.00462821
R-HSA-162582	Reactome	Signal Transduction	271	7	0.031	0.0072256	0.0326958		SMP00179	SMPDB	Dihydropyrimidine Dehydrogenase Deficiency (DHPD)	27	13	0.481	6.92573e-05	0.00462821
path:hsa00230	KEGG	Purine metabolism - Homo sapiens (human)	95	4	0.052	0.00745191	0.0328975		WP516	Wikipathways	Hypertrophy Model	20	11	0.55	5.32361e-05	0.00462821
WP4059	Wikipathways	Interconversion of nucleotide di- and triphosphates	51	3	0.071	0.00872766	0.034995		R-HSA-2028269	Reactome	Signaling by Hippo	20	11	0.55	5.32361e-05	0.00462821
R-HSA-499943	Reactome	Interconversion of nucleotide di- and triphosphates	52	3	0.068	0.00992944	0.034995		R-HSA-8939236	Reactome	RUNX1 regulates transcription of genes involved in differentiation of HSCs	88	28	0.326	6.32122e-05	0.00462821
R-HSA-5173105	Reactome	O-linked glycosylation	18	2	0.133	0.00997461	0.034995		SMP00484	SMPDB	Dimethylglycine Dehydrogenase Deficiency	27	13	0.481	6.92573e-05	0.00462821
WP3315	Wikipathways	O-linked glycosylation	18	2	0.133	0.00997461	0.034995		SMP00242	SMPDB	Dimethylglycine Dehydrogenase Deficiency	27	13	0.481	6.92573e-05	0.00462821
Glycosphingolipid biosynthesis - globoseries	EHMN	Glycosphingolipid biosynthesis - globoseries	23	2	0.133	0.00997461	0.034995		R-HSA-3214858	Reactome	RMTs methylate histone arginines	74	25	0.338	7.80942e-05	0.00506025
WP3377	Wikipathways	Melanin biosynthesis	23	2	0.133	0.00997461	0.034995		TRNA-CHARGING-PWY	HumanCyc	tRNA charging	38	16	0.421	7.91454e-05	0.00506025
									R-HSA-72766	Reactome	Translation	310	73	0.238	8.96406e-05	0.00553763
									R-HSA-211000	Reactome	Gene Silencing by RNA	134	38	0.286	9.06069e-05	0.00553763
									SMP00029	SMPDB	Selenoamino Acid Metabolism	12	8	0.667	9.21402e-05	0.00553763
									R-HSA-5663205	Reactome	Infectious disease	253	62	0.247	9.50109e-05	0.00559819
									path:hsa05203	KEGG	Viral carcinogenesis - Homo sapiens (human)	201	52	0.259	9.72081e-05	0.00561751
									R-HSA-167172	Reactome	Transcription of the HIV genome	77	25	0.333	0.000100063	0.00567338
									R-HSA-8939211	Reactome	ESR-mediated signaling	150	41	0.277	0.000104376	0.00580835
									R-HSA-2559582	Reactome	Senescence-Associated Secretory Phenotype (SASP)	112	33	0.297	0.000111699	0.00610285
									rb_1pathway	PID	Regulation of retinoblastoma protein	64	22	0.344	0.000154662	0.00801308
									R-HSA-73728	Reactome	RNA Polymerase I Promoter Opening	65	22	0.344	0.000154662	0.00801308
									R-HSA-912446	Reactome	Meiotic recombination	65	22	0.344	0.000154662	0.00801308
									R-HSA-71291	Reactome	Metabolism of amino acids and derivatives	342	78	0.23	0.000164777	0.00822316
									R-HSA-674695	Reactome	RNA Polymerase II Pre-transcription Events	88	27	0.314	0.000169203	0.00822316
									R-HSA-191859	Reactome	snRNP Assembly	52	19	0.365	0.000172399	0.00822316
									R-HSA-194441	Reactome	Metabolism of non-coding RNA	52	19	0.365	0.000172399	0.00822316
									path:hsa05322	KEGG	Systemic lupus erythematosus - Homo sapiens (human)	133	37	0.28	0.000171278	0.00822316
									R-HSA-73777	Reactome	RNA Polymerase I Chain Elongation	92	28	0.308	0.000189712	0.00877054
									R-HSA-427359	Reactome	SIRT1 negatively regulates rRNA expression	70	23	0.333	0.000187256	0.00877054
									WP2864	Wikipathways	Apoptosis-related network due to altered Notch3 in ovarian cancer	53	19	0.358	0.000230015	0.0104102
									path:hsa03022	KEGG	Basal transcription factors - Homo sapiens (human)	45	17	0.378	0.000235571	0.0104102
									R-HSA-8936459	Reactome	RUNX1 regulates genes involved in megakaryocyte differentiation and platelet function	94	28	0.304	0.000232875	0.0104102
									R-HSA-201722	Reactome	Formation of the beta-catenin:TCF transactivating complex	94	28	0.301	0.000284539	0.0123919
									R-HSA-4570464	Reactome	SUMOylation of RNA binding proteins	46	17	0.37	0.000320126	0.0137426
									WP3613	Wikipathways	Photodynamic therapy-induced unfolded protein response	27	12	0.444	0.000338696	0.014335
									R-HSA-2299718	Reactome	Condensation of Prophase Chromosomes	77	24	0.316	0.000346004	0.0144409
									path:hsa00450	KEGG	Selenocompound metabolism - Homo sapiens (human)	17	9	0.529	0.000383732	0.0157961
									R-HSA-3214842	Reactome	HDMs demethylate histones	51	18	0.353	0.000416034	0.0166691
									R-HSA-5625886	Reactome	Activated PKN1 stimulates transcription of AR (androgen receptor) regulated genes KLK2 and KLK3	69	22	0.324	0.000412767	0.0166691
									smad2_3nuclearpathway	PID	Regulation of nuclear SMAD2/3 signaling	78	24	0.312	0.000429712	0.0169906
									WP4286	Wikipathways	Genotoxicity pathway	64	21	0.328	0.000447391	0.0174599
									WP3953	Wikipathways	mRNA, protein, and metabolite inducation pathway by cyclosporin A	6	5	0.833	0.000471384	0.0181604
									R-HSA-2408522	Reactome	Selenoamino acid metabolism	130	35	0.271	0.000496036	0.0188682
									myc_activpathway	PID	Validated targets of C-MYC transcriptional activation	87	26	0.299	0.000524562	0.0197039
									WP615	Wikipathways	Senescence and Autophagy in Cancer	106	30	0.283	0.000568891	0.0211051
									SERSYN-PWY	HumanCyc	serine biosynthesis (phosphorylated route)	4	4	1	0.00058159	0.0213131
									R-HSA-73854	Reactome	RNA Polymerase I Promoter Clearance	112	31	0.279	0.000596017	0.0215787
									WP2002	Wikipathways	miR-targeted genes in epithelium - TarBase	333	74	0.222	0.000705773	0.0250922
									R-HSA-5334118	Reactome	DNA methylation	67	21	0.318	0.000709762	0.0250922
									R-HSA-977347	Reactome	Serine biosynthesis	9	6	0.667	0.000767384	0.0268138
									WP366	Wikipathways	TGF-beta Signaling Pathway	132	35	0.265	0.000783265	0.0270541
									WP2005	Wikipathways	miR-targeted genes in muscle cell - TarBase	400	86	0.215	0.000823089	0.0279566
									R-HSA-73864	Reactome	RNA Polymerase I Transcription	114	31	0.274	0.000828	0.0279566
									R-HSA-72203	Reactome	Processing of Capped Intron-Containing Pre-mRNA	240	56	0.233	0.000915312	0.0305613
									angiopoietinreceptor_pathway	PID	Angiopoietin receptor Tie2-mediated signaling	50	17	0.34	0.000971912	0.0319401
									R-HSA-5625740	Reactome	RHO GTPases activate PKNs	96	27	0.284	0.000977866	0.0319401
									R-HSA-1643685	Reactome	Disease	510	105	0.207	0.00100811	0.0325739
									path:hsa03040	KEGG	Spliceosome - Homo sapiens (human)	134	35	0.261	0.00104802	0.0335033
									R-HSA-5250941	Reactome	Negative epigenetic regulation of rRNA expression	111	30	0.273	0.00110477	0.0349457
									mtor_4pathway	PID	mTOR signaling pathway	65	20	0.312	0.00121137	0.0379183
									R-HSA-166208	Reactome	mTORC1-mediated signalling	24	10	0.435	0.00130746	0.0405044
									SER-GLYSYN-PWY	HumanCyc	serine and glycine biosynthesis	7	5	0.714	0.00143754	0.0436344
									WP2753	Wikipathways	ATF4 activates genes	7	5	0.714	0.00143754	0.0436344
									R-HSA-427413	Reactome	NoRC negatively regulates rRNA expression	108	29	0.271	0.00147278	0.0442572
									R-HSA-1268020	Reactome	Mitochondrial protein import	65	20	0.308	0.00149841	0.0442824
									WP2525	Wikipathways	Trans-sulfuration and one carbon metabolism	31	12	0.387	0.0015031	0.0442824
									WP497	Wikipathways	Urea cycle and metabolism of amino groups	20	9	0.45	0.00170315	0.0448945
									R-HSA-6803204	Reactome	TP53 Regulates Transcription of Genes Involved in Cytochrome C Release	20	9	0.45	0.00170315	0.0448945
									WP4211	Wikipathways	Transcriptional cascade regulating adipogenesis	13	7	0.538	0.00156182	0.0448945
									R-HSA-2408508	Reactome	Metabolism of ingested SeMet, Sec, MeSec into H2Se	10	6	0.6	0.00166604	0.0448945
									SMP00214	SMPDB	S-Adenosylhomocysteine (SAH) Hydrolase Deficiency	20	9	0.45	0.00170315	0.0448945
									SMP00033	SMPDB	Methionine Metabolism	20	9	0.45	0.00170315	0.0448945
									SMP00221	SMPDB	Methionine Adenosyltransferase Deficiency	20	9	0.45	0.00170315	0.0448945
									SMP00222	SMPDB	Glycine N-methyltransferase Deficiency	20	9	0.45	0.00170315	0.0448945
									SMP00341	SMPDB	Hypermethioninemia	20	9	0.45	0.00170315	0.0448945
									SMP00340	SMPDB	Methylenetetrahydrofolate Reductase Deficiency (MTHFRD)	20	9	0.45	0.00170315	0.0448945
									SMP00570	SMPDB	Homocystinuria-megaloblastic anemia due to defect in cobalamin metabolism, cblG complementation type	20	9	0.45	0.00170315	0.0448945
									SMP00177	SMPDB	Cystathionine Beta-Synthase Deficiency	20	9	0.45	0.00170315	0.0448945
									Pathway_EGFR1	NetPath	EGFR1	457	94	0.207	0.00183546	0.0470312
									R-HSA-68875	Reactome	Mitotic Prophase	144	36	0.252	0.00181585	0.0470312
									PA165985892	PharmGKB	Tacrolimus/Cyclosporine Pathway, Pharmacodynamics	44	15	0.341	0.00184358	0.0470312
									R-HSA-3214815	Reactome	HDACs deacetylate histones	94	26	0.277	0.00184681	0.0470312
									R-HSA-351202	Reactome	Metabolism of polyamines	40	14	0.35	0.00195056	0.0488454
									path:hsa00260	KEGG	Glycine, serine and threonine metabolism - Homo sapiens (human)	40	14	0.35	0.00195056	0.0488454
									ajdiss_2pathway	PID	Posttranslational regulation of adherens junction stability and dissassembly	53	17	0.321	0.0020102	0.0495136
									R-HSA-171306	Reactome	Packaging Of Telomere Ends	54	17	0.321	0.0020102	0.0495136
									WP1471	Wikipathways	Target Of Rapamycin (TOR) Signaling	36	13	0.361	0.00203091	0.049617
									path:hsa04136	KEGG	Autophagy - other - Homo sapiens (human)	32	12	0.375	0.0020691	0.0497411
									R-HSA-917729	Reactome	Endosomal Sorting Complex Required For Transport (ESCRT)	32	12	0.375	0.0020691	0.0497411
									R-HSA-196757	Reactome	Metabolism of folate and pterines	17	8	0.471	0.00217926	0.0515644
									R-HSA-450513	Reactome	Tristetraprolin (TTP, ZFP36) binds and destabilizes mRNA	17	8	0.471	0.00217926	0.0515644
									R-HSA-977225	Reactome	Amyloid fiber formation	82	23	0.284	0.00227574	0.0534265
									R-HSA-6807505	Reactome	RNA polymerase II transcribes snRNA genes	77	22	0.286	0.00257619	0.0595496
									R-HSA-1500620	Reactome	Meiosis	78	22	0.286	0.00257619	0.0595496
									erbb1_downstream_pathway	PID	ErbB1 downstream signaling	107	28	0.264	0.00265596	0.0609249
									WP107	Wikipathways	Translation Factors	50	16	0.32	0.0027679	0.0630117
									R-HSA-73776	Reactome	RNA Polymerase II Promoter Escape	46	15	0.326	0.00302545	0.0683569
									R-HSA-427389	Reactome	ERCC6 (CSB) and EHMT2 (G9a) positively regulate rRNA expression	79	22	0.282	0.00307217	0.0688946
									R-HSA-2408517	Reactome	SeMet incorporation into proteins	11	6	0.545	0.00318467	0.0703671
									PWY-2201	HumanCyc	folate transformations	11	6	0.545	0.00318467	0.0703671
									R-HSA-392499	Reactome	Metabolism of proteins	2008	352	0.176	0.00335819	0.0736595
									R-HSA-5250924	Reactome	B-WICH complex positively regulates rRNA expression	94	25	0.269	0.0034016	0.0740711
									R-HSA-212300	Reactome	PRC2 methylates histones and DNA	75	21	0.284	0.00348456	0.0753317
									R-HSA-73779	Reactome	RNA Polymerase II Transcription Pre-Initiation And Promoter Opening	47	15	0.319	0.00381659	0.0759527
									R-HSA-75953	Reactome	RNA Polymerase II Transcription Initiation	47	15	0.319	0.00381659	0.0759527
									R-HSA-76042	Reactome	RNA Polymerase II Transcription Initiation And Promoter Clearance	47	15	0.319	0.00381659	0.0759527
									R-HSA-167161	Reactome	HIV Transcription Initiation	47	15	0.319	0.00381659	0.0759527
									R-HSA-167162	Reactome	RNA Polymerase II HIV Promoter Escape	47	15	0.319	0.00381659	0.0759527
									R-HSA-180746	Reactome	Nuclear import of Rev protein	34	12	0.353	0.00372209	0.0759527
									R-HSA-1614603	Reactome	Cysteine formation from homocysteine	3	3	1	0.00374745	0.0759527
									HOMOCYSDEGR-PWY	HumanCyc	cysteine biosynthesis/homocysteine degradation (trans-sulfuration)	3	3	1	0.00374745	0.0759527
									PWY66-426	HumanCyc	hydrogen sulfide biosynthesis (trans-sulfuration)	3	3	1	0.00374745	0.0759527
									SMP00455	SMPDB	Homocysteine Degradation	3	3	1	0.00374745	0.0759527
									SMP00514	SMPDB	Gamma-cystathionase deficiency (CTH)	3	3	1	0.00374745	0.0759527
									SMP00515	SMPDB	Homocystinuria, cystathionine beta-synthase deficiency	3	3	1	0.00374745	0.0759527
									path:hsa04530	KEGG	Tight junction - Homo sapiens (human)	170	40	0.235	0.00393943	0.0778814
									R-HSA-212165	Reactome	Epigenetic regulation of gene expression	151	36	0.24	0.00429211	0.0842994
									WP197	Wikipathways	Cholesterol Biosynthesis Pathway	15	7	0.467	0.00439981	0.0858534
									R-HSA-6784531	Reactome	tRNA processing in the nucleus	57	17	0.298	0.00470652	0.090767
									WP2880	Wikipathways	Glucocorticoid Receptor Pathway	71	20	0.282	0.00471203	0.090767
									R-HSA-70614	Reactome	Amino acid synthesis and interconversion (transamination)	35	12	0.343	0.00487655	0.0933377
									R-HSA-450282	Reactome	MAPK targets/ Nuclear events mediated by MAP kinases	31	11	0.355	0.00515675	0.0980761
									R-HSA-69231	Reactome	Cyclin D associated events in G1	44	14	0.318	0.0052711	0.098383
									R-HSA-69236	Reactome	G1 Phase	44	14	0.318	0.0052711	0.098383
									R-HSA-5633008	Reactome	TP53 Regulates Transcription of Cell Death Genes	44	14	0.318	0.0052711	0.098383
									R-HSA-937061	Reactome	TRIF(TICAM1)-mediated TLR4 signaling	101	26	0.257	0.00535977	0.0988105
									R-HSA-166166	Reactome	MyD88-independent TLR4 cascade	101	26	0.257	0.00535977	0.0988105
									carmerpathway	BioCarta	carm1 and regulation of the estrogen receptor	12	6	0.5	0.00553712	0.101458
									path:hsa04520	KEGG	Adherens junction - Homo sapiens (human)	72	20	0.278	0.00559222	0.101846
									R-HSA-165159	Reactome	mTOR signalling	41	13	0.325	0.00578776	0.103525
									path:hsa04216	KEGG	Ferroptosis - Homo sapiens (human)	40	13	0.325	0.00578776	0.103525
									WP4313	Wikipathways	Ferroptosis	40	13	0.325	0.00578776	0.103525
									R-HSA-166016	Reactome	Toll Like Receptor 4 (TLR4) Cascade	127	31	0.244	0.00591449	0.104547
									nfat_tfpathway	PID	Calcineurin-regulated NFAT-dependent transcription in lymphocytes	49	15	0.306	0.00590532	0.104547
									R-HSA-975957	Reactome	Nonsense Mediated Decay (NMD) enhanced by the Exon Junction Complex (EJC)	118	29	0.248	0.00605956	0.104929
									R-HSA-927802	Reactome	Nonsense-Mediated Decay (NMD)	118	29	0.248	0.00605956	0.104929
									R-HSA-112382	Reactome	Formation of RNA Pol II elongation complex	65	18	0.286	0.00607578	0.104929
									R-HSA-75955	Reactome	RNA Polymerase II Transcription Elongation	65	18	0.286	0.00607578	0.104929
									R-HSA-168898	Reactome	Toll-Like Receptors Cascades	154	36	0.234	0.00670619	0.110145
									path:hsa04140	KEGG	Autophagy - animal - Homo sapiens (human)	128	31	0.242	0.00667168	0.110145
									Glycine, serine, alanine and threonine metabolism	EHMN	Glycine, serine, alanine and threonine metabolism	78	21	0.269	0.00678097	0.110145
									R-HSA-159236	Reactome	Transport of Mature mRNA derived from an Intron-Containing Transcript	73	20	0.274	0.00660296	0.110145
									WP4149	Wikipathways	White fat cell differentiation	32	11	0.344	0.00677409	0.110145
									R-HSA-352230	Reactome	Amino acid transport across the plasma membrane	32	11	0.344	0.00677409	0.110145
									PWY3DJ-11470	HumanCyc	sphingosine and sphingosine-1-phosphate metabolism	9	5	0.556	0.00656088	0.110145
									SMP00445	SMPDB	Spermidine and Spermine Biosynthesis	6	4	0.667	0.0066984	0.110145
									WP3943	Wikipathways	Robo4 and VEGF Signaling Pathways Crosstalk	6	4	0.667	0.0066984	0.110145
									PWY-6281	HumanCyc	selenocysteine biosynthesis	6	4	0.667	0.0066984	0.110145
									WP4281	Wikipathways	Cholesterol biosynthesis, regulation and transport	9	5	0.556	0.00656088	0.110145
									R-HSA-2559586	Reactome	DNA Damage/Telomere Stress Induced Senescence	28	10	0.357	0.00716146	0.1157
									R-HSA-167152	Reactome	Formation of HIV elongation complex in the absence of HIV Tat	52	15	0.3	0.00724993	0.116336
									WP405	Wikipathways	Eukaryotic Transcription Initiation	41	13	0.317	0.00729341	0.116336
									path:hsa00670	KEGG	One carbon pool by folate - Homo sapiens (human)	20	8	0.4	0.00731698	0.116336
									None	INOH	Arginine Proline metabolism	55	16	0.291	0.00780527	0.123447
									R-HSA-9006931	Reactome	Signaling by Nuclear Receptors	195	43	0.223	0.0080577	0.124811
									fra_pathway	PID	Validated transcriptional targets of AP1 family members Fra1 and Fra2	37	12	0.324	0.00803086	0.124811
									R-HSA-177243	Reactome	Interactions of Rev with host cellular proteins	37	12	0.324	0.00803086	0.124811
									Squalene and cholesterol biosynthesis	EHMN	Squalene and cholesterol biosynthesis	37	12	0.324	0.00803086	0.124811
									tnfpathway	PID	TNF receptor signaling pathway	46	14	0.304	0.00813416	0.12535
									WP3995	Wikipathways	Prion disease pathway	33	11	0.333	0.00876212	0.133656
									R-HSA-159227	Reactome	Transport of the SLBP independent Mature mRNA	33	11	0.333	0.00876212	0.133656
									R-HSA-4551638	Reactome	SUMOylation of chromatin organization proteins	70	19	0.271	0.00887709	0.134726
									R-HSA-72163	Reactome	mRNA Splicing - Major Pathway	178	40	0.225	0.00892728	0.134806
									R-HSA-425393	Reactome	Transport of inorganic cations/anions and amino acids/oligopeptides	105	26	0.248	0.00914657	0.137427
									pcafpathway	BioCarta	the information processing pathway at the ifn beta enhancer	29	10	0.345	0.00943719	0.140453
									WP236	Wikipathways	Adipogenesis	131	31	0.237	0.00944144	0.140453
									WP1993	Wikipathways	Angiogenesis overview	61	17	0.279	0.00982669	0.144579
									R-HSA-381340	Reactome	Transcriptional regulation of white adipocyte differentiation	47	14	0.298	0.00996586	0.144579
									R-HSA-198725	Reactome	Nuclear Events (kinase and transcription factor activation)	25	9	0.36	0.00997345	0.144579
