# Supplementary material for: Divergent organ-specific isogenic metastatic cell lines identified using multi-omics exhibit differential drug sensitivity
Source: PLoS One. 2020 Nov 16;15(11):e0242384. doi: 10.1371/journal.pone.0242384 (PMC7668614; doi:10.1371/journal.pone.0242384)
Supplement: S26 Spreadsheet — (XLSX) [file pone.0242384.s083.xlsx]

## Sheet: Lung Down -1.25
External Pathway ID	Source	Lung Down Metabolic Pathways	# of Members in Set	# of Observed Members	Observed Members/Members in Set	p-value	q-value	Individual Metabolites in Pathway: CAS #s																						Individual Metabolites in Pathway: KEGG IDs
WP3604	Wikipathways	Biochemical Pathways Part I	467	57	0.13	1.41383e-19	1.75598e-16	496-92-4	20246-53-1	2584-71-6	3409-57-2	56-73-5	926-61-4	541-50-4	585-84-2	51-43-4	2616-64-0	107-95-9	365-08-2	56-82-6	473-81-4	491-97-4	86-01-1	85-61-0	79-33-4	2906-39-0	4212-65-1	27025-41-8	6061-97-8	107-97-1	526-95-4	921-62-0	1032-65-1	10139-18-1	57-04-5	15978-08-2	2255-14-3	59-56-3	2831-74-5	87-73-0	56-41-7	2139-03-9	81-13-0	99043-16-0	600-18-0	19046-78-7	3672-15-9	358-71-4	142-10-9
R-HSA-71387	Reactome	Metabolism of carbohydrates	137	24	0.247	3.95611e-14	2.45674e-11	20246-53-1	17210-42-3	2616-64-0	473-81-4	59-56-3	86-01-1	85-61-0	4212-65-1	921-62-0	57-04-5	15978-08-2	2255-14-3	14075-00-4	10139-18-1	102916-66-5	585-18-2	97-67-6	3615-55-2	77-92-9	643-13-0	4151-19-3	58-86-6	58-68-4	14265-44-2	63-39-8
SMP00654	SMPDB	Warburg Effect	58	17	0.333	1.46029e-12	6.04561e-10	57-04-5	320-77-4	3615-55-2	142-10-9	585-18-2	77-92-9	56-73-5	79-33-4	4212-65-1	86-01-1	4151-19-3	58-68-4	71-52-3	97-67-6	643-13-0	921-62-0	14265-44-2	85-61-0
Pentose phosphate pathway	EHMN	Pentose phosphate pathway	37	13	0.433	1.51194e-11	3.84625e-09	57-04-5	20762-30-5	4151-19-3	3615-55-2	14075-00-4	643-13-0	102916-66-5	4212-65-1	533-67-5	58-68-4	585-18-2	526-95-4	921-62-0	14265-44-2
R-HSA-15869	Reactome	Metabolism of nucleotides	152	24	0.192	1.54841e-11	3.84625e-09	926-61-4	71-52-3	17210-42-3	107-95-9	365-08-2	20762-30-5	58-68-4	27025-41-8	1032-65-1	66-22-8	14075-00-4	56-41-7	73-24-5	86-01-1	19046-78-7	1445-07-4	3615-55-2	65-46-3	4151-19-3	491-97-4	6236-08-4	63-39-8	58-96-8	14265-44-2	890-38-0
SMP00031	SMPDB	Pentose Phosphate Pathway	29	12	0.462	3.85852e-11	5.32475e-09	57-04-5	102916-66-5	3615-55-2	142-10-9	14075-00-4	643-13-0	4151-19-3	4212-65-1	585-18-2	17210-42-3	56-73-5	921-62-0	14265-44-2
SMP00518	SMPDB	Glucose-6-phosphate dehydrogenase deficiency	29	12	0.462	3.85852e-11	5.32475e-09	57-04-5	102916-66-5	3615-55-2	142-10-9	14075-00-4	643-13-0	4151-19-3	4212-65-1	585-18-2	17210-42-3	56-73-5	921-62-0	14265-44-2
SMP00519	SMPDB	Ribose-5-phosphate isomerase deficiency	29	12	0.462	3.85852e-11	5.32475e-09	57-04-5	102916-66-5	3615-55-2	142-10-9	14075-00-4	643-13-0	4151-19-3	4212-65-1	585-18-2	17210-42-3	56-73-5	921-62-0	14265-44-2
SMP00520	SMPDB	Transaldolase deficiency	29	12	0.462	3.85852e-11	5.32475e-09	57-04-5	102916-66-5	3615-55-2	142-10-9	14075-00-4	643-13-0	4151-19-3	4212-65-1	585-18-2	17210-42-3	56-73-5	921-62-0	14265-44-2
R-HSA-8956319	Reactome	Nucleobase catabolism	100	19	0.235	6.80856e-11	8.45624e-09	20762-30-5	3615-55-2	66-22-8	14075-00-4	4151-19-3	56-41-7	926-61-4	491-97-4	27025-41-8	6236-08-4	86-01-1	890-38-0	17210-42-3	1032-65-1	58-96-8	14265-44-2	107-95-9	365-08-2	63-39-8	65-46-3
R-HSA-1430728	Reactome	Metabolism	1384	66	0.076	1.03002e-10	1.16298e-08	358-72-5	57-04-5	630-08-0	19046-78-7	4212-65-1	926-61-4	541-50-4	20246-53-1	17210-42-3	15978-08-2	2616-64-0	107-95-9	365-08-2	358-71-4	66-22-8	59-56-3	20762-30-5	85-61-0	2255-14-3	79-33-4	320-77-4	13095-48-2	58-68-4	27025-41-8	6061-97-8	107-97-1	56-73-5	15421-51-9	1032-65-1	10139-18-1	496-92-4	51-43-4	473-81-4	14075-00-4	2831-74-5	97-69-8	102916-66-5	56-41-7	73-24-5	921-62-0	600-18-0	97-67-6
WP4042	Wikipathways	Nucleobase catabolism	100	17	0.218	2.6028e-09	2.6939e-07	20762-30-5	3615-55-2	65-46-3	4151-19-3	926-61-4	491-97-4	27025-41-8	6236-08-4	86-01-1	890-38-0	17210-42-3	58-96-8	1032-65-1	14265-44-2	107-95-9	365-08-2	63-39-8	66-22-8
path:hsa00030	KEGG	Pentose phosphate pathway - Homo sapiens (human)	35	10	0.4	1.01433e-08	9.05971e-07	102916-66-5	3615-55-2	473-81-4	14075-00-4	533-67-5	4151-19-3	4212-65-1	585-18-2	17210-42-3	526-95-4	921-62-0
Glycolysis and Gluconeogenesis	EHMN	Glycolysis and Gluconeogenesis	52	12	0.308	1.02122e-08	9.05971e-07	57-04-5	59-56-3	590-54-5	86-01-1	85-61-0	79-33-4	77-92-9	58-68-4	71-52-3	3884-47-7	97-67-6	14265-44-2
SMP02292	SMPDB	The oncogenic action of Succinate	41	11	0.306	4.76267e-08	3.38972e-06	86-01-1	85-61-0	77-92-9	320-77-4	2889-31-8	58-68-4	71-52-3	97-67-6	585-84-2	14265-44-2	51-35-4
SMP00725	SMPDB	Fructose intolerance, hereditary	31	10	0.345	5.45224e-08	3.38972e-06	57-04-5	86-01-1	3672-15-9	142-10-9	643-13-0	27251-84-9	58-68-4	15978-08-2	14265-44-2	56-82-6
SMP00064	SMPDB	Fructose and Mannose Degradation	31	10	0.345	5.45224e-08	3.38972e-06	57-04-5	86-01-1	3672-15-9	142-10-9	643-13-0	27251-84-9	58-68-4	15978-08-2	14265-44-2	56-82-6
SMP00561	SMPDB	Fructosuria	31	10	0.345	5.45224e-08	3.38972e-06	57-04-5	86-01-1	3672-15-9	142-10-9	643-13-0	27251-84-9	58-68-4	15978-08-2	14265-44-2	56-82-6
None	INOH	Pentose phosphate cycle	31	10	0.345	5.45224e-08	3.38972e-06	57-04-5	4151-19-3	3615-55-2	643-13-0	102916-66-5	4212-65-1	533-67-5	585-18-2	56-73-5	921-62-0	14265-44-2
R-HSA-73621	Reactome	Pyrimidine catabolism	39	11	0.297	6.55915e-08	3.38972e-06	65-46-3	14075-00-4	56-41-7	926-61-4	6236-08-4	17210-42-3	1032-65-1	58-96-8	14265-44-2	107-95-9	66-22-8
SMP02295	SMPDB	The oncogenic action of Fumarate	42	11	0.297	6.55915e-08	3.38972e-06	86-01-1	85-61-0	77-92-9	320-77-4	2889-31-8	58-68-4	71-52-3	97-67-6	585-84-2	14265-44-2	51-35-4
SMP00128	SMPDB	Gluconeogenesis	34	10	0.333	7.9148e-08	3.38972e-06	57-04-5	59-56-3	86-01-1	142-10-9	79-33-4	643-13-0	58-68-4	71-52-3	56-73-5	14265-44-2
SMP00581	SMPDB	Glycogenosis, Type IA. Von gierke disease	34	10	0.333	7.9148e-08	3.38972e-06	57-04-5	59-56-3	86-01-1	142-10-9	79-33-4	643-13-0	58-68-4	71-52-3	56-73-5	14265-44-2
SMP00574	SMPDB	Glycogenosis, Type IC	34	10	0.333	7.9148e-08	3.38972e-06	57-04-5	59-56-3	86-01-1	142-10-9	79-33-4	643-13-0	58-68-4	71-52-3	56-73-5	14265-44-2
SMP00374	SMPDB	Glycogen Storage Disease Type 1A (GSD1A) or Von Gierke Disease	34	10	0.333	7.9148e-08	3.38972e-06	57-04-5	59-56-3	86-01-1	142-10-9	79-33-4	643-13-0	58-68-4	71-52-3	56-73-5	14265-44-2
SMP00563	SMPDB	Triosephosphate isomerase	34	10	0.333	7.9148e-08	3.38972e-06	57-04-5	59-56-3	86-01-1	142-10-9	79-33-4	643-13-0	58-68-4	71-52-3	56-73-5	14265-44-2
SMP00562	SMPDB	Fructose-1,6-diphosphatase deficiency	34	10	0.333	7.9148e-08	3.38972e-06	57-04-5	59-56-3	86-01-1	142-10-9	79-33-4	643-13-0	58-68-4	71-52-3	56-73-5	14265-44-2
SMP00560	SMPDB	Phosphoenolpyruvate carboxykinase deficiency 1 (PEPCK1)	34	10	0.333	7.9148e-08	3.38972e-06	57-04-5	59-56-3	86-01-1	142-10-9	79-33-4	643-13-0	58-68-4	71-52-3	56-73-5	14265-44-2
SMP00573	SMPDB	Glycogenosis, Type IB	34	10	0.333	7.9148e-08	3.38972e-06	57-04-5	59-56-3	86-01-1	142-10-9	79-33-4	643-13-0	58-68-4	71-52-3	56-73-5	14265-44-2
None	INOH	Citrate cycle	35	10	0.323	1.13072e-07	4.53019e-06	86-01-1	85-61-0	77-92-9	320-77-4	541-50-4	58-68-4	3884-47-7	97-67-6	585-84-2	14265-44-2
None	INOH	Glycolysis Gluconeogenesis	34	10	0.323	1.13072e-07	4.53019e-06	57-04-5	59-56-3	79-33-4	643-13-0	56-41-7	58-68-4	97-67-6	56-73-5	14265-44-2	63-39-8
R-HSA-71406	Reactome	Pyruvate metabolism and Citric Acid (TCA) cycle	44	11	0.275	1.60745e-07	6.04985e-06	86-01-1	85-61-0	77-92-9	79-33-4	320-77-4	13095-48-2	78-98-8	58-68-4	6061-97-8	97-67-6	14265-44-2
SMP02298	SMPDB	Glutaminolysis and Cancer	44	11	0.275	1.60745e-07	6.04985e-06	86-01-1	85-61-0	77-92-9	79-33-4	320-77-4	56-41-7	58-68-4	71-52-3	97-67-6	585-84-2	14265-44-2
WP134	Wikipathways	Pentose Phosphate Metabolism	9	6	0.667	2.24324e-07	8.19443e-06	3615-55-2	142-10-9	56-73-5	4151-19-3	585-18-2	643-13-0	921-62-0
SMP00212	SMPDB	Pyruvate Dehydrogenase Complex Deficiency	46	11	0.262	2.78752e-07	8.64276e-06	590-54-5	86-01-1	85-61-0	79-33-4	78-98-8	58-68-4	71-52-3	3884-47-7	97-67-6	14265-44-2	3946-09-6
SMP00558	SMPDB	Primary hyperoxaluria II, PH2	46	11	0.262	2.78752e-07	8.64276e-06	590-54-5	86-01-1	85-61-0	79-33-4	78-98-8	58-68-4	71-52-3	3884-47-7	97-67-6	14265-44-2	3946-09-6
SMP00559	SMPDB	Pyruvate kinase deficiency	46	11	0.262	2.78752e-07	8.64276e-06	590-54-5	86-01-1	85-61-0	79-33-4	78-98-8	58-68-4	71-52-3	3884-47-7	97-67-6	14265-44-2	3946-09-6
SMP00196	SMPDB	Leigh Syndrome	46	11	0.262	2.78752e-07	8.64276e-06	590-54-5	86-01-1	85-61-0	79-33-4	78-98-8	58-68-4	71-52-3	3884-47-7	97-67-6	14265-44-2	3946-09-6
SMP00060	SMPDB	Pyruvate Metabolism	46	11	0.262	2.78752e-07	8.64276e-06	590-54-5	86-01-1	85-61-0	79-33-4	78-98-8	58-68-4	71-52-3	3884-47-7	97-67-6	14265-44-2	3946-09-6
SMP00334	SMPDB	Pyruvate Decarboxylase E1 Component Deficiency (PDHE1 Deficiency)	46	11	0.262	2.78752e-07	8.64276e-06	590-54-5	86-01-1	85-61-0	79-33-4	78-98-8	58-68-4	71-52-3	3884-47-7	97-67-6	14265-44-2	3946-09-6
Pyrimidine metabolism	EHMN	Pyrimidine metabolism	77	14	0.197	2.85309e-07	8.64276e-06	59-56-3	86-01-1	3615-55-2	65-46-3	4151-19-3	491-97-4	71-52-3	17210-42-3	1032-65-1	58-96-8	14265-44-2	107-95-9	365-08-2	63-39-8	66-22-8
R-HSA-71336	Reactome	Pentose phosphate pathway (hexose monophosphate shunt)	31	9	0.333	3.68957e-07	1.09106e-05	4151-19-3	3615-55-2	14075-00-4	643-13-0	102916-66-5	4212-65-1	585-18-2	17210-42-3	921-62-0	14265-44-2
SMP02291	SMPDB	The oncogenic action of 2-hydroxyglutarate	40	10	0.278	5.50131e-07	1.51836e-05	86-01-1	85-61-0	77-92-9	320-77-4	2889-31-8	58-68-4	71-52-3	97-67-6	585-84-2	14265-44-2
SMP02358	SMPDB	The oncogenic action of L-2-hydroxyglutarate in Hydroxygluaricaciduria	41	10	0.278	5.50131e-07	1.51836e-05	86-01-1	85-61-0	77-92-9	320-77-4	2889-31-8	58-68-4	71-52-3	97-67-6	585-84-2	14265-44-2
SMP02359	SMPDB	The oncogenic action of D-2-hydroxyglutarate in Hydroxygluaricaciduria	41	10	0.278	5.50131e-07	1.51836e-05	86-01-1	85-61-0	77-92-9	320-77-4	2889-31-8	58-68-4	71-52-3	97-67-6	585-84-2	14265-44-2
None	INOH	Pyrimidine nucleotides nucleosides metabolism	56	12	0.218	6.7836e-07	1.69859e-05	3615-55-2	65-46-3	4151-19-3	926-61-4	491-97-4	17210-42-3	1032-65-1	58-96-8	14265-44-2	107-95-9	365-08-2	63-39-8	66-22-8
None	INOH	Pyruvate metabolism	31	9	0.31	7.38516e-07	1.69859e-05	590-54-5	85-61-0	78-98-8	79-33-4	541-50-4	58-68-4	3884-47-7	97-67-6	14265-44-2
SMP00550	SMPDB	Pyruvate dehydrogenase deficiency (E3)	33	9	0.31	7.38516e-07	1.69859e-05	86-01-1	85-61-0	77-92-9	320-77-4	58-68-4	71-52-3	97-67-6	585-84-2	14265-44-2
SMP00551	SMPDB	Pyruvate dehydrogenase deficiency (E2)	33	9	0.31	7.38516e-07	1.69859e-05	86-01-1	85-61-0	77-92-9	320-77-4	58-68-4	71-52-3	97-67-6	585-84-2	14265-44-2
SMP00549	SMPDB	2-ketoglutarate dehydrogenase complex deficiency	33	9	0.31	7.38516e-07	1.69859e-05	86-01-1	85-61-0	77-92-9	320-77-4	58-68-4	71-52-3	97-67-6	585-84-2	14265-44-2
SMP00548	SMPDB	Mitochondrial complex II deficiency	33	9	0.31	7.38516e-07	1.69859e-05	86-01-1	85-61-0	77-92-9	320-77-4	58-68-4	71-52-3	97-67-6	585-84-2	14265-44-2
SMP00547	SMPDB	Fumarase deficiency	33	9	0.31	7.38516e-07	1.69859e-05	86-01-1	85-61-0	77-92-9	320-77-4	58-68-4	71-52-3	97-67-6	585-84-2	14265-44-2
SMP00546	SMPDB	Congenital lactic acidosis	33	9	0.31	7.38516e-07	1.69859e-05	86-01-1	85-61-0	77-92-9	320-77-4	58-68-4	71-52-3	97-67-6	585-84-2	14265-44-2
SMP00057	SMPDB	Citric Acid Cycle	33	9	0.31	7.38516e-07	1.69859e-05	86-01-1	85-61-0	77-92-9	320-77-4	58-68-4	71-52-3	97-67-6	585-84-2	14265-44-2
PWY66-398	HumanCyc	TCA cycle	23	8	0.364	7.96552e-07	1.72955e-05	86-01-1	85-61-0	77-92-9	58-68-4	6061-97-8	97-67-6	585-84-2	14265-44-2
SMP00046	SMPDB	Pyrimidine Metabolism	57	12	0.214	8.3553e-07	1.72955e-05	65-46-3	14075-00-4	491-97-4	71-52-3	17210-42-3	1032-65-1	58-96-8	14265-44-2	107-95-9	365-08-2	63-39-8	66-22-8
SMP00219	SMPDB	UMP Synthase Deiciency (Orotic Aciduria)	57	12	0.214	8.3553e-07	1.72955e-05	65-46-3	14075-00-4	491-97-4	71-52-3	17210-42-3	1032-65-1	58-96-8	14265-44-2	107-95-9	365-08-2	63-39-8	66-22-8
SMP00202	SMPDB	MNGIE (Mitochondrial Neurogastrointestinal Encephalopathy)	57	12	0.214	8.3553e-07	1.72955e-05	65-46-3	14075-00-4	491-97-4	71-52-3	17210-42-3	1032-65-1	58-96-8	14265-44-2	107-95-9	365-08-2	63-39-8	66-22-8
SMP00172	SMPDB	Beta Ureidopropionase Deficiency	57	12	0.214	8.3553e-07	1.72955e-05	65-46-3	14075-00-4	491-97-4	71-52-3	17210-42-3	1032-65-1	58-96-8	14265-44-2	107-95-9	365-08-2	63-39-8	66-22-8
SMP00178	SMPDB	Dihydropyrimidinase Deficiency	57	12	0.214	8.3553e-07	1.72955e-05	65-46-3	14075-00-4	491-97-4	71-52-3	17210-42-3	1032-65-1	58-96-8	14265-44-2	107-95-9	365-08-2	63-39-8	66-22-8
R-HSA-1428517	Reactome	The citric acid (TCA) cycle and respiratory electron transport	56	11	0.234	9.62752e-07	1.96023e-05	320-77-4	86-01-1	85-61-0	79-33-4	77-92-9	13095-48-2	78-98-8	58-68-4	6061-97-8	97-67-6	14265-44-2
PWY66-407	HumanCyc	superpathway of conversion of glucose to acetyl CoA and entry into the TCA cycle	36	9	0.3	1.0211e-06	2.0455e-05	57-04-5	86-01-1	85-61-0	77-92-9	58-68-4	6061-97-8	97-67-6	585-84-2	14265-44-2
R-HSA-73614	Reactome	Pyrimidine salvage	23	8	0.348	1.18228e-06	2.33077e-05	66-22-8	14075-00-4	17210-42-3	58-96-8	1032-65-1	14265-44-2	1445-07-4	65-46-3
PWY0-1295	HumanCyc	pyrimidine ribonucleosides degradation	8	5	0.714	1.56482e-06	3.03672e-05	58-96-8	14265-44-2	66-22-8	65-46-3	14075-00-4
WP78	Wikipathways	TCA Cycle (aka Krebs or citric acid cycle)	24	8	0.333	1.71665e-06	3.28012e-05	86-01-1	85-61-0	77-92-9	320-77-4	58-68-4	97-67-6	585-84-2	14265-44-2
TCA cycle	EHMN	TCA cycle	36	9	0.281	1.8752e-06	3.52879e-05	86-01-1	85-61-0	77-92-9	320-77-4	58-68-4	3884-47-7	97-67-6	585-84-2	14265-44-2
WP2766	Wikipathways	The citric acid (TCA) cycle and respiratory electron transport	44	10	0.244	2.05984e-06	3.81839e-05	86-01-1	85-61-0	79-33-4	77-92-9	13095-48-2	78-98-8	58-68-4	6061-97-8	97-67-6	14265-44-2
path:hsa00240	KEGG	Pyrimidine metabolism - Homo sapiens (human)	66	11	0.208	3.46098e-06	6.32138e-05	66-22-8	926-61-4	491-97-4	17210-42-3	58-96-8	1032-65-1	1445-07-4	107-95-9	365-08-2	63-39-8	65-46-3
PWY-7209	HumanCyc	pyrimidine ribonucleosides degradation	14	6	0.462	4.03318e-06	7.15601e-05	66-22-8	14075-00-4	58-96-8	14265-44-2	107-95-9	65-46-3
WP698	Wikipathways	Glucuronidation	14	6	0.462	4.03318e-06	7.15601e-05	59-56-3	56-73-5	58-68-4	2616-64-0	14265-44-2	63-39-8
R-HSA-8956321	Reactome	Nucleotide salvage	45	10	0.227	4.1323e-06	7.22861e-05	66-22-8	14075-00-4	73-24-5	17210-42-3	58-96-8	1032-65-1	14265-44-2	1445-07-4	890-38-0	65-46-3
WP4093	Wikipathways	Glucose metabolism	43	9	0.257	4.27978e-06	7.38261e-05	57-04-5	86-01-1	15978-08-2	77-92-9	643-13-0	10139-18-1	58-68-4	97-67-6	14265-44-2
R-HSA-71403	Reactome	Citric acid cycle (TCA cycle)	30	8	0.296	4.70012e-06	7.88858e-05	86-01-1	85-61-0	77-92-9	320-77-4	58-68-4	6061-97-8	97-67-6	14265-44-2
path:hsa00053	KEGG	Ascorbate and aldarate metabolism - Homo sapiens (human)	48	8	0.296	4.70012e-06	7.88858e-05	20246-53-1	3409-57-2	526-99-8	87-73-0	7306-96-9	4212-65-1	490-83-5	2616-64-0	3445-22-5
R-HSA-70326	Reactome	Glucose metabolism	44	9	0.243	7.06373e-06	0.000113937	57-04-5	86-01-1	15978-08-2	77-92-9	643-13-0	10139-18-1	58-68-4	97-67-6	14265-44-2
path:hsa00640	KEGG	Propanoate metabolism - Homo sapiens (human)	48	9	0.243	7.06373e-06	0.000113937	57-04-5	116-09-6	79-33-4	78-98-8	926-61-4	541-50-4	99043-16-0	600-18-0	107-95-9
path:hsa00040	KEGG	Pentose and glucuronate interconversions - Homo sapiens (human)	55	9	0.243	7.06373e-06	0.000113937	57-04-5	59-56-3	20246-53-1	3409-57-2	4212-65-1	526-91-0	58-86-6	141-46-8	2616-64-0	3445-22-5
R-HSA-382551	Reactome	Transport of small molecules	226	21	0.109	8.47996e-06	0.000133867	320-77-4	86-01-1	51-43-4	66-22-8	71-52-3	77-92-9	490-79-9	79-33-4	56-41-7	65-46-3	73-24-5	541-50-4	58-68-4	630-08-0	6061-97-8	97-67-6	58-96-8	14265-44-2	107-95-9	2616-64-0	85-61-0
Fructose and mannose metabolism	EHMN	Fructose and mannose metabolism	34	8	0.276	8.51487e-06	0.000133867	57-04-5	86-01-1	15978-08-2	643-13-0	27251-84-9	58-68-4	3672-15-9	14265-44-2
WP4290	Wikipathways	Metabolic reprogramming in colon cancer	35	8	0.267	1.12399e-05	0.000169668	77-92-9	320-77-4	3615-55-2	142-10-9	79-33-4	56-73-5	4151-19-3	585-18-2	921-62-0
SMP00040	SMPDB	Glycolysis	24	7	0.318	1.13385e-05	0.000169668	57-04-5	59-56-3	142-10-9	56-73-5	58-68-4	643-13-0	14265-44-2
SMP00531	SMPDB	Glycogenosis, Type VII. Tarui disease	24	7	0.318	1.13385e-05	0.000169668	57-04-5	59-56-3	142-10-9	56-73-5	58-68-4	643-13-0	14265-44-2
SMP00572	SMPDB	Fanconi-bickel syndrome	24	7	0.318	1.13385e-05	0.000169668	57-04-5	59-56-3	142-10-9	56-73-5	58-68-4	643-13-0	14265-44-2
WP1785	Wikipathways	Asparagine N-linked glycosylation	101	10	0.2	1.40559e-05	0.000207827	59-56-3	908211-94-9	86-01-1	3672-15-9	85-61-0	643-13-0	27251-84-9	358-71-4	14265-44-2	63-39-8
R-HSA-917937	Reactome	Iron uptake and transport	21	6	0.375	1.71047e-05	0.000247024	630-08-0	77-92-9	490-79-9	320-77-4	6061-97-8	14265-44-2
R-HSA-1855183	Reactome	Synthesis of IP2, IP, and Ins in the cytosol	18	6	0.375	1.71047e-05	0.000247024	74465-19-3	2831-74-5	56-73-5	15421-51-9	14265-44-2	103597-56-4
None	INOH	Fructose Mannose metabolism	33	8	0.25	1.89283e-05	0.000270218	57-04-5	15978-08-2	643-13-0	27251-84-9	58-68-4	56-73-5	3672-15-9	14265-44-2
R-HSA-446219	Reactome	Synthesis of substrates in N-glycan biosythesis	68	10	0.192	2.02751e-05	0.00028294	59-56-3	908211-94-9	86-01-1	3672-15-9	85-61-0	643-13-0	27251-84-9	14265-44-2	358-71-4	63-39-8
R-HSA-446193	Reactome	Biosynthesis of the N-glycan precursor (dolichol lipid-linked oligosaccharide, LLO) and transfer to a nascent protein	81	10	0.192	2.02751e-05	0.00028294	59-56-3	908211-94-9	86-01-1	3672-15-9	85-61-0	643-13-0	27251-84-9	14265-44-2	358-71-4	63-39-8
WP4297	Wikipathways	Thiamine metabolic pathways	21	6	0.353	2.56058e-05	0.00035336	57-04-5	59-56-3	320-77-4	3615-55-2	142-10-9	56-73-5	4151-19-3
WP4082	Wikipathways	Nucleotide salvage	45	9	0.209	2.63236e-05	0.000359273	66-22-8	73-24-5	17210-42-3	1032-65-1	58-96-8	14265-44-2	1445-07-4	890-38-0	65-46-3
path:hsa00562	KEGG	Inositol phosphate metabolism - Homo sapiens (human)	47	7	0.28	2.90128e-05	0.000391673	57-04-5	74465-19-3	2831-74-5	926-61-4	56-73-5	15421-51-9	103597-56-4
R-HSA-163754	Reactome	Insulin effects increased synthesis of Xylulose-5-Phosphate	8	4	0.667	2.99699e-05	0.000395985	4212-65-1	4151-19-3	3615-55-2	585-18-2	643-13-0
R-HSA-446205	Reactome	Synthesis of GDP-mannose	6	4	0.667	2.99699e-05	0.000395985	643-13-0	86-01-1	3672-15-9	27251-84-9
R-HSA-70171	Reactome	Glycolysis	32	7	0.269	3.84429e-05	0.00050259	57-04-5	15978-08-2	77-92-9	643-13-0	10139-18-1	58-68-4	14265-44-2
WP4022	Wikipathways	Pyrimidine metabolism	40	8	0.222	4.78219e-05	0.000553324	65-46-3	491-97-4	1032-65-1	58-96-8	107-95-9	365-08-2	63-39-8	66-22-8
SMP00210	SMPDB	Purine Nucleoside Phosphorylase Deficiency	73	11	0.159	4.90061e-05	0.000553324	20762-30-5	3615-55-2	19046-78-7	14075-00-4	4151-19-3	360-97-4	73-24-5	58-68-4	86-01-1	17210-42-3	14265-44-2	890-38-0
SMP00220	SMPDB	Xanthine Dehydrogenase Deficiency (Xanthinuria)	73	11	0.159	4.90061e-05	0.000553324	20762-30-5	3615-55-2	19046-78-7	14075-00-4	4151-19-3	360-97-4	73-24-5	58-68-4	86-01-1	17210-42-3	14265-44-2	890-38-0
SMP00167	SMPDB	Adenylosuccinate Lyase Deficiency	73	11	0.159	4.90061e-05	0.000553324	20762-30-5	3615-55-2	19046-78-7	14075-00-4	4151-19-3	360-97-4	73-24-5	58-68-4	86-01-1	17210-42-3	14265-44-2	890-38-0
SMP00168	SMPDB	AICA-Ribosiduria	73	11	0.159	4.90061e-05	0.000553324	20762-30-5	3615-55-2	19046-78-7	14075-00-4	4151-19-3	360-97-4	73-24-5	58-68-4	86-01-1	17210-42-3	14265-44-2	890-38-0
SMP00535	SMPDB	Adenine phosphoribosyltransferase deficiency (APRT)	73	11	0.159	4.90061e-05	0.000553324	20762-30-5	3615-55-2	19046-78-7	14075-00-4	4151-19-3	360-97-4	73-24-5	58-68-4	86-01-1	17210-42-3	14265-44-2	890-38-0
SMP00536	SMPDB	Mitochondrial DNA depletion syndrome	73	11	0.159	4.90061e-05	0.000553324	20762-30-5	3615-55-2	19046-78-7	14075-00-4	4151-19-3	360-97-4	73-24-5	58-68-4	86-01-1	17210-42-3	14265-44-2	890-38-0
SMP00537	SMPDB	Myoadenylate deaminase deficiency	73	11	0.159	4.90061e-05	0.000553324	20762-30-5	3615-55-2	19046-78-7	14075-00-4	4151-19-3	360-97-4	73-24-5	58-68-4	86-01-1	17210-42-3	14265-44-2	890-38-0
SMP00050	SMPDB	Purine Metabolism	73	11	0.159	4.90061e-05	0.000553324	20762-30-5	3615-55-2	19046-78-7	14075-00-4	4151-19-3	360-97-4	73-24-5	58-68-4	86-01-1	17210-42-3	14265-44-2	890-38-0
SMP00203	SMPDB	Molybdenum Cofactor Deficiency	73	11	0.159	4.90061e-05	0.000553324	20762-30-5	3615-55-2	19046-78-7	14075-00-4	4151-19-3	360-97-4	73-24-5	58-68-4	86-01-1	17210-42-3	14265-44-2	890-38-0
SMP00144	SMPDB	Adenosine Deaminase Deficiency	73	11	0.159	4.90061e-05	0.000553324	20762-30-5	3615-55-2	19046-78-7	14075-00-4	4151-19-3	360-97-4	73-24-5	58-68-4	86-01-1	17210-42-3	14265-44-2	890-38-0
SMP00365	SMPDB	Gout or Kelley-Seegmiller Syndrome	73	11	0.159	4.90061e-05	0.000553324	20762-30-5	3615-55-2	19046-78-7	14075-00-4	4151-19-3	360-97-4	73-24-5	58-68-4	86-01-1	17210-42-3	14265-44-2	890-38-0
SMP00364	SMPDB	Lesch-Nyhan Syndrome (LNS)	73	11	0.159	4.90061e-05	0.000553324	20762-30-5	3615-55-2	19046-78-7	14075-00-4	4151-19-3	360-97-4	73-24-5	58-68-4	86-01-1	17210-42-3	14265-44-2	890-38-0
SMP00512	SMPDB	Xanthinuria type I	73	11	0.159	4.90061e-05	0.000553324	20762-30-5	3615-55-2	19046-78-7	14075-00-4	4151-19-3	360-97-4	73-24-5	58-68-4	86-01-1	17210-42-3	14265-44-2	890-38-0
SMP00513	SMPDB	Xanthinuria type II	73	11	0.159	4.90061e-05	0.000553324	20762-30-5	3615-55-2	19046-78-7	14075-00-4	4151-19-3	360-97-4	73-24-5	58-68-4	86-01-1	17210-42-3	14265-44-2	890-38-0
SMP00466	SMPDB	Transfer of Acetyl Groups into Mitochondria	22	6	0.316	5.26732e-05	0.00058937	85-61-0	77-92-9	58-68-4	71-52-3	97-67-6	14265-44-2
WP690	Wikipathways	Polyol Pathway	8	4	0.571	6.78432e-05	0.000752333	57-04-5	56-82-6	15978-08-2	142-10-9
PWY66-399	HumanCyc	gluconeogenesis	26	6	0.3	7.28914e-05	0.000767213	57-04-5	86-01-1	58-68-4	71-52-3	97-67-6	14265-44-2
R-HSA-73884	Reactome	Base Excision Repair	22	6	0.3	7.28914e-05	0.000767213	20762-30-5	66-22-8	5142-23-4	73-24-5	5122-36-1	14265-44-2
SMP00496	SMPDB	Galactosemia III	20	6	0.3	7.28914e-05	0.000767213	59-56-3	2255-14-3	56-73-5	58-68-4	2616-64-0	63-39-8
SMP00495	SMPDB	Galactosemia II (GALK)	20	6	0.3	7.28914e-05	0.000767213	59-56-3	2255-14-3	56-73-5	58-68-4	2616-64-0	63-39-8
SMP00010	SMPDB	Nucleotide Sugars Metabolism	20	6	0.3	7.28914e-05	0.000767213	59-56-3	2255-14-3	56-73-5	58-68-4	2616-64-0	63-39-8
WP1946	Wikipathways	Cori Cycle	24	6	0.3	7.28914e-05	0.000767213	57-04-5	142-10-9	643-13-0	58-68-4	56-73-5	921-62-0
R-HSA-446203	Reactome	Asparagine N-linked glycosylation	119	10	0.167	7.43653e-05	0.000776149	59-56-3	908211-94-9	86-01-1	3672-15-9	85-61-0	643-13-0	27251-84-9	14265-44-2	358-71-4	63-39-8
PWY-5130	HumanCyc	2-oxobutanoate degradation	14	5	0.385	7.94953e-05	0.000803565	14265-44-2	71-52-3	58-68-4	600-18-0	85-61-0
R-HSA-70263	Reactome	Gluconeogenesis	34	7	0.241	8.28151e-05	0.000803565	57-04-5	86-01-1	77-92-9	643-13-0	58-68-4	97-67-6	14265-44-2
SMP00552	SMPDB	Glycogen synthetase deficiency	30	7	0.241	8.28151e-05	0.000803565	59-56-3	56-73-5	10139-18-1	58-68-4	2616-64-0	14265-44-2	63-39-8
SMP00553	SMPDB	Glycogenosis, Type III. Cori disease, Debrancher glycogenosis	30	7	0.241	8.28151e-05	0.000803565	59-56-3	56-73-5	10139-18-1	58-68-4	2616-64-0	14265-44-2	63-39-8
SMP00556	SMPDB	Mucopolysaccharidosis VI. Sly syndrome	30	7	0.241	8.28151e-05	0.000803565	59-56-3	56-73-5	10139-18-1	58-68-4	2616-64-0	14265-44-2	63-39-8
SMP00557	SMPDB	Sucrase-isomaltase deficiency	30	7	0.241	8.28151e-05	0.000803565	59-56-3	56-73-5	10139-18-1	58-68-4	2616-64-0	14265-44-2	63-39-8
SMP00554	SMPDB	Glycogenosis, Type IV. Amylopectinosis, Anderson disease	30	7	0.241	8.28151e-05	0.000803565	59-56-3	56-73-5	10139-18-1	58-68-4	2616-64-0	14265-44-2	63-39-8
SMP00555	SMPDB	Glycogenosis, Type VI. Hers disease	30	7	0.241	8.28151e-05	0.000803565	59-56-3	56-73-5	10139-18-1	58-68-4	2616-64-0	14265-44-2	63-39-8
SMP00058	SMPDB	Starch and Sucrose Metabolism	30	7	0.241	8.28151e-05	0.000803565	59-56-3	56-73-5	10139-18-1	58-68-4	2616-64-0	14265-44-2	63-39-8
path:hsa04922	KEGG	Glucagon signaling pathway - Homo sapiens (human)	26	6	0.286	9.88542e-05	0.000951759	77-92-9	59-56-3	79-33-4	643-13-0	320-77-4	97-67-6
R-HSA-163685	Reactome	Integration of energy metabolism	34	7	0.233	0.000104599	0.000999321	86-01-1	3615-55-2	643-13-0	4151-19-3	4212-65-1	585-18-2	51-43-4	14265-44-2
None	INOH	Glycine Serine metabolism	68	9	0.173	0.000128045	0.00121398	85-61-0	56-41-7	78-98-8	58-68-4	600-18-0	107-97-1	14265-44-2	106-60-5	116-09-6
WP3925	Wikipathways	Amino Acid metabolism	108	12	0.133	0.000134359	0.00126419	51-43-4	77-92-9	79-33-4	320-77-4	56-41-7	2139-03-9	27025-41-8	6236-08-4	600-18-0	97-67-6	585-84-2	51-35-4
SMP00428	SMPDB	Mercaptopurine Action Pathway	84	11	0.143	0.000138117	0.00128978	20762-30-5	3615-55-2	19046-78-7	14075-00-4	4151-19-3	360-97-4	73-24-5	58-68-4	86-01-1	17210-42-3	14265-44-2	890-38-0
R-HSA-597592	Reactome	Post-translational protein modification	176	12	0.132	0.000149771	0.00137789	59-56-3	908211-94-9	86-01-1	3672-15-9	85-61-0	643-13-0	27251-84-9	58-68-4	2616-64-0	14265-44-2	358-71-4	63-39-8
Urea cycle and metabolism of arginine, proline, glutamate, aspartate and asparagine	EHMN	Urea cycle and metabolism of arginine, proline, glutamate, aspartate and asparagine	125	12	0.132	0.000149771	0.00137789	496-92-4	51-35-4	2584-71-6	85-61-0	97-69-8	56-41-7	2889-31-8	27025-41-8	58-68-4	600-18-0	14265-44-2	107-95-9
SMP00430	SMPDB	Thioguanine Action Pathway	85	11	0.141	0.000155607	0.00142106	20762-30-5	3615-55-2	19046-78-7	14075-00-4	4151-19-3	360-97-4	73-24-5	58-68-4	86-01-1	17210-42-3	14265-44-2	890-38-0
R-HSA-70268	Reactome	Pyruvate metabolism	25	6	0.261	0.000172575	0.00142951	85-61-0	79-33-4	78-98-8	58-68-4	97-67-6	14265-44-2
SMP00530	SMPDB	Familial lipoprotein lipase deficiency	24	6	0.261	0.000172575	0.00142951	57-04-5	473-81-4	58-68-4	14265-44-2	56-82-6	85-61-0
SMP00039	SMPDB	Glycerolipid Metabolism	24	6	0.261	0.000172575	0.00142951	57-04-5	473-81-4	58-68-4	14265-44-2	56-82-6	85-61-0
SMP00187	SMPDB	Glycerol Kinase Deficiency	24	6	0.261	0.000172575	0.00142951	57-04-5	473-81-4	58-68-4	14265-44-2	56-82-6	85-61-0
SMP00529	SMPDB	D-glyceric acidura	24	6	0.261	0.000172575	0.00142951	57-04-5	473-81-4	58-68-4	14265-44-2	56-82-6	85-61-0
SMP00721	SMPDB	3-Phosphoglycerate dehydrogenase deficiency	55	9	0.167	0.000173401	0.00142951	85-61-0	56-41-7	78-98-8	58-68-4	600-18-0	107-97-1	14265-44-2	106-60-5	473-81-4
SMP00223	SMPDB	Non Ketotic Hyperglycinemia	55	9	0.167	0.000173401	0.00142951	85-61-0	56-41-7	78-98-8	58-68-4	600-18-0	107-97-1	14265-44-2	106-60-5	473-81-4
SMP00004	SMPDB	Glycine and Serine Metabolism	55	9	0.167	0.000173401	0.00142951	85-61-0	56-41-7	78-98-8	58-68-4	600-18-0	107-97-1	14265-44-2	106-60-5	473-81-4
SMP00484	SMPDB	Dimethylglycine Dehydrogenase Deficiency	55	9	0.167	0.000173401	0.00142951	85-61-0	56-41-7	78-98-8	58-68-4	600-18-0	107-97-1	14265-44-2	106-60-5	473-81-4
SMP00485	SMPDB	Hyperglycinemia, non-ketotic	55	9	0.167	0.000173401	0.00142951	85-61-0	56-41-7	78-98-8	58-68-4	600-18-0	107-97-1	14265-44-2	106-60-5	473-81-4
SMP00242	SMPDB	Dimethylglycine Dehydrogenase Deficiency	55	9	0.167	0.000173401	0.00142951	85-61-0	56-41-7	78-98-8	58-68-4	600-18-0	107-97-1	14265-44-2	106-60-5	473-81-4
SMP00244	SMPDB	Sarcosinemia	55	9	0.167	0.000173401	0.00142951	85-61-0	56-41-7	78-98-8	58-68-4	600-18-0	107-97-1	14265-44-2	106-60-5	473-81-4
SMP00179	SMPDB	Dihydropyrimidine Dehydrogenase Deficiency (DHPD)	55	9	0.167	0.000173401	0.00142951	85-61-0	56-41-7	78-98-8	58-68-4	600-18-0	107-97-1	14265-44-2	106-60-5	473-81-4
WP2670	Wikipathways	Iron uptake and transport	20	5	0.333	0.000174274	0.00142951	490-79-9	630-08-0	6061-97-8	14265-44-2	77-92-9
PWY-922	HumanCyc	mevalonate pathway	17	5	0.333	0.000174274	0.00142951	358-72-5	150-97-0	358-71-4	14265-44-2	85-61-0
SMP00427	SMPDB	Azathioprine Action Pathway	86	11	0.139	0.000174948	0.00142951	20762-30-5	3615-55-2	19046-78-7	14075-00-4	4151-19-3	360-97-4	73-24-5	58-68-4	86-01-1	17210-42-3	14265-44-2	890-38-0
R-HSA-73894	Reactome	DNA Repair	48	8	0.186	0.000182614	0.00148239	20762-30-5	66-22-8	5142-23-4	73-24-5	5122-36-1	14265-44-2	365-08-2	85-61-0
Phosphatidylinositol phosphate metabolism	EHMN	Phosphatidylinositol phosphate metabolism	49	7	0.212	0.000199309	0.00160741	74465-19-3	908211-94-9	85-61-0	2831-74-5	56-73-5	15421-51-9	14265-44-2
R-HSA-173599	Reactome	Formation of the active cofactor, UDP-glucuronate	10	4	0.444	0.000229901	0.00184217	59-56-3	2616-64-0	58-68-4	63-39-8
path:hsa05230	KEGG	Central carbon metabolism in cancer - Homo sapiens (human)	37	7	0.206	0.000243044	0.001935	77-92-9	79-33-4	643-13-0	320-77-4	56-41-7	97-67-6	56-73-5
None	INOH	Inositol phosphate metabolism	25	5	0.312	0.000245714	0.0019438	15421-51-9	74465-19-3	14265-44-2	2831-74-5	56-73-5
path:hsa00630	KEGG	Glyoxylate and dicarboxylate metabolism - Homo sapiens (human)	62	8	0.178	0.000254417	0.00199991	473-81-4	77-92-9	320-77-4	141-46-8	97-67-6	87-69-4	585-84-2	79-14-1
SMP00136	SMPDB	2-Hydroxyglutric Aciduria (D And L Form)	49	8	0.174	0.000298161	0.00225803	20762-30-5	85-61-0	2906-39-0	643-13-0	56-41-7	27025-41-8	58-68-4	14265-44-2
SMP00385	SMPDB	Homocarnosinosis	49	8	0.174	0.000298161	0.00225803	20762-30-5	85-61-0	2906-39-0	643-13-0	56-41-7	27025-41-8	58-68-4	14265-44-2
SMP00339	SMPDB	Hyperinsulinism-Hyperammonemia Syndrome	49	8	0.174	0.000298161	0.00225803	20762-30-5	85-61-0	2906-39-0	643-13-0	56-41-7	27025-41-8	58-68-4	14265-44-2
SMP00567	SMPDB	Succinic semialdehyde dehydrogenase deficiency	49	8	0.174	0.000298161	0.00225803	20762-30-5	85-61-0	2906-39-0	643-13-0	56-41-7	27025-41-8	58-68-4	14265-44-2
SMP00243	SMPDB	4-Hydroxybutyric Aciduria/Succinic Semialdehyde Dehydrogenase Deficiency	49	8	0.174	0.000298161	0.00225803	20762-30-5	85-61-0	2906-39-0	643-13-0	56-41-7	27025-41-8	58-68-4	14265-44-2
SMP00072	SMPDB	Glutamate Metabolism	49	8	0.174	0.000298161	0.00225803	20762-30-5	85-61-0	2906-39-0	643-13-0	56-41-7	27025-41-8	58-68-4	14265-44-2
WP3602	Wikipathways	Human metabolism overview	113	10	0.141	0.000317806	0.00239221	57-04-5	59-56-3	4151-19-3	3615-55-2	77-92-9	643-13-0	320-77-4	4212-65-1	541-50-4	97-67-6	921-62-0
R-HSA-69242	Reactome	S Phase	17	5	0.294	0.000337426	0.0025246	14265-44-2	86-01-1	365-08-2	85-61-0	63-39-8
SMP00502	SMPDB	Malonyl-coa decarboxylase deficiency	38	7	0.194	0.000353669	0.00258387	85-61-0	58-68-4	926-61-4	99043-16-0	71-52-3	14265-44-2	107-95-9
SMP00198	SMPDB	Malonic Aciduria	38	7	0.194	0.000353669	0.00258387	85-61-0	58-68-4	926-61-4	99043-16-0	71-52-3	14265-44-2	107-95-9
SMP00016	SMPDB	Propanoate Metabolism	38	7	0.194	0.000353669	0.00258387	85-61-0	58-68-4	926-61-4	99043-16-0	71-52-3	14265-44-2	107-95-9
SMP00201	SMPDB	Methylmalonic Aciduria Due to Cobalamin-Related Disorders	38	7	0.194	0.000353669	0.00258387	85-61-0	58-68-4	926-61-4	99043-16-0	71-52-3	14265-44-2	107-95-9
WP2741	Wikipathways	Inositol phosphate metabolism	41	6	0.231	0.000357849	0.00259911	74465-19-3	56-73-5	2831-74-5	15421-51-9	14265-44-2	103597-56-4
R-HSA-162599	Reactome	Late Phase of HIV Life Cycle	10	4	0.4	0.000371772	0.00263852	14265-44-2	86-01-1	85-61-0	63-39-8
WP2658	Wikipathways	HIV Life Cycle	11	4	0.4	0.000371772	0.00263852	14265-44-2	86-01-1	85-61-0	63-39-8
R-HSA-162587	Reactome	HIV Life Cycle	11	4	0.4	0.000371772	0.00263852	14265-44-2	86-01-1	85-61-0	63-39-8
SMP00124	SMPDB	Glycerol Phosphate Shuttle	10	4	0.4	0.000371772	0.00263852	57-04-5	14265-44-2	58-68-4	142-10-9
PWY-6573	HumanCyc	chondroitin sulfate degradation (metazoa)	134	11	0.126	0.000417106	0.00294344	59-56-3	20762-30-5	3672-15-9	2255-14-3	58-86-6	14075-00-4	4212-65-1	5328-37-0	27251-84-9	585-18-2	2616-64-0
R-HSA-1483249	Reactome	Inositol phosphate metabolism	43	6	0.222	0.000445733	0.00312769	74465-19-3	2831-74-5	56-73-5	15421-51-9	14265-44-2	103597-56-4
R-HSA-83936	Reactome	Transport of nucleosides and free purine and pyrimidine bases across the plasma membrane	18	5	0.278	0.000452896	0.00316009	73-24-5	58-96-8	51-43-4	65-46-3	66-22-8
PWY-6576	HumanCyc	dermatan sulfate degradation (metazoa)	135	11	0.125	0.000461324	0.00320092	59-56-3	20762-30-5	3672-15-9	2255-14-3	58-86-6	14075-00-4	4212-65-1	5328-37-0	27251-84-9	585-18-2	2616-64-0
Valine, leucine and isoleucine degradation	EHMN	Valine, leucine and isoleucine degradation	62	8	0.163	0.000467618	0.00322656	6236-08-04	58-68-4	541-50-4	99043-16-0	71-52-3	3884-47-7	14265-44-2	85-61-0
None	INOH	Purine nucleotides nucleosides metabolism	80	10	0.133	0.000500607	0.00343511	86-01-1	3615-55-2	17210-42-3	4151-19-3	360-97-4	73-24-5	58-68-4	20762-30-5	19046-78-7	14265-44-2	890-38-0
PWY-5659	HumanCyc	GDP-mannose biosynthesis	8	3	0.6	0.000531876	0.00362962	27251-84-9	86-01-1	3672-15-9
BETA-ALA-DEGRADATION-I-PWY	HumanCyc	&beta;-alanine degradation	11	4	0.364	0.000566855	0.00384718	58-68-4	107-95-9	85-61-0	926-61-4
SMP00462	SMPDB	Inositol Phosphate Metabolism	23	5	0.263	0.000595832	0.00397862	74465-19-3	14265-44-2	103597-56-4	56-73-5	2831-74-5
LEU-DEG2-PWY	HumanCyc	leucine degradation	20	5	0.263	0.000595832	0.00397862	58-68-4	541-50-4	14265-44-2	71-52-3	85-61-0
PWY-5910	HumanCyc	superpathway of geranylgeranyldiphosphate biosynthesis I (via mevalonate)	21	5	0.263	0.000595832	0.00397862	358-72-5	14265-44-2	358-71-4	85-61-0	150-97-0
Propanoate metabolism	EHMN	Propanoate metabolism	33	6	0.207	0.000671373	0.00443534	85-61-0	77-92-9	58-68-4	926-61-4	99043-16-0	14265-44-2
PWY66-409	HumanCyc	superpathway of purine nucleotide salvage	30	6	0.207	0.000671373	0.00443534	86-01-1	14075-00-4	73-24-5	58-68-4	19046-78-7	14265-44-2
R-HSA-70614	Reactome	Amino acid synthesis and interconversion (transamination)	46	7	0.171	0.000811331	0.00530354	496-92-4	86-01-1	85-61-0	56-41-7	58-68-4	14265-44-2	107-95-9
R-HSA-74259	Reactome	Purine catabolism	53	7	0.171	0.000811331	0.00530354	20762-30-5	3615-55-2	14075-00-4	4151-19-3	27025-41-8	17210-42-3	14265-44-2	890-38-0
R-HSA-162906	Reactome	HIV Infection	13	4	0.333	0.000825047	0.00533702	14265-44-2	86-01-1	85-61-0	63-39-8
path:hsa00561	KEGG	Glycerolipid metabolism - Homo sapiens (human)	36	4	0.333	0.000825047	0.00533702	57-04-5	59-56-3	96-26-4	473-81-4
Porphyrin metabolism	EHMN	Porphyrin metabolism	48	7	0.167	0.000942889	0.00603644	630-08-0	85-61-0	58-68-4	71-52-3	14265-44-2	106-60-5	2616-64-0
WP4059	Wikipathways	Interconversion of nucleotide di- and triphosphates	51	7	0.167	0.000942889	0.00603644	86-01-1	491-97-4	27025-41-8	1032-65-1	14265-44-2	365-08-2	63-39-8
R-HSA-5617833	Reactome	Cilium Assembly	6	3	0.5	0.00103378	0.00638785	14265-44-2	86-01-1	85-61-0
R-HSA-168255	Reactome	Influenza Life Cycle	9	3	0.5	0.00103378	0.00638785	14265-44-2	86-01-1	63-39-8
R-HSA-168254	Reactome	Influenza Infection	9	3	0.5	0.00103378	0.00638785	14265-44-2	86-01-1	63-39-8
WP3498	Wikipathways	Assembly of the primary cilium	6	3	0.5	0.00103378	0.00638785	14265-44-2	86-01-1	85-61-0
WP4124	Wikipathways	Cilium Assembly	6	3	0.5	0.00103378	0.00638785	14265-44-2	86-01-1	85-61-0
R-HSA-73864	Reactome	RNA Polymerase I Transcription	8	3	0.5	0.00103378	0.00638785	86-01-1	85-61-0	63-39-8
WP2683	Wikipathways	Influenza Life Cycle	9	3	0.5	0.00103378	0.00638785	14265-44-2	86-01-1	63-39-8
WP4061	Wikipathways	Import of palmitoyl-CoA into the mitochondrial matrix	13	4	0.308	0.0011564	0.00711016	14265-44-2	71-52-3	85-61-0	77-92-9
WP3564	Wikipathways	Amino acid synthesis and interconversion (transamination)	40	6	0.188	0.0011648	0.00712649	496-92-4	86-01-1	85-61-0	58-68-4	14265-44-2	107-95-9
Glycerophospholipid metabolism	EHMN	Glycerophospholipid metabolism	96	8	0.143	0.00117452	0.00715077	57-04-5	85-61-0	56-41-7	96-26-4	926-61-4	58-68-4	14265-44-2	473-81-4
R-HSA-8850843	Reactome	Phosphate bond hydrolysis by NTPDase proteins	25	5	0.227	0.00122941	0.00744843	491-97-4	14265-44-2	86-01-1	365-08-2	63-39-8
R-HSA-499943	Reactome	Interconversion of nucleotide di- and triphosphates	52	7	0.159	0.00125619	0.0075579	86-01-1	491-97-4	27025-41-8	1032-65-1	14265-44-2	365-08-2	63-39-8
Glycine, serine, alanine and threonine metabolism	EHMN	Glycine, serine, alanine and threonine metabolism	88	9	0.129	0.00125965	0.0075579	85-61-0	56-41-7	78-98-8	58-68-4	107-97-1	473-81-4	14265-44-2	3946-09-6	79-14-1
R-HSA-392499	Reactome	Metabolism of proteins	269	13	0.099	0.00133985	0.00800044	59-56-3	908211-94-9	86-01-1	3672-15-9	85-61-0	643-13-0	56-41-7	58-68-4	358-71-4	27251-84-9	14265-44-2	2616-64-0	63-39-8
SMP00043	SMPDB	Galactose Metabolism	36	6	0.182	0.00137935	0.00815787	59-56-3	2255-14-3	56-73-5	58-68-4	14265-44-2	63-39-8
SMP00182	SMPDB	Galactosemia	36	6	0.182	0.00137935	0.00815787	59-56-3	2255-14-3	56-73-5	58-68-4	14265-44-2	63-39-8
R-HSA-389977	Reactome	Post-chaperonin tubulin folding pathway	2	2	1	0.00148173	0.00872183	14265-44-2	86-01-1
R-HSA-70350	Reactome	Fructose catabolism	16	4	0.286	0.00157102	0.00895049	57-04-5	58-68-4	15978-08-2	473-81-4
R-HSA-69306	Reactome	DNA Replication	14	4	0.286	0.00157102	0.00895049	14265-44-2	86-01-1	365-08-2	63-39-8
PWY-7185	HumanCyc	UTP and CTP dephosphorylation I	15	4	0.286	0.00157102	0.00895049	58-96-8	14265-44-2	65-46-3	63-39-8
R-HSA-200425	Reactome	Import of palmitoyl-CoA into the mitochondrial matrix	14	4	0.286	0.00157102	0.00895049	14265-44-2	71-52-3	85-61-0	77-92-9
R-HSA-73929	Reactome	Base-Excision Repair, AP Site Formation	14	4	0.286	0.00157102	0.00895049	73-24-5	66-22-8	5142-23-4	5122-36-1
WP3399	Wikipathways	Base-Excision Repair, AP Site Formation	14	4	0.286	0.00157102	0.00895049	73-24-5	66-22-8	5142-23-4	5122-36-1
path:hsa00020	KEGG	Citrate cycle (TCA cycle) - Homo sapiens (human)	20	4	0.286	0.00157102	0.00895049	585-84-2	320-77-4	97-67-6	77-92-9
PWY-5172	HumanCyc	acetyl-CoA biosynthesis from citrate	7	3	0.429	0.00175824	0.00974879	14265-44-2	85-61-0	77-92-9
R-HSA-76042	Reactome	RNA Polymerase II Transcription Initiation And Promoter Clearance	7	3	0.429	0.00175824	0.00974879	14265-44-2	86-01-1	63-39-8
R-HSA-167172	Reactome	Transcription of the HIV genome	7	3	0.429	0.00175824	0.00974879	14265-44-2	86-01-1	63-39-8
P121-PWY	HumanCyc	adenine and adenosine salvage I	7	3	0.429	0.00175824	0.00974879	73-24-5	14265-44-2	14075-00-4
WP4074	Wikipathways	RNA Polymerase I Transcription	7	3	0.429	0.00175824	0.00974879	86-01-1	85-61-0	63-39-8
PWY-5453	HumanCyc	methylglyoxal degradation III	8	3	0.429	0.00175824	0.00974879	78-98-8	58-68-4	116-09-6
R-HSA-425407	Reactome	SLC-mediated transmembrane transport	166	14	0.092	0.00180947	0.00998829	51-43-4	66-22-8	79-33-4	77-92-9	56-41-7	73-24-5	541-50-4	71-52-3	97-67-6	58-96-8	14265-44-2	107-95-9	2616-64-0	65-46-3
None	INOH	Propanoate metabolism	26	5	0.208	0.0018651	0.0102046	99043-16-0	14265-44-2	600-18-0	58-68-4	85-61-0
path:hsa00620	KEGG	Pyruvate metabolism - Homo sapiens (human)	31	5	0.208	0.0018651	0.0102046	78-98-8	590-54-5	97-67-6	3946-09-6	79-33-4
R-HSA-1483166	Reactome	Synthesis of PA	26	4	0.267	0.00207893	0.0106788	57-04-5	14265-44-2	58-68-4	85-61-0
None	INOH	Galactose metabolism	15	4	0.267	0.00207893	0.0106788	59-56-3	2255-14-3	63-39-8	56-73-5
path:hsa04070	KEGG	Phosphatidylinositol signaling system - Homo sapiens (human)	29	4	0.267	0.00207893	0.0106788	15421-51-9	74465-19-3	103597-56-4	2831-74-5
SMP00139	SMPDB	3-Methylglutaconic Aciduria Type I	58	7	0.146	0.00212372	0.0106788	85-61-0	99043-16-0	541-50-4	58-68-4	71-52-3	3884-47-7	14265-44-2
SMP00032	SMPDB	Valine, Leucine and Isoleucine Degradation	58	7	0.146	0.00212372	0.0106788	85-61-0	99043-16-0	541-50-4	58-68-4	71-52-3	3884-47-7	14265-44-2
SMP00137	SMPDB	2-Methyl-3-Hydroxybutryl CoA Dehydrogenase Deficiency	58	7	0.146	0.00212372	0.0106788	85-61-0	99043-16-0	541-50-4	58-68-4	71-52-3	3884-47-7	14265-44-2
SMP00238	SMPDB	Isovaleric Aciduria	58	7	0.146	0.00212372	0.0106788	85-61-0	99043-16-0	541-50-4	58-68-4	71-52-3	3884-47-7	14265-44-2
SMP00237	SMPDB	3-Methylcrotonyl Coa Carboxylase Deficiency Type I	58	7	0.146	0.00212372	0.0106788	85-61-0	99043-16-0	541-50-4	58-68-4	71-52-3	3884-47-7	14265-44-2
SMP00236	SMPDB	Propionic Acidemia	58	7	0.146	0.00212372	0.0106788	85-61-0	99043-16-0	541-50-4	58-68-4	71-52-3	3884-47-7	14265-44-2
SMP00199	SMPDB	Maple Syrup Urine Disease	58	7	0.146	0.00212372	0.0106788	85-61-0	99043-16-0	541-50-4	58-68-4	71-52-3	3884-47-7	14265-44-2
SMP00138	SMPDB	3-Hydroxy-3-Methylglutaryl-CoA Lyase Deficiency	58	7	0.146	0.00212372	0.0106788	85-61-0	99043-16-0	541-50-4	58-68-4	71-52-3	3884-47-7	14265-44-2
SMP00523	SMPDB	Isobutyryl-coa dehydrogenase deficiency	58	7	0.146	0.00212372	0.0106788	85-61-0	99043-16-0	541-50-4	58-68-4	71-52-3	3884-47-7	14265-44-2
SMP00522	SMPDB	3-hydroxyisobutyric aciduria	58	7	0.146	0.00212372	0.0106788	85-61-0	99043-16-0	541-50-4	58-68-4	71-52-3	3884-47-7	14265-44-2
SMP00521	SMPDB	3-hydroxyisobutyric acid dehydrogenase deficiency	58	7	0.146	0.00212372	0.0106788	85-61-0	99043-16-0	541-50-4	58-68-4	71-52-3	3884-47-7	14265-44-2
SMP00524	SMPDB	Isovaleric acidemia	58	7	0.146	0.00212372	0.0106788	85-61-0	99043-16-0	541-50-4	58-68-4	71-52-3	3884-47-7	14265-44-2
SMP00384	SMPDB	Methylmalonate Semialdehyde Dehydrogenase Deficiency	58	7	0.146	0.00212372	0.0106788	85-61-0	99043-16-0	541-50-4	58-68-4	71-52-3	3884-47-7	14265-44-2
SMP00200	SMPDB	Methylmalonic Aciduria	58	7	0.146	0.00212372	0.0106788	85-61-0	99043-16-0	541-50-4	58-68-4	71-52-3	3884-47-7	14265-44-2
SMP00141	SMPDB	3-Methylglutaconic Aciduria Type IV	58	7	0.146	0.00212372	0.0106788	85-61-0	99043-16-0	541-50-4	58-68-4	71-52-3	3884-47-7	14265-44-2
SMP00140	SMPDB	3-Methylglutaconic Aciduria Type III	58	7	0.146	0.00212372	0.0106788	85-61-0	99043-16-0	541-50-4	58-68-4	71-52-3	3884-47-7	14265-44-2
SMP00173	SMPDB	Beta-Ketothiolase Deficiency	58	7	0.146	0.00212372	0.0106788	85-61-0	99043-16-0	541-50-4	58-68-4	71-52-3	3884-47-7	14265-44-2
R-HSA-71291	Reactome	Metabolism of amino acids and derivatives	285	18	0.079	0.00239251	0.0119819	496-92-4	86-01-1	51-43-4	85-61-0	71-52-3	27025-41-8	97-69-8	56-41-7	6236-08-4	73-24-5	541-50-4	58-68-4	600-18-0	107-97-1	97-67-6	14265-44-2	107-95-9	79-14-1
path:hsa00230	KEGG	Purine metabolism - Homo sapiens (human)	95	9	0.117	0.00248916	0.0124158	20762-30-5	3615-55-2	14075-00-4	4151-19-3	86-01-1	360-97-4	73-24-5	71-52-3	19046-78-7	890-38-0
Squalene and cholesterol biosynthesis	EHMN	Squalene and cholesterol biosynthesis	42	6	0.162	0.00255187	0.0126272	358-72-5	85-61-0	150-97-0	58-68-4	14265-44-2	358-71-4
PWY66-5	HumanCyc	superpathway of cholesterol biosynthesis	62	6	0.162	0.00255187	0.0126272	358-72-5	85-61-0	150-97-0	58-68-4	14265-44-2	358-71-4
SMP00355	SMPDB	Mitochondrial Electron Transport Chain	17	4	0.25	0.00269	0.0129613	57-04-5	14265-44-2	58-68-4	142-10-9
PWY-7210	HumanCyc	pyrimidine deoxyribonucleotides biosynthesis from CTP	17	4	0.25	0.00269	0.0129613	491-97-4	1032-65-1	14265-44-2	365-08-2
WP3579	Wikipathways	Surfactant metabolism	17	4	0.25	0.00269	0.0129613	14265-44-2	51-43-4	85-61-0	63-39-8
PWY66-428	HumanCyc	threonine degradation	8	3	0.375	0.00273419	0.0129613	58-68-4	600-18-0	85-61-0
PWY-5966-1	HumanCyc	fatty acid biosynthesis initiation	9	3	0.375	0.00273419	0.0129613	14265-44-2	71-52-3	85-61-0
R-HSA-68952	Reactome	DNA replication initiation	8	3	0.375	0.00273419	0.0129613	86-01-1	365-08-2	63-39-8
R-HSA-174430	Reactome	Telomere C-strand synthesis initiation	9	3	0.375	0.00273419	0.0129613	86-01-1	365-08-2	63-39-8
WP1906	Wikipathways	RNA Polymerase II Transcription	8	3	0.375	0.00273419	0.0129613	14265-44-2	86-01-1	63-39-8
PWY-6370	HumanCyc	ascorbate recycling (cytosolic)	10	3	0.375	0.00273419	0.0129613	27025-41-8	58-68-4	490-83-5
PWY-7197	HumanCyc	pyrimidine deoxyribonucleotide phosphorylation	8	3	0.375	0.00273419	0.0129613	491-97-4	1032-65-1	365-08-2
MGLDLCTANA-PWY	HumanCyc	methylglyoxal degradation VI	9	3	0.375	0.00273419	0.0129613	78-98-8	58-68-4	3946-09-6
R-HSA-191273	Reactome	Cholesterol biosynthesis	46	6	0.158	0.00293632	0.0138141	358-72-5	85-61-0	150-97-0	58-68-4	14265-44-2	358-71-4
WP1795	Wikipathways	Cholesterol biosynthesis	47	6	0.158	0.00293632	0.0138141	358-72-5	85-61-0	150-97-0	58-68-4	358-71-4	14265-44-2
None	INOH	Alanine Aspartate Asparagine metabolism	45	6	0.154	0.00336259	0.0157005	86-01-1	56-41-7	926-61-4	19046-78-7	14265-44-2	107-95-9
path:hsa00260	KEGG	Glycine, serine and threonine metabolism - Homo sapiens (human)	50	6	0.154	0.00336259	0.0157005	473-81-4	78-98-8	600-18-0	107-97-1	106-60-5	4210-66-6
R-HSA-199991	Reactome	Membrane Trafficking	30	4	0.235	0.00341387	0.0158802	14265-44-2	86-01-1	51-43-4	85-61-0
R-HSA-3700989	Reactome	Transcriptional Regulation by TP53	37	5	0.179	0.00381108	0.017531	643-13-0	14265-44-2	86-01-1	85-61-0	27025-41-8
R-HSA-75105	Reactome	Fatty acyl-CoA biosynthesis	42	5	0.179	0.00381108	0.017531	14265-44-2	71-52-3	85-61-0	97-67-6	77-92-9
WP4114	Wikipathways	Fatty acyl-CoA biosynthesis	42	5	0.179	0.00381108	0.017531	14265-44-2	71-52-3	85-61-0	97-67-6	77-92-9
R-HSA-8856688	Reactome	Golgi-to-ER retrograde transport	10	3	0.333	0.00398634	0.0179367	14265-44-2	86-01-1	85-61-0
R-HSA-3322077	Reactome	Glycogen synthesis	10	3	0.333	0.00398634	0.0179367	59-56-3	14265-44-2	63-39-8
WP521	Wikipathways	Amino acid conjugation of benzoic acid	9	3	0.333	0.00398634	0.0179367	14265-44-2	42013-20-7	85-61-0
PWY66-368	HumanCyc	ketolysis	10	3	0.333	0.00398634	0.0179367	541-50-4	58-68-4	85-61-0
R-HSA-77108	Reactome	Utilization of Ketone Bodies	10	3	0.333	0.00398634	0.0179367	541-50-4	58-68-4	85-61-0
WP4039	Wikipathways	Fructose metabolism	20	4	0.222	0.00425986	0.0179367	57-04-5	58-68-4	15978-08-2	473-81-4
VALDEG-PWY	HumanCyc	valine degradation	20	4	0.222	0.00425986	0.0179367	99043-16-0	58-68-4	71-52-3	85-61-0
path:hsa00770	KEGG	Pantothenate and CoA biosynthesis - Homo sapiens (human)	28	4	0.222	0.00425986	0.0179367	107-95-9	85-61-0	81-13-0	66-22-8
SMP00580	SMPDB	GLUT-1 deficiency syndrome	19	4	0.222	0.00425986	0.0179367	59-56-3	14265-44-2	2255-14-3	63-39-8
SMP00579	SMPDB	Congenital disorder of glycosylation CDG-IId	19	4	0.222	0.00425986	0.0179367	59-56-3	14265-44-2	2255-14-3	63-39-8
SMP00444	SMPDB	Lactose Synthesis	19	4	0.222	0.00425986	0.0179367	59-56-3	14265-44-2	2255-14-3	63-39-8
SMP00452	SMPDB	Threonine and 2-Oxobutanoate Degradation	19	4	0.222	0.00425986	0.0179367	58-68-4	600-18-0	71-52-3	85-61-0
R-HSA-156902	Reactome	Peptide chain elongation	25	2	0.667	0.00433254	0.0179367	14265-44-2	86-01-1
R-HSA-156842	Reactome	Eukaryotic Translation Elongation	25	2	0.667	0.00433254	0.0179367	14265-44-2	86-01-1
R-HSA-5419276	Reactome	Mitochondrial translation termination	25	2	0.667	0.00433254	0.0179367	14265-44-2	86-01-1
R-HSA-5389840	Reactome	Mitochondrial translation elongation	26	2	0.667	0.00433254	0.0179367	14265-44-2	86-01-1
WP1917	Wikipathways	Signaling by Rho GTPases	3	2	0.667	0.00433254	0.0179367	14265-44-2	86-01-1
R-HSA-2132295	Reactome	MHC class II antigen presentation	3	2	0.667	0.00433254	0.0179367	14265-44-2	86-01-1
R-HSA-165054	Reactome	Rev-mediated nuclear export of HIV RNA	3	2	0.667	0.00433254	0.0179367	14265-44-2	86-01-1
R-HSA-177243	Reactome	Interactions of Rev with host cellular proteins	3	2	0.667	0.00433254	0.0179367	14265-44-2	86-01-1
R-HSA-168333	Reactome	NEP/NS2 Interacts with the Cellular Export Machinery	3	2	0.667	0.00433254	0.0179367	14265-44-2	86-01-1
R-HSA-168274	Reactome	Export of Viral Ribonucleoproteins from Nucleus	3	2	0.667	0.00433254	0.0179367	14265-44-2	86-01-1
R-HSA-194840	Reactome	Rho GTPase cycle	3	2	0.667	0.00433254	0.0179367	14265-44-2	86-01-1
cdc42_reg_pathway	PID	Regulation of CDC42 activity	3	2	0.667	0.00433254	0.0179367	14265-44-2	86-01-1
rac1_reg_pathway	PID	Regulation of RAC1 activity	3	2	0.667	0.00433254	0.0179367	14265-44-2	86-01-1
fak_pathway	PID	Signaling events mediated by focal adhesion kinase	3	2	0.667	0.00433254	0.0179367	14265-44-2	86-01-1
rhoa_reg_pathway	PID	Regulation of RhoA activity	3	2	0.667	0.00433254	0.0179367	14265-44-2	86-01-1
WP1811	Wikipathways	Eukaryotic Translation Elongation	3	2	0.667	0.00433254	0.0179367	14265-44-2	86-01-1
R-HSA-72706	Reactome	GTP hydrolysis and joining of the 60S ribosomal subunit	4	2	0.667	0.00433254	0.0179367	14265-44-2	86-01-1
R-HSA-433692	Reactome	Proton-coupled monocarboxylate transport	5	2	0.667	0.00433254	0.0179367	541-50-4	79-33-4
R-HSA-73857	Reactome	RNA Polymerase II Transcription	52	6	0.146	0.00435146	0.0179552	86-01-1	85-61-0	643-13-0	27025-41-8	14265-44-2	63-39-8
R-HSA-69278	Reactome	Cell Cycle, Mitotic	30	5	0.172	0.00446518	0.0183028	14265-44-2	86-01-1	365-08-2	85-61-0	63-39-8
WP4225	Wikipathways	Pyrimidine metabolism and related diseases	31	5	0.172	0.00446518	0.0183028	107-95-9	58-96-8	71-52-3	66-22-8	65-46-3
None	INOH	Aminosugars metabolism	32	5	0.167	0.00519561	0.0207804	643-13-0	14265-44-2	3672-15-9	85-61-0	63-39-8
R-HSA-74217	Reactome	Purine salvage	31	5	0.167	0.00519561	0.0207804	73-24-5	14265-44-2	890-38-0	17210-42-3	14075-00-4
Butanoate metabolism	EHMN	Butanoate metabolism	36	5	0.167	0.00519561	0.0207804	541-50-4	14265-44-2	600-18-0	58-68-4	85-61-0
R-HSA-1640170	Reactome	Cell Cycle	33	5	0.167	0.00519561	0.0207804	14265-44-2	86-01-1	365-08-2	85-61-0	63-39-8
PWY-7199	HumanCyc	pyrimidine deoxyribonucleosides salvage	31	5	0.167	0.00519561	0.0207804	491-97-4	1032-65-1	86-01-1	365-08-2	63-39-8
PWY-7200	HumanCyc	superpathway of pyrimidine deoxyribonucleoside salvage	31	5	0.167	0.00519561	0.0207804	491-97-4	1032-65-1	86-01-1	365-08-2	63-39-8
R-HSA-5652084	Reactome	Fructose metabolism	21	4	0.211	0.00523693	0.0207804	57-04-5	58-68-4	15978-08-2	473-81-4
WP3349	Wikipathways	TP53 Regulates Metabolic Genes	25	4	0.211	0.00523693	0.0207804	643-13-0	14265-44-2	86-01-1	27025-41-8
WP106	Wikipathways	Alanine and aspartate metabolism	20	4	0.211	0.00523693	0.0207804	56-41-7	926-61-4	19046-78-7	77-92-9
None	INOH	Butanoate metabolism	23	4	0.211	0.00523693	0.0207804	541-50-4	58-68-4	3884-47-7	85-61-0
PWY-5695	HumanCyc	urate biosynthesis/inosine 5,-phosphate degradation	11	3	0.3	0.00553544	0.0215518	14265-44-2	58-68-4	14075-00-4
R-HSA-8856828	Reactome	Clathrin-mediated endocytosis	16	3	0.3	0.00553544	0.0215518	14265-44-2	86-01-1	51-43-4
WP4065	Wikipathways	Clathrin-mediated endocytosis	15	3	0.3	0.00553544	0.0215518	14265-44-2	86-01-1	51-43-4
WP3803	Wikipathways	Threonine catabolism	15	3	0.3	0.00553544	0.0215518	58-68-4	600-18-0	85-61-0
PWY-5451	HumanCyc	acetone degradation I (to methylglyoxal)	11	3	0.3	0.00553544	0.0215518	541-50-4	116-09-6	78-98-8
PENTOSE-P-PWY	HumanCyc	pentose phosphate pathway	16	3	0.3	0.00553544	0.0215518	921-62-0	585-18-2	4212-65-1
path:hsa00051	KEGG	Fructose and mannose metabolism - Homo sapiens (human)	54	5	0.161	0.00600691	0.0233143	57-04-5	15978-08-2	3672-15-9	27251-84-9	79-33-4
R-HSA-2408522	Reactome	Selenoamino acid metabolism	61	6	0.136	0.00621691	0.0239795	86-01-1	56-41-7	27025-41-8	600-18-0	107-97-1	14265-44-2
None	INOH	Tyrosine metabolism	44	6	0.136	0.00621691	0.0239795	97-31-4	51-43-4	541-50-4	58-68-4	97-67-6	490-83-5
R-HSA-5628897	Reactome	TP53 Regulates Metabolic Genes	25	4	0.2	0.00635363	0.0243556	643-13-0	14265-44-2	86-01-1	27025-41-8
path:hsa04918	KEGG	Thyroid hormone synthesis - Homo sapiens (human)	21	4	0.2	0.00635363	0.0243556	4212-65-1	56-73-5	4151-19-3	3615-55-2	27025-41-8
path:hsa00052	KEGG	Galactose metabolism - Homo sapiens (human)	46	5	0.156	0.0069036	0.0263824	57-04-5	643-13-0	13382-27-9	2255-14-3	59-56-3
PWY-6608	HumanCyc	guanosine nucleotides degradation	12	3	0.273	0.00739866	0.027247	58-68-4	14265-44-2	14075-00-4
R-HSA-8849175	Reactome	Threonine catabolism	15	3	0.273	0.00739866	0.027247	58-68-4	600-18-0	85-61-0
R-HSA-5358351	Reactome	Signaling by Hedgehog	11	3	0.273	0.00739866	0.027247	14265-44-2	86-01-1	85-61-0
R-HSA-76009	Reactome	Platelet Aggregation (Plug Formation)	14	3	0.273	0.00739866	0.027247	14265-44-2	86-01-1	51-43-4
PWY-6609	HumanCyc	adenine and adenosine salvage III	12	3	0.273	0.00739866	0.027247	73-24-5	14265-44-2	14075-00-4
Lipoate metabolism	EHMN	Lipoate metabolism	12	3	0.273	0.00739866	0.027247	14265-44-2	3884-47-7	58-68-4
PWY-7219	HumanCyc	adenosine ribonucleotides <i>de novo</i> biosynthesis	12	3	0.273	0.00739866	0.027247	14265-44-2	86-01-1	19046-78-7
WP3842	Wikipathways	Intra-Golgi and retrograde Golgi-to-ER traffic	12	3	0.273	0.00739866	0.027247	14265-44-2	86-01-1	85-61-0
R-HSA-6811442	Reactome	Intra-Golgi and retrograde Golgi-to-ER traffic	12	3	0.273	0.00739866	0.027247	14265-44-2	86-01-1	85-61-0
PWY66-367	HumanCyc	ketogenesis	12	3	0.273	0.00739866	0.027247	541-50-4	58-68-4	85-61-0
path:hsa04216	KEGG	Ferroptosis - Homo sapiens (human)	31	4	0.19	0.00761803	0.027247	150-97-0	27025-41-8	358-71-4	85-61-0
PWY-7211	HumanCyc	superpathway of pyrimidine deoxyribonucleotides <i>de novo</i> biosynthesis	34	5	0.152	0.00789008	0.027247	491-97-4	14265-44-2	71-52-3	365-08-2	63-39-8
SMP00493	SMPDB	Carnosinuria, carnosinemia	34	5	0.152	0.00789008	0.027247	58-68-4	107-95-9	66-22-8	926-61-4	85-61-0
SMP00492	SMPDB	Ureidopropionase deficiency	34	5	0.152	0.00789008	0.027247	58-68-4	107-95-9	66-22-8	926-61-4	85-61-0
SMP00351	SMPDB	GABA-Transaminase Deficiency	34	5	0.152	0.00789008	0.027247	58-68-4	107-95-9	66-22-8	926-61-4	85-61-0
SMP00007	SMPDB	Beta-Alanine Metabolism	34	5	0.152	0.00789008	0.027247	58-68-4	107-95-9	66-22-8	926-61-4	85-61-0
WP1936	Wikipathways	Transport of inorganic cations-anions and amino acids-oligopeptides	58	5	0.152	0.00789008	0.027247	107-95-9	14265-44-2	71-52-3	97-67-6	79-33-4
R-HSA-68882	Reactome	Mitotic Anaphase	4	2	0.5	0.00844614	0.027247	14265-44-2	85-61-0
R-HSA-2555396	Reactome	Mitotic Metaphase and Anaphase	4	2	0.5	0.00844614	0.027247	14265-44-2	85-61-0
R-HSA-428543	Reactome	Inactivation of CDC42 and RAC1	4	2	0.5	0.00844614	0.027247	14265-44-2	86-01-1
R-HSA-8985586	Reactome	SLIT2:ROBO1 increases RHOA activity	4	2	0.5	0.00844614	0.027247	14265-44-2	86-01-1
PWY-2301	HumanCyc	<i>myo</i>-inositol <i>de novo</i> biosynthesis	6	2	0.5	0.00844614	0.027247	2831-74-5	14265-44-2
WP4053	Wikipathways	TBC-RABGAPs	4	2	0.5	0.00844614	0.027247	14265-44-2	86-01-1
WP1892	Wikipathways	Protein folding	4	2	0.5	0.00844614	0.027247	14265-44-2	86-01-1
R-HSA-6811434	Reactome	COPI-dependent Golgi-to-ER retrograde traffic	4	2	0.5	0.00844614	0.027247	14265-44-2	86-01-1
R-HSA-389960	Reactome	Formation of tubulin folding intermediates by CCT/TriC	4	2	0.5	0.00844614	0.027247	14265-44-2	86-01-1
R-HSA-389958	Reactome	Cooperation of Prefoldin and TriC/CCT in actin and tubulin folding	4	2	0.5	0.00844614	0.027247	14265-44-2	86-01-1
R-HSA-5620916	Reactome	VxPx cargo-targeting to cilium	4	2	0.5	0.00844614	0.027247	14265-44-2	86-01-1
R-HSA-5620920	Reactome	Cargo trafficking to the periciliary membrane	4	2	0.5	0.00844614	0.027247	14265-44-2	86-01-1
R-HSA-177504	Reactome	Retrograde neurotrophin signalling	4	2	0.5	0.00844614	0.027247	14265-44-2	86-01-1
R-HSA-8854214	Reactome	TBC/RABGAPs	4	2	0.5	0.00844614	0.027247	14265-44-2	86-01-1
R-HSA-170670	Reactome	Adenylate cyclase inhibitory pathway	4	2	0.5	0.00844614	0.027247	14265-44-2	86-01-1
R-HSA-997269	Reactome	Inhibition of adenylate cyclase pathway	4	2	0.5	0.00844614	0.027247	14265-44-2	86-01-1
arf6_pathway	PID	Arf6 signaling events	4	2	0.5	0.00844614	0.027247	14265-44-2	86-01-1
integrin_a4b1_pathway	PID	Alpha4 beta1 integrin signaling events	4	2	0.5	0.00844614	0.027247	14265-44-2	86-01-1
R-HSA-72702	Reactome	Ribosomal scanning and start codon recognition	5	2	0.5	0.00844614	0.027247	14265-44-2	86-01-1
R-HSA-400042	Reactome	Adrenaline,noradrenaline inhibits insulin secretion	4	2	0.5	0.00844614	0.027247	86-01-1	51-43-4
R-HSA-73780	Reactome	RNA Polymerase III Chain Elongation	4	2	0.5	0.00844614	0.027247	86-01-1	63-39-8
R-HSA-674695	Reactome	RNA Polymerase II Pre-transcription Events	4	2	0.5	0.00844614	0.027247	86-01-1	63-39-8
R-HSA-113418	Reactome	Formation of the Early Elongation Complex	4	2	0.5	0.00844614	0.027247	86-01-1	63-39-8
R-HSA-75955	Reactome	RNA Polymerase II Transcription Elongation	4	2	0.5	0.00844614	0.027247	86-01-1	63-39-8
R-HSA-167158	Reactome	Formation of the HIV-1 Early Elongation Complex	4	2	0.5	0.00844614	0.027247	86-01-1	63-39-8
R-HSA-167242	Reactome	Abortive elongation of HIV-1 transcript in the absence of Tat	4	2	0.5	0.00844614	0.027247	86-01-1	63-39-8
R-HSA-167287	Reactome	HIV elongation arrest and recovery	4	2	0.5	0.00844614	0.027247	86-01-1	63-39-8
R-HSA-167290	Reactome	Pausing and recovery of HIV elongation	4	2	0.5	0.00844614	0.027247	86-01-1	63-39-8
R-HSA-167243	Reactome	Tat-mediated HIV elongation arrest and recovery	4	2	0.5	0.00844614	0.027247	86-01-1	63-39-8
R-HSA-167238	Reactome	Pausing and recovery of Tat-mediated HIV elongation	4	2	0.5	0.00844614	0.027247	86-01-1	63-39-8
R-HSA-192869	Reactome	cRNA Synthesis	4	2	0.5	0.00844614	0.027247	86-01-1	63-39-8
R-HSA-192814	Reactome	vRNA Synthesis	4	2	0.5	0.00844614	0.027247	86-01-1	63-39-8
R-HSA-168325	Reactome	Viral Messenger RNA Synthesis	5	2	0.5	0.00844614	0.027247	86-01-1	63-39-8
R-HSA-168273	Reactome	Influenza Viral RNA Transcription and Replication	5	2	0.5	0.00844614	0.027247	86-01-1	63-39-8
WP4135	Wikipathways	RNA Polymerase III Transcription	5	2	0.5	0.00844614	0.027247	86-01-1	63-39-8
R-HSA-73777	Reactome	RNA Polymerase I Chain Elongation	5	2	0.5	0.00844614	0.027247	86-01-1	63-39-8
R-HSA-749476	Reactome	RNA Polymerase III Abortive And Retractive Initiation	5	2	0.5	0.00844614	0.027247	86-01-1	63-39-8
R-HSA-74158	Reactome	RNA Polymerase III Transcription	5	2	0.5	0.00844614	0.027247	86-01-1	63-39-8
PWY-5067	HumanCyc	glycogen biosynthesis	7	2	0.5	0.00844614	0.027247	59-56-3	63-39-8
PWY-6756	HumanCyc	<i>S</i>-methyl-5,-thioadenosine degradation	4	2	0.5	0.00844614	0.027247	73-24-5	14265-44-2
PWY-5481	HumanCyc	lactate fermentation (reoxidation of cytosolic NADH)	5	2	0.5	0.00844614	0.027247	58-68-4	79-33-4
NONOXIPENT-PWY	HumanCyc	pentose phosphate pathway (non-oxidative branch)	8	2	0.5	0.00844614	0.027247	585-18-2	4212-65-1
R-HSA-170822	Reactome	Regulation of Glucokinase by Glucokinase Regulatory Protein	4	2	0.5	0.00844614	0.027247	643-13-0	15978-08-2
SMP00192	SMPDB	Hypoacetylaspartia	34	5	0.147	0.00897063	0.0287081	86-01-1	14265-44-2	107-95-9	19046-78-7	926-61-4
SMP00067	SMPDB	Aspartate Metabolism	34	5	0.147	0.00897063	0.0287081	86-01-1	14265-44-2	107-95-9	19046-78-7	926-61-4
SMP00175	SMPDB	Canavan Disease	34	5	0.147	0.00897063	0.0287081	86-01-1	14265-44-2	107-95-9	19046-78-7	926-61-4
WP4050	Wikipathways	Pentose phosphate pathway	31	4	0.182	0.00903773	0.0287081	643-13-0	14265-44-2	102916-66-5	17210-42-3
R-HSA-70635	Reactome	Urea cycle	23	4	0.182	0.00903773	0.0287081	97-69-8	71-52-3	14265-44-2	85-61-0
SMP00011	SMPDB	Inositol Metabolism	31	4	0.182	0.00903773	0.0287081	2831-74-5	14265-44-2	56-73-5	74465-19-3
Tyrosine metabolism	EHMN	Tyrosine metabolism	105	9	0.096	0.00946199	0.0299791	97-31-4	51-43-4	27025-41-8	56-41-7	541-50-4	58-68-4	71-52-3	14265-44-2	2616-64-0
R-HSA-425393	Reactome	Transport of inorganic cations/anions and amino acids/oligopeptides	56	6	0.125	0.00953352	0.0300015	79-33-4	56-41-7	71-52-3	97-67-6	14265-44-2	107-95-9
SALVADEHYPOX-PWY	HumanCyc	adenosine nucleotides degradation	13	3	0.25	0.00958986	0.0300015	14265-44-2	58-68-4	14075-00-4
PWY0-1296	HumanCyc	purine ribonucleosides degradation to ribose-1-phosphate	15	3	0.25	0.00958986	0.0300015	73-24-5	14265-44-2	14075-00-4
PROSYN-PWY	HumanCyc	proline biosynthesis	14	3	0.25	0.00958986	0.0300015	496-92-4	14265-44-2	58-68-4
SMP00479	SMPDB	Plasmalogen Synthesis	14	3	0.25	0.00958986	0.0300015	57-04-5	14265-44-2	85-61-0
									k:C00818; k:C00257; k:C00258; k:C00075; k:C00160; k:C00475; k:C00788; k:C00129; k:C00186; k:C00213; k:C00430; k:C03564; k:C04322; k:C03440; k:C00181; k:C01094; k:C00164; k:C00167; k:C00546; k:C03794; k:C00446; k:C00041; k:C00044; k:C00109; k:C00222; k:C00345; k:C00158; k:C00010; k:C00085; k:C00127; k:C04006; k:C06002; k:C02154; k:C00117; k:C00279; k:C00275; k:C00451; k:C00459; k:C00147; k:C04575;…
									k:C00009; k:C00345; k:C00004; k:C00117; k:C00103; k:C00800; k:C00010; k:C00167; k:C00085; k:C00279; k:C00158; k:C00446; k:C00620; k:C00075; k:C00111; k:C00044; k:C00231; k:C00673; k:C00149; k:C01231; k:C01094; k:C00181; k:C00672; k:C00258
									k:C00092; k:C00085; k:C00111; k:C00661; k:C00009; k:C00004; k:C00288; k:C00010; k:C00158; k:C00186; k:C00311; k:C00044; k:C00149; k:C00279; k:C00117; k:C00231; k:C00345
									k:C00009; k:C00673; k:C00231; k:C00085; k:C00004; k:C00117; k:C00279; k:C00301; k:C01801; k:C00345; k:C00257; k:C00620; k:C00111
									k:C00009; k:C00004; k:C00106; k:C00147; k:C00099; k:C00301; k:C00041; k:C00620; k:C00075; k:C00222; k:C03794; k:C00044; k:C00475; k:C02067; k:C05512; k:C00299; k:C00459; k:C00117; k:C00127; k:C00363; k:C00349; k:C00672; k:C00288; k:C00239
									k:C00345; k:C00117; k:C00620; k:C00231; k:C00661; k:C00279; k:C00085; k:C00111; k:C00009; k:C00673; k:C00672; k:C00092
									k:C00345; k:C00117; k:C00620; k:C00231; k:C00661; k:C00279; k:C00085; k:C00111; k:C00009; k:C00673; k:C00672; k:C00092
									k:C00345; k:C00117; k:C00620; k:C00231; k:C00661; k:C00279; k:C00085; k:C00111; k:C00009; k:C00673; k:C00672; k:C00092
									k:C00345; k:C00117; k:C00620; k:C00231; k:C00661; k:C00279; k:C00085; k:C00111; k:C00009; k:C00673; k:C00672; k:C00092
									k:C00009; k:C00106; k:C00117; k:C00099; k:C00301; k:C00475; k:C00041; k:C00620; k:C00075; k:C00222; k:C00044; k:C05512; k:C00299; k:C00459; k:C00127; k:C00363; k:C00349; k:C00672; k:C00239
									k:C00147; k:C00186; k:C00620; k:C02067; k:C00258; k:C00009; k:C00430; k:C00237; k:C00239; k:C00103; k:C00158; k:C00213; k:C00167; k:C00041; k:C00349; k:C00099; k:C00299; k:C00181; k:C00311; k:C04062; k:C00475; k:C00164; k:C05512; k:C19440; k:C01165; k:C00129; k:C00235; k:C04006; k:C00111; k:C00106; k:C00624; k:C00149; k:C00451; k:C00075; c:35422; k:C00010; k:C01231; k:C00459; k:C00418; k:C01586; …
									k:C00127; k:C00239; k:C00099; k:C00075; k:C00672; k:C00475; k:C00301; k:C00363; k:C00117; k:C00044; k:C00106; k:C00459; k:C00299; k:C05512; k:C00222; k:C00009; k:C00349
									k:C00117; k:C00620; k:C00279; k:C00231; k:C00257; k:C00258; k:C00673; k:C00672; k:C01801; k:C00345
									k:C00044; k:C00009; k:C00149; k:C00103; k:C00010; k:C00004; k:C00186; k:C00227; k:C00158; k:C00288; k:C00579; k:C00111
									k:C00010; k:C00004; k:C00158; k:C00311; k:C00009; k:C00044; k:C00149; k:C00288; k:C00417; k:C02630; k:C01157
									k:C00004; k:C00009; k:C00085; k:C00275; k:C00636; k:C00044; k:C00111; k:C00661; k:C01094; k:C02154
									k:C00004; k:C00009; k:C00085; k:C00275; k:C00636; k:C00044; k:C00111; k:C00661; k:C01094; k:C02154
									k:C00004; k:C00009; k:C00085; k:C00275; k:C00636; k:C00044; k:C00111; k:C00661; k:C01094; k:C02154
									k:C00009; k:C00673; k:C00231; k:C00085; k:C00117; k:C00279; k:C00092; k:C01801; k:C00345; k:C00111
									k:C00009; k:C00475; k:C00106; k:C00349; k:C00041; k:C00672; k:C00620; k:C00099; k:C00299; k:C00222; k:C00239
									k:C00010; k:C00004; k:C00158; k:C00311; k:C00009; k:C00044; k:C00149; k:C00288; k:C00417; k:C02630; k:C01157
									k:C00092; k:C00009; k:C00103; k:C00085; k:C00111; k:C00661; k:C00004; k:C00044; k:C00288; k:C00186
									k:C00092; k:C00009; k:C00103; k:C00085; k:C00111; k:C00661; k:C00004; k:C00044; k:C00288; k:C00186
									k:C00092; k:C00009; k:C00103; k:C00085; k:C00111; k:C00661; k:C00004; k:C00044; k:C00288; k:C00186
									k:C00092; k:C00009; k:C00103; k:C00085; k:C00111; k:C00661; k:C00004; k:C00044; k:C00288; k:C00186
									k:C00092; k:C00009; k:C00103; k:C00085; k:C00111; k:C00661; k:C00004; k:C00044; k:C00288; k:C00186
									k:C00092; k:C00009; k:C00103; k:C00085; k:C00111; k:C00661; k:C00004; k:C00044; k:C00288; k:C00186
									k:C00092; k:C00009; k:C00103; k:C00085; k:C00111; k:C00661; k:C00004; k:C00044; k:C00288; k:C00186
									k:C00092; k:C00009; k:C00103; k:C00085; k:C00111; k:C00661; k:C00004; k:C00044; k:C00288; k:C00186
									k:C00009; k:C00004; k:C00417; k:C00044; k:C00164; k:C00311; k:C00158; k:C00010; k:C00149; k:C00579
									k:C00009; k:C00085; k:C00004; k:C00186; k:C00103; k:C00041; k:C00075; k:C00149; k:C00092; k:C00111
									k:C00009; k:C00451; k:C00044; k:C00149; k:C00311; k:C00004; k:C00546; k:C03196; k:C00010; k:C00158; k:C00186
									k:C00010; k:C00004; k:C00158; k:C00311; k:C00009; k:C00044; k:C00149; k:C00288; k:C00417; k:C00041; k:C00186
									k:C00279; k:C00117; k:C00661; k:C00092; k:C00085; k:C00345
									k:C00288; k:C00009; k:C00186; k:C00004; k:C00044; k:C00149; k:C00546; k:C00937; k:C00579; k:C00010; k:C00227
									k:C00288; k:C00009; k:C00186; k:C00004; k:C00044; k:C00149; k:C00546; k:C00937; k:C00579; k:C00010; k:C00227
									k:C00288; k:C00009; k:C00186; k:C00004; k:C00044; k:C00149; k:C00546; k:C00937; k:C00579; k:C00010; k:C00227
									k:C00288; k:C00009; k:C00186; k:C00004; k:C00044; k:C00149; k:C00546; k:C00937; k:C00579; k:C00010; k:C00227
									k:C00288; k:C00009; k:C00186; k:C00004; k:C00044; k:C00149; k:C00546; k:C00937; k:C00579; k:C00010; k:C00227
									k:C00288; k:C00009; k:C00186; k:C00004; k:C00044; k:C00149; k:C00546; k:C00937; k:C00579; k:C00010; k:C00227
									k:C00009; k:C00044; k:C00103; k:C00299; k:C00475; k:C00106; k:C00117; k:C00075; k:C00363; k:C00672; k:C00288; k:C00239; k:C00099; k:C00459
									k:C00673; k:C00009; k:C00231; k:C00085; k:C00117; k:C00279; k:C00345; k:C00672; k:C00620
									k:C00010; k:C00004; k:C00158; k:C00311; k:C00009; k:C00044; k:C00149; k:C00288; k:C00417; k:C02630
									k:C00010; k:C00004; k:C00158; k:C00311; k:C00009; k:C00044; k:C00149; k:C00288; k:C00417; k:C02630
									k:C00010; k:C00004; k:C00158; k:C00311; k:C00009; k:C00044; k:C00149; k:C00288; k:C00417; k:C02630
									k:C00009; k:C00099; k:C00475; k:C00106; k:C00117; k:C00299; k:C00363; k:C00672; k:C00459; k:C00075; k:C00222; k:C00239
									k:C00009; k:C00149; k:C00164; k:C00004; k:C00546; k:C00227; k:C00186; k:C00010; k:C00579
									k:C00010; k:C00004; k:C00158; k:C00417; k:C00311; k:C00009; k:C00044; k:C00149; k:C00288
									k:C00010; k:C00004; k:C00158; k:C00417; k:C00311; k:C00009; k:C00044; k:C00149; k:C00288
									k:C00010; k:C00004; k:C00158; k:C00417; k:C00311; k:C00009; k:C00044; k:C00149; k:C00288
									k:C00010; k:C00004; k:C00158; k:C00417; k:C00311; k:C00009; k:C00044; k:C00149; k:C00288
									k:C00010; k:C00004; k:C00158; k:C00417; k:C00311; k:C00009; k:C00044; k:C00149; k:C00288
									k:C00010; k:C00004; k:C00158; k:C00417; k:C00311; k:C00009; k:C00044; k:C00149; k:C00288
									k:C00010; k:C00004; k:C00158; k:C00417; k:C00311; k:C00009; k:C00044; k:C00149; k:C00288
									k:C00009; k:C00417; k:C00158; k:C00044; k:C00149; k:C00451; k:C00010; k:C00004
									k:C00288; k:C00009; k:C00075; k:C00475; k:C00299; k:C00106; k:C00620; k:C00099; k:C00239; k:C00672; k:C00363; k:C00459
									k:C00288; k:C00009; k:C00075; k:C00475; k:C00299; k:C00106; k:C00620; k:C00099; k:C00239; k:C00672; k:C00363; k:C00459
									k:C00288; k:C00009; k:C00075; k:C00475; k:C00299; k:C00106; k:C00620; k:C00099; k:C00239; k:C00672; k:C00363; k:C00459
									k:C00288; k:C00009; k:C00075; k:C00475; k:C00299; k:C00106; k:C00620; k:C00099; k:C00239; k:C00672; k:C00363; k:C00459
									k:C00288; k:C00009; k:C00075; k:C00475; k:C00299; k:C00106; k:C00620; k:C00099; k:C00239; k:C00672; k:C00363; k:C00459
									k:C00009; k:C00451; k:C00044; k:C03196; k:C00149; k:C00010; k:C00004; k:C00186; k:C00158; k:C00311; k:C00546
									k:C00009; k:C00451; k:C00417; k:C00044; k:C00010; k:C00004; k:C00158; k:C00149; k:C00111
									k:C00009; k:C00106; k:C00475; k:C02067; k:C00672; k:C00620; k:C00239; k:C00299
									k:C00009; k:C00106; k:C00620; k:C00299; k:C00475
									k:C00010; k:C00158; k:C00311; k:C00417; k:C00044; k:C00149; k:C00009; k:C00004
									k:C00009; k:C00417; k:C00311; k:C00004; k:C00158; k:C00044; k:C00010; k:C00149; k:C00579
									k:C00010; k:C00158; k:C00186; k:C00044; k:C00149; k:C00009; k:C00004; k:C00451; k:C03196; k:C00546
									k:C00363; k:C00106; k:C00075; k:C00475; k:C00239; k:C00459; k:C00672; k:C00299; k:C00099; k:C00222; k:C02067
									k:C00009; k:C00106; k:C00620; k:C00299; k:C00475; k:C00099
									k:C00075; k:C00167; k:C00009; k:C00004; k:C00092; k:C00103
									k:C00009; k:C00106; k:C00475; k:C02067; k:C00672; k:C05512; k:C00147; k:C00620; k:C00239; k:C00299
									k:C00111; k:C00158; k:C00085; k:C00004; k:C00044; k:C00149; k:C00009; k:C01094; k:C01231
									k:C00009; k:C00451; k:C00044; k:C00149; k:C00010; k:C00004; k:C00158; k:C00311
									k:C00818; k:C01620; k:C00879; k:C00231; k:C00167; k:C05422; k:C00800; k:C04575
									k:C00009; k:C00085; k:C00044; k:C00149; k:C01231; k:C01094; k:C00004; k:C00158; k:C00111
									k:C00111; k:C00186; k:C05235; k:C00164; k:C00109; k:C00099; k:C00222; k:C06002; k:C00546
									k:C00266; k:C00502; k:C00111; k:C00181; k:C00231; k:C00103; k:C00167; k:C00800; k:C04575
									k:C00009; k:C00628; k:C00004; k:C00106; k:C00158; k:C00147; k:C00099; k:C00167; k:C00149; k:C00451; k:C00010; k:C00186; k:C00299; k:C00041; k:C00044; k:C00164; k:C00475; k:C00237; k:C00788; k:C00311; k:C00288
									k:C00636; k:C00044; k:C00009; k:C00085; k:C01094; k:C00004; k:C00275; k:C00111
									k:C00158; k:C00661; k:C00186; k:C00279; k:C00117; k:C00311; k:C00092; k:C00345
									k:C00092; k:C00085; k:C00661; k:C00111; k:C00103; k:C00009; k:C00004
									k:C00092; k:C00085; k:C00661; k:C00111; k:C00103; k:C00009; k:C00004
									k:C00092; k:C00085; k:C00661; k:C00111; k:C00103; k:C00009; k:C00004
									k:C00010; k:C03862; k:C00129; k:C00075; k:C00085; k:C00275; k:C00044; k:C00103; k:C00009; k:C00636
									k:C00451; k:C00311; k:C00237; k:C00628; k:C00009; k:C00158
									k:C04062; k:C04006; k:C00009; k:C01177; k:C01220; k:C00092
									k:C00009; k:C00636; k:C00085; k:C01094; k:C00004; k:C00275; k:C00111; k:C00092
									k:C00009; k:C00044; k:C00636; k:C00085; k:C03862; k:C00275; k:C00103; k:C00129; k:C00010; k:C00075
									k:C00009; k:C00085; k:C00044; k:C03862; k:C00636; k:C00275; k:C00103; k:C00129; k:C00010; k:C00075
									k:C00661; k:C00103; k:C00111; k:C00117; k:C00092; k:C00311
									k:C05512; k:C00672; k:C00106; k:C00009; k:C00147; k:C00299; k:C00475; k:C00239; k:C02067
									k:C00111; k:C04062; k:C01177; k:C01220; k:C04006; k:C00092; k:C00222
									k:C00117; k:C00231; k:C00085; k:C00279
									k:C00275; k:C00085; k:C00044; k:C00636
									k:C00009; k:C01231; k:C00158; k:C00085; k:C01094; k:C00004; k:C00111
									k:C00363; k:C00075; k:C00475; k:C00106; k:C00459; k:C00299; k:C00099; k:C00239
									k:C00044; k:C00009; k:C00620; k:C00672; k:C00301; k:C00117; k:C00004; k:C05512; k:C03794; k:C00147; k:C04051
									k:C00044; k:C00009; k:C00620; k:C00672; k:C00301; k:C00117; k:C00004; k:C05512; k:C03794; k:C00147; k:C04051
									k:C00044; k:C00009; k:C00620; k:C00672; k:C00301; k:C00117; k:C00004; k:C05512; k:C03794; k:C00147; k:C04051
									k:C00044; k:C00009; k:C00620; k:C00672; k:C00301; k:C00117; k:C00004; k:C05512; k:C03794; k:C00147; k:C04051
									k:C00044; k:C00009; k:C00620; k:C00672; k:C00301; k:C00117; k:C00004; k:C05512; k:C03794; k:C00147; k:C04051
									k:C00044; k:C00009; k:C00620; k:C00672; k:C00301; k:C00117; k:C00004; k:C05512; k:C03794; k:C00147; k:C04051
									k:C00044; k:C00009; k:C00620; k:C00672; k:C00301; k:C00117; k:C00004; k:C05512; k:C03794; k:C00147; k:C04051
									k:C00044; k:C00009; k:C00620; k:C00672; k:C00301; k:C00117; k:C00004; k:C05512; k:C03794; k:C00147; k:C04051
									k:C00044; k:C00009; k:C00620; k:C00672; k:C00301; k:C00117; k:C00004; k:C05512; k:C03794; k:C00147; k:C04051
									k:C00044; k:C00009; k:C00620; k:C00672; k:C00301; k:C00117; k:C00004; k:C05512; k:C03794; k:C00147; k:C04051
									k:C00044; k:C00009; k:C00620; k:C00672; k:C00301; k:C00117; k:C00004; k:C05512; k:C03794; k:C00147; k:C04051
									k:C00044; k:C00009; k:C00620; k:C00672; k:C00301; k:C00117; k:C00004; k:C05512; k:C03794; k:C00147; k:C04051
									k:C00044; k:C00009; k:C00620; k:C00672; k:C00301; k:C00117; k:C00004; k:C05512; k:C03794; k:C00147; k:C04051
									k:C00044; k:C00009; k:C00620; k:C00672; k:C00301; k:C00117; k:C00004; k:C05512; k:C03794; k:C00147; k:C04051
									k:C00149; k:C00010; k:C00158; k:C00004; k:C00288; k:C00009
									k:C00111; k:C01094; k:C00661; k:C02154
									k:C00009; k:C00044; k:C00149; k:C00004; k:C00288; k:C00111
									k:C00009; k:C00106; k:C00913; k:C00301; k:C00147; k:C06502
									k:C00092; k:C00103; k:C00075; k:C00167; k:C00004; k:C00446
									k:C00092; k:C00103; k:C00075; k:C00167; k:C00004; k:C00446
									k:C00092; k:C00103; k:C00075; k:C00167; k:C00004; k:C00446
									k:C00111; k:C00661; k:C00085; k:C00004; k:C00092; k:C00345
									k:C00009; k:C00085; k:C00275; k:C00103; k:C00129; k:C00010; k:C00075; k:C00044; k:C00636; k:C03862
									k:C00009; k:C00004; k:C00288; k:C00010; k:C00109
									k:C00009; k:C00044; k:C00149; k:C00085; k:C00004; k:C00158; k:C00111
									k:C00092; k:C00103; k:C01231; k:C00075; k:C00167; k:C00004; k:C00009
									k:C00092; k:C00103; k:C01231; k:C00075; k:C00167; k:C00004; k:C00009
									k:C00092; k:C00103; k:C01231; k:C00075; k:C00167; k:C00004; k:C00009
									k:C00092; k:C00103; k:C01231; k:C00075; k:C00167; k:C00004; k:C00009
									k:C00092; k:C00103; k:C01231; k:C00075; k:C00167; k:C00004; k:C00009
									k:C00092; k:C00103; k:C01231; k:C00075; k:C00167; k:C00004; k:C00009
									k:C00092; k:C00103; k:C01231; k:C00075; k:C00167; k:C00004; k:C00009
									k:C00158; k:C00186; k:C00085; k:C00149; k:C00103; k:C00311
									k:C00009; k:C00044; k:C00788; k:C00231; k:C00085; k:C00117; k:C00279
									k:C00009; k:C00004; k:C00213; k:C00546; k:C00010; k:C05235; k:C00109; k:C00430; k:C00041
									k:C00158; k:C03564; k:C00127; k:C00149; k:C00417; k:C01157; k:C00311; k:C00788; k:C00041; k:C00109; k:C00186; k:C00349
									k:C00004; k:C00009; k:C00044; k:C00620; k:C00672; k:C00301; k:C00117; k:C05512; k:C03794; k:C00147; k:C04051
									k:C00009; k:C00085; k:C00004; k:C00275; k:C00103; k:C00129; k:C00167; k:C00010; k:C00075; k:C03862; k:C00044; k:C00636
									k:C00009; k:C01157; k:C00004; k:C00109; k:C00010; k:C00099; k:C00624; k:C00041; k:C02630; k:C01165; k:C00127; k:C03440
									k:C00004; k:C00009; k:C00044; k:C00620; k:C00672; k:C00301; k:C00117; k:C05512; k:C03794; k:C00147; k:C04051
									k:C00009; k:C00149; k:C00004; k:C00546; k:C00186; k:C00010
									k:C00258; k:C02154; k:C00111; k:C00004; k:C00010; k:C00009
									k:C00258; k:C02154; k:C00111; k:C00004; k:C00010; k:C00009
									k:C00258; k:C02154; k:C00111; k:C00004; k:C00010; k:C00009
									k:C00258; k:C02154; k:C00111; k:C00004; k:C00010; k:C00009
									k:C00546; k:C00004; k:C00010; k:C00213; k:C00041; k:C00430; k:C00258; k:C00009; k:C00109
									k:C00546; k:C00004; k:C00010; k:C00213; k:C00041; k:C00430; k:C00258; k:C00009; k:C00109
									k:C00546; k:C00004; k:C00010; k:C00213; k:C00041; k:C00430; k:C00258; k:C00009; k:C00109
									k:C00546; k:C00004; k:C00010; k:C00213; k:C00041; k:C00430; k:C00258; k:C00009; k:C00109
									k:C00546; k:C00004; k:C00010; k:C00213; k:C00041; k:C00430; k:C00258; k:C00009; k:C00109
									k:C00546; k:C00004; k:C00010; k:C00213; k:C00041; k:C00430; k:C00258; k:C00009; k:C00109
									k:C00546; k:C00004; k:C00010; k:C00213; k:C00041; k:C00430; k:C00258; k:C00009; k:C00109
									k:C00546; k:C00004; k:C00010; k:C00213; k:C00041; k:C00430; k:C00258; k:C00009; k:C00109
									k:C00158; k:C00628; k:C00009; k:C00451; k:C00237
									k:C00235; k:C00129; k:C00009; k:C00010; k:C00418
									k:C00004; k:C00009; k:C00044; k:C00620; k:C00672; k:C00301; k:C00117; k:C05512; k:C03794; k:C00147; k:C04051
									k:C00009; k:C00147; k:C00106; k:C00913; k:C00301; k:C00010; k:C06502; k:C00459
									k:C00009; k:C01220; k:C00092; k:C03862; k:C01177; k:C04006; k:C00010
									k:C00167; k:C00004; k:C00075; k:C00103
									k:C00158; k:C00085; k:C00186; k:C00041; k:C00149; k:C00311; k:C00092
									k:C00009; k:C01220; k:C00092; k:C01177; k:C04006
									k:C00158; k:C00311; k:C00898; k:C00417; k:C00160; k:C00149; k:C00258; k:C00266
									k:C00009; k:C00085; k:C00010; k:C00301; k:C04322; k:C00004; k:C00041; k:C00127
									k:C00009; k:C00085; k:C00010; k:C00301; k:C04322; k:C00004; k:C00041; k:C00127
									k:C00009; k:C00085; k:C00010; k:C00301; k:C04322; k:C00004; k:C00041; k:C00127
									k:C00009; k:C00085; k:C00010; k:C00301; k:C04322; k:C00004; k:C00041; k:C00127
									k:C00009; k:C00085; k:C00010; k:C00301; k:C04322; k:C00004; k:C00041; k:C00127
									k:C00009; k:C00085; k:C00010; k:C00301; k:C04322; k:C00004; k:C00041; k:C00127
									k:C00158; k:C00231; k:C00149; k:C00311; k:C00164; k:C00117; k:C00111; k:C00085; k:C00103; k:C00345
									k:C00044; k:C00010; k:C00009; k:C00075; k:C00459
									k:C06002; k:C00222; k:C00099; k:C00288; k:C00009; k:C00010; k:C00004
									k:C06002; k:C00222; k:C00099; k:C00288; k:C00009; k:C00010; k:C00004
									k:C06002; k:C00222; k:C00099; k:C00288; k:C00009; k:C00010; k:C00004
									k:C06002; k:C00222; k:C00099; k:C00288; k:C00009; k:C00010; k:C00004
									k:C00092; k:C04062; k:C01177; k:C04006; k:C01220; k:C00009
									k:C00009; k:C00044; k:C00010; k:C00075
									k:C00010; k:C00075; k:C00009; k:C00044
									k:C00044; k:C00009; k:C00010; k:C00075
									k:C00111; k:C00661; k:C00009; k:C00004
									k:C11476; k:C00103; k:C00167; k:C00636; k:C00279; k:C00301; k:C00446; k:C00620; k:C00231; k:C00275; k:C00181
									k:C04062; k:C00009; k:C01220; k:C00092; k:C01177; k:C04006
									k:C00475; k:C00106; k:C00788; k:C00147; k:C00299
									k:C11476; k:C00103; k:C00167; k:C00636; k:C00279; k:C00301; k:C00446; k:C00620; k:C00231; k:C00275; k:C00181
									k:C00004; k:C00009; k:C00164; k:C00579; k:C06002; k:C00349; k:C00010; k:C00288
									k:C00009; k:C03794; k:C00044; k:C00117; k:C00004; k:C00147; k:C04051; k:C00301; k:C00672; k:C05512
									k:C00275; k:C00044; k:C00636
									k:C00010; k:C00004; k:C00222; k:C00099
									k:C00009; k:C04062; k:C01220; k:C04006; k:C00092
									k:C00164; k:C00009; k:C00010; k:C00004; k:C00288
									k:C00235; k:C00129; k:C00010; k:C00009; k:C00418
									k:C00009; k:C00004; k:C00158; k:C06002; k:C00010; k:C00222
									k:C00009; k:C03794; k:C00044; k:C00004; k:C00147; k:C00620
									k:C00009; k:C00044; k:C00010; k:C00004; k:C01165; k:C00041; k:C00099
									k:C00009; k:C00127; k:C00117; k:C00620; k:C00301; k:C00672; k:C05512
									k:C00044; k:C00009; k:C00010; k:C00075
									k:C00111; k:C00258; k:C00184; k:C00103
									k:C00009; k:C00167; k:C00430; k:C00004; k:C00288; k:C00237; k:C00010
									k:C00363; k:C00075; k:C00239; k:C00044; k:C00459; k:C00127; k:C00009
									k:C00009; k:C00044; k:C00010
									k:C00009; k:C00044; k:C00075
									k:C00009; k:C00044; k:C00075
									k:C00010; k:C00009; k:C00044
									k:C00010; k:C00009; k:C00044
									k:C00044; k:C00010; k:C00075
									k:C00075; k:C00009; k:C00044
									k:C00158; k:C00010; k:C00009; k:C00288
									k:C00010; k:C00044; k:C00009; k:C00004; k:C00099; k:C01165
									k:C00009; k:C00004; k:C00010; k:C00041; k:C00222; k:C00111; k:C00184; k:C00258
									k:C00009; k:C00044; k:C00363; k:C00459; k:C00075
									k:C00009; k:C00044; k:C00363; k:C00459; k:C00127; k:C00239; k:C00075
									k:C00009; k:C00213; k:C00004; k:C00010; k:C00160; k:C00041; k:C00546; k:C00937; k:C00258
									k:C00009; k:C00004; k:C00275; k:C00103; k:C00129; k:C00167; k:C00010; k:C00085; k:C00041; k:C00075; k:C00044; k:C00636; k:C03862
									k:C00004; k:C00446; k:C00103; k:C00075; k:C00092; k:C00009
									k:C00004; k:C00446; k:C00103; k:C00075; k:C00092; k:C00009
									k:C00044; k:C00009
									k:C00004; k:C00258; k:C01094; k:C00111
									k:C00009; k:C00044; k:C00075; k:C00459
									k:C00009; k:C00075; k:C00299; k:C00475
									k:C00009; k:C00288; k:C00010; k:C00158
									k:C00106; k:C00147; k:C06502; k:C00913
									k:C00106; k:C06502; k:C00147; k:C00913
									k:C00158; k:C00149; k:C00311; k:C00417
									k:C00009; k:C00010; k:C00158
									k:C00009; k:C00044; k:C00075
									k:C00009; k:C00044; k:C00075
									k:C00009; k:C00147; k:C00620
									k:C00010; k:C00075; k:C00044
									k:C05235; k:C00004; k:C00546
									k:C00009; k:C00106; k:C00147; k:C00099; k:C00167; k:C00149; k:C00186; k:C00041; k:C00158; k:C00164; k:C00475; k:C00299; k:C00788; k:C00288
									k:C00009; k:C00004; k:C00109; k:C06002; k:C00010
									k:C00937; k:C00186; k:C00149; k:C00227; k:C00546
									k:C00009; k:C00004; k:C00010; k:C00111
									k:C00446; k:C00075; k:C00103; k:C00092
									k:C04062; k:C01177; k:C01220; k:C04006
									k:C00579; k:C00004; k:C00164; k:C06002; k:C00010; k:C00288; k:C00009
									k:C00579; k:C00004; k:C00164; k:C06002; k:C00010; k:C00288; k:C00009
									k:C00579; k:C00004; k:C00164; k:C06002; k:C00010; k:C00288; k:C00009
									k:C00579; k:C00004; k:C00164; k:C06002; k:C00010; k:C00288; k:C00009
									k:C00579; k:C00004; k:C00164; k:C06002; k:C00010; k:C00288; k:C00009
									k:C00579; k:C00004; k:C00164; k:C06002; k:C00010; k:C00288; k:C00009
									k:C00579; k:C00004; k:C00164; k:C06002; k:C00010; k:C00288; k:C00009
									k:C00579; k:C00004; k:C00164; k:C06002; k:C00010; k:C00288; k:C00009
									k:C00579; k:C00004; k:C00164; k:C06002; k:C00010; k:C00288; k:C00009
									k:C00579; k:C00004; k:C00164; k:C06002; k:C00010; k:C00288; k:C00009
									k:C00579; k:C00004; k:C00164; k:C06002; k:C00010; k:C00288; k:C00009
									k:C00579; k:C00004; k:C00164; k:C06002; k:C00010; k:C00288; k:C00009
									k:C00579; k:C00004; k:C00164; k:C06002; k:C00010; k:C00288; k:C00009
									k:C00579; k:C00004; k:C00164; k:C06002; k:C00010; k:C00288; k:C00009
									k:C00579; k:C00004; k:C00164; k:C06002; k:C00010; k:C00288; k:C00009
									k:C00579; k:C00004; k:C00164; k:C06002; k:C00010; k:C00288; k:C00009
									k:C00579; k:C00004; k:C00164; k:C06002; k:C00010; k:C00288; k:C00009
									k:C00009; k:C01165; k:C00213; k:C00004; k:C00109; k:C00044; k:C00147; k:C00099; k:C00624; k:C00149; k:C00010; k:C00041; k:C00160; k:C00164; k:C00788; k:C00127; k:C00349; k:C00288
									k:C00147; k:C00301; k:C00117; k:C03794; k:C00288; k:C00044; k:C04051; k:C05512; k:C00620
									k:C00009; k:C00418; k:C00235; k:C00004; k:C00129; k:C00010
									k:C00009; k:C00418; k:C00235; k:C00004; k:C00129; k:C00010
									k:C00009; k:C00111; k:C00004; k:C00661
									k:C00009; k:C00459; k:C00363; k:C00239
									k:C00010; k:C00075; k:C00009; k:C00788
									k:C00004; k:C00010; k:C00109
									k:C00009; k:C00010; k:C00288
									k:C00044; k:C00075; k:C00459
									k:C00044; k:C00075; k:C00459
									k:C00075; k:C00009; k:C00044
									k:C00127; k:C05422; k:C00004
									k:C00459; k:C00363; k:C00239
									k:C00937; k:C00004; k:C00546
									k:C00009; k:C00418; k:C00235; k:C00004; k:C00129; k:C00010
									k:C00010; k:C00418; k:C00235; k:C00129; k:C00009; k:C00004
									k:C00009; k:C03794; k:C00044; k:C00041; k:C00222; k:C00099
									k:C00213; k:C00258; k:C00109; k:C00430; k:C01102; k:C00546
									k:C00009; k:C00044; k:C00788; k:C00010
									k:C00009; k:C00044; k:C00085; k:C00127; k:C00010
									k:C00009; k:C00158; k:C00149; k:C00010; k:C00288
									k:C00010; k:C00288; k:C00158; k:C00149; k:C00009
									k:C00009; k:C00044; k:C00010
									k:C00009; k:C00075; k:C00103
									k:C00010; k:C00009; k:C01586
									k:C00164; k:C00004; k:C00010
									k:C00164; k:C00004; k:C00010
									k:C00004; k:C00111; k:C01094; k:C00258
									k:C00010; k:C00004; k:C00288; k:C06002
									k:C00010; k:C00106; k:C00099; k:C05944
									k:C00103; k:C00009; k:C00075; k:C00446
									k:C00103; k:C00009; k:C00075; k:C00446
									k:C00103; k:C00009; k:C00075; k:C00446
									k:C00109; k:C00010; k:C00004; k:C00288
									k:C00009; k:C00044
									k:C00009; k:C00044
									k:C00009; k:C00044
									k:C00009; k:C00044
									k:C00044; k:C00009
									k:C00044; k:C00009
									k:C00044; k:C00009
									k:C00044; k:C00009
									k:C00044; k:C00009
									k:C00044; k:C00009
									k:C00044; k:C00009
									k:C00044; k:C00009
									k:C00044; k:C00009
									k:C00044; k:C00009
									k:C00044; k:C00009
									k:C00044; k:C00009
									k:C00044; k:C00009
									k:C00164; k:C00186
									k:C00044; k:C00009; k:C00085; k:C00127; k:C00010; k:C00075
									k:C00044; k:C00009; k:C00010; k:C00459; k:C00075
									k:C00288; k:C00299; k:C00106; k:C00475; k:C00099
									k:C00009; k:C00085; k:C00275; k:C00010; k:C00075
									k:C00009; k:C00147; k:C00672; k:C05512; k:C00620
									k:C00009; k:C00164; k:C00004; k:C00109; k:C00010
									k:C00044; k:C00009; k:C00010; k:C00075; k:C00459
									k:C00044; k:C00363; k:C00239; k:C00075; k:C00459
									k:C00044; k:C00363; k:C00239; k:C00075; k:C00459
									k:C00004; k:C00258; k:C01094; k:C00111
									k:C00085; k:C00127; k:C00044; k:C00009
									k:C00158; k:C03794; k:C00222; k:C00041
									k:C00164; k:C00004; k:C00010; k:C00579
									k:C00009; k:C00004; k:C00620
									k:C00009; k:C00044; k:C00788
									k:C00009; k:C00788; k:C00044
									k:C00010; k:C00004; k:C00109
									k:C00164; k:C05235; k:C00546
									k:C00231; k:C00345; k:C00279
									k:C00111; k:C00186; k:C00275; k:C01094; k:C00636
									k:C00044; k:C00213; k:C00109; k:C00127; k:C00041; k:C00009
									k:C05589; k:C00164; k:C05422; k:C00004; k:C00788; k:C00149
									k:C00009; k:C00044; k:C00085; k:C00127
									k:C00092; k:C00117; k:C00231; k:C00127
									k:C00111; k:C00446; k:C00085; k:C00103; k:C00880
									k:C00004; k:C00009; k:C00620
									k:C00004; k:C00010; k:C00109
									k:C00009; k:C00044; k:C00010
									k:C00009; k:C00044; k:C00788
									k:C00009; k:C00147; k:C00620
									k:C00009; k:C00579; k:C00004
									k:C00009; k:C03794; k:C00044
									k:C00010; k:C00009; k:C00044
									k:C00044; k:C00010; k:C00009
									k:C00164; k:C00004; k:C00010
									k:C00010; k:C00129; k:C00127; k:C00418
									k:C00009; k:C00288; k:C00363; k:C00075; k:C00459
									k:C00099; k:C00106; k:C00222; k:C00010; k:C00004
									k:C00099; k:C00106; k:C00222; k:C00010; k:C00004
									k:C00099; k:C00106; k:C00222; k:C00010; k:C00004
									k:C00099; k:C00106; k:C00222; k:C00010; k:C00004
									k:C00288; k:C00186; k:C00149; k:C00009; k:C00099
									k:C00009; k:C00010
									k:C00009; k:C00010
									k:C00009; k:C00044
									k:C00009; k:C00044
									k:C00009; k:C04006
									k:C00044; k:C00009
									k:C00044; k:C00009
									k:C00044; k:C00009
									k:C00044; k:C00009
									k:C00044; k:C00009
									k:C00044; k:C00009
									k:C00044; k:C00009
									k:C00044; k:C00009
									k:C00044; k:C00009
									k:C00044; k:C00009
									k:C00044; k:C00009
									k:C00044; k:C00009
									k:C00044; k:C00009
									k:C00044; k:C00009
									k:C00044; k:C00788
									k:C00075; k:C00044
									k:C00075; k:C00044
									k:C00075; k:C00044
									k:C00075; k:C00044
									k:C00075; k:C00044
									k:C00075; k:C00044
									k:C00075; k:C00044
									k:C00075; k:C00044
									k:C00075; k:C00044
									k:C00075; k:C00044
									k:C00075; k:C00044
									k:C00075; k:C00044
									k:C00075; k:C00044
									k:C00075; k:C00044
									k:C00075; k:C00044
									k:C00075; k:C00044
									k:C00075; k:C00044
									k:C00075; k:C00044
									k:C00075; k:C00103
									k:C00147; k:C00009
									k:C00186; k:C00004
									k:C00231; k:C00279
									k:C01094; k:C00085
									k:C00099; k:C00222; k:C03794; k:C00044; k:C00009
									k:C00099; k:C00222; k:C03794; k:C00044; k:C00009
									k:C00099; k:C00222; k:C03794; k:C00044; k:C00009
									k:C00085; k:C00009; k:C00673; k:C00672
									k:C00624; k:C00009; k:C00010; k:C00288
									k:C04006; k:C01220; k:C00092; k:C00009
									k:C00009; k:C00004; k:C00167; k:C00164; k:C00041; k:C05589; k:C00788; k:C00127; k:C00288
									k:C00009; k:C00149; k:C00288; k:C00186; k:C00041; k:C00099
									k:C00009; k:C00004; k:C00620
									k:C00009; k:C00620; k:C00147
									k:C00009; k:C01165; k:C00004
									k:C00111; k:C00010; k:C00009
[truncated: 25 more columns]

## Sheet: Lung Common DN Prote & Metabol
External Pathway ID	Source	Lung Down Metabolic Pathways	# of Members in Set	# of Observed Members	Observed Members/Members in Set	p-value	q-value		Source	External Pathway ID	Lung-435 Down Proteomic Pathways	# of Genes in Set	# of Observed Genes	Observed Genes/ Genes in Set	p-value	q-value
R-HSA-71387	Reactome	Metabolism of carbohydrates	137	24	0.247	3.95611e-14	2.45674e-11		Reactome	R-HSA-392499	Metabolism of proteins	2008	178	0.089	7.85692e-12	3.00135e-09
SMP00654	SMPDB	Warburg Effect	58	17	0.333	1.46029e-12	6.04561e-10		Reactome	R-HSA-597592	Post-translational protein modification	1383	123	0.089	2.75252e-08	4.85291e-06
SMP00031	SMPDB	Pentose Phosphate Pathway	29	12	0.462	3.85852e-11	5.32475e-09		Reactome	R-HSA-69278	Cell Cycle, Mitotic	481	52	0.108	2.14075e-06	8.9211e-05
SMP00518	SMPDB	Glucose-6-phosphate dehydrogenase deficiency	29	12	0.462	3.85852e-11	5.32475e-09		INOH	None	Integrin	124	21	0.169	3.77032e-06	0.000151606
SMP00519	SMPDB	Ribose-5-phosphate isomerase deficiency	29	12	0.462	3.85852e-11	5.32475e-09		INOH	None	Hedgehog	72	15	0.208	6.91483e-06	0.000247637
SMP00520	SMPDB	Transaldolase deficiency	29	12	0.462	3.85852e-11	5.32475e-09		KEGG	path:hsa05230	Central carbon metabolism in cancer - Homo sapiens (human)	65	14	0.215	9.28835e-06	0.000295679
R-HSA-1430728	Reactome	Metabolism	1384	66	0.076	1.03002e-10	1.16298e-08		Reactome	R-HSA-1640170	Cell Cycle	564	56	0.099	1.17897e-05	0.000342051
Glycolysis and Gluconeogenesis	EHMN	Glycolysis and Gluconeogenesis	52	12	0.308	1.02122e-08	9.05971e-07		Reactome	R-HSA-76009	Platelet Aggregation (Plug Formation)	37	10	0.27	2.17133e-05	0.000552966
None	INOH	Pentose phosphate cycle	31	10	0.345	5.45224e-08	3.38972e-06		INOH	None	IL-1 NFkB	64	13	0.203	3.74153e-05	0.000819242
SMP00128	SMPDB	Gluconeogenesis	34	10	0.333	7.9148e-08	3.38972e-06		HumanCyc	PWY66-407	superpathway of conversion of glucose to acetyl CoA and entry into the TCA cycle	48	11	0.234	3.70583e-05	0.000819242
SMP00581	SMPDB	Glycogenosis, Type IA. Von gierke disease	34	10	0.333	7.9148e-08	3.38972e-06		INOH	None	DroToll-like	65	13	0.2	4.44471e-05	0.000917772
SMP00574	SMPDB	Glycogenosis, Type IC	34	10	0.333	7.9148e-08	3.38972e-06		Wikipathways	WP4022	Pyrimidine metabolism	84	15	0.179	4.7856e-05	0.000970672
SMP00374	SMPDB	Glycogen Storage Disease Type 1A (GSD1A) or Von Gierke Disease	34	10	0.333	7.9148e-08	3.38972e-06		INOH	None	Notch	79	14	0.179	8.01745e-05	0.00150623
SMP00563	SMPDB	Triosephosphate isomerase	34	10	0.333	7.9148e-08	3.38972e-06		INOH	None	TLR NFkB	69	13	0.188	8.53504e-05	0.00156498
SMP00562	SMPDB	Fructose-1,6-diphosphatase deficiency	34	10	0.333	7.9148e-08	3.38972e-06		INOH	None	Glycolysis Gluconeogenesis	46	10	0.222	0.000133259	0.00218694
SMP00560	SMPDB	Phosphoenolpyruvate carboxykinase deficiency 1 (PEPCK1)	34	10	0.333	7.9148e-08	3.38972e-06		Wikipathways	WP1946	Cori Cycle	16	6	0.375	0.000136344	0.00221632
SMP00573	SMPDB	Glycogenosis, Type IB	34	10	0.333	7.9148e-08	3.38972e-06		INOH	None	TLR p38	63	12	0.19	0.00014234	0.00224996
None	INOH	Citrate cycle	35	10	0.323	1.13072e-07	4.53019e-06		INOH	None	TGF-beta super family signaling pathway canonical	115	17	0.148	0.000179606	0.00274437
None	INOH	Glycolysis Gluconeogenesis	34	10	0.323	1.13072e-07	4.53019e-06		INOH	None	IL-1 p38	66	12	0.182	0.000225667	0.00333696
WP134	Wikipathways	Pentose Phosphate Metabolism	9	6	0.667	2.24324e-07	8.19443e-06		INOH	None	TNF	67	12	0.179	0.00026137	0.0036979
R-HSA-71336	Reactome	Pentose phosphate pathway (hexose monophosphate shunt)	31	9	0.333	3.68957e-07	1.09106e-05		INOH	None	CD4 T cell receptor signaling	130	18	0.138	0.000271513	0.00377157
None	INOH	Pyrimidine nucleotides nucleosides metabolism	56	12	0.218	6.7836e-07	1.69859e-05		Reactome	R-HSA-71387	Metabolism of carbohydrates	264	29	0.11	0.000286024	0.00389006
None	INOH	Pyruvate metabolism	31	9	0.31	7.38516e-07	1.69859e-05		INOH	None	insulin	78	13	0.167	0.000308318	0.00410852
SMP00046	SMPDB	Pyrimidine Metabolism	57	12	0.214	8.3553e-07	1.72955e-05		Reactome	R-HSA-389958	Cooperation of Prefoldin and TriC/CCT in actin and tubulin folding	33	8	0.242	0.000331666	0.0042343
SMP00219	SMPDB	UMP Synthase Deiciency (Orotic Aciduria)	57	12	0.214	8.3553e-07	1.72955e-05		Reactome	R-HSA-389960	Formation of tubulin folding intermediates by CCT/TriC	26	7	0.269	0.00039209	0.00488407
SMP00202	SMPDB	MNGIE (Mitochondrial Neurogastrointestinal Encephalopathy)	57	12	0.214	8.3553e-07	1.72955e-05		Reactome	R-HSA-5620920	Cargo trafficking to the periciliary membrane	51	10	0.196	0.000395737	0.00490285
SMP00172	SMPDB	Beta Ureidopropionase Deficiency	57	12	0.214	8.3553e-07	1.72955e-05		KEGG	path:hsa00240	Pyrimidine metabolism - Homo sapiens (human)	101	15	0.149	0.000402817	0.00496375
SMP00178	SMPDB	Dihydropyrimidinase Deficiency	57	12	0.214	8.3553e-07	1.72955e-05		INOH	None	insulin Mam	82	13	0.159	0.000509381	0.00572879
PWY66-407	HumanCyc	superpathway of conversion of glucose to acetyl CoA and entry into the TCA cycle	36	9	0.3	1.0211e-06	2.0455e-05		INOH	None	TLR JNK	62	11	0.177	0.000508886	0.00572879
path:hsa00240	KEGG	Pyrimidine metabolism - Homo sapiens (human)	66	11	0.208	3.46098e-06	6.32138e-05		INOH	None	IL-1 JNK	62	11	0.177	0.000508886	0.00572879
R-HSA-70326	Reactome	Glucose metabolism	44	9	0.243	7.06373e-06	0.000113937		INOH	None	HGF	35	8	0.229	0.000509893	0.00572879
WP4290	Wikipathways	Metabolic reprogramming in colon cancer	35	8	0.267	1.12399e-05	0.000169668		INOH	None	Aminosugars metabolism	20	6	0.3	0.000545902	0.00595813
SMP00040	SMPDB	Glycolysis	24	7	0.318	1.13385e-05	0.000169668		INOH	None	IGF signaling	36	8	0.222	0.000624355	0.0066251
SMP00531	SMPDB	Glycogenosis, Type VII. Tarui disease	24	7	0.318	1.13385e-05	0.000169668		Signalink	None	TGF-Ncore	45	9	0.2	0.000659307	0.00670402
SMP00572	SMPDB	Fanconi-bickel syndrome	24	7	0.318	1.13385e-05	0.000169668		SMPDB	SMP00654	Warburg Effect	45	9	0.2	0.000659307	0.00670402
None	INOH	Fructose Mannose metabolism	33	8	0.25	1.89283e-05	0.000270218		SMPDB	SMP00031	Pentose Phosphate Pathway	14	5	0.357	0.000661042	0.00670402
R-HSA-70171	Reactome	Glycolysis	32	7	0.269	3.84429e-05	0.00050259		SMPDB	SMP00518	Glucose-6-phosphate dehydrogenase deficiency	14	5	0.357	0.000661042	0.00670402
WP4022	Wikipathways	Pyrimidine metabolism	40	8	0.222	4.78219e-05	0.000553324		SMPDB	SMP00519	Ribose-5-phosphate isomerase deficiency	14	5	0.357	0.000661042	0.00670402
PWY66-399	HumanCyc	gluconeogenesis	26	6	0.3	7.28914e-05	0.000767213		SMPDB	SMP00520	Transaldolase deficiency	14	5	0.357	0.000661042	0.00670402
WP1946	Wikipathways	Cori Cycle	24	6	0.3	7.28914e-05	0.000767213		INOH	None	Wnt Canonical	119	16	0.134	0.000809329	0.00773753
R-HSA-446203	Reactome	Asparagine N-linked glycosylation	119	10	0.167	7.43653e-05	0.000776149		INOH	None	Wnt Mammals	119	16	0.134	0.000809329	0.00773753
R-HSA-70263	Reactome	Gluconeogenesis	34	7	0.241	8.28151e-05	0.000803565		INOH	None	CD4 T cell receptor signaling-NFkB cascade	97	14	0.144	0.00083253	0.00791768
path:hsa04922	KEGG	Glucagon signaling pathway - Homo sapiens (human)	26	6	0.286	9.88542e-05	0.000951759		Reactome	R-HSA-70171	Glycolysis	71	11	0.157	0.0014524	0.0120177
None	INOH	Glycine Serine metabolism	68	9	0.173	0.000128045	0.00121398		HumanCyc	PWY-7199	pyrimidine deoxyribonucleosides salvage	5	3	0.6	0.0015326	0.0124124
R-HSA-597592	Reactome	Post-translational protein modification	176	12	0.132	0.000149771	0.00137789		Reactome	R-HSA-68882	Mitotic Anaphase	140	17	0.121	0.00177986	0.0134635
path:hsa05230	KEGG	Central carbon metabolism in cancer - Homo sapiens (human)	37	7	0.206	0.000243044	0.001935		HumanCyc	PWY-7200	superpathway of pyrimidine deoxyribonucleoside salvage	17	5	0.294	0.00177963	0.0134635
None	INOH	Inositol phosphate metabolism	25	5	0.312	0.000245714	0.0019438		Reactome	R-HSA-156842	Eukaryotic Translation Elongation	106	14	0.133	0.00182095	0.0135507
None	INOH	Purine nucleotides nucleosides metabolism	80	10	0.133	0.000500607	0.00343511		INOH	None	JAK STAT pathway and regulation	310	30	0.097	0.0018358	0.0135751
R-HSA-5617833	Reactome	Cilium Assembly	6	3	0.5	0.00103378	0.00638785		Reactome	R-HSA-2555396	Mitotic Metaphase and Anaphase	141	17	0.121	0.00192303	0.0140459
R-HSA-168255	Reactome	Influenza Life Cycle	9	3	0.5	0.00103378	0.00638785		Reactome	R-HSA-2408522	Selenoamino acid metabolism	130	16	0.124	0.00192427	0.0140459
R-HSA-168254	Reactome	Influenza Infection	9	3	0.5	0.00103378	0.00638785		INOH	None	Alanine Aspartate Asparagine metabolism	25	6	0.24	0.00197014	0.0141999
R-HSA-499943	Reactome	Interconversion of nucleotide di- and triphosphates	52	7	0.159	0.00125619	0.0075579		HumanCyc	PWY66-399	gluconeogenesis	26	6	0.24	0.00197014	0.0141999
R-HSA-392499	Reactome	Metabolism of proteins	269	13	0.099	0.00133985	0.00800044		Reactome	R-HSA-168254	Influenza Infection	63	10	0.159	0.0021824	0.0153042
SMP00043	SMPDB	Galactose Metabolism	36	6	0.182	0.00137935	0.00815787		Reactome	R-HSA-499943	Interconversion of nucleotide di- and triphosphates	34	7	0.206	0.00218346	0.0153042
SMP00182	SMPDB	Galactosemia	36	6	0.182	0.00137935	0.00815787		Reactome	R-HSA-1430728	Metabolism	1972	135	0.069	0.00276021	0.0184443
None	INOH	Propanoate metabolism	26	5	0.208	0.0018651	0.0102046		INOH	None	B cell receptor signaling	134	16	0.119	0.00284659	0.0186708
None	INOH	Galactose metabolism	15	4	0.267	0.00207893	0.0106788		INOH	None	PDGF	45	8	0.178	0.00287164	0.0186983
R-HSA-68952	Reactome	DNA replication initiation	8	3	0.375	0.00273419	0.0129613		EHMN	Glycolysis and Gluconeogenesis	Glycolysis and Gluconeogenesis	67	10	0.152	0.0031065	0.0198331
R-HSA-174430	Reactome	Telomere C-strand synthesis initiation	9	3	0.375	0.00273419	0.0129613		Reactome	R-HSA-5617833	Cilium Assembly	187	20	0.107	0.00341514	0.0213393
None	INOH	Alanine Aspartate Asparagine metabolism	45	6	0.154	0.00336259	0.0157005		Reactome	R-HSA-70326	Glucose metabolism	91	12	0.133	0.00376064	0.0229239
R-HSA-199991	Reactome	Membrane Trafficking	30	4	0.235	0.00341387	0.0158802		KEGG	path:hsa04922	Glucagon signaling pathway - Homo sapiens (human)	103	13	0.126	0.00424073	0.0251807
R-HSA-3700989	Reactome	Transcriptional Regulation by TP53	37	5	0.179	0.00381108	0.017531		SMPDB	SMP00043	Galactose Metabolism	13	4	0.308	0.00438285	0.025561
R-HSA-156902	Reactome	Peptide chain elongation	25	2	0.667	0.00433254	0.0179367		SMPDB	SMP00182	Galactosemia	13	4	0.308	0.00438285	0.025561
R-HSA-156842	Reactome	Eukaryotic Translation Elongation	25	2	0.667	0.00433254	0.0179367		INOH	None	Galactose metabolism	13	4	0.308	0.00438285	0.025561
fak_pathway	PID	Signaling events mediated by focal adhesion kinase	3	2	0.667	0.00433254	0.0179367		Reactome	R-HSA-5620916	VxPx cargo-targeting to cilium	21	5	0.238	0.00487262	0.0278505
R-HSA-69278	Reactome	Cell Cycle, Mitotic	30	5	0.172	0.00446518	0.0183028		Wikipathways	WP134	Pentose Phosphate Metabolism	7	3	0.429	0.00493453	0.0279532
None	INOH	Aminosugars metabolism	32	5	0.167	0.00519561	0.0207804		SMPDB	SMP00192	Hypoacetylaspartia	14	4	0.286	0.00587157	0.0309602
R-HSA-1640170	Reactome	Cell Cycle	33	5	0.167	0.00519561	0.0207804		SMPDB	SMP00067	Aspartate Metabolism	14	4	0.286	0.00587157	0.0309602
PWY-7199	HumanCyc	pyrimidine deoxyribonucleosides salvage	31	5	0.167	0.00519561	0.0207804		SMPDB	SMP00175	Canavan Disease	14	4	0.286	0.00587157	0.0309602
PWY-7200	HumanCyc	superpathway of pyrimidine deoxyribonucleoside salvage	31	5	0.167	0.00519561	0.0207804		HumanCyc	PWY-7211	superpathway of pyrimidine deoxyribonucleotides <i>de novo</i> biosynthesis	22	5	0.227	0.00602455	0.0309602
None	INOH	Butanoate metabolism	23	4	0.211	0.00523693	0.0207804		SMPDB	SMP00128	Gluconeogenesis	22	5	0.227	0.00602455	0.0309602
R-HSA-8856828	Reactome	Clathrin-mediated endocytosis	16	3	0.3	0.00553544	0.0215518		SMPDB	SMP00581	Glycogenosis, Type IA. Von gierke disease	22	5	0.227	0.00602455	0.0309602
path:hsa00051	KEGG	Fructose and mannose metabolism - Homo sapiens (human)	54	5	0.161	0.00600691	0.0233143		SMPDB	SMP00574	Glycogenosis, Type IC	22	5	0.227	0.00602455	0.0309602
R-HSA-2408522	Reactome	Selenoamino acid metabolism	61	6	0.136	0.00621691	0.0239795		SMPDB	SMP00374	Glycogen Storage Disease Type 1A (GSD1A) or Von Gierke Disease	22	5	0.227	0.00602455	0.0309602
None	INOH	Tyrosine metabolism	44	6	0.136	0.00621691	0.0239795		SMPDB	SMP00563	Triosephosphate isomerase	22	5	0.227	0.00602455	0.0309602
R-HSA-76009	Reactome	Platelet Aggregation (Plug Formation)	14	3	0.273	0.00739866	0.027247		SMPDB	SMP00562	Fructose-1,6-diphosphatase deficiency	22	5	0.227	0.00602455	0.0309602
R-HSA-6811442	Reactome	Intra-Golgi and retrograde Golgi-to-ER traffic	12	3	0.273	0.00739866	0.027247		SMPDB	SMP00560	Phosphoenolpyruvate carboxykinase deficiency 1 (PEPCK1)	22	5	0.227	0.00602455	0.0309602
PWY-7211	HumanCyc	superpathway of pyrimidine deoxyribonucleotides <i>de novo</i> biosynthesis	34	5	0.152	0.00789008	0.027247		SMPDB	SMP00573	Glycogenosis, Type IB	22	5	0.227	0.00602455	0.0309602
R-HSA-68882	Reactome	Mitotic Anaphase	4	2	0.5	0.00844614	0.027247		PID	fak_pathway	Signaling events mediated by focal adhesion kinase	62	9	0.145	0.00656246	0.0330575
R-HSA-2555396	Reactome	Mitotic Metaphase and Anaphase	4	2	0.5	0.00844614	0.027247		Reactome	R-HSA-6811442	Intra-Golgi and retrograde Golgi-to-ER traffic	186	19	0.102	0.0069681	0.0350239
R-HSA-389960	Reactome	Formation of tubulin folding intermediates by CCT/TriC	4	2	0.5	0.00844614	0.027247		Wikipathways	WP4290	Metabolic reprogramming in colon cancer	42	7	0.167	0.00747847	0.0354076
R-HSA-389958	Reactome	Cooperation of Prefoldin and TriC/CCT in actin and tubulin folding	4	2	0.5	0.00844614	0.027247		INOH	None	Citrate cycle	32	6	0.188	0.00726266	0.0354076
R-HSA-5620916	Reactome	VxPx cargo-targeting to cilium	4	2	0.5	0.00844614	0.027247		SMPDB	SMP00046	Pyrimidine Metabolism	23	5	0.217	0.00735528	0.0354076
R-HSA-5620920	Reactome	Cargo trafficking to the periciliary membrane	4	2	0.5	0.00844614	0.027247		SMPDB	SMP00219	UMP Synthase Deiciency (Orotic Aciduria)	23	5	0.217	0.00735528	0.0354076
integrin_a4b1_pathway	PID	Alpha4 beta1 integrin signaling events	4	2	0.5	0.00844614	0.027247		SMPDB	SMP00202	MNGIE (Mitochondrial Neurogastrointestinal Encephalopathy)	23	5	0.217	0.00735528	0.0354076
SMP00192	SMPDB	Hypoacetylaspartia	34	5	0.147	0.00897063	0.0287081		SMPDB	SMP00172	Beta Ureidopropionase Deficiency	23	5	0.217	0.00735528	0.0354076
SMP00067	SMPDB	Aspartate Metabolism	34	5	0.147	0.00897063	0.0287081		SMPDB	SMP00178	Dihydropyrimidinase Deficiency	23	5	0.217	0.00735528	0.0354076
SMP00175	SMPDB	Canavan Disease	34	5	0.147	0.00897063	0.0287081		SMPDB	SMP00040	Glycolysis	15	4	0.267	0.00766237	0.0354076
WP3604	Wikipathways	Biochemical Pathways Part I	467	57	0.13	1.41383e-19	1.75598e-16		SMPDB	SMP00531	Glycogenosis, Type VII. Tarui disease	15	4	0.267	0.00766237	0.0354076
Pentose phosphate pathway	EHMN	Pentose phosphate pathway	37	13	0.433	1.51194e-11	3.84625e-09		SMPDB	SMP00572	Fanconi-bickel syndrome	15	4	0.267	0.00766237	0.0354076
R-HSA-15869	Reactome	Metabolism of nucleotides	152	24	0.192	1.54841e-11	3.84625e-09		Reactome	R-HSA-71336	Pentose phosphate pathway (hexose monophosphate shunt)	15	4	0.267	0.00766237	0.0354076
R-HSA-8956319	Reactome	Nucleobase catabolism	100	19	0.235	6.80856e-11	8.45624e-09		Reactome	R-HSA-174430	Telomere C-strand synthesis initiation	8	3	0.375	0.00757393	0.0354076
WP4042	Wikipathways	Nucleobase catabolism	100	17	0.218	2.6028e-09	2.6939e-07		Reactome	R-HSA-68952	DNA replication initiation	8	3	0.375	0.00757393	0.0354076
path:hsa00030	KEGG	Pentose phosphate pathway - Homo sapiens (human)	35	10	0.4	1.01433e-08	9.05971e-07		Reactome	R-HSA-3700989	Transcriptional Regulation by TP53	374	32	0.086	0.00799955	0.0367995
SMP02292	SMPDB	The oncogenic action of Succinate	41	11	0.306	4.76267e-08	3.38972e-06		Reactome	R-HSA-446203	Asparagine N-linked glycosylation	286	26	0.091	0.00802781	0.0367995
SMP00725	SMPDB	Fructose intolerance, hereditary	31	10	0.345	5.45224e-08	3.38972e-06		Reactome	R-HSA-168255	Influenza Life Cycle	53	8	0.151	0.00802572	0.0367995
SMP00064	SMPDB	Fructose and Mannose Degradation	31	10	0.345	5.45224e-08	3.38972e-06		KEGG	path:hsa00051	Fructose and mannose metabolism - Homo sapiens (human)	33	6	0.182	0.00847237	0.0384528
SMP00561	SMPDB	Fructosuria	31	10	0.345	5.45224e-08	3.38972e-06		Reactome	R-HSA-199991	Membrane Trafficking	582	46	0.079	0.00852425	0.0386118
R-HSA-73621	Reactome	Pyrimidine catabolism	39	11	0.297	6.55915e-08	3.38972e-06		Reactome	R-HSA-156902	Peptide chain elongation	101	12	0.12	0.00876274	0.0396138
SMP02295	SMPDB	The oncogenic action of Fumarate	42	11	0.297	6.55915e-08	3.38972e-06		INOH	None	Pentose phosphate cycle	24	5	0.208	0.00887786	0.0398201
R-HSA-71406	Reactome	Pyruvate metabolism and Citric Acid (TCA) cycle	44	11	0.275	1.60745e-07	6.04985e-06		Reactome	R-HSA-8856828	Clathrin-mediated endocytosis	138	15	0.109	0.00902266	0.0401552
SMP02298	SMPDB	Glutaminolysis and Cancer	44	11	0.275	1.60745e-07	6.04985e-06		PID	integrin_a4b1_pathway	Alpha4 beta1 integrin signaling events	34	6	0.176	0.00981999	0.0429478
SMP00212	SMPDB	Pyruvate Dehydrogenase Complex Deficiency	46	11	0.262	2.78752e-07	8.64276e-06		Reactome	R-HSA-70263	Gluconeogenesis	35	6	0.176	0.00981999	0.0429478
SMP00558	SMPDB	Primary hyperoxaluria II, PH2	46	11	0.262	2.78752e-07	8.64276e-06		NetPath	Pathway_EGFR1	EGFR1	457	72	0.158	2.3281e-16	5.33601e-13
SMP00559	SMPDB	Pyruvate kinase deficiency	46	11	0.262	2.78752e-07	8.64276e-06		Reactome	R-HSA-381426	Regulation of Insulin-like Growth Factor (IGF) transport and uptake by Insulin-like Growth Factor Binding Proteins (IGFBPs)	127	32	0.254	1.59162e-13	1.82399e-10
SMP00196	SMPDB	Leigh Syndrome	46	11	0.262	2.78752e-07	8.64276e-06		Reactome	R-HSA-76002	Platelet activation, signaling and aggregation	260	47	0.181	3.47421e-13	2.6543e-10
SMP00060	SMPDB	Pyruvate Metabolism	46	11	0.262	2.78752e-07	8.64276e-06		Reactome	R-HSA-76005	Response to elevated platelet cytosolic Ca2+	134	32	0.239	9.92734e-13	5.68836e-10
SMP00334	SMPDB	Pyruvate Decarboxylase E1 Component Deficiency (PDHE1 Deficiency)	46	11	0.262	2.78752e-07	8.64276e-06		Reactome	R-HSA-8957275	Post-translational protein phosphorylation	110	28	0.257	3.94279e-12	1.80737e-09
Pyrimidine metabolism	EHMN	Pyrimidine metabolism	77	14	0.197	2.85309e-07	8.64276e-06		Reactome	R-HSA-114608	Platelet degranulation	129	30	0.233	1.05832e-11	3.46523e-09
SMP02291	SMPDB	The oncogenic action of 2-hydroxyglutarate	40	10	0.278	5.50131e-07	1.51836e-05		Reactome	R-HSA-109582	Hemostasis	668	78	0.117	1.47118e-10	4.21494e-08
SMP02358	SMPDB	The oncogenic action of L-2-hydroxyglutarate in Hydroxygluaricaciduria	41	10	0.278	5.50131e-07	1.51836e-05		KEGG	path:hsa04510	Focal adhesion - Homo sapiens (human)	199	35	0.176	8.25308e-10	2.10178e-07
SMP02359	SMPDB	The oncogenic action of D-2-hydroxyglutarate in Hydroxygluaricaciduria	41	10	0.278	5.50131e-07	1.51836e-05		Reactome	R-HSA-6798695	Neutrophil degranulation	490	61	0.126	1.03034e-09	2.36154e-07
SMP00550	SMPDB	Pyruvate dehydrogenase deficiency (E3)	33	9	0.31	7.38516e-07	1.69859e-05		Wikipathways	WP306	Focal Adhesion	198	33	0.167	1.01829e-08	2.12174e-06
SMP00551	SMPDB	Pyruvate dehydrogenase deficiency (E2)	33	9	0.31	7.38516e-07	1.69859e-05		KEGG	path:hsa05205	Proteoglycans in cancer - Homo sapiens (human)	201	33	0.164	1.49371e-08	2.85298e-06
SMP00549	SMPDB	2-ketoglutarate dehydrogenase complex deficiency	33	9	0.31	7.38516e-07	1.69859e-05		PID	integrin3_pathway	Beta3 integrin cell surface interactions	44	14	0.318	5.14973e-08	6.55733e-06
SMP00548	SMPDB	Mitochondrial complex II deficiency	33	9	0.31	7.38516e-07	1.69859e-05		SMPDB	SMP00275	Ardeparin Action Pathway	21	10	0.476	4.91825e-08	6.55733e-06
SMP00547	SMPDB	Fumarase deficiency	33	9	0.31	7.38516e-07	1.69859e-05		SMPDB	SMP00274	Heparin Action Pathway	21	10	0.476	4.91825e-08	6.55733e-06
SMP00546	SMPDB	Congenital lactic acidosis	33	9	0.31	7.38516e-07	1.69859e-05		SMPDB	SMP00273	Fondaparinux Action Pathway	21	10	0.476	4.91825e-08	6.55733e-06
SMP00057	SMPDB	Citric Acid Cycle	33	9	0.31	7.38516e-07	1.69859e-05		SMPDB	SMP00272	Enoxaparin Action Pathway	21	10	0.476	4.91825e-08	6.55733e-06
PWY66-398	HumanCyc	TCA cycle	23	8	0.364	7.96552e-07	1.72955e-05		PID	vegfr1_2_pathway	Signaling events mediated by VEGFR1 and VEGFR2	68	17	0.25	1.05034e-07	1.26704e-05
R-HSA-1428517	Reactome	The citric acid (TCA) cycle and respiratory electron transport	56	11	0.234	9.62752e-07	1.96023e-05		Reactome	R-HSA-1266738	Developmental Biology	620	66	0.107	1.56253e-07	1.70539e-05
R-HSA-73614	Reactome	Pyrimidine salvage	23	8	0.348	1.18228e-06	2.33077e-05		Reactome	R-HSA-390450	Folding of actin by CCT/TriC	10	7	0.7	1.55526e-07	1.70539e-05
PWY0-1295	HumanCyc	pyrimidine ribonucleosides degradation	8	5	0.714	1.56482e-06	3.03672e-05		BioCarta	fibrinolysispathway	fibrinolysis pathway	14	8	0.571	1.82731e-07	1.90373e-05
WP78	Wikipathways	TCA Cycle (aka Krebs or citric acid cycle)	24	8	0.333	1.71665e-06	3.28012e-05		NetPath	Pathway_TNFalpha	TNFalpha	234	34	0.145	1.9731e-07	1.96623e-05
TCA cycle	EHMN	TCA cycle	36	9	0.281	1.8752e-06	3.52879e-05		KEGG	path:hsa04611	Platelet activation - Homo sapiens (human)	123	23	0.187	2.1103e-07	2.01534e-05
WP2766	Wikipathways	The citric acid (TCA) cycle and respiratory electron transport	44	10	0.244	2.05984e-06	3.81839e-05		BioCarta	eif4pathway	regulation of eif-4e and p70s6 kinase	25	10	0.4	3.72501e-07	2.10843e-05
PWY-7209	HumanCyc	pyrimidine ribonucleosides degradation	14	6	0.462	4.03318e-06	7.15601e-05		Wikipathways	WP3888	VEGFA-VEGFR2 Signaling Pathway	236	34	0.144	2.42597e-07	2.10843e-05
WP698	Wikipathways	Glucuronidation	14	6	0.462	4.03318e-06	7.15601e-05		PID	integrin1_pathway	Beta1 integrin cell surface interactions	66	16	0.242	3.93076e-07	2.10843e-05
R-HSA-8956321	Reactome	Nucleotide salvage	45	10	0.227	4.1323e-06	7.22861e-05		SMPDB	SMP00586	Coagulation	20	9	0.45	4.32357e-07	2.10843e-05
WP4093	Wikipathways	Glucose metabolism	43	9	0.257	4.27978e-06	7.38261e-05		SMPDB	SMP00655	Phenindione Action Pathway	20	9	0.45	4.32357e-07	2.10843e-05
R-HSA-71403	Reactome	Citric acid cycle (TCA cycle)	30	8	0.296	4.70012e-06	7.88858e-05		SMPDB	SMP00656	Dicoumarol Action Pathway	20	9	0.45	4.32357e-07	2.10843e-05
path:hsa00053	KEGG	Ascorbate and aldarate metabolism - Homo sapiens (human)	48	8	0.296	4.70012e-06	7.88858e-05		SMPDB	SMP00268	Warfarin Action Pathway	20	9	0.45	4.32357e-07	2.10843e-05
path:hsa00640	KEGG	Propanoate metabolism - Homo sapiens (human)	48	9	0.243	7.06373e-06	0.000113937		SMPDB	SMP00269	Acenocoumarol Action Pathway	20	9	0.45	4.32357e-07	2.10843e-05
path:hsa00040	KEGG	Pentose and glucuronate interconversions - Homo sapiens (human)	55	9	0.243	7.06373e-06	0.000113937		SMPDB	SMP00271	Phenprocoumon Action Pathway	20	9	0.45	4.32357e-07	2.10843e-05
R-HSA-382551	Reactome	Transport of small molecules	226	21	0.109	8.47996e-06	0.000133867		SMPDB	SMP00270	Dicumarol Action Pathway	20	9	0.45	4.32357e-07	2.10843e-05
Fructose and mannose metabolism	EHMN	Fructose and mannose metabolism	34	8	0.276	8.51487e-06	0.000133867		SMPDB	SMP00277	Bivalirudin Action Pathway	20	9	0.45	4.32357e-07	2.10843e-05
WP1785	Wikipathways	Asparagine N-linked glycosylation	101	10	0.2	1.40559e-05	0.000207827		SMPDB	SMP00276	Argatroban Action Pathway	20	9	0.45	4.32357e-07	2.10843e-05
R-HSA-917937	Reactome	Iron uptake and transport	21	6	0.375	1.71047e-05	0.000247024		SMPDB	SMP00279	Ximelagatran Action Pathway	20	9	0.45	4.32357e-07	2.10843e-05
R-HSA-1855183	Reactome	Synthesis of IP2, IP, and Ins in the cytosol	18	6	0.375	1.71047e-05	0.000247024		SMPDB	SMP00278	Lepirudin Action Pathway	20	9	0.45	4.32357e-07	2.10843e-05
R-HSA-446219	Reactome	Synthesis of substrates in N-glycan biosythesis	68	10	0.192	2.02751e-05	0.00028294		SMPDB	SMP00286	Aminocaproic Acid Action Pathway	20	9	0.45	4.32357e-07	2.10843e-05
R-HSA-446193	Reactome	Biosynthesis of the N-glycan precursor (dolichol lipid-linked oligosaccharide, LLO) and transfer to a nascent protein	81	10	0.192	2.02751e-05	0.00028294		SMPDB	SMP00287	Tranexamic Acid Action Pathway	20	9	0.45	4.32357e-07	2.10843e-05
WP4297	Wikipathways	Thiamine metabolic pathways	21	6	0.353	2.56058e-05	0.00035336		SMPDB	SMP00284	Urokinase Action Pathway	20	9	0.45	4.32357e-07	2.10843e-05
WP4082	Wikipathways	Nucleotide salvage	45	9	0.209	2.63236e-05	0.000359273		SMPDB	SMP00285	Reteplase Action Pathway	20	9	0.45	4.32357e-07	2.10843e-05
path:hsa00562	KEGG	Inositol phosphate metabolism - Homo sapiens (human)	47	7	0.28	2.90128e-05	0.000391673		SMPDB	SMP00282	Streptokinase Action Pathway	20	9	0.45	4.32357e-07	2.10843e-05
R-HSA-163754	Reactome	Insulin effects increased synthesis of Xylulose-5-Phosphate	8	4	0.667	2.99699e-05	0.000395985		SMPDB	SMP00283	Tenecteplase Action Pathway	20	9	0.45	4.32357e-07	2.10843e-05
R-HSA-446205	Reactome	Synthesis of GDP-mannose	6	4	0.667	2.99699e-05	0.000395985		SMPDB	SMP00280	Alteplase Action Pathway	20	9	0.45	4.32357e-07	2.10843e-05
SMP00210	SMPDB	Purine Nucleoside Phosphorylase Deficiency	73	11	0.159	4.90061e-05	0.000553324		SMPDB	SMP00281	Anistreplase Action Pathway	20	9	0.45	4.32357e-07	2.10843e-05
SMP00220	SMPDB	Xanthine Dehydrogenase Deficiency (Xanthinuria)	73	11	0.159	4.90061e-05	0.000553324		SMPDB	SMP00288	Aprotinin Action Pathway	20	9	0.45	4.32357e-07	2.10843e-05
SMP00167	SMPDB	Adenylosuccinate Lyase Deficiency	73	11	0.159	4.90061e-05	0.000553324		PID	syndecan_4_pathway	Syndecan-4-mediated signaling events	32	11	0.344	5.86169e-07	2.79896e-05
SMP00168	SMPDB	AICA-Ribosiduria	73	11	0.159	4.90061e-05	0.000553324		Reactome	R-HSA-168249	Innate Immune System	1077	96	0.09	7.67152e-07	3.58839e-05
SMP00535	SMPDB	Adenine phosphoribosyltransferase deficiency (APRT)	73	11	0.159	4.90061e-05	0.000553324		KEGG	path:hsa04610	Complement and coagulation cascades - Homo sapiens (human)	79	17	0.215	1.05573e-06	4.83944e-05
SMP00536	SMPDB	Mitochondrial DNA depletion syndrome	73	11	0.159	4.90061e-05	0.000553324		NetPath	Pathway_Alpha6Beta4Integrin	Alpha6Beta4Integrin	71	16	0.225	1.13602e-06	5.10542e-05
SMP00537	SMPDB	Myoadenylate deaminase deficiency	73	11	0.159	4.90061e-05	0.000553324		KEGG	path:hsa04910	Insulin signaling pathway - Homo sapiens (human)	137	23	0.168	1.5367e-06	6.77332e-05
SMP00050	SMPDB	Purine Metabolism	73	11	0.159	4.90061e-05	0.000553324		Reactome	R-HSA-8951664	Neddylation	235	32	0.137	1.76123e-06	7.61648e-05
SMP00203	SMPDB	Molybdenum Cofactor Deficiency	73	11	0.159	4.90061e-05	0.000553324		Wikipathways	WP272	Blood Clotting Cascade	23	9	0.391	1.81082e-06	7.68591e-05
SMP00144	SMPDB	Adenosine Deaminase Deficiency	73	11	0.159	4.90061e-05	0.000553324		Wikipathways	WP231	TNF alpha Signaling Pathway	93	18	0.194	2.61822e-06	0.00010716
SMP00365	SMPDB	Gout or Kelley-Seegmiller Syndrome	73	11	0.159	4.90061e-05	0.000553324		Reactome	R-HSA-6802946	Signaling by moderate kinase activity BRAF mutants	38	11	0.289	4.03391e-06	0.000156707
SMP00364	SMPDB	Lesch-Nyhan Syndrome (LNS)	73	11	0.159	4.90061e-05	0.000553324		Reactome	R-HSA-6802955	Paradoxical activation of RAF signaling by kinase inactive BRAF	38	11	0.289	4.03391e-06	0.000156707
SMP00512	SMPDB	Xanthinuria type I	73	11	0.159	4.90061e-05	0.000553324		PID	reg_gr_pathway	Glucocorticoid receptor regulatory network	80	16	0.2	6.01024e-06	0.000225828
SMP00513	SMPDB	Xanthinuria type II	73	11	0.159	4.90061e-05	0.000553324		Reactome	R-HSA-2173788	Downregulation of TGF-beta receptor signaling	26	9	0.346	5.96151e-06	0.000225828
SMP00466	SMPDB	Transfer of Acetyl Groups into Mitochondria	22	6	0.316	5.26732e-05	0.00058937		Reactome	R-HSA-372708	p130Cas linkage to MAPK signaling for integrins	15	7	0.467	6.53548e-06	0.000237767
WP690	Wikipathways	Polyol Pathway	8	4	0.571	6.78432e-05	0.000752333		Reactome	R-HSA-354194	GRB2:SOS provides linkage to MAPK signaling for Integrins	15	7	0.467	6.53548e-06	0.000237767
R-HSA-73884	Reactome	Base Excision Repair	22	6	0.3	7.28914e-05	0.000767213		Wikipathways	WP244	Alpha 6 Beta 4 signaling pathway	33	10	0.303	7.05249e-06	0.000248682
SMP00496	SMPDB	Galactosemia III	20	6	0.3	7.28914e-05	0.000767213		Reactome	R-HSA-194138	Signaling by VEGF	100	18	0.18	7.66916e-06	0.000262354
SMP00495	SMPDB	Galactosemia II (GALK)	20	6	0.3	7.28914e-05	0.000767213		KEGG	path:hsa04066	HIF-1 signaling pathway - Homo sapiens (human)	100	18	0.18	7.66916e-06	0.000262354
SMP00010	SMPDB	Nucleotide Sugars Metabolism	20	6	0.3	7.28914e-05	0.000767213		Reactome	R-HSA-354192	Integrin alphaIIb beta3 signaling	27	9	0.333	8.50765e-06	0.000282602
PWY-5130	HumanCyc	2-oxobutanoate degradation	14	5	0.385	7.94953e-05	0.000803565		Reactome	R-HSA-9006921	Integrin signaling	27	9	0.333	8.50765e-06	0.000282602
SMP00552	SMPDB	Glycogen synthetase deficiency	30	7	0.241	8.28151e-05	0.000803565		Reactome	R-HSA-195258	RHO GTPase Effectors	301	36	0.12	8.79265e-06	0.000287896
SMP00553	SMPDB	Glycogenosis, Type III. Cori disease, Debrancher glycogenosis	30	7	0.241	8.28151e-05	0.000803565		Wikipathways	WP2374	Oncostatin M Signaling Pathway	65	14	0.215	9.28835e-06	0.000295679
SMP00556	SMPDB	Mucopolysaccharidosis VI. Sly syndrome	30	7	0.241	8.28151e-05	0.000803565		Reactome	R-HSA-4420097	VEGFA-VEGFR2 Pathway	92	17	0.185	9.50182e-06	0.000298331
SMP00557	SMPDB	Sucrase-isomaltase deficiency	30	7	0.241	8.28151e-05	0.000803565		Wikipathways	WP15	Selenium Micronutrient Network	83	16	0.193	9.87515e-06	0.000305061
SMP00554	SMPDB	Glycogenosis, Type IV. Amylopectinosis, Anderson disease	30	7	0.241	8.28151e-05	0.000803565		Reactome	R-HSA-8852276	The role of GTSE1 in G2/M progression after G2 checkpoint	11	6	0.545	9.98236e-06	0.000305061
SMP00555	SMPDB	Glycogenosis, Type VI. Hers disease	30	7	0.241	8.28151e-05	0.000803565		Wikipathways	WP366	TGF-beta Signaling Pathway	132	21	0.159	1.03663e-05	0.000312627
SMP00058	SMPDB	Starch and Sucrose Metabolism	30	7	0.241	8.28151e-05	0.000803565		Reactome	R-HSA-68877	Mitotic Prometaphase	186	26	0.14	1.09364e-05	0.000325198
R-HSA-163685	Reactome	Integration of energy metabolism	34	7	0.233	0.000104599	0.000999321		Reactome	R-HSA-5686938	Regulation of TLR by endogenous ligand	16	7	0.438	1.10669e-05	0.000325198
WP3925	Wikipathways	Amino Acid metabolism	108	12	0.133	0.000134359	0.00126419		Wikipathways	WP3897	Dengue-2 Interactions with Blood Clotting Cascade	22	8	0.364	1.31065e-05	0.0003755
SMP00428	SMPDB	Mercaptopurine Action Pathway	84	11	0.143	0.000138117	0.00128978		Wikipathways	WP558	Complement and Coagulation Cascades	59	13	0.22	1.48737e-05	0.00042087
Urea cycle and metabolism of arginine, proline, glutamate, aspartate and asparagine	EHMN	Urea cycle and metabolism of arginine, proline, glutamate, aspartate and asparagine	125	12	0.132	0.000149771	0.00137789		Wikipathways	WP1533	Vitamin B12 Metabolism	51	12	0.235	1.5554e-05	0.000434754
SMP00430	SMPDB	Thioguanine Action Pathway	85	11	0.141	0.000155607	0.00142106		KEGG	path:hsa04915	Estrogen signaling pathway - Homo sapiens (human)	137	21	0.154	1.66015e-05	0.000449225
R-HSA-70268	Reactome	Pyruvate metabolism	25	6	0.261	0.000172575	0.00142951		Reactome	R-HSA-9006934	Signaling by Receptor Tyrosine Kinases	423	45	0.106	1.66452e-05	0.000449225
SMP00530	SMPDB	Familial lipoprotein lipase deficiency	24	6	0.261	0.000172575	0.00142951		Reactome	R-HSA-6802949	Signaling by RAS mutants	36	10	0.278	1.66597e-05	0.000449225
SMP00039	SMPDB	Glycerolipid Metabolism	24	6	0.261	0.000172575	0.00142951		Wikipathways	WP3879	4-hydroxytamoxifen, Dexamethasone, and Retinoic Acids Regulation of p27 Expression	17	7	0.412	1.79211e-05	0.000475353
SMP00187	SMPDB	Glycerol Kinase Deficiency	24	6	0.261	0.000172575	0.00142951		Wikipathways	WP3896	Dengue-2 Interactions with Complement and Coagulation Cascades	60	13	0.217	1.80435e-05	0.000475353
SMP00529	SMPDB	D-glyceric acidura	24	6	0.261	0.000172575	0.00142951		PID	upa_upar_pathway	Urokinase-type plasminogen activator (uPA) and uPAR-mediated signaling	44	11	0.25	1.89845e-05	0.00049446
SMP00721	SMPDB	3-Phosphoglycerate dehydrogenase deficiency	55	9	0.167	0.000173401	0.00142951		Reactome	R-HSA-75153	Apoptotic execution phase	52	12	0.231	1.92193e-05	0.000494952
SMP00223	SMPDB	Non Ketotic Hyperglycinemia	55	9	0.167	0.000173401	0.00142951		PID	integrin2_pathway	Beta2 integrin cell surface interactions	30	9	0.3	2.23688e-05	0.000563398
SMP00004	SMPDB	Glycine and Serine Metabolism	55	9	0.167	0.000173401	0.00142951		Wikipathways	WP2864	Apoptosis-related network due to altered Notch3 in ovarian cancer	53	12	0.226	2.36151e-05	0.000588324
SMP00484	SMPDB	Dimethylglycine Dehydrogenase Deficiency	55	9	0.167	0.000173401	0.00142951		KEGG	path:hsa03050	Proteasome - Homo sapiens (human)	45	11	0.244	2.38898e-05	0.000588768
SMP00485	SMPDB	Hyperglycinemia, non-ketotic	55	9	0.167	0.000173401	0.00142951		Reactome	R-HSA-6805567	Keratinization	129	20	0.155	2.46989e-05	0.000602233
SMP00242	SMPDB	Dimethylglycine Dehydrogenase Deficiency	55	9	0.167	0.000173401	0.00142951		NetPath	Pathway_TGF_beta_Receptor	TGF_beta_Receptor	174	24	0.139	2.6856e-05	0.000645495
SMP00244	SMPDB	Sarcosinemia	55	9	0.167	0.000173401	0.00142951		HumanCyc	PWY66-400	glycolysis	25	8	0.333	2.73181e-05	0.000645495
SMP00179	SMPDB	Dihydropyrimidine Dehydrogenase Deficiency (DHPD)	55	9	0.167	0.000173401	0.00142951		Reactome	R-HSA-163560	Triglyceride catabolism	24	8	0.333	2.73181e-05	0.000645495
WP2670	Wikipathways	Iron uptake and transport	20	5	0.333	0.000174274	0.00142951		PID	amb2_neutrophils_pathway	amb2 Integrin signaling	31	9	0.29	2.9991e-05	0.000701422
PWY-922	HumanCyc	mevalonate pathway	17	5	0.333	0.000174274	0.00142951		NetPath	Pathway_TCR	TCR	245	30	0.123	3.07383e-05	0.000711638
SMP00427	SMPDB	Azathioprine Action Pathway	86	11	0.139	0.000174948	0.00142951		Wikipathways	WP2004	miR-targeted genes in lymphocytes - TarBase	489	49	0.1	3.45535e-05	0.000791967
R-HSA-73894	Reactome	DNA Repair	48	8	0.186	0.000182614	0.00148239		PID	ephbfwdpathway	EPHB forward signaling	39	10	0.256	3.58502e-05	0.000805574
Phosphatidylinositol phosphate metabolism	EHMN	Phosphatidylinositol phosphate metabolism	49	7	0.212	0.000199309	0.00160741		Reactome	R-HSA-140877	Formation of Fibrin Clot (Clotting Cascade)	39	10	0.256	3.58502e-05	0.000805574
R-HSA-173599	Reactome	Formation of the active cofactor, UDP-glucuronate	10	4	0.444	0.000229901	0.00184217		Reactome	R-HSA-8948751	Regulation of PTEN stability and activity	25	8	0.32	3.82456e-05	0.000819242
path:hsa00630	KEGG	Glyoxylate and dicarboxylate metabolism - Homo sapiens (human)	62	8	0.178	0.000254417	0.00199991		PID	lymphangiogenesis_pathway	VEGFR3 signaling in lymphatic endothelium	25	8	0.32	3.82456e-05	0.000819242
SMP00136	SMPDB	2-Hydroxyglutric Aciduria (D And L Form)	49	8	0.174	0.000298161	0.00225803		Wikipathways	WP3668	Hypothesized Pathways in Pathogenesis of Cardiovascular Disease	25	8	0.32	3.82456e-05	0.000819242
SMP00385	SMPDB	Homocarnosinosis	49	8	0.174	0.000298161	0.00225803		Reactome	R-HSA-2173789	TGF-beta receptor signaling activates SMADs	32	9	0.281	3.97041e-05	0.00084261
SMP00339	SMPDB	Hyperinsulinism-Hyperammonemia Syndrome	49	8	0.174	0.000298161	0.00225803		Reactome	R-HSA-8963898	Plasma lipoprotein assembly	19	7	0.368	4.21355e-05	0.000886005
SMP00567	SMPDB	Succinic semialdehyde dehydrogenase deficiency	49	8	0.174	0.000298161	0.00225803		Wikipathways	WP2005	miR-targeted genes in muscle cell - TarBase	400	42	0.105	4.31796e-05	0.000899706
SMP00243	SMPDB	4-Hydroxybutyric Aciduria/Succinic Semialdehyde Dehydrogenase Deficiency	49	8	0.174	0.000298161	0.00225803		Reactome	R-HSA-1643685	Disease	510	50	0.098	4.58703e-05	0.000938702
SMP00072	SMPDB	Glutamate Metabolism	49	8	0.174	0.000298161	0.00225803		Wikipathways	WP176	Folate Metabolism	66	13	0.197	5.26019e-05	0.00105758
WP3602	Wikipathways	Human metabolism overview	113	10	0.141	0.000317806	0.00239221		PID	syndecan_2_pathway	Syndecan-2-mediated signaling events	41	10	0.244	5.71961e-05	0.00113994
R-HSA-69242	Reactome	S Phase	17	5	0.294	0.000337426	0.0025246		Reactome	R-HSA-6802948	Signaling by high-kinase activity BRAF mutants	34	9	0.265	6.72293e-05	0.00132836
SMP00502	SMPDB	Malonyl-coa decarboxylase deficiency	38	7	0.194	0.000353669	0.00258387		BioCarta	gcrpathway	corticosteroids and cardioprotection	27	8	0.296	7.11567e-05	0.00138213
SMP00198	SMPDB	Malonic Aciduria	38	7	0.194	0.000353669	0.00258387		BioCarta	crebpathway	transcription factor creb and its extracellular signals	27	8	0.296	7.11567e-05	0.00138213
SMP00016	SMPDB	Propanoate Metabolism	38	7	0.194	0.000353669	0.00258387		Wikipathways	WP3303	RAC1-PAK1-p38-MMP2 Pathway	68	13	0.191	7.2884e-05	0.00140378
SMP00201	SMPDB	Methylmalonic Aciduria Due to Cobalamin-Related Disorders	38	7	0.194	0.000353669	0.00258387		KEGG	path:hsa05215	Prostate cancer - Homo sapiens (human)	97	16	0.165	7.36753e-05	0.0014072
WP2741	Wikipathways	Inositol phosphate metabolism	41	6	0.231	0.000357849	0.00259911		Reactome	R-HSA-1474244	Extracellular matrix organization	294	33	0.112	7.92057e-05	0.00150033
R-HSA-162599	Reactome	Late Phase of HIV Life Cycle	10	4	0.4	0.000371772	0.00263852		Reactome	R-HSA-72766	Translation	310	34	0.111	8.1031e-05	0.00150994
WP2658	Wikipathways	HIV Life Cycle	11	4	0.4	0.000371772	0.00263852		Wikipathways	WP2002	miR-targeted genes in epithelium - TarBase	333	36	0.108	8.32071e-05	0.00153799
R-HSA-162587	Reactome	HIV Life Cycle	11	4	0.4	0.000371772	0.00263852		Reactome	R-HSA-2500257	Resolution of Sister Chromatid Cohesion	109	17	0.156	9.1505e-05	0.00166452
SMP00124	SMPDB	Glycerol Phosphate Shuttle	10	4	0.4	0.000371772	0.00263852		Wikipathways	WP138	Androgen receptor signaling pathway	89	15	0.169	9.54356e-05	0.00170889
PWY-6573	HumanCyc	chondroitin sulfate degradation (metazoa)	134	11	0.126	0.000417106	0.00294344		Reactome	R-HSA-389957	Prefoldin mediated transfer of substrate to CCT/TriC	28	8	0.286	9.4848e-05	0.00170889
R-HSA-1483249	Reactome	Inositol phosphate metabolism	43	6	0.222	0.000445733	0.00312769		Reactome	R-HSA-6802957	Oncogenic MAPK signaling	61	12	0.197	0.000102816	0.00182678
R-HSA-83936	Reactome	Transport of nucleosides and free purine and pyrimidine bases across the plasma membrane	18	5	0.278	0.000452896	0.00316009		NetPath	Pathway_AndrogenReceptor	AndrogenReceptor	143	20	0.14	0.000110048	0.00192542
PWY-6576	HumanCyc	dermatan sulfate degradation (metazoa)	135	11	0.125	0.000461324	0.00320092		Wikipathways	WP4100	Gene and protein expression by JAK-STAT signaling after Interleukin-12 stimulation	36	9	0.25	0.000109276	0.00192542
Valine, leucine and isoleucine degradation	EHMN	Valine, leucine and isoleucine degradation	62	8	0.163	0.000467618	0.00322656		KEGG	path:hsa04810	Regulation of actin cytoskeleton - Homo sapiens (human)	213	26	0.122	0.000115285	0.00200176
PWY-5659	HumanCyc	GDP-mannose biosynthesis	8	3	0.6	0.000531876	0.00362962		PID	met_pathway	Signaling events mediated by Hepatocyte Growth Factor Receptor (c-Met)	82	14	0.173	0.000122521	0.00209914
BETA-ALA-DEGRADATION-I-PWY	HumanCyc	&beta;-alanine degradation	11	4	0.364	0.000566855	0.00384718		PID	vegfr1_pathway	VEGFR1 specific signals	29	8	0.276	0.000124711	0.00209914
SMP00462	SMPDB	Inositol Phosphate Metabolism	23	5	0.263	0.000595832	0.00397862		Reactome	R-HSA-140875	Common Pathway of Fibrin Clot Formation	22	7	0.318	0.000123321	0.00209914
LEU-DEG2-PWY	HumanCyc	leucine degradation	20	5	0.263	0.000595832	0.00397862		BioCarta	plateletapppathway	platelet amyloid precursor protein pathway	6	4	0.667	0.000125472	0.00209914
PWY-5910	HumanCyc	superpathway of geranylgeranyldiphosphate biosynthesis I (via mevalonate)	21	5	0.263	0.000595832	0.00397862		Reactome	R-HSA-6799990	Metal sequestration by antimicrobial proteins	6	4	0.667	0.000125472	0.00209914
Propanoate metabolism	EHMN	Propanoate metabolism	33	6	0.207	0.000671373	0.00443534		Reactome	R-HSA-5663220	RHO GTPases Activate Formins	123	18	0.146	0.000133583	0.00218694
PWY66-409	HumanCyc	superpathway of purine nucleotide salvage	30	6	0.207	0.000671373	0.00443534		PID	ilk_pathway	Integrin-linked kinase signaling	45	10	0.222	0.000133259	0.00218694
R-HSA-70614	Reactome	Amino acid synthesis and interconversion (transamination)	46	7	0.171	0.000811331	0.00530354		BioCarta	tffpathway	trefoil factors initiate mucosal healing	37	9	0.243	0.000137421	0.00221809
R-HSA-74259	Reactome	Purine catabolism	53	7	0.171	0.000811331	0.00530354		Reactome	R-HSA-1474290	Collagen formation	92	15	0.163	0.000140512	0.00224996
R-HSA-162906	Reactome	HIV Infection	13	4	0.333	0.000825047	0.00533702		PID	avb3_integrin_pathway	Integrins in angiogenesis	63	12	0.19	0.00014234	0.00224996
path:hsa00561	KEGG	Glycerolipid metabolism - Homo sapiens (human)	36	4	0.333	0.000825047	0.00533702		BioCarta	vegfpathway	vegf hypoxia and angiogenesis	30	8	0.267	0.000161927	0.00254203
Porphyrin metabolism	EHMN	Porphyrin metabolism	48	7	0.167	0.000942889	0.00603644		Wikipathways	WP183	Proteasome Degradation	64	12	0.188	0.000166554	0.00259688
WP4059	Wikipathways	Interconversion of nucleotide di- and triphosphates	51	7	0.167	0.000942889	0.00603644		BioCarta	mprpathway	how progesterone initiates the oocyte maturation	23	7	0.304	0.000168904	0.00261572
WP3498	Wikipathways	Assembly of the primary cilium	6	3	0.5	0.00103378	0.00638785		Reactome	R-HSA-5674135	MAP2K and MAPK activation	38	9	0.237	0.000171371	0.00263612
WP4124	Wikipathways	Cilium Assembly	6	3	0.5	0.00103378	0.00638785		PID	pdgfrbpathway	PDGFR-beta signaling pathway	127	18	0.142	0.000201895	0.00306453
R-HSA-73864	Reactome	RNA Polymerase I Transcription	8	3	0.5	0.00103378	0.00638785		Reactome	R-HSA-194315	Signaling by Rho GTPases	435	42	0.098	0.000218181	0.00328995
WP2683	Wikipathways	Influenza Life Cycle	9	3	0.5	0.00103378	0.00638785		KEGG	path:hsa05418	Fluid shear stress and atherosclerosis - Homo sapiens (human)	139	19	0.137	0.000219819	0.00329297
WP4061	Wikipathways	Import of palmitoyl-CoA into the mitochondrial matrix	13	4	0.308	0.0011564	0.00711016		KEGG	path:hsa04140	Autophagy - animal - Homo sapiens (human)	128	18	0.141	0.00022313	0.00332086
WP3564	Wikipathways	Amino acid synthesis and interconversion (transamination)	40	6	0.188	0.0011648	0.00712649		Reactome	R-HSA-141444	Amplification of signal from unattached kinetochores via a MAD2 inhibitory signal	96	15	0.156	0.000228648	0.00333797
Glycerophospholipid metabolism	EHMN	Glycerophospholipid metabolism	96	8	0.143	0.00117452	0.00715077		Reactome	R-HSA-141424	Amplification of signal from the kinetochores	96	15	0.156	0.000228648	0.00333797
R-HSA-8850843	Reactome	Phosphate bond hydrolysis by NTPDase proteins	25	5	0.227	0.00122941	0.00744843		KEGG	path:hsa05210	Colorectal cancer - Homo sapiens (human)	86	14	0.163	0.000236353	0.00338576
Glycine, serine, alanine and threonine metabolism	EHMN	Glycine, serine, alanine and threonine metabolism	88	9	0.129	0.00125965	0.0075579		Wikipathways	WP2034	Leptin signaling pathway	76	13	0.171	0.000236349	0.00338576
R-HSA-389977	Reactome	Post-chaperonin tubulin folding pathway	2	2	1	0.00148173	0.00872183		Reactome	R-HSA-69206	G1/S Transition	76	13	0.171	0.000236349	0.00338576
R-HSA-70350	Reactome	Fructose catabolism	16	4	0.286	0.00157102	0.00895049		Reactome	R-HSA-170834	Signaling by TGF-beta Receptor Complex	67	12	0.179	0.00026137	0.0036979
R-HSA-69306	Reactome	DNA Replication	14	4	0.286	0.00157102	0.00895049		Reactome	R-HSA-2565942	Regulation of PLK1 Activity at G2/M Transition	87	14	0.161	0.000267695	0.00376415
PWY-7185	HumanCyc	UTP and CTP dephosphorylation I	15	4	0.286	0.00157102	0.00895049		Wikipathways	WP4217	Ebola Virus Pathway on Host	130	18	0.138	0.000271513	0.00377157
R-HSA-200425	Reactome	Import of palmitoyl-CoA into the mitochondrial matrix	14	4	0.286	0.00157102	0.00895049		Reactome	R-HSA-6802952	Signaling by BRAF and RAF fusions	58	11	0.19	0.000278586	0.0038465
R-HSA-73929	Reactome	Base-Excision Repair, AP Site Formation	14	4	0.286	0.00157102	0.00895049		Reactome	R-HSA-2514853	Condensation of Prometaphase Chromosomes	12	5	0.417	0.000286832	0.00389006
WP3399	Wikipathways	Base-Excision Repair, AP Site Formation	14	4	0.286	0.00157102	0.00895049		BioCarta	akapcentrosomepathway	protein kinase a at the centrosome	12	5	0.417	0.000286832	0.00389006
path:hsa00020	KEGG	Citrate cycle (TCA cycle) - Homo sapiens (human)	20	4	0.286	0.00157102	0.00895049		BioCarta	igf1mtorpathway	skeletal muscle hypertrophy is regulated via akt-mtor pathway	25	7	0.28	0.000300687	0.00403026
PWY-5172	HumanCyc	acetyl-CoA biosynthesis from citrate	7	3	0.429	0.00175824	0.00974879		Wikipathways	WP4483	Relationship between inflammation, COX-2 and EGFR	25	7	0.28	0.000300687	0.00403026
R-HSA-76042	Reactome	RNA Polymerase II Transcription Initiation And Promoter Clearance	7	3	0.429	0.00175824	0.00974879		Wikipathways	WP2636	Common Pathways Underlying Drug Addiction	41	9	0.22	0.00031753	0.00418263
R-HSA-167172	Reactome	Transcription of the HIV genome	7	3	0.429	0.00175824	0.00974879		NetPath	Pathway_Gastrin	Gastrin	41	9	0.22	0.00031753	0.00418263
P121-PWY	HumanCyc	adenine and adenosine salvage I	7	3	0.429	0.00175824	0.00974879		KEGG	path:hsa04933	AGE-RAGE signaling pathway in diabetic complications - Homo sapiens (human)	99	15	0.152	0.00032289	0.00422894
WP4074	Wikipathways	RNA Polymerase I Transcription	7	3	0.429	0.00175824	0.00974879		Wikipathways	WP4205	MET in type 1 papillary renal cell carcinoma	59	11	0.186	0.000325674	0.0042343
PWY-5453	HumanCyc	methylglyoxal degradation III	8	3	0.429	0.00175824	0.00974879		Wikipathways	WP4481	Resistin as a regulator of inflammation	33	8	0.242	0.000331666	0.0042343
R-HSA-425407	Reactome	SLC-mediated transmembrane transport	166	14	0.092	0.00180947	0.00998829		Reactome	R-HSA-422475	Axon guidance	358	36	0.101	0.000331319	0.0042343
path:hsa00620	KEGG	Pyruvate metabolism - Homo sapiens (human)	31	5	0.208	0.0018651	0.0102046		Reactome	R-HSA-1227986	Signaling by ERBB2	50	10	0.2	0.000334384	0.0042343
R-HSA-1483166	Reactome	Synthesis of PA	26	4	0.267	0.00207893	0.0106788		PID	angiopoietinreceptor_pathway	Angiopoietin receptor Tie2-mediated signaling	50	10	0.2	0.000334384	0.0042343
path:hsa04070	KEGG	Phosphatidylinositol signaling system - Homo sapiens (human)	29	4	0.267	0.00207893	0.0106788		KEGG	path:hsa05211	Renal cell carcinoma - Homo sapiens (human)	69	12	0.174	0.00034732	0.00437394
SMP00139	SMPDB	3-Methylglutaconic Aciduria Type I	58	7	0.146	0.00212372	0.0106788		PID	s1p_s1p3_pathway	S1P3 pathway	26	7	0.269	0.00039209	0.00488407
SMP00032	SMPDB	Valine, Leucine and Isoleucine Degradation	58	7	0.146	0.00212372	0.0106788		Wikipathways	WP313	Signaling of Hepatocyte Growth Factor Receptor	34	8	0.235	0.000413031	0.00506239
SMP00137	SMPDB	2-Methyl-3-Hydroxybutryl CoA Dehydrogenase Deficiency	58	7	0.146	0.00212372	0.0106788		Reactome	R-HSA-211227	Activation of DNA fragmentation factor	13	5	0.385	0.000445039	0.00531265
SMP00238	SMPDB	Isovaleric Aciduria	58	7	0.146	0.00212372	0.0106788		Reactome	R-HSA-140342	Apoptosis induced DNA fragmentation	13	5	0.385	0.000445039	0.00531265
SMP00237	SMPDB	3-Methylcrotonyl Coa Carboxylase Deficiency Type I	58	7	0.146	0.00212372	0.0106788		Reactome	R-HSA-6806834	Signaling by MET	61	11	0.18	0.000440104	0.00531265
SMP00236	SMPDB	Propionic Acidemia	58	7	0.146	0.00212372	0.0106788		Reactome	R-HSA-75205	Dissolution of Fibrin Clot	13	5	0.385	0.000445039	0.00531265
SMP00199	SMPDB	Maple Syrup Urine Disease	58	7	0.146	0.00212372	0.0106788		BioCarta	extrinsicpathway	extrinsic prothrombin activation pathway	13	5	0.385	0.000445039	0.00531265
SMP00138	SMPDB	3-Hydroxy-3-Methylglutaryl-CoA Lyase Deficiency	58	7	0.146	0.00212372	0.0106788		Reactome	R-HSA-5689603	UCH proteinases	102	15	0.147	0.00044877	0.00532943
SMP00523	SMPDB	Isobutyryl-coa dehydrogenase deficiency	58	7	0.146	0.00212372	0.0106788		PID	syndecan_1_pathway	Syndecan-1-mediated signaling events	43	9	0.209	0.000463046	0.00544257
SMP00522	SMPDB	3-hydroxyisobutyric aciduria	58	7	0.146	0.00212372	0.0106788		Reactome	R-HSA-6814122	Cooperation of PDCL (PhLP1) and TRiC/CCT in G-protein beta folding	43	9	0.209	0.000463046	0.00544257
SMP00521	SMPDB	3-hydroxyisobutyric acid dehydrogenase deficiency	58	7	0.146	0.00212372	0.0106788		KEGG	path:hsa04310	Wnt signaling pathway - Homo sapiens (human)	149	19	0.128	0.000493894	0.00572879
SMP00524	SMPDB	Isovaleric acidemia	58	7	0.146	0.00212372	0.0106788		NetPath	Pathway_Leptin	Leptin	62	11	0.177	0.000508886	0.00572879
SMP00384	SMPDB	Methylmalonate Semialdehyde Dehydrogenase Deficiency	58	7	0.146	0.00212372	0.0106788		KEGG	path:hsa04218	Cellular senescence - Homo sapiens (human)	160	20	0.125	0.000504015	0.00572879
SMP00200	SMPDB	Methylmalonic Aciduria	58	7	0.146	0.00212372	0.0106788		Wikipathways	WP481	Insulin Signaling	160	20	0.125	0.000504015	0.00572879
SMP00141	SMPDB	3-Methylglutaconic Aciduria Type IV	58	7	0.146	0.00212372	0.0106788		Reactome	R-HSA-8875878	MET promotes cell motility	27	7	0.259	0.000504416	0.00572879
SMP00140	SMPDB	3-Methylglutaconic Aciduria Type III	58	7	0.146	0.00212372	0.0106788		Reactome	R-HSA-69275	G2/M Transition	137	18	0.131	0.000519913	0.00581288
SMP00173	SMPDB	Beta-Ketothiolase Deficiency	58	7	0.146	0.00212372	0.0106788		Reactome	R-HSA-68886	M Phase	340	34	0.1	0.000530042	0.00589737
R-HSA-71291	Reactome	Metabolism of amino acids and derivatives	285	18	0.079	0.00239251	0.0119819		Reactome	R-HSA-8963896	HDL assembly	8	4	0.5	0.000535537	0.00590121
path:hsa00230	KEGG	Purine metabolism - Homo sapiens (human)	95	9	0.117	0.00248916	0.0124158		Reactome	R-HSA-446210	Synthesis of UDP-N-acetyl-glucosamine	8	4	0.5	0.000535537	0.00590121
Squalene and cholesterol biosynthesis	EHMN	Squalene and cholesterol biosynthesis	42	6	0.162	0.00255187	0.0126272		KEGG	path:hsa04657	IL-17 signaling pathway - Homo sapiens (human)	93	14	0.151	0.000540997	0.00593284
PWY66-5	HumanCyc	superpathway of cholesterol biosynthesis	62	6	0.162	0.00255187	0.0126272		Reactome	R-HSA-453279	Mitotic G1-G1/S phases	104	15	0.144	0.000554255	0.00602063
SMP00355	SMPDB	Mitochondrial Electron Transport Chain	17	4	0.25	0.00269	0.0129613		Wikipathways	WP437	EGF-EGFR Signaling Pathway	162	20	0.123	0.000592128	0.00637207
PWY-7210	HumanCyc	pyrimidine deoxyribonucleotides biosynthesis from CTP	17	4	0.25	0.00269	0.0129613		Wikipathways	WP4216	Chromosomal and microsatellite instability in colorectal cancer	73	12	0.164	0.000592169	0.00637207
WP3579	Wikipathways	Surfactant metabolism	17	4	0.25	0.00269	0.0129613		Reactome	R-HSA-453274	Mitotic G2-G2/M phases	139	18	0.129	0.000619709	0.0066251
PWY66-428	HumanCyc	threonine degradation	8	3	0.375	0.00273419	0.0129613		Reactome	R-HSA-3299685	Detoxification of Reactive Oxygen Species	36	8	0.222	0.000624355	0.0066251
PWY-5966-1	HumanCyc	fatty acid biosynthesis initiation	9	3	0.375	0.00273419	0.0129613		Reactome	R-HSA-6811438	Intra-Golgi traffic	45	9	0.2	0.000659307	0.00670402
WP1906	Wikipathways	RNA Polymerase II Transcription	8	3	0.375	0.00273419	0.0129613		Wikipathways	WP3859	TGF-B Signaling in Thyroid Cells for Epithelial-Mesenchymal Transition	14	5	0.357	0.000661042	0.00670402
PWY-6370	HumanCyc	ascorbate recycling (cytosolic)	10	3	0.375	0.00273419	0.0129613		PID	rac1_pathway	RAC1 signaling pathway	54	10	0.185	0.000638413	0.00670402
PWY-7197	HumanCyc	pyrimidine deoxyribonucleotide phosphorylation	8	3	0.375	0.00273419	0.0129613		Wikipathways	WP534	Glycolysis and Gluconeogenesis	45	9	0.2	0.000659307	0.00670402
MGLDLCTANA-PWY	HumanCyc	methylglyoxal degradation VI	9	3	0.375	0.00273419	0.0129613		KEGG	path:hsa05100	Bacterial invasion of epithelial cells - Homo sapiens (human)	74	12	0.162	0.000672087	0.00674188
R-HSA-191273	Reactome	Cholesterol biosynthesis	46	6	0.158	0.00293632	0.0138141		Reactome	R-HSA-5663205	Infectious disease	253	27	0.108	0.0006736	0.00674188
WP1795	Wikipathways	Cholesterol biosynthesis	47	6	0.158	0.00293632	0.0138141		NetPath	Pathway_Fibroblast__growth__factor-1	Fibroblast growth factor-1	74	12	0.162	0.000672087	0.00674188
path:hsa00260	KEGG	Glycine, serine and threonine metabolism - Homo sapiens (human)	50	6	0.154	0.00336259	0.0157005		Wikipathways	WP2593	JAK-STAT	106	15	0.142	0.0006802	0.00677834
R-HSA-75105	Reactome	Fatty acyl-CoA biosynthesis	42	5	0.179	0.00381108	0.017531		NetPath	Pathway_TSLP	TSLP	21	6	0.286	0.000728962	0.00723282
WP4114	Wikipathways	Fatty acyl-CoA biosynthesis	42	5	0.179	0.00381108	0.017531		Reactome	R-HSA-9006936	Signaling by TGF-beta family members	96	14	0.146	0.000749464	0.00740418
R-HSA-8856688	Reactome	Golgi-to-ER retrograde transport	10	3	0.333	0.00398634	0.0179367		Reactome	R-HSA-8878166	Transcriptional regulation by RUNX2	75	12	0.16	0.000760843	0.00745236
R-HSA-3322077	Reactome	Glycogen synthesis	10	3	0.333	0.00398634	0.0179367		PID	gmcsf_pathway	GMCSF-mediated signaling events	37	8	0.216	0.000758681	0.00745236
WP521	Wikipathways	Amino acid conjugation of benzoic acid	9	3	0.333	0.00398634	0.0179367		Wikipathways	WP3680	Association Between Physico-Chemical Features and Toxicity Associated Pathways	65	11	0.169	0.000771217	0.00752183
PWY66-368	HumanCyc	ketolysis	10	3	0.333	0.00398634	0.0179367		Reactome	R-HSA-168898	Toll-Like Receptors Cascades	154	19	0.123	0.000810212	0.00773753
R-HSA-77108	Reactome	Utilization of Ketone Bodies	10	3	0.333	0.00398634	0.0179367		Reactome	R-HSA-8863795	Downregulation of ERBB2 signaling	29	7	0.241	0.000805193	0.00773753
WP4039	Wikipathways	Fructose metabolism	20	4	0.222	0.00425986	0.0179367		Wikipathways	WP422	MAPK Cascade	29	7	0.241	0.000805193	0.00773753
VALDEG-PWY	HumanCyc	valine degradation	20	4	0.222	0.00425986	0.0179367		NetPath	Pathway_IL2	IL2	76	12	0.158	0.000859186	0.00810392
path:hsa00770	KEGG	Pantothenate and CoA biosynthesis - Homo sapiens (human)	28	4	0.222	0.00425986	0.0179367		KEGG	path:hsa05220	Chronic myeloid leukemia - Homo sapiens (human)	76	12	0.158	0.000859186	0.00810392
SMP00580	SMPDB	GLUT-1 deficiency syndrome	19	4	0.222	0.00425986	0.0179367		Wikipathways	WP2324	AGE-RAGE pathway	66	11	0.167	0.000880327	0.00823555
SMP00579	SMPDB	Congenital disorder of glycosylation CDG-IId	19	4	0.222	0.00425986	0.0179367		PID	hif1_tfpathway	HIF-1-alpha transcription factor network	66	11	0.167	0.000880327	0.00823555
SMP00444	SMPDB	Lactose Synthesis	19	4	0.222	0.00425986	0.0179367		PID	myc_activpathway	Validated targets of C-MYC transcriptional activation	87	13	0.149	0.000907371	0.00845404
SMP00452	SMPDB	Threonine and 2-Oxobutanoate Degradation	19	4	0.222	0.00425986	0.0179367		Reactome	R-HSA-8979227	Triglyceride metabolism	38	8	0.211	0.000915297	0.00845912
R-HSA-5419276	Reactome	Mitochondrial translation termination	25	2	0.667	0.00433254	0.0179367		Wikipathways	WP524	G13 Signaling Pathway	38	8	0.211	0.000915297	0.00845912
R-HSA-5389840	Reactome	Mitochondrial translation elongation	26	2	0.667	0.00433254	0.0179367		Reactome	R-HSA-8875555	MET activates RAP1 and RAC1	9	4	0.444	0.000922012	0.00848695
WP1917	Wikipathways	Signaling by Rho GTPases	3	2	0.667	0.00433254	0.0179367		Reactome	R-HSA-5653656	Vesicle-mediated transport	620	53	0.085	0.000931016	0.00853556
R-HSA-2132295	Reactome	MHC class II antigen presentation	3	2	0.667	0.00433254	0.0179367		Reactome	R-HSA-5610785	GLI3 is processed to GLI3R by the proteasome	15	5	0.333	0.00094688	0.00857806
R-HSA-165054	Reactome	Rev-mediated nuclear export of HIV RNA	3	2	0.667	0.00433254	0.0179367		Reactome	R-HSA-5610783	Degradation of GLI2 by the proteasome	15	5	0.333	0.00094688	0.00857806
R-HSA-177243	Reactome	Interactions of Rev with host cellular proteins	3	2	0.667	0.00433254	0.0179367		Reactome	R-HSA-5610780	Degradation of GLI1 by the proteasome	16	5	0.333	0.00094688	0.00857806
R-HSA-168333	Reactome	NEP/NS2 Interacts with the Cellular Export Machinery	3	2	0.667	0.00433254	0.0179367		PharmGKB	PA165292177	Doxorubicin Pathway, Pharmacokinetics	22	6	0.273	0.000956077	0.00862728
R-HSA-168274	Reactome	Export of Viral Ribonucleoproteins from Nucleus	3	2	0.667	0.00433254	0.0179367		PID	retinoic_acid_pathway	Retinoic acid receptors-mediated signaling	30	7	0.233	0.00100097	0.00899695
R-HSA-194840	Reactome	Rho GTPase cycle	3	2	0.667	0.00433254	0.0179367		KEGG	path:hsa04914	Progesterone-mediated oocyte maturation - Homo sapiens (human)	99	14	0.141	0.00102211	0.00915109
cdc42_reg_pathway	PID	Regulation of CDC42 activity	3	2	0.667	0.00433254	0.0179367		Wikipathways	WP4172	PI3K-Akt Signaling Pathway	340	33	0.097	0.00106411	0.00949007
rac1_reg_pathway	PID	Regulation of RAC1 activity	3	2	0.667	0.00433254	0.0179367		Reactome	R-HSA-2022090	Assembly of collagen fibrils and other multimeric structures	48	9	0.188	0.00107645	0.00956287
rhoa_reg_pathway	PID	Regulation of RhoA activity	3	2	0.667	0.00433254	0.0179367		PID	ret_pathway	Signaling events regulated by Ret tyrosine kinase	39	8	0.205	0.00109679	0.00966859
WP1811	Wikipathways	Eukaryotic Translation Elongation	3	2	0.667	0.00433254	0.0179367		Reactome	R-HSA-195253	Degradation of beta-catenin by the destruction complex	39	8	0.205	0.00109679	0.00966859
R-HSA-72706	Reactome	GTP hydrolysis and joining of the 60S ribosomal subunit	4	2	0.667	0.00433254	0.0179367		KEGG	path:hsa00010	Glycolysis / Gluconeogenesis - Homo sapiens (human)	68	11	0.162	0.00113702	0.0099849
R-HSA-433692	Reactome	Proton-coupled monocarboxylate transport	5	2	0.667	0.00433254	0.0179367		BioCarta	ccr3pathway	ccr3 signaling in eosinophils	23	6	0.261	0.0012339	0.0106721
R-HSA-73857	Reactome	RNA Polymerase II Transcription	52	6	0.146	0.00435146	0.0179552		Wikipathways	WP3612	Photodynamic therapy-induced NFE2L2 (NRF2) survival signaling	23	6	0.261	0.0012339	0.0106721
WP4225	Wikipathways	Pyrimidine metabolism and related diseases	31	5	0.172	0.00446518	0.0183028		Wikipathways	WP712	Estrogen signaling pathway	23	6	0.261	0.0012339	0.0106721
R-HSA-74217	Reactome	Purine salvage	31	5	0.167	0.00519561	0.0207804		Wikipathways	WP4277	Glycolysis Pathway D (2)	23	6	0.261	0.0012339	0.0106721
Butanoate metabolism	EHMN	Butanoate metabolism	36	5	0.167	0.00519561	0.0207804		PID	erbb2erbb3pathway	ErbB2/ErbB3 signaling events	40	8	0.2	0.00130589	0.0110834
R-HSA-5652084	Reactome	Fructose metabolism	21	4	0.211	0.00523693	0.0207804		Reactome	R-HSA-446353	Cell-extracellular matrix interactions	16	5	0.312	0.00131531	0.0110834
WP3349	Wikipathways	TP53 Regulates Metabolic Genes	25	4	0.211	0.00523693	0.0207804		Reactome	R-HSA-399954	Sema3A PAK dependent Axon repulsion	16	5	0.312	0.00131531	0.0110834
WP106	Wikipathways	Alanine and aspartate metabolism	20	4	0.211	0.00523693	0.0207804		BioCarta	hcmvpathway	human cytomegalovirus and map kinase pathways	16	5	0.312	0.00131531	0.0110834
PWY-5695	HumanCyc	urate biosynthesis/inosine 5,-phosphate degradation	11	3	0.3	0.00553544	0.0215518		Reactome	R-HSA-203765	eNOS activation and regulation	16	5	0.312	0.00131531	0.0110834
WP4065	Wikipathways	Clathrin-mediated endocytosis	15	3	0.3	0.00553544	0.0215518		Reactome	R-HSA-202131	Metabolism of nitric oxide	16	5	0.312	0.00131531	0.0110834
WP3803	Wikipathways	Threonine catabolism	15	3	0.3	0.00553544	0.0215518		Reactome	R-HSA-5684264	MAP3K8 (TPL2)-dependent MAPK1/3 activation	16	5	0.312	0.00131531	0.0110834
PWY-5451	HumanCyc	acetone degradation I (to methylglyoxal)	11	3	0.3	0.00553544	0.0215518		Reactome	R-HSA-69618	Mitotic Spindle Checkpoint	113	15	0.133	0.00132958	0.0111219
PENTOSE-P-PWY	HumanCyc	pentose phosphate pathway	16	3	0.3	0.00553544	0.0215518		Reactome	R-HSA-5696398	Nucleotide Excision Repair	113	15	0.133	0.00132958	0.0111219
R-HSA-5628897	Reactome	TP53 Regulates Metabolic Genes	25	4	0.2	0.00635363	0.0243556		KEGG	path:hsa04114	Oocyte meiosis - Homo sapiens (human)	125	16	0.128	0.00137998	0.0115015
path:hsa04918	KEGG	Thyroid hormone synthesis - Homo sapiens (human)	21	4	0.2	0.00635363	0.0243556		NetPath	Pathway_Prolactin	Prolactin	70	11	0.157	0.0014524	0.0120177
path:hsa00052	KEGG	Galactose metabolism - Homo sapiens (human)	46	5	0.156	0.0069036	0.0263824		Reactome	R-HSA-8963888	Chylomicron assembly	10	4	0.4	0.00146993	0.0120756
PWY-6608	HumanCyc	guanosine nucleotides degradation	12	3	0.273	0.00739866	0.027247		Reactome	R-HSA-168276	NS1 Mediated Effects on Host Pathways	10	4	0.4	0.00146993	0.0120756
R-HSA-8849175	Reactome	Threonine catabolism	15	3	0.273	0.00739866	0.027247		Reactome	R-HSA-6781827	Transcription-Coupled Nucleotide Excision Repair (TC-NER)	81	12	0.148	0.00152378	0.0124124
R-HSA-5358351	Reactome	Signaling by Hedgehog	11	3	0.273	0.00739866	0.027247		Reactome	R-HSA-8964026	Chylomicron clearance	5	3	0.6	0.0015326	0.0124124
PWY-6609	HumanCyc	adenine and adenosine salvage III	12	3	0.273	0.00739866	0.027247		HumanCyc	UDPNACETYLGALSYN-PWY	UDP-<i>N</i>-acetyl-D-glucosamine biosynthesis II	5	3	0.6	0.0015326	0.0124124
Lipoate metabolism	EHMN	Lipoate metabolism	12	3	0.273	0.00739866	0.027247		Wikipathways	WP2355	Corticotropin-releasing hormone signaling pathway	92	13	0.141	0.00153832	0.0124149
PWY-7219	HumanCyc	adenosine ribonucleotides <i>de novo</i> biosynthesis	12	3	0.273	0.00739866	0.027247		Reactome	R-HSA-2173782	Binding and Uptake of Ligands by Scavenger Receptors	41	8	0.195	0.00154549	0.012429
WP3842	Wikipathways	Intra-Golgi and retrograde Golgi-to-ER traffic	12	3	0.273	0.00739866	0.027247		BioCarta	ck1pathway	regulation of ck1/cdk5 by type 1 glutamate receptors	24	6	0.25	0.00156947	0.0125339
PWY66-367	HumanCyc	ketogenesis	12	3	0.273	0.00739866	0.027247		BioCarta	proteasomepathway	proteasome complex	24	6	0.25	0.00156947	0.0125339
path:hsa04216	KEGG	Ferroptosis - Homo sapiens (human)	31	4	0.19	0.00761803	0.027247		KEGG	path:hsa05203	Viral carcinogenesis - Homo sapiens (human)	201	22	0.109	0.00163847	0.0129944
SMP00493	SMPDB	Carnosinuria, carnosinemia	34	5	0.152	0.00789008	0.027247		PID	cdc42_pathway	CDC42 signaling events	71	11	0.155	0.00163506	0.0129944
SMP00492	SMPDB	Ureidopropionase deficiency	34	5	0.152	0.00789008	0.027247		PID	ar_pathway	Coregulation of Androgen receptor activity	61	10	0.164	0.00170001	0.0132984
SMP00351	SMPDB	GABA-Transaminase Deficiency	34	5	0.152	0.00789008	0.027247		PharmGKB	PA2032	VEGF Signaling Pathway	61	10	0.164	0.00170001	0.0132984
SMP00007	SMPDB	Beta-Alanine Metabolism	34	5	0.152	0.00789008	0.027247		Reactome	R-HSA-8878159	Transcriptional regulation by RUNX3	52	9	0.176	0.00168509	0.0132984
WP1936	Wikipathways	Transport of inorganic cations-anions and amino acids-oligopeptides	58	5	0.152	0.00789008	0.027247		KEGG	path:hsa04512	ECM-receptor interaction - Homo sapiens (human)	82	12	0.146	0.00169767	0.0132984
R-HSA-428543	Reactome	Inactivation of CDC42 and RAC1	4	2	0.5	0.00844614	0.027247		BioCarta	ucalpainpathway	ucalpain and friends in cell spread	17	5	0.294	0.00177963	0.0134635
R-HSA-8985586	Reactome	SLIT2:ROBO1 increases RHOA activity	4	2	0.5	0.00844614	0.027247		SMPDB	SMP00217	Sialuria or French Type Sialuria	17	5	0.294	0.00177963	0.0134635
PWY-2301	HumanCyc	<i>myo</i>-inositol <i>de novo</i> biosynthesis	6	2	0.5	0.00844614	0.027247		SMPDB	SMP00216	Sialuria or French Type Sialuria	17	5	0.294	0.00177963	0.0134635
WP4053	Wikipathways	TBC-RABGAPs	4	2	0.5	0.00844614	0.027247		SMPDB	SMP00045	Amino Sugar Metabolism	17	5	0.294	0.00177963	0.0134635
WP1892	Wikipathways	Protein folding	4	2	0.5	0.00844614	0.027247		SMPDB	SMP00534	G(M2)-Gangliosidosis: Variant B, Tay-sachs disease	17	5	0.294	0.00177963	0.0134635
R-HSA-6811434	Reactome	COPI-dependent Golgi-to-ER retrograde traffic	4	2	0.5	0.00844614	0.027247		SMPDB	SMP00390	Tay-Sachs Disease	17	5	0.294	0.00177963	0.0134635
R-HSA-177504	Reactome	Retrograde neurotrophin signalling	4	2	0.5	0.00844614	0.027247		SMPDB	SMP00240	Salla Disease/Infantile Sialic Acid Storage Disease	17	5	0.294	0.00177963	0.0134635
R-HSA-8854214	Reactome	TBC/RABGAPs	4	2	0.5	0.00844614	0.027247		SMPDB	SMP00650	Doxorubicin Metabolism Pathway	17	5	0.294	0.00177963	0.0134635
R-HSA-170670	Reactome	Adenylate cyclase inhibitory pathway	4	2	0.5	0.00844614	0.027247		Reactome	R-HSA-3000171	Non-integrin membrane-ECM interactions	42	8	0.19	0.00181863	0.0135507
R-HSA-997269	Reactome	Inhibition of adenylate cyclase pathway	4	2	0.5	0.00844614	0.027247		EHMN	N-Glycan biosynthesis	N-Glycan biosynthesis	42	8	0.19	0.00181863	0.0135507
arf6_pathway	PID	Arf6 signaling events	4	2	0.5	0.00844614	0.027247		BioCarta	biopeptidespathway	bioactive peptide induced signaling pathway	33	7	0.212	0.00181896	0.0135507
R-HSA-72702	Reactome	Ribosomal scanning and start codon recognition	5	2	0.5	0.00844614	0.027247		PID	mapktrkpathway	Trk receptor signaling mediated by the MAPK pathway	33	7	0.212	0.00181896	0.0135507
R-HSA-400042	Reactome	Adrenaline,noradrenaline inhibits insulin secretion	4	2	0.5	0.00844614	0.027247		KEGG	path:hsa04520	Adherens junction - Homo sapiens (human)	72	11	0.153	0.00183607	0.0135751
R-HSA-73780	Reactome	RNA Polymerase III Chain Elongation	4	2	0.5	0.00844614	0.027247		Reactome	R-HSA-5688426	Deubiquitination	296	29	0.098	0.0018939	0.0139576
R-HSA-674695	Reactome	RNA Polymerase II Pre-transcription Events	4	2	0.5	0.00844614	0.027247		Reactome	R-HSA-2467813	Separation of Sister Chromatids	129	16	0.124	0.00192427	0.0140459
R-HSA-113418	Reactome	Formation of the Early Elongation Complex	4	2	0.5	0.00844614	0.027247		Reactome	R-HSA-168256	Immune System	1840	128	0.07	0.00196011	0.0141999
R-HSA-75955	Reactome	RNA Polymerase II Transcription Elongation	4	2	0.5	0.00844614	0.027247		BioCarta	mtorpathway	mtor signaling pathway	25	6	0.24	0.00197014	0.0141999
R-HSA-167158	Reactome	Formation of the HIV-1 Early Elongation Complex	4	2	0.5	0.00844614	0.027247		Wikipathways	WP615	Senescence and Autophagy in Cancer	106	14	0.132	0.00199455	0.0143307
R-HSA-167242	Reactome	Abortive elongation of HIV-1 transcript in the absence of Tat	4	2	0.5	0.00844614	0.027247		KEGG	path:hsa04151	PI3K-Akt signaling pathway - Homo sapiens (human)	354	33	0.093	0.00207807	0.0147004
R-HSA-167287	Reactome	HIV elongation arrest and recovery	4	2	0.5	0.00844614	0.027247		PID	p53downstreampathway	Direct p53 effectors	143	17	0.12	0.00207574	0.0147004
R-HSA-167290	Reactome	Pausing and recovery of HIV elongation	4	2	0.5	0.00844614	0.027247		KEGG	path:hsa05165	Human papillomavirus infection - Homo sapiens (human)	339	32	0.094	0.00206884	0.0147004
R-HSA-167243	Reactome	Tat-mediated HIV elongation arrest and recovery	4	2	0.5	0.00844614	0.027247		KEGG	path:hsa04144	Endocytosis - Homo sapiens (human)	244	25	0.102	0.00207313	0.0147004
R-HSA-167238	Reactome	Pausing and recovery of Tat-mediated HIV elongation	4	2	0.5	0.00844614	0.027247		Reactome	R-HSA-109581	Apoptosis	118	15	0.127	0.00206115	0.0147004
R-HSA-192869	Reactome	cRNA Synthesis	4	2	0.5	0.00844614	0.027247		Wikipathways	WP474	Endochondral Ossification	63	10	0.159	0.0021824	0.0153042
R-HSA-192814	Reactome	vRNA Synthesis	4	2	0.5	0.00844614	0.027247		Reactome	R-HSA-351906	Apoptotic cleavage of cell adhesion proteins	11	4	0.364	0.00220975	0.0153477
R-HSA-168325	Reactome	Viral Messenger RNA Synthesis	5	2	0.5	0.00844614	0.027247		Reactome	R-HSA-203615	eNOS activation	11	4	0.364	0.00220975	0.0153477
R-HSA-168273	Reactome	Influenza Viral RNA Transcription and Replication	5	2	0.5	0.00844614	0.027247		Reactome	R-HSA-8851805	MET activates RAS signaling	11	4	0.364	0.00220975	0.0153477
WP4135	Wikipathways	RNA Polymerase III Transcription	5	2	0.5	0.00844614	0.027247		Reactome	R-HSA-6807070	PTEN Regulation	96	13	0.135	0.00227338	0.0157419
R-HSA-73777	Reactome	RNA Polymerase I Chain Elongation	5	2	0.5	0.00844614	0.027247		Reactome	R-HSA-2682334	EPH-Ephrin signaling	74	11	0.149	0.00229853	0.0158681
R-HSA-749476	Reactome	RNA Polymerase III Abortive And Retractive Initiation	5	2	0.5	0.00844614	0.027247		KEGG	path:hsa04012	ErbB signaling pathway - Homo sapiens (human)	85	12	0.141	0.00231968	0.0159661
R-HSA-74158	Reactome	RNA Polymerase III Transcription	5	2	0.5	0.00844614	0.027247		PID	integrin5_pathway	Beta5 beta6 beta7 and beta8 integrin cell surface interactions	18	5	0.278	0.00235354	0.0161024
PWY-5067	HumanCyc	glycogen biosynthesis	7	2	0.5	0.00844614	0.027247		BioCarta	plk3pathway	regulation of cell cycle progression by plk3	18	5	0.278	0.00235354	0.0161024
PWY-6756	HumanCyc	<i>S</i>-methyl-5,-thioadenosine degradation	4	2	0.5	0.00844614	0.027247		Reactome	R-HSA-5689880	Ub-specific processing proteases	220	23	0.105	0.00237276	0.0161856
PWY-5481	HumanCyc	lactate fermentation (reoxidation of cytosolic NADH)	5	2	0.5	0.00844614	0.027247		PID	alk1pathway	ALK1 signaling events	26	6	0.231	0.00244355	0.016521
NONOXIPENT-PWY	HumanCyc	pentose phosphate pathway (non-oxidative branch)	8	2	0.5	0.00844614	0.027247		PID	toll_endogenous_pathway	Endogenous TLR signaling	26	6	0.231	0.00244355	0.016521
R-HSA-170822	Reactome	Regulation of Glucokinase by Glucokinase Regulatory Protein	4	2	0.5	0.00844614	0.027247		BioCarta	pyk2pathway	links between pyk2 and map kinases	26	6	0.231	0.00244355	0.016521
WP4050	Wikipathways	Pentose phosphate pathway	31	4	0.182	0.00903773	0.0287081		Wikipathways	WP585	Interferon type I signaling pathways	54	9	0.167	0.00254262	0.0171402
R-HSA-70635	Reactome	Urea cycle	23	4	0.182	0.00903773	0.0287081		PID	p38alphabetadownstreampathway	Signaling mediated by p38-alpha and p38-beta	35	7	0.2	0.00260185	0.0174881
SMP00011	SMPDB	Inositol Metabolism	31	4	0.182	0.00903773	0.0287081		Reactome	R-HSA-5357801	Programmed Cell Death	121	15	0.124	0.00264229	0.017708
Tyrosine metabolism	EHMN	Tyrosine metabolism	105	9	0.096	0.00946199	0.0299791		KEGG	path:hsa05131	Shigellosis - Homo sapiens (human)	65	10	0.154	0.0027692	0.0184506
R-HSA-425393	Reactome	Transport of inorganic cations/anions and amino acids/oligopeptides	56	6	0.125	0.00953352	0.0300015		Reactome	R-HSA-5683057	MAPK family signaling cascades	237	24	0.102	0.00278077	0.018474
SALVADEHYPOX-PWY	HumanCyc	adenosine nucleotides degradation	13	3	0.25	0.00958986	0.0300015		Wikipathways	WP710	DNA Damage Response (only ATM dependent)	110	14	0.127	0.00283177	0.0186708
PWY0-1296	HumanCyc	purine ribonucleosides degradation to ribose-1-phosphate	15	3	0.25	0.00958986	0.0300015		PID	cxcr4_pathway	CXCR4-mediated signaling events	87	12	0.138	0.00282929	0.0186708
PROSYN-PWY	HumanCyc	proline biosynthesis	14	3	0.25	0.00958986	0.0300015		Reactome	R-HSA-187037	Signaling by NTRK1 (TRKA)	76	11	0.145	0.00285112	0.0186708
SMP00479	SMPDB	Plasmalogen Synthesis	14	3	0.25	0.00958986	0.0300015		Wikipathways	WP2037	Prolactin Signaling Pathway	76	11	0.145	0.00285112	0.0186708
									PID	pi3kcipathway	Class I PI3K signaling events	45	8	0.178	0.00287164	0.0186983
									Wikipathways	WP2035	Follicle Stimulating Hormone (FSH) signaling pathway	27	6	0.222	0.00299759	0.0194631
									Reactome	R-HSA-192905	vRNP Assembly	2	2	1	0.00303273	0.0196356
									Reactome	R-HSA-881907	Gastrin-CREB signalling pathway via PKC and MAPK	19	5	0.263	0.003051	0.0196983
									PID	ecadherin_nascentaj_pathway	E-cadherin signaling in the nascent adherens junction	36	7	0.194	0.00307918	0.0197688
									NetPath	Pathway_CRH	CRH	36	7	0.194	0.00307918	0.0197688
									Reactome	R-HSA-1500931	Cell-Cell communication	124	15	0.122	0.00310028	0.0198331
									Reactome	R-HSA-2168880	Scavenging of heme from plasma	12	4	0.333	0.00317121	0.0201341
									Reactome	R-HSA-168253	Host Interactions with Influenza Factors	12	4	0.333	0.00317121	0.0201341
									KEGG	path:hsa05170	Human immunodeficiency virus 1 infection - Homo sapiens (human)	212	22	0.104	0.00319697	0.0202416
									Wikipathways	WP3646	Hepatitis C and Hepatocellular Carcinoma	56	9	0.161	0.00328445	0.0207382
									PID	insulin_pathway	Insulin Pathway	46	8	0.174	0.00331193	0.0207971
									PID	ps1pathway	Presenilin action in Notch and Wnt signaling	46	8	0.174	0.00331193	0.0207971
									Reactome	R-HSA-166520	Signaling by NTRKs	89	12	0.135	0.00342621	0.0213393
									Wikipathways	WP2446	Retinoblastoma Gene in Cancer	89	12	0.135	0.00342621	0.0213393
									KEGG	path:hsa04720	Long-term potentiation - Homo sapiens (human)	67	10	0.149	0.00347572	0.0214727
									KEGG	path:hsa04664	Fc epsilon RI signaling pathway - Homo sapiens (human)	68	10	0.149	0.00347572	0.0214727
									Reactome	R-HSA-216083	Integrin cell surface interactions	67	10	0.149	0.00347572	0.0214727
									Reactome	R-HSA-5663213	RHO GTPases Activate WASPs and WAVEs	37	7	0.189	0.00362063	0.0223077
									BioCarta	her2pathway	role of erbb2 in signal transduction and oncology	28	6	0.214	0.00364031	0.0223689
									Reactome	R-HSA-6781823	Formation of TC-NER Pre-Incision Complex	57	9	0.158	0.00371418	0.0227618
									KEGG	path:hsa04666	Fc gamma R-mediated phagocytosis - Homo sapiens (human)	91	12	0.133	0.00376064	0.0229239
									Wikipathways	WP1539	Angiogenesis	20	5	0.25	0.00388604	0.0233162
									Wikipathways	WP516	Hypertrophy Model	20	5	0.25	0.00388604	0.0233162
									Reactome	R-HSA-3000170	Syndecan interactions	20	5	0.25	0.00388604	0.0233162
									Reactome	R-HSA-5684996	MAPK1/MAPK3 signaling	203	21	0.104	0.00383735	0.0233162
									PID	smad2_3pathway	Regulation of cytoplasmic and nuclear SMAD2/3 signaling	20	5	0.25	0.00388604	0.0233162
									Wikipathways	WP1858	Mitotic G1-G1-S phases	20	5	0.25	0.00388604	0.0233162
									KEGG	path:hsa05213	Endometrial cancer - Homo sapiens (human)	58	9	0.155	0.00418675	0.0250549
									PID	cxcr3pathway	CXCR3-mediated signaling events	38	7	0.184	0.00423151	0.0251807
									Reactome	R-HSA-111465	Apoptotic cleavage of cellular proteins	38	7	0.184	0.00423151	0.0251807
									KEGG	path:hsa00520	Amino sugar and nucleotide sugar metabolism - Homo sapiens (human)	48	8	0.167	0.00434812	0.025561
									Reactome	R-HSA-187687	Signalling to ERKs	29	6	0.207	0.00437991	0.025561
									Reactome	R-HSA-5637810	Constitutive Signaling by EGFRvIII	13	4	0.308	0.00438285	0.025561
									Reactome	R-HSA-5637812	Signaling by EGFRvIII in Cancer	13	4	0.308	0.00438285	0.025561
									Wikipathways	WP673	ErbB Signaling Pathway	92	12	0.13	0.00450822	0.0262255
									KEGG	path:hsa04919	Thyroid hormone signaling pathway - Homo sapiens (human)	116	14	0.121	0.0046103	0.0267514
									KEGG	path:hsa04370	VEGF signaling pathway - Homo sapiens (human)	59	9	0.153	0.00470496	0.0272318
									KEGG	path:hsa04662	B cell receptor signaling pathway - Homo sapiens (human)	71	10	0.143	0.00479594	0.0276188
									PID	ap1_pathway	AP-1 transcription factor network	70	10	0.143	0.00479594	0.0276188
									Reactome	R-HSA-389513	CTLA4 inhibitory signaling	21	5	0.238	0.00487262	0.0278505
									Wikipathways	WP4331	Neovascularisation processes	21	5	0.238	0.00487262	0.0278505
									Wikipathways	WP3932	Focal Adhesion-PI3K-Akt-mTOR-signaling pathway	302	28	0.093	0.00489494	0.0279085
									PharmGKB	PA154444041	Platelet Aggregation Inhibitor Pathway, Pharmacodynamics	49	8	0.163	0.00495158	0.0279532
									Reactome	R-HSA-6811440	Retrograde transport at the Trans-Golgi-Network	49	8	0.163	0.00495158	0.0279532
									Reactome	R-HSA-390471	Association of TriC/CCT with target proteins during biosynthesis	39	7	0.179	0.00491723	0.0279532
									Reactome	R-HSA-1168372	Downstream signaling events of B Cell Receptor (BCR)	30	6	0.2	0.00522465	0.0290653
									Wikipathways	WP3844	PI3K-AKT-mTOR signaling pathway and therapeutic opportunities	30	6	0.2	0.00522465	0.0290653
									Wikipathways	WP2870	Extracellular vesicle-mediated signaling in recipient cells	30	6	0.2	0.00522465	0.0290653
									BioCarta	fmlppathway	fmlp induced chemokine gene expression in hmc-1 cells	30	6	0.2	0.00522465	0.0290653
									BioCarta	mcalpainpathway	mcalpain and friends in cell motility	30	6	0.2	0.00522465	0.0290653
									Reactome	R-HSA-180786	Extension of Telomeres	30	6	0.2	0.00522465	0.0290653
									KEGG	path:hsa05214	Glioma - Homo sapiens (human)	71	10	0.141	0.00531412	0.0294914
									Reactome	R-HSA-72737	Cap-dependent Translation Initiation	133	15	0.115	0.00563108	0.0309507
									Reactome	R-HSA-72613	Eukaryotic Translation Initiation	133	15	0.115	0.00563108	0.0309507
									Wikipathways	WP107	Translation Factors	50	8	0.16	0.0056171	0.0309507
									Wikipathways	WP3980	Protein alkylation leading to liver fibrosis	50	8	0.16	0.0056171	0.0309507
									Wikipathways	WP2380	Brain-Derived Neurotrophic Factor (BDNF) signaling pathway	144	16	0.111	0.0057953	0.0309602
									Wikipathways	WP1993	Angiogenesis overview	61	9	0.148	0.00588987	0.0309602
									Wikipathways	WP127	IL-5 Signaling Pathway	40	7	0.175	0.00568327	0.0309602
									Reactome	R-HSA-445144	Signal transduction by L1	22	5	0.227	0.00602455	0.0309602
									Reactome	R-HSA-8849471	PTK6 Regulates RHO GTPases, RAS GTPase and MAP kinases	14	4	0.286	0.00587157	0.0309602
									PID	il5_pathway	IL5-mediated signaling events	14	4	0.286	0.00587157	0.0309602
									Reactome	R-HSA-162658	Golgi Cisternae Pericentriolar Stack Reorganization	14	4	0.286	0.00587157	0.0309602
									BioCarta	cdk5pathway	phosphorylation of mek1 by cdk5/p35 down regulates the map kinase pathway	14	4	0.286	0.00587157	0.0309602
									Reactome	R-HSA-5673001	RAF/MAP kinase cascade	197	20	0.102	0.0057931	0.0309602
									KEGG	path:hsa05146	Amoebiasis - Homo sapiens (human)	96	12	0.126	0.0058478	0.0309602
									KEGG	path:hsa04115	p53 signaling pathway - Homo sapiens (human)	72	10	0.139	0.0058751	0.0309602
									Wikipathways	WP2512	Integrated Lung Cancer Pathway	40	7	0.175	0.00568327	0.0309602
									Reactome	R-HSA-5675221	Negative regulation of MAPK pathway	40	7	0.175	0.00568327	0.0309602
									Reactome	R-HSA-140837	Intrinsic Pathway of Fibrin Clot Formation	22	5	0.227	0.00602455	0.0309602
									PID	s1p_s1p4_pathway	S1P4 pathway	14	4	0.286	0.00587157	0.0309602
									PharmGKB	PA2038	Ifosfamide Pathway, Pharmacodynamics	14	4	0.286	0.00587157	0.0309602
									Reactome	R-HSA-156581	Methylation	15	4	0.286	0.00587157	0.0309602
									BioCarta	ecmpathway	erk and pi-3 kinase are necessary for collagen binding in corneal epithelia	31	6	0.194	0.00618281	0.0316317
									Wikipathways	WP2112	IL17 signaling pathway	31	6	0.194	0.00618281	0.0316317
									Reactome	R-HSA-5696399	Global Genome Nucleotide Excision Repair (GG-NER)	84	11	0.131	0.00621732	0.0317374
									KEGG	path:hsa03013	RNA transport - Homo sapiens (human)	171	18	0.105	0.00626725	0.0319212
									NetPath	Pathway_IL3	IL3	51	8	0.157	0.00634864	0.0322641
									Wikipathways	WP2359	Parkin-Ubiquitin Proteasomal System pathway	73	10	0.137	0.00648118	0.0327922
									Wikipathways	WP2572	Primary Focal Segmental Glomerulosclerosis FSGS	73	10	0.137	0.00648118	0.0327922
									KEGG	path:hsa04213	Longevity regulating pathway - multiple species - Homo sapiens (human)	62	9	0.145	0.00656246	0.0330575
									KEGG	path:hsa04668	TNF signaling pathway - Homo sapiens (human)	110	13	0.118	0.00739737	0.0354076
									PID	lysophospholipid_pathway	LPA receptor mediated events	64	9	0.143	0.00729247	0.0354076
									Wikipathways	WP4155	Endometrial cancer	63	9	0.143	0.00729247	0.0354076
									BioCarta	bcrpathway	bcr signaling pathway	32	6	0.188	0.00726266	0.0354076
									Wikipathways	WP4357	NRF2-ARE regulation	23	5	0.217	0.00735528	0.0354076
									BioCarta	ptenpathway	pten dependent cell cycle arrest and apoptosis	15	4	0.267	0.00766237	0.0354076
									Reactome	R-HSA-8941332	RUNX2 regulates genes involved in cell migration	8	3	0.375	0.00757393	0.0354076
									BioCarta	wnvpathway	west nile virus	8	3	0.375	0.00757393	0.0354076
									Reactome	R-HSA-5607761	Dectin-1 mediated noncanonical NF-kB signaling	8	3	0.375	0.00757393	0.0354076
									Reactome	R-HSA-5676590	NIK-->noncanonical NF-kB signaling	8	3	0.375	0.00757393	0.0354076
									Wikipathways	WP4239	Epithelial to mesenchymal transition in colorectal cancer	160	17	0.106	0.00708799	0.0354076
									NetPath	Pathway_IL6	IL6	74	10	0.135	0.00713472	0.0354076
									SMPDB	SMP00358	Fc Epsilon Receptor I Signaling in Mast Cells	42	7	0.167	0.00747847	0.0354076
									BioCarta	intrinsicpathway	intrinsic prothrombin activation pathway	23	5	0.217	0.00735528	0.0354076
									Reactome	R-HSA-5620922	BBSome-mediated cargo-targeting to cilium	23	5	0.217	0.00735528	0.0354076
									Reactome	R-HSA-1643713	Signaling by EGFR in Cancer	15	4	0.267	0.00766237	0.0354076
									SMPDB	SMP00044	Histidine Metabolism	15	4	0.267	0.00766237	0.0354076
									SMPDB	SMP00191	Histidinemia	15	4	0.267	0.00766237	0.0354076
									Reactome	R-HSA-1236382	Constitutive Signaling by Ligand-Responsive EGFR Cancer Variants	15	4	0.267	0.00766237	0.0354076
									Reactome	R-HSA-5637815	Signaling by Ligand-Responsive EGFR Variants in Cancer	15	4	0.267	0.00766237	0.0354076
									Wikipathways	WP3	Phytochemical activity on NRF2 transcriptional activation	15	4	0.267	0.00766237	0.0354076
									SMPDB	SMP00312	Excitatory Neural Signalling Through 5-HTR 6 and Serotonin	8	3	0.375	0.00757393	0.0354076
									SMPDB	SMP00311	Excitatory Neural Signalling Through 5-HTR 7 and Serotonin	8	3	0.375	0.00757393	0.0354076
									SMPDB	SMP00335	Intracellular Signalling Through Histamine H2 Receptor and Histamine	8	3	0.375	0.00757393	0.0354076
									SMPDB	SMP00309	Excitatory Neural Signalling Through 5-HTR 4 and Serotonin	8	3	0.375	0.00757393	0.0354076
									BioCarta	stat3pathway	stat3 signaling pathway	8	3	0.375	0.00757393	0.0354076
									Wikipathways	WP2456	HIF1A and PPARG regulation of glycolysis	8	3	0.375	0.00757393	0.0354076
									KEGG	path:hsa05212	Pancreatic cancer - Homo sapiens (human)	75	10	0.133	0.00783809	0.0361467
									PID	endothelinpathway	Endothelins	64	9	0.141	0.00808295	0.0369783
									Wikipathways	WP3676	BDNF-TrkB Signaling	33	6	0.182	0.00847237	0.0384528
									BioCarta	integrinpathway	integrin signaling pathway	33	6	0.182	0.00847237	0.0384528
									Wikipathways	WP722	Serotonin HTR1 Group and FOS Pathway	33	6	0.182	0.00847237	0.0384528
									Wikipathways	WP477	Cytoplasmic Ribosomal Proteins	88	11	0.125	0.00879088	0.0396628
									Wikipathways	WP1528	Physiological and Pathological Hypertrophy of the Heart	24	5	0.208	0.00887786	0.0398201
									Reactome	R-HSA-379716	Cytosolic tRNA aminoacylation	24	5	0.208	0.00887786	0.0398201
									Reactome	R-HSA-450294	MAP kinase activation	65	9	0.138	0.00893694	0.0399288
									Reactome	R-HSA-448424	Interleukin-17 signaling	65	9	0.138	0.00893694	0.0399288
									Reactome	R-HSA-186797	Signaling by PDGF	54	8	0.148	0.0089793	0.04004
									Wikipathways	WP4263	Pancreatic adenocarcinoma pathway	89	11	0.124	0.00954744	0.0424084
									Wikipathways	WP2637	Structural Pathway of Interleukin 1 (IL-1)	44	7	0.159	0.00966153	0.0428322
									KEGG	path:hsa05200	Pathways in cancer - Homo sapiens (human)	526	42	0.08	0.00987499	0.0429478
									Wikipathways	WP2032	Human Thyroid Stimulating Hormone (TSH) signaling pathway	66	9	0.136	0.00985754	0.0429478
									KEGG	path:hsa05221	Acute myeloid leukemia - Homo sapiens (human)	66	9	0.136	0.00985754	0.0429478
									KEGG	path:hsa05143	African trypanosomiasis - Homo sapiens (human)	35	6	0.176	0.00981999	0.0429478
									BioCarta	hbxpathway	calcium signaling by hbx of hepatitis b virus	16	4	0.25	0.00977805	0.0429478
									Reactome	R-HSA-399956	CRMPs in Sema3A signaling	16	4	0.25	0.00977805	0.0429478
									BioCarta	hifpathway	hypoxia-inducible factor in the cardivascular system	16	4	0.25	0.00977805	0.0429478
									HumanCyc	PWY-7184	pyrimidine deoxyribonucleotides <i>de novo</i> biosynthesis	16	4	0.25	0.00977805	0.0429478
									Wikipathways	WP428	Wnt Signaling	114	13	0.114	0.00989943	0.0429725

## Sheet: Lung Common DN RNAseq & Metabol
External Pathway ID	Source	Lung Down Metabolic Pathways	# of Members in Set	# of Observed Members	Observed Members/Members in Set	p-value	q-value		External Pathway ID	Source	Lung-435 Down Transcriptomic Pathways	# of Genes in Set	# of Observed Genes	Observed Genes/ Genes in Set	p-value	q-value
WP3604	Wikipathways	Biochemical Pathways Part I	467	57	0.13	1.41383e-19	1.75598e-16		R-HSA-1474244	Reactome	Extracellular matrix organization	294	89	0.303	4.40411e-12	1.32079e-08
R-HSA-71387	Reactome	Metabolism of carbohydrates	137	24	0.247	3.95611e-14	2.45674e-11		R-HSA-1474290	Reactome	Collagen formation	92	38	0.413	4.71569e-10	7.07118e-07
SMP00654	SMPDB	Warburg Effect	58	17	0.333	1.46029e-12	6.04561e-10		R-HSA-1650814	Reactome	Collagen biosynthesis and modifying enzymes	68	30	0.441	4.91827e-09	4.91663e-06
Pentose phosphate pathway	EHMN	Pentose phosphate pathway	37	13	0.433	1.51194e-11	3.84625e-09		R-HSA-5173105	Reactome	O-linked glycosylation	116	36	0.31	5.61171e-06	0.00420738
R-HSA-15869	Reactome	Metabolism of nucleotides	152	24	0.192	1.54841e-11	3.84625e-09		integrin1_pathway	PID	Beta1 integrin cell surface interactions	66	24	0.364	1.05939e-05	0.00453875
SMP00031	SMPDB	Pentose Phosphate Pathway	29	12	0.462	3.85852e-11	5.32475e-09		fanconi_pathway	PID	Fanconi anemia pathway	46	19	0.413	1.05378e-05	0.00453875
SMP00518	SMPDB	Glucose-6-phosphate dehydrogenase deficiency	29	12	0.462	3.85852e-11	5.32475e-09		WP466	Wikipathways	DNA Replication	42	18	0.429	9.68395e-06	0.00453875
SMP00519	SMPDB	Ribose-5-phosphate isomerase deficiency	29	12	0.462	3.85852e-11	5.32475e-09		R-HSA-69190	Reactome	DNA strand elongation	32	15	0.469	1.43887e-05	0.00539396
SMP00520	SMPDB	Transaldolase deficiency	29	12	0.462	3.85852e-11	5.32475e-09		R-HSA-422475	Reactome	Axon guidance	358	82	0.23	1.62937e-05	0.00542943
R-HSA-8956319	Reactome	Nucleobase catabolism	100	19	0.235	6.80856e-11	8.45624e-09		path:hsa04360	KEGG	Axon guidance - Homo sapiens (human)	175	47	0.269	1.86225e-05	0.00558488
R-HSA-1430728	Reactome	Metabolism	1384	66	0.076	1.03002e-10	1.16298e-08		R-HSA-8948216	Reactome	Collagen chain trimerization	44	18	0.409	2.10172e-05	0.00573006
WP4042	Wikipathways	Nucleobase catabolism	100	17	0.218	2.6028e-09	2.6939e-07		R-HSA-5682910	Reactome	LGI-ADAM interactions	14	9	0.643	3.10934e-05	0.00777075
path:hsa00030	KEGG	Pentose phosphate pathway - Homo sapiens (human)	35	10	0.4	1.01433e-08	9.05971e-07		R-HSA-69306	Reactome	DNA Replication	80	26	0.325	4.51576e-05	0.00972254
Glycolysis and Gluconeogenesis	EHMN	Glycolysis and Gluconeogenesis	52	12	0.308	1.02122e-08	9.05971e-07		WP2446	Wikipathways	Retinoblastoma Gene in Cancer	89	28	0.315	4.5387e-05	0.00972254
None	INOH	Pentose phosphate cycle	31	10	0.345	5.45224e-08	3.38972e-06		path:hsa04512	KEGG	ECM-receptor interaction - Homo sapiens (human)	82	26	0.317	7.23561e-05	0.0144664
SMP02292	SMPDB	The oncogenic action of Succinate	41	11	0.306	4.76267e-08	3.38972e-06		R-HSA-71387	Reactome	Metabolism of carbohydrates	264	62	0.236	7.72866e-05	0.0144864
SMP00725	SMPDB	Fructose intolerance, hereditary	31	10	0.345	5.45224e-08	3.38972e-06		path:hsa04020	KEGG	Calcium signaling pathway - Homo sapiens (human)	186	47	0.254	8.42947e-05	0.0148706
SMP00064	SMPDB	Fructose and Mannose Degradation	31	10	0.345	5.45224e-08	3.38972e-06		None	INOH	Glycolysis Gluconeogenesis	46	17	0.378	0.000116979	0.017541
SMP00561	SMPDB	Fructosuria	31	10	0.345	5.45224e-08	3.38972e-06		R-HSA-69239	Reactome	Synthesis of DNA	75	24	0.32	0.000115208	0.017541
R-HSA-73621	Reactome	Pyrimidine catabolism	39	11	0.297	6.55915e-08	3.38972e-06		R-HSA-419037	Reactome	NCAM1 interactions	37	15	0.405	0.000115262	0.017541
SMP02295	SMPDB	The oncogenic action of Fumarate	42	11	0.297	6.55915e-08	3.38972e-06		path:hsa03460	KEGG	Fanconi anemia pathway - Homo sapiens (human)	54	19	0.352	0.000143902	0.0205505
SMP00128	SMPDB	Gluconeogenesis	34	10	0.333	7.9148e-08	3.38972e-06		R-HSA-70263	Reactome	Gluconeogenesis	35	14	0.412	0.000159261	0.0217101
SMP00581	SMPDB	Glycogenosis, Type IA. Von gierke disease	34	10	0.333	7.9148e-08	3.38972e-06		path:hsa04015	KEGG	Rap1 signaling pathway - Homo sapiens (human)	206	50	0.243	0.000173967	0.0217985
SMP00574	SMPDB	Glycogenosis, Type IC	34	10	0.333	7.9148e-08	3.38972e-06		R-HSA-375165	Reactome	NCAM signaling for neurite out-growth	59	20	0.339	0.000174446	0.0217985
SMP00374	SMPDB	Glycogen Storage Disease Type 1A (GSD1A) or Von Gierke Disease	34	10	0.333	7.9148e-08	3.38972e-06		WP45	Wikipathways	G1 to S cell cycle control	64	21	0.328	0.000204069	0.0244801
SMP00563	SMPDB	Triosephosphate isomerase	34	10	0.333	7.9148e-08	3.38972e-06		R-HSA-5173214	Reactome	O-glycosylation of TSR domain-containing proteins	39	15	0.385	0.000231687	0.0257345
SMP00562	SMPDB	Fructose-1,6-diphosphatase deficiency	34	10	0.333	7.9148e-08	3.38972e-06		R-HSA-1442490	Reactome	Collagen degradation	35	14	0.4	0.000229818	0.0257345
SMP00560	SMPDB	Phosphoenolpyruvate carboxykinase deficiency 1 (PEPCK1)	34	10	0.333	7.9148e-08	3.38972e-06		PWY66-400	HumanCyc	glycolysis	25	11	0.458	0.000261813	0.0280421
SMP00573	SMPDB	Glycogenosis, Type IB	34	10	0.333	7.9148e-08	3.38972e-06		p38gammadeltapathway	PID	Signaling mediated by p38-gamma and p38-delta	12	7	0.636	0.000279733	0.0289283
None	INOH	Citrate cycle	35	10	0.323	1.13072e-07	4.53019e-06		R-HSA-2022090	Reactome	Assembly of collagen fibrils and other multimeric structures	48	17	0.354	0.000290805	0.0290708
None	INOH	Glycolysis Gluconeogenesis	34	10	0.323	1.13072e-07	4.53019e-06		path:hsa05200	KEGG	Pathways in cancer - Homo sapiens (human)	526	106	0.202	0.000321534	0.0305197
R-HSA-71406	Reactome	Pyruvate metabolism and Citric Acid (TCA) cycle	44	11	0.275	1.60745e-07	6.04985e-06		path:hsa03030	KEGG	DNA replication - Homo sapiens (human)	36	14	0.389	0.000325652	0.0305197
SMP02298	SMPDB	Glutaminolysis and Cancer	44	11	0.275	1.60745e-07	6.04985e-06		PWY-7455	HumanCyc	allopregnanolone biosynthesis	6	5	0.833	0.000359008	0.0326262
WP134	Wikipathways	Pentose Phosphate Metabolism	9	6	0.667	2.24324e-07	8.19443e-06		path:hsa05165	KEGG	Human papillomavirus infection - Homo sapiens (human)	339	73	0.215	0.000385244	0.0339808
SMP00212	SMPDB	Pyruvate Dehydrogenase Complex Deficiency	46	11	0.262	2.78752e-07	8.64276e-06		R-HSA-216083	Reactome	Integrin cell surface interactions	67	21	0.313	0.000414524	0.0348447
SMP00558	SMPDB	Primary hyperoxaluria II, PH2	46	11	0.262	2.78752e-07	8.64276e-06		R-HSA-176187	Reactome	Activation of ATR in response to replication stress	37	14	0.378	0.000453715	0.0348447
SMP00559	SMPDB	Pyruvate kinase deficiency	46	11	0.262	2.78752e-07	8.64276e-06		R-HSA-68962	Reactome	Activation of the pre-replicative complex	33	13	0.394	0.000457122	0.0348447
SMP00196	SMPDB	Leigh Syndrome	46	11	0.262	2.78752e-07	8.64276e-06		integrin5_pathway	PID	Beta5 beta6 beta7 and beta8 integrin cell surface interactions	18	9	0.5	0.000431892	0.0348447
SMP00060	SMPDB	Pyruvate Metabolism	46	11	0.262	2.78752e-07	8.64276e-06		mcmpathway	BioCarta	cdk regulation of dna replication	18	9	0.5	0.000431892	0.0348447
SMP00334	SMPDB	Pyruvate Decarboxylase E1 Component Deficiency (PDHE1 Deficiency)	46	11	0.262	2.78752e-07	8.64276e-06		R-HSA-8941237	Reactome	Invadopodia formation	4	4	1	0.000464751	0.0348447
Pyrimidine metabolism	EHMN	Pyrimidine metabolism	77	14	0.197	2.85309e-07	8.64276e-06		R-HSA-6803207	Reactome	TP53 Regulates Transcription of Caspase Activators and Caspases	12	7	0.583	0.00058613	0.0418525
R-HSA-71336	Reactome	Pentose phosphate pathway (hexose monophosphate shunt)	31	9	0.333	3.68957e-07	1.09106e-05		R-HSA-176974	Reactome	Unwinding of DNA	12	7	0.583	0.00058613	0.0418525
SMP02291	SMPDB	The oncogenic action of 2-hydroxyglutarate	40	10	0.278	5.50131e-07	1.51836e-05		R-HSA-112315	Reactome	Transmission across Chemical Synapses	224	51	0.229	0.000682556	0.0476043
SMP02358	SMPDB	The oncogenic action of L-2-hydroxyglutarate in Hydroxygluaricaciduria	41	10	0.278	5.50131e-07	1.51836e-05		None	INOH	Integrin	124	32	0.258	0.000807234	0.0550204
SMP02359	SMPDB	The oncogenic action of D-2-hydroxyglutarate in Hydroxygluaricaciduria	41	10	0.278	5.50131e-07	1.51836e-05		WP4277	Wikipathways	Glycolysis Pathway D (2)	23	10	0.435	0.00083546	0.0556788
None	INOH	Pyrimidine nucleotides nucleosides metabolism	56	12	0.218	6.7836e-07	1.69859e-05		WP306	Wikipathways	Focal Adhesion	198	46	0.232	0.000858828	0.0559919
None	INOH	Pyruvate metabolism	31	9	0.31	7.38516e-07	1.69859e-05		None	Signalink	EGF-Core	105	28	0.267	0.000966318	0.0616593
SMP00550	SMPDB	Pyruvate dehydrogenase deficiency (E3)	33	9	0.31	7.38516e-07	1.69859e-05		WP98	Wikipathways	Prostaglandin Synthesis and Regulation	44	15	0.341	0.00103014	0.0643622
SMP00551	SMPDB	Pyruvate dehydrogenase deficiency (E2)	33	9	0.31	7.38516e-07	1.69859e-05		WP2064	Wikipathways	Neural Crest Differentiation	101	27	0.267	0.00113355	0.0679901
SMP00549	SMPDB	2-ketoglutarate dehydrogenase complex deficiency	33	9	0.31	7.38516e-07	1.69859e-05		R-HSA-68867	Reactome	Assembly of the pre-replicative complex	20	9	0.45	0.00113013	0.0679901
SMP00548	SMPDB	Mitochondrial complex II deficiency	33	9	0.31	7.38516e-07	1.69859e-05		R-HSA-2022854	Reactome	Keratan sulfate biosynthesis	28	11	0.393	0.00128013	0.0752765
SMP00547	SMPDB	Fumarase deficiency	33	9	0.31	7.38516e-07	1.69859e-05		WP534	Wikipathways	Glycolysis and Gluconeogenesis	45	15	0.333	0.00133825	0.0771812
SMP00546	SMPDB	Congenital lactic acidosis	33	9	0.31	7.38516e-07	1.69859e-05		path:hsa04912	KEGG	GnRH signaling pathway - Homo sapiens (human)	93	25	0.269	0.00156024	0.0875436
SMP00057	SMPDB	Citric Acid Cycle	33	9	0.31	7.38516e-07	1.69859e-05		R-HSA-69002	Reactome	DNA Replication Pre-Initiation	37	13	0.351	0.0016055	0.0875436
PWY66-398	HumanCyc	TCA cycle	23	8	0.364	7.96552e-07	1.72955e-05		R-HSA-68874	Reactome	M/G1 Transition	37	13	0.351	0.0016055	0.0875436
SMP00046	SMPDB	Pyrimidine Metabolism	57	12	0.214	8.3553e-07	1.72955e-05		R-HSA-1638074	Reactome	Keratan sulfate/keratin metabolism	33	12	0.364	0.00171685	0.0903303
SMP00219	SMPDB	UMP Synthase Deiciency (Orotic Aciduria)	57	12	0.214	8.3553e-07	1.72955e-05		R-HSA-4085001	Reactome	Sialic acid metabolism	33	12	0.364	0.00171685	0.0903303
SMP00202	SMPDB	MNGIE (Mitochondrial Neurogastrointestinal Encephalopathy)	57	12	0.214	8.3553e-07	1.72955e-05		path:hsa05230	KEGG	Central carbon metabolism in cancer - Homo sapiens (human)	65	19	0.292	0.00193947	0.100284
SMP00172	SMPDB	Beta Ureidopropionase Deficiency	57	12	0.214	8.3553e-07	1.72955e-05		R-HSA-1614517	Reactome	Sulfide oxidation to sulfate	5	4	0.8	0.00205111	0.104259
SMP00178	SMPDB	Dihydropyrimidinase Deficiency	57	12	0.214	8.3553e-07	1.72955e-05		R-HSA-1474228	Reactome	Degradation of the extracellular matrix	105	27	0.257	0.00210504	0.105217
R-HSA-1428517	Reactome	The citric acid (TCA) cycle and respiratory electron transport	56	11	0.234	9.62752e-07	1.96023e-05		WP2858	Wikipathways	Ectoderm Differentiation	142	34	0.239	0.00226611	0.111411
PWY66-407	HumanCyc	superpathway of conversion of glucose to acetyl CoA and entry into the TCA cycle	36	9	0.3	1.0211e-06	2.0455e-05		WP1815	Wikipathways	Factors involved in megakaryocyte development and platelet production	18	8	0.444	0.00235797	0.114057
R-HSA-73614	Reactome	Pyrimidine salvage	23	8	0.348	1.18228e-06	2.33077e-05		R-HSA-69206	Reactome	G1/S Transition	76	21	0.276	0.00248945	0.118506
PWY0-1295	HumanCyc	pyrimidine ribonucleosides degradation	8	5	0.714	1.56482e-06	3.03672e-05		reckpathway	BioCarta	inhibition of matrix metalloproteinases	8	5	0.625	0.00258633	0.121194
WP78	Wikipathways	TCA Cycle (aka Krebs or citric acid cycle)	24	8	0.333	1.71665e-06	3.28012e-05		path:hsa04024	KEGG	cAMP signaling pathway - Homo sapiens (human)	199	44	0.221	0.0030614	0.139108
TCA cycle	EHMN	TCA cycle	36	9	0.281	1.8752e-06	3.52879e-05		path:hsa04510	KEGG	Focal adhesion - Homo sapiens (human)	199	44	0.221	0.0030614	0.139108
WP2766	Wikipathways	The citric acid (TCA) cycle and respiratory electron transport	44	10	0.244	2.05984e-06	3.81839e-05		R-HSA-352238	Reactome	Breakdown of the nuclear lamina	3	3	1	0.00316743	0.141778
path:hsa00240	KEGG	Pyrimidine metabolism - Homo sapiens (human)	66	11	0.208	3.46098e-06	6.32138e-05		R-HSA-69242	Reactome	S Phase	103	26	0.252	0.00331545	0.144209
PWY-7209	HumanCyc	pyrimidine ribonucleosides degradation	14	6	0.462	4.03318e-06	7.15601e-05		path:hsa04721	KEGG	Synaptic vesicle cycle - Homo sapiens (human)	63	18	0.286	0.00331791	0.144209
WP698	Wikipathways	Glucuronidation	14	6	0.462	4.03318e-06	7.15601e-05		R-HSA-1630316	Reactome	Glycosaminoglycan metabolism	119	29	0.244	0.0034917	0.145439
R-HSA-8956321	Reactome	Nucleotide salvage	45	10	0.227	4.1323e-06	7.22861e-05		R-HSA-5685942	Reactome	HDR through Homologous Recombination (HRR)	69	19	0.279	0.00341339	0.145439
WP4093	Wikipathways	Glucose metabolism	43	9	0.257	4.27978e-06	7.38261e-05		R-HSA-6806667	Reactome	Metabolism of fat-soluble vitamins	49	15	0.306	0.00344511	0.145439
R-HSA-71403	Reactome	Citric acid cycle (TCA cycle)	30	8	0.296	4.70012e-06	7.88858e-05		caspasepathway	BioCarta	caspase cascade in apoptosis	23	9	0.391	0.00363253	0.147216
path:hsa00053	KEGG	Ascorbate and aldarate metabolism - Homo sapiens (human)	48	8	0.296	4.70012e-06	7.88858e-05		R-HSA-3000157	Reactome	Laminin interactions	23	9	0.391	0.00363253	0.147216
R-HSA-70326	Reactome	Glucose metabolism	44	9	0.243	7.06373e-06	0.000113937		R-HSA-453279	Reactome	Mitotic G1-G1/S phases	104	26	0.25	0.00381653	0.15261
path:hsa00640	KEGG	Propanoate metabolism - Homo sapiens (human)	48	9	0.243	7.06373e-06	0.000113937		WP4172	Wikipathways	PI3K-Akt Signaling Pathway	340	68	0.201	0.00399099	0.155441
path:hsa00040	KEGG	Pentose and glucuronate interconversions - Homo sapiens (human)	55	9	0.243	7.06373e-06	0.000113937		R-HSA-1566948	Reactome	Elastic fibre formation	36	12	0.333	0.0039649	0.155441
R-HSA-382551	Reactome	Transport of small molecules	226	21	0.109	8.47996e-06	0.000133867		path:hsa05110	KEGG	Vibrio cholerae infection - Homo sapiens (human)	50	15	0.3	0.00426579	0.164014
Fructose and mannose metabolism	EHMN	Fructose and mannose metabolism	34	8	0.276	8.51487e-06	0.000133867		WP2363	Wikipathways	Gastric Cancer Network 2	32	11	0.344	0.0043869	0.166536
WP4290	Wikipathways	Metabolic reprogramming in colon cancer	35	8	0.267	1.12399e-05	0.000169668		None	INOH	VEGF	188	41	0.219	0.00484698	0.174224
SMP00040	SMPDB	Glycolysis	24	7	0.318	1.13385e-05	0.000169668		R-HSA-73884	Reactome	Base Excision Repair	37	12	0.324	0.00509741	0.174224
SMP00531	SMPDB	Glycogenosis, Type VII. Tarui disease	24	7	0.318	1.13385e-05	0.000169668		WP1946	Wikipathways	Cori Cycle	16	7	0.438	0.00493731	0.174224
SMP00572	SMPDB	Fanconi-bickel syndrome	24	7	0.318	1.13385e-05	0.000169668		WP481	Wikipathways	Insulin Signaling	160	36	0.225	0.00517038	0.174224
WP1785	Wikipathways	Asparagine N-linked glycosylation	101	10	0.2	1.40559e-05	0.000207827		R-HSA-73933	Reactome	Resolution of Abasic Sites (AP sites)	37	12	0.324	0.00509741	0.174224
R-HSA-917937	Reactome	Iron uptake and transport	21	6	0.375	1.71047e-05	0.000247024		plexind1_pathway	PID	Plexin-D1 Signaling	24	9	0.375	0.00506492	0.174224
R-HSA-1855183	Reactome	Synthesis of IP2, IP, and Ins in the cytosol	18	6	0.375	1.71047e-05	0.000247024		R-HSA-174417	Reactome	Telomere C-strand (Lagging Strand) Synthesis	24	9	0.375	0.00506492	0.174224
None	INOH	Fructose Mannose metabolism	33	8	0.25	1.89283e-05	0.000270218		R-HSA-69186	Reactome	Lagging Strand Synthesis	20	8	0.4	0.00516912	0.174224
R-HSA-446219	Reactome	Synthesis of substrates in N-glycan biosythesis	68	10	0.192	2.02751e-05	0.00028294		WP1858	Wikipathways	Mitotic G1-G1-S phases	20	8	0.4	0.00516912	0.174224
R-HSA-446193	Reactome	Biosynthesis of the N-glycan precursor (dolichol lipid-linked oligosaccharide, LLO) and transfer to a nascent protein	81	10	0.192	2.02751e-05	0.00028294		WP531	Wikipathways	DNA Mismatch Repair	9	5	0.556	0.00511691	0.174224
WP4297	Wikipathways	Thiamine metabolic pathways	21	6	0.353	2.56058e-05	0.00035336		R-HSA-112316	Reactome	Neuronal System	368	72	0.196	0.00547617	0.182478
WP4082	Wikipathways	Nucleotide salvage	45	9	0.209	2.63236e-05	0.000359273		WP4255	Wikipathways	Non-small cell lung cancer	66	18	0.273	0.00569252	0.185564
path:hsa00562	KEGG	Inositol phosphate metabolism - Homo sapiens (human)	47	7	0.28	2.90128e-05	0.000391673		hif1_tfpathway	PID	HIF-1-alpha transcription factor network	66	18	0.273	0.00569252	0.185564
R-HSA-163754	Reactome	Insulin effects increased synthesis of Xylulose-5-Phosphate	8	4	0.667	2.99699e-05	0.000395985		R-HSA-382551	Reactome	Transport of small molecules	666	121	0.182	0.00584932	0.188625
R-HSA-446205	Reactome	Synthesis of GDP-mannose	6	4	0.667	2.99699e-05	0.000395985		path:hsa04072	KEGG	Phospholipase D signaling pathway - Homo sapiens (human)	146	33	0.228	0.00601965	0.191969
R-HSA-70171	Reactome	Glycolysis	32	7	0.269	3.84429e-05	0.00050259		arf6_traffickingpathway	PID	Arf6 trafficking events	47	14	0.298	0.00608106	0.191969
WP4022	Wikipathways	Pyrimidine metabolism	40	8	0.222	4.78219e-05	0.000553324		R-HSA-1640170	Reactome	Cell Cycle	564	104	0.185	0.00682628	0.204845
SMP00210	SMPDB	Purine Nucleoside Phosphorylase Deficiency	73	11	0.159	4.90061e-05	0.000553324		None	INOH	EPO signaling	186	40	0.216	0.00683792	0.204845
SMP00220	SMPDB	Xanthine Dehydrogenase Deficiency (Xanthinuria)	73	11	0.159	4.90061e-05	0.000553324		PWY66-399	HumanCyc	gluconeogenesis	26	9	0.36	0.00689873	0.204845
SMP00167	SMPDB	Adenylosuccinate Lyase Deficiency	73	11	0.159	4.90061e-05	0.000553324		PA162356267	PharmGKB	EGFR Inhibitor Pathway, Pharmacodynamics	67	18	0.269	0.00673911	0.204845
SMP00168	SMPDB	AICA-Ribosiduria	73	11	0.159	4.90061e-05	0.000553324		R-HSA-112308	Reactome	Presynaptic depolarization and calcium channel opening	13	6	0.462	0.00676339	0.204845
SMP00535	SMPDB	Adenine phosphoribosyltransferase deficiency (APRT)	73	11	0.159	4.90061e-05	0.000553324		R-HSA-8847993	Reactome	ERBB2 Activates PTK6 Signaling	13	6	0.462	0.00676339	0.204845
SMP00536	SMPDB	Mitochondrial DNA depletion syndrome	73	11	0.159	4.90061e-05	0.000553324		path:hsa04151	KEGG	PI3K-Akt signaling pathway - Homo sapiens (human)	354	69	0.195	0.00702852	0.205016
SMP00537	SMPDB	Myoadenylate deaminase deficiency	73	11	0.159	4.90061e-05	0.000553324		R-HSA-194068	Reactome	Bile acid and bile salt metabolism	43	13	0.302	0.00704123	0.205016
SMP00050	SMPDB	Purine Metabolism	73	11	0.159	4.90061e-05	0.000553324		R-HSA-192105	Reactome	Synthesis of bile acids and bile salts	34	11	0.324	0.00735688	0.206199
SMP00203	SMPDB	Molybdenum Cofactor Deficiency	73	11	0.159	4.90061e-05	0.000553324		R-HSA-2024096	Reactome	HS-GAG degradation	21	8	0.381	0.00729044	0.206199
SMP00144	SMPDB	Adenosine Deaminase Deficiency	73	11	0.159	4.90061e-05	0.000553324		R-HSA-539107	Reactome	Activation of E2F1 target genes at G1/S	17	7	0.412	0.00734206	0.206199
SMP00365	SMPDB	Gout or Kelley-Seegmiller Syndrome	73	11	0.159	4.90061e-05	0.000553324		R-HSA-69205	Reactome	G1/S-Specific Transcription	17	7	0.412	0.00734206	0.206199
SMP00364	SMPDB	Lesch-Nyhan Syndrome (LNS)	73	11	0.159	4.90061e-05	0.000553324		path:hsa04146	KEGG	Peroxisome - Homo sapiens (human)	83	21	0.253	0.00759228	0.210826
SMP00512	SMPDB	Xanthinuria type I	73	11	0.159	4.90061e-05	0.000553324		path:hsa04070	KEGG	Phosphatidylinositol signaling system - Homo sapiens (human)	99	24	0.242	0.00795982	0.213138
SMP00513	SMPDB	Xanthinuria type II	73	11	0.159	4.90061e-05	0.000553324		WP3915	Wikipathways	Angiopoietin Like Protein 8 Regulatory Pathway	131	30	0.229	0.00779711	0.213138
SMP00466	SMPDB	Transfer of Acetyl Groups into Mitochondria	22	6	0.316	5.26732e-05	0.00058937		path:hsa04750	KEGG	Inflammatory mediator regulation of TRP channels - Homo sapiens (human)	99	24	0.242	0.00795982	0.213138
WP690	Wikipathways	Polyol Pathway	8	4	0.571	6.78432e-05	0.000752333		PA152241951	PharmGKB	Celecoxib Pathway, Pharmacodynamics	58	16	0.276	0.00787999	0.213138
PWY66-399	HumanCyc	gluconeogenesis	26	6	0.3	7.28914e-05	0.000767213		R-HSA-180786	Reactome	Extension of Telomeres	30	10	0.333	0.00828363	0.219846
R-HSA-73884	Reactome	Base Excision Repair	22	6	0.3	7.28914e-05	0.000767213		path:hsa00562	KEGG	Inositol phosphate metabolism - Homo sapiens (human)	74	19	0.257	0.00916216	0.235829
WP1946	Wikipathways	Cori Cycle	24	6	0.3	7.28914e-05	0.000767213		path:hsa04610	KEGG	Complement and coagulation cascades - Homo sapiens (human)	79	20	0.253	0.0089776	0.235829
SMP00496	SMPDB	Galactosemia III	20	6	0.3	7.28914e-05	0.000767213		R-HSA-975576	Reactome	N-glycan antennae elongation in the medial/trans-Golgi	26	9	0.346	0.0092004	0.235829
SMP00495	SMPDB	Galactosemia II (GALK)	20	6	0.3	7.28914e-05	0.000767213		R-HSA-68949	Reactome	Orc1 removal from chromatin	26	9	0.346	0.0092004	0.235829
SMP00010	SMPDB	Nucleotide Sugars Metabolism	20	6	0.3	7.28914e-05	0.000767213		WP558	Wikipathways	Complement and Coagulation Cascades	59	16	0.271	0.00937275	0.238211
R-HSA-446203	Reactome	Asparagine N-linked glycosylation	119	10	0.167	7.43653e-05	0.000776149		R-HSA-1266738	Reactome	Developmental Biology	620	112	0.181	0.00968157	0.238382
R-HSA-70263	Reactome	Gluconeogenesis	34	7	0.241	8.28151e-05	0.000803565		path:hsa04974	KEGG	Protein digestion and absorption - Homo sapiens (human)	90	22	0.244	0.0097393	0.238382
PWY-5130	HumanCyc	2-oxobutanoate degradation	14	5	0.385	7.94953e-05	0.000803565
SMP00552	SMPDB	Glycogen synthetase deficiency	30	7	0.241	8.28151e-05	0.000803565
SMP00553	SMPDB	Glycogenosis, Type III. Cori disease, Debrancher glycogenosis	30	7	0.241	8.28151e-05	0.000803565
SMP00556	SMPDB	Mucopolysaccharidosis VI. Sly syndrome	30	7	0.241	8.28151e-05	0.000803565
SMP00557	SMPDB	Sucrase-isomaltase deficiency	30	7	0.241	8.28151e-05	0.000803565
SMP00554	SMPDB	Glycogenosis, Type IV. Amylopectinosis, Anderson disease	30	7	0.241	8.28151e-05	0.000803565
SMP00555	SMPDB	Glycogenosis, Type VI. Hers disease	30	7	0.241	8.28151e-05	0.000803565
SMP00058	SMPDB	Starch and Sucrose Metabolism	30	7	0.241	8.28151e-05	0.000803565
path:hsa04922	KEGG	Glucagon signaling pathway - Homo sapiens (human)	26	6	0.286	9.88542e-05	0.000951759
R-HSA-163685	Reactome	Integration of energy metabolism	34	7	0.233	0.000104599	0.000999321
None	INOH	Glycine Serine metabolism	68	9	0.173	0.000128045	0.00121398
WP3925	Wikipathways	Amino Acid metabolism	108	12	0.133	0.000134359	0.00126419
SMP00428	SMPDB	Mercaptopurine Action Pathway	84	11	0.143	0.000138117	0.00128978
R-HSA-597592	Reactome	Post-translational protein modification	176	12	0.132	0.000149771	0.00137789
Urea cycle and metabolism of arginine, proline, glutamate, aspartate and asparagine	EHMN	Urea cycle and metabolism of arginine, proline, glutamate, aspartate and asparagine	125	12	0.132	0.000149771	0.00137789
SMP00430	SMPDB	Thioguanine Action Pathway	85	11	0.141	0.000155607	0.00142106
R-HSA-70268	Reactome	Pyruvate metabolism	25	6	0.261	0.000172575	0.00142951
SMP00530	SMPDB	Familial lipoprotein lipase deficiency	24	6	0.261	0.000172575	0.00142951
SMP00039	SMPDB	Glycerolipid Metabolism	24	6	0.261	0.000172575	0.00142951
SMP00187	SMPDB	Glycerol Kinase Deficiency	24	6	0.261	0.000172575	0.00142951
SMP00529	SMPDB	D-glyceric acidura	24	6	0.261	0.000172575	0.00142951
SMP00721	SMPDB	3-Phosphoglycerate dehydrogenase deficiency	55	9	0.167	0.000173401	0.00142951
SMP00223	SMPDB	Non Ketotic Hyperglycinemia	55	9	0.167	0.000173401	0.00142951
SMP00004	SMPDB	Glycine and Serine Metabolism	55	9	0.167	0.000173401	0.00142951
SMP00484	SMPDB	Dimethylglycine Dehydrogenase Deficiency	55	9	0.167	0.000173401	0.00142951
SMP00485	SMPDB	Hyperglycinemia, non-ketotic	55	9	0.167	0.000173401	0.00142951
SMP00242	SMPDB	Dimethylglycine Dehydrogenase Deficiency	55	9	0.167	0.000173401	0.00142951
SMP00244	SMPDB	Sarcosinemia	55	9	0.167	0.000173401	0.00142951
SMP00179	SMPDB	Dihydropyrimidine Dehydrogenase Deficiency (DHPD)	55	9	0.167	0.000173401	0.00142951
WP2670	Wikipathways	Iron uptake and transport	20	5	0.333	0.000174274	0.00142951
PWY-922	HumanCyc	mevalonate pathway	17	5	0.333	0.000174274	0.00142951
SMP00427	SMPDB	Azathioprine Action Pathway	86	11	0.139	0.000174948	0.00142951
R-HSA-73894	Reactome	DNA Repair	48	8	0.186	0.000182614	0.00148239
Phosphatidylinositol phosphate metabolism	EHMN	Phosphatidylinositol phosphate metabolism	49	7	0.212	0.000199309	0.00160741
R-HSA-173599	Reactome	Formation of the active cofactor, UDP-glucuronate	10	4	0.444	0.000229901	0.00184217
path:hsa05230	KEGG	Central carbon metabolism in cancer - Homo sapiens (human)	37	7	0.206	0.000243044	0.001935
None	INOH	Inositol phosphate metabolism	25	5	0.312	0.000245714	0.0019438
path:hsa00630	KEGG	Glyoxylate and dicarboxylate metabolism - Homo sapiens (human)	62	8	0.178	0.000254417	0.00199991
SMP00136	SMPDB	2-Hydroxyglutric Aciduria (D And L Form)	49	8	0.174	0.000298161	0.00225803
SMP00385	SMPDB	Homocarnosinosis	49	8	0.174	0.000298161	0.00225803
SMP00339	SMPDB	Hyperinsulinism-Hyperammonemia Syndrome	49	8	0.174	0.000298161	0.00225803
SMP00567	SMPDB	Succinic semialdehyde dehydrogenase deficiency	49	8	0.174	0.000298161	0.00225803
SMP00243	SMPDB	4-Hydroxybutyric Aciduria/Succinic Semialdehyde Dehydrogenase Deficiency	49	8	0.174	0.000298161	0.00225803
SMP00072	SMPDB	Glutamate Metabolism	49	8	0.174	0.000298161	0.00225803
WP3602	Wikipathways	Human metabolism overview	113	10	0.141	0.000317806	0.00239221
R-HSA-69242	Reactome	S Phase	17	5	0.294	0.000337426	0.0025246
SMP00502	SMPDB	Malonyl-coa decarboxylase deficiency	38	7	0.194	0.000353669	0.00258387
SMP00198	SMPDB	Malonic Aciduria	38	7	0.194	0.000353669	0.00258387
SMP00016	SMPDB	Propanoate Metabolism	38	7	0.194	0.000353669	0.00258387
SMP00201	SMPDB	Methylmalonic Aciduria Due to Cobalamin-Related Disorders	38	7	0.194	0.000353669	0.00258387
WP2741	Wikipathways	Inositol phosphate metabolism	41	6	0.231	0.000357849	0.00259911
R-HSA-162599	Reactome	Late Phase of HIV Life Cycle	10	4	0.4	0.000371772	0.00263852
WP2658	Wikipathways	HIV Life Cycle	11	4	0.4	0.000371772	0.00263852
R-HSA-162587	Reactome	HIV Life Cycle	11	4	0.4	0.000371772	0.00263852
SMP00124	SMPDB	Glycerol Phosphate Shuttle	10	4	0.4	0.000371772	0.00263852
PWY-6573	HumanCyc	chondroitin sulfate degradation (metazoa)	134	11	0.126	0.000417106	0.00294344
R-HSA-1483249	Reactome	Inositol phosphate metabolism	43	6	0.222	0.000445733	0.00312769
R-HSA-83936	Reactome	Transport of nucleosides and free purine and pyrimidine bases across the plasma membrane	18	5	0.278	0.000452896	0.00316009
PWY-6576	HumanCyc	dermatan sulfate degradation (metazoa)	135	11	0.125	0.000461324	0.00320092
Valine, leucine and isoleucine degradation	EHMN	Valine, leucine and isoleucine degradation	62	8	0.163	0.000467618	0.00322656
None	INOH	Purine nucleotides nucleosides metabolism	80	10	0.133	0.000500607	0.00343511
PWY-5659	HumanCyc	GDP-mannose biosynthesis	8	3	0.6	0.000531876	0.00362962
BETA-ALA-DEGRADATION-I-PWY	HumanCyc	&beta;-alanine degradation	11	4	0.364	0.000566855	0.00384718
SMP00462	SMPDB	Inositol Phosphate Metabolism	23	5	0.263	0.000595832	0.00397862
LEU-DEG2-PWY	HumanCyc	leucine degradation	20	5	0.263	0.000595832	0.00397862
PWY-5910	HumanCyc	superpathway of geranylgeranyldiphosphate biosynthesis I (via mevalonate)	21	5	0.263	0.000595832	0.00397862
Propanoate metabolism	EHMN	Propanoate metabolism	33	6	0.207	0.000671373	0.00443534
PWY66-409	HumanCyc	superpathway of purine nucleotide salvage	30	6	0.207	0.000671373	0.00443534
R-HSA-70614	Reactome	Amino acid synthesis and interconversion (transamination)	46	7	0.171	0.000811331	0.00530354
R-HSA-74259	Reactome	Purine catabolism	53	7	0.171	0.000811331	0.00530354
R-HSA-162906	Reactome	HIV Infection	13	4	0.333	0.000825047	0.00533702
path:hsa00561	KEGG	Glycerolipid metabolism - Homo sapiens (human)	36	4	0.333	0.000825047	0.00533702
Porphyrin metabolism	EHMN	Porphyrin metabolism	48	7	0.167	0.000942889	0.00603644
WP4059	Wikipathways	Interconversion of nucleotide di- and triphosphates	51	7	0.167	0.000942889	0.00603644
R-HSA-5617833	Reactome	Cilium Assembly	6	3	0.5	0.00103378	0.00638785
R-HSA-168255	Reactome	Influenza Life Cycle	9	3	0.5	0.00103378	0.00638785
R-HSA-168254	Reactome	Influenza Infection	9	3	0.5	0.00103378	0.00638785
WP3498	Wikipathways	Assembly of the primary cilium	6	3	0.5	0.00103378	0.00638785
WP4124	Wikipathways	Cilium Assembly	6	3	0.5	0.00103378	0.00638785
R-HSA-73864	Reactome	RNA Polymerase I Transcription	8	3	0.5	0.00103378	0.00638785
WP2683	Wikipathways	Influenza Life Cycle	9	3	0.5	0.00103378	0.00638785
WP4061	Wikipathways	Import of palmitoyl-CoA into the mitochondrial matrix	13	4	0.308	0.0011564	0.00711016
WP3564	Wikipathways	Amino acid synthesis and interconversion (transamination)	40	6	0.188	0.0011648	0.00712649
Glycerophospholipid metabolism	EHMN	Glycerophospholipid metabolism	96	8	0.143	0.00117452	0.00715077
R-HSA-8850843	Reactome	Phosphate bond hydrolysis by NTPDase proteins	25	5	0.227	0.00122941	0.00744843
R-HSA-499943	Reactome	Interconversion of nucleotide di- and triphosphates	52	7	0.159	0.00125619	0.0075579
Glycine, serine, alanine and threonine metabolism	EHMN	Glycine, serine, alanine and threonine metabolism	88	9	0.129	0.00125965	0.0075579
R-HSA-392499	Reactome	Metabolism of proteins	269	13	0.099	0.00133985	0.00800044
SMP00043	SMPDB	Galactose Metabolism	36	6	0.182	0.00137935	0.00815787
SMP00182	SMPDB	Galactosemia	36	6	0.182	0.00137935	0.00815787
R-HSA-389977	Reactome	Post-chaperonin tubulin folding pathway	2	2	1	0.00148173	0.00872183
R-HSA-69306	Reactome	DNA Replication	14	4	0.286	0.00157102	0.00895049
R-HSA-70350	Reactome	Fructose catabolism	16	4	0.286	0.00157102	0.00895049
PWY-7185	HumanCyc	UTP and CTP dephosphorylation I	15	4	0.286	0.00157102	0.00895049
R-HSA-200425	Reactome	Import of palmitoyl-CoA into the mitochondrial matrix	14	4	0.286	0.00157102	0.00895049
R-HSA-73929	Reactome	Base-Excision Repair, AP Site Formation	14	4	0.286	0.00157102	0.00895049
WP3399	Wikipathways	Base-Excision Repair, AP Site Formation	14	4	0.286	0.00157102	0.00895049
path:hsa00020	KEGG	Citrate cycle (TCA cycle) - Homo sapiens (human)	20	4	0.286	0.00157102	0.00895049
PWY-5172	HumanCyc	acetyl-CoA biosynthesis from citrate	7	3	0.429	0.00175824	0.00974879
R-HSA-76042	Reactome	RNA Polymerase II Transcription Initiation And Promoter Clearance	7	3	0.429	0.00175824	0.00974879
R-HSA-167172	Reactome	Transcription of the HIV genome	7	3	0.429	0.00175824	0.00974879
P121-PWY	HumanCyc	adenine and adenosine salvage I	7	3	0.429	0.00175824	0.00974879
WP4074	Wikipathways	RNA Polymerase I Transcription	7	3	0.429	0.00175824	0.00974879
PWY-5453	HumanCyc	methylglyoxal degradation III	8	3	0.429	0.00175824	0.00974879
R-HSA-425407	Reactome	SLC-mediated transmembrane transport	166	14	0.092	0.00180947	0.00998829
None	INOH	Propanoate metabolism	26	5	0.208	0.0018651	0.0102046
path:hsa00620	KEGG	Pyruvate metabolism - Homo sapiens (human)	31	5	0.208	0.0018651	0.0102046
None	INOH	Galactose metabolism	15	4	0.267	0.00207893	0.0106788
path:hsa04070	KEGG	Phosphatidylinositol signaling system - Homo sapiens (human)	29	4	0.267	0.00207893	0.0106788
R-HSA-1483166	Reactome	Synthesis of PA	26	4	0.267	0.00207893	0.0106788
SMP00139	SMPDB	3-Methylglutaconic Aciduria Type I	58	7	0.146	0.00212372	0.0106788
SMP00032	SMPDB	Valine, Leucine and Isoleucine Degradation	58	7	0.146	0.00212372	0.0106788
SMP00137	SMPDB	2-Methyl-3-Hydroxybutryl CoA Dehydrogenase Deficiency	58	7	0.146	0.00212372	0.0106788
SMP00238	SMPDB	Isovaleric Aciduria	58	7	0.146	0.00212372	0.0106788
SMP00237	SMPDB	3-Methylcrotonyl Coa Carboxylase Deficiency Type I	58	7	0.146	0.00212372	0.0106788
SMP00236	SMPDB	Propionic Acidemia	58	7	0.146	0.00212372	0.0106788
SMP00199	SMPDB	Maple Syrup Urine Disease	58	7	0.146	0.00212372	0.0106788
SMP00138	SMPDB	3-Hydroxy-3-Methylglutaryl-CoA Lyase Deficiency	58	7	0.146	0.00212372	0.0106788
SMP00523	SMPDB	Isobutyryl-coa dehydrogenase deficiency	58	7	0.146	0.00212372	0.0106788
SMP00522	SMPDB	3-hydroxyisobutyric aciduria	58	7	0.146	0.00212372	0.0106788
SMP00521	SMPDB	3-hydroxyisobutyric acid dehydrogenase deficiency	58	7	0.146	0.00212372	0.0106788
SMP00524	SMPDB	Isovaleric acidemia	58	7	0.146	0.00212372	0.0106788
SMP00384	SMPDB	Methylmalonate Semialdehyde Dehydrogenase Deficiency	58	7	0.146	0.00212372	0.0106788
SMP00200	SMPDB	Methylmalonic Aciduria	58	7	0.146	0.00212372	0.0106788
SMP00141	SMPDB	3-Methylglutaconic Aciduria Type IV	58	7	0.146	0.00212372	0.0106788
SMP00140	SMPDB	3-Methylglutaconic Aciduria Type III	58	7	0.146	0.00212372	0.0106788
SMP00173	SMPDB	Beta-Ketothiolase Deficiency	58	7	0.146	0.00212372	0.0106788
R-HSA-71291	Reactome	Metabolism of amino acids and derivatives	285	18	0.079	0.00239251	0.0119819
path:hsa00230	KEGG	Purine metabolism - Homo sapiens (human)	95	9	0.117	0.00248916	0.0124158
Squalene and cholesterol biosynthesis	EHMN	Squalene and cholesterol biosynthesis	42	6	0.162	0.00255187	0.0126272
PWY66-5	HumanCyc	superpathway of cholesterol biosynthesis	62	6	0.162	0.00255187	0.0126272
SMP00355	SMPDB	Mitochondrial Electron Transport Chain	17	4	0.25	0.00269	0.0129613
PWY-7210	HumanCyc	pyrimidine deoxyribonucleotides biosynthesis from CTP	17	4	0.25	0.00269	0.0129613
WP3579	Wikipathways	Surfactant metabolism	17	4	0.25	0.00269	0.0129613
PWY66-428	HumanCyc	threonine degradation	8	3	0.375	0.00273419	0.0129613
PWY-5966-1	HumanCyc	fatty acid biosynthesis initiation	9	3	0.375	0.00273419	0.0129613
R-HSA-68952	Reactome	DNA replication initiation	8	3	0.375	0.00273419	0.0129613
R-HSA-174430	Reactome	Telomere C-strand synthesis initiation	9	3	0.375	0.00273419	0.0129613
WP1906	Wikipathways	RNA Polymerase II Transcription	8	3	0.375	0.00273419	0.0129613
PWY-6370	HumanCyc	ascorbate recycling (cytosolic)	10	3	0.375	0.00273419	0.0129613
PWY-7197	HumanCyc	pyrimidine deoxyribonucleotide phosphorylation	8	3	0.375	0.00273419	0.0129613
MGLDLCTANA-PWY	HumanCyc	methylglyoxal degradation VI	9	3	0.375	0.00273419	0.0129613
R-HSA-191273	Reactome	Cholesterol biosynthesis	46	6	0.158	0.00293632	0.0138141
WP1795	Wikipathways	Cholesterol biosynthesis	47	6	0.158	0.00293632	0.0138141
None	INOH	Alanine Aspartate Asparagine metabolism	45	6	0.154	0.00336259	0.0157005
path:hsa00260	KEGG	Glycine, serine and threonine metabolism - Homo sapiens (human)	50	6	0.154	0.00336259	0.0157005
R-HSA-199991	Reactome	Membrane Trafficking	30	4	0.235	0.00341387	0.0158802
R-HSA-3700989	Reactome	Transcriptional Regulation by TP53	37	5	0.179	0.00381108	0.017531
R-HSA-75105	Reactome	Fatty acyl-CoA biosynthesis	42	5	0.179	0.00381108	0.017531
WP4114	Wikipathways	Fatty acyl-CoA biosynthesis	42	5	0.179	0.00381108	0.017531
R-HSA-8856688	Reactome	Golgi-to-ER retrograde transport	10	3	0.333	0.00398634	0.0179367
R-HSA-3322077	Reactome	Glycogen synthesis	10	3	0.333	0.00398634	0.0179367
WP521	Wikipathways	Amino acid conjugation of benzoic acid	9	3	0.333	0.00398634	0.0179367
PWY66-368	HumanCyc	ketolysis	10	3	0.333	0.00398634	0.0179367
R-HSA-77108	Reactome	Utilization of Ketone Bodies	10	3	0.333	0.00398634	0.0179367
WP4039	Wikipathways	Fructose metabolism	20	4	0.222	0.00425986	0.0179367
VALDEG-PWY	HumanCyc	valine degradation	20	4	0.222	0.00425986	0.0179367
path:hsa00770	KEGG	Pantothenate and CoA biosynthesis - Homo sapiens (human)	28	4	0.222	0.00425986	0.0179367
SMP00580	SMPDB	GLUT-1 deficiency syndrome	19	4	0.222	0.00425986	0.0179367
SMP00579	SMPDB	Congenital disorder of glycosylation CDG-IId	19	4	0.222	0.00425986	0.0179367
SMP00444	SMPDB	Lactose Synthesis	19	4	0.222	0.00425986	0.0179367
SMP00452	SMPDB	Threonine and 2-Oxobutanoate Degradation	19	4	0.222	0.00425986	0.0179367
R-HSA-156902	Reactome	Peptide chain elongation	25	2	0.667	0.00433254	0.0179367
R-HSA-156842	Reactome	Eukaryotic Translation Elongation	25	2	0.667	0.00433254	0.0179367
R-HSA-5419276	Reactome	Mitochondrial translation termination	25	2	0.667	0.00433254	0.0179367
R-HSA-5389840	Reactome	Mitochondrial translation elongation	26	2	0.667	0.00433254	0.0179367
WP1917	Wikipathways	Signaling by Rho GTPases	3	2	0.667	0.00433254	0.0179367
R-HSA-2132295	Reactome	MHC class II antigen presentation	3	2	0.667	0.00433254	0.0179367
R-HSA-165054	Reactome	Rev-mediated nuclear export of HIV RNA	3	2	0.667	0.00433254	0.0179367
R-HSA-177243	Reactome	Interactions of Rev with host cellular proteins	3	2	0.667	0.00433254	0.0179367
R-HSA-168333	Reactome	NEP/NS2 Interacts with the Cellular Export Machinery	3	2	0.667	0.00433254	0.0179367
R-HSA-168274	Reactome	Export of Viral Ribonucleoproteins from Nucleus	3	2	0.667	0.00433254	0.0179367
R-HSA-194840	Reactome	Rho GTPase cycle	3	2	0.667	0.00433254	0.0179367
cdc42_reg_pathway	PID	Regulation of CDC42 activity	3	2	0.667	0.00433254	0.0179367
rac1_reg_pathway	PID	Regulation of RAC1 activity	3	2	0.667	0.00433254	0.0179367
fak_pathway	PID	Signaling events mediated by focal adhesion kinase	3	2	0.667	0.00433254	0.0179367
rhoa_reg_pathway	PID	Regulation of RhoA activity	3	2	0.667	0.00433254	0.0179367
WP1811	Wikipathways	Eukaryotic Translation Elongation	3	2	0.667	0.00433254	0.0179367
R-HSA-72706	Reactome	GTP hydrolysis and joining of the 60S ribosomal subunit	4	2	0.667	0.00433254	0.0179367
R-HSA-433692	Reactome	Proton-coupled monocarboxylate transport	5	2	0.667	0.00433254	0.0179367
R-HSA-73857	Reactome	RNA Polymerase II Transcription	52	6	0.146	0.00435146	0.0179552
R-HSA-69278	Reactome	Cell Cycle, Mitotic	30	5	0.172	0.00446518	0.0183028
WP4225	Wikipathways	Pyrimidine metabolism and related diseases	31	5	0.172	0.00446518	0.0183028
None	INOH	Aminosugars metabolism	32	5	0.167	0.00519561	0.0207804
R-HSA-1640170	Reactome	Cell Cycle	33	5	0.167	0.00519561	0.0207804
None	INOH	Butanoate metabolism	23	4	0.211	0.00523693	0.0207804
R-HSA-74217	Reactome	Purine salvage	31	5	0.167	0.00519561	0.0207804
Butanoate metabolism	EHMN	Butanoate metabolism	36	5	0.167	0.00519561	0.0207804
PWY-7199	HumanCyc	pyrimidine deoxyribonucleosides salvage	31	5	0.167	0.00519561	0.0207804
PWY-7200	HumanCyc	superpathway of pyrimidine deoxyribonucleoside salvage	31	5	0.167	0.00519561	0.0207804
R-HSA-5652084	Reactome	Fructose metabolism	21	4	0.211	0.00523693	0.0207804
WP3349	Wikipathways	TP53 Regulates Metabolic Genes	25	4	0.211	0.00523693	0.0207804
WP106	Wikipathways	Alanine and aspartate metabolism	20	4	0.211	0.00523693	0.0207804
PWY-5695	HumanCyc	urate biosynthesis/inosine 5,-phosphate degradation	11	3	0.3	0.00553544	0.0215518
R-HSA-8856828	Reactome	Clathrin-mediated endocytosis	16	3	0.3	0.00553544	0.0215518
WP4065	Wikipathways	Clathrin-mediated endocytosis	15	3	0.3	0.00553544	0.0215518
WP3803	Wikipathways	Threonine catabolism	15	3	0.3	0.00553544	0.0215518
PWY-5451	HumanCyc	acetone degradation I (to methylglyoxal)	11	3	0.3	0.00553544	0.0215518
PENTOSE-P-PWY	HumanCyc	pentose phosphate pathway	16	3	0.3	0.00553544	0.0215518
path:hsa00051	KEGG	Fructose and mannose metabolism - Homo sapiens (human)	54	5	0.161	0.00600691	0.0233143
None	INOH	Tyrosine metabolism	44	6	0.136	0.00621691	0.0239795
R-HSA-2408522	Reactome	Selenoamino acid metabolism	61	6	0.136	0.00621691	0.0239795
R-HSA-5628897	Reactome	TP53 Regulates Metabolic Genes	25	4	0.2	0.00635363	0.0243556
path:hsa04918	KEGG	Thyroid hormone synthesis - Homo sapiens (human)	21	4	0.2	0.00635363	0.0243556
path:hsa00052	KEGG	Galactose metabolism - Homo sapiens (human)	46	5	0.156	0.0069036	0.0263824
PWY-6608	HumanCyc	guanosine nucleotides degradation	12	3	0.273	0.00739866	0.027247
R-HSA-8849175	Reactome	Threonine catabolism	15	3	0.273	0.00739866	0.027247
R-HSA-5358351	Reactome	Signaling by Hedgehog	11	3	0.273	0.00739866	0.027247
R-HSA-76009	Reactome	Platelet Aggregation (Plug Formation)	14	3	0.273	0.00739866	0.027247
PWY-6609	HumanCyc	adenine and adenosine salvage III	12	3	0.273	0.00739866	0.027247
Lipoate metabolism	EHMN	Lipoate metabolism	12	3	0.273	0.00739866	0.027247
PWY-7219	HumanCyc	adenosine ribonucleotides <i>de novo</i> biosynthesis	12	3	0.273	0.00739866	0.027247
WP3842	Wikipathways	Intra-Golgi and retrograde Golgi-to-ER traffic	12	3	0.273	0.00739866	0.027247
R-HSA-6811442	Reactome	Intra-Golgi and retrograde Golgi-to-ER traffic	12	3	0.273	0.00739866	0.027247
PWY66-367	HumanCyc	ketogenesis	12	3	0.273	0.00739866	0.027247
path:hsa04216	KEGG	Ferroptosis - Homo sapiens (human)	31	4	0.19	0.00761803	0.027247
PWY-7211	HumanCyc	superpathway of pyrimidine deoxyribonucleotides <i>de novo</i> biosynthesis	34	5	0.152	0.00789008	0.027247
SMP00493	SMPDB	Carnosinuria, carnosinemia	34	5	0.152	0.00789008	0.027247
SMP00492	SMPDB	Ureidopropionase deficiency	34	5	0.152	0.00789008	0.027247
SMP00351	SMPDB	GABA-Transaminase Deficiency	34	5	0.152	0.00789008	0.027247
SMP00007	SMPDB	Beta-Alanine Metabolism	34	5	0.152	0.00789008	0.027247
WP1936	Wikipathways	Transport of inorganic cations-anions and amino acids-oligopeptides	58	5	0.152	0.00789008	0.027247
R-HSA-68882	Reactome	Mitotic Anaphase	4	2	0.5	0.00844614	0.027247
R-HSA-2555396	Reactome	Mitotic Metaphase and Anaphase	4	2	0.5	0.00844614	0.027247
R-HSA-428543	Reactome	Inactivation of CDC42 and RAC1	4	2	0.5	0.00844614	0.027247
R-HSA-8985586	Reactome	SLIT2:ROBO1 increases RHOA activity	4	2	0.5	0.00844614	0.027247
PWY-2301	HumanCyc	<i>myo</i>-inositol <i>de novo</i> biosynthesis	6	2	0.5	0.00844614	0.027247
WP4053	Wikipathways	TBC-RABGAPs	4	2	0.5	0.00844614	0.027247
WP1892	Wikipathways	Protein folding	4	2	0.5	0.00844614	0.027247
R-HSA-6811434	Reactome	COPI-dependent Golgi-to-ER retrograde traffic	4	2	0.5	0.00844614	0.027247
R-HSA-389960	Reactome	Formation of tubulin folding intermediates by CCT/TriC	4	2	0.5	0.00844614	0.027247
R-HSA-389958	Reactome	Cooperation of Prefoldin and TriC/CCT in actin and tubulin folding	4	2	0.5	0.00844614	0.027247
R-HSA-5620916	Reactome	VxPx cargo-targeting to cilium	4	2	0.5	0.00844614	0.027247
R-HSA-5620920	Reactome	Cargo trafficking to the periciliary membrane	4	2	0.5	0.00844614	0.027247
R-HSA-177504	Reactome	Retrograde neurotrophin signalling	4	2	0.5	0.00844614	0.027247
R-HSA-8854214	Reactome	TBC/RABGAPs	4	2	0.5	0.00844614	0.027247
R-HSA-170670	Reactome	Adenylate cyclase inhibitory pathway	4	2	0.5	0.00844614	0.027247
R-HSA-997269	Reactome	Inhibition of adenylate cyclase pathway	4	2	0.5	0.00844614	0.027247
arf6_pathway	PID	Arf6 signaling events	4	2	0.5	0.00844614	0.027247
integrin_a4b1_pathway	PID	Alpha4 beta1 integrin signaling events	4	2	0.5	0.00844614	0.027247
R-HSA-72702	Reactome	Ribosomal scanning and start codon recognition	5	2	0.5	0.00844614	0.027247
R-HSA-400042	Reactome	Adrenaline,noradrenaline inhibits insulin secretion	4	2	0.5	0.00844614	0.027247
R-HSA-73780	Reactome	RNA Polymerase III Chain Elongation	4	2	0.5	0.00844614	0.027247
R-HSA-674695	Reactome	RNA Polymerase II Pre-transcription Events	4	2	0.5	0.00844614	0.027247
R-HSA-113418	Reactome	Formation of the Early Elongation Complex	4	2	0.5	0.00844614	0.027247
R-HSA-75955	Reactome	RNA Polymerase II Transcription Elongation	4	2	0.5	0.00844614	0.027247
R-HSA-167158	Reactome	Formation of the HIV-1 Early Elongation Complex	4	2	0.5	0.00844614	0.027247
R-HSA-167242	Reactome	Abortive elongation of HIV-1 transcript in the absence of Tat	4	2	0.5	0.00844614	0.027247
R-HSA-167287	Reactome	HIV elongation arrest and recovery	4	2	0.5	0.00844614	0.027247
R-HSA-167290	Reactome	Pausing and recovery of HIV elongation	4	2	0.5	0.00844614	0.027247
R-HSA-167243	Reactome	Tat-mediated HIV elongation arrest and recovery	4	2	0.5	0.00844614	0.027247
R-HSA-167238	Reactome	Pausing and recovery of Tat-mediated HIV elongation	4	2	0.5	0.00844614	0.027247
R-HSA-192869	Reactome	cRNA Synthesis	4	2	0.5	0.00844614	0.027247
R-HSA-192814	Reactome	vRNA Synthesis	4	2	0.5	0.00844614	0.027247
R-HSA-168325	Reactome	Viral Messenger RNA Synthesis	5	2	0.5	0.00844614	0.027247
R-HSA-168273	Reactome	Influenza Viral RNA Transcription and Replication	5	2	0.5	0.00844614	0.027247
WP4135	Wikipathways	RNA Polymerase III Transcription	5	2	0.5	0.00844614	0.027247
R-HSA-73777	Reactome	RNA Polymerase I Chain Elongation	5	2	0.5	0.00844614	0.027247
R-HSA-749476	Reactome	RNA Polymerase III Abortive And Retractive Initiation	5	2	0.5	0.00844614	0.027247
R-HSA-74158	Reactome	RNA Polymerase III Transcription	5	2	0.5	0.00844614	0.027247
PWY-5067	HumanCyc	glycogen biosynthesis	7	2	0.5	0.00844614	0.027247
PWY-6756	HumanCyc	<i>S</i>-methyl-5,-thioadenosine degradation	4	2	0.5	0.00844614	0.027247
PWY-5481	HumanCyc	lactate fermentation (reoxidation of cytosolic NADH)	5	2	0.5	0.00844614	0.027247
NONOXIPENT-PWY	HumanCyc	pentose phosphate pathway (non-oxidative branch)	8	2	0.5	0.00844614	0.027247
R-HSA-170822	Reactome	Regulation of Glucokinase by Glucokinase Regulatory Protein	4	2	0.5	0.00844614	0.027247
SMP00192	SMPDB	Hypoacetylaspartia	34	5	0.147	0.00897063	0.0287081
SMP00067	SMPDB	Aspartate Metabolism	34	5	0.147	0.00897063	0.0287081
SMP00175	SMPDB	Canavan Disease	34	5	0.147	0.00897063	0.0287081
WP4050	Wikipathways	Pentose phosphate pathway	31	4	0.182	0.00903773	0.0287081
R-HSA-70635	Reactome	Urea cycle	23	4	0.182	0.00903773	0.0287081
SMP00011	SMPDB	Inositol Metabolism	31	4	0.182	0.00903773	0.0287081
Tyrosine metabolism	EHMN	Tyrosine metabolism	105	9	0.096	0.00946199	0.0299791
R-HSA-425393	Reactome	Transport of inorganic cations/anions and amino acids/oligopeptides	56	6	0.125	0.00953352	0.0300015
SALVADEHYPOX-PWY	HumanCyc	adenosine nucleotides degradation	13	3	0.25	0.00958986	0.0300015
PWY0-1296	HumanCyc	purine ribonucleosides degradation to ribose-1-phosphate	15	3	0.25	0.00958986	0.0300015
PROSYN-PWY	HumanCyc	proline biosynthesis	14	3	0.25	0.00958986	0.0300015
SMP00479	SMPDB	Plasmalogen Synthesis	14	3	0.25	0.00958986	0.0300015
