# Supplementary material for: Divergent organ-specific isogenic metastatic cell lines identified using multi-omics exhibit differential drug sensitivity
Source: PLoS One. 2020 Nov 16;15(11):e0242384. doi: 10.1371/journal.pone.0242384 (PMC7668614; doi:10.1371/journal.pone.0242384)
Supplement: S27 Spreadsheet — (XLSX) [file pone.0242384.s084.xlsx]

## Sheet: Spine Up 1.25
External Pathway ID	Source	Spine Up Metabolic Pathways	# of Members in Set	# of Observed Members	Observed Members/Members in Set	p-value	q-value	Individual Metabolites in Pathway: CAS #s																								Individual Metabolites in Pathway: KEGG IDs
R-HSA-442660	Reactome	Na+/Cl- dependent neurotransmitter transporters	31	6	0.214	1.79989e-06	0.000275388	51-43-4	60-18-4	56-41-7	56-12-2	107-95-9	51-45-6																			k:C00788	k:C00388	k:C00334	k:C00041	k:C00082	k:C00099
R-HSA-425428	Reactome	Amine compound SLC transporters	35	6	0.194	3.40689e-06	0.000275388	51-43-4	60-18-4	56-41-7	56-12-2	107-95-9	51-45-6																			k:C00788	k:C00388	k:C00334	k:C00041	k:C00082	k:C00099
Urea cycle and metabolism of arginine, proline, glutamate, aspartate and asparagine	EHMN	Urea cycle and metabolism of arginine, proline, glutamate, aspartate and asparagine	125	9	0.099	3.51559e-06	0.000275388	98-79-3	22573-88-2	56-41-7	9054-77-7	1783-96-6	56-84-8	107-95-9	56-12-2	372-75-8																k:C00099	k:C04282	k:C00041	k:C00402	k:C00334	k:C04281	k:C01879	k:C00327	k:C00049
R-HSA-425407	Reactome	SLC-mediated transmembrane transport	166	11	0.072	5.53908e-06	0.000325421	51-43-4	73-40-5	56-12-2	60-18-4	528-04-1	56-41-7	1783-96-6	7277-98-7	56-84-8	13000-25-4	107-95-9	51-45-6													k:C00043	k:C00388	k:C00099	k:C00242	k:C00041	k:C00402	k:C00334	k:C00082	k:C00203	k:C00788	k:C00049
WP3604	Wikipathways	Biochemical Pathways Part I	467	18	0.041	1.10414e-05	0.000518947	51-43-4	56-84-8	73-40-5	22573-88-2	60-18-4	528-04-1	56-41-7	9054-77-7	56-12-2	67-07-2	7277-98-7	107-97-1	2140-95-6	13000-25-4	4249-19-8	902-04-5	107-95-9	51-45-6	372-75-8						k:C00327	k:C00788	k:C02305	k:C00213	k:C01205	k:C00388	k:C00049	k:C00043	k:C00041	k:C04281	k:C04282	k:C00082	k:C03284	k:C00242	k:C00334	k:C00099	k:C00362	k:C00203
R-HSA-425374	Reactome	Amino acid and oligopeptide SLC transporters	50	6	0.143	2.15863e-05	0.000845462	56-12-2	56-41-7	1783-96-6	56-84-8	107-95-9	60-18-4																			k:C00402	k:C00334	k:C00041	k:C00082	k:C00099	k:C00049
Tyrosine metabolism	EHMN	Tyrosine metabolism	105	8	0.085	4.04057e-05	0.00122158	97-31-4	7339-87-9	51-43-4	60-18-4	56-41-7	501-15-5	103-81-1	554-52-9																	k:C02505	k:C05587	k:C03765	k:C00041	k:C05589	k:C00788	k:C00082	k:C07453
R-HSA-425393	Reactome	Transport of inorganic cations/anions and amino acids/oligopeptides	56	6	0.125	4.73658e-05	0.00122158	56-12-2	56-41-7	1783-96-6	56-84-8	107-95-9	60-18-4																			k:C00402	k:C00334	k:C00041	k:C00082	k:C00049	k:C00099
R-HSA-71291	Reactome	Metabolism of amino acids and derivatives	285	12	0.053	5.10972e-05	0.00122158	51-43-4	22573-88-2	60-18-4	56-41-7	31982-10-2	1783-96-6	67-07-2	107-97-1	56-84-8	107-95-9	51-45-6	372-75-8													k:C00082	k:C00213	k:C00388	k:C00099	k:C00041	k:C00402	k:C02305	k:C04281	k:C00788	c:62856	k:C00327	k:C00049
R-HSA-382551	Reactome	Transport of small molecules	226	11	0.057	5.1982e-05	0.00122158	51-43-4	73-40-5	56-12-2	60-18-4	528-04-1	56-41-7	1783-96-6	7277-98-7	56-84-8	13000-25-4	107-95-9	51-45-6													k:C00082	k:C00043	k:C00388	k:C00099	k:C00242	k:C00041	k:C00402	k:C00334	k:C00049	k:C00203	k:C00788
R-HSA-389661	Reactome	Glyoxylate metabolism and glycine degradation	43	5	0.156	7.19777e-05	0.00148869	1783-96-6	56-41-7	107-97-1	56-84-8	22573-88-2																				k:C00402	k:C00213	k:C00041	k:C04281	k:C00049
WP550	Wikipathways	Biogenic Amine Synthesis	17	4	0.235	7.60184e-05	0.00148869	51-43-4	51-45-6	60-18-4	56-12-2																					k:C00388	k:C00788	k:C00082	k:C00334
None	INOH	Alanine Aspartate Asparagine metabolism	45	5	0.128	0.000191055	0.00345369	1783-96-6	107-95-9	56-41-7	56-84-8	372-75-8																				k:C00402	k:C00327	k:C00041	k:C00099	k:C00049
WP3925	Wikipathways	Amino Acid metabolism	108	7	0.078	0.000230736	0.00387306	51-43-4	60-18-4	56-41-7	67-07-2	56-84-8	51-45-6	372-75-8																		k:C00082	k:C00327	k:C00388	k:C00788	k:C02305	k:C00049	k:C00041
path:hsa00250	KEGG	Alanine, aspartate and glutamate metabolism - Homo sapiens (human)	28	4	0.174	0.000265665	0.00416208	1783-96-6	56-41-7	56-84-8	56-12-2																					k:C00402	k:C00049	k:C00334	k:C00041
None	INOH	Tyrosine metabolism	44	5	0.114	0.000341751	0.00428201	97-31-4	7339-87-9	51-43-4	554-52-9	60-18-4																				k:C05589	k:C03765	k:C00788	k:C00082	k:C05587
path:hsa04974	KEGG	Protein digestion and absorption - Homo sapiens (human)	47	5	0.111	0.000380412	0.00428201	107-95-9	60-18-4	56-41-7	51-45-6	56-84-8																				k:C00388	k:C00049	k:C00082	k:C00041	k:C00099
R-HSA-425366	Reactome	Transport of bile salts and organic acids, metal ions and amine compounds	78	6	0.086	0.00040016	0.00428201	51-43-4	60-18-4	56-41-7	56-12-2	107-95-9	51-45-6																			k:C00788	k:C00388	k:C00334	k:C00041	k:C00082	k:C00099
SMP00505	SMPDB	Hyperornithinemia with gyrate atrophy (HOGA)	52	5	0.102	0.000569069	0.00428201	67-07-2	9054-77-7	56-84-8	372-75-8	22573-88-2																				k:C00327	k:C00049	k:C04281	k:C02305	k:C04282
SMP00504	SMPDB	Creatine deficiency, guanidinoacetate methyltransferase deficiency	52	5	0.102	0.000569069	0.00428201	67-07-2	9054-77-7	56-84-8	372-75-8	22573-88-2																				k:C00327	k:C00049	k:C04281	k:C02305	k:C04282
SMP00507	SMPDB	L-arginine:glycine amidinotransferase deficiency	52	5	0.102	0.000569069	0.00428201	67-07-2	9054-77-7	56-84-8	372-75-8	22573-88-2																				k:C00327	k:C00049	k:C04281	k:C02305	k:C04282
SMP00506	SMPDB	Hyperornithinemia-hyperammonemia-homocitrullinuria [HHH-syndrome]	52	5	0.102	0.000569069	0.00428201	67-07-2	9054-77-7	56-84-8	372-75-8	22573-88-2																				k:C00327	k:C00049	k:C04281	k:C02305	k:C04282
SMP00188	SMPDB	Guanidinoacetate Methyltransferase Deficiency (GAMT Deficiency)	52	5	0.102	0.000569069	0.00428201	67-07-2	9054-77-7	56-84-8	372-75-8	22573-88-2																				k:C00327	k:C00049	k:C04281	k:C02305	k:C04282
SMP00208	SMPDB	Prolinemia Type II	52	5	0.102	0.000569069	0.00428201	67-07-2	9054-77-7	56-84-8	372-75-8	22573-88-2																				k:C00327	k:C00049	k:C04281	k:C02305	k:C04282
SMP00207	SMPDB	Prolidase Deficiency (PD)	52	5	0.102	0.000569069	0.00428201	67-07-2	9054-77-7	56-84-8	372-75-8	22573-88-2																				k:C00327	k:C00049	k:C04281	k:C02305	k:C04282
SMP00020	SMPDB	Arginine and Proline Metabolism	52	5	0.102	0.000569069	0.00428201	67-07-2	9054-77-7	56-84-8	372-75-8	22573-88-2																				k:C00327	k:C00049	k:C04281	k:C02305	k:C04282
SMP00361	SMPDB	Hyperprolinemia Type I	52	5	0.102	0.000569069	0.00428201	67-07-2	9054-77-7	56-84-8	372-75-8	22573-88-2																				k:C00327	k:C00049	k:C04281	k:C02305	k:C04282
SMP00360	SMPDB	Hyperprolinemia Type II	52	5	0.102	0.000569069	0.00428201	67-07-2	9054-77-7	56-84-8	372-75-8	22573-88-2																				k:C00327	k:C00049	k:C04281	k:C02305	k:C04282
SMP00363	SMPDB	Ornithine Aminotransferase Deficiency (OAT Deficiency)	52	5	0.102	0.000569069	0.00428201	67-07-2	9054-77-7	56-84-8	372-75-8	22573-88-2																				k:C00327	k:C00049	k:C04281	k:C02305	k:C04282
SMP00362	SMPDB	Arginine: Glycine Amidinotransferase Deficiency (AGAT Deficiency)	52	5	0.102	0.000569069	0.00428201	67-07-2	9054-77-7	56-84-8	372-75-8	22573-88-2																				k:C00327	k:C00049	k:C04281	k:C02305	k:C04282
PWY-4041	HumanCyc	&gamma;-glutamyl cycle	29	4	0.143	0.000583082	0.00428201	60-18-4	98-79-3	56-41-7	56-84-8																					k:C00041	k:C01879	k:C00082	k:C00049
R-HSA-352230	Reactome	Amino acid transport across the plasma membrane	32	4	0.143	0.000583082	0.00428201	56-12-2	107-95-9	56-41-7	60-18-4																					k:C00334	k:C00041	k:C00082	k:C00099
WP497	Wikipathways	Urea cycle and metabolism of amino groups	32	4	0.138	0.000669364	0.00476668	372-75-8	67-07-2	107-97-1	56-84-8																					k:C02305	k:C00049	k:C00213	k:C00327
path:hsa00360	KEGG	Phenylalanine metabolism - Homo sapiens (human)	72	5	0.091	0.000974163	0.00654081	103-81-1	611-73-4	42013-20-7	60-18-4	500-98-1																				k:C01586	k:C02505	k:C05598	k:C00082	k:C02137
path:hsa00330	KEGG	Arginine and proline metabolism - Homo sapiens (human)	78	5	0.091	0.000974163	0.00654081	56-12-2	67-07-2	107-97-1	9054-77-7	22573-88-2																				k:C02305	k:C04281	k:C00334	k:C00213	k:C04282
None	INOH	Arginine Proline metabolism	68	5	0.089	0.00105839	0.00690892	56-12-2	67-07-2	56-84-8	372-75-8	22573-88-2																				k:C00334	k:C02305	k:C00327	k:C04281	k:C00049
SMP00192	SMPDB	Hypoacetylaspartia	34	4	0.118	0.00124068	0.0074759	1783-96-6	107-95-9	372-75-8	56-84-8																					k:C00099	k:C00049	k:C00327	k:C00402
SMP00067	SMPDB	Aspartate Metabolism	34	4	0.118	0.00124068	0.0074759	1783-96-6	107-95-9	372-75-8	56-84-8																					k:C00099	k:C00049	k:C00327	k:C00402
SMP00175	SMPDB	Canavan Disease	34	4	0.118	0.00124068	0.0074759	1783-96-6	107-95-9	372-75-8	56-84-8																					k:C00099	k:C00049	k:C00327	k:C00402
R-HSA-1430728	Reactome	Metabolism	1384	22	0.025	0.00153327	0.00885301	1119-16-0	73-40-5	1783-96-6	107-95-9	60-18-4	372-75-8	98-79-3	2784-27-2	528-04-1	107-97-1	902-04-5	51-43-4	56-41-7	56-84-8	66-25-1	51-45-6	7339-87-9	22573-88-2	31982-10-2	67-07-2	7277-98-7	13000-25-4	42013-20-7	2140-95-6	k:C00388	k:C02305	k:C00049	k:C02373	k:C00203	k:C00213	c:63804	k:C00041	k:C00099	k:C04281	k:C01879	k:C00082	k:C00327	k:C00043	c:62856	k:C03765	k:C00402	k:C01586
SMP00494	SMPDB	Tyrosinemia, transient, of the newborn	67	5	0.079	0.00180827	0.00885301	51-43-4	97-31-4	554-52-9	60-18-4	56-84-8																				k:C00082	k:C00049	k:C05589	k:C00788	k:C05587
SMP00498	SMPDB	Dopamine beta-hydroxylase deficiency	67	5	0.079	0.00180827	0.00885301	51-43-4	97-31-4	554-52-9	60-18-4	56-84-8																				k:C00082	k:C00049	k:C05589	k:C00788	k:C05587
SMP00006	SMPDB	Tyrosine Metabolism	67	5	0.079	0.00180827	0.00885301	51-43-4	97-31-4	554-52-9	60-18-4	56-84-8																				k:C00082	k:C00049	k:C05589	k:C00788	k:C05587
SMP00169	SMPDB	Alkaptonuria	67	5	0.079	0.00180827	0.00885301	51-43-4	97-31-4	554-52-9	60-18-4	56-84-8																				k:C00082	k:C00049	k:C05589	k:C00788	k:C05587
SMP00533	SMPDB	Monoamine oxidase-a deficiency (MAO-A)	67	5	0.079	0.00180827	0.00885301	51-43-4	97-31-4	554-52-9	60-18-4	56-84-8																				k:C00082	k:C00049	k:C05589	k:C00788	k:C05587
SMP00190	SMPDB	Hawkinsinuria	67	5	0.079	0.00180827	0.00885301	51-43-4	97-31-4	554-52-9	60-18-4	56-84-8																				k:C00082	k:C00049	k:C05589	k:C00788	k:C05587
SMP00218	SMPDB	Tyrosinemia Type I	67	5	0.079	0.00180827	0.00885301	51-43-4	97-31-4	554-52-9	60-18-4	56-84-8																				k:C00082	k:C00049	k:C05589	k:C00788	k:C05587
path:hsa00350	KEGG	Tyrosine metabolism - Homo sapiens (human)	78	5	0.079	0.00180827	0.00885301	51-43-4	60-18-4	7339-87-9	554-52-9	97-31-4																				k:C03765	k:C05587	k:C00082	k:C05589	k:C00788
WP106	Wikipathways	Alanine and aspartate metabolism	20	3	0.158	0.00226359	0.010856	1783-96-6	56-41-7	56-84-8																						k:C00402	k:C00049	k:C00041
R-HSA-888593	Reactome	Reuptake of GABA	6	2	0.333	0.00290093	0.0136344	56-12-2	107-95-9																							k:C00334	k:C00099
WP661	Wikipathways	Glucose Homeostasis	21	3	0.143	0.00304546	0.014033	42013-20-7	60-18-4	372-75-8																						k:C00082	k:C00327	k:C01586
path:hsa04080	KEGG	Neuroactive ligand-receptor interaction - Homo sapiens (human)	130	5	0.069	0.00327223	0.014788	51-43-4	56-12-2	107-95-9	51-45-6	56-84-8																				k:C00334	k:C00099	k:C00388	k:C00788	k:C00049
SMP00429	SMPDB	Disulfiram Action Pathway	77	5	0.068	0.00347584	0.0154117	51-43-4	97-31-4	554-52-9	60-18-4	56-84-8																				k:C00082	k:C00049	k:C05589	k:C00788	k:C05587
TRNA-CHARGING-PWY	HumanCyc	tRNA charging	24	3	0.13	0.00397515	0.0160295	60-18-4	56-41-7	56-84-8																						k:C00041	k:C00082	k:C00049
R-HSA-379724	Reactome	tRNA Aminoacylation	66	3	0.13	0.00397515	0.0160295	56-41-7	60-18-4	56-84-8																						k:C00082	k:C00041	k:C00049
R-HSA-379726	Reactome	Mitochondrial tRNA aminoacylation	66	3	0.13	0.00397515	0.0160295	56-41-7	60-18-4	56-84-8																						k:C00082	k:C00041	k:C00049
R-HSA-379716	Reactome	Cytosolic tRNA aminoacylation	66	3	0.13	0.00397515	0.0160295	56-41-7	60-18-4	56-84-8																						k:C00082	k:C00041	k:C00049
O-Glycan biosynthesis	EHMN	O-Glycan biosynthesis	17	2	0.286	0.00402443	0.0160295	528-04-1	7277-98-7	13000-25-4																						k:C00043	k:C00203
WP58	Wikipathways	Monoamine GPCRs	7	2	0.286	0.00402443	0.0160295	51-43-4	51-45-6																							k:C00388	k:C00788
path:hsa00970	KEGG	Aminoacyl-tRNA biosynthesis - Homo sapiens (human)	52	3	0.125	0.00449796	0.017617	56-41-7	60-18-4	56-84-8																						k:C00049	k:C00082	k:C00041
R-HSA-6788656	Reactome	Histidine, lysine, phenylalanine, tyrosine, proline and tryptophan catabolism	91	5	0.062	0.00516583	0.0187471	56-41-7	107-95-9	51-45-6	56-84-8	60-18-4																				k:C00388	k:C00099	k:C00041	k:C00082	k:C00049
R-HSA-913709	Reactome	O-linked glycosylation of mucins	8	2	0.25	0.00531722	0.0187471	528-04-1	7277-98-7	13000-25-4																						k:C00043	k:C00203
Glycosphingolipid biosynthesis - neolactoseries	EHMN	Glycosphingolipid biosynthesis - neolactoseries	48	2	0.25	0.00531722	0.0187471	528-04-1	7277-98-7	13000-25-4																						k:C00203	k:C00043
R-HSA-375280	Reactome	Amine ligand-binding receptors	8	2	0.25	0.00531722	0.0187471	51-43-4	51-45-6																							k:C00388	k:C00788
R-HSA-8956319	Reactome	Nucleobase catabolism	100	5	0.062	0.00544774	0.0187471	902-04-5	107-95-9	56-41-7	2140-95-6	73-40-5																				k:C00099	k:C00242	k:C00041	k:C01205	k:C00362
SMP00357	SMPDB	Argininemia	27	3	0.115	0.00566401	0.0187471	56-41-7	372-75-8	56-84-8																						k:C00041	k:C00049	k:C00327
SMP00001	SMPDB	Citrullinemia Type I	27	3	0.115	0.00566401	0.0187471	56-41-7	372-75-8	56-84-8																						k:C00041	k:C00049	k:C00327
SMP00002	SMPDB	Carbamoyl Phosphate Synthetase Deficiency	27	3	0.115	0.00566401	0.0187471	56-41-7	372-75-8	56-84-8																						k:C00041	k:C00049	k:C00327
SMP00003	SMPDB	Argininosuccinic Aciduria	27	3	0.115	0.00566401	0.0187471	56-41-7	372-75-8	56-84-8																						k:C00041	k:C00049	k:C00327
SMP00059	SMPDB	Urea Cycle	27	3	0.115	0.00566401	0.0187471	56-41-7	372-75-8	56-84-8																						k:C00041	k:C00049	k:C00327
SMP00205	SMPDB	Ornithine Transcarbamylase Deficiency (OTC Deficiency)	27	3	0.115	0.00566401	0.0187471	56-41-7	372-75-8	56-84-8																						k:C00041	k:C00049	k:C00327
Proteoglycan biosynthesis	EHMN	Proteoglycan biosynthesis	19	2	0.222	0.00677446	0.0221111	528-04-1	7277-98-7	13000-25-4																						k:C00043	k:C00203
path:hsa00410	KEGG	beta-Alanine metabolism - Homo sapiens (human)	32	3	0.107	0.00699598	0.0225213	56-12-2	107-95-9	56-84-8																						k:C00049	k:C00334	k:C00099
PWY66-375	HumanCyc	leukotriene biosynthesis	30	3	0.103	0.00772598	0.0238895	60-18-4	56-41-7	56-84-8																						k:C00041	k:C00082	k:C00049
R-HSA-2408508	Reactome	Metabolism of ingested SeMet, Sec, MeSec into H2Se	32	3	0.103	0.00772598	0.0238895	56-41-7	51-45-6	107-97-1																						k:C00213	k:C00388	k:C00041
None	INOH	Glutamate Glutamine metabolism	34	3	0.103	0.00772598	0.0238895	56-12-2	56-41-7	56-84-8																						k:C00334	k:C00041	k:C00049
R-HSA-15869	Reactome	Metabolism of nucleotides	152	6	0.048	0.0079558	0.0242807	2140-95-6	73-40-5	56-41-7	56-84-8	902-04-5	107-95-9																			k:C00099	k:C00242	k:C00041	k:C01205	k:C00362	k:C00049
path:hsa04721	KEGG	Synaptic vesicle cycle - Homo sapiens (human)	12	2	0.2	0.00839138	0.024659	56-12-2	51-45-6																							k:C00388	k:C00334
R-HSA-71182	Reactome	Phenylalanine and tyrosine catabolism	31	3	0.1	0.00849949	0.024659	60-18-4	56-41-7	56-84-8																						k:C00041	k:C00082	k:C00049
R-HSA-72766	Reactome	Translation	78	3	0.1	0.00849949	0.024659	56-41-7	60-18-4	56-84-8																						k:C00082	k:C00041	k:C00049
WP3562	Wikipathways	Glyoxylate metabolism and glycine degradation	42	3	0.1	0.00849949	0.024659	1783-96-6	107-97-1	22573-88-2																						k:C00402	k:C00213	k:C04281
WP1937	Wikipathways	Transport of vitamins, nucleosides, and related molecules	60	4	0.068	0.00939296	0.0269189	7277-98-7	528-04-1	51-43-4	73-40-5	13000-25-4																				k:C00242	k:C00043	k:C00788	k:C00203
											members_input_overlap_geneids
[truncated: 4 more columns]

## Sheet: Spine Common Up Proteo & Metabo
External Pathway ID	Source	Spine Up Metabolic Pathways	# of Members in Set	# of Observed Members	Observed Members/Members in Set	p-value	q-value		Source	External Pathway ID	Spine Up Proteomic Pathways	# of Genes in Set	# of Observed Genes	Observed Genes/ Genes in Set	p-value	q-value
R-HSA-425374	Reactome	Amino acid and oligopeptide SLC transporters	50	6	0.143	2.15863e-05	0.000845462		Reactome	R-HSA-352230	Amino acid transport across the plasma membrane	32	5	0.156	0.000169312	0.00947268
None	INOH	Alanine Aspartate Asparagine metabolism	45	5	0.128	0.000191055	0.00345369		Reactome	R-HSA-425374	Amino acid and oligopeptide SLC transporters	52	5	0.096	0.00166957	0.028205
None	INOH	Tyrosine metabolism	44	5	0.114	0.000341751	0.00428201		Reactome	R-HSA-3247509	Chromatin modifying enzymes	272	17	0.062	2.96117e-06	0.00117558
R-HSA-352230	Reactome	Amino acid transport across the plasma membrane	32	4	0.143	0.000583082	0.00428201		Reactome	R-HSA-4839726	Chromatin organization	272	17	0.062	2.96117e-06	0.00117558
None	INOH	Arginine Proline metabolism	68	5	0.089	0.00105839	0.00690892		Wikipathways	WP4281	Cholesterol biosynthesis, regulation and transport	9	4	0.444	8.76813e-06	0.00232063
None	INOH	Glutamate Glutamine metabolism	34	3	0.103	0.00772598	0.0238895		Wikipathways	WP2706	Activation of gene expression by SREBF (SREBP)	20	5	0.25	1.53343e-05	0.00304386
R-HSA-442660	Reactome	Na+/Cl- dependent neurotransmitter transporters	31	6	0.214	1.79989e-06	0.000275388		Reactome	R-HSA-2262752	Cellular responses to stress	345	16	0.047	0.000206185	0.00947268
R-HSA-425428	Reactome	Amine compound SLC transporters	35	6	0.194	3.40689e-06	0.000275388		Reactome	R-HSA-2559583	Cellular Senescence	189	11	0.059	0.000306543	0.00947268
Urea cycle and metabolism of arginine, proline, glutamate, aspartate and asparagine	EHMN	Urea cycle and metabolism of arginine, proline, glutamate, aspartate and asparagine	125	9	0.099	3.51559e-06	0.000275388		Reactome	R-HSA-2426168	Activation of gene expression by SREBF (SREBP)	26	5	0.192	5.998e-05	0.00947268
R-HSA-425407	Reactome	SLC-mediated transmembrane transport	166	11	0.072	5.53908e-06	0.000325421		Reactome	R-HSA-1655829	Regulation of cholesterol biosynthesis by SREBP (SREBF)	31	5	0.161	0.0001448	0.00947268
WP3604	Wikipathways	Biochemical Pathways Part I	467	18	0.041	1.10414e-05	0.000518947		Wikipathways	WP3996	Ethanol effects on histone modifications	31	5	0.161	0.0001448	0.00947268
Tyrosine metabolism	EHMN	Tyrosine metabolism	105	8	0.085	4.04057e-05	0.00122158		SMPDB	SMP00082	Simvastatin Action Pathway	22	4	0.182	0.000429492	0.00947268
R-HSA-425393	Reactome	Transport of inorganic cations/anions and amino acids/oligopeptides	56	6	0.125	4.73658e-05	0.00122158		SMPDB	SMP00509	Hyper-IgD syndrome	22	4	0.182	0.000429492	0.00947268
R-HSA-71291	Reactome	Metabolism of amino acids and derivatives	285	12	0.053	5.10972e-05	0.00122158		SMPDB	SMP00508	Cholesteryl ester storage disease	22	4	0.182	0.000429492	0.00947268
R-HSA-382551	Reactome	Transport of small molecules	226	11	0.057	5.1982e-05	0.00122158		SMPDB	SMP00319	Lysosomal Acid Lipase Deficiency (Wolman Disease)	22	4	0.182	0.000429492	0.00947268
R-HSA-389661	Reactome	Glyoxylate metabolism and glycine degradation	43	5	0.156	7.19777e-05	0.00148869		SMPDB	SMP00510	Mevalonic aciduria	22	4	0.182	0.000429492	0.00947268
WP550	Wikipathways	Biogenic Amine Synthesis	17	4	0.235	7.60184e-05	0.00148869		SMPDB	SMP00511	Wolman disease	22	4	0.182	0.000429492	0.00947268
WP3925	Wikipathways	Amino Acid metabolism	108	7	0.078	0.000230736	0.00387306		SMPDB	SMP00389	Smith-Lemli-Opitz Syndrome (SLOS)	22	4	0.182	0.000429492	0.00947268
path:hsa00250	KEGG	Alanine, aspartate and glutamate metabolism - Homo sapiens (human)	28	4	0.174	0.000265665	0.00416208		SMPDB	SMP00388	Chondrodysplasia Punctata II, X Linked Dominant (CDPX2)	22	4	0.182	0.000429492	0.00947268
path:hsa04974	KEGG	Protein digestion and absorption - Homo sapiens (human)	47	5	0.111	0.000380412	0.00428201		SMPDB	SMP00387	CHILD Syndrome	22	4	0.182	0.000429492	0.00947268
R-HSA-425366	Reactome	Transport of bile salts and organic acids, metal ions and amine compounds	78	6	0.086	0.00040016	0.00428201		SMPDB	SMP00386	Desmosterolosis	22	4	0.182	0.000429492	0.00947268
SMP00505	SMPDB	Hyperornithinemia with gyrate atrophy (HOGA)	52	5	0.102	0.000569069	0.00428201		SMPDB	SMP00209	Hypercholesterolemia	22	4	0.182	0.000429492	0.00947268
SMP00504	SMPDB	Creatine deficiency, guanidinoacetate methyltransferase deficiency	52	5	0.102	0.000569069	0.00428201		SMPDB	SMP00023	Steroid Biosynthesis	22	4	0.182	0.000429492	0.00947268
SMP00507	SMPDB	L-arginine:glycine amidinotransferase deficiency	52	5	0.102	0.000569069	0.00428201		SMPDB	SMP00095	Alendronate Action Pathway	22	4	0.182	0.000429492	0.00947268
SMP00506	SMPDB	Hyperornithinemia-hyperammonemia-homocitrullinuria [HHH-syndrome]	52	5	0.102	0.000569069	0.00428201		SMPDB	SMP00112	Risedronate Action Pathway	22	4	0.182	0.000429492	0.00947268
SMP00188	SMPDB	Guanidinoacetate Methyltransferase Deficiency (GAMT Deficiency)	52	5	0.102	0.000569069	0.00428201		SMPDB	SMP00117	Pamidronate Action Pathway	22	4	0.182	0.000429492	0.00947268
SMP00208	SMPDB	Prolinemia Type II	52	5	0.102	0.000569069	0.00428201		SMPDB	SMP00107	Zoledronate Action Pathway	22	4	0.182	0.000429492	0.00947268
SMP00207	SMPDB	Prolidase Deficiency (PD)	52	5	0.102	0.000569069	0.00428201		SMPDB	SMP00079	Ibandronate Action Pathway	22	4	0.182	0.000429492	0.00947268
SMP00020	SMPDB	Arginine and Proline Metabolism	52	5	0.102	0.000569069	0.00428201		SMPDB	SMP00089	Pravastatin Action Pathway	22	4	0.182	0.000429492	0.00947268
SMP00361	SMPDB	Hyperprolinemia Type I	52	5	0.102	0.000569069	0.00428201		SMPDB	SMP00131	Atorvastatin Action Pathway	22	4	0.182	0.000429492	0.00947268
SMP00360	SMPDB	Hyperprolinemia Type II	52	5	0.102	0.000569069	0.00428201		SMPDB	SMP00092	Rosuvastatin Action Pathway	22	4	0.182	0.000429492	0.00947268
SMP00363	SMPDB	Ornithine Aminotransferase Deficiency (OAT Deficiency)	52	5	0.102	0.000569069	0.00428201		SMPDB	SMP00099	Lovastatin Action Pathway	22	4	0.182	0.000429492	0.00947268
SMP00362	SMPDB	Arginine: Glycine Amidinotransferase Deficiency (AGAT Deficiency)	52	5	0.102	0.000569069	0.00428201		SMPDB	SMP00111	Cerivastatin Action Pathway	22	4	0.182	0.000429492	0.00947268
PWY-4041	HumanCyc	&gamma;-glutamyl cycle	29	4	0.143	0.000583082	0.00428201		SMPDB	SMP00119	Fluvastatin Action Pathway	22	4	0.182	0.000429492	0.00947268
WP497	Wikipathways	Urea cycle and metabolism of amino groups	32	4	0.138	0.000669364	0.00476668		KEGG	path:hsa00900	Terpenoid backbone biosynthesis - Homo sapiens (human)	22	4	0.182	0.000429492	0.00947268
path:hsa00360	KEGG	Phenylalanine metabolism - Homo sapiens (human)	72	5	0.091	0.000974163	0.00654081		Wikipathways	WP3953	mRNA, protein, and metabolite inducation pathway by cyclosporin A	6	3	0.5	8.7337e-05	0.00947268
path:hsa00330	KEGG	Arginine and proline metabolism - Homo sapiens (human)	78	5	0.091	0.000974163	0.00654081		Wikipathways	WP3963	Mevalonate pathway	7	3	0.429	0.000150965	0.00947268
SMP00192	SMPDB	Hypoacetylaspartia	34	4	0.118	0.00124068	0.0074759		HumanCyc	PWY-922	mevalonate pathway	10	3	0.3	0.000498803	0.010704
SMP00067	SMPDB	Aspartate Metabolism	34	4	0.118	0.00124068	0.0074759		HumanCyc	PWY66-5	superpathway of cholesterol biosynthesis	25	4	0.16	0.000714286	0.0145421
SMP00175	SMPDB	Canavan Disease	34	4	0.118	0.00124068	0.0074759		Reactome	R-HSA-191273	Cholesterol biosynthesis	25	4	0.16	0.000714286	0.0145421
R-HSA-1430728	Reactome	Metabolism	1384	22	0.025	0.00153327	0.00885301		PID	hnf3apathway	FOXA1 transcription factor network	44	5	0.114	0.00077675	0.0154185
SMP00494	SMPDB	Tyrosinemia, transient, of the newborn	67	5	0.079	0.00180827	0.00885301		Reactome	R-HSA-212165	Epigenetic regulation of gene expression	151	9	0.06	0.000900183	0.0168706
SMP00498	SMPDB	Dopamine beta-hydroxylase deficiency	67	5	0.079	0.00180827	0.00885301		Wikipathways	WP1982	Sterol Regulatory Element-Binding Proteins (SREBP) signalling	68	6	0.088	0.000913648	0.0168706
SMP00006	SMPDB	Tyrosine Metabolism	67	5	0.079	0.00180827	0.00885301		HumanCyc	PWY-5910	superpathway of geranylgeranyldiphosphate biosynthesis I (via mevalonate)	12	3	0.25	0.000892247	0.0168706
SMP00169	SMPDB	Alkaptonuria	67	5	0.079	0.00180827	0.00885301		Reactome	R-HSA-2122947	NOTCH1 Intracellular Domain Regulates Transcription	47	5	0.106	0.00105377	0.0190158
SMP00533	SMPDB	Monoamine oxidase-a deficiency (MAO-A)	67	5	0.079	0.00180827	0.00885301		Reactome	R-HSA-8953897	Cellular responses to external stimuli	414	16	0.039	0.00148808	0.0262563
SMP00190	SMPDB	Hawkinsinuria	67	5	0.079	0.00180827	0.00885301		HumanCyc	PWY-6498	eumelanin biosynthesis	4	2	0.5	0.00161463	0.0278699
SMP00218	SMPDB	Tyrosinemia Type I	67	5	0.079	0.00180827	0.00885301		Wikipathways	WP197	Cholesterol Biosynthesis Pathway	15	3	0.2	0.0017786	0.029421
path:hsa00350	KEGG	Tyrosine metabolism - Homo sapiens (human)	78	5	0.079	0.00180827	0.00885301		Reactome	R-HSA-427413	NoRC negatively regulates rRNA expression	108	7	0.065	0.00203751	0.0330159
WP106	Wikipathways	Alanine and aspartate metabolism	20	3	0.158	0.00226359	0.010856		Reactome	R-HSA-1362277	Transcription of E2F targets under negative control by DREAM complex	16	3	0.188	0.00216238	0.0343386
R-HSA-888593	Reactome	Reuptake of GABA	6	2	0.333	0.00290093	0.0136344		Wikipathways	WP4241	Type 2 papillary renal cell carcinoma	34	4	0.118	0.00233002	0.0362752
WP661	Wikipathways	Glucose Homeostasis	21	3	0.143	0.00304546	0.014033		Reactome	R-HSA-5250941	Negative epigenetic regulation of rRNA expression	111	7	0.064	0.00238489	0.0364154
path:hsa04080	KEGG	Neuroactive ligand-receptor interaction - Homo sapiens (human)	130	5	0.069	0.00327223	0.014788		Reactome	R-HSA-3214847	HATs acetylate histones	142	8	0.056	0.00256128	0.0370753
SMP00429	SMPDB	Disulfiram Action Pathway	77	5	0.068	0.00347584	0.0154117		Reactome	R-HSA-8953750	Transcriptional Regulation by E2F6	35	4	0.114	0.00259685	0.0370753
TRNA-CHARGING-PWY	HumanCyc	tRNA charging	24	3	0.13	0.00397515	0.0160295		BioCarta	relapathway	acetylation and deacetylation of rela in nucleus	5	2	0.4	0.00266157	0.0370753
R-HSA-379724	Reactome	tRNA Aminoacylation	66	3	0.13	0.00397515	0.0160295		Reactome	R-HSA-3134973	LRR FLII-interacting protein 1 (LRRFIP1) activates type I IFN production	5	2	0.4	0.00266157	0.0370753
R-HSA-379726	Reactome	Mitochondrial tRNA aminoacylation	66	3	0.13	0.00397515	0.0160295		Reactome	R-HSA-5662702	Melanin biosynthesis	5	2	0.4	0.00266157	0.0370753
R-HSA-379716	Reactome	Cytosolic tRNA aminoacylation	66	3	0.13	0.00397515	0.0160295		Wikipathways	WP2011	SREBF and miR33 in cholesterol and lipid homeostasis	18	3	0.167	0.00307468	0.0420913
O-Glycan biosynthesis	EHMN	O-Glycan biosynthesis	17	2	0.286	0.00402443	0.0160295		PID	tcptp_pathway	Signaling events mediated by TCPTP	38	4	0.105	0.00352169	0.0473936
WP58	Wikipathways	Monoamine GPCRs	7	2	0.286	0.00402443	0.0160295		NetPath	Pathway_EGFR1	EGFR1	457	16	0.035	0.00390367	0.0497661
path:hsa00970	KEGG	Aminoacyl-tRNA biosynthesis - Homo sapiens (human)	52	3	0.125	0.00449796	0.017617		Wikipathways	WP474	Endochondral Ossification	63	5	0.079	0.00389756	0.0497661
R-HSA-6788656	Reactome	Histidine, lysine, phenylalanine, tyrosine, proline and tryptophan catabolism	91	5	0.062	0.00516583	0.0187471		Reactome	R-HSA-450408	AUF1 (hnRNP D0) binds and destabilizes mRNA	6	2	0.333	0.00394869	0.0497661
R-HSA-913709	Reactome	O-linked glycosylation of mucins	8	2	0.25	0.00531722	0.0187471		Reactome	R-HSA-3000484	Scavenging by Class F Receptors	6	2	0.333	0.00394869	0.0497661
Glycosphingolipid biosynthesis - neolactoseries	EHMN	Glycosphingolipid biosynthesis - neolactoseries	48	2	0.25	0.00531722	0.0187471		PID	rb_1pathway	Regulation of retinoblastoma protein	64	5	0.078	0.00417183	0.0517568
R-HSA-375280	Reactome	Amine ligand-binding receptors	8	2	0.25	0.00531722	0.0187471		KEGG	path:hsa04110	Cell cycle - Homo sapiens (human)	124	7	0.056	0.00464547	0.0567462
R-HSA-8956319	Reactome	Nucleobase catabolism	100	5	0.062	0.00544774	0.0187471		Reactome	R-HSA-1643685	Disease	510	17	0.033	0.00487189	0.0568864
SMP00357	SMPDB	Argininemia	27	3	0.115	0.00566401	0.0187471		Reactome	R-HSA-1234176	Oxygen-dependent proline hydroxylation of Hypoxia-inducible Factor Alpha	21	3	0.143	0.00483108	0.0568864
SMP00001	SMPDB	Citrullinemia Type I	27	3	0.115	0.00566401	0.0187471		Reactome	R-HSA-381119	Unfolded Protein Response (UPR)	21	3	0.143	0.00483108	0.0568864
SMP00002	SMPDB	Carbamoyl Phosphate Synthetase Deficiency	27	3	0.115	0.00566401	0.0187471		Reactome	R-HSA-8957322	Metabolism of steroids	127	7	0.055	0.0052901	0.0600048
SMP00003	SMPDB	Argininosuccinic Aciduria	27	3	0.115	0.00566401	0.0187471		Reactome	R-HSA-6807070	PTEN Regulation	96	6	0.062	0.00527581	0.0600048
SMP00059	SMPDB	Urea Cycle	27	3	0.115	0.00566401	0.0187471		Reactome	R-HSA-8878171	Transcriptional regulation by RUNX1	198	9	0.046	0.00551731	0.0608753
SMP00205	SMPDB	Ornithine Transcarbamylase Deficiency (OTC Deficiency)	27	3	0.115	0.00566401	0.0187471		Reactome	R-HSA-5696395	Formation of Incision Complex in GG-NER	43	4	0.093	0.00552018	0.0608753
Proteoglycan biosynthesis	EHMN	Proteoglycan biosynthesis	19	2	0.222	0.00677446	0.0221111		Reactome	R-HSA-1640170	Cell Cycle	564	18	0.032	0.00606824	0.0655886
path:hsa00410	KEGG	beta-Alanine metabolism - Homo sapiens (human)	32	3	0.107	0.00699598	0.0225213		Reactome	R-HSA-73980	RNA Polymerase III Transcription Termination	24	3	0.13	0.006278	0.0655886
PWY66-375	HumanCyc	leukotriene biosynthesis	30	3	0.103	0.00772598	0.0238895		Reactome	R-HSA-1234174	Regulation of Hypoxia-inducible Factor (HIF) by oxygen	23	3	0.13	0.006278	0.0655886
R-HSA-2408508	Reactome	Metabolism of ingested SeMet, Sec, MeSec into H2Se	32	3	0.103	0.00772598	0.0238895		Reactome	R-HSA-2262749	Cellular response to hypoxia	23	3	0.13	0.006278	0.0655886
R-HSA-15869	Reactome	Metabolism of nucleotides	152	6	0.048	0.0079558	0.0242807		Reactome	R-HSA-69278	Cell Cycle, Mitotic	481	16	0.033	0.0064731	0.0662765
path:hsa04721	KEGG	Synaptic vesicle cycle - Homo sapiens (human)	12	2	0.2	0.00839138	0.024659		Wikipathways	WP366	TGF-beta Signaling Pathway	132	7	0.053	0.00651079	0.0662765
R-HSA-71182	Reactome	Phenylalanine and tyrosine catabolism	31	3	0.1	0.00849949	0.024659		Reactome	R-HSA-69052	Switching of origins to a post-replicative state	46	4	0.087	0.00702293	0.0705849
R-HSA-72766	Reactome	Translation	78	3	0.1	0.00849949	0.024659		Reactome	R-HSA-1980143	Signaling by NOTCH1	74	5	0.068	0.00729041	0.071464
WP3562	Wikipathways	Glyoxylate metabolism and glycine degradation	42	3	0.1	0.00849949	0.024659		HumanCyc	PWY66-367	ketogenesis	8	2	0.25	0.00721085	0.071464
WP1937	Wikipathways	Transport of vitamins, nucleosides, and related molecules	60	4	0.068	0.00939296	0.0269189		Reactome	R-HSA-69275	G2/M Transition	137	7	0.051	0.00792992	0.0743293
									Reactome	R-HSA-453279	Mitotic G1-G1/S phases	104	6	0.058	0.00774493	0.0743293
									Reactome	R-HSA-1538133	G0 and Early G1	25	3	0.12	0.00795716	0.0743293
									Reactome	R-HSA-2173796	SMAD2/SMAD3:SMAD4 heterotrimer regulates transcription	25	3	0.12	0.00795716	0.0743293
									PID	e2f_pathway	E2F transcription factor network	75	5	0.067	0.00815755	0.0744865
									PID	ceramide_pathway	Ceramide signaling pathway	48	4	0.083	0.00816162	0.0744865
									Reactome	R-HSA-453274	Mitotic G2-G2/M phases	139	7	0.05	0.00855717	0.0768741
									Reactome	R-HSA-69206	G1/S Transition	76	5	0.066	0.00861687	0.0768741
									Reactome	R-HSA-68949	Orc1 removal from chromatin	26	3	0.115	0.00888637	0.077536
									Reactome	R-HSA-210991	Basigin interactions	27	3	0.115	0.00888637	0.077536
									Reactome	R-HSA-5250913	Positive epigenetic regulation of rRNA expression	109	6	0.056	0.00925076	0.0798381
									Wikipathways	WP3613	Photodynamic therapy-induced unfolded protein response	27	3	0.111	0.00987648	0.0843217

## Sheet: Spine Common Up RNAseq & Metabo
External Pathway ID	Source	Spine Up Metabolic Pathways	# of Members in Set	# of Observed Members	Observed Members/Members in Set	p-value	q-value		External Pathway ID	Source	Spine Up TranscriptomicPathways	# of Genes in Set	# of Observed Genes	Observed Genes/ Genes in Set	p-value	q-value
R-HSA-442660	Reactome	Na+/Cl- dependent neurotransmitter transporters	31	6	0.214	1.79989e-06	0.000275388		WP383	Wikipathways	Striated Muscle Contraction Pathway	38	14	0.368	3.21551e-09	5.60784e-06
R-HSA-425428	Reactome	Amine compound SLC transporters	35	6	0.194	3.40689e-06	0.000275388		R-HSA-397014	Reactome	Muscle contraction	195	32	0.164	8.13609e-09	7.09467e-06
Urea cycle and metabolism of arginine, proline, glutamate, aspartate and asparagine	EHMN	Urea cycle and metabolism of arginine, proline, glutamate, aspartate and asparagine	125	9	0.099	3.51559e-06	0.000275388		R-HSA-390522	Reactome	Striated Muscle Contraction	35	12	0.343	1.10385e-07	6.41703e-05
R-HSA-425407	Reactome	SLC-mediated transmembrane transport	166	11	0.072	5.53908e-06	0.000325421		PWY66-5	HumanCyc	superpathway of cholesterol biosynthesis	25	9	0.36	2.77683e-06	0.000538818
WP3604	Wikipathways	Biochemical Pathways Part I	467	18	0.041	1.10414e-05	0.000518947		R-HSA-191273	Reactome	Cholesterol biosynthesis	25	9	0.36	2.77683e-06	0.000538818
R-HSA-425374	Reactome	Amino acid and oligopeptide SLC transporters	50	6	0.143	2.15863e-05	0.000845462		SMP00082	SMPDB	Simvastatin Action Pathway	22	8	0.364	9.26865e-06	0.000538818
R-HSA-71291	Reactome	Metabolism of amino acids and derivatives	285	12	0.053	5.10972e-05	0.00122158		SMP00509	SMPDB	Hyper-IgD syndrome	22	8	0.364	9.26865e-06	0.000538818
R-HSA-382551	Reactome	Transport of small molecules	226	11	0.057	5.1982e-05	0.00122158		SMP00508	SMPDB	Cholesteryl ester storage disease	22	8	0.364	9.26865e-06	0.000538818
Tyrosine metabolism	EHMN	Tyrosine metabolism	105	8	0.085	4.04057e-05	0.00122158		SMP00319	SMPDB	Lysosomal Acid Lipase Deficiency (Wolman Disease)	22	8	0.364	9.26865e-06	0.000538818
R-HSA-425393	Reactome	Transport of inorganic cations/anions and amino acids/oligopeptides	56	6	0.125	4.73658e-05	0.00122158		SMP00510	SMPDB	Mevalonic aciduria	22	8	0.364	9.26865e-06	0.000538818
R-HSA-389661	Reactome	Glyoxylate metabolism and glycine degradation	43	5	0.156	7.19777e-05	0.00148869		SMP00511	SMPDB	Wolman disease	22	8	0.364	9.26865e-06	0.000538818
WP550	Wikipathways	Biogenic Amine Synthesis	17	4	0.235	7.60184e-05	0.00148869		SMP00389	SMPDB	Smith-Lemli-Opitz Syndrome (SLOS)	22	8	0.364	9.26865e-06	0.000538818
None	INOH	Alanine Aspartate Asparagine metabolism	45	5	0.128	0.000191055	0.00345369		SMP00388	SMPDB	Chondrodysplasia Punctata II, X Linked Dominant (CDPX2)	22	8	0.364	9.26865e-06	0.000538818
WP3925	Wikipathways	Amino Acid metabolism	108	7	0.078	0.000230736	0.00387306		SMP00387	SMPDB	CHILD Syndrome	22	8	0.364	9.26865e-06	0.000538818
path:hsa00250	KEGG	Alanine, aspartate and glutamate metabolism - Homo sapiens (human)	28	4	0.174	0.000265665	0.00416208		SMP00386	SMPDB	Desmosterolosis	22	8	0.364	9.26865e-06	0.000538818
None	INOH	Tyrosine metabolism	44	5	0.114	0.000341751	0.00428201		SMP00209	SMPDB	Hypercholesterolemia	22	8	0.364	9.26865e-06	0.000538818
path:hsa04974	KEGG	Protein digestion and absorption - Homo sapiens (human)	47	5	0.111	0.000380412	0.00428201		SMP00023	SMPDB	Steroid Biosynthesis	22	8	0.364	9.26865e-06	0.000538818
R-HSA-425366	Reactome	Transport of bile salts and organic acids, metal ions and amine compounds	78	6	0.086	0.00040016	0.00428201		SMP00095	SMPDB	Alendronate Action Pathway	22	8	0.364	9.26865e-06	0.000538818
SMP00505	SMPDB	Hyperornithinemia with gyrate atrophy (HOGA)	52	5	0.102	0.000569069	0.00428201		SMP00112	SMPDB	Risedronate Action Pathway	22	8	0.364	9.26865e-06	0.000538818
SMP00504	SMPDB	Creatine deficiency, guanidinoacetate methyltransferase deficiency	52	5	0.102	0.000569069	0.00428201		SMP00117	SMPDB	Pamidronate Action Pathway	22	8	0.364	9.26865e-06	0.000538818
SMP00507	SMPDB	L-arginine:glycine amidinotransferase deficiency	52	5	0.102	0.000569069	0.00428201		SMP00107	SMPDB	Zoledronate Action Pathway	22	8	0.364	9.26865e-06	0.000538818
SMP00506	SMPDB	Hyperornithinemia-hyperammonemia-homocitrullinuria [HHH-syndrome]	52	5	0.102	0.000569069	0.00428201		SMP00079	SMPDB	Ibandronate Action Pathway	22	8	0.364	9.26865e-06	0.000538818
SMP00188	SMPDB	Guanidinoacetate Methyltransferase Deficiency (GAMT Deficiency)	52	5	0.102	0.000569069	0.00428201		SMP00089	SMPDB	Pravastatin Action Pathway	22	8	0.364	9.26865e-06	0.000538818
SMP00208	SMPDB	Prolinemia Type II	52	5	0.102	0.000569069	0.00428201		SMP00131	SMPDB	Atorvastatin Action Pathway	22	8	0.364	9.26865e-06	0.000538818
SMP00207	SMPDB	Prolidase Deficiency (PD)	52	5	0.102	0.000569069	0.00428201		SMP00092	SMPDB	Rosuvastatin Action Pathway	22	8	0.364	9.26865e-06	0.000538818
SMP00020	SMPDB	Arginine and Proline Metabolism	52	5	0.102	0.000569069	0.00428201		SMP00099	SMPDB	Lovastatin Action Pathway	22	8	0.364	9.26865e-06	0.000538818
SMP00361	SMPDB	Hyperprolinemia Type I	52	5	0.102	0.000569069	0.00428201		SMP00111	SMPDB	Cerivastatin Action Pathway	22	8	0.364	9.26865e-06	0.000538818
SMP00360	SMPDB	Hyperprolinemia Type II	52	5	0.102	0.000569069	0.00428201		SMP00119	SMPDB	Fluvastatin Action Pathway	22	8	0.364	9.26865e-06	0.000538818
SMP00363	SMPDB	Ornithine Aminotransferase Deficiency (OAT Deficiency)	52	5	0.102	0.000569069	0.00428201		WP197	Wikipathways	Cholesterol Biosynthesis Pathway	15	7	0.467	4.77827e-06	0.000538818
SMP00362	SMPDB	Arginine: Glycine Amidinotransferase Deficiency (AGAT Deficiency)	52	5	0.102	0.000569069	0.00428201		PWY-6498	HumanCyc	eumelanin biosynthesis	4	4	1	7.57223e-06	0.000538818
PWY-4041	HumanCyc	&gamma;-glutamyl cycle	29	4	0.143	0.000583082	0.00428201		WP4281	Wikipathways	Cholesterol biosynthesis, regulation and transport	9	5	0.556	4.17612e-05	0.0023494
R-HSA-352230	Reactome	Amino acid transport across the plasma membrane	32	4	0.143	0.000583082	0.00428201		WP2706	Wikipathways	Activation of gene expression by SREBF (SREBP)	20	7	0.35	4.56719e-05	0.00248912
WP497	Wikipathways	Urea cycle and metabolism of amino groups	32	4	0.138	0.000669364	0.00476668		R-HSA-6788656	Reactome	Histidine, lysine, phenylalanine, tyrosine, proline and tryptophan catabolism	49	10	0.208	0.000160179	0.00821626
path:hsa00360	KEGG	Phenylalanine metabolism - Homo sapiens (human)	72	5	0.091	0.000974163	0.00654081		path:hsa00280	KEGG	Valine, leucine and isoleucine degradation - Homo sapiens (human)	48	10	0.208	0.000160179	0.00821626
path:hsa00330	KEGG	Arginine and proline metabolism - Homo sapiens (human)	78	5	0.091	0.000974163	0.00654081		R-HSA-5576891	Reactome	Cardiac conduction	131	18	0.137	0.000167598	0.00835116
None	INOH	Arginine Proline metabolism	68	5	0.089	0.00105839	0.00690892		R-HSA-174577	Reactome	Activation of C3 and C5	8	4	0.571	0.000233203	0.0112974
SMP00192	SMPDB	Hypoacetylaspartia	34	4	0.118	0.00124068	0.0074759		R-HSA-2426168	Reactome	Activation of gene expression by SREBF (SREBP)	26	7	0.269	0.000293951	0.0138554
SMP00067	SMPDB	Aspartate Metabolism	34	4	0.118	0.00124068	0.0074759		PWY66-341	HumanCyc	cholesterol biosynthesis I	13	5	0.385	0.000357492	0.0155866
SMP00175	SMPDB	Canavan Disease	34	4	0.118	0.00124068	0.0074759		PWY66-3	HumanCyc	cholesterol biosynthesis II (via 24,25-dihydrolanosterol)	13	5	0.385	0.000357492	0.0155866
R-HSA-1430728	Reactome	Metabolism	1384	22	0.025	0.00153327	0.00885301		PWY66-4	HumanCyc	cholesterol biosynthesis III (via desmosterol)	13	5	0.385	0.000357492	0.0155866
SMP00494	SMPDB	Tyrosinemia, transient, of the newborn	67	5	0.079	0.00180827	0.00885301		PWY66-367	HumanCyc	ketogenesis	8	4	0.5	0.000447004	0.019014
SMP00498	SMPDB	Dopamine beta-hydroxylase deficiency	67	5	0.079	0.00180827	0.00885301		SMP00139	SMPDB	3-Methylglutaconic Aciduria Type I	30	7	0.233	0.000757206	0.0216931
SMP00006	SMPDB	Tyrosine Metabolism	67	5	0.079	0.00180827	0.00885301		SMP00032	SMPDB	Valine, Leucine and Isoleucine Degradation	30	7	0.233	0.000757206	0.0216931
SMP00169	SMPDB	Alkaptonuria	67	5	0.079	0.00180827	0.00885301		SMP00137	SMPDB	2-Methyl-3-Hydroxybutryl CoA Dehydrogenase Deficiency	30	7	0.233	0.000757206	0.0216931
SMP00533	SMPDB	Monoamine oxidase-a deficiency (MAO-A)	67	5	0.079	0.00180827	0.00885301		SMP00238	SMPDB	Isovaleric Aciduria	30	7	0.233	0.000757206	0.0216931
SMP00190	SMPDB	Hawkinsinuria	67	5	0.079	0.00180827	0.00885301		SMP00237	SMPDB	3-Methylcrotonyl Coa Carboxylase Deficiency Type I	30	7	0.233	0.000757206	0.0216931
SMP00218	SMPDB	Tyrosinemia Type I	67	5	0.079	0.00180827	0.00885301		SMP00236	SMPDB	Propionic Acidemia	30	7	0.233	0.000757206	0.0216931
path:hsa00350	KEGG	Tyrosine metabolism - Homo sapiens (human)	78	5	0.079	0.00180827	0.00885301		SMP00199	SMPDB	Maple Syrup Urine Disease	30	7	0.233	0.000757206	0.0216931
WP106	Wikipathways	Alanine and aspartate metabolism	20	3	0.158	0.00226359	0.010856		SMP00138	SMPDB	3-Hydroxy-3-Methylglutaryl-CoA Lyase Deficiency	30	7	0.233	0.000757206	0.0216931
R-HSA-888593	Reactome	Reuptake of GABA	6	2	0.333	0.00290093	0.0136344		SMP00523	SMPDB	Isobutyryl-coa dehydrogenase deficiency	30	7	0.233	0.000757206	0.0216931
WP661	Wikipathways	Glucose Homeostasis	21	3	0.143	0.00304546	0.014033		SMP00522	SMPDB	3-hydroxyisobutyric aciduria	30	7	0.233	0.000757206	0.0216931
path:hsa04080	KEGG	Neuroactive ligand-receptor interaction - Homo sapiens (human)	130	5	0.069	0.00327223	0.014788		SMP00521	SMPDB	3-hydroxyisobutyric acid dehydrogenase deficiency	30	7	0.233	0.000757206	0.0216931
SMP00429	SMPDB	Disulfiram Action Pathway	77	5	0.068	0.00347584	0.0154117		SMP00524	SMPDB	Isovaleric acidemia	30	7	0.233	0.000757206	0.0216931
TRNA-CHARGING-PWY	HumanCyc	tRNA charging	24	3	0.13	0.00397515	0.0160295		SMP00384	SMPDB	Methylmalonate Semialdehyde Dehydrogenase Deficiency	30	7	0.233	0.000757206	0.0216931
R-HSA-379724	Reactome	tRNA Aminoacylation	66	3	0.13	0.00397515	0.0160295		SMP00200	SMPDB	Methylmalonic Aciduria	30	7	0.233	0.000757206	0.0216931
R-HSA-379726	Reactome	Mitochondrial tRNA aminoacylation	66	3	0.13	0.00397515	0.0160295		SMP00141	SMPDB	3-Methylglutaconic Aciduria Type IV	30	7	0.233	0.000757206	0.0216931
R-HSA-379716	Reactome	Cytosolic tRNA aminoacylation	66	3	0.13	0.00397515	0.0160295		SMP00140	SMPDB	3-Methylglutaconic Aciduria Type III	30	7	0.233	0.000757206	0.0216931
O-Glycan biosynthesis	EHMN	O-Glycan biosynthesis	17	2	0.286	0.00402443	0.0160295		SMP00173	SMPDB	Beta-Ketothiolase Deficiency	30	7	0.233	0.000757206	0.0216931
WP58	Wikipathways	Monoamine GPCRs	7	2	0.286	0.00402443	0.0160295		SMP00493	SMPDB	Carnosinuria, carnosinemia	9	4	0.444	0.000771198	0.0216931
path:hsa00970	KEGG	Aminoacyl-tRNA biosynthesis - Homo sapiens (human)	52	3	0.125	0.00449796	0.017617		SMP00492	SMPDB	Ureidopropionase deficiency	9	4	0.444	0.000771198	0.0216931
R-HSA-6788656	Reactome	Histidine, lysine, phenylalanine, tyrosine, proline and tryptophan catabolism	91	5	0.062	0.00516583	0.0187471		SMP00351	SMPDB	GABA-Transaminase Deficiency	9	4	0.444	0.000771198	0.0216931
R-HSA-913709	Reactome	O-linked glycosylation of mucins	8	2	0.25	0.00531722	0.0187471		SMP00007	SMPDB	Beta-Alanine Metabolism	9	4	0.444	0.000771198	0.0216931
Glycosphingolipid biosynthesis - neolactoseries	EHMN	Glycosphingolipid biosynthesis - neolactoseries	48	2	0.25	0.00531722	0.0187471		R-HSA-1655829	Reactome	Regulation of cholesterol biosynthesis by SREBP (SREBF)	31	7	0.226	0.000934292	0.0258636
R-HSA-375280	Reactome	Amine ligand-binding receptors	8	2	0.25	0.00531722	0.0187471		None	INOH	Nicotinate Nicotinamide metabolism	24	6	0.261	0.000964815	0.0262912
R-HSA-8956319	Reactome	Nucleobase catabolism	100	5	0.062	0.00544774	0.0187471		None	INOH	Steroids metabolism	16	5	0.312	0.00106343	0.0285325
SMP00357	SMPDB	Argininemia	27	3	0.115	0.00566401	0.0187471		None	INOH	Valine Leucine Isoleucine degradation	32	7	0.219	0.00114243	0.0301877
SMP00001	SMPDB	Citrullinemia Type I	27	3	0.115	0.00566401	0.0187471		R-HSA-983712	Reactome	Ion channel transport	179	20	0.112	0.00116772	0.0303957
SMP00002	SMPDB	Carbamoyl Phosphate Synthetase Deficiency	27	3	0.115	0.00566401	0.0187471		path:hsa00072	KEGG	Synthesis and degradation of ketone bodies - Homo sapiens (human)	10	4	0.4	0.00123206	0.0315987
SMP00003	SMPDB	Argininosuccinic Aciduria	27	3	0.115	0.00566401	0.0187471		WP688	Wikipathways	Catalytic cycle of mammalian Flavin-containing MonoOxygenases (FMOs)	5	3	0.6	0.00133531	0.0327997
SMP00059	SMPDB	Urea Cycle	27	3	0.115	0.00566401	0.0187471		R-HSA-5662702	Reactome	Melanin biosynthesis	5	3	0.6	0.00133531	0.0327997
SMP00205	SMPDB	Ornithine Transcarbamylase Deficiency (OTC Deficiency)	27	3	0.115	0.00566401	0.0187471		Vitamin B2 (riboflavin) metabolism	EHMN	Vitamin B2 (riboflavin) metabolism	5	3	0.6	0.00133531	0.0327997
Proteoglycan biosynthesis	EHMN	Proteoglycan biosynthesis	19	2	0.222	0.00677446	0.0221111		WP236	Wikipathways	Adipogenesis	131	16	0.122	0.0013953	0.0337972
path:hsa00410	KEGG	beta-Alanine metabolism - Homo sapiens (human)	32	3	0.107	0.00699598	0.0225213		PWY66-201	HumanCyc	nicotine degradation IV	17	5	0.294	0.00144192	0.034448
None	INOH	Glutamate Glutamine metabolism	34	3	0.103	0.00772598	0.0238895		path:hsa04261	KEGG	Adrenergic signaling in cardiomyocytes - Homo sapiens (human)	144	17	0.118	0.00146448	0.0345143
PWY66-375	HumanCyc	leukotriene biosynthesis	30	3	0.103	0.00772598	0.0238895		WP2722	Wikipathways	Signaling by NOTCH3	11	4	0.364	0.001856	0.0431582
R-HSA-2408508	Reactome	Metabolism of ingested SeMet, Sec, MeSec into H2Se	32	3	0.103	0.00772598	0.0238895		None	INOH	Arginine Proline metabolism	55	9	0.164	0.00210295	0.0482572
R-HSA-15869	Reactome	Metabolism of nucleotides	152	6	0.048	0.0079558	0.0242807		path:hsa05414	KEGG	Dilated cardiomyopathy (DCM) - Homo sapiens (human)	90	12	0.135	0.00232846	0.0527382
path:hsa04721	KEGG	Synaptic vesicle cycle - Homo sapiens (human)	12	2	0.2	0.00839138	0.024659		R-HSA-447115	Reactome	Interleukin-12 family signaling	19	5	0.263	0.00248261	0.0548059
R-HSA-71182	Reactome	Phenylalanine and tyrosine catabolism	31	3	0.1	0.00849949	0.024659		path:hsa00100	KEGG	Steroid biosynthesis - Homo sapiens (human)	19	5	0.263	0.00248261	0.0548059
R-HSA-72766	Reactome	Translation	78	3	0.1	0.00849949	0.024659		path:hsa04610	KEGG	Complement and coagulation cascades - Homo sapiens (human)	79	11	0.139	0.00270096	0.0579813
WP3562	Wikipathways	Glyoxylate metabolism and glycine degradation	42	3	0.1	0.00849949	0.024659		PWY-5910	HumanCyc	superpathway of geranylgeranyldiphosphate biosynthesis I (via mevalonate)	12	4	0.333	0.00266904	0.0579813
WP1937	Wikipathways	Transport of vitamins, nucleosides, and related molecules	60	4	0.068	0.00939296	0.0269189		BETA-ALA-DEGRADATION-I-PWY	HumanCyc	&beta;-alanine degradation	2	2	1	0.00275943	0.0579813
									PWY-6482	HumanCyc	diphthamide biosynthesis	2	2	1	0.00275943	0.0579813
									WP2806	Wikipathways	Human Complement System	92	12	0.13	0.00308498	0.0587913
									path:hsa00650	KEGG	Butanoate metabolism - Homo sapiens (human)	28	6	0.214	0.00287768	0.0587913
									R-HSA-388844	Reactome	Receptor-type tyrosine-protein phosphatases	20	5	0.25	0.0031688	0.0587913
									SMP00214	SMPDB	S-Adenosylhomocysteine (SAH) Hydrolase Deficiency	20	5	0.25	0.0031688	0.0587913
									SMP00033	SMPDB	Methionine Metabolism	20	5	0.25	0.0031688	0.0587913
									SMP00221	SMPDB	Methionine Adenosyltransferase Deficiency	20	5	0.25	0.0031688	0.0587913
									SMP00222	SMPDB	Glycine N-methyltransferase Deficiency	20	5	0.25	0.0031688	0.0587913
									SMP00341	SMPDB	Hypermethioninemia	20	5	0.25	0.0031688	0.0587913
									SMP00340	SMPDB	Methylenetetrahydrofolate Reductase Deficiency (MTHFRD)	20	5	0.25	0.0031688	0.0587913
									SMP00570	SMPDB	Homocystinuria-megaloblastic anemia due to defect in cobalamin metabolism, cblG complementation type	20	5	0.25	0.0031688	0.0587913
									SMP00177	SMPDB	Cystathionine Beta-Synthase Deficiency	20	5	0.25	0.0031688	0.0587913
									Valine, leucine and isoleucine degradation	EHMN	Valine, leucine and isoleucine degradation	49	8	0.163	0.00372364	0.0676461
									VALDEG-PWY	HumanCyc	valine degradation	13	4	0.308	0.0036964	0.0676461
									R-HSA-382551	Reactome	Transport of small molecules	666	51	0.077	0.00403048	0.0724656
									path:hsa00760	KEGG	Nicotinate and nicotinamide metabolism - Homo sapiens (human)	30	6	0.2	0.00414799	0.0738173
									SMP00367	SMPDB	Carvedilol Action Pathway	62	9	0.145	0.0048428	0.0835327
									SMP00368	SMPDB	Labetalol Action Pathway	62	9	0.145	0.0048428	0.0835327
									WP3599	Wikipathways	Transcription factor regulation in adipogenesis	22	5	0.227	0.00493341	0.0835327
									Tryptophan metabolism	EHMN	Tryptophan metabolism	22	5	0.227	0.00493341	0.0835327
									path:hsa00900	KEGG	Terpenoid backbone biosynthesis - Homo sapiens (human)	22	5	0.227	0.00493341	0.0835327
									R-HSA-5578775	Reactome	Ion homeostasis	52	8	0.154	0.00541279	0.0907684
									None	INOH	Histidine degradation	23	5	0.217	0.0060358	0.0993059
									intrinsicpathway	BioCarta	intrinsic prothrombin activation pathway	23	5	0.217	0.0060358	0.0993059
									R-HSA-6794362	Reactome	Protein-protein interactions at synapses	88	11	0.125	0.00625236	0.100964
									path:hsa05133	KEGG	Pertussis - Homo sapiens (human)	76	10	0.132	0.00623906	0.100964
									il12pathway	BioCarta	il12 and stat4 dependent signaling pathway in th1 development	15	4	0.267	0.00648871	0.103819
									R-HSA-71291	Reactome	Metabolism of amino acids and derivatives	342	29	0.086	0.00674895	0.107002
									R-HSA-2672351	Reactome	Stimuli-sensing channels	102	12	0.118	0.0071435	0.112237
									path:hsa05134	KEGG	Legionellosis - Homo sapiens (human)	55	8	0.145	0.00763159	0.11675
									PA2033	PharmGKB	Antiarrhythmic Pathway, Pharmacodynamics	55	8	0.145	0.00763159	0.11675
									R-HSA-5576892	Reactome	Phase 0 - rapid depolarisation	44	7	0.159	0.0075375	0.11675
									R-HSA-217271	Reactome	FMO oxidises nucleophiles	3	2	0.667	0.00798899	0.121155
									path:hsa04020	KEGG	Calcium signaling pathway - Homo sapiens (human)	186	18	0.097	0.00868025	0.130503
