# Supplementary material for: Divergent organ-specific isogenic metastatic cell lines identified using multi-omics exhibit differential drug sensitivity
Source: PLoS One. 2020 Nov 16;15(11):e0242384. doi: 10.1371/journal.pone.0242384 (PMC7668614; doi:10.1371/journal.pone.0242384)
Supplement: S28 Spreadsheet — (XLSX) [file pone.0242384.s085.xlsx]

## Sheet: Spine Down
External Pathway ID	Source	Spine Down Metabolic Pathways	# of Members in Set	# of Observed Members	Observed Members/Members in Set	p-value	q-value	Individual Metabolites in Pathway: CAS #s
WP3604	Wikipathways	Biochemical Pathways Part I	467	66	0.151	2.62175e-26	4.14237e-23	496-92-4	38168-82-0	20246-53-1	2584-71-6	3409-57-2	585-18-2	926-61-4	146-91-8	541-50-4	85-32-5	585-84-2	2616-64-0	365-08-2	4430-97-1	2255-14-3	491-97-4	2956-16-3	85-61-0	56-73-5	79-33-4	2906-39-0	4212-65-1	133-89-1	27025-41-8	58-98-0	6061-97-8	526-95-4	921-62-0	1032-65-1	300-84-5	10139-18-1	57-04-5	15978-08-2	473-81-4	820-11-1	2831-74-5	87-73-0	542-32-5	2139-03-9	81-13-0	99043-16-0	86-01-1
R-HSA-71387	Reactome	Metabolism of carbohydrates	137	32	0.33	1.48575e-22	1.17374e-19	38168-82-0	20246-53-1	17210-42-3	2616-64-0	473-81-4	59-56-3	86-01-1	85-61-0	4212-65-1	133-89-1	58-98-0	921-62-0	57-04-5	15978-08-2	2255-14-3	14075-00-4	10139-18-1	102916-66-5	585-18-2	97-67-6	3615-55-2	146-91-8	77-92-9	643-13-0	2956-16-3	4151-19-3	58-86-6	58-68-4	138-08-9	328-42-7	14265-44-2	58-97-9	63-39-8
SMP00654	SMPDB	Warburg Effect	58	22	0.431	1.49232e-18	7.85953e-16	38168-82-0	71-52-3	86-01-1	142-10-9	79-33-4	320-77-4	4212-65-1	921-62-0	57-04-5	820-11-1	56-73-5	585-18-2	97-67-6	85-61-0	3615-55-2	146-91-8	77-92-9	643-13-0	4151-19-3	58-68-4	138-08-9	328-42-7	14265-44-2
R-HSA-15869	Reactome	Metabolism of nucleotides	152	29	0.232	9.42104e-16	1.87441e-13	131-83-9	926-61-4	71-52-3	17210-42-3	365-08-2	20762-30-5	6236-08-4	27025-41-8	58-98-0	85-32-5	1032-65-1	66-22-8	14075-00-4	1157-60-4	73-24-5	86-01-1	19046-78-7	1445-07-4	2149-82-8	65-46-3	3615-55-2	146-91-8	4151-19-3	491-97-4	58-68-4	63-39-8	58-96-8	14265-44-2	58-97-9	890-38-0
SMP00128	SMPDB	Gluconeogenesis	34	16	0.533	1.4236e-15	1.87441e-13	57-04-5	59-56-3	38168-82-0	138-81-8	71-52-3	142-10-9	820-11-1	643-13-0	138-08-9	58-68-4	86-01-1	79-33-4	56-73-5	328-42-7	14265-44-2	146-91-8
SMP00581	SMPDB	Glycogenosis, Type IA. Von gierke disease	34	16	0.533	1.4236e-15	1.87441e-13	57-04-5	59-56-3	38168-82-0	138-81-8	71-52-3	142-10-9	820-11-1	643-13-0	138-08-9	58-68-4	86-01-1	79-33-4	56-73-5	328-42-7	14265-44-2	146-91-8
SMP00574	SMPDB	Glycogenosis, Type IC	34	16	0.533	1.4236e-15	1.87441e-13	57-04-5	59-56-3	38168-82-0	138-81-8	71-52-3	142-10-9	820-11-1	643-13-0	138-08-9	58-68-4	86-01-1	79-33-4	56-73-5	328-42-7	14265-44-2	146-91-8
SMP00374	SMPDB	Glycogen Storage Disease Type 1A (GSD1A) or Von Gierke Disease	34	16	0.533	1.4236e-15	1.87441e-13	57-04-5	59-56-3	38168-82-0	138-81-8	71-52-3	142-10-9	820-11-1	643-13-0	138-08-9	58-68-4	86-01-1	79-33-4	56-73-5	328-42-7	14265-44-2	146-91-8
SMP00563	SMPDB	Triosephosphate isomerase	34	16	0.533	1.4236e-15	1.87441e-13	57-04-5	59-56-3	38168-82-0	138-81-8	71-52-3	142-10-9	820-11-1	643-13-0	138-08-9	58-68-4	86-01-1	79-33-4	56-73-5	328-42-7	14265-44-2	146-91-8
SMP00562	SMPDB	Fructose-1,6-diphosphatase deficiency	34	16	0.533	1.4236e-15	1.87441e-13	57-04-5	59-56-3	38168-82-0	138-81-8	71-52-3	142-10-9	820-11-1	643-13-0	138-08-9	58-68-4	86-01-1	79-33-4	56-73-5	328-42-7	14265-44-2	146-91-8
SMP00560	SMPDB	Phosphoenolpyruvate carboxykinase deficiency 1 (PEPCK1)	34	16	0.533	1.4236e-15	1.87441e-13	57-04-5	59-56-3	38168-82-0	138-81-8	71-52-3	142-10-9	820-11-1	643-13-0	138-08-9	58-68-4	86-01-1	79-33-4	56-73-5	328-42-7	14265-44-2	146-91-8
SMP00573	SMPDB	Glycogenosis, Type IB	34	16	0.533	1.4236e-15	1.87441e-13	57-04-5	59-56-3	38168-82-0	138-81-8	71-52-3	142-10-9	820-11-1	643-13-0	138-08-9	58-68-4	86-01-1	79-33-4	56-73-5	328-42-7	14265-44-2	146-91-8
Glycolysis and Gluconeogenesis	EHMN	Glycolysis and Gluconeogenesis	52	17	0.436	1.33722e-14	1.62523e-12	57-04-5	59-56-3	38168-82-0	86-01-1	71-52-3	85-61-0	79-33-4	77-92-9	590-54-5	58-68-4	138-81-8	3884-47-7	97-67-6	138-08-9	328-42-7	14265-44-2	146-91-8
R-HSA-1430728	Reactome	Metabolism	1384	74	0.086	2.07464e-14	2.34138e-12	358-72-5	57-04-5	38168-82-0	20246-53-1	19046-78-7	131-83-9	4212-65-1	20762-30-5	926-61-4	541-50-4	85-32-5	17210-42-3	2616-64-0	365-08-2	358-71-4	66-22-8	59-56-3	2956-16-3	4430-97-1	85-61-0	2255-14-3	79-33-4	320-77-4	13095-48-2	18766-67-1	133-89-1	27025-41-8	58-98-0	6061-97-8	58-68-4	56-73-5	15421-51-9	1032-65-1	300-84-5	10139-18-1	496-92-4	15978-08-2	473-81-4	14075-00-4	2831-74-5	97-69-8	102916-66-5
R-HSA-8956319	Reactome	Nucleobase catabolism	100	22	0.272	1.34781e-13	1.41969e-11	131-83-9	926-61-4	17210-42-3	365-08-2	20762-30-5	27025-41-8	58-98-0	85-32-5	1032-65-1	66-22-8	14075-00-4	86-01-1	65-46-3	3615-55-2	146-91-8	4151-19-3	491-97-4	6236-08-4	63-39-8	58-96-8	14265-44-2	58-97-9	890-38-0
WP4042	Wikipathways	Nucleobase catabolism	100	21	0.269	6.27728e-13	6.19881e-11	131-83-9	926-61-4	17210-42-3	365-08-2	20762-30-5	27025-41-8	58-98-0	85-32-5	1032-65-1	66-22-8	86-01-1	146-91-8	3615-55-2	65-46-3	4151-19-3	491-97-4	6236-08-4	63-39-8	58-96-8	14265-44-2	58-97-9	890-38-0
Pyrimidine metabolism	EHMN	Pyrimidine metabolism	77	20	0.282	9.26656e-13	8.61245e-11	59-56-3	86-01-1	3615-55-2	65-46-3	71-52-3	146-91-8	1032-65-1	4151-19-3	1157-60-4	491-97-4	133-89-1	58-98-0	17210-42-3	138-08-9	58-96-8	14265-44-2	2149-82-8	365-08-2	58-97-9	63-39-8	66-22-8
PWY66-407	HumanCyc	superpathway of conversion of glucose to acetyl CoA and entry into the TCA cycle	36	13	0.433	2.3547e-11	1.95812e-09	57-04-5	38168-82-0	86-01-1	85-61-0	77-92-9	328-42-7	58-68-4	6061-97-8	97-67-6	138-08-9	585-84-2	14265-44-2	146-91-8
WP4290	Wikipathways	Metabolic reprogramming in colon cancer	35	13	0.433	2.3547e-11	1.95812e-09	320-77-4	38168-82-0	4151-19-3	3615-55-2	142-10-9	79-33-4	2553-59-5	77-92-9	56-73-5	921-62-0	585-18-2	138-08-9	328-42-7	820-11-1
None	INOH	Citrate cycle	35	13	0.419	3.92017e-11	2.94946e-09	77-92-9	86-01-1	146-91-8	541-50-4	320-77-4	328-42-7	58-68-4	3884-47-7	97-67-6	138-08-9	585-84-2	14265-44-2	85-61-0
None	INOH	Glycolysis Gluconeogenesis	34	13	0.419	3.92017e-11	2.94946e-09	57-04-5	59-56-3	38168-82-0	79-33-4	643-13-0	56-73-5	133-89-1	58-68-4	97-67-6	138-08-9	328-42-7	14265-44-2	63-39-8
SMP00031	SMPDB	Pentose Phosphate Pathway	29	12	0.462	5.80971e-11	3.67174e-09	57-04-5	102916-66-5	3615-55-2	142-10-9	14075-00-4	643-13-0	4151-19-3	4212-65-1	585-18-2	17210-42-3	56-73-5	921-62-0	14265-44-2
SMP00518	SMPDB	Glucose-6-phosphate dehydrogenase deficiency	29	12	0.462	5.80971e-11	3.67174e-09	57-04-5	102916-66-5	3615-55-2	142-10-9	14075-00-4	643-13-0	4151-19-3	4212-65-1	585-18-2	17210-42-3	56-73-5	921-62-0	14265-44-2
SMP00519	SMPDB	Ribose-5-phosphate isomerase deficiency	29	12	0.462	5.80971e-11	3.67174e-09	57-04-5	102916-66-5	3615-55-2	142-10-9	14075-00-4	643-13-0	4151-19-3	4212-65-1	585-18-2	17210-42-3	56-73-5	921-62-0	14265-44-2
SMP00520	SMPDB	Transaldolase deficiency	29	12	0.462	5.80971e-11	3.67174e-09	57-04-5	102916-66-5	3615-55-2	142-10-9	14075-00-4	643-13-0	4151-19-3	4212-65-1	585-18-2	17210-42-3	56-73-5	921-62-0	14265-44-2
SMP00040	SMPDB	Glycolysis	24	11	0.5	1.28809e-10	7.26851e-09	57-04-5	59-56-3	38168-82-0	138-81-8	142-10-9	820-11-1	56-73-5	138-08-9	58-68-4	643-13-0	14265-44-2
SMP00531	SMPDB	Glycogenosis, Type VII. Tarui disease	24	11	0.5	1.28809e-10	7.26851e-09	57-04-5	59-56-3	38168-82-0	138-81-8	142-10-9	820-11-1	56-73-5	138-08-9	58-68-4	643-13-0	14265-44-2
SMP00572	SMPDB	Fanconi-bickel syndrome	24	11	0.5	1.28809e-10	7.26851e-09	57-04-5	59-56-3	38168-82-0	138-81-8	142-10-9	820-11-1	56-73-5	138-08-9	58-68-4	643-13-0	14265-44-2
WP4093	Wikipathways	Glucose metabolism	43	13	0.371	2.45016e-10	1.33492e-08	57-04-5	38168-82-0	86-01-1	15978-08-2	146-91-8	77-92-9	643-13-0	10139-18-1	58-68-4	97-67-6	138-08-9	328-42-7	14265-44-2
WP1785	Wikipathways	Asparagine N-linked glycosylation	101	15	0.3	3.08245e-10	1.62343e-08	59-56-3	908211-94-9	86-01-1	3672-15-9	85-61-0	643-13-0	2956-16-3	14265-44-2	133-89-1	58-98-0	27251-84-9	358-71-4	58-97-9	63-39-8	146-91-8
SMP02292	SMPDB	The oncogenic action of Succinate	41	13	0.361	3.70716e-10	1.88946e-08	86-01-1	85-61-0	77-92-9	320-77-4	2889-31-8	585-84-2	58-68-4	71-52-3	97-67-6	328-42-7	14265-44-2	51-35-4	146-91-8
Pentose phosphate pathway	EHMN	Pentose phosphate pathway	37	12	0.4	4.54197e-10	2.2426e-08	57-04-5	20762-30-5	4151-19-3	3615-55-2	14075-00-4	643-13-0	102916-66-5	4212-65-1	58-68-4	585-18-2	526-95-4	921-62-0	14265-44-2
R-HSA-446203	Reactome	Asparagine N-linked glycosylation	119	16	0.267	5.35683e-10	2.44977e-08	59-56-3	908211-94-9	86-01-1	3672-15-9	85-61-0	643-13-0	2956-16-3	27251-84-9	58-97-9	58-98-0	138-08-9	14265-44-2	133-89-1	358-71-4	63-39-8	146-91-8
R-HSA-70326	Reactome	Glucose metabolism	44	13	0.351	5.52462e-10	2.44977e-08	57-04-5	38168-82-0	86-01-1	15978-08-2	146-91-8	77-92-9	643-13-0	10139-18-1	58-68-4	97-67-6	138-08-9	328-42-7	14265-44-2
SMP02295	SMPDB	The oncogenic action of Fumarate	42	13	0.351	5.52462e-10	2.44977e-08	86-01-1	85-61-0	77-92-9	320-77-4	2889-31-8	585-84-2	58-68-4	71-52-3	97-67-6	328-42-7	14265-44-2	51-35-4	146-91-8
R-HSA-446219	Reactome	Synthesis of substrates in N-glycan biosythesis	68	15	0.288	5.73679e-10	2.44977e-08	59-56-3	908211-94-9	86-01-1	3672-15-9	146-91-8	643-13-0	27251-84-9	133-89-1	58-98-0	358-71-4	138-08-9	14265-44-2	58-97-9	63-39-8	85-61-0
R-HSA-446193	Reactome	Biosynthesis of the N-glycan precursor (dolichol lipid-linked oligosaccharide, LLO) and transfer to a nascent protein	81	15	0.288	5.73679e-10	2.44977e-08	59-56-3	908211-94-9	86-01-1	3672-15-9	146-91-8	643-13-0	27251-84-9	133-89-1	58-98-0	358-71-4	138-08-9	14265-44-2	58-97-9	63-39-8	85-61-0
path:hsa00240	KEGG	Pyrimidine metabolism - Homo sapiens (human)	66	15	0.283	7.73588e-10	3.2165e-08	2149-82-8	66-22-8	926-61-4	133-89-1	491-97-4	58-98-0	17210-42-3	58-96-8	1032-65-1	1445-07-4	1157-60-4	365-08-2	58-97-9	63-39-8	65-46-3
PWY66-399	HumanCyc	gluconeogenesis	26	10	0.5	9.48947e-10	3.84445e-08	57-04-5	38168-82-0	86-01-1	146-91-8	58-68-4	71-52-3	97-67-6	138-08-9	328-42-7	14265-44-2
R-HSA-597592	Reactome	Post-translational protein modification	176	19	0.209	1.08524e-09	4.26903e-08	58-98-0	59-56-3	908211-94-9	86-01-1	3672-15-9	85-61-0	643-13-0	27251-84-9	58-97-9	4429-04-3	58-68-4	2956-16-3	2616-64-0	138-08-9	14265-44-2	133-89-1	358-71-4	63-39-8	146-91-8
TCA cycle	EHMN	TCA cycle	36	12	0.375	1.10778e-09	4.26903e-08	86-01-1	146-91-8	77-92-9	320-77-4	328-42-7	58-68-4	3884-47-7	97-67-6	138-08-9	585-84-2	14265-44-2	85-61-0
PWY66-398	HumanCyc	TCA cycle	23	10	0.455	3.10292e-09	1.09939e-07	86-01-1	85-61-0	77-92-9	328-42-7	58-68-4	6061-97-8	97-67-6	585-84-2	14265-44-2	146-91-8
SMP00212	SMPDB	Pyruvate Dehydrogenase Complex Deficiency	46	13	0.31	3.33991e-09	1.09939e-07	590-54-5	86-01-1	146-91-8	79-33-4	58-68-4	71-52-3	3884-47-7	97-67-6	138-08-9	328-42-7	14265-44-2	3946-09-6	85-61-0
SMP00558	SMPDB	Primary hyperoxaluria II, PH2	46	13	0.31	3.33991e-09	1.09939e-07	590-54-5	86-01-1	146-91-8	79-33-4	58-68-4	71-52-3	3884-47-7	97-67-6	138-08-9	328-42-7	14265-44-2	3946-09-6	85-61-0
SMP00559	SMPDB	Pyruvate kinase deficiency	46	13	0.31	3.33991e-09	1.09939e-07	590-54-5	86-01-1	146-91-8	79-33-4	58-68-4	71-52-3	3884-47-7	97-67-6	138-08-9	328-42-7	14265-44-2	3946-09-6	85-61-0
SMP00196	SMPDB	Leigh Syndrome	46	13	0.31	3.33991e-09	1.09939e-07	590-54-5	86-01-1	146-91-8	79-33-4	58-68-4	71-52-3	3884-47-7	97-67-6	138-08-9	328-42-7	14265-44-2	3946-09-6	85-61-0
SMP00060	SMPDB	Pyruvate Metabolism	46	13	0.31	3.33991e-09	1.09939e-07	590-54-5	86-01-1	146-91-8	79-33-4	58-68-4	71-52-3	3884-47-7	97-67-6	138-08-9	328-42-7	14265-44-2	3946-09-6	85-61-0
SMP00334	SMPDB	Pyruvate Decarboxylase E1 Component Deficiency (PDHE1 Deficiency)	46	13	0.31	3.33991e-09	1.09939e-07	590-54-5	86-01-1	146-91-8	79-33-4	58-68-4	71-52-3	3884-47-7	97-67-6	138-08-9	328-42-7	14265-44-2	3946-09-6	85-61-0
R-HSA-70263	Reactome	Gluconeogenesis	34	11	0.379	4.97879e-09	1.24865e-07	57-04-5	38168-82-0	86-01-1	146-91-8	77-92-9	643-13-0	58-68-4	97-67-6	138-08-9	328-42-7	14265-44-2
SMP00550	SMPDB	Pyruvate dehydrogenase deficiency (E3)	33	11	0.379	4.97879e-09	1.24865e-07	86-01-1	85-61-0	77-92-9	320-77-4	585-84-2	58-68-4	71-52-3	97-67-6	328-42-7	14265-44-2	146-91-8
SMP00551	SMPDB	Pyruvate dehydrogenase deficiency (E2)	33	11	0.379	4.97879e-09	1.24865e-07	86-01-1	85-61-0	77-92-9	320-77-4	585-84-2	58-68-4	71-52-3	97-67-6	328-42-7	14265-44-2	146-91-8
SMP00549	SMPDB	2-ketoglutarate dehydrogenase complex deficiency	33	11	0.379	4.97879e-09	1.24865e-07	86-01-1	85-61-0	77-92-9	320-77-4	585-84-2	58-68-4	71-52-3	97-67-6	328-42-7	14265-44-2	146-91-8
SMP00548	SMPDB	Mitochondrial complex II deficiency	33	11	0.379	4.97879e-09	1.24865e-07	86-01-1	85-61-0	77-92-9	320-77-4	585-84-2	58-68-4	71-52-3	97-67-6	328-42-7	14265-44-2	146-91-8
SMP00547	SMPDB	Fumarase deficiency	33	11	0.379	4.97879e-09	1.24865e-07	86-01-1	85-61-0	77-92-9	320-77-4	585-84-2	58-68-4	71-52-3	97-67-6	328-42-7	14265-44-2	146-91-8
SMP00546	SMPDB	Congenital lactic acidosis	33	11	0.379	4.97879e-09	1.24865e-07	86-01-1	85-61-0	77-92-9	320-77-4	585-84-2	58-68-4	71-52-3	97-67-6	328-42-7	14265-44-2	146-91-8
SMP00057	SMPDB	Citric Acid Cycle	33	11	0.379	4.97879e-09	1.24865e-07	86-01-1	85-61-0	77-92-9	320-77-4	585-84-2	58-68-4	71-52-3	97-67-6	328-42-7	14265-44-2	146-91-8
SMP00552	SMPDB	Glycogen synthetase deficiency	30	11	0.379	4.97879e-09	1.24865e-07	59-56-3	38168-82-0	820-11-1	56-73-5	10139-18-1	133-89-1	58-68-4	58-98-0	2616-64-0	14265-44-2	63-39-8
SMP00553	SMPDB	Glycogenosis, Type III. Cori disease, Debrancher glycogenosis	30	11	0.379	4.97879e-09	1.24865e-07	59-56-3	38168-82-0	820-11-1	56-73-5	10139-18-1	133-89-1	58-68-4	58-98-0	2616-64-0	14265-44-2	63-39-8
SMP00556	SMPDB	Mucopolysaccharidosis VI. Sly syndrome	30	11	0.379	4.97879e-09	1.24865e-07	59-56-3	38168-82-0	820-11-1	56-73-5	10139-18-1	133-89-1	58-68-4	58-98-0	2616-64-0	14265-44-2	63-39-8
SMP00557	SMPDB	Sucrase-isomaltase deficiency	30	11	0.379	4.97879e-09	1.24865e-07	59-56-3	38168-82-0	820-11-1	56-73-5	10139-18-1	133-89-1	58-68-4	58-98-0	2616-64-0	14265-44-2	63-39-8
SMP00554	SMPDB	Glycogenosis, Type IV. Amylopectinosis, Anderson disease	30	11	0.379	4.97879e-09	1.24865e-07	59-56-3	38168-82-0	820-11-1	56-73-5	10139-18-1	133-89-1	58-68-4	58-98-0	2616-64-0	14265-44-2	63-39-8
SMP00555	SMPDB	Glycogenosis, Type VI. Hers disease	30	11	0.379	4.97879e-09	1.24865e-07	59-56-3	38168-82-0	820-11-1	56-73-5	10139-18-1	133-89-1	58-68-4	58-98-0	2616-64-0	14265-44-2	63-39-8
SMP00058	SMPDB	Starch and Sucrose Metabolism	30	11	0.379	4.97879e-09	1.24865e-07	59-56-3	38168-82-0	820-11-1	56-73-5	10139-18-1	133-89-1	58-68-4	58-98-0	2616-64-0	14265-44-2	63-39-8
R-HSA-73614	Reactome	Pyrimidine salvage	23	10	0.435	5.30622e-09	1.26407e-07	66-22-8	58-97-9	14075-00-4	1157-60-4	17210-42-3	58-96-8	1032-65-1	14265-44-2	1445-07-4	65-46-3
SMP02291	SMPDB	The oncogenic action of 2-hydroxyglutarate	40	12	0.333	5.3603e-09	1.26407e-07	86-01-1	85-61-0	77-92-9	320-77-4	2889-31-8	585-84-2	58-68-4	71-52-3	97-67-6	328-42-7	14265-44-2	146-91-8
SMP02358	SMPDB	The oncogenic action of L-2-hydroxyglutarate in Hydroxygluaricaciduria	41	12	0.333	5.3603e-09	1.26407e-07	86-01-1	85-61-0	77-92-9	320-77-4	2889-31-8	585-84-2	58-68-4	71-52-3	97-67-6	328-42-7	14265-44-2	146-91-8
SMP02359	SMPDB	The oncogenic action of D-2-hydroxyglutarate in Hydroxygluaricaciduria	41	12	0.333	5.3603e-09	1.26407e-07	86-01-1	85-61-0	77-92-9	320-77-4	2889-31-8	585-84-2	58-68-4	71-52-3	97-67-6	328-42-7	14265-44-2	146-91-8
WP698	Wikipathways	Glucuronidation	14	8	0.615	5.64941e-09	1.31266e-07	59-56-3	56-73-5	133-89-1	58-68-4	58-98-0	2616-64-0	14265-44-2	63-39-8
R-HSA-8956321	Reactome	Nucleotide salvage	45	13	0.295	6.3488e-09	1.45378e-07	66-22-8	58-97-9	14075-00-4	1157-60-4	73-24-5	85-32-5	17210-42-3	58-96-8	1032-65-1	14265-44-2	1445-07-4	890-38-0	65-46-3
WP78	Wikipathways	TCA Cycle (aka Krebs or citric acid cycle)	24	10	0.417	8.79223e-09	1.98453e-07	86-01-1	85-61-0	77-92-9	320-77-4	585-84-2	58-68-4	97-67-6	328-42-7	14265-44-2	146-91-8
None	INOH	Pyrimidine nucleotides nucleosides metabolism	56	14	0.255	1.36401e-08	3.03541e-07	3615-55-2	65-46-3	4151-19-3	926-61-4	491-97-4	58-98-0	17210-42-3	1032-65-1	58-96-8	14265-44-2	2149-82-8	365-08-2	58-97-9	63-39-8	66-22-8
SMP00046	SMPDB	Pyrimidine Metabolism	57	14	0.25	1.75809e-08	3.65497e-07	71-52-3	65-46-3	14075-00-4	491-97-4	58-98-0	17210-42-3	1032-65-1	58-96-8	14265-44-2	2149-82-8	365-08-2	58-97-9	63-39-8	66-22-8
SMP00219	SMPDB	UMP Synthase Deiciency (Orotic Aciduria)	57	14	0.25	1.75809e-08	3.65497e-07	71-52-3	65-46-3	14075-00-4	491-97-4	58-98-0	17210-42-3	1032-65-1	58-96-8	14265-44-2	2149-82-8	365-08-2	58-97-9	63-39-8	66-22-8
SMP00202	SMPDB	MNGIE (Mitochondrial Neurogastrointestinal Encephalopathy)	57	14	0.25	1.75809e-08	3.65497e-07	71-52-3	65-46-3	14075-00-4	491-97-4	58-98-0	17210-42-3	1032-65-1	58-96-8	14265-44-2	2149-82-8	365-08-2	58-97-9	63-39-8	66-22-8
SMP00172	SMPDB	Beta Ureidopropionase Deficiency	57	14	0.25	1.75809e-08	3.65497e-07	71-52-3	65-46-3	14075-00-4	491-97-4	58-98-0	17210-42-3	1032-65-1	58-96-8	14265-44-2	2149-82-8	365-08-2	58-97-9	63-39-8	66-22-8
SMP00178	SMPDB	Dihydropyrimidinase Deficiency	57	14	0.25	1.75809e-08	3.65497e-07	71-52-3	65-46-3	14075-00-4	491-97-4	58-98-0	17210-42-3	1032-65-1	58-96-8	14265-44-2	2149-82-8	365-08-2	58-97-9	63-39-8	66-22-8
R-HSA-71406	Reactome	Pyruvate metabolism and Citric Acid (TCA) cycle	44	12	0.3	2.08832e-08	4.23018e-07	86-01-1	85-61-0	77-92-9	79-33-4	320-77-4	13095-48-2	58-68-4	6061-97-8	97-67-6	328-42-7	14265-44-2	146-91-8
SMP02298	SMPDB	Glutaminolysis and Cancer	44	12	0.3	2.08832e-08	4.23018e-07	86-01-1	85-61-0	77-92-9	79-33-4	320-77-4	585-84-2	58-68-4	71-52-3	97-67-6	328-42-7	14265-44-2	146-91-8
WP534	Wikipathways	Glycolysis and Gluconeogenesis	18	8	0.533	2.64005e-08	5.28011e-07	57-04-5	38168-82-0	142-10-9	79-33-4	2553-59-5	820-11-1	138-08-9	328-42-7
R-HSA-71403	Reactome	Citric acid cycle (TCA cycle)	30	10	0.37	3.41513e-08	6.74489e-07	86-01-1	85-61-0	77-92-9	320-77-4	58-68-4	6061-97-8	97-67-6	328-42-7	14265-44-2	146-91-8
WP4082	Wikipathways	Nucleotide salvage	45	12	0.279	5.17732e-08	1.0099e-06	66-22-8	1445-07-4	1157-60-4	73-24-5	85-32-5	17210-42-3	1032-65-1	58-96-8	14265-44-2	58-97-9	890-38-0	65-46-3
R-HSA-8850843	Reactome	Phosphate bond hydrolysis by NTPDase proteins	25	9	0.409	6.22348e-08	1.19916e-06	86-01-1	146-91-8	491-97-4	58-98-0	85-32-5	14265-44-2	365-08-2	58-97-9	63-39-8
SMP00725	SMPDB	Fructose intolerance, hereditary	31	10	0.345	7.57529e-08	1.39174e-06	57-04-5	86-01-1	3672-15-9	142-10-9	643-13-0	27251-84-9	58-68-4	15978-08-2	14265-44-2	56-82-6
SMP00064	SMPDB	Fructose and Mannose Degradation	31	10	0.345	7.57529e-08	1.39174e-06	57-04-5	86-01-1	3672-15-9	142-10-9	643-13-0	27251-84-9	58-68-4	15978-08-2	14265-44-2	56-82-6
SMP00561	SMPDB	Fructosuria	31	10	0.345	7.57529e-08	1.39174e-06	57-04-5	86-01-1	3672-15-9	142-10-9	643-13-0	27251-84-9	58-68-4	15978-08-2	14265-44-2	56-82-6
None	INOH	Pentose phosphate cycle	31	10	0.345	7.57529e-08	1.39174e-06	57-04-5	4151-19-3	3615-55-2	643-13-0	102916-66-5	4212-65-1	585-18-2	56-73-5	921-62-0	14265-44-2	2149-82-8
R-HSA-73621	Reactome	Pyrimidine catabolism	39	11	0.297	9.37181e-08	1.70201e-06	66-22-8	131-83-9	14075-00-4	926-61-4	6236-08-4	17210-42-3	1032-65-1	58-96-8	14265-44-2	58-97-9	65-46-3
R-HSA-1428517	Reactome	The citric acid (TCA) cycle and respiratory electron transport	56	12	0.255	1.53928e-07	2.7637e-06	320-77-4	86-01-1	85-61-0	79-33-4	77-92-9	13095-48-2	58-68-4	6061-97-8	97-67-6	328-42-7	14265-44-2	146-91-8
SMP00580	SMPDB	GLUT-1 deficiency syndrome	19	8	0.444	1.62217e-07	2.81652e-06	59-56-3	2956-16-3	2255-14-3	133-89-1	58-98-0	14265-44-2	58-97-9	63-39-8
SMP00579	SMPDB	Congenital disorder of glycosylation CDG-IId	19	8	0.444	1.62217e-07	2.81652e-06	59-56-3	2956-16-3	2255-14-3	133-89-1	58-98-0	14265-44-2	58-97-9	63-39-8
SMP00444	SMPDB	Lactose Synthesis	19	8	0.444	1.62217e-07	2.81652e-06	59-56-3	2956-16-3	2255-14-3	133-89-1	58-98-0	14265-44-2	58-97-9	63-39-8
path:hsa00030	KEGG	Pentose phosphate pathway - Homo sapiens (human)	35	9	0.36	2.30869e-07	3.96493e-06	102916-66-5	3615-55-2	473-81-4	14075-00-4	4151-19-3	4212-65-1	585-18-2	17210-42-3	526-95-4	921-62-0
R-HSA-3322077	Reactome	Glycogen synthesis	10	6	0.667	2.75175e-07	4.62528e-06	59-56-3	133-89-1	58-98-0	14265-44-2	58-97-9	63-39-8
WP134	Wikipathways	Pentose Phosphate Metabolism	9	6	0.667	2.75175e-07	4.62528e-06	3615-55-2	142-10-9	56-73-5	4151-19-3	585-18-2	643-13-0	921-62-0
WP2766	Wikipathways	The citric acid (TCA) cycle and respiratory electron transport	44	11	0.268	3.02241e-07	5.02674e-06	86-01-1	85-61-0	79-33-4	77-92-9	13095-48-2	58-68-4	6061-97-8	97-67-6	328-42-7	14265-44-2	146-91-8
R-HSA-70171	Reactome	Glycolysis	32	9	0.346	3.41317e-07	5.61751e-06	57-04-5	38168-82-0	15978-08-2	77-92-9	643-13-0	10139-18-1	58-68-4	138-08-9	14265-44-2
WP4059	Wikipathways	Interconversion of nucleotide di- and triphosphates	51	11	0.262	3.95785e-07	6.44681e-06	86-01-1	146-91-8	491-97-4	27025-41-8	58-98-0	85-32-5	1032-65-1	14265-44-2	365-08-2	58-97-9	63-39-8
SMP00496	SMPDB	Galactosemia III	20	8	0.4	4.36485e-07	6.85691e-06	59-56-3	2956-16-3	2255-14-3	56-73-5	133-89-1	58-68-4	2616-64-0	63-39-8
SMP00495	SMPDB	Galactosemia II (GALK)	20	8	0.4	4.36485e-07	6.85691e-06	59-56-3	2956-16-3	2255-14-3	56-73-5	133-89-1	58-68-4	2616-64-0	63-39-8
SMP00010	SMPDB	Nucleotide Sugars Metabolism	20	8	0.4	4.36485e-07	6.85691e-06	59-56-3	2956-16-3	2255-14-3	56-73-5	133-89-1	58-68-4	2616-64-0	63-39-8
WP3602	Wikipathways	Human metabolism overview	113	14	0.197	4.38321e-07	6.85691e-06	57-04-5	59-56-3	38168-82-0	4151-19-3	3615-55-2	77-92-9	643-13-0	320-77-4	4212-65-1	133-89-1	541-50-4	921-62-0	97-67-6	138-08-9	328-42-7
R-HSA-71336	Reactome	Pentose phosphate pathway (hexose monophosphate shunt)	31	9	0.333	4.949e-07	7.66609e-06	4151-19-3	3615-55-2	14075-00-4	643-13-0	102916-66-5	4212-65-1	585-18-2	17210-42-3	921-62-0	14265-44-2
R-HSA-392499	Reactome	Metabolism of proteins	269	19	0.145	5.54713e-07	8.50919e-06	59-56-3	908211-94-9	86-01-1	3672-15-9	85-61-0	643-13-0	2956-16-3	27251-84-9	58-97-9	4429-04-3	58-68-4	58-98-0	2616-64-0	138-08-9	14265-44-2	133-89-1	358-71-4	63-39-8	146-91-8
R-HSA-499943	Reactome	Interconversion of nucleotide di- and triphosphates	52	11	0.25	6.62449e-07	1.00641e-05	86-01-1	146-91-8	491-97-4	27025-41-8	58-98-0	85-32-5	1032-65-1	14265-44-2	365-08-2	58-97-9	63-39-8
None	INOH	Galactose metabolism	15	7	0.467	6.77664e-07	1.01609e-05	59-56-3	2956-16-3	2255-14-3	56-73-5	133-89-1	58-98-0	63-39-8
path:hsa04922	KEGG	Glucagon signaling pathway - Homo sapiens (human)	26	8	0.381	6.81679e-07	1.01609e-05	59-56-3	320-77-4	79-33-4	643-13-0	77-92-9	97-67-6	138-08-9	328-42-7
WP4022	Wikipathways	Pyrimidine metabolism	40	10	0.278	7.57699e-07	1.11885e-05	65-46-3	491-97-4	58-98-0	1032-65-1	58-96-8	2149-82-8	365-08-2	58-97-9	63-39-8	66-22-8
None	INOH	Pyruvate metabolism	31	9	0.31	9.88165e-07	1.43239e-05	590-54-5	85-61-0	79-33-4	541-50-4	58-68-4	3884-47-7	97-67-6	138-08-9	14265-44-2
Fructose and mannose metabolism	EHMN	Fructose and mannose metabolism	34	9	0.31	9.88165e-07	1.43239e-05	57-04-5	86-01-1	15978-08-2	146-91-8	643-13-0	27251-84-9	58-68-4	3672-15-9	14265-44-2
path:hsa00040	KEGG	Pentose and glucuronate interconversions - Homo sapiens (human)	55	10	0.27	1.00362e-06	1.44156e-05	57-04-5	59-56-3	20246-53-1	3409-57-2	4212-65-1	526-91-0	58-86-6	133-89-1	141-46-8	2616-64-0	3445-22-5
WP4277	Wikipathways	Glycolysis Pathway D (2)	14	6	0.545	1.41646e-06	2.01622e-05	57-04-5	38168-82-0	142-10-9	820-11-1	2553-59-5	138-08-9
PWY0-1295	HumanCyc	pyrimidine ribonucleosides degradation	8	5	0.714	1.85508e-06	2.49446e-05	58-96-8	14265-44-2	66-22-8	65-46-3	14075-00-4
R-HSA-69242	Reactome	S Phase	17	7	0.412	1.9153e-06	2.49446e-05	86-01-1	85-61-0	85-32-5	14265-44-2	365-08-2	58-97-9	63-39-8
WP4297	Wikipathways	Thiamine metabolic pathways	21	7	0.412	1.9153e-06	2.49446e-05	57-04-5	59-56-3	320-77-4	3615-55-2	142-10-9	56-73-5	4151-19-3	328-42-7
SMP00210	SMPDB	Purine Nucleoside Phosphorylase Deficiency	73	13	0.188	2.02083e-06	2.49446e-05	73-24-5	86-01-1	3615-55-2	146-91-8	14075-00-4	4151-19-3	360-97-4	19046-78-7	58-68-4	20762-30-5	85-32-5	17210-42-3	14265-44-2	890-38-0
SMP00220	SMPDB	Xanthine Dehydrogenase Deficiency (Xanthinuria)	73	13	0.188	2.02083e-06	2.49446e-05	73-24-5	86-01-1	3615-55-2	146-91-8	14075-00-4	4151-19-3	360-97-4	19046-78-7	58-68-4	20762-30-5	85-32-5	17210-42-3	14265-44-2	890-38-0
SMP00167	SMPDB	Adenylosuccinate Lyase Deficiency	73	13	0.188	2.02083e-06	2.49446e-05	73-24-5	86-01-1	3615-55-2	146-91-8	14075-00-4	4151-19-3	360-97-4	19046-78-7	58-68-4	20762-30-5	85-32-5	17210-42-3	14265-44-2	890-38-0
SMP00168	SMPDB	AICA-Ribosiduria	73	13	0.188	2.02083e-06	2.49446e-05	73-24-5	86-01-1	3615-55-2	146-91-8	14075-00-4	4151-19-3	360-97-4	19046-78-7	58-68-4	20762-30-5	85-32-5	17210-42-3	14265-44-2	890-38-0
SMP00535	SMPDB	Adenine phosphoribosyltransferase deficiency (APRT)	73	13	0.188	2.02083e-06	2.49446e-05	73-24-5	86-01-1	3615-55-2	146-91-8	14075-00-4	4151-19-3	360-97-4	19046-78-7	58-68-4	20762-30-5	85-32-5	17210-42-3	14265-44-2	890-38-0
SMP00536	SMPDB	Mitochondrial DNA depletion syndrome	73	13	0.188	2.02083e-06	2.49446e-05	73-24-5	86-01-1	3615-55-2	146-91-8	14075-00-4	4151-19-3	360-97-4	19046-78-7	58-68-4	20762-30-5	85-32-5	17210-42-3	14265-44-2	890-38-0
SMP00537	SMPDB	Myoadenylate deaminase deficiency	73	13	0.188	2.02083e-06	2.49446e-05	73-24-5	86-01-1	3615-55-2	146-91-8	14075-00-4	4151-19-3	360-97-4	19046-78-7	58-68-4	20762-30-5	85-32-5	17210-42-3	14265-44-2	890-38-0
SMP00050	SMPDB	Purine Metabolism	73	13	0.188	2.02083e-06	2.49446e-05	73-24-5	86-01-1	3615-55-2	146-91-8	14075-00-4	4151-19-3	360-97-4	19046-78-7	58-68-4	20762-30-5	85-32-5	17210-42-3	14265-44-2	890-38-0
SMP00203	SMPDB	Molybdenum Cofactor Deficiency	73	13	0.188	2.02083e-06	2.49446e-05	73-24-5	86-01-1	3615-55-2	146-91-8	14075-00-4	4151-19-3	360-97-4	19046-78-7	58-68-4	20762-30-5	85-32-5	17210-42-3	14265-44-2	890-38-0
SMP00144	SMPDB	Adenosine Deaminase Deficiency	73	13	0.188	2.02083e-06	2.49446e-05	73-24-5	86-01-1	3615-55-2	146-91-8	14075-00-4	4151-19-3	360-97-4	19046-78-7	58-68-4	20762-30-5	85-32-5	17210-42-3	14265-44-2	890-38-0
SMP00365	SMPDB	Gout or Kelley-Seegmiller Syndrome	73	13	0.188	2.02083e-06	2.49446e-05	73-24-5	86-01-1	3615-55-2	146-91-8	14075-00-4	4151-19-3	360-97-4	19046-78-7	58-68-4	20762-30-5	85-32-5	17210-42-3	14265-44-2	890-38-0
SMP00364	SMPDB	Lesch-Nyhan Syndrome (LNS)	73	13	0.188	2.02083e-06	2.49446e-05	73-24-5	86-01-1	3615-55-2	146-91-8	14075-00-4	4151-19-3	360-97-4	19046-78-7	58-68-4	20762-30-5	85-32-5	17210-42-3	14265-44-2	890-38-0
SMP00512	SMPDB	Xanthinuria type I	73	13	0.188	2.02083e-06	2.49446e-05	73-24-5	86-01-1	3615-55-2	146-91-8	14075-00-4	4151-19-3	360-97-4	19046-78-7	58-68-4	20762-30-5	85-32-5	17210-42-3	14265-44-2	890-38-0
SMP00513	SMPDB	Xanthinuria type II	73	13	0.188	2.02083e-06	2.49446e-05	73-24-5	86-01-1	3615-55-2	146-91-8	14075-00-4	4151-19-3	360-97-4	19046-78-7	58-68-4	20762-30-5	85-32-5	17210-42-3	14265-44-2	890-38-0
None	INOH	Fructose Mannose metabolism	33	9	0.281	2.49985e-06	3.06183e-05	57-04-5	15978-08-2	146-91-8	643-13-0	27251-84-9	58-68-4	56-73-5	3672-15-9	14265-44-2
SMP00043	SMPDB	Galactose Metabolism	36	9	0.273	3.32271e-06	4.00754e-05	59-56-3	2956-16-3	2255-14-3	56-73-5	133-89-1	58-68-4	58-98-0	14265-44-2	63-39-8
SMP00182	SMPDB	Galactosemia	36	9	0.273	3.32271e-06	4.00754e-05	59-56-3	2956-16-3	2255-14-3	56-73-5	133-89-1	58-68-4	58-98-0	14265-44-2	63-39-8
R-HSA-382551	Reactome	Transport of small molecules	226	22	0.115	4.08803e-06	4.89324e-05	541-50-4	71-52-3	2616-64-0	86-01-1	85-61-0	79-33-4	320-77-4	133-89-1	6061-97-8	85-32-5	66-22-8	73-24-5	2956-16-3	97-67-6	65-46-3	146-91-8	77-92-9	490-79-9	58-68-4	58-96-8	14265-44-2	58-97-9
path:hsa00010	KEGG	Glycolysis / Gluconeogenesis - Homo sapiens (human)	31	7	0.368	4.64092e-06	5.47212e-05	57-04-5	59-56-3	38168-82-0	138-81-8	79-33-4	138-08-9	328-42-7
SMP00466	SMPDB	Transfer of Acetyl Groups into Mitochondria	22	7	0.368	4.64092e-06	5.47212e-05	85-61-0	77-92-9	58-68-4	71-52-3	97-67-6	328-42-7	14265-44-2
None	INOH	Purine nucleotides nucleosides metabolism	80	13	0.173	5.39661e-06	6.31603e-05	86-01-1	3615-55-2	146-91-8	17210-42-3	4151-19-3	360-97-4	73-24-5	58-68-4	20762-30-5	85-32-5	19046-78-7	138-08-9	14265-44-2	890-38-0
path:hsa00053	KEGG	Ascorbate and aldarate metabolism - Homo sapiens (human)	48	8	0.296	6.07389e-06	7.05644e-05	20246-53-1	3409-57-2	526-99-8	87-73-0	4212-65-1	133-89-1	490-83-5	2616-64-0	3445-22-5
WP1946	Wikipathways	Cori Cycle	24	7	0.35	6.90484e-06	7.96324e-05	57-04-5	142-10-9	820-11-1	643-13-0	58-68-4	56-73-5	921-62-0
SMP00428	SMPDB	Mercaptopurine Action Pathway	84	13	0.169	7.31701e-06	8.37745e-05	73-24-5	86-01-1	3615-55-2	146-91-8	14075-00-4	4151-19-3	360-97-4	19046-78-7	58-68-4	20762-30-5	85-32-5	17210-42-3	14265-44-2	890-38-0
R-HSA-69306	Reactome	DNA Replication	14	6	0.429	8.33706e-06	9.27644e-05	86-01-1	85-32-5	14265-44-2	365-08-2	58-97-9	63-39-8
PWY-7185	HumanCyc	UTP and CTP dephosphorylation I	15	6	0.429	8.33706e-06	9.27644e-05	65-46-3	58-98-0	58-96-8	14265-44-2	58-97-9	63-39-8
WP4072	Wikipathways	Glycogen metabolism	16	6	0.429	8.33706e-06	9.27644e-05	59-56-3	133-89-1	58-98-0	14265-44-2	58-97-9	63-39-8
path:hsa00020	KEGG	Citrate cycle (TCA cycle) - Homo sapiens (human)	20	6	0.429	8.33706e-06	9.27644e-05	77-92-9	320-77-4	585-84-2	97-67-6	138-08-9	328-42-7
SMP00430	SMPDB	Thioguanine Action Pathway	85	13	0.167	8.48649e-06	9.37668e-05	73-24-5	86-01-1	3615-55-2	146-91-8	14075-00-4	4151-19-3	360-97-4	19046-78-7	58-68-4	20762-30-5	85-32-5	17210-42-3	14265-44-2	890-38-0
SMP00427	SMPDB	Azathioprine Action Pathway	86	13	0.165	9.818e-06	0.000107725	73-24-5	86-01-1	3615-55-2	146-91-8	14075-00-4	4151-19-3	360-97-4	19046-78-7	58-68-4	20762-30-5	85-32-5	17210-42-3	14265-44-2	890-38-0
N-Glycan biosynthesis	EHMN	N-Glycan biosynthesis	51	7	0.333	1.00164e-05	0.000109144	908211-94-9	2956-16-3	146-91-8	133-89-1	58-98-0	14265-44-2	58-97-9
R-HSA-173599	Reactome	Formation of the active cofactor, UDP-glucuronate	10	5	0.556	1.0431e-05	0.000112883	59-56-3	2616-64-0	58-68-4	63-39-8	133-89-1
PWY66-409	HumanCyc	superpathway of purine nucleotide salvage	30	8	0.276	1.0977e-05	0.000117984	86-01-1	146-91-8	14075-00-4	73-24-5	58-68-4	85-32-5	19046-78-7	14265-44-2
None	INOH	insulin Mam	7	4	0.8	1.18008e-05	0.000125981	86-01-1	146-91-8	63-39-8	133-89-1
R-HSA-8982491	Reactome	Glycogen metabolism	17	6	0.4	1.34433e-05	0.000142553	59-56-3	133-89-1	58-98-0	14265-44-2	58-97-9	63-39-8
WP4084	Wikipathways	Nucleobase biosynthesis	47	9	0.231	1.4898e-05	0.000156926	86-01-1	146-91-8	58-68-4	71-52-3	85-32-5	19046-78-7	14265-44-2	2149-82-8	58-97-9
R-HSA-1638091	Reactome	Heparan sulfate/heparin (HS-GAG) metabolism	35	7	0.304	1.97515e-05	0.000200694	2956-16-3	85-61-0	58-86-6	133-89-1	58-98-0	2616-64-0	58-97-9
SMP00530	SMPDB	Familial lipoprotein lipase deficiency	24	7	0.304	1.97515e-05	0.000200694	57-04-5	85-61-0	820-11-1	58-68-4	56-82-6	14265-44-2	473-81-4
SMP00039	SMPDB	Glycerolipid Metabolism	24	7	0.304	1.97515e-05	0.000200694	57-04-5	85-61-0	820-11-1	58-68-4	56-82-6	14265-44-2	473-81-4
SMP00187	SMPDB	Glycerol Kinase Deficiency	24	7	0.304	1.97515e-05	0.000200694	57-04-5	85-61-0	820-11-1	58-68-4	56-82-6	14265-44-2	473-81-4
SMP00529	SMPDB	D-glyceric acidura	24	7	0.304	1.97515e-05	0.000200694	57-04-5	85-61-0	820-11-1	58-68-4	56-82-6	14265-44-2	473-81-4
R-HSA-162599	Reactome	Late Phase of HIV Life Cycle	10	5	0.5	2.01964e-05	0.000200694	14265-44-2	86-01-1	85-61-0	63-39-8	146-91-8
WP2658	Wikipathways	HIV Life Cycle	11	5	0.5	2.01964e-05	0.000200694	14265-44-2	86-01-1	85-61-0	63-39-8	146-91-8
R-HSA-162587	Reactome	HIV Life Cycle	11	5	0.5	2.01964e-05	0.000200694	14265-44-2	86-01-1	85-61-0	63-39-8	146-91-8
SMP00124	SMPDB	Glycerol Phosphate Shuttle	10	5	0.5	2.01964e-05	0.000200694	57-04-5	14265-44-2	58-68-4	142-10-9	38168-82-0
R-HSA-1855183	Reactome	Synthesis of IP2, IP, and Ins in the cytosol	18	6	0.375	2.08103e-05	0.000205502	74465-19-3	2831-74-5	56-73-5	15421-51-9	14265-44-2	103597-56-4
Galactose metabolism	EHMN	Galactose metabolism	48	9	0.22	2.30165e-05	0.000225876	59-56-3	2956-16-3	2255-14-3	133-89-1	58-68-4	58-98-0	14265-44-2	58-97-9	63-39-8
Phosphatidylinositol phosphate metabolism	EHMN	Phosphatidylinositol phosphate metabolism	49	8	0.242	3.103e-05	0.000300782	74465-19-3	908211-94-9	85-61-0	56-73-5	58-98-0	2831-74-5	15421-51-9	14265-44-2
PWY-7211	HumanCyc	superpathway of pyrimidine deoxyribonucleotides <i>de novo</i> biosynthesis	34	8	0.242	3.103e-05	0.000300782	71-52-3	491-97-4	58-98-0	14265-44-2	2149-82-8	365-08-2	58-97-9	63-39-8
WP1861	Wikipathways	mRNA Capping	6	4	0.667	3.43073e-05	0.000313327	14265-44-2	86-01-1	85-32-5	146-91-8
R-HSA-5617833	Reactome	Cilium Assembly	6	4	0.667	3.43073e-05	0.000313327	14265-44-2	86-01-1	85-61-0	146-91-8
R-HSA-168255	Reactome	Influenza Life Cycle	9	4	0.667	3.43073e-05	0.000313327	14265-44-2	86-01-1	146-91-8	63-39-8
R-HSA-168254	Reactome	Influenza Infection	9	4	0.667	3.43073e-05	0.000313327	14265-44-2	86-01-1	146-91-8	63-39-8
WP3498	Wikipathways	Assembly of the primary cilium	6	4	0.667	3.43073e-05	0.000313327	14265-44-2	86-01-1	85-61-0	146-91-8
WP4124	Wikipathways	Cilium Assembly	6	4	0.667	3.43073e-05	0.000313327	14265-44-2	86-01-1	85-61-0	146-91-8
R-HSA-72086	Reactome	mRNA Capping	7	4	0.667	3.43073e-05	0.000313327	14265-44-2	86-01-1	85-32-5	146-91-8
WP2683	Wikipathways	Influenza Life Cycle	9	4	0.667	3.43073e-05	0.000313327	14265-44-2	86-01-1	146-91-8	63-39-8
R-HSA-163754	Reactome	Insulin effects increased synthesis of Xylulose-5-Phosphate	8	4	0.667	3.43073e-05	0.000313327	4212-65-1	4151-19-3	3615-55-2	585-18-2	643-13-0
R-HSA-446205	Reactome	Synthesis of GDP-mannose	6	4	0.667	3.43073e-05	0.000313327	643-13-0	86-01-1	3672-15-9	27251-84-9
path:hsa00562	KEGG	Inositol phosphate metabolism - Homo sapiens (human)	47	7	0.28	3.62241e-05	0.000328931	57-04-5	74465-19-3	2831-74-5	926-61-4	56-73-5	15421-51-9	103597-56-4
path:hsa05230	KEGG	Central carbon metabolism in cancer - Homo sapiens (human)	37	8	0.235	3.92336e-05	0.000354223	320-77-4	79-33-4	643-13-0	77-92-9	56-73-5	97-67-6	138-08-9	328-42-7
R-HSA-8956320	Reactome	Nucleobase biosynthesis	48	9	0.205	4.20754e-05	0.000377722	86-01-1	146-91-8	58-68-4	71-52-3	85-32-5	19046-78-7	14265-44-2	2149-82-8	58-97-9
path:hsa00630	KEGG	Glyoxylate and dicarboxylate metabolism - Homo sapiens (human)	62	9	0.2	5.08435e-05	0.000453857	473-81-4	77-92-9	320-77-4	141-46-8	585-84-2	97-67-6	87-69-4	328-42-7	79-14-1
R-HSA-162906	Reactome	HIV Infection	13	5	0.417	5.94933e-05	0.000488149	14265-44-2	86-01-1	85-61-0	63-39-8	146-91-8
path:hsa00561	KEGG	Glycerolipid metabolism - Homo sapiens (human)	36	5	0.417	5.94933e-05	0.000488149	57-04-5	59-56-3	96-26-4	473-81-4	133-89-1
SMP00136	SMPDB	2-Hydroxyglutric Aciduria (D And L Form)	49	9	0.196	6.1107e-05	0.000488149	20762-30-5	85-61-0	2906-39-0	643-13-0	27025-41-8	58-68-4	85-32-5	328-42-7	14265-44-2
SMP00385	SMPDB	Homocarnosinosis	49	9	0.196	6.1107e-05	0.000488149	20762-30-5	85-61-0	2906-39-0	643-13-0	27025-41-8	58-68-4	85-32-5	328-42-7	14265-44-2
SMP00339	SMPDB	Hyperinsulinism-Hyperammonemia Syndrome	49	9	0.196	6.1107e-05	0.000488149	20762-30-5	85-61-0	2906-39-0	643-13-0	27025-41-8	58-68-4	85-32-5	328-42-7	14265-44-2
SMP00567	SMPDB	Succinic semialdehyde dehydrogenase deficiency	49	9	0.196	6.1107e-05	0.000488149	20762-30-5	85-61-0	2906-39-0	643-13-0	27025-41-8	58-68-4	85-32-5	328-42-7	14265-44-2
SMP00243	SMPDB	4-Hydroxybutyric Aciduria/Succinic Semialdehyde Dehydrogenase Deficiency	49	9	0.196	6.1107e-05	0.000488149	20762-30-5	85-61-0	2906-39-0	643-13-0	27025-41-8	58-68-4	85-32-5	328-42-7	14265-44-2
SMP00072	SMPDB	Glutamate Metabolism	49	9	0.196	6.1107e-05	0.000488149	20762-30-5	85-61-0	2906-39-0	643-13-0	27025-41-8	58-68-4	85-32-5	328-42-7	14265-44-2
R-HSA-156902	Reactome	Peptide chain elongation	25	3	1	6.24089e-05	0.000488149	14265-44-2	86-01-1	146-91-8
R-HSA-156842	Reactome	Eukaryotic Translation Elongation	25	3	1	6.24089e-05	0.000488149	14265-44-2	86-01-1	146-91-8
R-HSA-5419276	Reactome	Mitochondrial translation termination	25	3	1	6.24089e-05	0.000488149	14265-44-2	86-01-1	146-91-8
R-HSA-5389840	Reactome	Mitochondrial translation elongation	26	3	1	6.24089e-05	0.000488149	14265-44-2	86-01-1	146-91-8
WP1917	Wikipathways	Signaling by Rho GTPases	3	3	1	6.24089e-05	0.000488149	14265-44-2	86-01-1	146-91-8
R-HSA-2132295	Reactome	MHC class II antigen presentation	3	3	1	6.24089e-05	0.000488149	14265-44-2	86-01-1	146-91-8
R-HSA-165054	Reactome	Rev-mediated nuclear export of HIV RNA	3	3	1	6.24089e-05	0.000488149	14265-44-2	86-01-1	146-91-8
R-HSA-177243	Reactome	Interactions of Rev with host cellular proteins	3	3	1	6.24089e-05	0.000488149	14265-44-2	86-01-1	146-91-8
R-HSA-168333	Reactome	NEP/NS2 Interacts with the Cellular Export Machinery	3	3	1	6.24089e-05	0.000488149	14265-44-2	86-01-1	146-91-8
R-HSA-168274	Reactome	Export of Viral Ribonucleoproteins from Nucleus	3	3	1	6.24089e-05	0.000488149	14265-44-2	86-01-1	146-91-8
R-HSA-194840	Reactome	Rho GTPase cycle	3	3	1	6.24089e-05	0.000488149	14265-44-2	86-01-1	146-91-8
cdc42_reg_pathway	PID	Regulation of CDC42 activity	3	3	1	6.24089e-05	0.000488149	14265-44-2	86-01-1	146-91-8
rac1_reg_pathway	PID	Regulation of RAC1 activity	3	3	1	6.24089e-05	0.000488149	14265-44-2	86-01-1	146-91-8
fak_pathway	PID	Signaling events mediated by focal adhesion kinase	3	3	1	6.24089e-05	0.000488149	14265-44-2	86-01-1	146-91-8
rhoa_reg_pathway	PID	Regulation of RhoA activity	3	3	1	6.24089e-05	0.000488149	14265-44-2	86-01-1	146-91-8
R-HSA-72706	Reactome	GTP hydrolysis and joining of the 60S ribosomal subunit	4	3	1	6.24089e-05	0.000488149	14265-44-2	86-01-1	146-91-8
WP1811	Wikipathways	Eukaryotic Translation Elongation	3	3	1	6.24089e-05	0.000488149	14265-44-2	86-01-1	146-91-8
PWY-5172	HumanCyc	acetyl-CoA biosynthesis from citrate	7	4	0.571	7.75769e-05	0.000597909	328-42-7	14265-44-2	85-61-0	77-92-9
R-HSA-480985	Reactome	Synthesis of dolichyl-phosphate-glucose	7	4	0.571	7.75769e-05	0.000597909	59-56-3	58-98-0	58-97-9	133-89-1
WP690	Wikipathways	Polyol Pathway	8	4	0.571	7.75769e-05	0.000597909	57-04-5	56-82-6	15978-08-2	142-10-9
WP2743	Wikipathways	Glycosaminoglycan metabolism	58	7	0.25	8.07189e-05	0.000619106	2956-16-3	85-61-0	58-86-6	133-89-1	58-98-0	2616-64-0	58-97-9
R-HSA-73884	Reactome	Base Excision Repair	22	6	0.3	8.82699e-05	0.000673751	20762-30-5	66-22-8	5142-23-4	73-24-5	5122-36-1	14265-44-2
PWY-5130	HumanCyc	2-oxobutanoate degradation	14	5	0.385	9.35989e-05	0.000678378	14265-44-2	71-52-3	58-68-4	600-18-0	85-61-0
PWY-7209	HumanCyc	pyrimidine ribonucleosides degradation	14	5	0.385	9.35989e-05	0.000678378	58-96-8	14265-44-2	66-22-8	65-46-3	14075-00-4
R-HSA-73886	Reactome	Chromosome Maintenance	15	5	0.385	9.35989e-05	0.000678378	365-08-2	86-01-1	85-32-5	58-97-9	63-39-8
R-HSA-174417	Reactome	Telomere C-strand (Lagging Strand) Synthesis	14	5	0.385	9.35989e-05	0.000678378	365-08-2	86-01-1	85-32-5	58-97-9	63-39-8
R-HSA-157579	Reactome	Telomere Maintenance	14	5	0.385	9.35989e-05	0.000678378	365-08-2	86-01-1	85-32-5	58-97-9	63-39-8
R-HSA-69239	Reactome	Synthesis of DNA	13	5	0.385	9.35989e-05	0.000678378	85-32-5	86-01-1	365-08-2	58-97-9	63-39-8
R-HSA-180786	Reactome	Extension of Telomeres	14	5	0.385	9.35989e-05	0.000678378	85-32-5	86-01-1	365-08-2	58-97-9	63-39-8
WP1925	Wikipathways	Synthesis of DNA	13	5	0.385	9.35989e-05	0.000678378	365-08-2	86-01-1	85-32-5	58-97-9	63-39-8
WP1928	Wikipathways	Telomere Maintenance	14	5	0.385	9.35989e-05	0.000678378	365-08-2	86-01-1	85-32-5	58-97-9	63-39-8
WP2453	Wikipathways	TCA Cycle and Deficiency of Pyruvate Dehydrogenase complex (PDHc)	19	5	0.385	9.35989e-05	0.000678378	328-42-7	320-77-4	138-08-9	97-67-6	77-92-9
R-HSA-727802	Reactome	Transport of nucleotide sugars	13	5	0.385	9.35989e-05	0.000678378	2616-64-0	2956-16-3	85-32-5	58-97-9	133-89-1
WP4225	Wikipathways	Pyrimidine metabolism and related diseases	31	7	0.241	0.00010291	0.000739077	71-52-3	66-22-8	58-98-0	58-96-8	2149-82-8	58-97-9	65-46-3
R-HSA-69278	Reactome	Cell Cycle, Mitotic	30	7	0.241	0.00010291	0.000739077	86-01-1	85-61-0	85-32-5	14265-44-2	365-08-2	58-97-9	63-39-8
R-HSA-163685	Reactome	Integration of energy metabolism	34	7	0.233	0.000129825	0.000911661	86-01-1	3615-55-2	146-91-8	643-13-0	4151-19-3	4212-65-1	585-18-2	14265-44-2
None	INOH	Aminosugars metabolism	32	7	0.233	0.000129825	0.000911661	3672-15-9	85-61-0	643-13-0	58-98-0	138-08-9	14265-44-2	63-39-8
R-HSA-1640170	Reactome	Cell Cycle	33	7	0.233	0.000129825	0.000911661	86-01-1	85-61-0	85-32-5	14265-44-2	365-08-2	58-97-9	63-39-8
PWY-7199	HumanCyc	pyrimidine deoxyribonucleosides salvage	31	7	0.233	0.000129825	0.000911661	86-01-1	146-91-8	491-97-4	58-98-0	1032-65-1	365-08-2	63-39-8
PWY-7200	HumanCyc	superpathway of pyrimidine deoxyribonucleoside salvage	31	7	0.233	0.000129825	0.000911661	86-01-1	146-91-8	491-97-4	58-98-0	1032-65-1	365-08-2	63-39-8
PWY-6573	HumanCyc	chondroitin sulfate degradation (metazoa)	134	12	0.138	0.000133811	0.000935493	59-56-3	20762-30-5	3672-15-9	2255-14-3	58-86-6	14075-00-4	4212-65-1	2956-16-3	5328-37-0	27251-84-9	585-18-2	2616-64-0
PWY66-400	HumanCyc	glycolysis	20	5	0.357	0.000140967	0.000981177	57-04-5	14265-44-2	38168-82-0	58-68-4	138-08-9
PWY-6576	HumanCyc	dermatan sulfate degradation (metazoa)	135	12	0.136	0.000149749	0.00102847	59-56-3	20762-30-5	3672-15-9	2255-14-3	58-86-6	14075-00-4	4212-65-1	2956-16-3	5328-37-0	27251-84-9	585-18-2	2616-64-0
R-HSA-5654741	Reactome	Signaling by FGFR3	10	4	0.5	0.000150365	0.00102847	58-98-0	14265-44-2	86-01-1	146-91-8
WP3336	Wikipathways	Signaling by FGFR3	12	4	0.5	0.000150365	0.00102847	86-01-1	14265-44-2	58-98-0	146-91-8
WP4126	Wikipathways	Galactose catabolism	10	4	0.5	0.000150365	0.00102847	59-56-3	2956-16-3	2255-14-3	133-89-1
PWY0-162	HumanCyc	superpathway of pyrimidine ribonucleotides <i>de novo</i> biosynthesis	23	6	0.273	0.000159083	0.00108341	71-52-3	58-98-0	14265-44-2	2149-82-8	58-97-9	63-39-8
R-HSA-74259	Reactome	Purine catabolism	53	8	0.195	0.000163133	0.00110623	20762-30-5	3615-55-2	14075-00-4	4151-19-3	27025-41-8	85-32-5	17210-42-3	14265-44-2	890-38-0
WP3925	Wikipathways	Amino Acid metabolism	108	12	0.133	0.000186559	0.00125967	328-42-7	77-92-9	79-33-4	320-77-4	2139-03-9	27025-41-8	6236-08-4	600-18-0	97-67-6	138-08-9	585-84-2	51-35-4
path:hsa00230	KEGG	Purine metabolism - Homo sapiens (human)	95	11	0.143	0.000187706	0.00126202	20762-30-5	3615-55-2	146-91-8	14075-00-4	4151-19-3	86-01-1	360-97-4	73-24-5	71-52-3	85-32-5	19046-78-7	890-38-0
WP3564	Wikipathways	Amino acid synthesis and interconversion (transamination)	40	7	0.219	0.000200796	0.00133301	496-92-4	86-01-1	85-61-0	58-68-4	328-42-7	14265-44-2	300-84-5
path:hsa00052	KEGG	Galactose metabolism - Homo sapiens (human)	46	7	0.219	0.000200796	0.00133301	57-04-5	59-56-3	2956-16-3	2255-14-3	643-13-0	133-89-1	13382-27-9
R-HSA-1630316	Reactome	Glycosaminoglycan metabolism	60	7	0.219	0.000200796	0.00133301	2956-16-3	85-61-0	58-86-6	133-89-1	58-98-0	2616-64-0	58-97-9
WP3315	Wikipathways	O-linked glycosylation	18	5	0.333	0.000204728	0.0013422	2956-16-3	2616-64-0	58-98-0	908211-94-9	133-89-1
PWY-922	HumanCyc	mevalonate pathway	17	5	0.333	0.000204728	0.0013422	358-72-5	150-97-0	358-71-4	14265-44-2	85-61-0
R-HSA-5173105	Reactome	O-linked glycosylation	18	5	0.333	0.000204728	0.0013422	58-98-0	908211-94-9	2956-16-3	2616-64-0	133-89-1
R-HSA-73894	Reactome	DNA Repair	48	8	0.186	0.000231479	0.00148403	20762-30-5	66-22-8	5142-23-4	73-24-5	5122-36-1	14265-44-2	365-08-2	85-61-0
R-HSA-428543	Reactome	Inactivation of CDC42 and RAC1	4	3	0.75	0.000242329	0.00148403	14265-44-2	86-01-1	146-91-8
R-HSA-8985586	Reactome	SLIT2:ROBO1 increases RHOA activity	4	3	0.75	0.000242329	0.00148403	14265-44-2	86-01-1	146-91-8
R-HSA-1912399	Reactome	Pre-NOTCH Processing in the Endoplasmic Reticulum	4	3	0.75	0.000242329	0.00148403	58-98-0	146-91-8	133-89-1
WP4053	Wikipathways	TBC-RABGAPs	4	3	0.75	0.000242329	0.00148403	14265-44-2	86-01-1	146-91-8
R-HSA-6811434	Reactome	COPI-dependent Golgi-to-ER retrograde traffic	4	3	0.75	0.000242329	0.00148403	14265-44-2	86-01-1	146-91-8
R-HSA-5620916	Reactome	VxPx cargo-targeting to cilium	4	3	0.75	0.000242329	0.00148403	14265-44-2	86-01-1	146-91-8
R-HSA-5620920	Reactome	Cargo trafficking to the periciliary membrane	4	3	0.75	0.000242329	0.00148403	14265-44-2	86-01-1	146-91-8
R-HSA-177504	Reactome	Retrograde neurotrophin signalling	4	3	0.75	0.000242329	0.00148403	14265-44-2	86-01-1	146-91-8
R-HSA-8854214	Reactome	TBC/RABGAPs	4	3	0.75	0.000242329	0.00148403	14265-44-2	86-01-1	146-91-8
R-HSA-170670	Reactome	Adenylate cyclase inhibitory pathway	4	3	0.75	0.000242329	0.00148403	14265-44-2	86-01-1	146-91-8
R-HSA-997269	Reactome	Inhibition of adenylate cyclase pathway	4	3	0.75	0.000242329	0.00148403	14265-44-2	86-01-1	146-91-8
arf6_pathway	PID	Arf6 signaling events	4	3	0.75	0.000242329	0.00148403	14265-44-2	86-01-1	146-91-8
integrin_a4b1_pathway	PID	Alpha4 beta1 integrin signaling events	4	3	0.75	0.000242329	0.00148403	14265-44-2	86-01-1	146-91-8
PWY-6557	HumanCyc	glycoaminoglycan-protein linkage region biosynthesis	5	3	0.75	0.000242329	0.00148403	2616-64-0	2956-16-3	58-98-0
PWY-5067	HumanCyc	glycogen biosynthesis	7	3	0.75	0.000242329	0.00148403	59-56-3	58-98-0	63-39-8
PWY-6405	HumanCyc	Rapoport-Luebering glycolytic shunt	7	3	0.75	0.000242329	0.00148403	14265-44-2	138-81-8	38168-82-0
R-HSA-8856688	Reactome	Golgi-to-ER retrograde transport	10	4	0.444	0.000262312	0.0015699	14265-44-2	86-01-1	85-61-0	146-91-8
R-HSA-190236	Reactome	Signaling by FGFR	11	4	0.444	0.000262312	0.0015699	58-98-0	14265-44-2	86-01-1	146-91-8
R-HSA-2022854	Reactome	Keratan sulfate biosynthesis	9	4	0.444	0.000262312	0.0015699	58-98-0	2956-16-3	58-97-9	133-89-1
Proteoglycan biosynthesis	EHMN	Proteoglycan biosynthesis	19	4	0.444	0.000262312	0.0015699	58-98-0	2616-64-0	2956-16-3	58-97-9
R-HSA-2022928	Reactome	HS-GAG biosynthesis	9	4	0.444	0.000262312	0.0015699	2616-64-0	58-98-0	58-97-9	133-89-1
R-HSA-70370	Reactome	Galactose catabolism	10	4	0.444	0.000262312	0.0015699	59-56-3	2956-16-3	2255-14-3	133-89-1
path:hsa00620	KEGG	Pyruvate metabolism - Homo sapiens (human)	31	6	0.25	0.000268689	0.00160199	590-54-5	79-33-4	97-67-6	138-08-9	328-42-7	3946-09-6
SMP00355	SMPDB	Mitochondrial Electron Transport Chain	17	5	0.312	0.000288327	0.00169984	57-04-5	14265-44-2	58-68-4	38168-82-0	142-10-9
None	INOH	Inositol phosphate metabolism	25	5	0.312	0.000288327	0.00169984	15421-51-9	74465-19-3	14265-44-2	2831-74-5	56-73-5
R-HSA-917937	Reactome	Iron uptake and transport	21	5	0.312	0.000288327	0.00169984	490-79-9	320-77-4	6061-97-8	14265-44-2	77-92-9
Purine metabolism	EHMN	Purine metabolism	94	11	0.134	0.000331838	0.00194908	86-01-1	146-91-8	17210-42-3	360-97-4	73-24-5	58-68-4	85-32-5	19046-78-7	138-08-9	14265-44-2	890-38-0
R-HSA-71064	Reactome	Lysine catabolism	32	6	0.24	0.000342099	0.00200191	86-01-1	85-61-0	542-32-5	58-68-4	14265-44-2	146-91-8
PWY-7176	HumanCyc	UTP and CTP <i>de novo</i> biosynthesis	11	4	0.4	0.000423722	0.00245231	14265-44-2	58-98-0	58-97-9	63-39-8
WP1887	Wikipathways	Post-translational modification- synthesis of GPI-anchored proteins	21	4	0.4	0.000423722	0.00245231	908211-94-9	58-98-0	85-61-0	146-91-8
R-HSA-1912422	Reactome	Pre-NOTCH Expression and Processing	10	4	0.4	0.000423722	0.00245231	58-98-0	2956-16-3	146-91-8	133-89-1
WP2741	Wikipathways	Inositol phosphate metabolism	41	6	0.231	0.000430346	0.00247253	74465-19-3	56-73-5	2831-74-5	15421-51-9	14265-44-2	103597-56-4
R-HSA-156588	Reactome	Glucuronidation	31	6	0.231	0.000430346	0.00247253	59-56-3	133-89-1	58-68-4	58-98-0	2616-64-0	63-39-8
R-HSA-8953854	Reactome	Metabolism of RNA	72	7	0.194	0.00043587	0.0024952	358-72-5	86-01-1	146-91-8	58-68-4	85-32-5	14265-44-2	58-97-9
WP1937	Wikipathways	Transport of vitamins, nucleosides, and related molecules	60	9	0.153	0.000449054	0.00256139	2956-16-3	66-22-8	133-89-1	73-24-5	85-32-5	58-96-8	2616-64-0	58-97-9	65-46-3
path:hsa00640	KEGG	Propanoate metabolism - Homo sapiens (human)	48	7	0.189	0.000519977	0.00295526	57-04-5	116-09-6	79-33-4	926-61-4	541-50-4	99043-16-0	600-18-0
R-HSA-948021	Reactome	Transport to the Golgi and subsequent modification	36	5	0.278	0.000530244	0.0029803	2956-16-3	14265-44-2	86-01-1	58-98-0	146-91-8
R-HSA-1483249	Reactome	Inositol phosphate metabolism	43	6	0.222	0.000535418	0.0029803	74465-19-3	2831-74-5	56-73-5	15421-51-9	14265-44-2	103597-56-4
R-HSA-71291	Reactome	Metabolism of amino acids and derivatives	285	20	0.088	0.000542074	0.0029803	496-92-4	86-01-1	71-52-3	85-61-0	146-91-8	97-69-8	18766-67-1	542-32-5	4430-97-1	73-24-5	541-50-4	58-68-4	600-18-0	6236-08-4	27025-41-8	97-67-6	328-42-7	14265-44-2	300-84-5	79-14-1
WP1913	Wikipathways	Signaling by Insulin receptor	6	3	0.6	0.000588121	0.0029803	14265-44-2	86-01-1	146-91-8
WP3578	Wikipathways	trans-Golgi Network Vesicle Budding	6	3	0.6	0.000588121	0.0029803	14265-44-2	86-01-1	146-91-8
WP4075	Wikipathways	Carboxyterminal post-translational modifications of tubulin	9	3	0.6	0.000588121	0.0029803	14265-44-2	86-01-1	146-91-8
R-HSA-437239	Reactome	Recycling pathway of L1	6	3	0.6	0.000588121	0.0029803	14265-44-2	86-01-1	146-91-8
R-HSA-432720	Reactome	Lysosome Vesicle Biogenesis	6	3	0.6	0.000588121	0.0029803	14265-44-2	86-01-1	146-91-8
R-HSA-421837	Reactome	Clathrin derived vesicle budding	6	3	0.6	0.000588121	0.0029803	14265-44-2	86-01-1	146-91-8
R-HSA-199992	Reactome	trans-Golgi Network Vesicle Budding	6	3	0.6	0.000588121	0.0029803	14265-44-2	86-01-1	146-91-8
R-HSA-72737	Reactome	Cap-dependent Translation Initiation	6	3	0.6	0.000588121	0.0029803	14265-44-2	86-01-1	146-91-8
R-HSA-72613	Reactome	Eukaryotic Translation Initiation	6	3	0.6	0.000588121	0.0029803	14265-44-2	86-01-1	146-91-8
R-HSA-203927	Reactome	MicroRNA (miRNA) biogenesis	6	3	0.6	0.000588121	0.0029803	14265-44-2	86-01-1	146-91-8
R-HSA-5368286	Reactome	Mitochondrial translation initiation	8	3	0.6	0.000588121	0.0029803	14265-44-2	86-01-1	146-91-8
R-HSA-5368287	Reactome	Mitochondrial translation	47	3	0.6	0.000588121	0.0029803	14265-44-2	86-01-1	146-91-8
WP2684	Wikipathways	Host Interactions of HIV factors	5	3	0.6	0.000588121	0.0029803	14265-44-2	86-01-1	146-91-8
WP4441	Wikipathways	COPI-mediated anterograde transport	5	3	0.6	0.000588121	0.0029803	14265-44-2	86-01-1	146-91-8
WP3310	Wikipathways	Mitochondrial translation	5	3	0.6	0.000588121	0.0029803	14265-44-2	86-01-1	146-91-8
R-HSA-8849471	Reactome	PTK6 Regulates RHO GTPases, RAS GTPase and MAP kinases	5	3	0.6	0.000588121	0.0029803	14265-44-2	86-01-1	146-91-8
R-HSA-375165	Reactome	NCAM signaling for neurite out-growth	5	3	0.6	0.000588121	0.0029803	14265-44-2	86-01-1	146-91-8
R-HSA-162909	Reactome	Host Interactions of HIV factors	5	3	0.6	0.000588121	0.0029803	14265-44-2	86-01-1	146-91-8
ras_pathway	PID	Regulation of Ras family activation	5	3	0.6	0.000588121	0.0029803	14265-44-2	86-01-1	146-91-8
R-HSA-432722	Reactome	Golgi Associated Vesicle Biogenesis	5	3	0.6	0.000588121	0.0029803	14265-44-2	86-01-1	146-91-8
R-HSA-399955	Reactome	SEMA3A-Plexin repulsion signaling by inhibiting Integrin adhesion	5	3	0.6	0.000588121	0.0029803	14265-44-2	86-01-1	146-91-8
mtor_4pathway	PID	mTOR signaling pathway	5	3	0.6	0.000588121	0.0029803	14265-44-2	86-01-1	146-91-8
netrin_pathway	PID	Netrin-mediated signaling events	5	3	0.6	0.000588121	0.0029803	14265-44-2	86-01-1	146-91-8
R-HSA-204005	Reactome	COPII-mediated vesicle transport	9	3	0.6	0.000588121	0.0029803	14265-44-2	86-01-1	146-91-8
WP1812	Wikipathways	Eukaryotic Translation Initiation	5	3	0.6	0.000588121	0.0029803	14265-44-2	86-01-1	146-91-8
WP1866	Wikipathways	NCAM signaling for neurite out-growth	5	3	0.6	0.000588121	0.0029803	14265-44-2	86-01-1	146-91-8
WP3571	Wikipathways	Gene Silencing by RNA	5	3	0.6	0.000588121	0.0029803	14265-44-2	86-01-1	146-91-8
MANNOSYL-CHITO-DOLICHOL-BIOSYNTHESIS	HumanCyc	dolichyl-diphosphooligosaccharide biosynthesis	7	3	0.6	0.000588121	0.0029803	58-98-0	58-97-9	146-91-8
R-HSA-1971475	Reactome	A tetrasaccharide linker sequence is required for GAG synthesis	6	3	0.6	0.000588121	0.0029803	2616-64-0	2956-16-3	58-98-0
PWY-5659	HumanCyc	GDP-mannose biosynthesis	8	3	0.6	0.000588121	0.0029803	27251-84-9	86-01-1	3672-15-9
Valine, leucine and isoleucine degradation	EHMN	Valine, leucine and isoleucine degradation	62	8	0.163	0.000588516	0.0029803	6236-08-04	58-68-4	541-50-4	99043-16-0	71-52-3	3884-47-7	14265-44-2	85-61-0
PWY-7219	HumanCyc	adenosine ribonucleotides <i>de novo</i> biosynthesis	12	4	0.364	0.000645366	0.00319648	14265-44-2	86-01-1	146-91-8	19046-78-7
WP3842	Wikipathways	Intra-Golgi and retrograde Golgi-to-ER traffic	12	4	0.364	0.000645366	0.00319648	14265-44-2	86-01-1	85-61-0	146-91-8
WP2786	Wikipathways	Pre-NOTCH Expression and Processing	12	4	0.364	0.000645366	0.00319648	2956-16-3	58-98-0	146-91-8	133-89-1
R-HSA-6811442	Reactome	Intra-Golgi and retrograde Golgi-to-ER traffic	12	4	0.364	0.000645366	0.00319648	14265-44-2	86-01-1	85-61-0	146-91-8
R-HSA-157118	Reactome	Signaling by NOTCH	11	4	0.364	0.000645366	0.00319648	58-98-0	2956-16-3	146-91-8	133-89-1
PWY-6608	HumanCyc	guanosine nucleotides degradation	12	4	0.364	0.000645366	0.00319648	58-68-4	85-32-5	14265-44-2	14075-00-4
R-HSA-163125	Reactome	Post-translational modification: synthesis of GPI-anchored proteins	21	4	0.364	0.000645366	0.00319648	908211-94-9	58-98-0	85-61-0	146-91-8
R-HSA-425397	Reactome	Transport of vitamins, nucleosides, and related molecules	64	9	0.145	0.000655128	0.00322568	2956-16-3	65-46-3	133-89-1	73-24-5	85-32-5	58-96-8	2616-64-0	58-97-9	66-22-8
R-HSA-3700989	Reactome	Transcriptional Regulation by TP53	37	6	0.214	0.000659427	0.00322568	86-01-1	85-61-0	643-13-0	27025-41-8	14265-44-2	146-91-8
R-HSA-75105	Reactome	Fatty acyl-CoA biosynthesis	42	6	0.214	0.000659427	0.00322568	85-61-0	77-92-9	71-52-3	97-67-6	328-42-7	14265-44-2
WP4114	Wikipathways	Fatty acyl-CoA biosynthesis	42	6	0.214	0.000659427	0.00322568	85-61-0	77-92-9	71-52-3	97-67-6	328-42-7	14265-44-2
SMP00462	SMPDB	Inositol Phosphate Metabolism	23	5	0.263	0.00069681	0.00336685	74465-19-3	14265-44-2	103597-56-4	56-73-5	2831-74-5
WP3349	Wikipathways	TP53 Regulates Metabolic Genes	25	5	0.263	0.00069681	0.00336685	643-13-0	14265-44-2	86-01-1	146-91-8	27025-41-8
LEU-DEG2-PWY	HumanCyc	leucine degradation	20	5	0.263	0.00069681	0.00336685	58-68-4	541-50-4	14265-44-2	71-52-3	85-61-0
PWY-5910	HumanCyc	superpathway of geranylgeranyldiphosphate biosynthesis I (via mevalonate)	21	5	0.263	0.00069681	0.00336685	358-72-5	14265-44-2	358-71-4	85-61-0	150-97-0
None	INOH	Alanine Aspartate Asparagine metabolism	45	7	0.179	0.000726825	0.00350117	86-01-1	146-91-8	926-61-4	19046-78-7	138-08-9	328-42-7	14265-44-2
Propanoate metabolism	EHMN	Propanoate metabolism	33	6	0.207	0.000804605	0.00386406	85-61-0	77-92-9	58-68-4	926-61-4	99043-16-0	14265-44-2
Urea cycle and metabolism of arginine, proline, glutamate, aspartate and asparagine	EHMN	Urea cycle and metabolism of arginine, proline, glutamate, aspartate and asparagine	125	11	0.121	0.000825836	0.003954	496-92-4	2584-71-6	85-61-0	97-69-8	2889-31-8	27025-41-8	58-68-4	600-18-0	328-42-7	14265-44-2	51-35-4
R-HSA-425407	Reactome	SLC-mediated transmembrane transport	166	15	0.099	0.000858107	0.0040961	2956-16-3	66-22-8	79-33-4	77-92-9	58-97-9	73-24-5	541-50-4	71-52-3	85-32-5	97-67-6	58-96-8	14265-44-2	133-89-1	2616-64-0	65-46-3
path:hsa00520	KEGG	Amino sugar and nucleotide sugar metabolism - Homo sapiens (human)	108	8	0.154	0.000888026	0.00422615	59-56-3	2956-16-3	3672-15-9	2255-14-3	27251-84-9	58-86-6	133-89-1	2616-64-0
R-HSA-5628897	Reactome	TP53 Regulates Metabolic Genes	25	5	0.25	0.000899657	0.00424316	643-13-0	14265-44-2	86-01-1	146-91-8	27025-41-8
R-HSA-195721	Reactome	Signaling by WNT	25	5	0.25	0.000899657	0.00424316	14265-44-2	86-01-1	85-32-5	146-91-8	85-61-0
R-HSA-2514856	Reactome	The phototransduction cascade	21	5	0.25	0.000899657	0.00424316	14265-44-2	86-01-1	85-32-5	85-61-0	146-91-8
None	INOH	Lysine degradation	36	6	0.2	0.0009733	0.00454975	85-61-0	77-92-9	542-32-5	58-68-4	328-42-7	14265-44-2
R-HSA-74217	Reactome	Purine salvage	31	6	0.2	0.0009733	0.00454975	14075-00-4	73-24-5	85-32-5	17210-42-3	14265-44-2	890-38-0
Butanoate metabolism	EHMN	Butanoate metabolism	36	6	0.2	0.0009733	0.00454975	85-61-0	541-50-4	58-68-4	600-18-0	14265-44-2	52844-23-2
R-HSA-70614	Reactome	Amino acid synthesis and interconversion (transamination)	46	7	0.171	0.000994061	0.00461946	496-92-4	86-01-1	85-61-0	58-68-4	328-42-7	14265-44-2	300-84-5
R-HSA-73857	Reactome	RNA Polymerase II Transcription	52	7	0.171	0.000994061	0.00461946	86-01-1	85-61-0	643-13-0	27025-41-8	14265-44-2	63-39-8	146-91-8
WP1907	Wikipathways	Semaphorin interactions	6	3	0.5	0.00114193	0.00475615	14265-44-2	86-01-1	146-91-8
WP2679	Wikipathways	MHC class II antigen presentation	6	3	0.5	0.00114193	0.00475615	14265-44-2	86-01-1	146-91-8
WP4430	Wikipathways	COPII-mediated vesicle transport	6	3	0.5	0.00114193	0.00475615	14265-44-2	86-01-1	146-91-8
WP4457	Wikipathways	GABA receptor activation	7	3	0.5	0.00114193	0.00475615	14265-44-2	86-01-1	146-91-8
WP1916	Wikipathways	Signaling by PDGF	8	3	0.5	0.00114193	0.00475615	14265-44-2	86-01-1	146-91-8
WP1918	Wikipathways	Signaling by ROBO receptors	8	3	0.5	0.00114193	0.00475615	14265-44-2	86-01-1	146-91-8
WP4120	Wikipathways	Signaling by MET	8	3	0.5	0.00114193	0.00475615	14265-44-2	86-01-1	146-91-8
WP4452	Wikipathways	Signaling by NTRK3 (TRKC)	8	3	0.5	0.00114193	0.00475615	14265-44-2	86-01-1	146-91-8
WP3335	Wikipathways	Signaling by FGFR1	8	3	0.5	0.00114193	0.00475615	14265-44-2	86-01-1	146-91-8
WP1813	Wikipathways	Eukaryotic Translation Termination	8	3	0.5	0.00114193	0.00475615	14265-44-2	86-01-1	146-91-8
R-HSA-9007101	Reactome	Rab regulation of trafficking	6	3	0.5	0.00114193	0.00475615	14265-44-2	86-01-1	146-91-8
R-HSA-416550	Reactome	Sema4D mediated inhibition of cell attachment and migration	6	3	0.5	0.00114193	0.00475615	14265-44-2	86-01-1	146-91-8
R-HSA-400685	Reactome	Sema4D in semaphorin signaling	6	3	0.5	0.00114193	0.00475615	14265-44-2	86-01-1	146-91-8
R-HSA-373755	Reactome	Semaphorin interactions	6	3	0.5	0.00114193	0.00475615	14265-44-2	86-01-1	146-91-8
R-HSA-991365	Reactome	Activation of GABAB receptors	6	3	0.5	0.00114193	0.00475615	14265-44-2	86-01-1	146-91-8
R-HSA-977444	Reactome	GABA B receptor activation	6	3	0.5	0.00114193	0.00475615	14265-44-2	86-01-1	146-91-8
R-HSA-5654736	Reactome	Signaling by FGFR1	8	3	0.5	0.00114193	0.00475615	14265-44-2	86-01-1	146-91-8
R-HSA-5654743	Reactome	Signaling by FGFR4	8	3	0.5	0.00114193	0.00475615	14265-44-2	86-01-1	146-91-8
R-HSA-983170	Reactome	Antigen Presentation: Folding, assembly and peptide loading of class I MHC	8	3	0.5	0.00114193	0.00475615	14265-44-2	86-01-1	146-91-8
R-HSA-6806834	Reactome	Signaling by MET	8	3	0.5	0.00114193	0.00475615	14265-44-2	86-01-1	146-91-8
R-HSA-376176	Reactome	Signaling by ROBO receptors	8	3	0.5	0.00114193	0.00475615	14265-44-2	86-01-1	146-91-8
R-HSA-72764	Reactome	Eukaryotic Translation Termination	10	3	0.5	0.00114193	0.00475615	14265-44-2	86-01-1	146-91-8
R-HSA-417957	Reactome	P2Y receptors	6	3	0.5	0.00114193	0.00475615	58-98-0	63-39-8	133-89-1
SMP00391	SMPDB	Insulin Signalling	6	3	0.5	0.00114193	0.00475615	14265-44-2	86-01-1	146-91-8
R-HSA-211000	Reactome	Gene Silencing by RNA	8	3	0.5	0.00114193	0.00475615	14265-44-2	86-01-1	146-91-8
R-HSA-199977	Reactome	ER to Golgi Anterograde Transport	10	3	0.5	0.00114193	0.00475615	14265-44-2	86-01-1	146-91-8
R-HSA-6811440	Reactome	Retrograde transport at the Trans-Golgi-Network	6	3	0.5	0.00114193	0.00475615	86-01-1	85-61-0	146-91-8
R-HSA-73864	Reactome	RNA Polymerase I Transcription	8	3	0.5	0.00114193	0.00475615	86-01-1	85-61-0	63-39-8
il2_pi3kpathway	PID	IL2 signaling events mediated by PI3K	6	3	0.5	0.00114193	0.00475615	86-01-1	146-91-8	133-89-1
rhodopsinpathway	BioCarta	visual signal transduction	6	3	0.5	0.00114193	0.00475615	86-01-1	85-32-5	146-91-8
PWY-7434	HumanCyc	terminal <i>O</i>-glycans residues modification	9	3	0.5	0.00114193	0.00475615	58-98-0	2956-16-3	146-91-8
PWY-6569	HumanCyc	chondroitin sulfate biosynthesis	8	3	0.5	0.00114193	0.00475615	2616-64-0	2956-16-3	58-98-0
PWY-6571	HumanCyc	dermatan sulfate biosynthesis	8	3	0.5	0.00114193	0.00475615	2616-64-0	2956-16-3	58-98-0
SMP00721	SMPDB	3-Phosphoglycerate dehydrogenase deficiency	55	8	0.148	0.00114818	0.00475615	85-61-0	820-11-1	58-68-4	600-18-0	14265-44-2	2149-82-8	106-60-5	473-81-4
SMP00223	SMPDB	Non Ketotic Hyperglycinemia	55	8	0.148	0.00114818	0.00475615	85-61-0	820-11-1	58-68-4	600-18-0	14265-44-2	2149-82-8	106-60-5	473-81-4
SMP00004	SMPDB	Glycine and Serine Metabolism	55	8	0.148	0.00114818	0.00475615	85-61-0	820-11-1	58-68-4	600-18-0	14265-44-2	2149-82-8	106-60-5	473-81-4
SMP00484	SMPDB	Dimethylglycine Dehydrogenase Deficiency	55	8	0.148	0.00114818	0.00475615	85-61-0	820-11-1	58-68-4	600-18-0	14265-44-2	2149-82-8	106-60-5	473-81-4
SMP00485	SMPDB	Hyperglycinemia, non-ketotic	55	8	0.148	0.00114818	0.00475615	85-61-0	820-11-1	58-68-4	600-18-0	14265-44-2	2149-82-8	106-60-5	473-81-4
SMP00242	SMPDB	Dimethylglycine Dehydrogenase Deficiency	55	8	0.148	0.00114818	0.00475615	85-61-0	820-11-1	58-68-4	600-18-0	14265-44-2	2149-82-8	106-60-5	473-81-4
SMP00244	SMPDB	Sarcosinemia	55	8	0.148	0.00114818	0.00475615	85-61-0	820-11-1	58-68-4	600-18-0	14265-44-2	2149-82-8	106-60-5	473-81-4
SMP00179	SMPDB	Dihydropyrimidine Dehydrogenase Deficiency (DHPD)	55	8	0.148	0.00114818	0.00475615	85-61-0	820-11-1	58-68-4	600-18-0	14265-44-2	2149-82-8	106-60-5	473-81-4
Porphyrin metabolism	EHMN	Porphyrin metabolism	48	7	0.167	0.0011539	0.00475615	71-52-3	85-61-0	58-68-4	58-98-0	14265-44-2	106-60-5	2616-64-0
SMP00217	SMPDB	Sialuria or French Type Sialuria	32	6	0.194	0.00116797	0.00475615	85-61-0	643-13-0	58-98-0	138-08-9	14265-44-2	63-39-8
SMP00216	SMPDB	Sialuria or French Type Sialuria	32	6	0.194	0.00116797	0.00475615	85-61-0	643-13-0	58-98-0	138-08-9	14265-44-2	63-39-8
SMP00045	SMPDB	Amino Sugar Metabolism	32	6	0.194	0.00116797	0.00475615	85-61-0	643-13-0	58-98-0	138-08-9	14265-44-2	63-39-8
SMP00534	SMPDB	G(M2)-Gangliosidosis: Variant B, Tay-sachs disease	32	6	0.194	0.00116797	0.00475615	85-61-0	643-13-0	58-98-0	138-08-9	14265-44-2	63-39-8
SMP00390	SMPDB	Tay-Sachs Disease	32	6	0.194	0.00116797	0.00475615	85-61-0	643-13-0	58-98-0	138-08-9	14265-44-2	63-39-8
SMP00240	SMPDB	Salla Disease/Infantile Sialic Acid Storage Disease	32	6	0.194	0.00116797	0.00475615	85-61-0	643-13-0	58-98-0	138-08-9	14265-44-2	63-39-8
WP3558	Wikipathways	Beta-catenin independent WNT signaling	16	4	0.308	0.00131373	0.00526824	14265-44-2	86-01-1	85-32-5	146-91-8
R-HSA-1852241	Reactome	Organelle biogenesis and maintenance	14	4	0.308	0.00131373	0.00526824	14265-44-2	86-01-1	85-61-0	146-91-8
R-HSA-1638074	Reactome	Keratan sulfate/keratin metabolism	18	4	0.308	0.00131373	0.00526824	58-98-0	2956-16-3	58-97-9	133-89-1
R-HSA-4086398	Reactome	Ca2+ pathway	16	4	0.308	0.00131373	0.00526824	14265-44-2	86-01-1	85-32-5	146-91-8
WP4061	Wikipathways	Import of palmitoyl-CoA into the mitochondrial matrix	13	4	0.308	0.00131373	0.00526824	14265-44-2	71-52-3	85-61-0	77-92-9
WP3961	Wikipathways	fig-met-1-last-solution	14	4	0.308	0.00131373	0.00526824	328-42-7	56-73-5	320-77-4	77-92-9
R-HSA-5173214	Reactome	O-glycosylation of TSR domain-containing proteins	2	2	1	0.00158614	0.00553223	58-98-0	133-89-1
PWY-6566	HumanCyc	chondroitin and dermatan biosynthesis	4	2	1	0.00158614	0.00553223	2616-64-0	58-98-0
path:hsa04144	KEGG	Endocytosis - Homo sapiens (human)	6	2	1	0.00158614	0.00553223	86-01-1	146-91-8
R-HSA-389977	Reactome	Post-chaperonin tubulin folding pathway	2	2	1	0.00158614	0.00553223	14265-44-2	86-01-1
R-HSA-193634	Reactome	Axonal growth inhibition (RHOA activation)	2	2	1	0.00158614	0.00553223	86-01-1	146-91-8
R-HSA-193697	Reactome	p75NTR regulates axonogenesis	2	2	1	0.00158614	0.00553223	86-01-1	146-91-8
R-HSA-180746	Reactome	Nuclear import of Rev protein	2	2	1	0.00158614	0.00553223	86-01-1	146-91-8
R-HSA-202040	Reactome	G-protein activation	2	2	1	0.00158614	0.00553223	86-01-1	146-91-8
R-HSA-5620912	Reactome	Anchoring of the basal body to the plasma membrane	2	2	1	0.00158614	0.00553223	86-01-1	146-91-8
R-HSA-5624138	Reactome	Trafficking of myristoylated proteins to the cilium	2	2	1	0.00158614	0.00553223	86-01-1	146-91-8
R-HSA-112412	Reactome	SOS-mediated signalling	2	2	1	0.00158614	0.00553223	86-01-1	146-91-8
R-HSA-428540	Reactome	Activation of RAC1	2	2	1	0.00158614	0.00553223	86-01-1	146-91-8
R-HSA-179812	Reactome	GRB2 events in EGFR signaling	2	2	1	0.00158614	0.00553223	86-01-1	146-91-8
R-HSA-8875555	Reactome	MET activates RAP1 and RAC1	2	2	1	0.00158614	0.00553223	86-01-1	146-91-8
R-HSA-1963640	Reactome	GRB2 events in ERBB2 signaling	2	2	1	0.00158614	0.00553223	86-01-1	146-91-8
R-HSA-5658442	Reactome	Regulation of RAS by GAPs	2	2	1	0.00158614	0.00553223	86-01-1	146-91-8
R-HSA-72731	Reactome	Recycling of eIF2:GDP	2	2	1	0.00158614	0.00553223	86-01-1	146-91-8
trkrpathway	PID	Neurotrophic factor-mediated Trk receptor signaling	2	2	1	0.00158614	0.00553223	86-01-1	146-91-8
aurora_b_pathway	PID	Aurora B signaling	2	2	1	0.00158614	0.00553223	86-01-1	146-91-8
erbb1_internalization_pathway	PID	Internalization of ErbB1	2	2	1	0.00158614	0.00553223	86-01-1	146-91-8
toll_endogenous_pathway	PID	Endogenous TLR signaling	2	2	1	0.00158614	0.00553223	86-01-1	146-91-8
p75ntrpathway	PID	p75(NTR)-mediated signaling	2	2	1	0.00158614	0.00553223	86-01-1	146-91-8
ephbfwdpathway	PID	EPHB forward signaling	2	2	1	0.00158614	0.00553223	86-01-1	146-91-8
igf1_pathway	PID	IGF1 pathway	2	2	1	0.00158614	0.00553223	86-01-1	146-91-8
ret_pathway	PID	Signaling events regulated by Ret tyrosine kinase	2	2	1	0.00158614	0.00553223	86-01-1	146-91-8
foxopathway	PID	FoxO family signaling	2	2	1	0.00158614	0.00553223	86-01-1	146-91-8
ephrinbrevpathway	PID	Ephrin B reverse signaling	2	2	1	0.00158614	0.00553223	86-01-1	146-91-8
syndecan_4_pathway	PID	Syndecan-4-mediated signaling events	2	2	1	0.00158614	0.00553223	86-01-1	146-91-8
il6_7pathway	PID	IL6-mediated signaling events	2	2	1	0.00158614	0.00553223	86-01-1	146-91-8
plexind1_pathway	PID	Plexin-D1 Signaling	2	2	1	0.00158614	0.00553223	86-01-1	146-91-8
avb3_integrin_pathway	PID	Integrins in angiogenesis	2	2	1	0.00158614	0.00553223	86-01-1	146-91-8
epha_fwdpathway	PID	EPHA forward signaling	2	2	1	0.00158614	0.00553223	86-01-1	146-91-8
erk5pathway	BioCarta	role of erk5 in neuronal survival pathway	2	2	1	0.00158614	0.00553223	86-01-1	146-91-8
ngfpathway	BioCarta	nerve growth factor pathway (ngf)	2	2	1	0.00158614	0.00553223	86-01-1	146-91-8
npcpathway	BioCarta	mechanism of protein import into the nucleus	2	2	1	0.00158614	0.00553223	86-01-1	146-91-8
tffpathway	BioCarta	trefoil factors initiate mucosal healing	2	2	1	0.00158614	0.00553223	86-01-1	146-91-8
ranmspathway	BioCarta	role of ran in mitotic spindle regulation	2	2	1	0.00158614	0.00553223	86-01-1	146-91-8
arappathway	BioCarta	adp-ribosylation factor	2	2	1	0.00158614	0.00553223	86-01-1	146-91-8
melanocytepathway	BioCarta	melanocyte development and pigmentation pathway	2	2	1	0.00158614	0.00553223	86-01-1	146-91-8
il2rbpathway	BioCarta	il-2 receptor beta chain in t cell activation	2	2	1	0.00158614	0.00553223	86-01-1	146-91-8
salmonellapathway	BioCarta	how does salmonella hijack a cell	2	2	1	0.00158614	0.00553223	86-01-1	146-91-8
ranpathway	BioCarta	cycling of ran in nucleocytoplasmic transport	2	2	1	0.00158614	0.00553223	86-01-1	146-91-8
agrpathway	BioCarta	agrin in postsynaptic differentiation	2	2	1	0.00158614	0.00553223	86-01-1	146-91-8
smrtepathway	BioCarta	map kinase inactivation of smrt corepressor	2	2	1	0.00158614	0.00553223	86-01-1	146-91-8
etspathway	BioCarta	mets affect on macrophage differentiation	2	2	1	0.00158614	0.00553223	86-01-1	146-91-8
longevitypathway	BioCarta	the igf-1 receptor and longevity	2	2	1	0.00158614	0.00553223	86-01-1	146-91-8
her2pathway	BioCarta	role of erbb2 in signal transduction and oncology	2	2	1	0.00158614	0.00553223	86-01-1	146-91-8
None	INOH	EGF	2	2	1	0.00158614	0.00553223	86-01-1	146-91-8
None	INOH	GPCR signaling-G alpha i	2	2	1	0.00158614	0.00553223	86-01-1	146-91-8
None	INOH	GPCR signaling-pertussis toxin	2	2	1	0.00158614	0.00553223	86-01-1	146-91-8
None	INOH	HGF	2	2	1	0.00158614	0.00553223	86-01-1	146-91-8
None	INOH	Integrin	2	2	1	0.00158614	0.00553223	86-01-1	146-91-8
None	INOH	JAK STAT pathway and regulation	2	2	1	0.00158614	0.00553223	86-01-1	146-91-8
WP585	Wikipathways	Interferon type I signaling pathways	2	2	1	0.00158614	0.00553223	86-01-1	146-91-8
R-HSA-2179392	Reactome	EGFR Transactivation by Gastrin	3	2	1	0.00158614	0.00553223	86-01-1	146-91-8
R-HSA-1169092	Reactome	Activation of RAS in B cells	3	2	1	0.00158614	0.00553223	86-01-1	146-91-8
path:hsa03013	KEGG	RNA transport - Homo sapiens (human)	3	2	1	0.00158614	0.00553223	86-01-1	146-91-8
None	INOH	IGF signaling	4	2	1	0.00158614	0.00553223	86-01-1	146-91-8
WP4315	Wikipathways	Malate-aspartate shuttle	2	2	1	0.00158614	0.00553223	328-42-7	97-67-6
PWY-841	HumanCyc	purine nucleotides <i>de novo</i> biosynthesis	37	6	0.182	0.00164553	0.00571414	86-01-1	146-91-8	58-68-4	85-32-5	19046-78-7	14265-44-2
R-HSA-73817	Reactome	Purine ribonucleoside monophosphate biosynthesis	37	6	0.182	0.00164553	0.00571414	86-01-1	146-91-8	58-68-4	85-32-5	19046-78-7	14265-44-2
R-HSA-70268	Reactome	Pyruvate metabolism	25	5	0.217	0.00177314	0.00605779	85-61-0	14265-44-2	58-68-4	97-67-6	79-33-4
Vitamin A (retinol) metabolism	EHMN	Vitamin A (retinol) metabolism	28	5	0.217	0.00177314	0.00605779	58-68-4	14265-44-2	58-98-0	2616-64-0	85-61-0
PWY-7221	HumanCyc	guanosine ribonucleotides <i>de novo</i> biosynthesis	15	4	0.286	0.00178283	0.00605779	58-68-4	86-01-1	85-32-5	146-91-8
R-HSA-70350	Reactome	Fructose catabolism	16	4	0.286	0.00178283	0.00605779	57-04-5	58-68-4	15978-08-2	473-81-4
SMP00442	SMPDB	Etoposide Action Pathway	14	4	0.286	0.00178283	0.00605779	58-68-4	14265-44-2	58-98-0	2616-64-0
SMP00601	SMPDB	Etoposide Metabolism Pathway	14	4	0.286	0.00178283	0.00605779	58-68-4	14265-44-2	58-98-0	2616-64-0
R-HSA-200425	Reactome	Import of palmitoyl-CoA into the mitochondrial matrix	14	4	0.286	0.00178283	0.00605779	14265-44-2	71-52-3	85-61-0	77-92-9
R-HSA-73929	Reactome	Base-Excision Repair, AP Site Formation	14	4	0.286	0.00178283	0.00605779	73-24-5	66-22-8	5142-23-4	5122-36-1
WP3399	Wikipathways	Base-Excision Repair, AP Site Formation	14	4	0.286	0.00178283	0.00605779	73-24-5	66-22-8	5142-23-4	5122-36-1
R-HSA-3858494	Reactome	Beta-catenin independent WNT signaling	17	4	0.286	0.00178283	0.00605779	14265-44-2	86-01-1	85-32-5	146-91-8
SMP00192	SMPDB	Hypoacetylaspartia	34	6	0.176	0.0019338	0.00605834	86-01-1	146-91-8	926-61-4	19046-78-7	328-42-7	14265-44-2
SMP00067	SMPDB	Aspartate Metabolism	34	6	0.176	0.0019338	0.00605834	86-01-1	146-91-8	926-61-4	19046-78-7	328-42-7	14265-44-2
SMP00175	SMPDB	Canavan Disease	34	6	0.176	0.0019338	0.00605834	86-01-1	146-91-8	926-61-4	19046-78-7	328-42-7	14265-44-2
MALATE-ASPARTATE-SHUTTLE-PWY	HumanCyc	malate-aspartate shuttle	8	3	0.429	0.0019402	0.00605834	328-42-7	58-68-4	97-67-6
WP3379	Wikipathways	RHO GTPases Activate Formins	7	3	0.429	0.0019402	0.00605834	14265-44-2	86-01-1	146-91-8
WP4437	Wikipathways	Signaling by PTK6	7	3	0.429	0.0019402	0.00605834	14265-44-2	86-01-1	146-91-8
WP2748	Wikipathways	Energy dependent regulation of mTOR by LKB1-AMPK	7	3	0.429	0.0019402	0.00605834	14265-44-2	86-01-1	146-91-8
WP3552	Wikipathways	tRNA processing in the nucleus	7	3	0.429	0.0019402	0.00605834	14265-44-2	86-01-1	146-91-8
WP2777	Wikipathways	Translocation of SLC2A4 (GLUT4) to the plasma membrane	7	3	0.429	0.0019402	0.00605834	14265-44-2	86-01-1	146-91-8
WP3334	Wikipathways	Signaling by FGFR4	9	3	0.429	0.0019402	0.00605834	14265-44-2	86-01-1	146-91-8
WP3309	Wikipathways	EPH-Ephrin signaling	9	3	0.429	0.0019402	0.00605834	14265-44-2	86-01-1	146-91-8
WP1799	Wikipathways	Costimulation by the CD28 family	9	3	0.429	0.0019402	0.00605834	14265-44-2	86-01-1	146-91-8
WP1843	Wikipathways	L1CAM interactions	9	3	0.429	0.0019402	0.00605834	14265-44-2	86-01-1	146-91-8
WP3348	Wikipathways	Macroautophagy	11	3	0.429	0.0019402	0.00605834	14265-44-2	86-01-1	146-91-8
R-HSA-5663220	Reactome	RHO GTPases Activate Formins	7	3	0.429	0.0019402	0.00605834	14265-44-2	86-01-1	146-91-8
R-HSA-380972	Reactome	Energy dependent regulation of mTOR by LKB1-AMPK	7	3	0.429	0.0019402	0.00605834	14265-44-2	86-01-1	146-91-8
R-HSA-1445148	Reactome	Translocation of GLUT4 to the plasma membrane	7	3	0.429	0.0019402	0.00605834	14265-44-2	86-01-1	146-91-8
R-HSA-8848021	Reactome	Signaling by PTK6	7	3	0.429	0.0019402	0.00605834	14265-44-2	86-01-1	146-91-8
R-HSA-9006927	Reactome	Signaling by Non-Receptor Tyrosine Kinases	7	3	0.429	0.0019402	0.00605834	14265-44-2	86-01-1	146-91-8
R-HSA-170660	Reactome	Adenylate cyclase activating pathway	7	3	0.429	0.0019402	0.00605834	14265-44-2	86-01-1	146-91-8
pdgfrbpathway	PID	PDGFR-beta signaling pathway	7	3	0.429	0.0019402	0.00605834	14265-44-2	86-01-1	146-91-8
R-HSA-977443	Reactome	GABA receptor activation	7	3	0.429	0.0019402	0.00605834	14265-44-2	86-01-1	146-91-8
R-HSA-388841	Reactome	Costimulation by the CD28 family	9	3	0.429	0.0019402	0.00605834	14265-44-2	86-01-1	146-91-8
R-HSA-177929	Reactome	Signaling by EGFR	9	3	0.429	0.0019402	0.00605834	14265-44-2	86-01-1	146-91-8
R-HSA-373760	Reactome	L1CAM interactions	9	3	0.429	0.0019402	0.00605834	14265-44-2	86-01-1	146-91-8
R-HSA-8955332	Reactome	Carboxyterminal post-translational modifications of tubulin	9	3	0.429	0.0019402	0.00605834	14265-44-2	86-01-1	146-91-8
R-HSA-5654738	Reactome	Signaling by FGFR2	9	3	0.429	0.0019402	0.00605834	14265-44-2	86-01-1	146-91-8
R-HSA-6784531	Reactome	tRNA processing in the nucleus	10	3	0.429	0.0019402	0.00605834	14265-44-2	86-01-1	146-91-8
R-HSA-76042	Reactome	RNA Polymerase II Transcription Initiation And Promoter Clearance	7	3	0.429	0.0019402	0.00605834	14265-44-2	86-01-1	63-39-8
R-HSA-167172	Reactome	Transcription of the HIV genome	7	3	0.429	0.0019402	0.00605834	14265-44-2	86-01-1	63-39-8
P121-PWY	HumanCyc	adenine and adenosine salvage I	7	3	0.429	0.0019402	0.00605834	73-24-5	14265-44-2	14075-00-4
PWY-6620	HumanCyc	guanine and guanosine salvage	7	3	0.429	0.0019402	0.00605834	14265-44-2	85-32-5	14075-00-4
WP4074	Wikipathways	RNA Polymerase I Transcription	7	3	0.429	0.0019402	0.00605834	86-01-1	85-61-0	63-39-8
R-HSA-418038	Reactome	Nucleotide-like (purinergic) receptors	7	3	0.429	0.0019402	0.00605834	58-98-0	63-39-8	133-89-1
R-HSA-6811436	Reactome	COPI-independent Golgi-to-ER retrograde traffic	8	3	0.429	0.0019402	0.00605834	86-01-1	85-61-0	146-91-8
SMP00338	SMPDB	Intracellular Signalling Through LHCGR Receptor and Luteinizing Hormone/Choriogonadotropin	7	3	0.429	0.0019402	0.00605834	14265-44-2	86-01-1	146-91-8
SMP00333	SMPDB	Intracellular Signalling Through FSH Receptor and Follicle Stimulating Hormone	7	3	0.429	0.0019402	0.00605834	14265-44-2	86-01-1	146-91-8
Glycosphingolipid biosynthesis - lactoseries	EHMN	Glycosphingolipid biosynthesis - lactoseries	19	3	0.429	0.0019402	0.00605834	58-98-0	2956-16-3	146-91-8
O-Glycan biosynthesis	EHMN	O-Glycan biosynthesis	17	3	0.429	0.0019402	0.00605834	58-98-0	2956-16-3	58-97-9
WP2659	Wikipathways	Deadenylation-dependent mRNA decay	9	3	0.429	0.0019402	0.00605834	14265-44-2	85-32-5	58-97-9
PWY66-422	HumanCyc	D-galactose degradation V (Leloir pathway)	11	3	0.429	0.0019402	0.00605834	59-56-3	2956-16-3	2255-14-3
None	INOH	Propanoate metabolism	26	5	0.208	0.00216905	0.00675956	99043-16-0	14265-44-2	600-18-0	58-68-4	85-61-0
R-HSA-1483166	Reactome	Synthesis of PA	26	4	0.267	0.00235668	0.0072584	57-04-5	14265-44-2	58-68-4	85-61-0
WP3354	Wikipathways	C-type lectin receptors (CLRs)	23	4	0.267	0.00235668	0.0072584	14265-44-2	86-01-1	85-61-0	146-91-8
WP4206	Wikipathways	Hereditary leiomyomatosis and renal cell carcinoma pathway	21	4	0.267	0.00235668	0.0072584	328-42-7	320-77-4	97-67-6	77-92-9
WP2670	Wikipathways	Iron uptake and transport	20	4	0.267	0.00235668	0.0072584	490-79-9	6061-97-8	14265-44-2	77-92-9
SMP00652	SMPDB	Mycophenolic Acid Metabolism Pathway	16	4	0.267	0.00235668	0.0072584	58-68-4	2616-64-0	58-98-0	14265-44-2
path:hsa04070	KEGG	Phosphatidylinositol signaling system - Homo sapiens (human)	29	4	0.267	0.00235668	0.0072584	15421-51-9	74465-19-3	103597-56-4	2831-74-5
SMP00139	SMPDB	3-Methylglutaconic Aciduria Type I	58	7	0.146	0.00258094	0.00769412	85-61-0	99043-16-0	541-50-4	58-68-4	71-52-3	3884-47-7	14265-44-2
SMP00032	SMPDB	Valine, Leucine and Isoleucine Degradation	58	7	0.146	0.00258094	0.00769412	85-61-0	99043-16-0	541-50-4	58-68-4	71-52-3	3884-47-7	14265-44-2
SMP00137	SMPDB	2-Methyl-3-Hydroxybutryl CoA Dehydrogenase Deficiency	58	7	0.146	0.00258094	0.00769412	85-61-0	99043-16-0	541-50-4	58-68-4	71-52-3	3884-47-7	14265-44-2
SMP00238	SMPDB	Isovaleric Aciduria	58	7	0.146	0.00258094	0.00769412	85-61-0	99043-16-0	541-50-4	58-68-4	71-52-3	3884-47-7	14265-44-2
SMP00237	SMPDB	3-Methylcrotonyl Coa Carboxylase Deficiency Type I	58	7	0.146	0.00258094	0.00769412	85-61-0	99043-16-0	541-50-4	58-68-4	71-52-3	3884-47-7	14265-44-2
SMP00236	SMPDB	Propionic Acidemia	58	7	0.146	0.00258094	0.00769412	85-61-0	99043-16-0	541-50-4	58-68-4	71-52-3	3884-47-7	14265-44-2
SMP00199	SMPDB	Maple Syrup Urine Disease	58	7	0.146	0.00258094	0.00769412	85-61-0	99043-16-0	541-50-4	58-68-4	71-52-3	3884-47-7	14265-44-2
SMP00138	SMPDB	3-Hydroxy-3-Methylglutaryl-CoA Lyase Deficiency	58	7	0.146	0.00258094	0.00769412	85-61-0	99043-16-0	541-50-4	58-68-4	71-52-3	3884-47-7	14265-44-2
SMP00523	SMPDB	Isobutyryl-coa dehydrogenase deficiency	58	7	0.146	0.00258094	0.00769412	85-61-0	99043-16-0	541-50-4	58-68-4	71-52-3	3884-47-7	14265-44-2
SMP00522	SMPDB	3-hydroxyisobutyric aciduria	58	7	0.146	0.00258094	0.00769412	85-61-0	99043-16-0	541-50-4	58-68-4	71-52-3	3884-47-7	14265-44-2
SMP00521	SMPDB	3-hydroxyisobutyric acid dehydrogenase deficiency	58	7	0.146	0.00258094	0.00769412	85-61-0	99043-16-0	541-50-4	58-68-4	71-52-3	3884-47-7	14265-44-2
SMP00524	SMPDB	Isovaleric acidemia	58	7	0.146	0.00258094	0.00769412	85-61-0	99043-16-0	541-50-4	58-68-4	71-52-3	3884-47-7	14265-44-2
SMP00384	SMPDB	Methylmalonate Semialdehyde Dehydrogenase Deficiency	58	7	0.146	0.00258094	0.00769412	85-61-0	99043-16-0	541-50-4	58-68-4	71-52-3	3884-47-7	14265-44-2
SMP00200	SMPDB	Methylmalonic Aciduria	58	7	0.146	0.00258094	0.00769412	85-61-0	99043-16-0	541-50-4	58-68-4	71-52-3	3884-47-7	14265-44-2
SMP00141	SMPDB	3-Methylglutaconic Aciduria Type IV	58	7	0.146	0.00258094	0.00769412	85-61-0	99043-16-0	541-50-4	58-68-4	71-52-3	3884-47-7	14265-44-2
SMP00140	SMPDB	3-Methylglutaconic Aciduria Type III	58	7	0.146	0.00258094	0.00769412	85-61-0	99043-16-0	541-50-4	58-68-4	71-52-3	3884-47-7	14265-44-2
SMP00173	SMPDB	Beta-Ketothiolase Deficiency	58	7	0.146	0.00258094	0.00769412	85-61-0	99043-16-0	541-50-4	58-68-4	71-52-3	3884-47-7	14265-44-2
SMP00502	SMPDB	Malonyl-coa decarboxylase deficiency	38	6	0.167	0.00262338	0.00776207	85-61-0	99043-16-0	926-61-4	58-68-4	71-52-3	14265-44-2
SMP00198	SMPDB	Malonic Aciduria	38	6	0.167	0.00262338	0.00776207	85-61-0	99043-16-0	926-61-4	58-68-4	71-52-3	14265-44-2
SMP00016	SMPDB	Propanoate Metabolism	38	6	0.167	0.00262338	0.00776207	85-61-0	99043-16-0	926-61-4	58-68-4	71-52-3	14265-44-2
SMP00201	SMPDB	Methylmalonic Aciduria Due to Cobalamin-Related Disorders	38	6	0.167	0.00262338	0.00776207	85-61-0	99043-16-0	926-61-4	58-68-4	71-52-3	14265-44-2
R-HSA-74160	Reactome	Gene expression (Transcription)	66	7	0.143	0.00291301	0.0085184	86-01-1	85-61-0	643-13-0	27025-41-8	14265-44-2	63-39-8	146-91-8
PWY66-428	HumanCyc	threonine degradation	8	3	0.375	0.00301411	0.0085184	58-68-4	600-18-0	85-61-0
PWY-5966-1	HumanCyc	fatty acid biosynthesis initiation	9	3	0.375	0.00301411	0.0085184	14265-44-2	71-52-3	85-61-0
WP4431	Wikipathways	Integrin alphaIIb beta3 signaling	11	3	0.375	0.00301411	0.0085184	14265-44-2	86-01-1	146-91-8
WP2780	Wikipathways	Signaling by ERBB2	12	3	0.375	0.00301411	0.0085184	14265-44-2	86-01-1	146-91-8
R-HSA-3928662	Reactome	EPHB-mediated forward signaling	9	3	0.375	0.00301411	0.0085184	14265-44-2	86-01-1	146-91-8
R-HSA-2682334	Reactome	EPH-Ephrin signaling	9	3	0.375	0.00301411	0.0085184	14265-44-2	86-01-1	146-91-8
R-HSA-165159	Reactome	mTOR signalling	9	3	0.375	0.00301411	0.0085184	14265-44-2	86-01-1	146-91-8
R-HSA-1227986	Reactome	Signaling by ERBB2	12	3	0.375	0.00301411	0.0085184	14265-44-2	86-01-1	146-91-8
Glycosphingolipid biosynthesis - neolactoseries	EHMN	Glycosphingolipid biosynthesis - neolactoseries	48	3	0.375	0.00301411	0.0085184	2956-16-3	58-98-0	146-91-8
SMP00309	SMPDB	Excitatory Neural Signalling Through 5-HTR 4 and Serotonin	8	3	0.375	0.00301411	0.0085184	14265-44-2	86-01-1	146-91-8
SMP00311	SMPDB	Excitatory Neural Signalling Through 5-HTR 7 and Serotonin	8	3	0.375	0.00301411	0.0085184	14265-44-2	86-01-1	146-91-8
SMP00312	SMPDB	Excitatory Neural Signalling Through 5-HTR 6 and Serotonin	8	3	0.375	0.00301411	0.0085184	14265-44-2	86-01-1	146-91-8
SMP00335	SMPDB	Intracellular Signalling Through Histamine H2 Receptor and Histamine	8	3	0.375	0.00301411	0.0085184	14265-44-2	86-01-1	146-91-8
R-HSA-68952	Reactome	DNA replication initiation	8	3	0.375	0.00301411	0.0085184	86-01-1	365-08-2	63-39-8
R-HSA-174430	Reactome	Telomere C-strand synthesis initiation	9	3	0.375	0.00301411	0.0085184	86-01-1	365-08-2	63-39-8
WP1906	Wikipathways	RNA Polymerase II Transcription	8	3	0.375	0.00301411	0.0085184	14265-44-2	86-01-1	63-39-8
R-HSA-174414	Reactome	Processive synthesis on the C-strand of the telomere	9	3	0.375	0.00301411	0.0085184	365-08-2	85-32-5	58-97-9
PWY-7193	HumanCyc	pyrimidine ribonucleosides salvage I	9	3	0.375	0.00301411	0.0085184	58-96-8	58-97-9	65-46-3
PWY-6370	HumanCyc	ascorbate recycling (cytosolic)	10	3	0.375	0.00301411	0.0085184	27025-41-8	58-68-4	490-83-5
R-HSA-429958	Reactome	mRNA decay by 3, to 5, exoribonuclease	10	3	0.375	0.00301411	0.0085184	14265-44-2	85-32-5	58-97-9
R-HSA-429914	Reactome	Deadenylation-dependent mRNA decay	11	3	0.375	0.00301411	0.0085184	14265-44-2	85-32-5	58-97-9
R-HSA-2485179	Reactome	Activation of the phototransduction cascade	8	3	0.375	0.00301411	0.0085184	86-01-1	85-32-5	146-91-8
PWY-7197	HumanCyc	pyrimidine deoxyribonucleotide phosphorylation	8	3	0.375	0.00301411	0.0085184	491-97-4	1032-65-1	365-08-2
Squalene and cholesterol biosynthesis	EHMN	Squalene and cholesterol biosynthesis	42	6	0.162	0.00303049	0.0085184	358-72-5	85-61-0	150-97-0	58-68-4	14265-44-2	358-71-4
PWY66-5	HumanCyc	superpathway of cholesterol biosynthesis	62	6	0.162	0.00303049	0.0085184	358-72-5	85-61-0	150-97-0	58-68-4	14265-44-2	358-71-4
PWY-7228	HumanCyc	guanosine nucleotides <i>de novo</i> biosynthesis	17	4	0.25	0.00304614	0.0085184	58-68-4	86-01-1	85-32-5	146-91-8
SMP00640	SMPDB	Acetaminophen Metabolism Pathway	16	4	0.25	0.00304614	0.0085184	14265-44-2	58-68-4	58-98-0	2616-64-0
PWY-7210	HumanCyc	pyrimidine deoxyribonucleotides biosynthesis from CTP	17	4	0.25	0.00304614	0.0085184	491-97-4	1032-65-1	14265-44-2	365-08-2
WP1902	Wikipathways	Respiratory electron transport, ATP synthesis by chemiosmotic coupling, and heat production by uncoupling proteins.	22	4	0.25	0.00304614	0.0085184	14265-44-2	58-68-4	86-01-1	146-91-8
path:hsa04964	KEGG	Proximal tubule bicarbonate reclamation - Homo sapiens (human)	17	4	0.25	0.00304614	0.0085184	328-42-7	71-52-3	97-67-6	138-08-9
R-HSA-191273	Reactome	Cholesterol biosynthesis	46	6	0.158	0.00348311	0.00968894	358-72-5	85-61-0	150-97-0	58-68-4	14265-44-2	358-71-4
WP1795	Wikipathways	Cholesterol biosynthesis	47	6	0.158	0.00348311	0.00968894	358-72-5	85-61-0	150-97-0	58-68-4	358-71-4	14265-44-2
WP4224	Wikipathways	Purine metabolism	42	6	0.158	0.00348311	0.00968894	3615-55-2	146-91-8	4151-19-3	360-97-4	73-24-5	85-32-5	890-38-0
R-HSA-72306	Reactome	tRNA processing	51	5	0.185	0.00374239	0.0103737	358-72-5	14265-44-2	58-68-4	86-01-1	146-91-8
path:hsa00500	KEGG	Starch and sucrose metabolism - Homo sapiens (human)	37	5	0.185	0.00374239	0.0103737	643-13-0	10139-18-1	59-56-3	56-73-5	133-89-1
R-HSA-163200	Reactome	Respiratory electron transport, ATP synthesis by chemiosmotic coupling, and heat production by uncoupling proteins.	23	4	0.235	0.00386172	0.0106484	14265-44-2	86-01-1	58-68-4	146-91-8
R-HSA-2514859	Reactome	Inactivation, recovery and regulation of the phototransduction cascade	18	4	0.235	0.00386172	0.0106484	14265-44-2	86-01-1	85-61-0	146-91-8
R-HSA-199991	Reactome	Membrane Trafficking	30	4	0.235	0.00386172	0.0106484	14265-44-2	86-01-1	146-91-8	85-61-0
R-HSA-5663205	Reactome	Infectious disease	55	6	0.154	0.00398425	0.010948	86-01-1	85-61-0	58-68-4	14265-44-2	63-39-8	146-91-8
R-HSA-212436	Reactome	Generic Transcription Pathway	49	6	0.154	0.00398425	0.010948	86-01-1	85-61-0	643-13-0	27025-41-8	14265-44-2	146-91-8
WP1873	Wikipathways	Signaling by NTRK1 (TRKA)	11	3	0.333	0.00439	0.011584	14265-44-2	86-01-1	146-91-8
R-HSA-354192	Reactome	Integrin alphaIIb beta3 signaling	12	3	0.333	0.00439	0.011584	14265-44-2	86-01-1	146-91-8
R-HSA-9006921	Reactome	Integrin signaling	12	3	0.333	0.00439	0.011584	14265-44-2	86-01-1	146-91-8
R-HSA-2029482	Reactome	Regulation of actin dynamics for phagocytic cup formation	12	3	0.333	0.00439	0.011584	14265-44-2	86-01-1	146-91-8
R-HSA-186797	Reactome	Signaling by PDGF	13	3	0.333	0.00439	0.011584	14265-44-2	86-01-1	146-91-8
SMP00433	SMPDB	Irinotecan Action Pathway	12	3	0.333	0.00439	0.011584	14265-44-2	58-98-0	2616-64-0
SMP00600	SMPDB	Irinotecan Metabolism Pathway	12	3	0.333	0.00439	0.011584	14265-44-2	58-98-0	2616-64-0
R-HSA-162710	Reactome	Synthesis of glycosylphosphatidylinositol (GPI)	18	3	0.333	0.00439	0.011584	908211-94-9	58-98-0	85-61-0
WP2725	Wikipathways	Collagen biosynthesis and modifying enzymes	9	3	0.333	0.00439	0.011584	2956-16-3	58-98-0	133-89-1
SMP00354	SMPDB	Intracellular Signalling Through Prostacyclin Receptor and Prostacyclin	9	3	0.333	0.00439	0.011584	14265-44-2	86-01-1	146-91-8
R-HSA-187037	Reactome	Signaling by NTRK1 (TRKA)	11	3	0.333	0.00439	0.011584	14265-44-2	86-01-1	146-91-8
SMP00320	SMPDB	Intracellular Signalling Through Adenosine Receptor A2a and Adenosine	9	3	0.333	0.00439	0.011584	14265-44-2	86-01-1	146-91-8
SMP00321	SMPDB	Intracellular Signalling Through Adenosine Receptor A2b and Adenosine	9	3	0.333	0.00439	0.011584	14265-44-2	86-01-1	146-91-8
R-HSA-1650814	Reactome	Collagen biosynthesis and modifying enzymes	9	3	0.333	0.00439	0.011584	2956-16-3	58-98-0	133-89-1
PWY66-368	HumanCyc	ketolysis	10	3	0.333	0.00439	0.011584	541-50-4	58-68-4	85-61-0
R-HSA-77108	Reactome	Utilization of Ketone Bodies	10	3	0.333	0.00439	0.011584	541-50-4	58-68-4	85-61-0
SMP00651	SMPDB	Artemether Metabolism Pathway	9	3	0.333	0.00439	0.011584	2616-64-0	58-98-0	58-68-4
PWY-6564	HumanCyc	heparan sulfate biosynthesis	10	3	0.333	0.00439	0.011584	2616-64-0	2956-16-3	58-98-0
WP1929	Wikipathways	Thrombin signalling through proteinase activated receptors (PARs)	3	2	0.667	0.0046336	0.011584	86-01-1	146-91-8
None	INOH	NGF	5	2	0.667	0.0046336	0.011584	86-01-1	146-91-8
R-HSA-392170	Reactome	ADP signalling through P2Y purinoceptor 12	3	2	0.667	0.0046336	0.011584	86-01-1	146-91-8
ilk_pathway	PID	Integrin-linked kinase signaling	3	2	0.667	0.0046336	0.011584	86-01-1	146-91-8
R-HSA-456926	Reactome	Thrombin signalling through proteinase activated receptors (PARs)	3	2	0.667	0.0046336	0.011584	86-01-1	146-91-8
ecadherin_stabilization_pathway	PID	Stabilization and expansion of the E-cadherin adherens junction	3	2	0.667	0.0046336	0.011584	86-01-1	146-91-8
rac1_pathway	PID	RAC1 signaling pathway	3	2	0.667	0.0046336	0.011584	86-01-1	146-91-8
wnt_noncanonical_pathway	PID	Noncanonical Wnt signaling pathway	3	2	0.667	0.0046336	0.011584	86-01-1	146-91-8
cxcr3pathway	PID	CXCR3-mediated signaling events	3	2	0.667	0.0046336	0.011584	86-01-1	146-91-8
et_egfrpathway	PID	EGFR-dependent Endothelin signaling events	3	2	0.667	0.0046336	0.011584	86-01-1	146-91-8
ajdiss_2pathway	PID	Posttranslational regulation of adherens junction stability and dissassembly	3	2	0.667	0.0046336	0.011584	86-01-1	146-91-8
ecadherin_nascentaj_pathway	PID	E-cadherin signaling in the nascent adherens junction	3	2	0.667	0.0046336	0.011584	86-01-1	146-91-8
biopeptidespathway	BioCarta	bioactive peptide induced signaling pathway	3	2	0.667	0.0046336	0.011584	86-01-1	146-91-8
cardiacegfpathway	BioCarta	role of egf receptor transactivation by gpcrs in cardiac hypertrophy	3	2	0.667	0.0046336	0.011584	86-01-1	146-91-8
at1rpathway	BioCarta	angiotensin ii mediated activation of jnk pathway via pyk2 dependent signaling	3	2	0.667	0.0046336	0.011584	86-01-1	146-91-8
tpopathway	BioCarta	tpo signaling pathway	3	2	0.667	0.0046336	0.011584	86-01-1	146-91-8
pdgfpathway	BioCarta	pdgf signaling pathway	3	2	0.667	0.0046336	0.011584	86-01-1	146-91-8
mcalpainpathway	BioCarta	mcalpain and friends in cell motility	3	2	0.667	0.0046336	0.011584	86-01-1	146-91-8
par1pathway	BioCarta	thrombin signaling and protease-activated receptors	3	2	0.667	0.0046336	0.011584	86-01-1	146-91-8
bcrpathway	BioCarta	bcr signaling pathway	3	2	0.667	0.0046336	0.011584	86-01-1	146-91-8
hedgehog_glipathway	PID	Hedgehog signaling events mediated by Gli proteins	3	2	0.667	0.0046336	0.011584	86-01-1	146-91-8
akap13pathway	BioCarta	rho-selective guanine exchange factor akap13 mediates stress fiber formation	3	2	0.667	0.0046336	0.011584	86-01-1	146-91-8
s1p_s1p5_pathway	PID	S1P5 pathway	3	2	0.667	0.0046336	0.011584	86-01-1	146-91-8
s1p_s1p4_pathway	PID	S1P4 pathway	3	2	0.667	0.0046336	0.011584	86-01-1	146-91-8
epha2_fwdpathway	PID	EPHA2 forward signaling	3	2	0.667	0.0046336	0.011584	86-01-1	146-91-8
mtorpathway	BioCarta	mtor signaling pathway	3	2	0.667	0.0046336	0.011584	86-01-1	146-91-8
igf1mtorpathway	BioCarta	skeletal muscle hypertrophy is regulated via akt-mtor pathway	3	2	0.667	0.0046336	0.011584	86-01-1	146-91-8
R-HSA-187706	Reactome	Signalling to p38 via RIT and RIN	3	2	0.667	0.0046336	0.011584	86-01-1	146-91-8
rapid_gr_pathway	PID	Rapid glucocorticoid signaling	3	2	0.667	0.0046336	0.011584	86-01-1	146-91-8
R-HSA-392851	Reactome	Prostacyclin signalling through prostacyclin receptor	3	2	0.667	0.0046336	0.011584	86-01-1	146-91-8
R-HSA-428930	Reactome	Thromboxane signalling through TP receptor	3	2	0.667	0.0046336	0.011584	86-01-1	146-91-8
a6b1_a6b4_integrin_pathway	PID	a6b1 and a6b4 Integrin signaling	3	2	0.667	0.0046336	0.011584	86-01-1	146-91-8
il2_1pathway	PID	IL2-mediated signaling events	3	2	0.667	0.0046336	0.011584	86-01-1	146-91-8
nectin_pathway	PID	Nectin adhesion pathway	3	2	0.667	0.0046336	0.011584	86-01-1	146-91-8
gmcsf_pathway	PID	GMCSF-mediated signaling events	3	2	0.667	0.0046336	0.011584	86-01-1	146-91-8
None	INOH	FGF	5	2	0.667	0.0046336	0.011584	86-01-1	146-91-8
None	INOH	insulin	5	2	0.667	0.0046336	0.011584	86-01-1	146-91-8
None	INOH	CD4 T cell receptor signaling-ERK cascade	5	2	0.667	0.0046336	0.011584	86-01-1	146-91-8
R-HSA-433692	Reactome	Proton-coupled monocarboxylate transport	5	2	0.667	0.0046336	0.011584	541-50-4	79-33-4
WP4039	Wikipathways	Fructose metabolism	20	4	0.222	0.00481357	0.0119207	57-04-5	58-68-4	15978-08-2	473-81-4
PWY-7184	HumanCyc	pyrimidine deoxyribonucleotides <i>de novo</i> biosynthesis	19	4	0.222	0.00481357	0.0119207	491-97-4	14265-44-2	58-98-0	365-08-2
PWY-6353	HumanCyc	purine nucleotides degradation	19	4	0.222	0.00481357	0.0119207	14265-44-2	85-32-5	58-68-4	14075-00-4
VALDEG-PWY	HumanCyc	valine degradation	20	4	0.222	0.00481357	0.0119207	99043-16-0	58-68-4	71-52-3	85-61-0
SMP00452	SMPDB	Threonine and 2-Oxobutanoate Degradation	19	4	0.222	0.00481357	0.0119207	58-68-4	600-18-0	71-52-3	85-61-0
R-HSA-83936	Reactome	Transport of nucleosides and free purine and pyrimidine bases across the plasma membrane	18	4	0.222	0.00481357	0.0119207	73-24-5	58-96-8	65-46-3	66-22-8
WP2776	Wikipathways	Visual phototransduction	57	6	0.146	0.00514433	0.0127199	86-01-1	85-61-0	58-68-4	85-32-5	14265-44-2	146-91-8
WP3574	Wikipathways	Sulfur amino acid metabolism	67	7	0.127	0.00564324	0.0139317	73-24-5	27025-41-8	58-68-4	600-18-0	97-67-6	300-84-5	14265-44-2
None	INOH	Folate metabolism	46	6	0.143	0.0058094	0.0143196	86-01-1	146-91-8	58-68-4	85-32-5	138-08-9	14265-44-2
R-HSA-5652084	Reactome	Fructose metabolism	21	4	0.211	0.00591137	0.0144358	57-04-5	58-68-4	15978-08-2	473-81-4
R-HSA-2161522	Reactome	Abacavir transport and metabolism	24	4	0.211	0.00591137	0.0144358	58-68-4	14265-44-2	58-98-0	2616-64-0
WP2712	Wikipathways	Abacavir transport and metabolism	24	4	0.211	0.00591137	0.0144358	58-68-4	2616-64-0	58-98-0	14265-44-2
WP106	Wikipathways	Alanine and aspartate metabolism	20	4	0.211	0.00591137	0.0144358	328-42-7	926-61-4	19046-78-7	77-92-9
None	INOH	Butanoate metabolism	23	4	0.211	0.00591137	0.0144358	541-50-4	58-68-4	3884-47-7	85-61-0
PWY-5686	HumanCyc	UMP biosynthesis	20	4	0.211	0.00591137	0.0144358	14265-44-2	71-52-3	58-97-9	2149-82-8
PWY-5695	HumanCyc	urate biosynthesis/inosine 5,-phosphate degradation	11	3	0.3	0.00608984	0.0146008	14265-44-2	58-68-4	14075-00-4
WP1903	Wikipathways	Response to elevated platelet cytosolic Ca2+	11	3	0.3	0.00608984	0.0146008	14265-44-2	86-01-1	146-91-8
WP4065	Wikipathways	Clathrin-mediated endocytosis	15	3	0.3	0.00608984	0.0146008	14265-44-2	86-01-1	146-91-8
WP3338	Wikipathways	Signaling by FGFR2	15	3	0.3	0.00608984	0.0146008	14265-44-2	86-01-1	146-91-8
R-HSA-166520	Reactome	Signaling by NTRKs	12	3	0.3	0.00608984	0.0146008	14265-44-2	86-01-1	146-91-8
R-HSA-74751	Reactome	Insulin receptor signalling cascade	12	3	0.3	0.00608984	0.0146008	14265-44-2	86-01-1	146-91-8
R-HSA-74752	Reactome	Signaling by Insulin receptor	13	3	0.3	0.00608984	0.0146008	14265-44-2	86-01-1	146-91-8
R-HSA-422475	Reactome	Axon guidance	15	3	0.3	0.00608984	0.0146008	14265-44-2	86-01-1	146-91-8
R-HSA-8856828	Reactome	Clathrin-mediated endocytosis	16	3	0.3	0.00608984	0.0146008	14265-44-2	86-01-1	146-91-8
PWY-7177	HumanCyc	UTP and CTP dephosphorylation II	11	3	0.3	0.00608984	0.0146008	14265-44-2	58-97-9	63-39-8
WP3803	Wikipathways	Threonine catabolism	15	3	0.3	0.00608984	0.0146008	58-68-4	600-18-0	85-61-0
PENTOSE-P-PWY	HumanCyc	pentose phosphate pathway	16	3	0.3	0.00608984	0.0146008	921-62-0	585-18-2	4212-65-1
Glycerophospholipid metabolism	EHMN	Glycerophospholipid metabolism	96	7	0.125	0.00623999	0.0149382	57-04-5	85-61-0	58-68-4	926-61-4	96-26-4	14265-44-2	473-81-4
path:hsa00051	KEGG	Fructose and mannose metabolism - Homo sapiens (human)	54	5	0.161	0.00693217	0.0163815	57-04-5	15978-08-2	3672-15-9	27251-84-9	79-33-4
SMP00711	SMPDB	Tobramycin Action Pathway	20	4	0.2	0.0071643	0.0163815	86-01-1	85-32-5	58-97-9	63-39-8
SMP00259	SMPDB	Streptomycin Action Pathway	20	4	0.2	0.0071643	0.0163815	86-01-1	85-32-5	58-97-9	63-39-8
SMP00254	SMPDB	Gentamicin Action Pathway	20	4	0.2	0.0071643	0.0163815	86-01-1	85-32-5	58-97-9	63-39-8
SMP00714	SMPDB	Paromomycin Action Pathway	20	4	0.2	0.0071643	0.0163815	86-01-1	85-32-5	58-97-9	63-39-8
SMP00729	SMPDB	Chloramphenicol Action Pathway	20	4	0.2	0.0071643	0.0163815	86-01-1	85-32-5	58-97-9	63-39-8
SMP00256	SMPDB	Neomycin Action Pathway	20	4	0.2	0.0071643	0.0163815	86-01-1	85-32-5	58-97-9	63-39-8
SMP00255	SMPDB	Kanamycin Action Pathway	20	4	0.2	0.0071643	0.0163815	86-01-1	85-32-5	58-97-9	63-39-8
SMP00250	SMPDB	Erythromycin Action Pathway	20	4	0.2	0.0071643	0.0163815	86-01-1	85-32-5	58-97-9	63-39-8
SMP00258	SMPDB	Spectinomycin Action Pathway	20	4	0.2	0.0071643	0.0163815	86-01-1	85-32-5	58-97-9	63-39-8
SMP00294	SMPDB	Tetracycline Action Pathway	20	4	0.2	0.0071643	0.0163815	86-01-1	85-32-5	58-97-9	63-39-8
SMP00293	SMPDB	Oxytetracycline Action Pathway	20	4	0.2	0.0071643	0.0163815	86-01-1	85-32-5	58-97-9	63-39-8
SMP00728	SMPDB	Lincomycin Action Pathway	20	4	0.2	0.0071643	0.0163815	86-01-1	85-32-5	58-97-9	63-39-8
SMP00253	SMPDB	Amikacin Action Pathway	20	4	0.2	0.0071643	0.0163815	86-01-1	85-32-5	58-97-9	63-39-8
SMP00247	SMPDB	Azithromycin Action Pathway	20	4	0.2	0.0071643	0.0163815	86-01-1	85-32-5	58-97-9	63-39-8
SMP00248	SMPDB	Clarithromycin Action Pathway	20	4	0.2	0.0071643	0.0163815	86-01-1	85-32-5	58-97-9	63-39-8
SMP00249	SMPDB	Clindamycin Action Pathway	20	4	0.2	0.0071643	0.0163815	86-01-1	85-32-5	58-97-9	63-39-8
SMP00291	SMPDB	Doxycycline Action Pathway	20	4	0.2	0.0071643	0.0163815	86-01-1	85-32-5	58-97-9	63-39-8
SMP00292	SMPDB	Minocycline Action Pathway	20	4	0.2	0.0071643	0.0163815	86-01-1	85-32-5	58-97-9	63-39-8
SMP00727	SMPDB	Methacycline Action Pathway	20	4	0.2	0.0071643	0.0163815	86-01-1	85-32-5	58-97-9	63-39-8
SMP00257	SMPDB	Netilmicin Action Pathway	20	4	0.2	0.0071643	0.0163815	86-01-1	85-32-5	58-97-9	63-39-8
SMP00252	SMPDB	Telithromycin Action Pathway	20	4	0.2	0.0071643	0.0163815	86-01-1	85-32-5	58-97-9	63-39-8
SMP00712	SMPDB	Tigecycline Action Pathway	20	4	0.2	0.0071643	0.0163815	86-01-1	85-32-5	58-97-9	63-39-8
SMP00731	SMPDB	Josamycin Action Pathway	20	4	0.2	0.0071643	0.0163815	86-01-1	85-32-5	58-97-9	63-39-8
SMP00730	SMPDB	Troleandomycin Action Pathway	20	4	0.2	0.0071643	0.0163815	86-01-1	85-32-5	58-97-9	63-39-8
SMP00251	SMPDB	Roxithromycin Action Pathway	20	4	0.2	0.0071643	0.0163815	86-01-1	85-32-5	58-97-9	63-39-8
SMP00726	SMPDB	Rolitetracycline Action Pathway	20	4	0.2	0.0071643	0.0163815	86-01-1	85-32-5	58-97-9	63-39-8
SMP00295	SMPDB	Lymecycline Action Pathway	20	4	0.2	0.0071643	0.0163815	86-01-1	85-32-5	58-97-9	63-39-8
SMP00262	SMPDB	Clomocycline Action Pathway	20	4	0.2	0.0071643	0.0163815	86-01-1	85-32-5	58-97-9	63-39-8
SMP00713	SMPDB	Arbekacin Action Pathway	20	4	0.2	0.0071643	0.0163815	86-01-1	85-32-5	58-97-9	63-39-8
path:hsa04918	KEGG	Thyroid hormone synthesis - Homo sapiens (human)	21	4	0.2	0.0071643	0.0163815	4212-65-1	56-73-5	4151-19-3	3615-55-2	27025-41-8
R-HSA-8849175	Reactome	Threonine catabolism	15	3	0.273	0.00813151	0.0176041	58-68-4	600-18-0	85-61-0
SMP00637	SMPDB	Tramadol Metabolism Pathway	12	3	0.273	0.00813151	0.0176041	58-68-4	58-98-0	2616-64-0
WP1910	Wikipathways	Signaling by EGFR	14	3	0.273	0.00813151	0.0176041	14265-44-2	86-01-1	146-91-8
R-HSA-5358351	Reactome	Signaling by Hedgehog	11	3	0.273	0.00813151	0.0176041	14265-44-2	86-01-1	85-61-0
R-HSA-76009	Reactome	Platelet Aggregation (Plug Formation)	14	3	0.273	0.00813151	0.0176041	14265-44-2	86-01-1	146-91-8
PWY-6609	HumanCyc	adenine and adenosine salvage III	12	3	0.273	0.00813151	0.0176041	73-24-5	14265-44-2	14075-00-4
Lipoate metabolism	EHMN	Lipoate metabolism	12	3	0.273	0.00813151	0.0176041	14265-44-2	3884-47-7	58-68-4
BETA-ALA-DEGRADATION-I-PWY	HumanCyc	&beta;-alanine degradation	11	3	0.273	0.00813151	0.0176041	58-68-4	85-61-0	926-61-4
chrebppathway	BioCarta	chrebp regulation by carbohydrates and camp	12	3	0.273	0.00813151	0.0176041	86-01-1	85-61-0	146-91-8
PWY66-367	HumanCyc	ketogenesis	12	3	0.273	0.00813151	0.0176041	541-50-4	58-68-4	85-61-0
R-HSA-500753	Reactome	Pyrimidine biosynthesis	22	4	0.19	0.00858097	0.0176041	14265-44-2	2149-82-8	71-52-3	58-97-9
path:hsa04216	KEGG	Ferroptosis - Homo sapiens (human)	31	4	0.19	0.00858097	0.0176041	150-97-0	27025-41-8	358-71-4	85-61-0
SMP00290	SMPDB	Demeclocycline Action Pathway	21	4	0.19	0.00858097	0.0176041	86-01-1	85-32-5	58-97-9	63-39-8
SMP00405	SMPDB	Codeine Action Pathway	21	4	0.19	0.00858097	0.0176041	14265-44-2	2616-64-0	58-98-0	58-68-4
R-HSA-68882	Reactome	Mitotic Anaphase	4	2	0.5	0.00902486	0.0176041	14265-44-2	85-61-0
R-HSA-2555396	Reactome	Mitotic Metaphase and Anaphase	4	2	0.5	0.00902486	0.0176041	14265-44-2	85-61-0
PWY-2301	HumanCyc	<i>myo</i>-inositol <i>de novo</i> biosynthesis	6	2	0.5	0.00902486	0.0176041	2831-74-5	14265-44-2
WP4116	Wikipathways	Lactose synthesis	5	2	0.5	0.00902486	0.0176041	2956-16-3	58-98-0
WP4070	Wikipathways	RAB GEFs exchange GTP for GDP on RABs	4	2	0.5	0.00902486	0.0176041	86-01-1	146-91-8
WP2677	Wikipathways	Signaling by Type 1 Insulin-like Growth Factor 1 Receptor (IGF1R)	4	2	0.5	0.00902486	0.0176041	86-01-1	146-91-8
WP2713	Wikipathways	Signaling by SCF-KIT	6	2	0.5	0.00902486	0.0176041	86-01-1	146-91-8
WP2694	Wikipathways	DAP12 interactions	6	2	0.5	0.00902486	0.0176041	86-01-1	146-91-8
WP3318	Wikipathways	mTOR signalling	6	2	0.5	0.00902486	0.0176041	86-01-1	146-91-8
WP4436	Wikipathways	Signaling by NTRK2 (TRKB)	6	2	0.5	0.00902486	0.0176041	86-01-1	146-91-8
WP1892	Wikipathways	Protein folding	4	2	0.5	0.00902486	0.0176041	14265-44-2	86-01-1
R-HSA-389960	Reactome	Formation of tubulin folding intermediates by CCT/TriC	4	2	0.5	0.00902486	0.0176041	14265-44-2	86-01-1
R-HSA-389958	Reactome	Cooperation of Prefoldin and TriC/CCT in actin and tubulin folding	4	2	0.5	0.00902486	0.0176041	14265-44-2	86-01-1
R-HSA-72702	Reactome	Ribosomal scanning and start codon recognition	5	2	0.5	0.00902486	0.0176041	14265-44-2	86-01-1
R-HSA-180336	Reactome	SHC1 events in EGFR signaling	4	2	0.5	0.00902486	0.0176041	86-01-1	146-91-8
R-HSA-9026519	Reactome	Activated NTRK2 signals through RAS	4	2	0.5	0.00902486	0.0176041	86-01-1	146-91-8
R-HSA-9032845	Reactome	Activated NTRK2 signals through CDK5	4	2	0.5	0.00902486	0.0176041	86-01-1	146-91-8
R-HSA-3928663	Reactome	EPHA-mediated growth cone collapse	4	2	0.5	0.00902486	0.0176041	86-01-1	146-91-8
R-HSA-3928665	Reactome	EPH-ephrin mediated repulsion of cells	4	2	0.5	0.00902486	0.0176041	86-01-1	146-91-8
R-HSA-1250347	Reactome	SHC1 events in ERBB4 signaling	4	2	0.5	0.00902486	0.0176041	86-01-1	146-91-8
R-HSA-8851805	Reactome	MET activates RAS signaling	4	2	0.5	0.00902486	0.0176041	86-01-1	146-91-8
None	INOH	GPCR Adenosine A2A receptor	4	2	0.5	0.00902486	0.0176041	86-01-1	146-91-8
None	INOH	GPCR Dopamine D1like receptor	4	2	0.5	0.00902486	0.0176041	86-01-1	146-91-8
None	INOH	GPCR signaling-G alpha s Epac and ERK	4	2	0.5	0.00902486	0.0176041	86-01-1	146-91-8
None	INOH	GPCR signaling-G alpha s PKA and ERK	4	2	0.5	0.00902486	0.0176041	86-01-1	146-91-8
None	INOH	GPCR signaling-cholera toxin	4	2	0.5	0.00902486	0.0176041	86-01-1	146-91-8
R-HSA-193648	Reactome	NRAGE signals death through JNK	4	2	0.5	0.00902486	0.0176041	86-01-1	146-91-8
R-HSA-204998	Reactome	Cell death signalling via NRAGE, NRIF and NADE	4	2	0.5	0.00902486	0.0176041	86-01-1	146-91-8
R-HSA-6807878	Reactome	COPI-mediated anterograde transport	4	2	0.5	0.00902486	0.0176041	86-01-1	146-91-8
R-HSA-418592	Reactome	ADP signalling through P2Y purinoceptor 1	4	2	0.5	0.00902486	0.0176041	86-01-1	146-91-8
R-HSA-166208	Reactome	mTORC1-mediated signalling	4	2	0.5	0.00902486	0.0176041	86-01-1	146-91-8
R-HSA-210993	Reactome	Tie2 Signaling	4	2	0.5	0.00902486	0.0176041	86-01-1	146-91-8
R-HSA-9006115	Reactome	Signaling by NTRK2 (TRKB)	4	2	0.5	0.00902486	0.0176041	86-01-1	146-91-8
R-HSA-445144	Reactome	Signal transduction by L1	4	2	0.5	0.00902486	0.0176041	86-01-1	146-91-8
R-HSA-6811438	Reactome	Intra-Golgi traffic	4	2	0.5	0.00902486	0.0176041	86-01-1	146-91-8
R-HSA-8876198	Reactome	RAB GEFs exchange GTP for GDP on RABs	4	2	0.5	0.00902486	0.0176041	86-01-1	146-91-8
R-HSA-3928664	Reactome	Ephrin signaling	4	2	0.5	0.00902486	0.0176041	86-01-1	146-91-8
R-HSA-2428933	Reactome	SHC-related events triggered by IGF1R	4	2	0.5	0.00902486	0.0176041	86-01-1	146-91-8
R-HSA-8875878	Reactome	MET promotes cell motility	4	2	0.5	0.00902486	0.0176041	86-01-1	146-91-8
R-HSA-416572	Reactome	Sema4D induced cell migration and growth-cone collapse	4	2	0.5	0.00902486	0.0176041	86-01-1	146-91-8
erbb2erbb3pathway	PID	ErbB2/ErbB3 signaling events	4	2	0.5	0.00902486	0.0176041	86-01-1	146-91-8
s1p_s1p2_pathway	PID	S1P2 pathway	4	2	0.5	0.00902486	0.0176041	86-01-1	146-91-8
cxcr4_pathway	PID	CXCR4-mediated signaling events	4	2	0.5	0.00902486	0.0176041	86-01-1	146-91-8
met_pathway	PID	Signaling events mediated by Hepatocyte Growth Factor Receptor (c-Met)	4	2	0.5	0.00902486	0.0176041	86-01-1	146-91-8
bcr_5pathway	PID	BCR signaling pathway	4	2	0.5	0.00902486	0.0176041	86-01-1	146-91-8
cd8tcrpathway	PID	TCR signaling in na&#xef;ve CD8+ T cells	4	2	0.5	0.00902486	0.0176041	86-01-1	146-91-8
tcr_pathway	PID	TCR signaling in na&#xef;ve CD4+ T cells	4	2	0.5	0.00902486	0.0176041	86-01-1	146-91-8
R-HSA-400042	Reactome	Adrenaline,noradrenaline inhibits insulin secretion	4	2	0.5	0.00902486	0.0176041	86-01-1	146-91-8
thrombin_par4_pathway	PID	PAR4-mediated thrombin signaling events	4	2	0.5	0.00902486	0.0176041	86-01-1	146-91-8
thrombin_par1_pathway	PID	PAR1-mediated thrombin signaling events	4	2	0.5	0.00902486	0.0176041	86-01-1	146-91-8
il8cxcr1_pathway	PID	IL8- and CXCR1-mediated signaling events	4	2	0.5	0.00902486	0.0176041	86-01-1	146-91-8
ecadherin_keratinocyte_pathway	PID	E-cadherin signaling in keratinocytes	4	2	0.5	0.00902486	0.0176041	86-01-1	146-91-8
il8cxcr2_pathway	PID	IL8- and CXCR2-mediated signaling events	4	2	0.5	0.00902486	0.0176041	86-01-1	146-91-8
barrestinsrcpathway	BioCarta	roles of arrestin dependent recruitment of src kinases in gpcr signaling	4	2	0.5	0.00902486	0.0176041	86-01-1	146-91-8
barrestinpathway	BioCarta	#NAME?	4	2	0.5	0.00902486	0.0176041	86-01-1	146-91-8
barrmapkpathway	BioCarta	role of -arrestins in the activation and targeting of map kinases	4	2	0.5	0.00902486	0.0176041	86-01-1	146-91-8
ifngpathway	PID	IFN-gamma pathway	4	2	0.5	0.00902486	0.0176041	86-01-1	146-91-8
kitpathway	PID	Signaling events mediated by Stem cell factor receptor (c-Kit)	4	2	0.5	0.00902486	0.0176041	86-01-1	146-91-8
sprypathway	BioCarta	sprouty regulation of tyrosine kinase signals	4	2	0.5	0.00902486	0.0176041	86-01-1	146-91-8
upa_upar_pathway	PID	Urokinase-type plasminogen activator (uPA) and uPAR-mediated signaling	4	2	0.5	0.00902486	0.0176041	86-01-1	146-91-8
R-HSA-389359	Reactome	CD28 dependent Vav1 pathway	5	2	0.5	0.00902486	0.0176041	86-01-1	146-91-8
R-HSA-881907	Reactome	Gastrin-CREB signalling pathway via PKC and MAPK	5	2	0.5	0.00902486	0.0176041	86-01-1	146-91-8
R-HSA-418885	Reactome	DCC mediated attractive signaling	5	2	0.5	0.00902486	0.0176041	86-01-1	146-91-8
WP2664	Wikipathways	Gastrin-CREB signalling pathway via PKC and MAPK	5	2	0.5	0.00902486	0.0176041	86-01-1	146-91-8
R-HSA-2871796	Reactome	FCERI mediated MAPK activation	5	2	0.5	0.00902486	0.0176041	86-01-1	146-91-8
path:hsa04015	KEGG	Rap1 signaling pathway - Homo sapiens (human)	5	2	0.5	0.00902486	0.0176041	86-01-1	146-91-8
R-HSA-2424491	Reactome	DAP12 signaling	6	2	0.5	0.00902486	0.0176041	86-01-1	146-91-8
R-HSA-2172127	Reactome	DAP12 interactions	6	2	0.5	0.00902486	0.0176041	86-01-1	146-91-8
R-HSA-389356	Reactome	CD28 co-stimulation	6	2	0.5	0.00902486	0.0176041	86-01-1	146-91-8
R-HSA-167827	Reactome	The proton buffering model	6	2	0.5	0.00902486	0.0176041	86-01-1	146-91-8
R-HSA-8853334	Reactome	Signaling by FGFR3 fusions in cancer	6	2	0.5	0.00902486	0.0176041	86-01-1	146-91-8
R-HSA-1433557	Reactome	Signaling by SCF-KIT	6	2	0.5	0.00902486	0.0176041	86-01-1	146-91-8
None	INOH	CD4 T cell receptor signaling-JNK cascade	6	2	0.5	0.00902486	0.0176041	86-01-1	146-91-8
None	INOH	GPCR GroupI metabotropic glutamate receptor	6	2	0.5	0.00902486	0.0176041	86-01-1	146-91-8
None	INOH	GPCR signaling-G alpha q	6	2	0.5	0.00902486	0.0176041	86-01-1	146-91-8
None	INOH	B cell receptor signaling	7	2	0.5	0.00902486	0.0176041	86-01-1	146-91-8
None	INOH	CD4 T cell receptor signaling	7	2	0.5	0.00902486	0.0176041	86-01-1	146-91-8
None	INOH	PDGF	7	2	0.5	0.00902486	0.0176041	86-01-1	146-91-8
R-HSA-166187	Reactome	Mitochondrial Uncoupling Proteins	8	2	0.5	0.00902486	0.0176041	86-01-1	146-91-8
R-HSA-73780	Reactome	RNA Polymerase III Chain Elongation	4	2	0.5	0.00902486	0.0176041	86-01-1	63-39-8
R-HSA-674695	Reactome	RNA Polymerase II Pre-transcription Events	4	2	0.5	0.00902486	0.0176041	86-01-1	63-39-8
R-HSA-113418	Reactome	Formation of the Early Elongation Complex	4	2	0.5	0.00902486	0.0176041	86-01-1	63-39-8
R-HSA-75955	Reactome	RNA Polymerase II Transcription Elongation	4	2	0.5	0.00902486	0.0176041	86-01-1	63-39-8
R-HSA-167158	Reactome	Formation of the HIV-1 Early Elongation Complex	4	2	0.5	0.00902486	0.0176041	86-01-1	63-39-8
R-HSA-167242	Reactome	Abortive elongation of HIV-1 transcript in the absence of Tat	4	2	0.5	0.00902486	0.0176041	86-01-1	63-39-8
R-HSA-167287	Reactome	HIV elongation arrest and recovery	4	2	0.5	0.00902486	0.0176041	86-01-1	63-39-8
R-HSA-167290	Reactome	Pausing and recovery of HIV elongation	4	2	0.5	0.00902486	0.0176041	86-01-1	63-39-8
R-HSA-167243	Reactome	Tat-mediated HIV elongation arrest and recovery	4	2	0.5	0.00902486	0.0176041	86-01-1	63-39-8
R-HSA-167238	Reactome	Pausing and recovery of Tat-mediated HIV elongation	4	2	0.5	0.00902486	0.0176041	86-01-1	63-39-8
R-HSA-192869	Reactome	cRNA Synthesis	4	2	0.5	0.00902486	0.0176041	86-01-1	63-39-8
R-HSA-192814	Reactome	vRNA Synthesis	4	2	0.5	0.00902486	0.0176041	86-01-1	63-39-8
R-HSA-168325	Reactome	Viral Messenger RNA Synthesis	5	2	0.5	0.00902486	0.0176041	86-01-1	63-39-8
R-HSA-168273	Reactome	Influenza Viral RNA Transcription and Replication	5	2	0.5	0.00902486	0.0176041	86-01-1	63-39-8
WP4135	Wikipathways	RNA Polymerase III Transcription	5	2	0.5	0.00902486	0.0176041	86-01-1	63-39-8
R-HSA-73777	Reactome	RNA Polymerase I Chain Elongation	5	2	0.5	0.00902486	0.0176041	86-01-1	63-39-8
R-HSA-749476	Reactome	RNA Polymerase III Abortive And Retractive Initiation	5	2	0.5	0.00902486	0.0176041	86-01-1	63-39-8
R-HSA-74158	Reactome	RNA Polymerase III Transcription	5	2	0.5	0.00902486	0.0176041	86-01-1	63-39-8
R-HSA-69166	Reactome	Removal of the Flap Intermediate	4	2	0.5	0.00902486	0.0176041	85-32-5	58-97-9
R-HSA-69183	Reactome	Processive synthesis on the lagging strand	4	2	0.5	0.00902486	0.0176041	85-32-5	58-97-9
R-HSA-174437	Reactome	Removal of the Flap Intermediate from the C-strand	5	2	0.5	0.00902486	0.0176041	85-32-5	58-97-9
PWY-6756	HumanCyc	<i>S</i>-methyl-5,-thioadenosine degradation	4	2	0.5	0.00902486	0.0176041	73-24-5	14265-44-2
PWY-5481	HumanCyc	lactate fermentation (reoxidation of cytosolic NADH)	5	2	0.5	0.00902486	0.0176041	58-68-4	79-33-4
NONOXIPENT-PWY	HumanCyc	pentose phosphate pathway (non-oxidative branch)	8	2	0.5	0.00902486	0.0176041	585-18-2	4212-65-1
R-HSA-170822	Reactome	Regulation of Glucokinase by Glucokinase Regulatory Protein	4	2	0.5	0.00902486	0.0176041	643-13-0	15978-08-2
R-HSA-162699	Reactome	Synthesis of dolichyl-phosphate mannose	4	2	0.5	0.00902486	0.0176041	908211-94-9	146-91-8
R-HSA-8953897	Reactome	Cellular responses to external stimuli	57	6	0.13	0.0091081	0.0177445	86-01-1	146-91-8	27025-41-8	85-32-5	14265-44-2	85-61-0
									members_input_overlap_geneids
[truncated: 107 more columns]

## Sheet: Spine Common DN Proteo & Metabo
External Pathway ID	Source	Spine Down Metabolic Pathways	# of Members in Set	# of Observed Members	Observed Members/Members in Set	p-value	q-value		Source	External Pathway ID	Spine Down Proteomic Pathways	# of Genes in Set	# of Observed Genes	Observed Genes/ Genes in Set	p-value	q-value
R-HSA-71387	Reactome	Metabolism of carbohydrates	137	32	0.33	1.48575e-22	1.17374e-19		HumanCyc	PWY66-407	superpathway of conversion of glucose to acetyl CoA and entry into the TCA cycle	48	15	0.319	5.56197e-11	1.03119e-07
SMP00654	SMPDB	Warburg Effect	58	22	0.431	1.49232e-18	7.85953e-16		HumanCyc	PWY66-400	glycolysis	25	11	0.458	2.20612e-10	2.04508e-07
R-HSA-15869	Reactome	Metabolism of nucleotides	152	29	0.232	9.42104e-16	1.87441e-13		Reactome	R-HSA-70171	Glycolysis	71	17	0.243	3.56653e-10	2.20411e-07
SMP00128	SMPDB	Gluconeogenesis	34	16	0.533	1.4236e-15	1.87441e-13		Reactome	R-HSA-71387	Metabolism of carbohydrates	264	32	0.122	2.06086e-09	9.55207e-07
SMP00581	SMPDB	Glycogenosis, Type IA. Von gierke disease	34	16	0.533	1.4236e-15	1.87441e-13		Reactome	R-HSA-70326	Glucose metabolism	91	18	0.2	3.17223e-09	1.17626e-06
SMP00574	SMPDB	Glycogenosis, Type IC	34	16	0.533	1.4236e-15	1.87441e-13		INOH	None	Glycolysis Gluconeogenesis	46	13	0.289	4.32036e-09	1.33499e-06
SMP00374	SMPDB	Glycogen Storage Disease Type 1A (GSD1A) or Von Gierke Disease	34	16	0.533	1.4236e-15	1.87441e-13		Wikipathways	WP534	Glycolysis and Gluconeogenesis	45	12	0.267	4.64738e-08	9.57359e-06
SMP00563	SMPDB	Triosephosphate isomerase	34	16	0.533	1.4236e-15	1.87441e-13		Wikipathways	WP4277	Glycolysis Pathway D (2)	23	9	0.391	5.49695e-08	1.01913e-05
SMP00562	SMPDB	Fructose-1,6-diphosphatase deficiency	34	16	0.533	1.4236e-15	1.87441e-13		KEGG	path:hsa00010	Glycolysis / Gluconeogenesis - Homo sapiens (human)	68	14	0.206	1.2349e-07	1.83606e-05
SMP00560	SMPDB	Phosphoenolpyruvate carboxykinase deficiency 1 (PEPCK1)	34	16	0.533	1.4236e-15	1.87441e-13		HumanCyc	PWY66-399	gluconeogenesis	26	9	0.36	1.28742e-07	1.83606e-05
SMP00573	SMPDB	Glycogenosis, Type IB	34	16	0.533	1.4236e-15	1.87441e-13		KEGG	path:hsa05230	Central carbon metabolism in cancer - Homo sapiens (human)	65	13	0.2	4.98598e-07	4.01913e-05
Glycolysis and Gluconeogenesis	EHMN	Glycolysis and Gluconeogenesis	52	17	0.436	1.33722e-14	1.62523e-12		Wikipathways	WP1946	Cori Cycle	16	7	0.438	7.07202e-07	5.24461e-05
R-HSA-1430728	Reactome	Metabolism	1384	74	0.086	2.07464e-14	2.34138e-12		Reactome	R-HSA-1430728	Metabolism	1972	108	0.055	4.04437e-06	0.000150442
PWY66-407	HumanCyc	superpathway of conversion of glucose to acetyl CoA and entry into the TCA cycle	36	13	0.433	2.3547e-11	1.95812e-09		INOH	None	Citrate cycle	32	8	0.25	1.43598e-05	0.000467072
WP4290	Wikipathways	Metabolic reprogramming in colon cancer	35	13	0.433	2.3547e-11	1.95812e-09		Wikipathways	WP4290	Metabolic reprogramming in colon cancer	42	9	0.214	1.61624e-05	0.000516638
None	INOH	Citrate cycle	35	13	0.419	3.92017e-11	2.94946e-09		EHMN	Glycolysis and Gluconeogenesis	Glycolysis and Gluconeogenesis	67	11	0.167	2.37127e-05	0.000709087
None	INOH	Glycolysis Gluconeogenesis	34	13	0.419	3.92017e-11	2.94946e-09		Reactome	R-HSA-70263	Gluconeogenesis	35	8	0.235	2.3245e-05	0.000709087
SMP00040	SMPDB	Glycolysis	24	11	0.5	1.28809e-10	7.26851e-09		SMPDB	SMP00654	Warburg Effect	45	9	0.2	2.91435e-05	0.000818668
SMP00531	SMPDB	Glycogenosis, Type VII. Tarui disease	24	11	0.5	1.28809e-10	7.26851e-09		SMPDB	SMP00128	Gluconeogenesis	22	6	0.273	0.0001035	0.00204137
SMP00572	SMPDB	Fanconi-bickel syndrome	24	11	0.5	1.28809e-10	7.26851e-09		SMPDB	SMP00581	Glycogenosis, Type IA. Von gierke disease	22	6	0.273	0.0001035	0.00204137
SMP02292	SMPDB	The oncogenic action of Succinate	41	13	0.361	3.70716e-10	1.88946e-08		SMPDB	SMP00574	Glycogenosis, Type IC	22	6	0.273	0.0001035	0.00204137
R-HSA-70326	Reactome	Glucose metabolism	44	13	0.351	5.52462e-10	2.44977e-08		SMPDB	SMP00374	Glycogen Storage Disease Type 1A (GSD1A) or Von Gierke Disease	22	6	0.273	0.0001035	0.00204137
SMP02295	SMPDB	The oncogenic action of Fumarate	42	13	0.351	5.52462e-10	2.44977e-08		SMPDB	SMP00563	Triosephosphate isomerase	22	6	0.273	0.0001035	0.00204137
PWY66-399	HumanCyc	gluconeogenesis	26	10	0.5	9.48947e-10	3.84445e-08		SMPDB	SMP00562	Fructose-1,6-diphosphatase deficiency	22	6	0.273	0.0001035	0.00204137
PWY66-398	HumanCyc	TCA cycle	23	10	0.455	3.10292e-09	1.09939e-07		SMPDB	SMP00560	Phosphoenolpyruvate carboxykinase deficiency 1 (PEPCK1)	22	6	0.273	0.0001035	0.00204137
R-HSA-70263	Reactome	Gluconeogenesis	34	11	0.379	4.97879e-09	1.24865e-07		SMPDB	SMP00573	Glycogenosis, Type IB	22	6	0.273	0.0001035	0.00204137
SMP00550	SMPDB	Pyruvate dehydrogenase deficiency (E3)	33	11	0.379	4.97879e-09	1.24865e-07		SMPDB	SMP00040	Glycolysis	15	5	0.333	0.000140235	0.00251426
SMP00551	SMPDB	Pyruvate dehydrogenase deficiency (E2)	33	11	0.379	4.97879e-09	1.24865e-07		SMPDB	SMP00531	Glycogenosis, Type VII. Tarui disease	15	5	0.333	0.000140235	0.00251426
SMP00549	SMPDB	2-ketoglutarate dehydrogenase complex deficiency	33	11	0.379	4.97879e-09	1.24865e-07		SMPDB	SMP00572	Fanconi-bickel syndrome	15	5	0.333	0.000140235	0.00251426
SMP00548	SMPDB	Mitochondrial complex II deficiency	33	11	0.379	4.97879e-09	1.24865e-07		PID	upa_upar_pathway	Urokinase-type plasminogen activator (uPA) and uPAR-mediated signaling	44	8	0.182	0.000164704	0.00282271
SMP00547	SMPDB	Fumarase deficiency	33	11	0.379	4.97879e-09	1.24865e-07		Reactome	R-HSA-1428517	The citric acid (TCA) cycle and respiratory electron transport	173	17	0.098	0.000197255	0.00313582
SMP00546	SMPDB	Congenital lactic acidosis	33	11	0.379	4.97879e-09	1.24865e-07		Reactome	R-HSA-375165	NCAM signaling for neurite out-growth	59	9	0.153	0.000262817	0.00392641
SMP00057	SMPDB	Citric Acid Cycle	33	11	0.379	4.97879e-09	1.24865e-07		INOH	None	Hedgehog	72	10	0.139	0.000267471	0.00392641
SMP00552	SMPDB	Glycogen synthetase deficiency	30	11	0.379	4.97879e-09	1.24865e-07		INOH	None	TGF-beta super family signaling pathway canonical	115	13	0.113	0.000282381	0.00393635
SMP00553	SMPDB	Glycogenosis, Type III. Cori disease, Debrancher glycogenosis	30	11	0.379	4.97879e-09	1.24865e-07		Reactome	R-HSA-389960	Formation of tubulin folding intermediates by CCT/TriC	26	6	0.231	0.000282095	0.00393635
SMP00556	SMPDB	Mucopolysaccharidosis VI. Sly syndrome	30	11	0.379	4.97879e-09	1.24865e-07		KEGG	path:hsa00520	Amino sugar and nucleotide sugar metabolism - Homo sapiens (human)	48	8	0.167	0.000308615	0.00423832
SMP00557	SMPDB	Sucrase-isomaltase deficiency	30	11	0.379	4.97879e-09	1.24865e-07		PID	avb3_integrin_pathway	Integrins in angiogenesis	63	9	0.143	0.000435162	0.00572192
SMP00554	SMPDB	Glycogenosis, Type IV. Amylopectinosis, Anderson disease	30	11	0.379	4.97879e-09	1.24865e-07		INOH	None	TLR p38	63	9	0.143	0.000435162	0.00572192
SMP00555	SMPDB	Glycogenosis, Type VI. Hers disease	30	11	0.379	4.97879e-09	1.24865e-07		Reactome	R-HSA-5620920	Cargo trafficking to the periciliary membrane	51	8	0.157	0.000473264	0.00609328
SMP00058	SMPDB	Starch and Sucrose Metabolism	30	11	0.379	4.97879e-09	1.24865e-07		Reactome	R-HSA-881907	Gastrin-CREB signalling pathway via PKC and MAPK	19	5	0.263	0.000481123	0.0061096
R-HSA-8956321	Reactome	Nucleotide salvage	45	13	0.295	6.3488e-09	1.45378e-07		INOH	None	IL-1 NFkB	64	9	0.141	0.00049033	0.00618417
WP78	Wikipathways	TCA Cycle (aka Krebs or citric acid cycle)	24	10	0.417	8.79223e-09	1.98453e-07		Reactome	R-HSA-5654741	Signaling by FGFR3	40	7	0.175	0.000539193	0.00670916
None	INOH	Pyrimidine nucleotides nucleosides metabolism	56	14	0.255	1.36401e-08	3.03541e-07		Reactome	R-HSA-5663220	RHO GTPases Activate Formins	123	13	0.106	0.00054515	0.00673805
R-HSA-71406	Reactome	Pyruvate metabolism and Citric Acid (TCA) cycle	44	12	0.3	2.08832e-08	4.23018e-07		INOH	None	IL-1 p38	66	9	0.136	0.000617931	0.00754233
WP534	Wikipathways	Glycolysis and Gluconeogenesis	18	8	0.533	2.64005e-08	5.28011e-07		INOH	None	Aminosugars metabolism	20	5	0.25	0.000622425	0.00754233
R-HSA-71403	Reactome	Citric acid cycle (TCA cycle)	30	10	0.37	3.41513e-08	6.74489e-07		Reactome	R-HSA-5654743	Signaling by FGFR4	41	7	0.171	0.000630081	0.00755833
SMP00725	SMPDB	Fructose intolerance, hereditary	31	10	0.345	7.57529e-08	1.39174e-06		Reactome	R-HSA-422475	Axon guidance	358	26	0.073	0.000644129	0.00755833
SMP00064	SMPDB	Fructose and Mannose Degradation	31	10	0.345	7.57529e-08	1.39174e-06		INOH	None	Fructose Mannose metabolism	30	6	0.2	0.000642857	0.00755833
SMP00561	SMPDB	Fructosuria	31	10	0.345	7.57529e-08	1.39174e-06		INOH	None	TLR NFkB	69	9	0.13	0.00085915	0.00936979
None	INOH	Pentose phosphate cycle	31	10	0.345	7.57529e-08	1.39174e-06		INOH	None	CD4 T cell receptor signaling	130	13	0.1	0.000922066	0.00982008
R-HSA-1428517	Reactome	The citric acid (TCA) cycle and respiratory electron transport	56	12	0.255	1.53928e-07	2.7637e-06		PID	syndecan_4_pathway	Syndecan-4-mediated signaling events	32	6	0.188	0.000922359	0.00982008
R-HSA-70171	Reactome	Glycolysis	32	9	0.346	3.41317e-07	5.61751e-06		SMPDB	SMP00043	Galactose Metabolism	13	4	0.308	0.000961642	0.00982008
R-HSA-392499	Reactome	Metabolism of proteins	269	19	0.145	5.54713e-07	8.50919e-06		SMPDB	SMP00182	Galactosemia	13	4	0.308	0.000961642	0.00982008
R-HSA-499943	Reactome	Interconversion of nucleotide di- and triphosphates	52	11	0.25	6.62449e-07	1.00641e-05		INOH	None	Galactose metabolism	13	4	0.308	0.000961642	0.00982008
None	INOH	Galactose metabolism	15	7	0.467	6.77664e-07	1.01609e-05		Reactome	R-HSA-389958	Cooperation of Prefoldin and TriC/CCT in actin and tubulin folding	33	6	0.182	0.0010931	0.0107227
None	INOH	Pyruvate metabolism	31	9	0.31	9.88165e-07	1.43239e-05		KEGG	path:hsa00051	Fructose and mannose metabolism - Homo sapiens (human)	33	6	0.182	0.0010931	0.0107227
WP4277	Wikipathways	Glycolysis Pathway D (2)	14	6	0.545	1.41646e-06	2.01622e-05		PID	ilk_pathway	Integrin-linked kinase signaling	45	7	0.156	0.00112174	0.0109458
None	INOH	Fructose Mannose metabolism	33	9	0.281	2.49985e-06	3.06183e-05		PID	s1p_s1p4_pathway	S1P4 pathway	14	4	0.286	0.00130775	0.0121838
SMP00043	SMPDB	Galactose Metabolism	36	9	0.273	3.32271e-06	4.00754e-05		Wikipathways	WP3961	fig-met-1-last-solution	14	4	0.286	0.00130775	0.0121838
SMP00182	SMPDB	Galactosemia	36	9	0.273	3.32271e-06	4.00754e-05		HumanCyc	PWY-6370	ascorbate recycling (cytosolic)	2	2	1	0.00132817	0.0122509
path:hsa00010	KEGG	Glycolysis / Gluconeogenesis - Homo sapiens (human)	31	7	0.368	4.64092e-06	5.47212e-05		Reactome	R-HSA-5617833	Cilium Assembly	187	16	0.086	0.00136829	0.0125585
None	INOH	Purine nucleotides nucleosides metabolism	80	13	0.173	5.39661e-06	6.31603e-05		Reactome	R-HSA-69278	Cell Cycle, Mitotic	481	31	0.065	0.00149523	0.0134692
WP1946	Wikipathways	Cori Cycle	24	7	0.35	6.90484e-06	7.96324e-05		Reactome	R-HSA-15869	Metabolism of nucleotides	105	11	0.105	0.00153628	0.0136281
None	INOH	insulin Mam	7	4	0.8	1.18008e-05	0.000125981		Reactome	R-HSA-6806834	Signaling by MET	61	8	0.131	0.00159264	0.0139941
R-HSA-8982491	Reactome	Glycogen metabolism	17	6	0.4	1.34433e-05	0.000142553		Reactome	R-HSA-187037	Signaling by NTRK1 (TRKA)	76	9	0.118	0.00172548	0.0145986
R-HSA-5617833	Reactome	Cilium Assembly	6	4	0.667	3.43073e-05	0.000313327		KEGG	path:hsa00500	Starch and sucrose metabolism - Homo sapiens (human)	36	6	0.167	0.00175273	0.0147039
R-HSA-168255	Reactome	Influenza Life Cycle	9	4	0.667	3.43073e-05	0.000313327		INOH	None	TLR JNK	62	8	0.129	0.00177152	0.0147282
R-HSA-168254	Reactome	Influenza Infection	9	4	0.667	3.43073e-05	0.000313327		INOH	None	IL-1 JNK	62	8	0.129	0.00177152	0.0147282
path:hsa05230	KEGG	Central carbon metabolism in cancer - Homo sapiens (human)	37	8	0.235	3.92336e-05	0.000354223		Reactome	R-HSA-68882	Mitotic Anaphase	140	13	0.093	0.00182071	0.014987
R-HSA-69278	Reactome	Cell Cycle, Mitotic	30	7	0.241	0.00010291	0.000739077		INOH	None	Integrin	124	12	0.097	0.00190056	0.015387
None	INOH	Aminosugars metabolism	32	7	0.233	0.000129825	0.000911661		Reactome	R-HSA-2555396	Mitotic Metaphase and Anaphase	141	13	0.092	0.00194085	0.015645
PWY66-400	HumanCyc	glycolysis	20	5	0.357	0.000140967	0.000981177		Reactome	R-HSA-168254	Influenza Infection	63	8	0.127	0.0019659	0.0157783
R-HSA-5654741	Reactome	Signaling by FGFR3	10	4	0.5	0.000150365	0.00102847		Reactome	R-HSA-76009	Platelet Aggregation (Plug Formation)	37	6	0.162	0.00202863	0.016122
path:hsa00052	KEGG	Galactose metabolism - Homo sapiens (human)	46	7	0.219	0.000200796	0.00133301		PID	gmcsf_pathway	GMCSF-mediated signaling events	37	6	0.162	0.00202863	0.016122
R-HSA-5620920	Reactome	Cargo trafficking to the periciliary membrane	4	3	0.75	0.000242329	0.00148403		INOH	None	Notch	79	9	0.115	0.00207172	0.0163446
PWY-6405	HumanCyc	Rapoport-Luebering glycolytic shunt	7	3	0.75	0.000242329	0.00148403		Reactome	R-HSA-5654736	Signaling by FGFR1	50	7	0.14	0.00211127	0.0164466
None	INOH	Inositol phosphate metabolism	25	5	0.312	0.000288327	0.00169984		Reactome	R-HSA-1227986	Signaling by ERBB2	50	7	0.14	0.00211127	0.0164466
R-HSA-375165	Reactome	NCAM signaling for neurite out-growth	5	3	0.6	0.000588121	0.0029803		Reactome	R-HSA-5663205	Infectious disease	253	19	0.076	0.0021589	0.0167473
None	INOH	Alanine Aspartate Asparagine metabolism	45	7	0.179	0.000726825	0.00350117		PID	s1p_s1p2_pathway	S1P2 pathway	26	5	0.192	0.00220471	0.016774
path:hsa00520	KEGG	Amino sugar and nucleotide sugar metabolism - Homo sapiens (human)	108	8	0.154	0.000888026	0.00422615		PID	toll_endogenous_pathway	Endogenous TLR signaling	26	5	0.192	0.00220471	0.016774
R-HSA-5628897	Reactome	TP53 Regulates Metabolic Genes	25	5	0.25	0.000899657	0.00424316		Reactome	R-HSA-392499	Metabolism of proteins	2008	96	0.048	0.0022841	0.0170069
None	INOH	Lysine degradation	36	6	0.2	0.0009733	0.00454975		PID	cxcr3pathway	CXCR3-mediated signaling events	38	6	0.158	0.00233611	0.0172616
R-HSA-5654736	Reactome	Signaling by FGFR1	8	3	0.5	0.00114193	0.00475615		INOH	None	DroToll-like	65	8	0.123	0.00240485	0.0172813
R-HSA-5654743	Reactome	Signaling by FGFR4	8	3	0.5	0.00114193	0.00475615		Reactome	R-HSA-354192	Integrin alphaIIb beta3 signaling	27	5	0.185	0.00262586	0.0184407
R-HSA-6806834	Reactome	Signaling by MET	8	3	0.5	0.00114193	0.00475615		Reactome	R-HSA-9006921	Integrin signaling	27	5	0.185	0.00262586	0.0184407
R-HSA-1852241	Reactome	Organelle biogenesis and maintenance	14	4	0.308	0.00131373	0.00526824		Wikipathways	WP78	TCA Cycle (aka Krebs or citric acid cycle)	17	4	0.235	0.00285048	0.0193582
WP3961	Wikipathways	fig-met-1-last-solution	14	4	0.308	0.00131373	0.00526824		INOH	None	TNF	67	8	0.119	0.00291709	0.0195953
toll_endogenous_pathway	PID	Endogenous TLR signaling	2	2	1	0.00158614	0.00553223		Reactome	R-HSA-168255	Influenza Life Cycle	53	7	0.132	0.00296675	0.0197145
syndecan_4_pathway	PID	Syndecan-4-mediated signaling events	2	2	1	0.00158614	0.00553223		Reactome	R-HSA-1852241	Organelle biogenesis and maintenance	240	18	0.075	0.00308413	0.0203487
avb3_integrin_pathway	PID	Integrins in angiogenesis	2	2	1	0.00158614	0.00553223		Reactome	R-HSA-1650814	Collagen biosynthesis and modifying enzymes	68	8	0.118	0.00320318	0.0209419
None	INOH	EGF	2	2	1	0.00158614	0.00553223		Reactome	R-HSA-71406	Pyruvate metabolism and Citric Acid (TCA) cycle	54	7	0.13	0.00330392	0.0214177
None	INOH	GPCR signaling-G alpha i	2	2	1	0.00158614	0.00553223		SMPDB	SMP00725	Fructose intolerance, hereditary	18	4	0.222	0.0035605	0.0217144
None	INOH	GPCR signaling-pertussis toxin	2	2	1	0.00158614	0.00553223		SMPDB	SMP00064	Fructose and Mannose Degradation	18	4	0.222	0.0035605	0.0217144
None	INOH	HGF	2	2	1	0.00158614	0.00553223		SMPDB	SMP00561	Fructosuria	18	4	0.222	0.0035605	0.0217144
None	INOH	Integrin	2	2	1	0.00158614	0.00553223		SMPDB	SMP00552	Glycogen synthetase deficiency	18	4	0.222	0.0035605	0.0217144
None	INOH	JAK STAT pathway and regulation	2	2	1	0.00158614	0.00553223		SMPDB	SMP00553	Glycogenosis, Type III. Cori disease, Debrancher glycogenosis	18	4	0.222	0.0035605	0.0217144
R-HSA-2179392	Reactome	EGFR Transactivation by Gastrin	3	2	1	0.00158614	0.00553223		SMPDB	SMP00556	Mucopolysaccharidosis VI. Sly syndrome	18	4	0.222	0.0035605	0.0217144
None	INOH	IGF signaling	4	2	1	0.00158614	0.00553223		SMPDB	SMP00557	Sucrase-isomaltase deficiency	18	4	0.222	0.0035605	0.0217144
R-HSA-5663220	Reactome	RHO GTPases Activate Formins	7	3	0.429	0.0019402	0.00605834		SMPDB	SMP00554	Glycogenosis, Type IV. Amylopectinosis, Anderson disease	18	4	0.222	0.0035605	0.0217144
R-HSA-5654738	Reactome	Signaling by FGFR2	9	3	0.429	0.0019402	0.00605834		SMPDB	SMP00555	Glycogenosis, Type VI. Hers disease	18	4	0.222	0.0035605	0.0217144
None	INOH	Propanoate metabolism	26	5	0.208	0.00216905	0.00675956		SMPDB	SMP00058	Starch and Sucrose Metabolism	18	4	0.222	0.0035605	0.0217144
R-HSA-1227986	Reactome	Signaling by ERBB2	12	3	0.375	0.00301411	0.0085184		INOH	None	B cell receptor signaling	134	12	0.09	0.00362852	0.0219001
PWY-6370	HumanCyc	ascorbate recycling (cytosolic)	10	3	0.375	0.00301411	0.0085184		Reactome	R-HSA-5628897	TP53 Regulates Metabolic Genes	86	9	0.105	0.00404608	0.0241204
path:hsa00500	KEGG	Starch and sucrose metabolism - Homo sapiens (human)	37	5	0.185	0.00374239	0.0103737		INOH	None	Wnt Canonical	119	11	0.092	0.00412755	0.0244488
R-HSA-5663205	Reactome	Infectious disease	55	6	0.154	0.00398425	0.010948		INOH	None	Wnt Mammals	119	11	0.092	0.00412755	0.0244488
R-HSA-354192	Reactome	Integrin alphaIIb beta3 signaling	12	3	0.333	0.00439	0.011584		BioCarta	mcalpainpathway	mcalpain and friends in cell motility	30	5	0.167	0.00423727	0.0248604
R-HSA-9006921	Reactome	Integrin signaling	12	3	0.333	0.00439	0.011584		HumanCyc	PWY66-398	TCA cycle	19	4	0.211	0.00438167	0.0253863
R-HSA-187037	Reactome	Signaling by NTRK1 (TRKA)	11	3	0.333	0.00439	0.011584		Reactome	R-HSA-2179392	EGFR Transactivation by Gastrin	10	3	0.3	0.00477951	0.0270985
R-HSA-1650814	Reactome	Collagen biosynthesis and modifying enzymes	9	3	0.333	0.00439	0.011584		Reactome	R-HSA-5654738	Signaling by FGFR2	73	8	0.11	0.00497461	0.0274492
None	INOH	NGF	5	2	0.667	0.0046336	0.011584		SMPDB	SMP02292	The oncogenic action of Succinate	31	5	0.161	0.0049035	0.0274492
ilk_pathway	PID	Integrin-linked kinase signaling	3	2	0.667	0.0046336	0.011584		SMPDB	SMP02295	The oncogenic action of Fumarate	31	5	0.161	0.0049035	0.0274492
cxcr3pathway	PID	CXCR3-mediated signaling events	3	2	0.667	0.0046336	0.011584		KEGG	path:hsa00052	Galactose metabolism - Homo sapiens (human)	31	5	0.161	0.0049035	0.0274492
mcalpainpathway	BioCarta	mcalpain and friends in cell motility	3	2	0.667	0.0046336	0.011584		Reactome	R-HSA-166520	Signaling by NTRKs	89	9	0.101	0.00508278	0.0278801
s1p_s1p4_pathway	PID	S1P4 pathway	3	2	0.667	0.0046336	0.011584		BioCarta	sprypathway	sprouty regulation of tyrosine kinase signals	20	4	0.2	0.00532149	0.0290555
gmcsf_pathway	PID	GMCSF-mediated signaling events	3	2	0.667	0.0046336	0.011584		SMPDB	SMP00550	Pyruvate dehydrogenase deficiency (E3)	21	4	0.19	0.00638709	0.0327544
None	INOH	FGF	5	2	0.667	0.0046336	0.011584		SMPDB	SMP00551	Pyruvate dehydrogenase deficiency (E2)	21	4	0.19	0.00638709	0.0327544
None	INOH	insulin	5	2	0.667	0.0046336	0.011584		SMPDB	SMP00549	2-ketoglutarate dehydrogenase complex deficiency	21	4	0.19	0.00638709	0.0327544
None	INOH	CD4 T cell receptor signaling-ERK cascade	5	2	0.667	0.0046336	0.011584		SMPDB	SMP00548	Mitochondrial complex II deficiency	21	4	0.19	0.00638709	0.0327544
None	INOH	Folate metabolism	46	6	0.143	0.0058094	0.0143196		SMPDB	SMP00547	Fumarase deficiency	21	4	0.19	0.00638709	0.0327544
None	INOH	Butanoate metabolism	23	4	0.211	0.00591137	0.0144358		SMPDB	SMP00546	Congenital lactic acidosis	21	4	0.19	0.00638709	0.0327544
R-HSA-166520	Reactome	Signaling by NTRKs	12	3	0.3	0.00608984	0.0146008		SMPDB	SMP00057	Citric Acid Cycle	21	4	0.19	0.00638709	0.0327544
R-HSA-422475	Reactome	Axon guidance	15	3	0.3	0.00608984	0.0146008		INOH	None	NGF	21	4	0.19	0.00638709	0.0327544
path:hsa00051	KEGG	Fructose and mannose metabolism - Homo sapiens (human)	54	5	0.161	0.00693217	0.0163815		Reactome	R-HSA-8851805	MET activates RAS signaling	11	3	0.273	0.00639541	0.0327544
R-HSA-76009	Reactome	Platelet Aggregation (Plug Formation)	14	3	0.273	0.00813151	0.0176041		Reactome	R-HSA-499943	Interconversion of nucleotide di- and triphosphates	34	5	0.147	0.00734347	0.0369967
R-HSA-68882	Reactome	Mitotic Anaphase	4	2	0.5	0.00902486	0.0176041		Reactome	R-HSA-71403	Citric acid cycle (TCA cycle)	22	4	0.182	0.00758525	0.0370226
R-HSA-2555396	Reactome	Mitotic Metaphase and Anaphase	4	2	0.5	0.00902486	0.0176041		Reactome	R-HSA-8982491	Glycogen metabolism	22	4	0.182	0.00758525	0.0370226
R-HSA-389960	Reactome	Formation of tubulin folding intermediates by CCT/TriC	4	2	0.5	0.00902486	0.0176041		HumanCyc	PWY-6405	Rapoport-Luebering glycolytic shunt	5	2	0.5	0.00758823	0.0370226
R-HSA-389958	Reactome	Cooperation of Prefoldin and TriC/CCT in actin and tubulin folding	4	2	0.5	0.00902486	0.0176041		INOH	None	HGF	35	5	0.143	0.00831635	0.0402572
R-HSA-8851805	Reactome	MET activates RAS signaling	4	2	0.5	0.00902486	0.0176041		INOH	None	CD4 T cell receptor signaling-NFkB cascade	97	9	0.093	0.00886249	0.0425244
None	INOH	GPCR Adenosine A2A receptor	4	2	0.5	0.00902486	0.0176041		Reactome	R-HSA-8956321	Nucleotide salvage	23	4	0.174	0.00892232	0.0425244
None	INOH	GPCR Dopamine D1like receptor	4	2	0.5	0.00902486	0.0176041		Reactome	R-HSA-6798695	Neutrophil degranulation	490	45	0.093	7.59066e-09	2.01044e-06
None	INOH	GPCR signaling-G alpha s Epac and ERK	4	2	0.5	0.00902486	0.0176041		Reactome	R-HSA-140875	Common Pathway of Fibrin Clot Formation	22	9	0.409	3.45699e-08	8.01158e-06
None	INOH	GPCR signaling-G alpha s PKA and ERK	4	2	0.5	0.00902486	0.0176041		Reactome	R-HSA-168249	Innate Immune System	1077	73	0.069	8.97731e-08	1.51308e-05
None	INOH	GPCR signaling-cholera toxin	4	2	0.5	0.00902486	0.0176041		Wikipathways	WP231	TNF alpha Signaling Pathway	93	16	0.172	2.18554e-07	2.89427e-05
s1p_s1p2_pathway	PID	S1P2 pathway	4	2	0.5	0.00902486	0.0176041		Reactome	R-HSA-109582	Hemostasis	668	51	0.076	4.02235e-07	3.55116e-05
sprypathway	BioCarta	sprouty regulation of tyrosine kinase signals	4	2	0.5	0.00902486	0.0176041		Reactome	R-HSA-76005	Response to elevated platelet cytosolic Ca2+	134	19	0.142	3.84321e-07	3.55116e-05
upa_upar_pathway	PID	Urokinase-type plasminogen activator (uPA) and uPAR-mediated signaling	4	2	0.5	0.00902486	0.0176041		PID	integrin3_pathway	Beta3 integrin cell surface interactions	44	11	0.25	3.49614e-07	3.55116e-05
R-HSA-881907	Reactome	Gastrin-CREB signalling pathway via PKC and MAPK	5	2	0.5	0.00902486	0.0176041		SMPDB	SMP00275	Ardeparin Action Pathway	21	8	0.381	3.95908e-07	3.55116e-05
None	INOH	CD4 T cell receptor signaling-JNK cascade	6	2	0.5	0.00902486	0.0176041		SMPDB	SMP00274	Heparin Action Pathway	21	8	0.381	3.95908e-07	3.55116e-05
None	INOH	GPCR GroupI metabotropic glutamate receptor	6	2	0.5	0.00902486	0.0176041		SMPDB	SMP00273	Fondaparinux Action Pathway	21	8	0.381	3.95908e-07	3.55116e-05
None	INOH	GPCR signaling-G alpha q	6	2	0.5	0.00902486	0.0176041		SMPDB	SMP00272	Enoxaparin Action Pathway	21	8	0.381	3.95908e-07	3.55116e-05
None	INOH	B cell receptor signaling	7	2	0.5	0.00902486	0.0176041		Reactome	R-HSA-390450	Folding of actin by CCT/TriC	10	6	0.6	4.23529e-07	3.56919e-05
None	INOH	CD4 T cell receptor signaling	7	2	0.5	0.00902486	0.0176041		Reactome	R-HSA-381426	Regulation of Insulin-like Growth Factor (IGF) transport and uptake by Insulin-like Growth Factor Binding Proteins (IGFBPs)	127	18	0.143	6.9496e-07	5.24461e-05
None	INOH	PDGF	7	2	0.5	0.00902486	0.0176041		PID	vegfr1_2_pathway	Signaling events mediated by VEGFR1 and VEGFR2	68	13	0.191	8.61878e-07	6.14586e-05
WP3604	Wikipathways	Biochemical Pathways Part I	467	66	0.151	2.62175e-26	4.14237e-23		Reactome	R-HSA-76002	Platelet activation, signaling and aggregation	260	27	0.104	9.78442e-07	6.55341e-05
R-HSA-8956319	Reactome	Nucleobase catabolism	100	22	0.272	1.34781e-13	1.41969e-11		Reactome	R-HSA-114608	Platelet degranulation	129	18	0.14	9.89728e-07	6.55341e-05
WP4042	Wikipathways	Nucleobase catabolism	100	21	0.269	6.27728e-13	6.19881e-11		Reactome	R-HSA-168898	Toll-Like Receptors Cascades	154	19	0.123	3.29912e-06	0.000150442
Pyrimidine metabolism	EHMN	Pyrimidine metabolism	77	20	0.282	9.26656e-13	8.61245e-11		Reactome	R-HSA-450294	MAP kinase activation	65	12	0.185	3.35151e-06	0.000150442
SMP00031	SMPDB	Pentose Phosphate Pathway	29	12	0.462	5.80971e-11	3.67174e-09		Reactome	R-HSA-448424	Interleukin-17 signaling	65	12	0.185	3.35151e-06	0.000150442
SMP00518	SMPDB	Glucose-6-phosphate dehydrogenase deficiency	29	12	0.462	5.80971e-11	3.67174e-09		SMPDB	SMP00586	Coagulation	20	7	0.35	4.21953e-06	0.000150442
SMP00519	SMPDB	Ribose-5-phosphate isomerase deficiency	29	12	0.462	5.80971e-11	3.67174e-09		SMPDB	SMP00655	Phenindione Action Pathway	20	7	0.35	4.21953e-06	0.000150442
SMP00520	SMPDB	Transaldolase deficiency	29	12	0.462	5.80971e-11	3.67174e-09		SMPDB	SMP00656	Dicoumarol Action Pathway	20	7	0.35	4.21953e-06	0.000150442
WP4093	Wikipathways	Glucose metabolism	43	13	0.371	2.45016e-10	1.33492e-08		SMPDB	SMP00268	Warfarin Action Pathway	20	7	0.35	4.21953e-06	0.000150442
WP1785	Wikipathways	Asparagine N-linked glycosylation	101	15	0.3	3.08245e-10	1.62343e-08		SMPDB	SMP00269	Acenocoumarol Action Pathway	20	7	0.35	4.21953e-06	0.000150442
Pentose phosphate pathway	EHMN	Pentose phosphate pathway	37	12	0.4	4.54197e-10	2.2426e-08		SMPDB	SMP00271	Phenprocoumon Action Pathway	20	7	0.35	4.21953e-06	0.000150442
R-HSA-446203	Reactome	Asparagine N-linked glycosylation	119	16	0.267	5.35683e-10	2.44977e-08		SMPDB	SMP00270	Dicumarol Action Pathway	20	7	0.35	4.21953e-06	0.000150442
R-HSA-446219	Reactome	Synthesis of substrates in N-glycan biosythesis	68	15	0.288	5.73679e-10	2.44977e-08		SMPDB	SMP00277	Bivalirudin Action Pathway	20	7	0.35	4.21953e-06	0.000150442
R-HSA-446193	Reactome	Biosynthesis of the N-glycan precursor (dolichol lipid-linked oligosaccharide, LLO) and transfer to a nascent protein	81	15	0.288	5.73679e-10	2.44977e-08		SMPDB	SMP00276	Argatroban Action Pathway	20	7	0.35	4.21953e-06	0.000150442
path:hsa00240	KEGG	Pyrimidine metabolism - Homo sapiens (human)	66	15	0.283	7.73588e-10	3.2165e-08		SMPDB	SMP00279	Ximelagatran Action Pathway	20	7	0.35	4.21953e-06	0.000150442
R-HSA-597592	Reactome	Post-translational protein modification	176	19	0.209	1.08524e-09	4.26903e-08		SMPDB	SMP00278	Lepirudin Action Pathway	20	7	0.35	4.21953e-06	0.000150442
TCA cycle	EHMN	TCA cycle	36	12	0.375	1.10778e-09	4.26903e-08		SMPDB	SMP00286	Aminocaproic Acid Action Pathway	20	7	0.35	4.21953e-06	0.000150442
SMP00212	SMPDB	Pyruvate Dehydrogenase Complex Deficiency	46	13	0.31	3.33991e-09	1.09939e-07		SMPDB	SMP00287	Tranexamic Acid Action Pathway	20	7	0.35	4.21953e-06	0.000150442
SMP00558	SMPDB	Primary hyperoxaluria II, PH2	46	13	0.31	3.33991e-09	1.09939e-07		SMPDB	SMP00284	Urokinase Action Pathway	20	7	0.35	4.21953e-06	0.000150442
SMP00559	SMPDB	Pyruvate kinase deficiency	46	13	0.31	3.33991e-09	1.09939e-07		SMPDB	SMP00285	Reteplase Action Pathway	20	7	0.35	4.21953e-06	0.000150442
SMP00196	SMPDB	Leigh Syndrome	46	13	0.31	3.33991e-09	1.09939e-07		SMPDB	SMP00282	Streptokinase Action Pathway	20	7	0.35	4.21953e-06	0.000150442
SMP00060	SMPDB	Pyruvate Metabolism	46	13	0.31	3.33991e-09	1.09939e-07		SMPDB	SMP00283	Tenecteplase Action Pathway	20	7	0.35	4.21953e-06	0.000150442
SMP00334	SMPDB	Pyruvate Decarboxylase E1 Component Deficiency (PDHE1 Deficiency)	46	13	0.31	3.33991e-09	1.09939e-07		SMPDB	SMP00280	Alteplase Action Pathway	20	7	0.35	4.21953e-06	0.000150442
R-HSA-73614	Reactome	Pyrimidine salvage	23	10	0.435	5.30622e-09	1.26407e-07		SMPDB	SMP00281	Anistreplase Action Pathway	20	7	0.35	4.21953e-06	0.000150442
SMP02291	SMPDB	The oncogenic action of 2-hydroxyglutarate	40	12	0.333	5.3603e-09	1.26407e-07		SMPDB	SMP00288	Aprotinin Action Pathway	20	7	0.35	4.21953e-06	0.000150442
SMP02358	SMPDB	The oncogenic action of L-2-hydroxyglutarate in Hydroxygluaricaciduria	41	12	0.333	5.3603e-09	1.26407e-07		KEGG	path:hsa04610	Complement and coagulation cascades - Homo sapiens (human)	79	13	0.165	5.02892e-06	0.000175917
SMP02359	SMPDB	The oncogenic action of D-2-hydroxyglutarate in Hydroxygluaricaciduria	41	12	0.333	5.3603e-09	1.26407e-07		BioCarta	fibrinolysispathway	fibrinolysis pathway	14	6	0.429	5.34441e-06	0.000183491
WP698	Wikipathways	Glucuronidation	14	8	0.615	5.64941e-09	1.31266e-07		Reactome	R-HSA-140877	Formation of Fibrin Clot (Clotting Cascade)	39	9	0.231	8.46694e-06	0.000285413
SMP00046	SMPDB	Pyrimidine Metabolism	57	14	0.25	1.75809e-08	3.65497e-07		Reactome	R-HSA-8957275	Post-translational protein phosphorylation	110	15	0.138	9.39008e-06	0.000310879
SMP00219	SMPDB	UMP Synthase Deiciency (Orotic Aciduria)	57	14	0.25	1.75809e-08	3.65497e-07		PID	integrin1_pathway	Beta1 integrin cell surface interactions	66	11	0.167	2.37127e-05	0.000709087
SMP00202	SMPDB	MNGIE (Mitochondrial Neurogastrointestinal Encephalopathy)	57	14	0.25	1.75809e-08	3.65497e-07		PID	hif1_tfpathway	HIF-1-alpha transcription factor network	66	11	0.167	2.37127e-05	0.000709087
SMP00172	SMPDB	Beta Ureidopropionase Deficiency	57	14	0.25	1.75809e-08	3.65497e-07		Reactome	R-HSA-8852276	The role of GTSE1 in G2/M progression after G2 checkpoint	11	5	0.455	2.43602e-05	0.000716885
SMP00178	SMPDB	Dihydropyrimidinase Deficiency	57	14	0.25	1.75809e-08	3.65497e-07		Reactome	R-HSA-6799990	Metal sequestration by antimicrobial proteins	6	4	0.667	2.4749e-05	0.000716947
SMP02298	SMPDB	Glutaminolysis and Cancer	44	12	0.3	2.08832e-08	4.23018e-07		KEGG	path:hsa03050	Proteasome - Homo sapiens (human)	45	9	0.2	2.91435e-05	0.000818668
WP4082	Wikipathways	Nucleotide salvage	45	12	0.279	5.17732e-08	1.0099e-06		Wikipathways	WP2002	miR-targeted genes in epithelium - TarBase	333	28	0.084	3.51522e-05	0.000972719
R-HSA-8850843	Reactome	Phosphate bond hydrolysis by NTPDase proteins	25	9	0.409	6.22348e-08	1.19916e-06		NetPath	Pathway_TNFalpha	TNFalpha	234	22	0.094	4.6706e-05	0.00127342
R-HSA-73621	Reactome	Pyrimidine catabolism	39	11	0.297	9.37181e-08	1.70201e-06		Reactome	R-HSA-168164	Toll Like Receptor 3 (TLR3) Cascade	97	13	0.134	4.88641e-05	0.00131296
SMP00580	SMPDB	GLUT-1 deficiency syndrome	19	8	0.444	1.62217e-07	2.81652e-06		Reactome	R-HSA-6802946	Signaling by moderate kinase activity BRAF mutants	38	8	0.211	5.507e-05	0.00143803
SMP00579	SMPDB	Congenital disorder of glycosylation CDG-IId	19	8	0.444	1.62217e-07	2.81652e-06		Reactome	R-HSA-6802955	Paradoxical activation of RAF signaling by kinase inactive BRAF	38	8	0.211	5.507e-05	0.00143803
SMP00444	SMPDB	Lactose Synthesis	19	8	0.444	1.62217e-07	2.81652e-06		NetPath	Pathway_EGFR1	EGFR1	457	34	0.075	5.96597e-05	0.00151519
path:hsa00030	KEGG	Pentose phosphate pathway - Homo sapiens (human)	35	9	0.36	2.30869e-07	3.96493e-06		PharmGKB	PA154444041	Platelet Aggregation Inhibitor Pathway, Pharmacodynamics	49	9	0.184	5.93559e-05	0.00151519
R-HSA-3322077	Reactome	Glycogen synthesis	10	6	0.667	2.75175e-07	4.62528e-06		Reactome	R-HSA-168256	Immune System	1840	97	0.053	6.42407e-05	0.00160949
WP134	Wikipathways	Pentose Phosphate Metabolism	9	6	0.667	2.75175e-07	4.62528e-06		Reactome	R-HSA-975871	MyD88 cascade initiated on plasma membrane	87	12	0.138	7.13253e-05	0.00169535
WP2766	Wikipathways	The citric acid (TCA) cycle and respiratory electron transport	44	11	0.268	3.02241e-07	5.02674e-06		Reactome	R-HSA-168142	Toll Like Receptor 10 (TLR10) Cascade	87	12	0.138	7.13253e-05	0.00169535
WP4059	Wikipathways	Interconversion of nucleotide di- and triphosphates	51	11	0.262	3.95785e-07	6.44681e-06		Reactome	R-HSA-168176	Toll Like Receptor 5 (TLR5) Cascade	87	12	0.138	7.13253e-05	0.00169535
SMP00496	SMPDB	Galactosemia III	20	8	0.4	4.36485e-07	6.85691e-06		Wikipathways	WP3980	Protein alkylation leading to liver fibrosis	50	9	0.18	7.00805e-05	0.00169535
SMP00495	SMPDB	Galactosemia II (GALK)	20	8	0.4	4.36485e-07	6.85691e-06		Reactome	R-HSA-937061	TRIF(TICAM1)-mediated TLR4 signaling	101	13	0.129	7.49386e-05	0.0017367
SMP00010	SMPDB	Nucleotide Sugars Metabolism	20	8	0.4	4.36485e-07	6.85691e-06		Reactome	R-HSA-166166	MyD88-independent TLR4 cascade	101	13	0.129	7.49386e-05	0.0017367
WP3602	Wikipathways	Human metabolism overview	113	14	0.197	4.38321e-07	6.85691e-06		Reactome	R-HSA-975138	TRAF6 mediated induction of NFkB and MAP kinases upon TLR7/8 or 9 activation	88	12	0.136	7.99084e-05	0.00182901
R-HSA-71336	Reactome	Pentose phosphate pathway (hexose monophosphate shunt)	31	9	0.333	4.949e-07	7.66609e-06		Reactome	R-HSA-5675221	Negative regulation of MAPK pathway	40	8	0.2	8.12268e-05	0.00183652
path:hsa04922	KEGG	Glucagon signaling pathway - Homo sapiens (human)	26	8	0.381	6.81679e-07	1.01609e-05		Reactome	R-HSA-975155	MyD88 dependent cascade initiated on endosome	90	12	0.133	9.97722e-05	0.00204137
WP4022	Wikipathways	Pyrimidine metabolism	40	10	0.278	7.57699e-07	1.11885e-05		Reactome	R-HSA-168181	Toll Like Receptor 7/8 (TLR7/8) Cascade	90	12	0.133	9.97722e-05	0.00204137
Fructose and mannose metabolism	EHMN	Fructose and mannose metabolism	34	9	0.31	9.88165e-07	1.43239e-05		Wikipathways	WP183	Proteasome Degradation	64	10	0.156	9.80237e-05	0.00204137
path:hsa00040	KEGG	Pentose and glucuronate interconversions - Homo sapiens (human)	55	10	0.27	1.00362e-06	1.44156e-05		Wikipathways	WP3897	Dengue-2 Interactions with Blood Clotting Cascade	22	6	0.273	0.0001035	0.00204137
PWY0-1295	HumanCyc	pyrimidine ribonucleosides degradation	8	5	0.714	1.85508e-06	2.49446e-05		Wikipathways	WP2004	miR-targeted genes in lymphocytes - TarBase	489	35	0.072	0.00011023	0.00215123
R-HSA-69242	Reactome	S Phase	17	7	0.412	1.9153e-06	2.49446e-05		Reactome	R-HSA-1474290	Collagen formation	92	12	0.13	0.000123738	0.0023897
WP4297	Wikipathways	Thiamine metabolic pathways	21	7	0.412	1.9153e-06	2.49446e-05		KEGG	path:hsa04621	NOD-like receptor signaling pathway - Homo sapiens (human)	168	17	0.101	0.000138128	0.00251426
SMP00210	SMPDB	Purine Nucleoside Phosphorylase Deficiency	73	13	0.188	2.02083e-06	2.49446e-05		Reactome	R-HSA-69275	G2/M Transition	137	15	0.109	0.000141037	0.00251426
SMP00220	SMPDB	Xanthine Dehydrogenase Deficiency (Xanthinuria)	73	13	0.188	2.02083e-06	2.49446e-05		KEGG	path:hsa04657	IL-17 signaling pathway - Homo sapiens (human)	93	12	0.129	0.000137467	0.00251426
SMP00167	SMPDB	Adenylosuccinate Lyase Deficiency	73	13	0.188	2.02083e-06	2.49446e-05		Wikipathways	WP272	Blood Clotting Cascade	23	6	0.261	0.000135748	0.00251426
SMP00168	SMPDB	AICA-Ribosiduria	73	13	0.188	2.02083e-06	2.49446e-05		Reactome	R-HSA-354194	GRB2:SOS provides linkage to MAPK signaling for Integrins	15	5	0.333	0.000140235	0.00251426
SMP00535	SMPDB	Adenine phosphoribosyltransferase deficiency (APRT)	73	13	0.188	2.02083e-06	2.49446e-05		Reactome	R-HSA-168138	Toll Like Receptor 9 (TLR9) Cascade	94	12	0.128	0.00015248	0.00269235
SMP00536	SMPDB	Mitochondrial DNA depletion syndrome	73	13	0.188	2.02083e-06	2.49446e-05		KEGG	path:hsa04611	Platelet activation - Homo sapiens (human)	123	14	0.114	0.000154613	0.00270426
SMP00537	SMPDB	Myoadenylate deaminase deficiency	73	13	0.188	2.02083e-06	2.49446e-05		Reactome	R-HSA-453274	Mitotic G2-G2/M phases	139	15	0.108	0.000165952	0.00282271
SMP00050	SMPDB	Purine Metabolism	73	13	0.188	2.02083e-06	2.49446e-05		Reactome	R-HSA-2500257	Resolution of Sister Chromatid Cohesion	109	13	0.119	0.000164769	0.00282271
SMP00203	SMPDB	Molybdenum Cofactor Deficiency	73	13	0.188	2.02083e-06	2.49446e-05		Wikipathways	WP3646	Hepatitis C and Hepatocellular Carcinoma	56	9	0.161	0.000174559	0.00294211
SMP00144	SMPDB	Adenosine Deaminase Deficiency	73	13	0.188	2.02083e-06	2.49446e-05		Reactome	R-HSA-9006934	Signaling by Receptor Tyrosine Kinases	423	31	0.073	0.000178822	0.00298682
SMP00365	SMPDB	Gout or Kelley-Seegmiller Syndrome	73	13	0.188	2.02083e-06	2.49446e-05		Reactome	R-HSA-141444	Amplification of signal from unattached kinetochores via a MAD2 inhibitory signal	96	12	0.125	0.000186749	0.00305669
SMP00364	SMPDB	Lesch-Nyhan Syndrome (LNS)	73	13	0.188	2.02083e-06	2.49446e-05		Reactome	R-HSA-141424	Amplification of signal from the kinetochores	96	12	0.125	0.000186749	0.00305669
SMP00512	SMPDB	Xanthinuria type I	73	13	0.188	2.02083e-06	2.49446e-05		Reactome	R-HSA-6802948	Signaling by high-kinase activity BRAF mutants	34	7	0.206	0.000187952	0.00305669
SMP00513	SMPDB	Xanthinuria type II	73	13	0.188	2.02083e-06	2.49446e-05		Reactome	R-HSA-5686938	Regulation of TLR by endogenous ligand	16	5	0.312	0.000197892	0.00313582
R-HSA-382551	Reactome	Transport of small molecules	226	22	0.115	4.08803e-06	4.89324e-05		BioCarta	hifpathway	hypoxia-inducible factor in the cardivascular system	16	5	0.312	0.000197892	0.00313582
SMP00466	SMPDB	Transfer of Acetyl Groups into Mitochondria	22	7	0.368	4.64092e-06	5.47212e-05		Reactome	R-HSA-166058	MyD88:Mal cascade initiated on plasma membrane	97	12	0.124	0.000206215	0.00315969
path:hsa00053	KEGG	Ascorbate and aldarate metabolism - Homo sapiens (human)	48	8	0.296	6.07389e-06	7.05644e-05		Reactome	R-HSA-168179	Toll Like Receptor TLR1:TLR2 Cascade	97	12	0.124	0.000206215	0.00315969
SMP00428	SMPDB	Mercaptopurine Action Pathway	84	13	0.169	7.31701e-06	8.37745e-05		Reactome	R-HSA-168188	Toll Like Receptor TLR6:TLR2 Cascade	97	12	0.124	0.000206215	0.00315969
R-HSA-69306	Reactome	DNA Replication	14	6	0.429	8.33706e-06	9.27644e-05		Reactome	R-HSA-181438	Toll Like Receptor 2 (TLR2) Cascade	97	12	0.124	0.000206215	0.00315969
PWY-7185	HumanCyc	UTP and CTP dephosphorylation I	15	6	0.429	8.33706e-06	9.27644e-05		Reactome	R-HSA-166016	Toll Like Receptor 4 (TLR4) Cascade	127	14	0.11	0.000217323	0.00330259
WP4072	Wikipathways	Glycogen metabolism	16	6	0.429	8.33706e-06	9.27644e-05		PID	lymphangiogenesis_pathway	VEGFR3 signaling in lymphatic endothelium	25	6	0.24	0.000223826	0.00337377
path:hsa00020	KEGG	Citrate cycle (TCA cycle) - Homo sapiens (human)	20	6	0.429	8.33706e-06	9.27644e-05		KEGG	path:hsa04066	HIF-1 signaling pathway - Homo sapiens (human)	100	12	0.12	0.000275315	0.00392641
SMP00430	SMPDB	Thioguanine Action Pathway	85	13	0.167	8.48649e-06	9.37668e-05		Wikipathways	WP3614	Photodynamic therapy-induced HIF-1 survival signaling	36	7	0.194	0.000273824	0.00392641
SMP00427	SMPDB	Azathioprine Action Pathway	86	13	0.165	9.818e-06	0.000107725		Wikipathways	WP500	Glycogen Synthesis and Degradation	36	7	0.194	0.000273824	0.00392641
N-Glycan biosynthesis	EHMN	N-Glycan biosynthesis	51	7	0.333	1.00164e-05	0.000109144		Reactome	R-HSA-6802949	Signaling by RAS mutants	36	7	0.194	0.000273824	0.00392641
R-HSA-173599	Reactome	Formation of the active cofactor, UDP-glucuronate	10	5	0.556	1.0431e-05	0.000112883		Reactome	R-HSA-3299685	Detoxification of Reactive Oxygen Species	36	7	0.194	0.000273824	0.00392641
PWY66-409	HumanCyc	superpathway of purine nucleotide salvage	30	8	0.276	1.0977e-05	0.000117984		Wikipathways	WP4018	Pathways in clear cell renal cell carcinoma	86	11	0.128	0.000280328	0.00393635
WP4084	Wikipathways	Nucleobase biosynthesis	47	9	0.231	1.4898e-05	0.000156926		Reactome	R-HSA-2022090	Assembly of collagen fibrils and other multimeric structures	48	8	0.167	0.000308615	0.00423832
R-HSA-1638091	Reactome	Heparan sulfate/heparin (HS-GAG) metabolism	35	7	0.304	1.97515e-05	0.000200694		KEGG	path:hsa04510	Focal adhesion - Homo sapiens (human)	199	18	0.09	0.000362166	0.00493717
SMP00530	SMPDB	Familial lipoprotein lipase deficiency	24	7	0.304	1.97515e-05	0.000200694		Reactome	R-HSA-5674135	MAP2K and MAPK activation	38	7	0.184	0.000388699	0.0052602
SMP00039	SMPDB	Glycerolipid Metabolism	24	7	0.304	1.97515e-05	0.000200694		Wikipathways	WP3888	VEGFA-VEGFR2 Signaling Pathway	236	20	0.085	0.000410525	0.00551531
SMP00187	SMPDB	Glycerol Kinase Deficiency	24	7	0.304	1.97515e-05	0.000200694		Reactome	R-HSA-389957	Prefoldin mediated transfer of substrate to CCT/TriC	28	6	0.214	0.000433896	0.00572192
SMP00529	SMPDB	D-glyceric acidura	24	7	0.304	1.97515e-05	0.000200694		Reactome	R-HSA-195253	Degradation of beta-catenin by the destruction complex	39	7	0.179	0.000459049	0.0059935
R-HSA-162599	Reactome	Late Phase of HIV Life Cycle	10	5	0.5	2.01964e-05	0.000200694		Reactome	R-HSA-68877	Mitotic Prometaphase	186	17	0.091	0.000464228	0.00601873
WP2658	Wikipathways	HIV Life Cycle	11	5	0.5	2.01964e-05	0.000200694		Reactome	R-HSA-8963898	Plasma lipoprotein assembly	19	5	0.263	0.000481123	0.0061096
R-HSA-162587	Reactome	HIV Life Cycle	11	5	0.5	2.01964e-05	0.000200694		Reactome	R-HSA-5654732	Negative regulation of FGFR3 signaling	29	6	0.207	0.000530427	0.00664467
SMP00124	SMPDB	Glycerol Phosphate Shuttle	10	5	0.5	2.01964e-05	0.000200694		PID	smad2_3pathway	Regulation of cytoplasmic and nuclear SMAD2/3 signaling	20	5	0.25	0.000622425	0.00754233
R-HSA-1855183	Reactome	Synthesis of IP2, IP, and Ins in the cytosol	18	6	0.375	2.08103e-05	0.000205502		PID	reg_gr_pathway	Glucocorticoid receptor regulatory network	80	10	0.125	0.000633483	0.00755833
Galactose metabolism	EHMN	Galactose metabolism	48	9	0.22	2.30165e-05	0.000225876		PID	integrin2_pathway	Beta2 integrin cell surface interactions	30	6	0.2	0.000642857	0.00755833
Phosphatidylinositol phosphate metabolism	EHMN	Phosphatidylinositol phosphate metabolism	49	8	0.242	3.103e-05	0.000300782		KEGG	path:hsa05165	Human papillomavirus infection - Homo sapiens (human)	339	25	0.074	0.000679583	0.00792419
PWY-7211	HumanCyc	superpathway of pyrimidine deoxyribonucleotides <i>de novo</i> biosynthesis	34	8	0.242	3.103e-05	0.000300782		Wikipathways	WP4318	Mitochondrial fatty acid synthesis and respiration	12	4	0.333	0.000685401	0.00794209
WP1861	Wikipathways	mRNA Capping	6	4	0.667	3.43073e-05	0.000313327		Wikipathways	WP4239	Epithelial to mesenchymal transition in colorectal cancer	160	15	0.094	0.000757817	0.00872666
WP3498	Wikipathways	Assembly of the primary cilium	6	4	0.667	3.43073e-05	0.000313327		Reactome	R-HSA-5654733	Negative regulation of FGFR4 signaling	31	6	0.194	0.000772903	0.00884544
WP4124	Wikipathways	Cilium Assembly	6	4	0.667	3.43073e-05	0.000313327		Reactome	R-HSA-450302	activated TAK1 mediates p38 MAPK activation	21	5	0.238	0.000792668	0.00896101
R-HSA-72086	Reactome	mRNA Capping	7	4	0.667	3.43073e-05	0.000313327		Wikipathways	WP4331	Neovascularisation processes	21	5	0.238	0.000792668	0.00896101
WP2683	Wikipathways	Influenza Life Cycle	9	4	0.667	3.43073e-05	0.000313327		Reactome	R-HSA-2467813	Separation of Sister Chromatids	129	13	0.101	0.00085763	0.00936979
R-HSA-163754	Reactome	Insulin effects increased synthesis of Xylulose-5-Phosphate	8	4	0.667	3.43073e-05	0.000313327		Reactome	R-HSA-69618	Mitotic Spindle Checkpoint	113	12	0.106	0.000845305	0.00936979
R-HSA-446205	Reactome	Synthesis of GDP-mannose	6	4	0.667	3.43073e-05	0.000313327		Wikipathways	WP15	Selenium Micronutrient Network	83	10	0.12	0.00084916	0.00936979
path:hsa00562	KEGG	Inositol phosphate metabolism - Homo sapiens (human)	47	7	0.28	3.62241e-05	0.000328931		PID	syndecan_1_pathway	Syndecan-1-mediated signaling events	43	7	0.163	0.000848128	0.00936979
R-HSA-8956320	Reactome	Nucleobase biosynthesis	48	9	0.205	4.20754e-05	0.000377722		Reactome	R-HSA-6814122	Cooperation of PDCL (PhLP1) and TRiC/CCT in G-protein beta folding	43	7	0.163	0.000848128	0.00936979
path:hsa00630	KEGG	Glyoxylate and dicarboxylate metabolism - Homo sapiens (human)	62	9	0.2	5.08435e-05	0.000453857		Reactome	R-HSA-202670	ERKs are inactivated	13	4	0.308	0.000961642	0.00982008
R-HSA-162906	Reactome	HIV Infection	13	5	0.417	5.94933e-05	0.000488149		Reactome	R-HSA-1643685	Disease	510	33	0.065	0.000963999	0.00982008
path:hsa00561	KEGG	Glycerolipid metabolism - Homo sapiens (human)	36	5	0.417	5.94933e-05	0.000488149		KEGG	path:hsa04914	Progesterone-mediated oocyte maturation - Homo sapiens (human)	99	11	0.111	0.000944891	0.00982008
SMP00136	SMPDB	2-Hydroxyglutric Aciduria (D And L Form)	49	9	0.196	6.1107e-05	0.000488149		Reactome	R-HSA-75205	Dissolution of Fibrin Clot	13	4	0.308	0.000961642	0.00982008
SMP00385	SMPDB	Homocarnosinosis	49	9	0.196	6.1107e-05	0.000488149		BioCarta	extrinsicpathway	extrinsic prothrombin activation pathway	13	4	0.308	0.000961642	0.00982008
SMP00339	SMPDB	Hyperinsulinism-Hyperammonemia Syndrome	49	9	0.196	6.1107e-05	0.000488149		Reactome	R-HSA-5637810	Constitutive Signaling by EGFRvIII	13	4	0.308	0.000961642	0.00982008
SMP00567	SMPDB	Succinic semialdehyde dehydrogenase deficiency	49	9	0.196	6.1107e-05	0.000488149		Reactome	R-HSA-5637812	Signaling by EGFRvIII in Cancer	13	4	0.308	0.000961642	0.00982008
SMP00243	SMPDB	4-Hydroxybutyric Aciduria/Succinic Semialdehyde Dehydrogenase Deficiency	49	9	0.196	6.1107e-05	0.000488149		Reactome	R-HSA-113510	E2F mediated regulation of DNA replication	22	5	0.227	0.000995364	0.0100294
SMP00072	SMPDB	Glutamate Metabolism	49	9	0.196	6.1107e-05	0.000488149		Reactome	R-HSA-198753	ERK/MAPK targets	22	5	0.227	0.000995364	0.0100294
R-HSA-156902	Reactome	Peptide chain elongation	25	3	1	6.24089e-05	0.000488149		NetPath	Pathway_Alpha6Beta4Integrin	Alpha6Beta4Integrin	71	9	0.127	0.00105881	0.010611
R-HSA-156842	Reactome	Eukaryotic Translation Elongation	25	3	1	6.24089e-05	0.000488149		Reactome	R-HSA-5654726	Negative regulation of FGFR1 signaling	33	6	0.182	0.0010931	0.0107227
R-HSA-5419276	Reactome	Mitochondrial translation termination	25	3	1	6.24089e-05	0.000488149		Reactome	R-HSA-194315	Signaling by Rho GTPases	435	29	0.067	0.00109305	0.0107227
R-HSA-5389840	Reactome	Mitochondrial translation elongation	26	3	1	6.24089e-05	0.000488149		Reactome	R-HSA-1266738	Developmental Biology	620	38	0.061	0.00116844	0.0113418
WP1917	Wikipathways	Signaling by Rho GTPases	3	3	1	6.24089e-05	0.000488149		BioCarta	intrinsicpathway	intrinsic prothrombin activation pathway	23	5	0.217	0.00123415	0.0118555
R-HSA-2132295	Reactome	MHC class II antigen presentation	3	3	1	6.24089e-05	0.000488149		BioCarta	mprpathway	how progesterone initiates the oocyte maturation	23	5	0.217	0.00123415	0.0118555
R-HSA-165054	Reactome	Rev-mediated nuclear export of HIV RNA	3	3	1	6.24089e-05	0.000488149		Reactome	R-HSA-5654727	Negative regulation of FGFR2 signaling	34	6	0.176	0.00128705	0.0121838
R-HSA-177243	Reactome	Interactions of Rev with host cellular proteins	3	3	1	6.24089e-05	0.000488149		PharmGKB	PA166104634	Abacavir Pathway, Pharmacokinetics/Pharmacodynamics	14	4	0.286	0.00130775	0.0121838
R-HSA-168333	Reactome	NEP/NS2 Interacts with the Cellular Export Machinery	3	3	1	6.24089e-05	0.000488149		Reactome	R-HSA-1295596	Spry regulation of FGF signaling	14	4	0.286	0.00130775	0.0121838
R-HSA-168274	Reactome	Export of Viral Ribonucleoproteins from Nucleus	3	3	1	6.24089e-05	0.000488149		Wikipathways	WP558	Complement and Coagulation Cascades	59	8	0.136	0.00127784	0.0121838
R-HSA-194840	Reactome	Rho GTPase cycle	3	3	1	6.24089e-05	0.000488149		Reactome	R-HSA-192905	vRNP Assembly	2	2	1	0.00132817	0.0122509
cdc42_reg_pathway	PID	Regulation of CDC42 activity	3	3	1	6.24089e-05	0.000488149		Wikipathways	WP3896	Dengue-2 Interactions with Complement and Coagulation Cascades	60	8	0.133	0.00142837	0.0130453
rac1_reg_pathway	PID	Regulation of RAC1 activity	3	3	1	6.24089e-05	0.000488149		Reactome	R-HSA-168643	Nucleotide-binding domain, leucine rich repeat containing receptor (NLR) signaling pathways	47	7	0.149	0.00146017	0.0132704
fak_pathway	PID	Signaling events mediated by focal adhesion kinase	3	3	1	6.24089e-05	0.000488149		KEGG	path:hsa04910	Insulin signaling pathway - Homo sapiens (human)	137	13	0.095	0.00149658	0.0134692
rhoa_reg_pathway	PID	Regulation of RhoA activity	3	3	1	6.24089e-05	0.000488149		Wikipathways	WP2003	miR-targeted genes in leukocytes - TarBase	154	14	0.091	0.00151223	0.0134838
R-HSA-72706	Reactome	GTP hydrolysis and joining of the 60S ribosomal subunit	4	3	1	6.24089e-05	0.000488149		Reactome	R-HSA-180024	DARPP-32 events	25	5	0.208	0.00151275	0.0134838
WP1811	Wikipathways	Eukaryotic Translation Elongation	3	3	1	6.24089e-05	0.000488149		Reactome	R-HSA-6802957	Oncogenic MAPK signaling	61	8	0.131	0.00159264	0.0139941
PWY-5172	HumanCyc	acetyl-CoA biosynthesis from citrate	7	4	0.571	7.75769e-05	0.000597909		NetPath	Pathway_TGF_beta_Receptor	TGF_beta_Receptor	174	15	0.087	0.00167551	0.0145986
R-HSA-480985	Reactome	Synthesis of dolichyl-phosphate-glucose	7	4	0.571	7.75769e-05	0.000597909		Reactome	R-HSA-372708	p130Cas linkage to MAPK signaling for integrins	15	4	0.267	0.0017323	0.0145986
WP690	Wikipathways	Polyol Pathway	8	4	0.571	7.75769e-05	0.000597909		Reactome	R-HSA-1643713	Signaling by EGFR in Cancer	15	4	0.267	0.0017323	0.0145986
WP2743	Wikipathways	Glycosaminoglycan metabolism	58	7	0.25	8.07189e-05	0.000619106		Reactome	R-HSA-1236382	Constitutive Signaling by Ligand-Responsive EGFR Cancer Variants	15	4	0.267	0.0017323	0.0145986
R-HSA-73884	Reactome	Base Excision Repair	22	6	0.3	8.82699e-05	0.000673751		Reactome	R-HSA-5637815	Signaling by Ligand-Responsive EGFR Variants in Cancer	15	4	0.267	0.0017323	0.0145986
PWY-5130	HumanCyc	2-oxobutanoate degradation	14	5	0.385	9.35989e-05	0.000678378		Reactome	R-HSA-5610785	GLI3 is processed to GLI3R by the proteasome	15	4	0.267	0.0017323	0.0145986
PWY-7209	HumanCyc	pyrimidine ribonucleosides degradation	14	5	0.385	9.35989e-05	0.000678378		Reactome	R-HSA-5610783	Degradation of GLI2 by the proteasome	15	4	0.267	0.0017323	0.0145986
R-HSA-73886	Reactome	Chromosome Maintenance	15	5	0.385	9.35989e-05	0.000678378		Reactome	R-HSA-5610780	Degradation of GLI1 by the proteasome	16	4	0.267	0.0017323	0.0145986
R-HSA-174417	Reactome	Telomere C-strand (Lagging Strand) Synthesis	14	5	0.385	9.35989e-05	0.000678378		Reactome	R-HSA-198725	Nuclear Events (kinase and transcription factor activation)	25	5	0.2	0.00183498	0.014987
R-HSA-157579	Reactome	Telomere Maintenance	14	5	0.385	9.35989e-05	0.000678378		Wikipathways	WP3668	Hypothesized Pathways in Pathogenesis of Cardiovascular Disease	25	5	0.2	0.00183498	0.014987
R-HSA-69239	Reactome	Synthesis of DNA	13	5	0.385	9.35989e-05	0.000678378		Reactome	R-HSA-5673000	RAF activation	25	5	0.2	0.00183498	0.014987
R-HSA-180786	Reactome	Extension of Telomeres	14	5	0.385	9.35989e-05	0.000678378		Wikipathways	WP2806	Human Complement System	92	10	0.109	0.00188184	0.0153023
WP1925	Wikipathways	Synthesis of DNA	13	5	0.385	9.35989e-05	0.000678378		KEGG	path:hsa04114	Oocyte meiosis - Homo sapiens (human)	125	12	0.096	0.00203481	0.016122
WP1928	Wikipathways	Telomere Maintenance	14	5	0.385	9.35989e-05	0.000678378		PID	angiopoietinreceptor_pathway	Angiopoietin receptor Tie2-mediated signaling	50	7	0.14	0.00211127	0.0164466
WP2453	Wikipathways	TCA Cycle and Deficiency of Pyruvate Dehydrogenase complex (PDHc)	19	5	0.385	9.35989e-05	0.000678378		Reactome	R-HSA-5673001	RAF/MAP kinase cascade	197	16	0.082	0.0022214	0.016774
R-HSA-727802	Reactome	Transport of nucleotide sugars	13	5	0.385	9.35989e-05	0.000678378		BioCarta	pyk2pathway	links between pyk2 and map kinases	26	5	0.192	0.00220471	0.016774
WP4225	Wikipathways	Pyrimidine metabolism and related diseases	31	7	0.241	0.00010291	0.000739077		Reactome	R-HSA-2173788	Downregulation of TGF-beta receptor signaling	26	5	0.192	0.00220471	0.016774
R-HSA-163685	Reactome	Integration of energy metabolism	34	7	0.233	0.000129825	0.000911661		BioCarta	hcmvpathway	human cytomegalovirus and map kinase pathways	16	4	0.25	0.00224377	0.016774
R-HSA-1640170	Reactome	Cell Cycle	33	7	0.233	0.000129825	0.000911661		Reactome	R-HSA-5684264	MAP3K8 (TPL2)-dependent MAPK1/3 activation	16	4	0.25	0.00224377	0.016774
PWY-7199	HumanCyc	pyrimidine deoxyribonucleosides salvage	31	7	0.233	0.000129825	0.000911661		Reactome	R-HSA-203765	eNOS activation and regulation	16	4	0.25	0.00224377	0.016774
PWY-7200	HumanCyc	superpathway of pyrimidine deoxyribonucleoside salvage	31	7	0.233	0.000129825	0.000911661		Reactome	R-HSA-202131	Metabolism of nitric oxide	16	4	0.25	0.00224377	0.016774
PWY-6573	HumanCyc	chondroitin sulfate degradation (metazoa)	134	12	0.138	0.000133811	0.000935493		Reactome	R-HSA-8951664	Neddylation	235	18	0.077	0.00234714	0.0172616
PWY-6576	HumanCyc	dermatan sulfate degradation (metazoa)	135	12	0.136	0.000149749	0.00102847		Reactome	R-HSA-8963896	HDL assembly	8	3	0.375	0.00235555	0.0172616
WP3336	Wikipathways	Signaling by FGFR3	12	4	0.5	0.000150365	0.00102847		Wikipathways	WP2456	HIF1A and PPARG regulation of glycolysis	8	3	0.375	0.00235555	0.0172616
WP4126	Wikipathways	Galactose catabolism	10	4	0.5	0.000150365	0.00102847		KEGG	path:hsa05146	Amoebiasis - Homo sapiens (human)	96	10	0.105	0.00239393	0.0172813
PWY0-162	HumanCyc	superpathway of pyrimidine ribonucleotides <i>de novo</i> biosynthesis	23	6	0.273	0.000159083	0.00108341		KEGG	path:hsa05131	Shigellosis - Homo sapiens (human)	65	8	0.123	0.00240485	0.0172813
R-HSA-74259	Reactome	Purine catabolism	53	8	0.195	0.000163133	0.00110623		Wikipathways	WP2374	Oncostatin M Signaling Pathway	65	8	0.123	0.00240485	0.0172813
WP3925	Wikipathways	Amino Acid metabolism	108	12	0.133	0.000186559	0.00125967		KEGG	path:hsa04137	Mitophagy - animal - Homo sapiens (human)	65	8	0.123	0.00240485	0.0172813
path:hsa00230	KEGG	Purine metabolism - Homo sapiens (human)	95	11	0.143	0.000187706	0.00126202		Wikipathways	WP306	Focal Adhesion	198	16	0.081	0.00246157	0.0176206
WP3564	Wikipathways	Amino acid synthesis and interconversion (transamination)	40	7	0.219	0.000200796	0.00133301		KEGG	path:hsa04140	Autophagy - animal - Homo sapiens (human)	128	12	0.094	0.00248489	0.0177192
R-HSA-1630316	Reactome	Glycosaminoglycan metabolism	60	7	0.219	0.000200796	0.00133301		Reactome	R-HSA-5683057	MAPK family signaling cascades	237	18	0.076	0.00257432	0.0182866
WP3315	Wikipathways	O-linked glycosylation	18	5	0.333	0.000204728	0.0013422		BioCarta	crebpathway	transcription factor creb and its extracellular signals	27	5	0.185	0.00262586	0.0184407
PWY-922	HumanCyc	mevalonate pathway	17	5	0.333	0.000204728	0.0013422		Reactome	R-HSA-390471	Association of TriC/CCT with target proteins during biosynthesis	39	6	0.154	0.0026774	0.0187317
R-HSA-5173105	Reactome	O-linked glycosylation	18	5	0.333	0.000204728	0.0013422		KEGG	path:hsa05145	Toxoplasmosis - Homo sapiens (human)	113	11	0.097	0.00276458	0.0192689
R-HSA-73894	Reactome	DNA Repair	48	8	0.186	0.000231479	0.00148403		KEGG	path:hsa04926	Relaxin signaling pathway - Homo sapiens (human)	130	12	0.092	0.00282769	0.0193582
R-HSA-428543	Reactome	Inactivation of CDC42 and RAC1	4	3	0.75	0.000242329	0.00148403		BioCarta	sppapathway	aspirin blocks signaling pathway involved in platelet activation	17	4	0.235	0.00285048	0.0193582
R-HSA-8985586	Reactome	SLIT2:ROBO1 increases RHOA activity	4	3	0.75	0.000242329	0.00148403		Wikipathways	WP4217	Ebola Virus Pathway on Host	130	12	0.092	0.00282769	0.0193582
R-HSA-1912399	Reactome	Pre-NOTCH Processing in the Endoplasmic Reticulum	4	3	0.75	0.000242329	0.00148403		Reactome	R-HSA-432142	Platelet sensitization by LDL	17	4	0.235	0.00285048	0.0193582
WP4053	Wikipathways	TBC-RABGAPs	4	3	0.75	0.000242329	0.00148403		Reactome	R-HSA-196299	Beta-catenin phosphorylation cascade	17	4	0.235	0.00285048	0.0193582
R-HSA-6811434	Reactome	COPI-dependent Golgi-to-ER retrograde traffic	4	3	0.75	0.000242329	0.00148403		BioCarta	ucalpainpathway	ucalpain and friends in cell spread	17	4	0.235	0.00285048	0.0193582
R-HSA-5620916	Reactome	VxPx cargo-targeting to cilium	4	3	0.75	0.000242329	0.00148403		KEGG	path:hsa05205	Proteoglycans in cancer - Homo sapiens (human)	201	16	0.08	0.00286203	0.0193657
R-HSA-177504	Reactome	Retrograde neurotrophin signalling	4	3	0.75	0.000242329	0.00148403		Reactome	R-HSA-216083	Integrin cell surface interactions	67	8	0.119	0.00291709	0.0195953
R-HSA-8854214	Reactome	TBC/RABGAPs	4	3	0.75	0.000242329	0.00148403		BioCarta	keratinocytepathway	keratinocyte differentiation	53	7	0.132	0.00296675	0.0197145
R-HSA-170670	Reactome	Adenylate cyclase inhibitory pathway	4	3	0.75	0.000242329	0.00148403		Wikipathways	WP2864	Apoptosis-related network due to altered Notch3 in ovarian cancer	53	7	0.132	0.00296675	0.0197145
R-HSA-997269	Reactome	Inhibition of adenylate cyclase pathway	4	3	0.75	0.000242329	0.00148403		Reactome	R-HSA-5684996	MAPK1/MAPK3 signaling	203	16	0.079	0.00300694	0.0199103
arf6_pathway	PID	Arf6 signaling events	4	3	0.75	0.000242329	0.00148403		Wikipathways	WP366	TGF-beta Signaling Pathway	132	12	0.091	0.00320793	0.0209419
integrin_a4b1_pathway	PID	Alpha4 beta1 integrin signaling events	4	3	0.75	0.000242329	0.00148403		Wikipathways	WP3303	RAC1-PAK1-p38-MMP2 Pathway	68	8	0.118	0.00320318	0.0209419
PWY-6557	HumanCyc	glycoaminoglycan-protein linkage region biosynthesis	5	3	0.75	0.000242329	0.00148403		Reactome	R-HSA-68886	M Phase	340	23	0.068	0.00322147	0.0209565
PWY-5067	HumanCyc	glycogen biosynthesis	7	3	0.75	0.000242329	0.00148403		Reactome	R-HSA-167044	Signalling to RAS	18	4	0.222	0.0035605	0.0217144
R-HSA-8856688	Reactome	Golgi-to-ER retrograde transport	10	4	0.444	0.000262312	0.0015699		HumanCyc	PWY66-14	MAP kinase cascade	9	3	0.333	0.00343812	0.0217144
R-HSA-190236	Reactome	Signaling by FGFR	11	4	0.444	0.000262312	0.0015699		Reactome	R-HSA-611105	Respiratory electron transport	100	10	0.1	0.00349092	0.0217144
R-HSA-2022854	Reactome	Keratan sulfate biosynthesis	9	4	0.444	0.000262312	0.0015699		NetPath	Pathway_Gastrin	Gastrin	41	6	0.146	0.00347038	0.0217144
Proteoglycan biosynthesis	EHMN	Proteoglycan biosynthesis	19	4	0.444	0.000262312	0.0015699		PID	syndecan_2_pathway	Syndecan-2-mediated signaling events	41	6	0.146	0.00347038	0.0217144
R-HSA-2022928	Reactome	HS-GAG biosynthesis	9	4	0.444	0.000262312	0.0015699		Reactome	R-HSA-2173782	Binding and Uptake of Ligands by Scavenger Receptors	41	6	0.146	0.00347038	0.0217144
R-HSA-70370	Reactome	Galactose catabolism	10	4	0.444	0.000262312	0.0015699		PID	integrin5_pathway	Beta5 beta6 beta7 and beta8 integrin cell surface interactions	18	4	0.222	0.0035605	0.0217144
path:hsa00620	KEGG	Pyruvate metabolism - Homo sapiens (human)	31	6	0.25	0.000268689	0.00160199		Wikipathways	WP4301	Inhibition of exosome biogenesis and secretion by Manumycin A in CRPC cells	18	4	0.222	0.0035605	0.0217144
SMP00355	SMPDB	Mitochondrial Electron Transport Chain	17	5	0.312	0.000288327	0.00169984		PID	vegfr1_pathway	VEGFR1 specific signals	29	5	0.172	0.0036382	0.0219001
R-HSA-917937	Reactome	Iron uptake and transport	21	5	0.312	0.000288327	0.00169984		Wikipathways	WP422	MAPK Cascade	29	5	0.172	0.0036382	0.0219001
Purine metabolism	EHMN	Purine metabolism	94	11	0.134	0.000331838	0.00194908		Reactome	R-HSA-8863795	Downregulation of ERBB2 signaling	29	5	0.172	0.0036382	0.0219001
R-HSA-71064	Reactome	Lysine catabolism	32	6	0.24	0.000342099	0.00200191		SMPDB	SMP00358	Fc Epsilon Receptor I Signaling in Mast Cells	42	6	0.143	0.00392666	0.02356
PWY-7176	HumanCyc	UTP and CTP <i>de novo</i> biosynthesis	11	4	0.4	0.000423722	0.00245231		Reactome	R-HSA-5689603	UCH proteinases	102	10	0.098	0.00402804	0.0240903
WP1887	Wikipathways	Post-translational modification- synthesis of GPI-anchored proteins	21	4	0.4	0.000423722	0.00245231		Wikipathways	WP2870	Extracellular vesicle-mediated signaling in recipient cells	30	5	0.167	0.00423727	0.0248604
R-HSA-1912422	Reactome	Pre-NOTCH Expression and Processing	10	4	0.4	0.000423722	0.00245231		BioCarta	fmlppathway	fmlp induced chemokine gene expression in hmc-1 cells	30	5	0.167	0.00423727	0.0248604
WP2741	Wikipathways	Inositol phosphate metabolism	41	6	0.231	0.000430346	0.00247253		Reactome	R-HSA-3000480	Scavenging by Class A Receptors	19	4	0.211	0.00438167	0.0253863
R-HSA-156588	Reactome	Glucuronidation	31	6	0.231	0.000430346	0.00247253		Reactome	R-HSA-8876384	Listeria monocytogenes entry into host cells	19	4	0.211	0.00438167	0.0253863
R-HSA-8953854	Reactome	Metabolism of RNA	72	7	0.194	0.00043587	0.0024952		Reactome	R-HSA-2565942	Regulation of PLK1 Activity at G2/M Transition	87	9	0.103	0.00437135	0.0253863
WP1937	Wikipathways	Transport of vitamins, nucleosides, and related molecules	60	9	0.153	0.000449054	0.00256139		Reactome	R-HSA-196791	Vitamin D (calciferol) metabolism	10	3	0.3	0.00477951	0.0270985
path:hsa00640	KEGG	Propanoate metabolism - Homo sapiens (human)	48	7	0.189	0.000519977	0.00295526		Reactome	R-HSA-2465910	MASTL Facilitates Mitotic Progression	10	3	0.3	0.00477951	0.0270985
R-HSA-948021	Reactome	Transport to the Golgi and subsequent modification	36	5	0.278	0.000530244	0.0029803		Reactome	R-HSA-450341	Activation of the AP-1 family of transcription factors	10	3	0.3	0.00477951	0.0270985
R-HSA-1483249	Reactome	Inositol phosphate metabolism	43	6	0.222	0.000535418	0.0029803		Reactome	R-HSA-8963888	Chylomicron assembly	10	3	0.3	0.00477951	0.0270985
R-HSA-71291	Reactome	Metabolism of amino acids and derivatives	285	20	0.088	0.000542074	0.0029803		Reactome	R-HSA-168276	NS1 Mediated Effects on Host Pathways	10	3	0.3	0.00477951	0.0270985
WP1913	Wikipathways	Signaling by Insulin receptor	6	3	0.6	0.000588121	0.0029803		Reactome	R-HSA-74749	Signal attenuation	10	3	0.3	0.00477951	0.0270985
WP3578	Wikipathways	trans-Golgi Network Vesicle Budding	6	3	0.6	0.000588121	0.0029803		Reactome	R-HSA-8948216	Collagen chain trimerization	44	6	0.136	0.00497038	0.0274492
WP4075	Wikipathways	Carboxyterminal post-translational modifications of tubulin	9	3	0.6	0.000588121	0.0029803		Reactome	R-HSA-450282	MAPK targets/ Nuclear events mediated by MAP kinases	31	5	0.161	0.0049035	0.0274492
R-HSA-437239	Reactome	Recycling pathway of L1	6	3	0.6	0.000588121	0.0029803		Wikipathways	WP4216	Chromosomal and microsatellite instability in colorectal cancer	73	8	0.11	0.00497461	0.0274492
R-HSA-432720	Reactome	Lysosome Vesicle Biogenesis	6	3	0.6	0.000588121	0.0029803		Reactome	R-HSA-6802952	Signaling by BRAF and RAF fusions	58	7	0.121	0.00495229	0.0274492
R-HSA-421837	Reactome	Clathrin derived vesicle budding	6	3	0.6	0.000588121	0.0029803		Wikipathways	WP98	Prostaglandin Synthesis and Regulation	44	6	0.136	0.00497038	0.0274492
R-HSA-199992	Reactome	trans-Golgi Network Vesicle Budding	6	3	0.6	0.000588121	0.0029803		KEGG	path:hsa04810	Regulation of actin cytoskeleton - Homo sapiens (human)	213	16	0.075	0.00504116	0.0277339
R-HSA-72737	Reactome	Cap-dependent Translation Initiation	6	3	0.6	0.000588121	0.0029803		Reactome	R-HSA-1280215	Cytokine Signaling in Immune system	458	28	0.061	0.00532841	0.0290555
R-HSA-72613	Reactome	Eukaryotic Translation Initiation	6	3	0.6	0.000588121	0.0029803		NetPath	Pathway_Fibroblast__growth__factor-1	Fibroblast growth factor-1	74	8	0.108	0.0054046	0.0293845
R-HSA-203927	Reactome	MicroRNA (miRNA) biogenesis	6	3	0.6	0.000588121	0.0029803		Reactome	R-HSA-449147	Signaling by Interleukins	254	18	0.071	0.00557395	0.0302167
R-HSA-5368286	Reactome	Mitochondrial translation initiation	8	3	0.6	0.000588121	0.0029803		Reactome	R-HSA-1474244	Extracellular matrix organization	294	20	0.068	0.00564073	0.030401
R-HSA-5368287	Reactome	Mitochondrial translation	47	3	0.6	0.000588121	0.0029803		Reactome	R-HSA-2173789	TGF-beta receptor signaling activates SMADs	32	5	0.156	0.00564074	0.030401
WP2684	Wikipathways	Host Interactions of HIV factors	5	3	0.6	0.000588121	0.0029803		KEGG	path:hsa04659	Th17 cell differentiation - Homo sapiens (human)	107	10	0.093	0.00565866	0.0304092
WP4441	Wikipathways	COPI-mediated anterograde transport	5	3	0.6	0.000588121	0.0029803		KEGG	path:hsa04730	Long-term depression - Homo sapiens (human)	60	7	0.117	0.00597768	0.0320307
WP3310	Wikipathways	Mitochondrial translation	5	3	0.6	0.000588121	0.0029803		Reactome	R-HSA-6807004	Negative regulation of MET activity	21	4	0.19	0.00638709	0.0327544
R-HSA-8849471	Reactome	PTK6 Regulates RHO GTPases, RAS GTPase and MAP kinases	5	3	0.6	0.000588121	0.0029803		Reactome	R-HSA-171007	p38MAPK events	11	3	0.273	0.00639541	0.0327544
R-HSA-162909	Reactome	Host Interactions of HIV factors	5	3	0.6	0.000588121	0.0029803		Wikipathways	WP2005	miR-targeted genes in muscle cell - TarBase	400	25	0.062	0.00627666	0.0327544
ras_pathway	PID	Regulation of Ras family activation	5	3	0.6	0.000588121	0.0029803		Reactome	R-HSA-4420097	VEGFA-VEGFR2 Pathway	92	9	0.098	0.00631451	0.0327544
R-HSA-432722	Reactome	Golgi Associated Vesicle Biogenesis	5	3	0.6	0.000588121	0.0029803		KEGG	path:hsa05220	Chronic myeloid leukemia - Homo sapiens (human)	76	8	0.105	0.00634908	0.0327544
R-HSA-399955	Reactome	SEMA3A-Plexin repulsion signaling by inhibiting Integrin adhesion	5	3	0.6	0.000588121	0.0029803		PID	ps1pathway	Presenilin action in Notch and Wnt signaling	46	6	0.13	0.00620451	0.0327544
mtor_4pathway	PID	mTOR signaling pathway	5	3	0.6	0.000588121	0.0029803		Reactome	R-HSA-203615	eNOS activation	11	3	0.273	0.00639541	0.0327544
netrin_pathway	PID	Netrin-mediated signaling events	5	3	0.6	0.000588121	0.0029803		Wikipathways	WP244	Alpha 6 Beta 4 signaling pathway	33	5	0.152	0.00645282	0.0327768
R-HSA-204005	Reactome	COPII-mediated vesicle transport	9	3	0.6	0.000588121	0.0029803		PID	mapktrkpathway	Trk receptor signaling mediated by the MAPK pathway	33	5	0.152	0.00645282	0.0327768
WP1812	Wikipathways	Eukaryotic Translation Initiation	5	3	0.6	0.000588121	0.0029803		Wikipathways	WP722	Serotonin HTR1 Group and FOS Pathway	33	5	0.152	0.00645282	0.0327768
WP1866	Wikipathways	NCAM signaling for neurite out-growth	5	3	0.6	0.000588121	0.0029803		KEGG	path:hsa05203	Viral carcinogenesis - Homo sapiens (human)	201	15	0.075	0.00690076	0.0349563
WP3571	Wikipathways	Gene Silencing by RNA	5	3	0.6	0.000588121	0.0029803		Reactome	R-HSA-195258	RHO GTPase Effectors	301	20	0.067	0.00701128	0.0354194
MANNOSYL-CHITO-DOLICHOL-BIOSYNTHESIS	HumanCyc	dolichyl-diphosphooligosaccharide biosynthesis	7	3	0.6	0.000588121	0.0029803		Wikipathways	WP4482	Vitamin D in inflammatory diseases	22	4	0.182	0.00758525	0.0370226
R-HSA-1971475	Reactome	A tetrasaccharide linker sequence is required for GAG synthesis	6	3	0.6	0.000588121	0.0029803		PID	anthraxpathway	Cellular roles of Anthrax toxin	22	4	0.182	0.00758525	0.0370226
PWY-5659	HumanCyc	GDP-mannose biosynthesis	8	3	0.6	0.000588121	0.0029803		BioCarta	ahrpathway	ahr signal transduction pathway	4	2	0.5	0.00758823	0.0370226
Valine, leucine and isoleucine degradation	EHMN	Valine, leucine and isoleucine degradation	62	8	0.163	0.000588516	0.0029803		Wikipathways	WP3302	eIF5A regulation in response to inhibition of the nuclear export system	4	2	0.5	0.00758823	0.0370226
PWY-7219	HumanCyc	adenosine ribonucleotides <i>de novo</i> biosynthesis	12	4	0.364	0.000645366	0.00319648		HumanCyc	PWY-4202	arsenate detoxification I (glutaredoxin)	4	2	0.5	0.00758823	0.0370226
WP3842	Wikipathways	Intra-Golgi and retrograde Golgi-to-ER traffic	12	4	0.364	0.000645366	0.00319648		HumanCyc	PWY-6823	molybdenum cofactor biosynthesis	4	2	0.5	0.00758823	0.0370226
WP2786	Wikipathways	Pre-NOTCH Expression and Processing	12	4	0.364	0.000645366	0.00319648		Wikipathways	WP3932	Focal Adhesion-PI3K-Akt-mTOR-signaling pathway	302	20	0.066	0.00752436	0.0370226
R-HSA-6811442	Reactome	Intra-Golgi and retrograde Golgi-to-ER traffic	12	4	0.364	0.000645366	0.00319648		Reactome	R-HSA-140837	Intrinsic Pathway of Fibrin Clot Formation	22	4	0.182	0.00758525	0.0370226
R-HSA-157118	Reactome	Signaling by NOTCH	11	4	0.364	0.000645366	0.00319648		Wikipathways	WP1841	Intrinsic Pathway for Apoptosis	4	2	0.5	0.00758823	0.0370226
PWY-6608	HumanCyc	guanosine nucleotides degradation	12	4	0.364	0.000645366	0.00319648		Reactome	R-HSA-9006936	Signaling by TGF-beta family members	96	9	0.094	0.00829938	0.0402572
R-HSA-163125	Reactome	Post-translational modification: synthesis of GPI-anchored proteins	21	4	0.364	0.000645366	0.00319648		Reactome	R-HSA-168253	Host Interactions with Influenza Factors	12	3	0.25	0.00829874	0.0402572
R-HSA-425397	Reactome	Transport of vitamins, nucleosides, and related molecules	64	9	0.145	0.000655128	0.00322568		Wikipathways	WP4066	Interleukin-4 and Interleukin-13 signaling	97	9	0.093	0.00886249	0.0425244
R-HSA-3700989	Reactome	Transcriptional Regulation by TP53	37	6	0.214	0.000659427	0.00322568		Wikipathways	WP262	EBV LMP1 signaling	23	4	0.174	0.00892232	0.0425244
R-HSA-75105	Reactome	Fatty acyl-CoA biosynthesis	42	6	0.214	0.000659427	0.00322568		Wikipathways	WP712	Estrogen signaling pathway	23	4	0.174	0.00892232	0.0425244
WP4114	Wikipathways	Fatty acyl-CoA biosynthesis	42	6	0.214	0.000659427	0.00322568		Reactome	R-HSA-5620922	BBSome-mediated cargo-targeting to cilium	23	4	0.174	0.00892232	0.0425244
SMP00462	SMPDB	Inositol Phosphate Metabolism	23	5	0.263	0.00069681	0.00336685		Reactome	R-HSA-111885	Opioid Signalling	82	8	0.099	0.00925573	0.0440003
WP3349	Wikipathways	TP53 Regulates Metabolic Genes	25	5	0.263	0.00069681	0.00336685		PID	tgfbrpathway	TGF-beta receptor signaling	50	6	0.12	0.00931821	0.0441841
LEU-DEG2-PWY	HumanCyc	leucine degradation	20	5	0.263	0.00069681	0.00336685		Wikipathways	WP4100	Gene and protein expression by JAK-STAT signaling after Interleukin-12 stimulation	36	5	0.139	0.00937499	0.0443399
PWY-5910	HumanCyc	superpathway of geranylgeranyldiphosphate biosynthesis I (via mevalonate)	21	5	0.263	0.00069681	0.00336685		KEGG	path:hsa05164	Influenza A - Homo sapiens (human)	171	13	0.076	0.00990061	0.0467067
Propanoate metabolism	EHMN	Propanoate metabolism	33	6	0.207	0.000804605	0.00386406		KEGG	path:hsa04512	ECM-receptor interaction - Homo sapiens (human)	82	8	0.098	0.00993964	0.0467718
Urea cycle and metabolism of arginine, proline, glutamate, aspartate and asparagine	EHMN	Urea cycle and metabolism of arginine, proline, glutamate, aspartate and asparagine	125	11	0.121	0.000825836	0.003954
R-HSA-425407	Reactome	SLC-mediated transmembrane transport	166	15	0.099	0.000858107	0.0040961
R-HSA-195721	Reactome	Signaling by WNT	25	5	0.25	0.000899657	0.00424316
R-HSA-2514856	Reactome	The phototransduction cascade	21	5	0.25	0.000899657	0.00424316
R-HSA-74217	Reactome	Purine salvage	31	6	0.2	0.0009733	0.00454975
Butanoate metabolism	EHMN	Butanoate metabolism	36	6	0.2	0.0009733	0.00454975
R-HSA-70614	Reactome	Amino acid synthesis and interconversion (transamination)	46	7	0.171	0.000994061	0.00461946
R-HSA-73857	Reactome	RNA Polymerase II Transcription	52	7	0.171	0.000994061	0.00461946
WP1907	Wikipathways	Semaphorin interactions	6	3	0.5	0.00114193	0.00475615
WP2679	Wikipathways	MHC class II antigen presentation	6	3	0.5	0.00114193	0.00475615
WP4430	Wikipathways	COPII-mediated vesicle transport	6	3	0.5	0.00114193	0.00475615
WP4457	Wikipathways	GABA receptor activation	7	3	0.5	0.00114193	0.00475615
WP1916	Wikipathways	Signaling by PDGF	8	3	0.5	0.00114193	0.00475615
WP1918	Wikipathways	Signaling by ROBO receptors	8	3	0.5	0.00114193	0.00475615
WP4120	Wikipathways	Signaling by MET	8	3	0.5	0.00114193	0.00475615
WP4452	Wikipathways	Signaling by NTRK3 (TRKC)	8	3	0.5	0.00114193	0.00475615
WP3335	Wikipathways	Signaling by FGFR1	8	3	0.5	0.00114193	0.00475615
WP1813	Wikipathways	Eukaryotic Translation Termination	8	3	0.5	0.00114193	0.00475615
R-HSA-9007101	Reactome	Rab regulation of trafficking	6	3	0.5	0.00114193	0.00475615
R-HSA-416550	Reactome	Sema4D mediated inhibition of cell attachment and migration	6	3	0.5	0.00114193	0.00475615
R-HSA-400685	Reactome	Sema4D in semaphorin signaling	6	3	0.5	0.00114193	0.00475615
R-HSA-373755	Reactome	Semaphorin interactions	6	3	0.5	0.00114193	0.00475615
R-HSA-991365	Reactome	Activation of GABAB receptors	6	3	0.5	0.00114193	0.00475615
R-HSA-977444	Reactome	GABA B receptor activation	6	3	0.5	0.00114193	0.00475615
R-HSA-983170	Reactome	Antigen Presentation: Folding, assembly and peptide loading of class I MHC	8	3	0.5	0.00114193	0.00475615
R-HSA-376176	Reactome	Signaling by ROBO receptors	8	3	0.5	0.00114193	0.00475615
R-HSA-72764	Reactome	Eukaryotic Translation Termination	10	3	0.5	0.00114193	0.00475615
R-HSA-417957	Reactome	P2Y receptors	6	3	0.5	0.00114193	0.00475615
SMP00391	SMPDB	Insulin Signalling	6	3	0.5	0.00114193	0.00475615
R-HSA-211000	Reactome	Gene Silencing by RNA	8	3	0.5	0.00114193	0.00475615
R-HSA-199977	Reactome	ER to Golgi Anterograde Transport	10	3	0.5	0.00114193	0.00475615
R-HSA-6811440	Reactome	Retrograde transport at the Trans-Golgi-Network	6	3	0.5	0.00114193	0.00475615
R-HSA-73864	Reactome	RNA Polymerase I Transcription	8	3	0.5	0.00114193	0.00475615
il2_pi3kpathway	PID	IL2 signaling events mediated by PI3K	6	3	0.5	0.00114193	0.00475615
rhodopsinpathway	BioCarta	visual signal transduction	6	3	0.5	0.00114193	0.00475615
PWY-7434	HumanCyc	terminal <i>O</i>-glycans residues modification	9	3	0.5	0.00114193	0.00475615
PWY-6569	HumanCyc	chondroitin sulfate biosynthesis	8	3	0.5	0.00114193	0.00475615
PWY-6571	HumanCyc	dermatan sulfate biosynthesis	8	3	0.5	0.00114193	0.00475615
SMP00721	SMPDB	3-Phosphoglycerate dehydrogenase deficiency	55	8	0.148	0.00114818	0.00475615
SMP00223	SMPDB	Non Ketotic Hyperglycinemia	55	8	0.148	0.00114818	0.00475615
SMP00004	SMPDB	Glycine and Serine Metabolism	55	8	0.148	0.00114818	0.00475615
SMP00484	SMPDB	Dimethylglycine Dehydrogenase Deficiency	55	8	0.148	0.00114818	0.00475615
SMP00485	SMPDB	Hyperglycinemia, non-ketotic	55	8	0.148	0.00114818	0.00475615
SMP00242	SMPDB	Dimethylglycine Dehydrogenase Deficiency	55	8	0.148	0.00114818	0.00475615
SMP00244	SMPDB	Sarcosinemia	55	8	0.148	0.00114818	0.00475615
SMP00179	SMPDB	Dihydropyrimidine Dehydrogenase Deficiency (DHPD)	55	8	0.148	0.00114818	0.00475615
Porphyrin metabolism	EHMN	Porphyrin metabolism	48	7	0.167	0.0011539	0.00475615
SMP00217	SMPDB	Sialuria or French Type Sialuria	32	6	0.194	0.00116797	0.00475615
SMP00216	SMPDB	Sialuria or French Type Sialuria	32	6	0.194	0.00116797	0.00475615
SMP00045	SMPDB	Amino Sugar Metabolism	32	6	0.194	0.00116797	0.00475615
SMP00534	SMPDB	G(M2)-Gangliosidosis: Variant B, Tay-sachs disease	32	6	0.194	0.00116797	0.00475615
SMP00390	SMPDB	Tay-Sachs Disease	32	6	0.194	0.00116797	0.00475615
SMP00240	SMPDB	Salla Disease/Infantile Sialic Acid Storage Disease	32	6	0.194	0.00116797	0.00475615
WP3558	Wikipathways	Beta-catenin independent WNT signaling	16	4	0.308	0.00131373	0.00526824
R-HSA-1638074	Reactome	Keratan sulfate/keratin metabolism	18	4	0.308	0.00131373	0.00526824
R-HSA-4086398	Reactome	Ca2+ pathway	16	4	0.308	0.00131373	0.00526824
WP4061	Wikipathways	Import of palmitoyl-CoA into the mitochondrial matrix	13	4	0.308	0.00131373	0.00526824
R-HSA-5173214	Reactome	O-glycosylation of TSR domain-containing proteins	2	2	1	0.00158614	0.00553223
PWY-6566	HumanCyc	chondroitin and dermatan biosynthesis	4	2	1	0.00158614	0.00553223
path:hsa04144	KEGG	Endocytosis - Homo sapiens (human)	6	2	1	0.00158614	0.00553223
R-HSA-389977	Reactome	Post-chaperonin tubulin folding pathway	2	2	1	0.00158614	0.00553223
R-HSA-193634	Reactome	Axonal growth inhibition (RHOA activation)	2	2	1	0.00158614	0.00553223
R-HSA-193697	Reactome	p75NTR regulates axonogenesis	2	2	1	0.00158614	0.00553223
R-HSA-180746	Reactome	Nuclear import of Rev protein	2	2	1	0.00158614	0.00553223
R-HSA-202040	Reactome	G-protein activation	2	2	1	0.00158614	0.00553223
R-HSA-5620912	Reactome	Anchoring of the basal body to the plasma membrane	2	2	1	0.00158614	0.00553223
R-HSA-5624138	Reactome	Trafficking of myristoylated proteins to the cilium	2	2	1	0.00158614	0.00553223
R-HSA-112412	Reactome	SOS-mediated signalling	2	2	1	0.00158614	0.00553223
R-HSA-428540	Reactome	Activation of RAC1	2	2	1	0.00158614	0.00553223
R-HSA-179812	Reactome	GRB2 events in EGFR signaling	2	2	1	0.00158614	0.00553223
R-HSA-8875555	Reactome	MET activates RAP1 and RAC1	2	2	1	0.00158614	0.00553223
R-HSA-1963640	Reactome	GRB2 events in ERBB2 signaling	2	2	1	0.00158614	0.00553223
R-HSA-5658442	Reactome	Regulation of RAS by GAPs	2	2	1	0.00158614	0.00553223
R-HSA-72731	Reactome	Recycling of eIF2:GDP	2	2	1	0.00158614	0.00553223
trkrpathway	PID	Neurotrophic factor-mediated Trk receptor signaling	2	2	1	0.00158614	0.00553223
aurora_b_pathway	PID	Aurora B signaling	2	2	1	0.00158614	0.00553223
erbb1_internalization_pathway	PID	Internalization of ErbB1	2	2	1	0.00158614	0.00553223
p75ntrpathway	PID	p75(NTR)-mediated signaling	2	2	1	0.00158614	0.00553223
ephbfwdpathway	PID	EPHB forward signaling	2	2	1	0.00158614	0.00553223
igf1_pathway	PID	IGF1 pathway	2	2	1	0.00158614	0.00553223
ret_pathway	PID	Signaling events regulated by Ret tyrosine kinase	2	2	1	0.00158614	0.00553223
foxopathway	PID	FoxO family signaling	2	2	1	0.00158614	0.00553223
ephrinbrevpathway	PID	Ephrin B reverse signaling	2	2	1	0.00158614	0.00553223
il6_7pathway	PID	IL6-mediated signaling events	2	2	1	0.00158614	0.00553223
plexind1_pathway	PID	Plexin-D1 Signaling	2	2	1	0.00158614	0.00553223
epha_fwdpathway	PID	EPHA forward signaling	2	2	1	0.00158614	0.00553223
erk5pathway	BioCarta	role of erk5 in neuronal survival pathway	2	2	1	0.00158614	0.00553223
ngfpathway	BioCarta	nerve growth factor pathway (ngf)	2	2	1	0.00158614	0.00553223
npcpathway	BioCarta	mechanism of protein import into the nucleus	2	2	1	0.00158614	0.00553223
tffpathway	BioCarta	trefoil factors initiate mucosal healing	2	2	1	0.00158614	0.00553223
ranmspathway	BioCarta	role of ran in mitotic spindle regulation	2	2	1	0.00158614	0.00553223
arappathway	BioCarta	adp-ribosylation factor	2	2	1	0.00158614	0.00553223
melanocytepathway	BioCarta	melanocyte development and pigmentation pathway	2	2	1	0.00158614	0.00553223
il2rbpathway	BioCarta	il-2 receptor beta chain in t cell activation	2	2	1	0.00158614	0.00553223
salmonellapathway	BioCarta	how does salmonella hijack a cell	2	2	1	0.00158614	0.00553223
ranpathway	BioCarta	cycling of ran in nucleocytoplasmic transport	2	2	1	0.00158614	0.00553223
agrpathway	BioCarta	agrin in postsynaptic differentiation	2	2	1	0.00158614	0.00553223
smrtepathway	BioCarta	map kinase inactivation of smrt corepressor	2	2	1	0.00158614	0.00553223
etspathway	BioCarta	mets affect on macrophage differentiation	2	2	1	0.00158614	0.00553223
longevitypathway	BioCarta	the igf-1 receptor and longevity	2	2	1	0.00158614	0.00553223
her2pathway	BioCarta	role of erbb2 in signal transduction and oncology	2	2	1	0.00158614	0.00553223
WP585	Wikipathways	Interferon type I signaling pathways	2	2	1	0.00158614	0.00553223
R-HSA-1169092	Reactome	Activation of RAS in B cells	3	2	1	0.00158614	0.00553223
path:hsa03013	KEGG	RNA transport - Homo sapiens (human)	3	2	1	0.00158614	0.00553223
WP4315	Wikipathways	Malate-aspartate shuttle	2	2	1	0.00158614	0.00553223
PWY-841	HumanCyc	purine nucleotides <i>de novo</i> biosynthesis	37	6	0.182	0.00164553	0.00571414
R-HSA-73817	Reactome	Purine ribonucleoside monophosphate biosynthesis	37	6	0.182	0.00164553	0.00571414
R-HSA-70268	Reactome	Pyruvate metabolism	25	5	0.217	0.00177314	0.00605779
Vitamin A (retinol) metabolism	EHMN	Vitamin A (retinol) metabolism	28	5	0.217	0.00177314	0.00605779
PWY-7221	HumanCyc	guanosine ribonucleotides <i>de novo</i> biosynthesis	15	4	0.286	0.00178283	0.00605779
R-HSA-70350	Reactome	Fructose catabolism	16	4	0.286	0.00178283	0.00605779
SMP00442	SMPDB	Etoposide Action Pathway	14	4	0.286	0.00178283	0.00605779
SMP00601	SMPDB	Etoposide Metabolism Pathway	14	4	0.286	0.00178283	0.00605779
R-HSA-200425	Reactome	Import of palmitoyl-CoA into the mitochondrial matrix	14	4	0.286	0.00178283	0.00605779
R-HSA-73929	Reactome	Base-Excision Repair, AP Site Formation	14	4	0.286	0.00178283	0.00605779
WP3399	Wikipathways	Base-Excision Repair, AP Site Formation	14	4	0.286	0.00178283	0.00605779
R-HSA-3858494	Reactome	Beta-catenin independent WNT signaling	17	4	0.286	0.00178283	0.00605779
SMP00192	SMPDB	Hypoacetylaspartia	34	6	0.176	0.0019338	0.00605834
SMP00067	SMPDB	Aspartate Metabolism	34	6	0.176	0.0019338	0.00605834
SMP00175	SMPDB	Canavan Disease	34	6	0.176	0.0019338	0.00605834
MALATE-ASPARTATE-SHUTTLE-PWY	HumanCyc	malate-aspartate shuttle	8	3	0.429	0.0019402	0.00605834
WP3379	Wikipathways	RHO GTPases Activate Formins	7	3	0.429	0.0019402	0.00605834
WP4437	Wikipathways	Signaling by PTK6	7	3	0.429	0.0019402	0.00605834
WP2748	Wikipathways	Energy dependent regulation of mTOR by LKB1-AMPK	7	3	0.429	0.0019402	0.00605834
WP3552	Wikipathways	tRNA processing in the nucleus	7	3	0.429	0.0019402	0.00605834
WP2777	Wikipathways	Translocation of SLC2A4 (GLUT4) to the plasma membrane	7	3	0.429	0.0019402	0.00605834
WP3334	Wikipathways	Signaling by FGFR4	9	3	0.429	0.0019402	0.00605834
WP3309	Wikipathways	EPH-Ephrin signaling	9	3	0.429	0.0019402	0.00605834
WP1799	Wikipathways	Costimulation by the CD28 family	9	3	0.429	0.0019402	0.00605834
WP1843	Wikipathways	L1CAM interactions	9	3	0.429	0.0019402	0.00605834
WP3348	Wikipathways	Macroautophagy	11	3	0.429	0.0019402	0.00605834
R-HSA-380972	Reactome	Energy dependent regulation of mTOR by LKB1-AMPK	7	3	0.429	0.0019402	0.00605834
R-HSA-1445148	Reactome	Translocation of GLUT4 to the plasma membrane	7	3	0.429	0.0019402	0.00605834
R-HSA-8848021	Reactome	Signaling by PTK6	7	3	0.429	0.0019402	0.00605834
R-HSA-9006927	Reactome	Signaling by Non-Receptor Tyrosine Kinases	7	3	0.429	0.0019402	0.00605834
R-HSA-170660	Reactome	Adenylate cyclase activating pathway	7	3	0.429	0.0019402	0.00605834
pdgfrbpathway	PID	PDGFR-beta signaling pathway	7	3	0.429	0.0019402	0.00605834
R-HSA-977443	Reactome	GABA receptor activation	7	3	0.429	0.0019402	0.00605834
R-HSA-388841	Reactome	Costimulation by the CD28 family	9	3	0.429	0.0019402	0.00605834
R-HSA-177929	Reactome	Signaling by EGFR	9	3	0.429	0.0019402	0.00605834
R-HSA-373760	Reactome	L1CAM interactions	9	3	0.429	0.0019402	0.00605834
R-HSA-8955332	Reactome	Carboxyterminal post-translational modifications of tubulin	9	3	0.429	0.0019402	0.00605834
R-HSA-6784531	Reactome	tRNA processing in the nucleus	10	3	0.429	0.0019402	0.00605834
R-HSA-76042	Reactome	RNA Polymerase II Transcription Initiation And Promoter Clearance	7	3	0.429	0.0019402	0.00605834
R-HSA-167172	Reactome	Transcription of the HIV genome	7	3	0.429	0.0019402	0.00605834
P121-PWY	HumanCyc	adenine and adenosine salvage I	7	3	0.429	0.0019402	0.00605834
PWY-6620	HumanCyc	guanine and guanosine salvage	7	3	0.429	0.0019402	0.00605834
WP4074	Wikipathways	RNA Polymerase I Transcription	7	3	0.429	0.0019402	0.00605834
R-HSA-418038	Reactome	Nucleotide-like (purinergic) receptors	7	3	0.429	0.0019402	0.00605834
R-HSA-6811436	Reactome	COPI-independent Golgi-to-ER retrograde traffic	8	3	0.429	0.0019402	0.00605834
SMP00338	SMPDB	Intracellular Signalling Through LHCGR Receptor and Luteinizing Hormone/Choriogonadotropin	7	3	0.429	0.0019402	0.00605834
SMP00333	SMPDB	Intracellular Signalling Through FSH Receptor and Follicle Stimulating Hormone	7	3	0.429	0.0019402	0.00605834
Glycosphingolipid biosynthesis - lactoseries	EHMN	Glycosphingolipid biosynthesis - lactoseries	19	3	0.429	0.0019402	0.00605834
O-Glycan biosynthesis	EHMN	O-Glycan biosynthesis	17	3	0.429	0.0019402	0.00605834
WP2659	Wikipathways	Deadenylation-dependent mRNA decay	9	3	0.429	0.0019402	0.00605834
PWY66-422	HumanCyc	D-galactose degradation V (Leloir pathway)	11	3	0.429	0.0019402	0.00605834
R-HSA-1483166	Reactome	Synthesis of PA	26	4	0.267	0.00235668	0.0072584
WP3354	Wikipathways	C-type lectin receptors (CLRs)	23	4	0.267	0.00235668	0.0072584
WP4206	Wikipathways	Hereditary leiomyomatosis and renal cell carcinoma pathway	21	4	0.267	0.00235668	0.0072584
WP2670	Wikipathways	Iron uptake and transport	20	4	0.267	0.00235668	0.0072584
SMP00652	SMPDB	Mycophenolic Acid Metabolism Pathway	16	4	0.267	0.00235668	0.0072584
path:hsa04070	KEGG	Phosphatidylinositol signaling system - Homo sapiens (human)	29	4	0.267	0.00235668	0.0072584
SMP00139	SMPDB	3-Methylglutaconic Aciduria Type I	58	7	0.146	0.00258094	0.00769412
SMP00032	SMPDB	Valine, Leucine and Isoleucine Degradation	58	7	0.146	0.00258094	0.00769412
SMP00137	SMPDB	2-Methyl-3-Hydroxybutryl CoA Dehydrogenase Deficiency	58	7	0.146	0.00258094	0.00769412
SMP00238	SMPDB	Isovaleric Aciduria	58	7	0.146	0.00258094	0.00769412
SMP00237	SMPDB	3-Methylcrotonyl Coa Carboxylase Deficiency Type I	58	7	0.146	0.00258094	0.00769412
SMP00236	SMPDB	Propionic Acidemia	58	7	0.146	0.00258094	0.00769412
SMP00199	SMPDB	Maple Syrup Urine Disease	58	7	0.146	0.00258094	0.00769412
SMP00138	SMPDB	3-Hydroxy-3-Methylglutaryl-CoA Lyase Deficiency	58	7	0.146	0.00258094	0.00769412
SMP00523	SMPDB	Isobutyryl-coa dehydrogenase deficiency	58	7	0.146	0.00258094	0.00769412
SMP00522	SMPDB	3-hydroxyisobutyric aciduria	58	7	0.146	0.00258094	0.00769412
SMP00521	SMPDB	3-hydroxyisobutyric acid dehydrogenase deficiency	58	7	0.146	0.00258094	0.00769412
SMP00524	SMPDB	Isovaleric acidemia	58	7	0.146	0.00258094	0.00769412
SMP00384	SMPDB	Methylmalonate Semialdehyde Dehydrogenase Deficiency	58	7	0.146	0.00258094	0.00769412
SMP00200	SMPDB	Methylmalonic Aciduria	58	7	0.146	0.00258094	0.00769412
SMP00141	SMPDB	3-Methylglutaconic Aciduria Type IV	58	7	0.146	0.00258094	0.00769412
SMP00140	SMPDB	3-Methylglutaconic Aciduria Type III	58	7	0.146	0.00258094	0.00769412
SMP00173	SMPDB	Beta-Ketothiolase Deficiency	58	7	0.146	0.00258094	0.00769412
SMP00502	SMPDB	Malonyl-coa decarboxylase deficiency	38	6	0.167	0.00262338	0.00776207
SMP00198	SMPDB	Malonic Aciduria	38	6	0.167	0.00262338	0.00776207
SMP00016	SMPDB	Propanoate Metabolism	38	6	0.167	0.00262338	0.00776207
SMP00201	SMPDB	Methylmalonic Aciduria Due to Cobalamin-Related Disorders	38	6	0.167	0.00262338	0.00776207
R-HSA-74160	Reactome	Gene expression (Transcription)	66	7	0.143	0.00291301	0.0085184
PWY66-428	HumanCyc	threonine degradation	8	3	0.375	0.00301411	0.0085184
PWY-5966-1	HumanCyc	fatty acid biosynthesis initiation	9	3	0.375	0.00301411	0.0085184
WP4431	Wikipathways	Integrin alphaIIb beta3 signaling	11	3	0.375	0.00301411	0.0085184
WP2780	Wikipathways	Signaling by ERBB2	12	3	0.375	0.00301411	0.0085184
R-HSA-3928662	Reactome	EPHB-mediated forward signaling	9	3	0.375	0.00301411	0.0085184
R-HSA-2682334	Reactome	EPH-Ephrin signaling	9	3	0.375	0.00301411	0.0085184
R-HSA-165159	Reactome	mTOR signalling	9	3	0.375	0.00301411	0.0085184
Glycosphingolipid biosynthesis - neolactoseries	EHMN	Glycosphingolipid biosynthesis - neolactoseries	48	3	0.375	0.00301411	0.0085184
SMP00309	SMPDB	Excitatory Neural Signalling Through 5-HTR 4 and Serotonin	8	3	0.375	0.00301411	0.0085184
SMP00311	SMPDB	Excitatory Neural Signalling Through 5-HTR 7 and Serotonin	8	3	0.375	0.00301411	0.0085184
SMP00312	SMPDB	Excitatory Neural Signalling Through 5-HTR 6 and Serotonin	8	3	0.375	0.00301411	0.0085184
SMP00335	SMPDB	Intracellular Signalling Through Histamine H2 Receptor and Histamine	8	3	0.375	0.00301411	0.0085184
R-HSA-68952	Reactome	DNA replication initiation	8	3	0.375	0.00301411	0.0085184
R-HSA-174430	Reactome	Telomere C-strand synthesis initiation	9	3	0.375	0.00301411	0.0085184
WP1906	Wikipathways	RNA Polymerase II Transcription	8	3	0.375	0.00301411	0.0085184
R-HSA-174414	Reactome	Processive synthesis on the C-strand of the telomere	9	3	0.375	0.00301411	0.0085184
PWY-7193	HumanCyc	pyrimidine ribonucleosides salvage I	9	3	0.375	0.00301411	0.0085184
R-HSA-429958	Reactome	mRNA decay by 3, to 5, exoribonuclease	10	3	0.375	0.00301411	0.0085184
R-HSA-429914	Reactome	Deadenylation-dependent mRNA decay	11	3	0.375	0.00301411	0.0085184
R-HSA-2485179	Reactome	Activation of the phototransduction cascade	8	3	0.375	0.00301411	0.0085184
PWY-7197	HumanCyc	pyrimidine deoxyribonucleotide phosphorylation	8	3	0.375	0.00301411	0.0085184
Squalene and cholesterol biosynthesis	EHMN	Squalene and cholesterol biosynthesis	42	6	0.162	0.00303049	0.0085184
PWY66-5	HumanCyc	superpathway of cholesterol biosynthesis	62	6	0.162	0.00303049	0.0085184
PWY-7228	HumanCyc	guanosine nucleotides <i>de novo</i> biosynthesis	17	4	0.25	0.00304614	0.0085184
SMP00640	SMPDB	Acetaminophen Metabolism Pathway	16	4	0.25	0.00304614	0.0085184
PWY-7210	HumanCyc	pyrimidine deoxyribonucleotides biosynthesis from CTP	17	4	0.25	0.00304614	0.0085184
WP1902	Wikipathways	Respiratory electron transport, ATP synthesis by chemiosmotic coupling, and heat production by uncoupling proteins.	22	4	0.25	0.00304614	0.0085184
path:hsa04964	KEGG	Proximal tubule bicarbonate reclamation - Homo sapiens (human)	17	4	0.25	0.00304614	0.0085184
R-HSA-191273	Reactome	Cholesterol biosynthesis	46	6	0.158	0.00348311	0.00968894
WP1795	Wikipathways	Cholesterol biosynthesis	47	6	0.158	0.00348311	0.00968894
WP4224	Wikipathways	Purine metabolism	42	6	0.158	0.00348311	0.00968894
R-HSA-72306	Reactome	tRNA processing	51	5	0.185	0.00374239	0.0103737
R-HSA-163200	Reactome	Respiratory electron transport, ATP synthesis by chemiosmotic coupling, and heat production by uncoupling proteins.	23	4	0.235	0.00386172	0.0106484
R-HSA-2514859	Reactome	Inactivation, recovery and regulation of the phototransduction cascade	18	4	0.235	0.00386172	0.0106484
R-HSA-199991	Reactome	Membrane Trafficking	30	4	0.235	0.00386172	0.0106484
R-HSA-212436	Reactome	Generic Transcription Pathway	49	6	0.154	0.00398425	0.010948
WP1873	Wikipathways	Signaling by NTRK1 (TRKA)	11	3	0.333	0.00439	0.011584
R-HSA-2029482	Reactome	Regulation of actin dynamics for phagocytic cup formation	12	3	0.333	0.00439	0.011584
R-HSA-186797	Reactome	Signaling by PDGF	13	3	0.333	0.00439	0.011584
SMP00433	SMPDB	Irinotecan Action Pathway	12	3	0.333	0.00439	0.011584
SMP00600	SMPDB	Irinotecan Metabolism Pathway	12	3	0.333	0.00439	0.011584
R-HSA-162710	Reactome	Synthesis of glycosylphosphatidylinositol (GPI)	18	3	0.333	0.00439	0.011584
WP2725	Wikipathways	Collagen biosynthesis and modifying enzymes	9	3	0.333	0.00439	0.011584
SMP00354	SMPDB	Intracellular Signalling Through Prostacyclin Receptor and Prostacyclin	9	3	0.333	0.00439	0.011584
SMP00320	SMPDB	Intracellular Signalling Through Adenosine Receptor A2a and Adenosine	9	3	0.333	0.00439	0.011584
SMP00321	SMPDB	Intracellular Signalling Through Adenosine Receptor A2b and Adenosine	9	3	0.333	0.00439	0.011584
PWY66-368	HumanCyc	ketolysis	10	3	0.333	0.00439	0.011584
R-HSA-77108	Reactome	Utilization of Ketone Bodies	10	3	0.333	0.00439	0.011584
SMP00651	SMPDB	Artemether Metabolism Pathway	9	3	0.333	0.00439	0.011584
PWY-6564	HumanCyc	heparan sulfate biosynthesis	10	3	0.333	0.00439	0.011584
WP1929	Wikipathways	Thrombin signalling through proteinase activated receptors (PARs)	3	2	0.667	0.0046336	0.011584
R-HSA-392170	Reactome	ADP signalling through P2Y purinoceptor 12	3	2	0.667	0.0046336	0.011584
R-HSA-456926	Reactome	Thrombin signalling through proteinase activated receptors (PARs)	3	2	0.667	0.0046336	0.011584
ecadherin_stabilization_pathway	PID	Stabilization and expansion of the E-cadherin adherens junction	3	2	0.667	0.0046336	0.011584
rac1_pathway	PID	RAC1 signaling pathway	3	2	0.667	0.0046336	0.011584
wnt_noncanonical_pathway	PID	Noncanonical Wnt signaling pathway	3	2	0.667	0.0046336	0.011584
et_egfrpathway	PID	EGFR-dependent Endothelin signaling events	3	2	0.667	0.0046336	0.011584
ajdiss_2pathway	PID	Posttranslational regulation of adherens junction stability and dissassembly	3	2	0.667	0.0046336	0.011584
ecadherin_nascentaj_pathway	PID	E-cadherin signaling in the nascent adherens junction	3	2	0.667	0.0046336	0.011584
biopeptidespathway	BioCarta	bioactive peptide induced signaling pathway	3	2	0.667	0.0046336	0.011584
cardiacegfpathway	BioCarta	role of egf receptor transactivation by gpcrs in cardiac hypertrophy	3	2	0.667	0.0046336	0.011584
at1rpathway	BioCarta	angiotensin ii mediated activation of jnk pathway via pyk2 dependent signaling	3	2	0.667	0.0046336	0.011584
tpopathway	BioCarta	tpo signaling pathway	3	2	0.667	0.0046336	0.011584
pdgfpathway	BioCarta	pdgf signaling pathway	3	2	0.667	0.0046336	0.011584
par1pathway	BioCarta	thrombin signaling and protease-activated receptors	3	2	0.667	0.0046336	0.011584
bcrpathway	BioCarta	bcr signaling pathway	3	2	0.667	0.0046336	0.011584
hedgehog_glipathway	PID	Hedgehog signaling events mediated by Gli proteins	3	2	0.667	0.0046336	0.011584
akap13pathway	BioCarta	rho-selective guanine exchange factor akap13 mediates stress fiber formation	3	2	0.667	0.0046336	0.011584
s1p_s1p5_pathway	PID	S1P5 pathway	3	2	0.667	0.0046336	0.011584
epha2_fwdpathway	PID	EPHA2 forward signaling	3	2	0.667	0.0046336	0.011584
mtorpathway	BioCarta	mtor signaling pathway	3	2	0.667	0.0046336	0.011584
igf1mtorpathway	BioCarta	skeletal muscle hypertrophy is regulated via akt-mtor pathway	3	2	0.667	0.0046336	0.011584
R-HSA-187706	Reactome	Signalling to p38 via RIT and RIN	3	2	0.667	0.0046336	0.011584
rapid_gr_pathway	PID	Rapid glucocorticoid signaling	3	2	0.667	0.0046336	0.011584
R-HSA-392851	Reactome	Prostacyclin signalling through prostacyclin receptor	3	2	0.667	0.0046336	0.011584
R-HSA-428930	Reactome	Thromboxane signalling through TP receptor	3	2	0.667	0.0046336	0.011584
a6b1_a6b4_integrin_pathway	PID	a6b1 and a6b4 Integrin signaling	3	2	0.667	0.0046336	0.011584
il2_1pathway	PID	IL2-mediated signaling events	3	2	0.667	0.0046336	0.011584
nectin_pathway	PID	Nectin adhesion pathway	3	2	0.667	0.0046336	0.011584
R-HSA-433692	Reactome	Proton-coupled monocarboxylate transport	5	2	0.667	0.0046336	0.011584
WP4039	Wikipathways	Fructose metabolism	20	4	0.222	0.00481357	0.0119207
PWY-7184	HumanCyc	pyrimidine deoxyribonucleotides <i>de novo</i> biosynthesis	19	4	0.222	0.00481357	0.0119207
PWY-6353	HumanCyc	purine nucleotides degradation	19	4	0.222	0.00481357	0.0119207
VALDEG-PWY	HumanCyc	valine degradation	20	4	0.222	0.00481357	0.0119207
SMP00452	SMPDB	Threonine and 2-Oxobutanoate Degradation	19	4	0.222	0.00481357	0.0119207
R-HSA-83936	Reactome	Transport of nucleosides and free purine and pyrimidine bases across the plasma membrane	18	4	0.222	0.00481357	0.0119207
WP2776	Wikipathways	Visual phototransduction	57	6	0.146	0.00514433	0.0127199
WP3574	Wikipathways	Sulfur amino acid metabolism	67	7	0.127	0.00564324	0.0139317
R-HSA-5652084	Reactome	Fructose metabolism	21	4	0.211	0.00591137	0.0144358
R-HSA-2161522	Reactome	Abacavir transport and metabolism	24	4	0.211	0.00591137	0.0144358
WP2712	Wikipathways	Abacavir transport and metabolism	24	4	0.211	0.00591137	0.0144358
WP106	Wikipathways	Alanine and aspartate metabolism	20	4	0.211	0.00591137	0.0144358
PWY-5686	HumanCyc	UMP biosynthesis	20	4	0.211	0.00591137	0.0144358
PWY-5695	HumanCyc	urate biosynthesis/inosine 5,-phosphate degradation	11	3	0.3	0.00608984	0.0146008
WP1903	Wikipathways	Response to elevated platelet cytosolic Ca2+	11	3	0.3	0.00608984	0.0146008
WP4065	Wikipathways	Clathrin-mediated endocytosis	15	3	0.3	0.00608984	0.0146008
WP3338	Wikipathways	Signaling by FGFR2	15	3	0.3	0.00608984	0.0146008
R-HSA-74751	Reactome	Insulin receptor signalling cascade	12	3	0.3	0.00608984	0.0146008
R-HSA-74752	Reactome	Signaling by Insulin receptor	13	3	0.3	0.00608984	0.0146008
R-HSA-8856828	Reactome	Clathrin-mediated endocytosis	16	3	0.3	0.00608984	0.0146008
PWY-7177	HumanCyc	UTP and CTP dephosphorylation II	11	3	0.3	0.00608984	0.0146008
WP3803	Wikipathways	Threonine catabolism	15	3	0.3	0.00608984	0.0146008
PENTOSE-P-PWY	HumanCyc	pentose phosphate pathway	16	3	0.3	0.00608984	0.0146008
Glycerophospholipid metabolism	EHMN	Glycerophospholipid metabolism	96	7	0.125	0.00623999	0.0149382
SMP00711	SMPDB	Tobramycin Action Pathway	20	4	0.2	0.0071643	0.0163815
SMP00259	SMPDB	Streptomycin Action Pathway	20	4	0.2	0.0071643	0.0163815
SMP00254	SMPDB	Gentamicin Action Pathway	20	4	0.2	0.0071643	0.0163815
SMP00714	SMPDB	Paromomycin Action Pathway	20	4	0.2	0.0071643	0.0163815
SMP00729	SMPDB	Chloramphenicol Action Pathway	20	4	0.2	0.0071643	0.0163815
SMP00256	SMPDB	Neomycin Action Pathway	20	4	0.2	0.0071643	0.0163815
SMP00255	SMPDB	Kanamycin Action Pathway	20	4	0.2	0.0071643	0.0163815
SMP00250	SMPDB	Erythromycin Action Pathway	20	4	0.2	0.0071643	0.0163815
SMP00258	SMPDB	Spectinomycin Action Pathway	20	4	0.2	0.0071643	0.0163815
SMP00294	SMPDB	Tetracycline Action Pathway	20	4	0.2	0.0071643	0.0163815
SMP00293	SMPDB	Oxytetracycline Action Pathway	20	4	0.2	0.0071643	0.0163815
SMP00728	SMPDB	Lincomycin Action Pathway	20	4	0.2	0.0071643	0.0163815
SMP00253	SMPDB	Amikacin Action Pathway	20	4	0.2	0.0071643	0.0163815
SMP00247	SMPDB	Azithromycin Action Pathway	20	4	0.2	0.0071643	0.0163815
SMP00248	SMPDB	Clarithromycin Action Pathway	20	4	0.2	0.0071643	0.0163815
SMP00249	SMPDB	Clindamycin Action Pathway	20	4	0.2	0.0071643	0.0163815
SMP00291	SMPDB	Doxycycline Action Pathway	20	4	0.2	0.0071643	0.0163815
SMP00292	SMPDB	Minocycline Action Pathway	20	4	0.2	0.0071643	0.0163815
SMP00727	SMPDB	Methacycline Action Pathway	20	4	0.2	0.0071643	0.0163815
SMP00257	SMPDB	Netilmicin Action Pathway	20	4	0.2	0.0071643	0.0163815
SMP00252	SMPDB	Telithromycin Action Pathway	20	4	0.2	0.0071643	0.0163815
SMP00712	SMPDB	Tigecycline Action Pathway	20	4	0.2	0.0071643	0.0163815
SMP00731	SMPDB	Josamycin Action Pathway	20	4	0.2	0.0071643	0.0163815
SMP00730	SMPDB	Troleandomycin Action Pathway	20	4	0.2	0.0071643	0.0163815
SMP00251	SMPDB	Roxithromycin Action Pathway	20	4	0.2	0.0071643	0.0163815
SMP00726	SMPDB	Rolitetracycline Action Pathway	20	4	0.2	0.0071643	0.0163815
SMP00295	SMPDB	Lymecycline Action Pathway	20	4	0.2	0.0071643	0.0163815
SMP00262	SMPDB	Clomocycline Action Pathway	20	4	0.2	0.0071643	0.0163815
SMP00713	SMPDB	Arbekacin Action Pathway	20	4	0.2	0.0071643	0.0163815
path:hsa04918	KEGG	Thyroid hormone synthesis - Homo sapiens (human)	21	4	0.2	0.0071643	0.0163815
R-HSA-8849175	Reactome	Threonine catabolism	15	3	0.273	0.00813151	0.0176041
SMP00637	SMPDB	Tramadol Metabolism Pathway	12	3	0.273	0.00813151	0.0176041
WP1910	Wikipathways	Signaling by EGFR	14	3	0.273	0.00813151	0.0176041
R-HSA-5358351	Reactome	Signaling by Hedgehog	11	3	0.273	0.00813151	0.0176041
PWY-6609	HumanCyc	adenine and adenosine salvage III	12	3	0.273	0.00813151	0.0176041
Lipoate metabolism	EHMN	Lipoate metabolism	12	3	0.273	0.00813151	0.0176041
BETA-ALA-DEGRADATION-I-PWY	HumanCyc	&beta;-alanine degradation	11	3	0.273	0.00813151	0.0176041
chrebppathway	BioCarta	chrebp regulation by carbohydrates and camp	12	3	0.273	0.00813151	0.0176041
PWY66-367	HumanCyc	ketogenesis	12	3	0.273	0.00813151	0.0176041
R-HSA-500753	Reactome	Pyrimidine biosynthesis	22	4	0.19	0.00858097	0.0176041
path:hsa04216	KEGG	Ferroptosis - Homo sapiens (human)	31	4	0.19	0.00858097	0.0176041
SMP00290	SMPDB	Demeclocycline Action Pathway	21	4	0.19	0.00858097	0.0176041
SMP00405	SMPDB	Codeine Action Pathway	21	4	0.19	0.00858097	0.0176041
PWY-2301	HumanCyc	<i>myo</i>-inositol <i>de novo</i> biosynthesis	6	2	0.5	0.00902486	0.0176041
WP4116	Wikipathways	Lactose synthesis	5	2	0.5	0.00902486	0.0176041
WP4070	Wikipathways	RAB GEFs exchange GTP for GDP on RABs	4	2	0.5	0.00902486	0.0176041
WP2677	Wikipathways	Signaling by Type 1 Insulin-like Growth Factor 1 Receptor (IGF1R)	4	2	0.5	0.00902486	0.0176041
WP2713	Wikipathways	Signaling by SCF-KIT	6	2	0.5	0.00902486	0.0176041
WP2694	Wikipathways	DAP12 interactions	6	2	0.5	0.00902486	0.0176041
WP3318	Wikipathways	mTOR signalling	6	2	0.5	0.00902486	0.0176041
WP4436	Wikipathways	Signaling by NTRK2 (TRKB)	6	2	0.5	0.00902486	0.0176041
WP1892	Wikipathways	Protein folding	4	2	0.5	0.00902486	0.0176041
R-HSA-72702	Reactome	Ribosomal scanning and start codon recognition	5	2	0.5	0.00902486	0.0176041
R-HSA-180336	Reactome	SHC1 events in EGFR signaling	4	2	0.5	0.00902486	0.0176041
R-HSA-9026519	Reactome	Activated NTRK2 signals through RAS	4	2	0.5	0.00902486	0.0176041
R-HSA-9032845	Reactome	Activated NTRK2 signals through CDK5	4	2	0.5	0.00902486	0.0176041
R-HSA-3928663	Reactome	EPHA-mediated growth cone collapse	4	2	0.5	0.00902486	0.0176041
R-HSA-3928665	Reactome	EPH-ephrin mediated repulsion of cells	4	2	0.5	0.00902486	0.0176041
R-HSA-1250347	Reactome	SHC1 events in ERBB4 signaling	4	2	0.5	0.00902486	0.0176041
R-HSA-193648	Reactome	NRAGE signals death through JNK	4	2	0.5	0.00902486	0.0176041
R-HSA-204998	Reactome	Cell death signalling via NRAGE, NRIF and NADE	4	2	0.5	0.00902486	0.0176041
R-HSA-6807878	Reactome	COPI-mediated anterograde transport	4	2	0.5	0.00902486	0.0176041
R-HSA-418592	Reactome	ADP signalling through P2Y purinoceptor 1	4	2	0.5	0.00902486	0.0176041
R-HSA-166208	Reactome	mTORC1-mediated signalling	4	2	0.5	0.00902486	0.0176041
R-HSA-210993	Reactome	Tie2 Signaling	4	2	0.5	0.00902486	0.0176041
R-HSA-9006115	Reactome	Signaling by NTRK2 (TRKB)	4	2	0.5	0.00902486	0.0176041
R-HSA-445144	Reactome	Signal transduction by L1	4	2	0.5	0.00902486	0.0176041
R-HSA-6811438	Reactome	Intra-Golgi traffic	4	2	0.5	0.00902486	0.0176041
R-HSA-8876198	Reactome	RAB GEFs exchange GTP for GDP on RABs	4	2	0.5	0.00902486	0.0176041
R-HSA-3928664	Reactome	Ephrin signaling	4	2	0.5	0.00902486	0.0176041
R-HSA-2428933	Reactome	SHC-related events triggered by IGF1R	4	2	0.5	0.00902486	0.0176041
R-HSA-8875878	Reactome	MET promotes cell motility	4	2	0.5	0.00902486	0.0176041
R-HSA-416572	Reactome	Sema4D induced cell migration and growth-cone collapse	4	2	0.5	0.00902486	0.0176041
erbb2erbb3pathway	PID	ErbB2/ErbB3 signaling events	4	2	0.5	0.00902486	0.0176041
cxcr4_pathway	PID	CXCR4-mediated signaling events	4	2	0.5	0.00902486	0.0176041
met_pathway	PID	Signaling events mediated by Hepatocyte Growth Factor Receptor (c-Met)	4	2	0.5	0.00902486	0.0176041
bcr_5pathway	PID	BCR signaling pathway	4	2	0.5	0.00902486	0.0176041
cd8tcrpathway	PID	TCR signaling in na&#xef;ve CD8+ T cells	4	2	0.5	0.00902486	0.0176041
tcr_pathway	PID	TCR signaling in na&#xef;ve CD4+ T cells	4	2	0.5	0.00902486	0.0176041
R-HSA-400042	Reactome	Adrenaline,noradrenaline inhibits insulin secretion	4	2	0.5	0.00902486	0.0176041
thrombin_par4_pathway	PID	PAR4-mediated thrombin signaling events	4	2	0.5	0.00902486	0.0176041
thrombin_par1_pathway	PID	PAR1-mediated thrombin signaling events	4	2	0.5	0.00902486	0.0176041
il8cxcr1_pathway	PID	IL8- and CXCR1-mediated signaling events	4	2	0.5	0.00902486	0.0176041
ecadherin_keratinocyte_pathway	PID	E-cadherin signaling in keratinocytes	4	2	0.5	0.00902486	0.0176041
il8cxcr2_pathway	PID	IL8- and CXCR2-mediated signaling events	4	2	0.5	0.00902486	0.0176041
barrestinsrcpathway	BioCarta	roles of arrestin dependent recruitment of src kinases in gpcr signaling	4	2	0.5	0.00902486	0.0176041
barrestinpathway	BioCarta	#NAME?	4	2	0.5	0.00902486	0.0176041
barrmapkpathway	BioCarta	role of -arrestins in the activation and targeting of map kinases	4	2	0.5	0.00902486	0.0176041
ifngpathway	PID	IFN-gamma pathway	4	2	0.5	0.00902486	0.0176041
kitpathway	PID	Signaling events mediated by Stem cell factor receptor (c-Kit)	4	2	0.5	0.00902486	0.0176041
R-HSA-389359	Reactome	CD28 dependent Vav1 pathway	5	2	0.5	0.00902486	0.0176041
R-HSA-418885	Reactome	DCC mediated attractive signaling	5	2	0.5	0.00902486	0.0176041
WP2664	Wikipathways	Gastrin-CREB signalling pathway via PKC and MAPK	5	2	0.5	0.00902486	0.0176041
R-HSA-2871796	Reactome	FCERI mediated MAPK activation	5	2	0.5	0.00902486	0.0176041
path:hsa04015	KEGG	Rap1 signaling pathway - Homo sapiens (human)	5	2	0.5	0.00902486	0.0176041
R-HSA-2424491	Reactome	DAP12 signaling	6	2	0.5	0.00902486	0.0176041
R-HSA-2172127	Reactome	DAP12 interactions	6	2	0.5	0.00902486	0.0176041
R-HSA-389356	Reactome	CD28 co-stimulation	6	2	0.5	0.00902486	0.0176041
R-HSA-167827	Reactome	The proton buffering model	6	2	0.5	0.00902486	0.0176041
R-HSA-8853334	Reactome	Signaling by FGFR3 fusions in cancer	6	2	0.5	0.00902486	0.0176041
R-HSA-1433557	Reactome	Signaling by SCF-KIT	6	2	0.5	0.00902486	0.0176041
R-HSA-166187	Reactome	Mitochondrial Uncoupling Proteins	8	2	0.5	0.00902486	0.0176041
R-HSA-73780	Reactome	RNA Polymerase III Chain Elongation	4	2	0.5	0.00902486	0.0176041
R-HSA-674695	Reactome	RNA Polymerase II Pre-transcription Events	4	2	0.5	0.00902486	0.0176041
R-HSA-113418	Reactome	Formation of the Early Elongation Complex	4	2	0.5	0.00902486	0.0176041
R-HSA-75955	Reactome	RNA Polymerase II Transcription Elongation	4	2	0.5	0.00902486	0.0176041
R-HSA-167158	Reactome	Formation of the HIV-1 Early Elongation Complex	4	2	0.5	0.00902486	0.0176041
R-HSA-167242	Reactome	Abortive elongation of HIV-1 transcript in the absence of Tat	4	2	0.5	0.00902486	0.0176041
R-HSA-167287	Reactome	HIV elongation arrest and recovery	4	2	0.5	0.00902486	0.0176041
R-HSA-167290	Reactome	Pausing and recovery of HIV elongation	4	2	0.5	0.00902486	0.0176041
R-HSA-167243	Reactome	Tat-mediated HIV elongation arrest and recovery	4	2	0.5	0.00902486	0.0176041
R-HSA-167238	Reactome	Pausing and recovery of Tat-mediated HIV elongation	4	2	0.5	0.00902486	0.0176041
R-HSA-192869	Reactome	cRNA Synthesis	4	2	0.5	0.00902486	0.0176041
R-HSA-192814	Reactome	vRNA Synthesis	4	2	0.5	0.00902486	0.0176041
R-HSA-168325	Reactome	Viral Messenger RNA Synthesis	5	2	0.5	0.00902486	0.0176041
R-HSA-168273	Reactome	Influenza Viral RNA Transcription and Replication	5	2	0.5	0.00902486	0.0176041
WP4135	Wikipathways	RNA Polymerase III Transcription	5	2	0.5	0.00902486	0.0176041
R-HSA-73777	Reactome	RNA Polymerase I Chain Elongation	5	2	0.5	0.00902486	0.0176041
R-HSA-749476	Reactome	RNA Polymerase III Abortive And Retractive Initiation	5	2	0.5	0.00902486	0.0176041
R-HSA-74158	Reactome	RNA Polymerase III Transcription	5	2	0.5	0.00902486	0.0176041
R-HSA-69166	Reactome	Removal of the Flap Intermediate	4	2	0.5	0.00902486	0.0176041
R-HSA-69183	Reactome	Processive synthesis on the lagging strand	4	2	0.5	0.00902486	0.0176041
R-HSA-174437	Reactome	Removal of the Flap Intermediate from the C-strand	5	2	0.5	0.00902486	0.0176041
PWY-6756	HumanCyc	<i>S</i>-methyl-5,-thioadenosine degradation	4	2	0.5	0.00902486	0.0176041
PWY-5481	HumanCyc	lactate fermentation (reoxidation of cytosolic NADH)	5	2	0.5	0.00902486	0.0176041
NONOXIPENT-PWY	HumanCyc	pentose phosphate pathway (non-oxidative branch)	8	2	0.5	0.00902486	0.0176041
R-HSA-170822	Reactome	Regulation of Glucokinase by Glucokinase Regulatory Protein	4	2	0.5	0.00902486	0.0176041
R-HSA-162699	Reactome	Synthesis of dolichyl-phosphate mannose	4	2	0.5	0.00902486	0.0176041
R-HSA-8953897	Reactome	Cellular responses to external stimuli	57	6	0.13	0.0091081	0.0177445

## Sheet: Spine Common DN RNAseq & Metabo
External Pathway ID	Source	Spine Down Metabolic Pathways	# of Members in Set	# of Observed Members	Observed Members/Members in Set	p-value	q-value		External Pathway ID	Source	Spine Down Transcriptomic Pathways	# of Genes in Set	# of Observed Genes	Observed Genes/ Genes in Set	p-value	q-value
WP3604	Wikipathways	Biochemical Pathways Part I	467	66	0.151	2.62175e-26	4.14237e-23		R-HSA-1474290	Reactome	Collagen formation	92	26	0.283	2.83116e-12	5.2065e-09
R-HSA-71387	Reactome	Metabolism of carbohydrates	137	32	0.33	1.48575e-22	1.17374e-19		R-HSA-1650814	Reactome	Collagen biosynthesis and modifying enzymes	68	19	0.279	3.0629e-09	2.81633e-06
SMP00654	SMPDB	Warburg Effect	58	22	0.431	1.49232e-18	7.85953e-16		R-HSA-1640170	Reactome	Cell Cycle	564	66	0.117	6.39301e-09	3.91891e-06
SMP00128	SMPDB	Gluconeogenesis	34	16	0.533	1.4236e-15	1.87441e-13		hif1_tfpathway	PID	HIF-1-alpha transcription factor network	66	18	0.273	1.21679e-08	5.59417e-06
SMP00581	SMPDB	Glycogenosis, Type IA. Von gierke disease	34	16	0.533	1.4236e-15	1.87441e-13		PWY66-400	HumanCyc	glycolysis	25	11	0.458	1.93825e-08	7.12887e-06
SMP00574	SMPDB	Glycogenosis, Type IC	34	16	0.533	1.4236e-15	1.87441e-13		R-HSA-69278	Reactome	Cell Cycle, Mitotic	481	57	0.119	4.64567e-08	1.4239e-05
SMP00374	SMPDB	Glycogen Storage Disease Type 1A (GSD1A) or Von Gierke Disease	34	16	0.533	1.4236e-15	1.87441e-13		WP4277	Wikipathways	Glycolysis Pathway D (2)	23	10	0.435	1.62131e-07	3.72698e-05
SMP00563	SMPDB	Triosephosphate isomerase	34	16	0.533	1.4236e-15	1.87441e-13		R-HSA-1474244	Reactome	Extracellular matrix organization	294	40	0.136	1.44926e-07	3.72698e-05
SMP00562	SMPDB	Fructose-1,6-diphosphatase deficiency	34	16	0.533	1.4236e-15	1.87441e-13		WP2446	Wikipathways	Retinoblastoma Gene in Cancer	89	19	0.213	3.41591e-07	6.97985e-05
SMP00560	SMPDB	Phosphoenolpyruvate carboxykinase deficiency 1 (PEPCK1)	34	16	0.533	1.4236e-15	1.87441e-13		R-HSA-8948216	Reactome	Collagen chain trimerization	44	13	0.295	4.73866e-07	8.03547e-05
SMP00573	SMPDB	Glycogenosis, Type IB	34	16	0.533	1.4236e-15	1.87441e-13		WP1858	Wikipathways	Mitotic G1-G1-S phases	20	9	0.45	4.80643e-07	8.03547e-05
R-HSA-15869	Reactome	Metabolism of nucleotides	152	29	0.232	9.42104e-16	1.87441e-13		WP534	Wikipathways	Glycolysis and Gluconeogenesis	45	13	0.289	6.32677e-07	9.69578e-05
Glycolysis and Gluconeogenesis	EHMN	Glycolysis and Gluconeogenesis	52	17	0.436	1.33722e-14	1.62523e-12		None	INOH	CD4 T cell receptor signaling-JNK cascade	55	14	0.255	1.2852e-06	0.000171859
R-HSA-1430728	Reactome	Metabolism	1384	74	0.086	2.07464e-14	2.34138e-12		R-HSA-539107	Reactome	Activation of E2F1 target genes at G1/S	17	8	0.471	1.40178e-06	0.000171859
R-HSA-8956319	Reactome	Nucleobase catabolism	100	22	0.272	1.34781e-13	1.41969e-11		R-HSA-69205	Reactome	G1/S-Specific Transcription	17	8	0.471	1.40178e-06	0.000171859
WP4042	Wikipathways	Nucleobase catabolism	100	21	0.269	6.27728e-13	6.19881e-11		integrin1_pathway	PID	Beta1 integrin cell surface interactions	66	15	0.227	2.55297e-06	0.000276171
Pyrimidine metabolism	EHMN	Pyrimidine metabolism	77	20	0.282	9.26656e-13	8.61245e-11		WP3614	Wikipathways	Photodynamic therapy-induced HIF-1 survival signaling	36	11	0.306	2.51735e-06	0.000276171
PWY66-407	HumanCyc	superpathway of conversion of glucose to acetyl CoA and entry into the TCA cycle	36	13	0.433	2.3547e-11	1.95812e-09		None	INOH	Glycolysis Gluconeogenesis	46	12	0.267	4.34914e-06	0.000444337
WP4290	Wikipathways	Metabolic reprogramming in colon cancer	35	13	0.433	2.3547e-11	1.95812e-09		path:hsa04066	KEGG	HIF-1 signaling pathway - Homo sapiens (human)	100	18	0.18	9.10372e-06	0.000837087
None	INOH	Citrate cycle	35	13	0.419	3.92017e-11	2.94946e-09		R-HSA-2022090	Reactome	Assembly of collagen fibrils and other multimeric structures	48	12	0.25	9.02685e-06	0.000837087
None	INOH	Glycolysis Gluconeogenesis	34	13	0.419	3.92017e-11	2.94946e-09		R-HSA-70263	Reactome	Gluconeogenesis	35	10	0.294	1.0606e-05	0.000928785
SMP00031	SMPDB	Pentose Phosphate Pathway	29	12	0.462	5.80971e-11	3.67174e-09		R-HSA-69239	Reactome	Synthesis of DNA	75	15	0.2	1.35688e-05	0.00108863
SMP00518	SMPDB	Glucose-6-phosphate dehydrogenase deficiency	29	12	0.462	5.80971e-11	3.67174e-09		R-HSA-68877	Reactome	Mitotic Prometaphase	186	26	0.14	1.36153e-05	0.00108863
SMP00519	SMPDB	Ribose-5-phosphate isomerase deficiency	29	12	0.462	5.80971e-11	3.67174e-09		None	INOH	Integrin	124	20	0.161	1.63019e-05	0.00119917
SMP00520	SMPDB	Transaldolase deficiency	29	12	0.462	5.80971e-11	3.67174e-09		R-HSA-453279	Reactome	Mitotic G1-G1/S phases	104	18	0.173	1.59807e-05	0.00119917
SMP00040	SMPDB	Glycolysis	24	11	0.5	1.28809e-10	7.26851e-09		WP4018	Wikipathways	Pathways in clear cell renal cell carcinoma	86	16	0.186	1.84599e-05	0.00126108
SMP00531	SMPDB	Glycogenosis, Type VII. Tarui disease	24	11	0.5	1.28809e-10	7.26851e-09		R-HSA-5685942	Reactome	HDR through Homologous Recombination (HRR)	69	14	0.206	1.85151e-05	0.00126108
SMP00572	SMPDB	Fanconi-bickel syndrome	24	11	0.5	1.28809e-10	7.26851e-09		WP2456	Wikipathways	HIF1A and PPARG regulation of glycolysis	8	5	0.625	2.59491e-05	0.0017043
WP4093	Wikipathways	Glucose metabolism	43	13	0.371	2.45016e-10	1.33492e-08		R-HSA-69306	Reactome	DNA Replication	80	15	0.188	3.04451e-05	0.00193064
WP1785	Wikipathways	Asparagine N-linked glycosylation	101	15	0.3	3.08245e-10	1.62343e-08		WP3804	Wikipathways	TP53 Regulates Transcription of Cell Cycle Genes	13	6	0.462	3.6177e-05	0.00221765
SMP02292	SMPDB	The oncogenic action of Succinate	41	13	0.361	3.70716e-10	1.88946e-08		PWY66-407	HumanCyc	superpathway of conversion of glucose to acetyl CoA and entry into the TCA cycle	48	11	0.234	4.15591e-05	0.00237379
Pentose phosphate pathway	EHMN	Pentose phosphate pathway	37	12	0.4	4.54197e-10	2.2426e-08		PWY66-399	HumanCyc	gluconeogenesis	26	8	0.32	4.18277e-05	0.00237379
R-HSA-70326	Reactome	Glucose metabolism	44	13	0.351	5.52462e-10	2.44977e-08		WP45	Wikipathways	G1 to S cell cycle control	64	13	0.203	4.25965e-05	0.00237379
R-HSA-446203	Reactome	Asparagine N-linked glycosylation	119	16	0.267	5.35683e-10	2.44977e-08		R-HSA-69242	Reactome	S Phase	103	17	0.165	5.13266e-05	0.00277616
SMP02295	SMPDB	The oncogenic action of Fumarate	42	13	0.351	5.52462e-10	2.44977e-08		e2f_pathway	PID	E2F transcription factor network	75	14	0.187	5.86103e-05	0.00307955
R-HSA-446219	Reactome	Synthesis of substrates in N-glycan biosythesis	68	15	0.288	5.73679e-10	2.44977e-08		R-HSA-6804116	Reactome	TP53 Regulates Transcription of Genes Involved in G1 Cell Cycle Arrest	14	6	0.429	6.03264e-05	0.00308168
R-HSA-446193	Reactome	Biosynthesis of the N-glycan precursor (dolichol lipid-linked oligosaccharide, LLO) and transfer to a nascent protein	81	15	0.288	5.73679e-10	2.44977e-08		R-HSA-71387	Reactome	Metabolism of carbohydrates	264	31	0.118	6.52882e-05	0.003245
path:hsa00240	KEGG	Pyrimidine metabolism - Homo sapiens (human)	66	15	0.283	7.73588e-10	3.2165e-08		R-HSA-69206	Reactome	G1/S Transition	76	14	0.184	6.82211e-05	0.00330154
PWY66-399	HumanCyc	gluconeogenesis	26	10	0.5	9.48947e-10	3.84445e-08		WP466	Wikipathways	DNA Replication	42	10	0.238	7.92959e-05	0.00373911
R-HSA-597592	Reactome	Post-translational protein modification	176	19	0.209	1.08524e-09	4.26903e-08		path:hsa00010	KEGG	Glycolysis / Gluconeogenesis - Homo sapiens (human)	68	13	0.191	8.27599e-05	0.00380489
TCA cycle	EHMN	TCA cycle	36	12	0.375	1.10778e-09	4.26903e-08		SMP00531	SMPDB	Glycogenosis, Type VII. Tarui disease	15	6	0.4	9.58113e-05	0.00395934
PWY66-398	HumanCyc	TCA cycle	23	10	0.455	3.10292e-09	1.09939e-07		SMP00572	SMPDB	Fanconi-bickel syndrome	15	6	0.4	9.58113e-05	0.00395934
SMP00212	SMPDB	Pyruvate Dehydrogenase Complex Deficiency	46	13	0.31	3.33991e-09	1.09939e-07		SMP00040	SMPDB	Glycolysis	15	6	0.4	9.58113e-05	0.00395934
SMP00558	SMPDB	Primary hyperoxaluria II, PH2	46	13	0.31	3.33991e-09	1.09939e-07		path:hsa04145	KEGG	Phagosome - Homo sapiens (human)	152	21	0.139	9.68843e-05	0.00395934
SMP00559	SMPDB	Pyruvate kinase deficiency	46	13	0.31	3.33991e-09	1.09939e-07		R-HSA-5693537	Reactome	Resolution of D-Loop Structures	36	9	0.257	9.48216e-05	0.00395934
SMP00196	SMPDB	Leigh Syndrome	46	13	0.31	3.33991e-09	1.09939e-07		R-HSA-70326	Reactome	Glucose metabolism	91	15	0.167	0.000125	0.00437989
SMP00060	SMPDB	Pyruvate Metabolism	46	13	0.31	3.33991e-09	1.09939e-07		R-HSA-70171	Reactome	Glycolysis	71	13	0.186	0.000112972	0.00437989
SMP00334	SMPDB	Pyruvate Decarboxylase E1 Component Deficiency (PDHE1 Deficiency)	46	13	0.31	3.33991e-09	1.09939e-07		SMP00581	SMPDB	Glycogenosis, Type IA. Von gierke disease	22	7	0.318	0.000133373	0.00437989
R-HSA-70263	Reactome	Gluconeogenesis	34	11	0.379	4.97879e-09	1.24865e-07		SMP00574	SMPDB	Glycogenosis, Type IC	22	7	0.318	0.000133373	0.00437989
SMP00550	SMPDB	Pyruvate dehydrogenase deficiency (E3)	33	11	0.379	4.97879e-09	1.24865e-07		SMP00374	SMPDB	Glycogen Storage Disease Type 1A (GSD1A) or Von Gierke Disease	22	7	0.318	0.000133373	0.00437989
SMP00551	SMPDB	Pyruvate dehydrogenase deficiency (E2)	33	11	0.379	4.97879e-09	1.24865e-07		SMP00563	SMPDB	Triosephosphate isomerase	22	7	0.318	0.000133373	0.00437989
SMP00549	SMPDB	2-ketoglutarate dehydrogenase complex deficiency	33	11	0.379	4.97879e-09	1.24865e-07		SMP00562	SMPDB	Fructose-1,6-diphosphatase deficiency	22	7	0.318	0.000133373	0.00437989
SMP00548	SMPDB	Mitochondrial complex II deficiency	33	11	0.379	4.97879e-09	1.24865e-07		SMP00560	SMPDB	Phosphoenolpyruvate carboxykinase deficiency 1 (PEPCK1)	22	7	0.318	0.000133373	0.00437989
SMP00547	SMPDB	Fumarase deficiency	33	11	0.379	4.97879e-09	1.24865e-07		SMP00573	SMPDB	Glycogenosis, Type IB	22	7	0.318	0.000133373	0.00437989
SMP00546	SMPDB	Congenital lactic acidosis	33	11	0.379	4.97879e-09	1.24865e-07		SMP00128	SMPDB	Gluconeogenesis	22	7	0.318	0.000133373	0.00437989
SMP00057	SMPDB	Citric Acid Cycle	33	11	0.379	4.97879e-09	1.24865e-07		path:hsa05323	KEGG	Rheumatoid arthritis - Homo sapiens (human)	90	15	0.169	0.000109712	0.00437989
SMP00552	SMPDB	Glycogen synthetase deficiency	30	11	0.379	4.97879e-09	1.24865e-07		R-HSA-69620	Reactome	Cell Cycle Checkpoints	250	29	0.116	0.000137573	0.00443853
SMP00553	SMPDB	Glycogenosis, Type III. Cori disease, Debrancher glycogenosis	30	11	0.379	4.97879e-09	1.24865e-07		WP1946	Wikipathways	Cori Cycle	16	6	0.375	0.00014609	0.00463205
SMP00556	SMPDB	Mucopolysaccharidosis VI. Sly syndrome	30	11	0.379	4.97879e-09	1.24865e-07		R-HSA-202427	Reactome	Phosphorylation of CD3 and TCR zeta chains	30	8	0.267	0.000176536	0.00550254
SMP00557	SMPDB	Sucrase-isomaltase deficiency	30	11	0.379	4.97879e-09	1.24865e-07		R-HSA-389977	Reactome	Post-chaperonin tubulin folding pathway	23	7	0.304	0.000182559	0.00559543
SMP00554	SMPDB	Glycogenosis, Type IV. Amylopectinosis, Anderson disease	30	11	0.379	4.97879e-09	1.24865e-07		path:hsa05230	KEGG	Central carbon metabolism in cancer - Homo sapiens (human)	65	12	0.185	0.000218087	0.0065748
SMP00555	SMPDB	Glycogenosis, Type VI. Hers disease	30	11	0.379	4.97879e-09	1.24865e-07		R-HSA-69190	Reactome	DNA strand elongation	32	8	0.25	0.000287301	0.00852171
SMP00058	SMPDB	Starch and Sucrose Metabolism	30	11	0.379	4.97879e-09	1.24865e-07		p53downstreampathway	PID	Direct p53 effectors	143	19	0.134	0.000339922	0.00992247
R-HSA-73614	Reactome	Pyrimidine salvage	23	10	0.435	5.30622e-09	1.26407e-07		WP179	Wikipathways	Cell Cycle	120	17	0.142	0.000349579	0.0100449
SMP02291	SMPDB	The oncogenic action of 2-hydroxyglutarate	40	12	0.333	5.3603e-09	1.26407e-07		R-HSA-422475	Reactome	Axon guidance	358	36	0.101	0.000419048	0.0114398
SMP02358	SMPDB	The oncogenic action of L-2-hydroxyglutarate in Hydroxygluaricaciduria	41	12	0.333	5.3603e-09	1.26407e-07		None	INOH	CD4 T cell receptor signaling-ERK cascade	42	9	0.214	0.000421639	0.0114398
SMP02359	SMPDB	The oncogenic action of D-2-hydroxyglutarate in Hydroxygluaricaciduria	41	12	0.333	5.3603e-09	1.26407e-07		WP4290	Wikipathways	Metabolic reprogramming in colon cancer	42	9	0.214	0.000421639	0.0114398
WP698	Wikipathways	Glucuronidation	14	8	0.615	5.64941e-09	1.31266e-07		R-HSA-389960	Reactome	Formation of tubulin folding intermediates by CCT/TriC	26	7	0.269	0.000423005	0.0114398
R-HSA-8956321	Reactome	Nucleotide salvage	45	13	0.295	6.3488e-09	1.45378e-07		R-HSA-6791312	Reactome	TP53 Regulates Transcription of Cell Cycle Genes	51	10	0.196	0.000436942	0.0116455
WP78	Wikipathways	TCA Cycle (aka Krebs or citric acid cycle)	24	10	0.417	8.79223e-09	1.98453e-07		R-HSA-75205	Reactome	Dissolution of Fibrin Clot	13	5	0.385	0.000471538	0.012388
None	INOH	Pyrimidine nucleotides nucleosides metabolism	56	14	0.255	1.36401e-08	3.03541e-07		path:hsa04110	KEGG	Cell cycle - Homo sapiens (human)	124	17	0.137	0.000516117	0.0133682
SMP00046	SMPDB	Pyrimidine Metabolism	57	14	0.25	1.75809e-08	3.65497e-07		R-HSA-202430	Reactome	Translocation of ZAP-70 to Immunological synapse	27	7	0.259	0.000543853	0.0138909
SMP00219	SMPDB	UMP Synthase Deiciency (Orotic Aciduria)	57	14	0.25	1.75809e-08	3.65497e-07		WP2359	Wikipathways	Parkin-Ubiquitin Proteasomal System pathway	73	12	0.164	0.000661596	0.0166668
SMP00202	SMPDB	MNGIE (Mitochondrial Neurogastrointestinal Encephalopathy)	57	14	0.25	1.75809e-08	3.65497e-07		WP306	Wikipathways	Focal Adhesion	198	23	0.116	0.000679847	0.0168951
SMP00172	SMPDB	Beta Ureidopropionase Deficiency	57	14	0.25	1.75809e-08	3.65497e-07		path:hsa03460	KEGG	Fanconi anemia pathway - Homo sapiens (human)	54	10	0.185	0.00070355	0.017251
SMP00178	SMPDB	Dihydropyrimidinase Deficiency	57	14	0.25	1.75809e-08	3.65497e-07		path:hsa04510	KEGG	Focal adhesion - Homo sapiens (human)	199	23	0.116	0.000729337	0.017648
R-HSA-71406	Reactome	Pyruvate metabolism and Citric Acid (TCA) cycle	44	12	0.3	2.08832e-08	4.23018e-07		R-HSA-373755	Reactome	Semaphorin interactions	64	11	0.172	0.000747173	0.0178448
SMP02298	SMPDB	Glutaminolysis and Cancer	44	12	0.3	2.08832e-08	4.23018e-07		path:hsa05130	KEGG	Pathogenic Escherichia coli infection - Homo sapiens (human)	55	10	0.182	0.000817697	0.0191705
WP534	Wikipathways	Glycolysis and Gluconeogenesis	18	8	0.533	2.64005e-08	5.28011e-07		R-HSA-176187	Reactome	Activation of ATR in response to replication stress	37	8	0.216	0.000823528	0.0191705
R-HSA-71403	Reactome	Citric acid cycle (TCA cycle)	30	10	0.37	3.41513e-08	6.74489e-07		WP2374	Wikipathways	Oncostatin M Signaling Pathway	65	11	0.169	0.00085495	0.0194105
WP4082	Wikipathways	Nucleotide salvage	45	12	0.279	5.17732e-08	1.0099e-06		fanconi_pathway	PID	Fanconi anemia pathway	46	9	0.196	0.00085316	0.0194105
R-HSA-8850843	Reactome	Phosphate bond hydrolysis by NTPDase proteins	25	9	0.409	6.22348e-08	1.19916e-06		R-HSA-390466	Reactome	Chaperonin-mediated protein folding	97	14	0.144	0.000939836	0.0209742
None	INOH	Pentose phosphate cycle	31	10	0.345	7.57529e-08	1.39174e-06		WP2272	Wikipathways	Pathogenic Escherichia coli infection	56	10	0.179	0.000946635	0.0209742
SMP00725	SMPDB	Fructose intolerance, hereditary	31	10	0.345	7.57529e-08	1.39174e-06		path:hsa04672	KEGG	Intestinal immune network for IgA production - Homo sapiens (human)	49	9	0.191	0.00100391	0.0219784
SMP00064	SMPDB	Fructose and Mannose Degradation	31	10	0.345	7.57529e-08	1.39174e-06		R-HSA-180786	Reactome	Extension of Telomeres	30	7	0.233	0.00107725	0.0233066
SMP00561	SMPDB	Fructosuria	31	10	0.345	7.57529e-08	1.39174e-06		path:hsa04015	KEGG	Rap1 signaling pathway - Homo sapiens (human)	206	23	0.112	0.00117186	0.0250587
R-HSA-73621	Reactome	Pyrimidine catabolism	39	11	0.297	9.37181e-08	1.70201e-06		R-HSA-1266738	Reactome	Developmental Biology	620	53	0.086	0.00118862	0.0251249
R-HSA-1428517	Reactome	The citric acid (TCA) cycle and respiratory electron transport	56	12	0.255	1.53928e-07	2.7637e-06		R-HSA-399956	Reactome	CRMPs in Sema3A signaling	16	5	0.312	0.00139116	0.0290722
SMP00580	SMPDB	GLUT-1 deficiency syndrome	19	8	0.444	1.62217e-07	2.81652e-06		R-HSA-6783310	Reactome	Fanconi Anemia Pathway	41	8	0.2	0.00141488	0.0292356
SMP00579	SMPDB	Congenital disorder of glycosylation CDG-IId	19	8	0.444	1.62217e-07	2.81652e-06		WP3932	Wikipathways	Focal Adhesion-PI3K-Akt-mTOR-signaling pathway	302	30	0.099	0.0015584	0.0318434
SMP00444	SMPDB	Lactose Synthesis	19	8	0.444	1.62217e-07	2.81652e-06		R-HSA-174417	Reactome	Telomere C-strand (Lagging Strand) Synthesis	24	6	0.25	0.00167354	0.0338203
path:hsa00030	KEGG	Pentose phosphate pathway - Homo sapiens (human)	35	9	0.36	2.30869e-07	3.96493e-06		R-HSA-391251	Reactome	Protein folding	103	14	0.136	0.00169946	0.0339707
R-HSA-3322077	Reactome	Glycogen synthesis	10	6	0.667	2.75175e-07	4.62528e-06		None	INOH	VEGF	188	21	0.112	0.00175143	0.0346332
WP134	Wikipathways	Pentose Phosphate Metabolism	9	6	0.667	2.75175e-07	4.62528e-06		path:hsa04360	KEGG	Axon guidance - Homo sapiens (human)	175	20	0.114	0.00180705	0.0353529
WP2766	Wikipathways	The citric acid (TCA) cycle and respiratory electron transport	44	11	0.268	3.02241e-07	5.02674e-06		R-HSA-416476	Reactome	G alpha (q) signalling events	213	23	0.108	0.00182845	0.035395
R-HSA-70171	Reactome	Glycolysis	32	9	0.346	3.41317e-07	5.61751e-06		path:hsa00051	KEGG	Fructose and mannose metabolism - Homo sapiens (human)	33	7	0.212	0.001954	0.0362971
WP4059	Wikipathways	Interconversion of nucleotide di- and triphosphates	51	11	0.262	3.95785e-07	6.44681e-06		R-HSA-389958	Reactome	Cooperation of Prefoldin and TriC/CCT in actin and tubulin folding	33	7	0.212	0.001954	0.0362971
SMP00496	SMPDB	Galactosemia III	20	8	0.4	4.36485e-07	6.85691e-06		R-HSA-5693568	Reactome	Resolution of D-loop Structures through Holliday Junction Intermediates	34	7	0.212	0.001954	0.0362971
SMP00495	SMPDB	Galactosemia II (GALK)	20	8	0.4	4.36485e-07	6.85691e-06		R-HSA-68962	Reactome	Activation of the pre-replicative complex	33	7	0.212	0.001954	0.0362971
SMP00010	SMPDB	Nucleotide Sugars Metabolism	20	8	0.4	4.36485e-07	6.85691e-06		WP2431	Wikipathways	Spinal Cord Injury	117	15	0.128	0.00213682	0.0392961
WP3602	Wikipathways	Human metabolism overview	113	14	0.197	4.38321e-07	6.85691e-06		path:hsa04940	KEGG	Type I diabetes mellitus - Homo sapiens (human)	43	8	0.186	0.00230188	0.0415016
R-HSA-71336	Reactome	Pentose phosphate pathway (hexose monophosphate shunt)	31	9	0.333	4.949e-07	7.66609e-06		syndecan_1_pathway	PID	Syndecan-1-mediated signaling events	43	8	0.186	0.00230188	0.0415016
R-HSA-392499	Reactome	Metabolism of proteins	269	19	0.145	5.54713e-07	8.50919e-06		R-HSA-68886	Reactome	M Phase	340	32	0.094	0.00251325	0.0448724
R-HSA-499943	Reactome	Interconversion of nucleotide di- and triphosphates	52	11	0.25	6.62449e-07	1.00641e-05		path:hsa05166	KEGG	Human T-cell leukemia virus 1 infection - Homo sapiens (human)	219	23	0.105	0.00261959	0.0463214
None	INOH	Galactose metabolism	15	7	0.467	6.77664e-07	1.01609e-05		upa_upar_pathway	PID	Urokinase-type plasminogen activator (uPA) and uPAR-mediated signaling	44	8	0.182	0.00267861	0.0469139
path:hsa04922	KEGG	Glucagon signaling pathway - Homo sapiens (human)	26	8	0.381	6.81679e-07	1.01609e-05		WP4066	Wikipathways	Interleukin-4 and Interleukin-13 signaling	97	13	0.134	0.00278224	0.0482693
WP4022	Wikipathways	Pyrimidine metabolism	40	10	0.278	7.57699e-07	1.11885e-05		R-HSA-2500257	Reactome	Resolution of Sister Chromatid Cohesion	109	14	0.128	0.00291203	0.0500488
None	INOH	Pyruvate metabolism	31	9	0.31	9.88165e-07	1.43239e-05		R-HSA-8873719	Reactome	RAB geranylgeranylation	65	10	0.154	0.00303079	0.0514111
Fructose and mannose metabolism	EHMN	Fructose and mannose metabolism	34	9	0.31	9.88165e-07	1.43239e-05		PWY-7455	HumanCyc	allopregnanolone biosynthesis	6	3	0.5	0.00304721	0.0514111
path:hsa00040	KEGG	Pentose and glucuronate interconversions - Homo sapiens (human)	55	10	0.27	1.00362e-06	1.44156e-05		WP2516	Wikipathways	ATM Signaling Pathway	19	5	0.263	0.00322132	0.0538547
WP4277	Wikipathways	Glycolysis Pathway D (2)	14	6	0.545	1.41646e-06	2.01622e-05		None	INOH	IL-7 signaling	185	20	0.109	0.00326444	0.0540838
R-HSA-69242	Reactome	S Phase	17	7	0.412	1.9153e-06	2.49446e-05		R-HSA-2514853	Reactome	Condensation of Prometaphase Chromosomes	12	4	0.333	0.00331883	0.054494
PWY0-1295	HumanCyc	pyrimidine ribonucleosides degradation	8	5	0.714	1.85508e-06	2.49446e-05		Glycolysis and Gluconeogenesis	EHMN	Glycolysis and Gluconeogenesis	67	10	0.152	0.00339785	0.0552977
WP4297	Wikipathways	Thiamine metabolic pathways	21	7	0.412	1.9153e-06	2.49446e-05		R-HSA-73886	Reactome	Chromosome Maintenance	112	14	0.126	0.00344705	0.0556063
SMP00210	SMPDB	Purine Nucleoside Phosphorylase Deficiency	73	13	0.188	2.02083e-06	2.49446e-05		WP3646	Wikipathways	Hepatitis C and Hepatocellular Carcinoma	56	9	0.161	0.00356905	0.0570737
SMP00220	SMPDB	Xanthine Dehydrogenase Deficiency (Xanthinuria)	73	13	0.188	2.02083e-06	2.49446e-05		path:hsa05330	KEGG	Allograft rejection - Homo sapiens (human)	38	7	0.189	0.00388006	0.0604698
SMP00167	SMPDB	Adenylosuccinate Lyase Deficiency	73	13	0.188	2.02083e-06	2.49446e-05		R-HSA-69002	Reactome	DNA Replication Pre-Initiation	37	7	0.189	0.00388006	0.0604698
SMP00168	SMPDB	AICA-Ribosiduria	73	13	0.188	2.02083e-06	2.49446e-05		R-HSA-68874	Reactome	M/G1 Transition	37	7	0.189	0.00388006	0.0604698
SMP00535	SMPDB	Adenine phosphoribosyltransferase deficiency (APRT)	73	13	0.188	2.02083e-06	2.49446e-05		WP4206	Wikipathways	Hereditary leiomyomatosis and renal cell carcinoma pathway	20	5	0.25	0.0041006	0.0623223
SMP00536	SMPDB	Mitochondrial DNA depletion syndrome	73	13	0.188	2.02083e-06	2.49446e-05		path:hsa04114	KEGG	Oocyte meiosis - Homo sapiens (human)	125	15	0.12	0.00406765	0.0623223
SMP00537	SMPDB	Myoadenylate deaminase deficiency	73	13	0.188	2.02083e-06	2.49446e-05		R-HSA-69186	Reactome	Lagging Strand Synthesis	20	5	0.25	0.0041006	0.0623223
SMP00050	SMPDB	Purine Metabolism	73	13	0.188	2.02083e-06	2.49446e-05		WP2328	Wikipathways	Allograft Rejection	91	12	0.132	0.00455188	0.0669088
SMP00203	SMPDB	Molybdenum Cofactor Deficiency	73	13	0.188	2.02083e-06	2.49446e-05		path:hsa05416	KEGG	Viral myocarditis - Homo sapiens (human)	59	9	0.155	0.00454395	0.0669088
SMP00144	SMPDB	Adenosine Deaminase Deficiency	73	13	0.188	2.02083e-06	2.49446e-05		PA152241951	PharmGKB	Celecoxib Pathway, Pharmacodynamics	58	9	0.155	0.00454395	0.0669088
SMP00365	SMPDB	Gout or Kelley-Seegmiller Syndrome	73	13	0.188	2.02083e-06	2.49446e-05		WP4107	Wikipathways	Transcriptional regulation by RUNX3	13	4	0.308	0.00458429	0.0669088
SMP00364	SMPDB	Lesch-Nyhan Syndrome (LNS)	73	13	0.188	2.02083e-06	2.49446e-05		WP2814	Wikipathways	Mammary gland development pathway - Puberty (Stage 2 of 4)	13	4	0.308	0.00458429	0.0669088
SMP00512	SMPDB	Xanthinuria type I	73	13	0.188	2.02083e-06	2.49446e-05		path:hsa04151	KEGG	PI3K-Akt signaling pathway - Homo sapiens (human)	354	32	0.091	0.00465739	0.0670724
SMP00513	SMPDB	Xanthinuria type II	73	13	0.188	2.02083e-06	2.49446e-05		WP4172	Wikipathways	PI3K-Akt Signaling Pathway	340	31	0.091	0.00466844	0.0670724
None	INOH	Fructose Mannose metabolism	33	9	0.281	2.49985e-06	3.06183e-05		R-HSA-68882	Reactome	Mitotic Anaphase	140	16	0.114	0.00496728	0.0708126
SMP00043	SMPDB	Galactose Metabolism	36	9	0.273	3.32271e-06	4.00754e-05		WP3593	Wikipathways	MicroRNA for Targeting Cancer Growth and Vascularization in Glioblastoma	7	3	0.429	0.00511223	0.0717663
SMP00182	SMPDB	Galactosemia	36	9	0.273	3.32271e-06	4.00754e-05		R-HSA-2214320	Reactome	Anchoring fibril formation	7	3	0.429	0.00511223	0.0717663
R-HSA-382551	Reactome	Transport of small molecules	226	22	0.115	4.08803e-06	4.89324e-05		R-HSA-2555396	Reactome	Mitotic Metaphase and Anaphase	141	16	0.113	0.00532238	0.0741504
path:hsa00010	KEGG	Glycolysis / Gluconeogenesis - Homo sapiens (human)	31	7	0.368	4.64092e-06	5.47212e-05		R-HSA-2467813	Reactome	Separation of Sister Chromatids	129	15	0.116	0.00546737	0.0755977
SMP00466	SMPDB	Transfer of Acetyl Groups into Mitochondria	22	7	0.368	4.64092e-06	5.47212e-05		path:hsa05310	KEGG	Asthma - Homo sapiens (human)	31	6	0.2	0.00555132	0.0761857
None	INOH	Purine nucleotides nucleosides metabolism	80	13	0.173	5.39661e-06	6.31603e-05		R-HSA-399955	Reactome	SEMA3A-Plexin repulsion signaling by inhibiting Integrin adhesion	14	4	0.286	0.00613801	0.0806272
path:hsa00053	KEGG	Ascorbate and aldarate metabolism - Homo sapiens (human)	48	8	0.296	6.07389e-06	7.05644e-05		WP4086	Wikipathways	Transcriptional regulation by the AP-2 (TFAP2) family of transcription factors	14	4	0.286	0.00613801	0.0806272
WP1946	Wikipathways	Cori Cycle	24	7	0.35	6.90484e-06	7.96324e-05		R-HSA-68827	Reactome	CDT1 association with the CDC6:ORC:origin complex	14	4	0.286	0.00613801	0.0806272
SMP00428	SMPDB	Mercaptopurine Action Pathway	84	13	0.169	7.31701e-06	8.37745e-05		R-HSA-174411	Reactome	Polymerase switching on the C-strand of the telomere	14	4	0.286	0.00613801	0.0806272
R-HSA-69306	Reactome	DNA Replication	14	6	0.429	8.33706e-06	9.27644e-05		R-HSA-69091	Reactome	Polymerase switching	14	4	0.286	0.00613801	0.0806272
PWY-7185	HumanCyc	UTP and CTP dephosphorylation I	15	6	0.429	8.33706e-06	9.27644e-05		R-HSA-69109	Reactome	Leading Strand Synthesis	14	4	0.286	0.00613801	0.0806272
WP4072	Wikipathways	Glycogen metabolism	16	6	0.429	8.33706e-06	9.27644e-05		R-HSA-445144	Reactome	Signal transduction by L1	22	5	0.227	0.00634987	0.0822352
path:hsa00020	KEGG	Citrate cycle (TCA cycle) - Homo sapiens (human)	20	6	0.429	8.33706e-06	9.27644e-05		R-HSA-113510	Reactome	E2F mediated regulation of DNA replication	22	5	0.227	0.00634987	0.0822352
SMP00430	SMPDB	Thioguanine Action Pathway	85	13	0.167	8.48649e-06	9.37668e-05		R-HSA-8854518	Reactome	AURKA Activation by TPX2	72	10	0.139	0.0064024	0.0823357
SMP00427	SMPDB	Azathioprine Action Pathway	86	13	0.165	9.818e-06	0.000107725		R-HSA-389948	Reactome	PD-1 signaling	31	6	0.194	0.00656554	0.0838475
N-Glycan biosynthesis	EHMN	N-Glycan biosynthesis	51	7	0.333	1.00164e-05	0.000109144		R-HSA-141444	Reactome	Amplification of signal from unattached kinetochores via a MAD2 inhibitory signal	96	12	0.125	0.00700171	0.0859648
R-HSA-173599	Reactome	Formation of the active cofactor, UDP-glucuronate	10	5	0.556	1.0431e-05	0.000112883		R-HSA-141424	Reactome	Amplification of signal from the kinetochores	96	12	0.125	0.00700171	0.0859648
PWY66-409	HumanCyc	superpathway of purine nucleotide salvage	30	8	0.276	1.0977e-05	0.000117984		path:hsa05140	KEGG	Leishmaniasis - Homo sapiens (human)	74	10	0.137	0.00705856	0.0859648
None	INOH	insulin Mam	7	4	0.8	1.18008e-05	0.000125981		WP2572	Wikipathways	Primary Focal Segmental Glomerulosclerosis FSGS	73	10	0.137	0.00705856	0.0859648
R-HSA-8982491	Reactome	Glycogen metabolism	17	6	0.4	1.34433e-05	0.000142553		path:hsa05219	KEGG	Bladder cancer - Homo sapiens (human)	41	7	0.171	0.00698674	0.0859648
WP4084	Wikipathways	Nucleobase biosynthesis	47	9	0.231	1.4898e-05	0.000156926		path:hsa05332	KEGG	Graft-versus-host disease - Homo sapiens (human)	41	7	0.171	0.00698674	0.0859648
R-HSA-1638091	Reactome	Heparan sulfate/heparin (HS-GAG) metabolism	35	7	0.304	1.97515e-05	0.000200694		R-HSA-202433	Reactome	Generation of second messenger molecules	41	7	0.171	0.00698674	0.0859648
SMP00530	SMPDB	Familial lipoprotein lipase deficiency	24	7	0.304	1.97515e-05	0.000200694		R-HSA-5693567	Reactome	HDR through Homologous Recombination (HR) or Single Strand Annealing (SSA)	135	15	0.113	0.00723298	0.0875095
SMP00039	SMPDB	Glycerolipid Metabolism	24	7	0.304	1.97515e-05	0.000200694		None	INOH	EPO signaling	186	19	0.103	0.00748833	0.0900068
SMP00187	SMPDB	Glycerol Kinase Deficiency	24	7	0.304	1.97515e-05	0.000200694		R-HSA-5620912	Reactome	Anchoring of the basal body to the plasma membrane	97	12	0.124	0.0075974	0.0907248
SMP00529	SMPDB	D-glyceric acidura	24	7	0.304	1.97515e-05	0.000200694		None	INOH	TLR ECSIT MEKK1 p38	23	5	0.217	0.00774802	0.0907555
R-HSA-162599	Reactome	Late Phase of HIV Life Cycle	10	5	0.5	2.01964e-05	0.000200694		path:hsa05320	KEGG	Autoimmune thyroid disease - Homo sapiens (human)	53	8	0.154	0.00769064	0.0907555
WP2658	Wikipathways	HIV Life Cycle	11	5	0.5	2.01964e-05	0.000200694		cellcyclepathway	BioCarta	cyclins and cell cycle regulation	23	5	0.217	0.00774802	0.0907555
R-HSA-162587	Reactome	HIV Life Cycle	11	5	0.5	2.01964e-05	0.000200694		WP4155	Wikipathways	Endometrial cancer	63	9	0.143	0.00789061	0.0912631
SMP00124	SMPDB	Glycerol Phosphate Shuttle	10	5	0.5	2.01964e-05	0.000200694		R-HSA-68689	Reactome	CDC6 association with the ORC:origin complex	8	3	0.375	0.00784252	0.0912631
R-HSA-1855183	Reactome	Synthesis of IP2, IP, and Ins in the cytosol	18	6	0.375	2.08103e-05	0.000205502		path:hsa05165	KEGG	Human papillomavirus infection - Homo sapiens (human)	339	30	0.088	0.00838925	0.0964239
Galactose metabolism	EHMN	Galactose metabolism	48	9	0.22	2.30165e-05	0.000225876		path:hsa05212	KEGG	Pancreatic cancer - Homo sapiens (human)	75	10	0.133	0.00852593	0.0973863
Phosphatidylinositol phosphate metabolism	EHMN	Phosphatidylinositol phosphate metabolism	49	8	0.242	3.103e-05	0.000300782		R-HSA-109582	Reactome	Hemostasis	668	52	0.078	0.00881158	0.100028
PWY-7211	HumanCyc	superpathway of pyrimidine deoxyribonucleotides <i>de novo</i> biosynthesis	34	8	0.242	3.103e-05	0.000300782		R-HSA-983189	Reactome	Kinesins	43	7	0.163	0.0090966	0.10263
WP1861	Wikipathways	mRNA Capping	6	4	0.667	3.43073e-05	0.000313327		path:hsa04540	KEGG	Gap junction - Homo sapiens (human)	88	11	0.125	0.00960654	0.107722
R-HSA-5617833	Reactome	Cilium Assembly	6	4	0.667	3.43073e-05	0.000313327
R-HSA-168255	Reactome	Influenza Life Cycle	9	4	0.667	3.43073e-05	0.000313327
R-HSA-168254	Reactome	Influenza Infection	9	4	0.667	3.43073e-05	0.000313327
WP3498	Wikipathways	Assembly of the primary cilium	6	4	0.667	3.43073e-05	0.000313327
WP4124	Wikipathways	Cilium Assembly	6	4	0.667	3.43073e-05	0.000313327
R-HSA-72086	Reactome	mRNA Capping	7	4	0.667	3.43073e-05	0.000313327
WP2683	Wikipathways	Influenza Life Cycle	9	4	0.667	3.43073e-05	0.000313327
R-HSA-163754	Reactome	Insulin effects increased synthesis of Xylulose-5-Phosphate	8	4	0.667	3.43073e-05	0.000313327
R-HSA-446205	Reactome	Synthesis of GDP-mannose	6	4	0.667	3.43073e-05	0.000313327
path:hsa00562	KEGG	Inositol phosphate metabolism - Homo sapiens (human)	47	7	0.28	3.62241e-05	0.000328931
path:hsa05230	KEGG	Central carbon metabolism in cancer - Homo sapiens (human)	37	8	0.235	3.92336e-05	0.000354223
R-HSA-8956320	Reactome	Nucleobase biosynthesis	48	9	0.205	4.20754e-05	0.000377722
path:hsa00630	KEGG	Glyoxylate and dicarboxylate metabolism - Homo sapiens (human)	62	9	0.2	5.08435e-05	0.000453857
R-HSA-162906	Reactome	HIV Infection	13	5	0.417	5.94933e-05	0.000488149
path:hsa00561	KEGG	Glycerolipid metabolism - Homo sapiens (human)	36	5	0.417	5.94933e-05	0.000488149
SMP00136	SMPDB	2-Hydroxyglutric Aciduria (D And L Form)	49	9	0.196	6.1107e-05	0.000488149
SMP00385	SMPDB	Homocarnosinosis	49	9	0.196	6.1107e-05	0.000488149
SMP00339	SMPDB	Hyperinsulinism-Hyperammonemia Syndrome	49	9	0.196	6.1107e-05	0.000488149
SMP00567	SMPDB	Succinic semialdehyde dehydrogenase deficiency	49	9	0.196	6.1107e-05	0.000488149
SMP00243	SMPDB	4-Hydroxybutyric Aciduria/Succinic Semialdehyde Dehydrogenase Deficiency	49	9	0.196	6.1107e-05	0.000488149
SMP00072	SMPDB	Glutamate Metabolism	49	9	0.196	6.1107e-05	0.000488149
R-HSA-156902	Reactome	Peptide chain elongation	25	3	1	6.24089e-05	0.000488149
R-HSA-156842	Reactome	Eukaryotic Translation Elongation	25	3	1	6.24089e-05	0.000488149
R-HSA-5419276	Reactome	Mitochondrial translation termination	25	3	1	6.24089e-05	0.000488149
R-HSA-5389840	Reactome	Mitochondrial translation elongation	26	3	1	6.24089e-05	0.000488149
WP1917	Wikipathways	Signaling by Rho GTPases	3	3	1	6.24089e-05	0.000488149
R-HSA-2132295	Reactome	MHC class II antigen presentation	3	3	1	6.24089e-05	0.000488149
R-HSA-165054	Reactome	Rev-mediated nuclear export of HIV RNA	3	3	1	6.24089e-05	0.000488149
R-HSA-177243	Reactome	Interactions of Rev with host cellular proteins	3	3	1	6.24089e-05	0.000488149
R-HSA-168333	Reactome	NEP/NS2 Interacts with the Cellular Export Machinery	3	3	1	6.24089e-05	0.000488149
R-HSA-168274	Reactome	Export of Viral Ribonucleoproteins from Nucleus	3	3	1	6.24089e-05	0.000488149
R-HSA-194840	Reactome	Rho GTPase cycle	3	3	1	6.24089e-05	0.000488149
cdc42_reg_pathway	PID	Regulation of CDC42 activity	3	3	1	6.24089e-05	0.000488149
rac1_reg_pathway	PID	Regulation of RAC1 activity	3	3	1	6.24089e-05	0.000488149
fak_pathway	PID	Signaling events mediated by focal adhesion kinase	3	3	1	6.24089e-05	0.000488149
rhoa_reg_pathway	PID	Regulation of RhoA activity	3	3	1	6.24089e-05	0.000488149
R-HSA-72706	Reactome	GTP hydrolysis and joining of the 60S ribosomal subunit	4	3	1	6.24089e-05	0.000488149
WP1811	Wikipathways	Eukaryotic Translation Elongation	3	3	1	6.24089e-05	0.000488149
PWY-5172	HumanCyc	acetyl-CoA biosynthesis from citrate	7	4	0.571	7.75769e-05	0.000597909
R-HSA-480985	Reactome	Synthesis of dolichyl-phosphate-glucose	7	4	0.571	7.75769e-05	0.000597909
WP690	Wikipathways	Polyol Pathway	8	4	0.571	7.75769e-05	0.000597909
WP2743	Wikipathways	Glycosaminoglycan metabolism	58	7	0.25	8.07189e-05	0.000619106
R-HSA-73884	Reactome	Base Excision Repair	22	6	0.3	8.82699e-05	0.000673751
R-HSA-73886	Reactome	Chromosome Maintenance	15	5	0.385	9.35989e-05	0.000678378
R-HSA-174417	Reactome	Telomere C-strand (Lagging Strand) Synthesis	14	5	0.385	9.35989e-05	0.000678378
R-HSA-69239	Reactome	Synthesis of DNA	13	5	0.385	9.35989e-05	0.000678378
R-HSA-180786	Reactome	Extension of Telomeres	14	5	0.385	9.35989e-05	0.000678378
PWY-5130	HumanCyc	2-oxobutanoate degradation	14	5	0.385	9.35989e-05	0.000678378
PWY-7209	HumanCyc	pyrimidine ribonucleosides degradation	14	5	0.385	9.35989e-05	0.000678378
R-HSA-157579	Reactome	Telomere Maintenance	14	5	0.385	9.35989e-05	0.000678378
WP1925	Wikipathways	Synthesis of DNA	13	5	0.385	9.35989e-05	0.000678378
WP1928	Wikipathways	Telomere Maintenance	14	5	0.385	9.35989e-05	0.000678378
WP2453	Wikipathways	TCA Cycle and Deficiency of Pyruvate Dehydrogenase complex (PDHc)	19	5	0.385	9.35989e-05	0.000678378
R-HSA-727802	Reactome	Transport of nucleotide sugars	13	5	0.385	9.35989e-05	0.000678378
R-HSA-69278	Reactome	Cell Cycle, Mitotic	30	7	0.241	0.00010291	0.000739077
WP4225	Wikipathways	Pyrimidine metabolism and related diseases	31	7	0.241	0.00010291	0.000739077
None	INOH	Aminosugars metabolism	32	7	0.233	0.000129825	0.000911661
R-HSA-1640170	Reactome	Cell Cycle	33	7	0.233	0.000129825	0.000911661
R-HSA-163685	Reactome	Integration of energy metabolism	34	7	0.233	0.000129825	0.000911661
PWY-7199	HumanCyc	pyrimidine deoxyribonucleosides salvage	31	7	0.233	0.000129825	0.000911661
PWY-7200	HumanCyc	superpathway of pyrimidine deoxyribonucleoside salvage	31	7	0.233	0.000129825	0.000911661
PWY-6573	HumanCyc	chondroitin sulfate degradation (metazoa)	134	12	0.138	0.000133811	0.000935493
PWY66-400	HumanCyc	glycolysis	20	5	0.357	0.000140967	0.000981177
PWY-6576	HumanCyc	dermatan sulfate degradation (metazoa)	135	12	0.136	0.000149749	0.00102847
R-HSA-5654741	Reactome	Signaling by FGFR3	10	4	0.5	0.000150365	0.00102847
WP3336	Wikipathways	Signaling by FGFR3	12	4	0.5	0.000150365	0.00102847
WP4126	Wikipathways	Galactose catabolism	10	4	0.5	0.000150365	0.00102847
PWY0-162	HumanCyc	superpathway of pyrimidine ribonucleotides <i>de novo</i> biosynthesis	23	6	0.273	0.000159083	0.00108341
R-HSA-74259	Reactome	Purine catabolism	53	8	0.195	0.000163133	0.00110623
WP3925	Wikipathways	Amino Acid metabolism	108	12	0.133	0.000186559	0.00125967
path:hsa00230	KEGG	Purine metabolism - Homo sapiens (human)	95	11	0.143	0.000187706	0.00126202
WP3564	Wikipathways	Amino acid synthesis and interconversion (transamination)	40	7	0.219	0.000200796	0.00133301
path:hsa00052	KEGG	Galactose metabolism - Homo sapiens (human)	46	7	0.219	0.000200796	0.00133301
R-HSA-1630316	Reactome	Glycosaminoglycan metabolism	60	7	0.219	0.000200796	0.00133301
WP3315	Wikipathways	O-linked glycosylation	18	5	0.333	0.000204728	0.0013422
PWY-922	HumanCyc	mevalonate pathway	17	5	0.333	0.000204728	0.0013422
R-HSA-5173105	Reactome	O-linked glycosylation	18	5	0.333	0.000204728	0.0013422
R-HSA-73894	Reactome	DNA Repair	48	8	0.186	0.000231479	0.00148403
R-HSA-428543	Reactome	Inactivation of CDC42 and RAC1	4	3	0.75	0.000242329	0.00148403
R-HSA-8985586	Reactome	SLIT2:ROBO1 increases RHOA activity	4	3	0.75	0.000242329	0.00148403
R-HSA-1912399	Reactome	Pre-NOTCH Processing in the Endoplasmic Reticulum	4	3	0.75	0.000242329	0.00148403
WP4053	Wikipathways	TBC-RABGAPs	4	3	0.75	0.000242329	0.00148403
R-HSA-6811434	Reactome	COPI-dependent Golgi-to-ER retrograde traffic	4	3	0.75	0.000242329	0.00148403
R-HSA-5620916	Reactome	VxPx cargo-targeting to cilium	4	3	0.75	0.000242329	0.00148403
R-HSA-5620920	Reactome	Cargo trafficking to the periciliary membrane	4	3	0.75	0.000242329	0.00148403
R-HSA-177504	Reactome	Retrograde neurotrophin signalling	4	3	0.75	0.000242329	0.00148403
R-HSA-8854214	Reactome	TBC/RABGAPs	4	3	0.75	0.000242329	0.00148403
R-HSA-170670	Reactome	Adenylate cyclase inhibitory pathway	4	3	0.75	0.000242329	0.00148403
R-HSA-997269	Reactome	Inhibition of adenylate cyclase pathway	4	3	0.75	0.000242329	0.00148403
arf6_pathway	PID	Arf6 signaling events	4	3	0.75	0.000242329	0.00148403
integrin_a4b1_pathway	PID	Alpha4 beta1 integrin signaling events	4	3	0.75	0.000242329	0.00148403
PWY-6557	HumanCyc	glycoaminoglycan-protein linkage region biosynthesis	5	3	0.75	0.000242329	0.00148403
PWY-5067	HumanCyc	glycogen biosynthesis	7	3	0.75	0.000242329	0.00148403
PWY-6405	HumanCyc	Rapoport-Luebering glycolytic shunt	7	3	0.75	0.000242329	0.00148403
R-HSA-8856688	Reactome	Golgi-to-ER retrograde transport	10	4	0.444	0.000262312	0.0015699
R-HSA-190236	Reactome	Signaling by FGFR	11	4	0.444	0.000262312	0.0015699
R-HSA-2022854	Reactome	Keratan sulfate biosynthesis	9	4	0.444	0.000262312	0.0015699
Proteoglycan biosynthesis	EHMN	Proteoglycan biosynthesis	19	4	0.444	0.000262312	0.0015699
R-HSA-2022928	Reactome	HS-GAG biosynthesis	9	4	0.444	0.000262312	0.0015699
R-HSA-70370	Reactome	Galactose catabolism	10	4	0.444	0.000262312	0.0015699
path:hsa00620	KEGG	Pyruvate metabolism - Homo sapiens (human)	31	6	0.25	0.000268689	0.00160199
None	INOH	Inositol phosphate metabolism	25	5	0.312	0.000288327	0.00169984
SMP00355	SMPDB	Mitochondrial Electron Transport Chain	17	5	0.312	0.000288327	0.00169984
R-HSA-917937	Reactome	Iron uptake and transport	21	5	0.312	0.000288327	0.00169984
Purine metabolism	EHMN	Purine metabolism	94	11	0.134	0.000331838	0.00194908
R-HSA-71064	Reactome	Lysine catabolism	32	6	0.24	0.000342099	0.00200191
PWY-7176	HumanCyc	UTP and CTP <i>de novo</i> biosynthesis	11	4	0.4	0.000423722	0.00245231
WP1887	Wikipathways	Post-translational modification- synthesis of GPI-anchored proteins	21	4	0.4	0.000423722	0.00245231
R-HSA-1912422	Reactome	Pre-NOTCH Expression and Processing	10	4	0.4	0.000423722	0.00245231
WP2741	Wikipathways	Inositol phosphate metabolism	41	6	0.231	0.000430346	0.00247253
R-HSA-156588	Reactome	Glucuronidation	31	6	0.231	0.000430346	0.00247253
R-HSA-8953854	Reactome	Metabolism of RNA	72	7	0.194	0.00043587	0.0024952
WP1937	Wikipathways	Transport of vitamins, nucleosides, and related molecules	60	9	0.153	0.000449054	0.00256139
path:hsa00640	KEGG	Propanoate metabolism - Homo sapiens (human)	48	7	0.189	0.000519977	0.00295526
R-HSA-399955	Reactome	SEMA3A-Plexin repulsion signaling by inhibiting Integrin adhesion	5	3	0.6	0.000588121	0.0029803
R-HSA-948021	Reactome	Transport to the Golgi and subsequent modification	36	5	0.278	0.000530244	0.0029803
R-HSA-1483249	Reactome	Inositol phosphate metabolism	43	6	0.222	0.000535418	0.0029803
R-HSA-71291	Reactome	Metabolism of amino acids and derivatives	285	20	0.088	0.000542074	0.0029803
WP1913	Wikipathways	Signaling by Insulin receptor	6	3	0.6	0.000588121	0.0029803
WP3578	Wikipathways	trans-Golgi Network Vesicle Budding	6	3	0.6	0.000588121	0.0029803
WP4075	Wikipathways	Carboxyterminal post-translational modifications of tubulin	9	3	0.6	0.000588121	0.0029803
R-HSA-437239	Reactome	Recycling pathway of L1	6	3	0.6	0.000588121	0.0029803
R-HSA-432720	Reactome	Lysosome Vesicle Biogenesis	6	3	0.6	0.000588121	0.0029803
R-HSA-421837	Reactome	Clathrin derived vesicle budding	6	3	0.6	0.000588121	0.0029803
R-HSA-199992	Reactome	trans-Golgi Network Vesicle Budding	6	3	0.6	0.000588121	0.0029803
R-HSA-72737	Reactome	Cap-dependent Translation Initiation	6	3	0.6	0.000588121	0.0029803
R-HSA-72613	Reactome	Eukaryotic Translation Initiation	6	3	0.6	0.000588121	0.0029803
R-HSA-203927	Reactome	MicroRNA (miRNA) biogenesis	6	3	0.6	0.000588121	0.0029803
R-HSA-5368286	Reactome	Mitochondrial translation initiation	8	3	0.6	0.000588121	0.0029803
R-HSA-5368287	Reactome	Mitochondrial translation	47	3	0.6	0.000588121	0.0029803
WP2684	Wikipathways	Host Interactions of HIV factors	5	3	0.6	0.000588121	0.0029803
WP4441	Wikipathways	COPI-mediated anterograde transport	5	3	0.6	0.000588121	0.0029803
WP3310	Wikipathways	Mitochondrial translation	5	3	0.6	0.000588121	0.0029803
R-HSA-8849471	Reactome	PTK6 Regulates RHO GTPases, RAS GTPase and MAP kinases	5	3	0.6	0.000588121	0.0029803
R-HSA-375165	Reactome	NCAM signaling for neurite out-growth	5	3	0.6	0.000588121	0.0029803
R-HSA-162909	Reactome	Host Interactions of HIV factors	5	3	0.6	0.000588121	0.0029803
ras_pathway	PID	Regulation of Ras family activation	5	3	0.6	0.000588121	0.0029803
R-HSA-432722	Reactome	Golgi Associated Vesicle Biogenesis	5	3	0.6	0.000588121	0.0029803
mtor_4pathway	PID	mTOR signaling pathway	5	3	0.6	0.000588121	0.0029803
netrin_pathway	PID	Netrin-mediated signaling events	5	3	0.6	0.000588121	0.0029803
R-HSA-204005	Reactome	COPII-mediated vesicle transport	9	3	0.6	0.000588121	0.0029803
WP1812	Wikipathways	Eukaryotic Translation Initiation	5	3	0.6	0.000588121	0.0029803
WP1866	Wikipathways	NCAM signaling for neurite out-growth	5	3	0.6	0.000588121	0.0029803
WP3571	Wikipathways	Gene Silencing by RNA	5	3	0.6	0.000588121	0.0029803
MANNOSYL-CHITO-DOLICHOL-BIOSYNTHESIS	HumanCyc	dolichyl-diphosphooligosaccharide biosynthesis	7	3	0.6	0.000588121	0.0029803
R-HSA-1971475	Reactome	A tetrasaccharide linker sequence is required for GAG synthesis	6	3	0.6	0.000588121	0.0029803
PWY-5659	HumanCyc	GDP-mannose biosynthesis	8	3	0.6	0.000588121	0.0029803
Valine, leucine and isoleucine degradation	EHMN	Valine, leucine and isoleucine degradation	62	8	0.163	0.000588516	0.0029803
PWY-7219	HumanCyc	adenosine ribonucleotides <i>de novo</i> biosynthesis	12	4	0.364	0.000645366	0.00319648
WP3842	Wikipathways	Intra-Golgi and retrograde Golgi-to-ER traffic	12	4	0.364	0.000645366	0.00319648
WP2786	Wikipathways	Pre-NOTCH Expression and Processing	12	4	0.364	0.000645366	0.00319648
R-HSA-6811442	Reactome	Intra-Golgi and retrograde Golgi-to-ER traffic	12	4	0.364	0.000645366	0.00319648
R-HSA-157118	Reactome	Signaling by NOTCH	11	4	0.364	0.000645366	0.00319648
PWY-6608	HumanCyc	guanosine nucleotides degradation	12	4	0.364	0.000645366	0.00319648
R-HSA-163125	Reactome	Post-translational modification: synthesis of GPI-anchored proteins	21	4	0.364	0.000645366	0.00319648
R-HSA-425397	Reactome	Transport of vitamins, nucleosides, and related molecules	64	9	0.145	0.000655128	0.00322568
R-HSA-3700989	Reactome	Transcriptional Regulation by TP53	37	6	0.214	0.000659427	0.00322568
R-HSA-75105	Reactome	Fatty acyl-CoA biosynthesis	42	6	0.214	0.000659427	0.00322568
WP4114	Wikipathways	Fatty acyl-CoA biosynthesis	42	6	0.214	0.000659427	0.00322568
SMP00462	SMPDB	Inositol Phosphate Metabolism	23	5	0.263	0.00069681	0.00336685
WP3349	Wikipathways	TP53 Regulates Metabolic Genes	25	5	0.263	0.00069681	0.00336685
LEU-DEG2-PWY	HumanCyc	leucine degradation	20	5	0.263	0.00069681	0.00336685
PWY-5910	HumanCyc	superpathway of geranylgeranyldiphosphate biosynthesis I (via mevalonate)	21	5	0.263	0.00069681	0.00336685
None	INOH	Alanine Aspartate Asparagine metabolism	45	7	0.179	0.000726825	0.00350117
Propanoate metabolism	EHMN	Propanoate metabolism	33	6	0.207	0.000804605	0.00386406
Urea cycle and metabolism of arginine, proline, glutamate, aspartate and asparagine	EHMN	Urea cycle and metabolism of arginine, proline, glutamate, aspartate and asparagine	125	11	0.121	0.000825836	0.003954
R-HSA-425407	Reactome	SLC-mediated transmembrane transport	166	15	0.099	0.000858107	0.0040961
path:hsa00520	KEGG	Amino sugar and nucleotide sugar metabolism - Homo sapiens (human)	108	8	0.154	0.000888026	0.00422615
R-HSA-5628897	Reactome	TP53 Regulates Metabolic Genes	25	5	0.25	0.000899657	0.00424316
R-HSA-195721	Reactome	Signaling by WNT	25	5	0.25	0.000899657	0.00424316
R-HSA-2514856	Reactome	The phototransduction cascade	21	5	0.25	0.000899657	0.00424316
None	INOH	Lysine degradation	36	6	0.2	0.0009733	0.00454975
R-HSA-74217	Reactome	Purine salvage	31	6	0.2	0.0009733	0.00454975
Butanoate metabolism	EHMN	Butanoate metabolism	36	6	0.2	0.0009733	0.00454975
R-HSA-70614	Reactome	Amino acid synthesis and interconversion (transamination)	46	7	0.171	0.000994061	0.00461946
R-HSA-73857	Reactome	RNA Polymerase II Transcription	52	7	0.171	0.000994061	0.00461946
R-HSA-373755	Reactome	Semaphorin interactions	6	3	0.5	0.00114193	0.00475615
WP1907	Wikipathways	Semaphorin interactions	6	3	0.5	0.00114193	0.00475615
WP2679	Wikipathways	MHC class II antigen presentation	6	3	0.5	0.00114193	0.00475615
WP4430	Wikipathways	COPII-mediated vesicle transport	6	3	0.5	0.00114193	0.00475615
WP4457	Wikipathways	GABA receptor activation	7	3	0.5	0.00114193	0.00475615
WP1916	Wikipathways	Signaling by PDGF	8	3	0.5	0.00114193	0.00475615
WP1918	Wikipathways	Signaling by ROBO receptors	8	3	0.5	0.00114193	0.00475615
WP4120	Wikipathways	Signaling by MET	8	3	0.5	0.00114193	0.00475615
WP4452	Wikipathways	Signaling by NTRK3 (TRKC)	8	3	0.5	0.00114193	0.00475615
WP3335	Wikipathways	Signaling by FGFR1	8	3	0.5	0.00114193	0.00475615
WP1813	Wikipathways	Eukaryotic Translation Termination	8	3	0.5	0.00114193	0.00475615
R-HSA-9007101	Reactome	Rab regulation of trafficking	6	3	0.5	0.00114193	0.00475615
R-HSA-416550	Reactome	Sema4D mediated inhibition of cell attachment and migration	6	3	0.5	0.00114193	0.00475615
R-HSA-400685	Reactome	Sema4D in semaphorin signaling	6	3	0.5	0.00114193	0.00475615
R-HSA-991365	Reactome	Activation of GABAB receptors	6	3	0.5	0.00114193	0.00475615
R-HSA-977444	Reactome	GABA B receptor activation	6	3	0.5	0.00114193	0.00475615
R-HSA-5654736	Reactome	Signaling by FGFR1	8	3	0.5	0.00114193	0.00475615
R-HSA-5654743	Reactome	Signaling by FGFR4	8	3	0.5	0.00114193	0.00475615
R-HSA-983170	Reactome	Antigen Presentation: Folding, assembly and peptide loading of class I MHC	8	3	0.5	0.00114193	0.00475615
R-HSA-6806834	Reactome	Signaling by MET	8	3	0.5	0.00114193	0.00475615
R-HSA-376176	Reactome	Signaling by ROBO receptors	8	3	0.5	0.00114193	0.00475615
R-HSA-72764	Reactome	Eukaryotic Translation Termination	10	3	0.5	0.00114193	0.00475615
R-HSA-417957	Reactome	P2Y receptors	6	3	0.5	0.00114193	0.00475615
SMP00391	SMPDB	Insulin Signalling	6	3	0.5	0.00114193	0.00475615
R-HSA-211000	Reactome	Gene Silencing by RNA	8	3	0.5	0.00114193	0.00475615
R-HSA-199977	Reactome	ER to Golgi Anterograde Transport	10	3	0.5	0.00114193	0.00475615
R-HSA-6811440	Reactome	Retrograde transport at the Trans-Golgi-Network	6	3	0.5	0.00114193	0.00475615
R-HSA-73864	Reactome	RNA Polymerase I Transcription	8	3	0.5	0.00114193	0.00475615
il2_pi3kpathway	PID	IL2 signaling events mediated by PI3K	6	3	0.5	0.00114193	0.00475615
rhodopsinpathway	BioCarta	visual signal transduction	6	3	0.5	0.00114193	0.00475615
PWY-7434	HumanCyc	terminal <i>O</i>-glycans residues modification	9	3	0.5	0.00114193	0.00475615
PWY-6569	HumanCyc	chondroitin sulfate biosynthesis	8	3	0.5	0.00114193	0.00475615
PWY-6571	HumanCyc	dermatan sulfate biosynthesis	8	3	0.5	0.00114193	0.00475615
SMP00721	SMPDB	3-Phosphoglycerate dehydrogenase deficiency	55	8	0.148	0.00114818	0.00475615
SMP00223	SMPDB	Non Ketotic Hyperglycinemia	55	8	0.148	0.00114818	0.00475615
SMP00004	SMPDB	Glycine and Serine Metabolism	55	8	0.148	0.00114818	0.00475615
SMP00484	SMPDB	Dimethylglycine Dehydrogenase Deficiency	55	8	0.148	0.00114818	0.00475615
SMP00485	SMPDB	Hyperglycinemia, non-ketotic	55	8	0.148	0.00114818	0.00475615
SMP00242	SMPDB	Dimethylglycine Dehydrogenase Deficiency	55	8	0.148	0.00114818	0.00475615
SMP00244	SMPDB	Sarcosinemia	55	8	0.148	0.00114818	0.00475615
SMP00179	SMPDB	Dihydropyrimidine Dehydrogenase Deficiency (DHPD)	55	8	0.148	0.00114818	0.00475615
Porphyrin metabolism	EHMN	Porphyrin metabolism	48	7	0.167	0.0011539	0.00475615
SMP00217	SMPDB	Sialuria or French Type Sialuria	32	6	0.194	0.00116797	0.00475615
SMP00216	SMPDB	Sialuria or French Type Sialuria	32	6	0.194	0.00116797	0.00475615
SMP00045	SMPDB	Amino Sugar Metabolism	32	6	0.194	0.00116797	0.00475615
SMP00534	SMPDB	G(M2)-Gangliosidosis: Variant B, Tay-sachs disease	32	6	0.194	0.00116797	0.00475615
SMP00390	SMPDB	Tay-Sachs Disease	32	6	0.194	0.00116797	0.00475615
SMP00240	SMPDB	Salla Disease/Infantile Sialic Acid Storage Disease	32	6	0.194	0.00116797	0.00475615
WP3558	Wikipathways	Beta-catenin independent WNT signaling	16	4	0.308	0.00131373	0.00526824
R-HSA-1852241	Reactome	Organelle biogenesis and maintenance	14	4	0.308	0.00131373	0.00526824
R-HSA-1638074	Reactome	Keratan sulfate/keratin metabolism	18	4	0.308	0.00131373	0.00526824
R-HSA-4086398	Reactome	Ca2+ pathway	16	4	0.308	0.00131373	0.00526824
WP4061	Wikipathways	Import of palmitoyl-CoA into the mitochondrial matrix	13	4	0.308	0.00131373	0.00526824
WP3961	Wikipathways	fig-met-1-last-solution	14	4	0.308	0.00131373	0.00526824
R-HSA-389977	Reactome	Post-chaperonin tubulin folding pathway	2	2	1	0.00158614	0.00553223
R-HSA-5620912	Reactome	Anchoring of the basal body to the plasma membrane	2	2	1	0.00158614	0.00553223
None	INOH	EGF	2	2	1	0.00158614	0.00553223
None	INOH	GPCR signaling-G alpha i	2	2	1	0.00158614	0.00553223
None	INOH	GPCR signaling-pertussis toxin	2	2	1	0.00158614	0.00553223
None	INOH	HGF	2	2	1	0.00158614	0.00553223
None	INOH	Integrin	2	2	1	0.00158614	0.00553223
None	INOH	JAK STAT pathway and regulation	2	2	1	0.00158614	0.00553223
None	INOH	IGF signaling	4	2	1	0.00158614	0.00553223
R-HSA-5173214	Reactome	O-glycosylation of TSR domain-containing proteins	2	2	1	0.00158614	0.00553223
PWY-6566	HumanCyc	chondroitin and dermatan biosynthesis	4	2	1	0.00158614	0.00553223
path:hsa04144	KEGG	Endocytosis - Homo sapiens (human)	6	2	1	0.00158614	0.00553223
R-HSA-193634	Reactome	Axonal growth inhibition (RHOA activation)	2	2	1	0.00158614	0.00553223
R-HSA-193697	Reactome	p75NTR regulates axonogenesis	2	2	1	0.00158614	0.00553223
R-HSA-180746	Reactome	Nuclear import of Rev protein	2	2	1	0.00158614	0.00553223
R-HSA-202040	Reactome	G-protein activation	2	2	1	0.00158614	0.00553223
R-HSA-5624138	Reactome	Trafficking of myristoylated proteins to the cilium	2	2	1	0.00158614	0.00553223
R-HSA-112412	Reactome	SOS-mediated signalling	2	2	1	0.00158614	0.00553223
R-HSA-428540	Reactome	Activation of RAC1	2	2	1	0.00158614	0.00553223
R-HSA-179812	Reactome	GRB2 events in EGFR signaling	2	2	1	0.00158614	0.00553223
R-HSA-8875555	Reactome	MET activates RAP1 and RAC1	2	2	1	0.00158614	0.00553223
R-HSA-1963640	Reactome	GRB2 events in ERBB2 signaling	2	2	1	0.00158614	0.00553223
R-HSA-5658442	Reactome	Regulation of RAS by GAPs	2	2	1	0.00158614	0.00553223
R-HSA-72731	Reactome	Recycling of eIF2:GDP	2	2	1	0.00158614	0.00553223
trkrpathway	PID	Neurotrophic factor-mediated Trk receptor signaling	2	2	1	0.00158614	0.00553223
aurora_b_pathway	PID	Aurora B signaling	2	2	1	0.00158614	0.00553223
erbb1_internalization_pathway	PID	Internalization of ErbB1	2	2	1	0.00158614	0.00553223
toll_endogenous_pathway	PID	Endogenous TLR signaling	2	2	1	0.00158614	0.00553223
p75ntrpathway	PID	p75(NTR)-mediated signaling	2	2	1	0.00158614	0.00553223
ephbfwdpathway	PID	EPHB forward signaling	2	2	1	0.00158614	0.00553223
igf1_pathway	PID	IGF1 pathway	2	2	1	0.00158614	0.00553223
ret_pathway	PID	Signaling events regulated by Ret tyrosine kinase	2	2	1	0.00158614	0.00553223
foxopathway	PID	FoxO family signaling	2	2	1	0.00158614	0.00553223
ephrinbrevpathway	PID	Ephrin B reverse signaling	2	2	1	0.00158614	0.00553223
syndecan_4_pathway	PID	Syndecan-4-mediated signaling events	2	2	1	0.00158614	0.00553223
il6_7pathway	PID	IL6-mediated signaling events	2	2	1	0.00158614	0.00553223
plexind1_pathway	PID	Plexin-D1 Signaling	2	2	1	0.00158614	0.00553223
avb3_integrin_pathway	PID	Integrins in angiogenesis	2	2	1	0.00158614	0.00553223
epha_fwdpathway	PID	EPHA forward signaling	2	2	1	0.00158614	0.00553223
erk5pathway	BioCarta	role of erk5 in neuronal survival pathway	2	2	1	0.00158614	0.00553223
ngfpathway	BioCarta	nerve growth factor pathway (ngf)	2	2	1	0.00158614	0.00553223
npcpathway	BioCarta	mechanism of protein import into the nucleus	2	2	1	0.00158614	0.00553223
tffpathway	BioCarta	trefoil factors initiate mucosal healing	2	2	1	0.00158614	0.00553223
ranmspathway	BioCarta	role of ran in mitotic spindle regulation	2	2	1	0.00158614	0.00553223
arappathway	BioCarta	adp-ribosylation factor	2	2	1	0.00158614	0.00553223
melanocytepathway	BioCarta	melanocyte development and pigmentation pathway	2	2	1	0.00158614	0.00553223
il2rbpathway	BioCarta	il-2 receptor beta chain in t cell activation	2	2	1	0.00158614	0.00553223
salmonellapathway	BioCarta	how does salmonella hijack a cell	2	2	1	0.00158614	0.00553223
ranpathway	BioCarta	cycling of ran in nucleocytoplasmic transport	2	2	1	0.00158614	0.00553223
agrpathway	BioCarta	agrin in postsynaptic differentiation	2	2	1	0.00158614	0.00553223
smrtepathway	BioCarta	map kinase inactivation of smrt corepressor	2	2	1	0.00158614	0.00553223
etspathway	BioCarta	mets affect on macrophage differentiation	2	2	1	0.00158614	0.00553223
longevitypathway	BioCarta	the igf-1 receptor and longevity	2	2	1	0.00158614	0.00553223
her2pathway	BioCarta	role of erbb2 in signal transduction and oncology	2	2	1	0.00158614	0.00553223
WP585	Wikipathways	Interferon type I signaling pathways	2	2	1	0.00158614	0.00553223
R-HSA-2179392	Reactome	EGFR Transactivation by Gastrin	3	2	1	0.00158614	0.00553223
R-HSA-1169092	Reactome	Activation of RAS in B cells	3	2	1	0.00158614	0.00553223
path:hsa03013	KEGG	RNA transport - Homo sapiens (human)	3	2	1	0.00158614	0.00553223
WP4315	Wikipathways	Malate-aspartate shuttle	2	2	1	0.00158614	0.00553223
PWY-841	HumanCyc	purine nucleotides <i>de novo</i> biosynthesis	37	6	0.182	0.00164553	0.00571414
R-HSA-73817	Reactome	Purine ribonucleoside monophosphate biosynthesis	37	6	0.182	0.00164553	0.00571414
R-HSA-70268	Reactome	Pyruvate metabolism	25	5	0.217	0.00177314	0.00605779
Vitamin A (retinol) metabolism	EHMN	Vitamin A (retinol) metabolism	28	5	0.217	0.00177314	0.00605779
PWY-7221	HumanCyc	guanosine ribonucleotides <i>de novo</i> biosynthesis	15	4	0.286	0.00178283	0.00605779
R-HSA-70350	Reactome	Fructose catabolism	16	4	0.286	0.00178283	0.00605779
SMP00442	SMPDB	Etoposide Action Pathway	14	4	0.286	0.00178283	0.00605779
SMP00601	SMPDB	Etoposide Metabolism Pathway	14	4	0.286	0.00178283	0.00605779
R-HSA-200425	Reactome	Import of palmitoyl-CoA into the mitochondrial matrix	14	4	0.286	0.00178283	0.00605779
R-HSA-73929	Reactome	Base-Excision Repair, AP Site Formation	14	4	0.286	0.00178283	0.00605779
WP3399	Wikipathways	Base-Excision Repair, AP Site Formation	14	4	0.286	0.00178283	0.00605779
R-HSA-3858494	Reactome	Beta-catenin independent WNT signaling	17	4	0.286	0.00178283	0.00605779
SMP00192	SMPDB	Hypoacetylaspartia	34	6	0.176	0.0019338	0.00605834
SMP00067	SMPDB	Aspartate Metabolism	34	6	0.176	0.0019338	0.00605834
SMP00175	SMPDB	Canavan Disease	34	6	0.176	0.0019338	0.00605834
MALATE-ASPARTATE-SHUTTLE-PWY	HumanCyc	malate-aspartate shuttle	8	3	0.429	0.0019402	0.00605834
WP3379	Wikipathways	RHO GTPases Activate Formins	7	3	0.429	0.0019402	0.00605834
WP4437	Wikipathways	Signaling by PTK6	7	3	0.429	0.0019402	0.00605834
WP2748	Wikipathways	Energy dependent regulation of mTOR by LKB1-AMPK	7	3	0.429	0.0019402	0.00605834
WP3552	Wikipathways	tRNA processing in the nucleus	7	3	0.429	0.0019402	0.00605834
WP2777	Wikipathways	Translocation of SLC2A4 (GLUT4) to the plasma membrane	7	3	0.429	0.0019402	0.00605834
WP3334	Wikipathways	Signaling by FGFR4	9	3	0.429	0.0019402	0.00605834
WP3309	Wikipathways	EPH-Ephrin signaling	9	3	0.429	0.0019402	0.00605834
WP1799	Wikipathways	Costimulation by the CD28 family	9	3	0.429	0.0019402	0.00605834
WP1843	Wikipathways	L1CAM interactions	9	3	0.429	0.0019402	0.00605834
WP3348	Wikipathways	Macroautophagy	11	3	0.429	0.0019402	0.00605834
R-HSA-5663220	Reactome	RHO GTPases Activate Formins	7	3	0.429	0.0019402	0.00605834
R-HSA-380972	Reactome	Energy dependent regulation of mTOR by LKB1-AMPK	7	3	0.429	0.0019402	0.00605834
R-HSA-1445148	Reactome	Translocation of GLUT4 to the plasma membrane	7	3	0.429	0.0019402	0.00605834
R-HSA-8848021	Reactome	Signaling by PTK6	7	3	0.429	0.0019402	0.00605834
R-HSA-9006927	Reactome	Signaling by Non-Receptor Tyrosine Kinases	7	3	0.429	0.0019402	0.00605834
R-HSA-170660	Reactome	Adenylate cyclase activating pathway	7	3	0.429	0.0019402	0.00605834
pdgfrbpathway	PID	PDGFR-beta signaling pathway	7	3	0.429	0.0019402	0.00605834
R-HSA-977443	Reactome	GABA receptor activation	7	3	0.429	0.0019402	0.00605834
R-HSA-388841	Reactome	Costimulation by the CD28 family	9	3	0.429	0.0019402	0.00605834
R-HSA-177929	Reactome	Signaling by EGFR	9	3	0.429	0.0019402	0.00605834
R-HSA-373760	Reactome	L1CAM interactions	9	3	0.429	0.0019402	0.00605834
R-HSA-8955332	Reactome	Carboxyterminal post-translational modifications of tubulin	9	3	0.429	0.0019402	0.00605834
R-HSA-5654738	Reactome	Signaling by FGFR2	9	3	0.429	0.0019402	0.00605834
R-HSA-6784531	Reactome	tRNA processing in the nucleus	10	3	0.429	0.0019402	0.00605834
R-HSA-76042	Reactome	RNA Polymerase II Transcription Initiation And Promoter Clearance	7	3	0.429	0.0019402	0.00605834
R-HSA-167172	Reactome	Transcription of the HIV genome	7	3	0.429	0.0019402	0.00605834
P121-PWY	HumanCyc	adenine and adenosine salvage I	7	3	0.429	0.0019402	0.00605834
PWY-6620	HumanCyc	guanine and guanosine salvage	7	3	0.429	0.0019402	0.00605834
WP4074	Wikipathways	RNA Polymerase I Transcription	7	3	0.429	0.0019402	0.00605834
R-HSA-418038	Reactome	Nucleotide-like (purinergic) receptors	7	3	0.429	0.0019402	0.00605834
R-HSA-6811436	Reactome	COPI-independent Golgi-to-ER retrograde traffic	8	3	0.429	0.0019402	0.00605834
SMP00338	SMPDB	Intracellular Signalling Through LHCGR Receptor and Luteinizing Hormone/Choriogonadotropin	7	3	0.429	0.0019402	0.00605834
SMP00333	SMPDB	Intracellular Signalling Through FSH Receptor and Follicle Stimulating Hormone	7	3	0.429	0.0019402	0.00605834
Glycosphingolipid biosynthesis - lactoseries	EHMN	Glycosphingolipid biosynthesis - lactoseries	19	3	0.429	0.0019402	0.00605834
O-Glycan biosynthesis	EHMN	O-Glycan biosynthesis	17	3	0.429	0.0019402	0.00605834
WP2659	Wikipathways	Deadenylation-dependent mRNA decay	9	3	0.429	0.0019402	0.00605834
PWY66-422	HumanCyc	D-galactose degradation V (Leloir pathway)	11	3	0.429	0.0019402	0.00605834
None	INOH	Propanoate metabolism	26	5	0.208	0.00216905	0.00675956
WP4206	Wikipathways	Hereditary leiomyomatosis and renal cell carcinoma pathway	21	4	0.267	0.00235668	0.0072584
R-HSA-1483166	Reactome	Synthesis of PA	26	4	0.267	0.00235668	0.0072584
WP3354	Wikipathways	C-type lectin receptors (CLRs)	23	4	0.267	0.00235668	0.0072584
WP2670	Wikipathways	Iron uptake and transport	20	4	0.267	0.00235668	0.0072584
SMP00652	SMPDB	Mycophenolic Acid Metabolism Pathway	16	4	0.267	0.00235668	0.0072584
path:hsa04070	KEGG	Phosphatidylinositol signaling system - Homo sapiens (human)	29	4	0.267	0.00235668	0.0072584
SMP00139	SMPDB	3-Methylglutaconic Aciduria Type I	58	7	0.146	0.00258094	0.00769412
SMP00032	SMPDB	Valine, Leucine and Isoleucine Degradation	58	7	0.146	0.00258094	0.00769412
SMP00137	SMPDB	2-Methyl-3-Hydroxybutryl CoA Dehydrogenase Deficiency	58	7	0.146	0.00258094	0.00769412
SMP00238	SMPDB	Isovaleric Aciduria	58	7	0.146	0.00258094	0.00769412
SMP00237	SMPDB	3-Methylcrotonyl Coa Carboxylase Deficiency Type I	58	7	0.146	0.00258094	0.00769412
SMP00236	SMPDB	Propionic Acidemia	58	7	0.146	0.00258094	0.00769412
SMP00199	SMPDB	Maple Syrup Urine Disease	58	7	0.146	0.00258094	0.00769412
SMP00138	SMPDB	3-Hydroxy-3-Methylglutaryl-CoA Lyase Deficiency	58	7	0.146	0.00258094	0.00769412
SMP00523	SMPDB	Isobutyryl-coa dehydrogenase deficiency	58	7	0.146	0.00258094	0.00769412
SMP00522	SMPDB	3-hydroxyisobutyric aciduria	58	7	0.146	0.00258094	0.00769412
SMP00521	SMPDB	3-hydroxyisobutyric acid dehydrogenase deficiency	58	7	0.146	0.00258094	0.00769412
SMP00524	SMPDB	Isovaleric acidemia	58	7	0.146	0.00258094	0.00769412
SMP00384	SMPDB	Methylmalonate Semialdehyde Dehydrogenase Deficiency	58	7	0.146	0.00258094	0.00769412
SMP00200	SMPDB	Methylmalonic Aciduria	58	7	0.146	0.00258094	0.00769412
SMP00141	SMPDB	3-Methylglutaconic Aciduria Type IV	58	7	0.146	0.00258094	0.00769412
SMP00140	SMPDB	3-Methylglutaconic Aciduria Type III	58	7	0.146	0.00258094	0.00769412
SMP00173	SMPDB	Beta-Ketothiolase Deficiency	58	7	0.146	0.00258094	0.00769412
SMP00502	SMPDB	Malonyl-coa decarboxylase deficiency	38	6	0.167	0.00262338	0.00776207
SMP00198	SMPDB	Malonic Aciduria	38	6	0.167	0.00262338	0.00776207
SMP00016	SMPDB	Propanoate Metabolism	38	6	0.167	0.00262338	0.00776207
SMP00201	SMPDB	Methylmalonic Aciduria Due to Cobalamin-Related Disorders	38	6	0.167	0.00262338	0.00776207
R-HSA-74160	Reactome	Gene expression (Transcription)	66	7	0.143	0.00291301	0.0085184
PWY66-428	HumanCyc	threonine degradation	8	3	0.375	0.00301411	0.0085184
PWY-5966-1	HumanCyc	fatty acid biosynthesis initiation	9	3	0.375	0.00301411	0.0085184
WP4431	Wikipathways	Integrin alphaIIb beta3 signaling	11	3	0.375	0.00301411	0.0085184
WP2780	Wikipathways	Signaling by ERBB2	12	3	0.375	0.00301411	0.0085184
R-HSA-3928662	Reactome	EPHB-mediated forward signaling	9	3	0.375	0.00301411	0.0085184
R-HSA-2682334	Reactome	EPH-Ephrin signaling	9	3	0.375	0.00301411	0.0085184
R-HSA-165159	Reactome	mTOR signalling	9	3	0.375	0.00301411	0.0085184
R-HSA-1227986	Reactome	Signaling by ERBB2	12	3	0.375	0.00301411	0.0085184
Glycosphingolipid biosynthesis - neolactoseries	EHMN	Glycosphingolipid biosynthesis - neolactoseries	48	3	0.375	0.00301411	0.0085184
SMP00309	SMPDB	Excitatory Neural Signalling Through 5-HTR 4 and Serotonin	8	3	0.375	0.00301411	0.0085184
SMP00311	SMPDB	Excitatory Neural Signalling Through 5-HTR 7 and Serotonin	8	3	0.375	0.00301411	0.0085184
SMP00312	SMPDB	Excitatory Neural Signalling Through 5-HTR 6 and Serotonin	8	3	0.375	0.00301411	0.0085184
SMP00335	SMPDB	Intracellular Signalling Through Histamine H2 Receptor and Histamine	8	3	0.375	0.00301411	0.0085184
R-HSA-68952	Reactome	DNA replication initiation	8	3	0.375	0.00301411	0.0085184
R-HSA-174430	Reactome	Telomere C-strand synthesis initiation	9	3	0.375	0.00301411	0.0085184
WP1906	Wikipathways	RNA Polymerase II Transcription	8	3	0.375	0.00301411	0.0085184
R-HSA-174414	Reactome	Processive synthesis on the C-strand of the telomere	9	3	0.375	0.00301411	0.0085184
PWY-7193	HumanCyc	pyrimidine ribonucleosides salvage I	9	3	0.375	0.00301411	0.0085184
PWY-6370	HumanCyc	ascorbate recycling (cytosolic)	10	3	0.375	0.00301411	0.0085184
R-HSA-429958	Reactome	mRNA decay by 3, to 5, exoribonuclease	10	3	0.375	0.00301411	0.0085184
R-HSA-429914	Reactome	Deadenylation-dependent mRNA decay	11	3	0.375	0.00301411	0.0085184
R-HSA-2485179	Reactome	Activation of the phototransduction cascade	8	3	0.375	0.00301411	0.0085184
PWY-7197	HumanCyc	pyrimidine deoxyribonucleotide phosphorylation	8	3	0.375	0.00301411	0.0085184
Squalene and cholesterol biosynthesis	EHMN	Squalene and cholesterol biosynthesis	42	6	0.162	0.00303049	0.0085184
PWY66-5	HumanCyc	superpathway of cholesterol biosynthesis	62	6	0.162	0.00303049	0.0085184
PWY-7228	HumanCyc	guanosine nucleotides <i>de novo</i> biosynthesis	17	4	0.25	0.00304614	0.0085184
SMP00640	SMPDB	Acetaminophen Metabolism Pathway	16	4	0.25	0.00304614	0.0085184
PWY-7210	HumanCyc	pyrimidine deoxyribonucleotides biosynthesis from CTP	17	4	0.25	0.00304614	0.0085184
WP1902	Wikipathways	Respiratory electron transport, ATP synthesis by chemiosmotic coupling, and heat production by uncoupling proteins.	22	4	0.25	0.00304614	0.0085184
path:hsa04964	KEGG	Proximal tubule bicarbonate reclamation - Homo sapiens (human)	17	4	0.25	0.00304614	0.0085184
R-HSA-191273	Reactome	Cholesterol biosynthesis	46	6	0.158	0.00348311	0.00968894
WP1795	Wikipathways	Cholesterol biosynthesis	47	6	0.158	0.00348311	0.00968894
WP4224	Wikipathways	Purine metabolism	42	6	0.158	0.00348311	0.00968894
R-HSA-72306	Reactome	tRNA processing	51	5	0.185	0.00374239	0.0103737
path:hsa00500	KEGG	Starch and sucrose metabolism - Homo sapiens (human)	37	5	0.185	0.00374239	0.0103737
R-HSA-163200	Reactome	Respiratory electron transport, ATP synthesis by chemiosmotic coupling, and heat production by uncoupling proteins.	23	4	0.235	0.00386172	0.0106484
R-HSA-2514859	Reactome	Inactivation, recovery and regulation of the phototransduction cascade	18	4	0.235	0.00386172	0.0106484
R-HSA-199991	Reactome	Membrane Trafficking	30	4	0.235	0.00386172	0.0106484
R-HSA-5663205	Reactome	Infectious disease	55	6	0.154	0.00398425	0.010948
R-HSA-212436	Reactome	Generic Transcription Pathway	49	6	0.154	0.00398425	0.010948
R-HSA-1650814	Reactome	Collagen biosynthesis and modifying enzymes	9	3	0.333	0.00439	0.011584
None	INOH	NGF	5	2	0.667	0.0046336	0.011584
None	INOH	FGF	5	2	0.667	0.0046336	0.011584
None	INOH	insulin	5	2	0.667	0.0046336	0.011584
None	INOH	CD4 T cell receptor signaling-ERK cascade	5	2	0.667	0.0046336	0.011584
WP1873	Wikipathways	Signaling by NTRK1 (TRKA)	11	3	0.333	0.00439	0.011584
R-HSA-354192	Reactome	Integrin alphaIIb beta3 signaling	12	3	0.333	0.00439	0.011584
R-HSA-9006921	Reactome	Integrin signaling	12	3	0.333	0.00439	0.011584
R-HSA-2029482	Reactome	Regulation of actin dynamics for phagocytic cup formation	12	3	0.333	0.00439	0.011584
R-HSA-186797	Reactome	Signaling by PDGF	13	3	0.333	0.00439	0.011584
SMP00433	SMPDB	Irinotecan Action Pathway	12	3	0.333	0.00439	0.011584
SMP00600	SMPDB	Irinotecan Metabolism Pathway	12	3	0.333	0.00439	0.011584
R-HSA-162710	Reactome	Synthesis of glycosylphosphatidylinositol (GPI)	18	3	0.333	0.00439	0.011584
WP2725	Wikipathways	Collagen biosynthesis and modifying enzymes	9	3	0.333	0.00439	0.011584
SMP00354	SMPDB	Intracellular Signalling Through Prostacyclin Receptor and Prostacyclin	9	3	0.333	0.00439	0.011584
R-HSA-187037	Reactome	Signaling by NTRK1 (TRKA)	11	3	0.333	0.00439	0.011584
SMP00320	SMPDB	Intracellular Signalling Through Adenosine Receptor A2a and Adenosine	9	3	0.333	0.00439	0.011584
SMP00321	SMPDB	Intracellular Signalling Through Adenosine Receptor A2b and Adenosine	9	3	0.333	0.00439	0.011584
PWY66-368	HumanCyc	ketolysis	10	3	0.333	0.00439	0.011584
R-HSA-77108	Reactome	Utilization of Ketone Bodies	10	3	0.333	0.00439	0.011584
SMP00651	SMPDB	Artemether Metabolism Pathway	9	3	0.333	0.00439	0.011584
PWY-6564	HumanCyc	heparan sulfate biosynthesis	10	3	0.333	0.00439	0.011584
WP1929	Wikipathways	Thrombin signalling through proteinase activated receptors (PARs)	3	2	0.667	0.0046336	0.011584
R-HSA-392170	Reactome	ADP signalling through P2Y purinoceptor 12	3	2	0.667	0.0046336	0.011584
ilk_pathway	PID	Integrin-linked kinase signaling	3	2	0.667	0.0046336	0.011584
R-HSA-456926	Reactome	Thrombin signalling through proteinase activated receptors (PARs)	3	2	0.667	0.0046336	0.011584
ecadherin_stabilization_pathway	PID	Stabilization and expansion of the E-cadherin adherens junction	3	2	0.667	0.0046336	0.011584
rac1_pathway	PID	RAC1 signaling pathway	3	2	0.667	0.0046336	0.011584
wnt_noncanonical_pathway	PID	Noncanonical Wnt signaling pathway	3	2	0.667	0.0046336	0.011584
cxcr3pathway	PID	CXCR3-mediated signaling events	3	2	0.667	0.0046336	0.011584
et_egfrpathway	PID	EGFR-dependent Endothelin signaling events	3	2	0.667	0.0046336	0.011584
ajdiss_2pathway	PID	Posttranslational regulation of adherens junction stability and dissassembly	3	2	0.667	0.0046336	0.011584
ecadherin_nascentaj_pathway	PID	E-cadherin signaling in the nascent adherens junction	3	2	0.667	0.0046336	0.011584
biopeptidespathway	BioCarta	bioactive peptide induced signaling pathway	3	2	0.667	0.0046336	0.011584
cardiacegfpathway	BioCarta	role of egf receptor transactivation by gpcrs in cardiac hypertrophy	3	2	0.667	0.0046336	0.011584
at1rpathway	BioCarta	angiotensin ii mediated activation of jnk pathway via pyk2 dependent signaling	3	2	0.667	0.0046336	0.011584
tpopathway	BioCarta	tpo signaling pathway	3	2	0.667	0.0046336	0.011584
pdgfpathway	BioCarta	pdgf signaling pathway	3	2	0.667	0.0046336	0.011584
mcalpainpathway	BioCarta	mcalpain and friends in cell motility	3	2	0.667	0.0046336	0.011584
par1pathway	BioCarta	thrombin signaling and protease-activated receptors	3	2	0.667	0.0046336	0.011584
bcrpathway	BioCarta	bcr signaling pathway	3	2	0.667	0.0046336	0.011584
hedgehog_glipathway	PID	Hedgehog signaling events mediated by Gli proteins	3	2	0.667	0.0046336	0.011584
akap13pathway	BioCarta	rho-selective guanine exchange factor akap13 mediates stress fiber formation	3	2	0.667	0.0046336	0.011584
s1p_s1p5_pathway	PID	S1P5 pathway	3	2	0.667	0.0046336	0.011584
s1p_s1p4_pathway	PID	S1P4 pathway	3	2	0.667	0.0046336	0.011584
epha2_fwdpathway	PID	EPHA2 forward signaling	3	2	0.667	0.0046336	0.011584
mtorpathway	BioCarta	mtor signaling pathway	3	2	0.667	0.0046336	0.011584
igf1mtorpathway	BioCarta	skeletal muscle hypertrophy is regulated via akt-mtor pathway	3	2	0.667	0.0046336	0.011584
R-HSA-187706	Reactome	Signalling to p38 via RIT and RIN	3	2	0.667	0.0046336	0.011584
rapid_gr_pathway	PID	Rapid glucocorticoid signaling	3	2	0.667	0.0046336	0.011584
R-HSA-392851	Reactome	Prostacyclin signalling through prostacyclin receptor	3	2	0.667	0.0046336	0.011584
R-HSA-428930	Reactome	Thromboxane signalling through TP receptor	3	2	0.667	0.0046336	0.011584
a6b1_a6b4_integrin_pathway	PID	a6b1 and a6b4 Integrin signaling	3	2	0.667	0.0046336	0.011584
il2_1pathway	PID	IL2-mediated signaling events	3	2	0.667	0.0046336	0.011584
nectin_pathway	PID	Nectin adhesion pathway	3	2	0.667	0.0046336	0.011584
gmcsf_pathway	PID	GMCSF-mediated signaling events	3	2	0.667	0.0046336	0.011584
R-HSA-433692	Reactome	Proton-coupled monocarboxylate transport	5	2	0.667	0.0046336	0.011584
WP4039	Wikipathways	Fructose metabolism	20	4	0.222	0.00481357	0.0119207
PWY-7184	HumanCyc	pyrimidine deoxyribonucleotides <i>de novo</i> biosynthesis	19	4	0.222	0.00481357	0.0119207
PWY-6353	HumanCyc	purine nucleotides degradation	19	4	0.222	0.00481357	0.0119207
VALDEG-PWY	HumanCyc	valine degradation	20	4	0.222	0.00481357	0.0119207
SMP00452	SMPDB	Threonine and 2-Oxobutanoate Degradation	19	4	0.222	0.00481357	0.0119207
R-HSA-83936	Reactome	Transport of nucleosides and free purine and pyrimidine bases across the plasma membrane	18	4	0.222	0.00481357	0.0119207
WP2776	Wikipathways	Visual phototransduction	57	6	0.146	0.00514433	0.0127199
WP3574	Wikipathways	Sulfur amino acid metabolism	67	7	0.127	0.00564324	0.0139317
None	INOH	Folate metabolism	46	6	0.143	0.0058094	0.0143196
None	INOH	Butanoate metabolism	23	4	0.211	0.00591137	0.0144358
R-HSA-5652084	Reactome	Fructose metabolism	21	4	0.211	0.00591137	0.0144358
R-HSA-2161522	Reactome	Abacavir transport and metabolism	24	4	0.211	0.00591137	0.0144358
WP2712	Wikipathways	Abacavir transport and metabolism	24	4	0.211	0.00591137	0.0144358
WP106	Wikipathways	Alanine and aspartate metabolism	20	4	0.211	0.00591137	0.0144358
PWY-5686	HumanCyc	UMP biosynthesis	20	4	0.211	0.00591137	0.0144358
R-HSA-422475	Reactome	Axon guidance	15	3	0.3	0.00608984	0.0146008
PWY-5695	HumanCyc	urate biosynthesis/inosine 5,-phosphate degradation	11	3	0.3	0.00608984	0.0146008
WP1903	Wikipathways	Response to elevated platelet cytosolic Ca2+	11	3	0.3	0.00608984	0.0146008
WP4065	Wikipathways	Clathrin-mediated endocytosis	15	3	0.3	0.00608984	0.0146008
WP3338	Wikipathways	Signaling by FGFR2	15	3	0.3	0.00608984	0.0146008
R-HSA-166520	Reactome	Signaling by NTRKs	12	3	0.3	0.00608984	0.0146008
R-HSA-74751	Reactome	Insulin receptor signalling cascade	12	3	0.3	0.00608984	0.0146008
R-HSA-74752	Reactome	Signaling by Insulin receptor	13	3	0.3	0.00608984	0.0146008
R-HSA-8856828	Reactome	Clathrin-mediated endocytosis	16	3	0.3	0.00608984	0.0146008
PWY-7177	HumanCyc	UTP and CTP dephosphorylation II	11	3	0.3	0.00608984	0.0146008
WP3803	Wikipathways	Threonine catabolism	15	3	0.3	0.00608984	0.0146008
PENTOSE-P-PWY	HumanCyc	pentose phosphate pathway	16	3	0.3	0.00608984	0.0146008
Glycerophospholipid metabolism	EHMN	Glycerophospholipid metabolism	96	7	0.125	0.00623999	0.0149382
path:hsa00051	KEGG	Fructose and mannose metabolism - Homo sapiens (human)	54	5	0.161	0.00693217	0.0163815
SMP00711	SMPDB	Tobramycin Action Pathway	20	4	0.2	0.0071643	0.0163815
SMP00259	SMPDB	Streptomycin Action Pathway	20	4	0.2	0.0071643	0.0163815
SMP00254	SMPDB	Gentamicin Action Pathway	20	4	0.2	0.0071643	0.0163815
SMP00714	SMPDB	Paromomycin Action Pathway	20	4	0.2	0.0071643	0.0163815
SMP00729	SMPDB	Chloramphenicol Action Pathway	20	4	0.2	0.0071643	0.0163815
SMP00256	SMPDB	Neomycin Action Pathway	20	4	0.2	0.0071643	0.0163815
SMP00255	SMPDB	Kanamycin Action Pathway	20	4	0.2	0.0071643	0.0163815
SMP00250	SMPDB	Erythromycin Action Pathway	20	4	0.2	0.0071643	0.0163815
SMP00258	SMPDB	Spectinomycin Action Pathway	20	4	0.2	0.0071643	0.0163815
SMP00294	SMPDB	Tetracycline Action Pathway	20	4	0.2	0.0071643	0.0163815
SMP00293	SMPDB	Oxytetracycline Action Pathway	20	4	0.2	0.0071643	0.0163815
SMP00728	SMPDB	Lincomycin Action Pathway	20	4	0.2	0.0071643	0.0163815
SMP00253	SMPDB	Amikacin Action Pathway	20	4	0.2	0.0071643	0.0163815
SMP00247	SMPDB	Azithromycin Action Pathway	20	4	0.2	0.0071643	0.0163815
SMP00248	SMPDB	Clarithromycin Action Pathway	20	4	0.2	0.0071643	0.0163815
SMP00249	SMPDB	Clindamycin Action Pathway	20	4	0.2	0.0071643	0.0163815
SMP00291	SMPDB	Doxycycline Action Pathway	20	4	0.2	0.0071643	0.0163815
SMP00292	SMPDB	Minocycline Action Pathway	20	4	0.2	0.0071643	0.0163815
SMP00727	SMPDB	Methacycline Action Pathway	20	4	0.2	0.0071643	0.0163815
SMP00257	SMPDB	Netilmicin Action Pathway	20	4	0.2	0.0071643	0.0163815
SMP00252	SMPDB	Telithromycin Action Pathway	20	4	0.2	0.0071643	0.0163815
SMP00712	SMPDB	Tigecycline Action Pathway	20	4	0.2	0.0071643	0.0163815
SMP00731	SMPDB	Josamycin Action Pathway	20	4	0.2	0.0071643	0.0163815
SMP00730	SMPDB	Troleandomycin Action Pathway	20	4	0.2	0.0071643	0.0163815
SMP00251	SMPDB	Roxithromycin Action Pathway	20	4	0.2	0.0071643	0.0163815
SMP00726	SMPDB	Rolitetracycline Action Pathway	20	4	0.2	0.0071643	0.0163815
SMP00295	SMPDB	Lymecycline Action Pathway	20	4	0.2	0.0071643	0.0163815
SMP00262	SMPDB	Clomocycline Action Pathway	20	4	0.2	0.0071643	0.0163815
SMP00713	SMPDB	Arbekacin Action Pathway	20	4	0.2	0.0071643	0.0163815
path:hsa04918	KEGG	Thyroid hormone synthesis - Homo sapiens (human)	21	4	0.2	0.0071643	0.0163815
R-HSA-68882	Reactome	Mitotic Anaphase	4	2	0.5	0.00902486	0.0176041
R-HSA-2555396	Reactome	Mitotic Metaphase and Anaphase	4	2	0.5	0.00902486	0.0176041
R-HSA-389960	Reactome	Formation of tubulin folding intermediates by CCT/TriC	4	2	0.5	0.00902486	0.0176041
R-HSA-389958	Reactome	Cooperation of Prefoldin and TriC/CCT in actin and tubulin folding	4	2	0.5	0.00902486	0.0176041
None	INOH	GPCR Adenosine A2A receptor	4	2	0.5	0.00902486	0.0176041
None	INOH	GPCR Dopamine D1like receptor	4	2	0.5	0.00902486	0.0176041
None	INOH	GPCR signaling-G alpha s Epac and ERK	4	2	0.5	0.00902486	0.0176041
None	INOH	GPCR signaling-G alpha s PKA and ERK	4	2	0.5	0.00902486	0.0176041
None	INOH	GPCR signaling-cholera toxin	4	2	0.5	0.00902486	0.0176041
R-HSA-445144	Reactome	Signal transduction by L1	4	2	0.5	0.00902486	0.0176041
upa_upar_pathway	PID	Urokinase-type plasminogen activator (uPA) and uPAR-mediated signaling	4	2	0.5	0.00902486	0.0176041
path:hsa04015	KEGG	Rap1 signaling pathway - Homo sapiens (human)	5	2	0.5	0.00902486	0.0176041
None	INOH	CD4 T cell receptor signaling-JNK cascade	6	2	0.5	0.00902486	0.0176041
None	INOH	GPCR GroupI metabotropic glutamate receptor	6	2	0.5	0.00902486	0.0176041
None	INOH	GPCR signaling-G alpha q	6	2	0.5	0.00902486	0.0176041
None	INOH	B cell receptor signaling	7	2	0.5	0.00902486	0.0176041
None	INOH	CD4 T cell receptor signaling	7	2	0.5	0.00902486	0.0176041
None	INOH	PDGF	7	2	0.5	0.00902486	0.0176041
R-HSA-8849175	Reactome	Threonine catabolism	15	3	0.273	0.00813151	0.0176041
SMP00637	SMPDB	Tramadol Metabolism Pathway	12	3	0.273	0.00813151	0.0176041
WP1910	Wikipathways	Signaling by EGFR	14	3	0.273	0.00813151	0.0176041
R-HSA-5358351	Reactome	Signaling by Hedgehog	11	3	0.273	0.00813151	0.0176041
R-HSA-76009	Reactome	Platelet Aggregation (Plug Formation)	14	3	0.273	0.00813151	0.0176041
PWY-6609	HumanCyc	adenine and adenosine salvage III	12	3	0.273	0.00813151	0.0176041
Lipoate metabolism	EHMN	Lipoate metabolism	12	3	0.273	0.00813151	0.0176041
BETA-ALA-DEGRADATION-I-PWY	HumanCyc	&beta;-alanine degradation	11	3	0.273	0.00813151	0.0176041
chrebppathway	BioCarta	chrebp regulation by carbohydrates and camp	12	3	0.273	0.00813151	0.0176041
PWY66-367	HumanCyc	ketogenesis	12	3	0.273	0.00813151	0.0176041
R-HSA-500753	Reactome	Pyrimidine biosynthesis	22	4	0.19	0.00858097	0.0176041
path:hsa04216	KEGG	Ferroptosis - Homo sapiens (human)	31	4	0.19	0.00858097	0.0176041
SMP00290	SMPDB	Demeclocycline Action Pathway	21	4	0.19	0.00858097	0.0176041
SMP00405	SMPDB	Codeine Action Pathway	21	4	0.19	0.00858097	0.0176041
PWY-2301	HumanCyc	<i>myo</i>-inositol <i>de novo</i> biosynthesis	6	2	0.5	0.00902486	0.0176041
WP4116	Wikipathways	Lactose synthesis	5	2	0.5	0.00902486	0.0176041
WP4070	Wikipathways	RAB GEFs exchange GTP for GDP on RABs	4	2	0.5	0.00902486	0.0176041
WP2677	Wikipathways	Signaling by Type 1 Insulin-like Growth Factor 1 Receptor (IGF1R)	4	2	0.5	0.00902486	0.0176041
WP2713	Wikipathways	Signaling by SCF-KIT	6	2	0.5	0.00902486	0.0176041
WP2694	Wikipathways	DAP12 interactions	6	2	0.5	0.00902486	0.0176041
WP3318	Wikipathways	mTOR signalling	6	2	0.5	0.00902486	0.0176041
WP4436	Wikipathways	Signaling by NTRK2 (TRKB)	6	2	0.5	0.00902486	0.0176041
WP1892	Wikipathways	Protein folding	4	2	0.5	0.00902486	0.0176041
R-HSA-72702	Reactome	Ribosomal scanning and start codon recognition	5	2	0.5	0.00902486	0.0176041
R-HSA-180336	Reactome	SHC1 events in EGFR signaling	4	2	0.5	0.00902486	0.0176041
R-HSA-9026519	Reactome	Activated NTRK2 signals through RAS	4	2	0.5	0.00902486	0.0176041
R-HSA-9032845	Reactome	Activated NTRK2 signals through CDK5	4	2	0.5	0.00902486	0.0176041
R-HSA-3928663	Reactome	EPHA-mediated growth cone collapse	4	2	0.5	0.00902486	0.0176041
R-HSA-3928665	Reactome	EPH-ephrin mediated repulsion of cells	4	2	0.5	0.00902486	0.0176041
R-HSA-1250347	Reactome	SHC1 events in ERBB4 signaling	4	2	0.5	0.00902486	0.0176041
R-HSA-8851805	Reactome	MET activates RAS signaling	4	2	0.5	0.00902486	0.0176041
R-HSA-193648	Reactome	NRAGE signals death through JNK	4	2	0.5	0.00902486	0.0176041
R-HSA-204998	Reactome	Cell death signalling via NRAGE, NRIF and NADE	4	2	0.5	0.00902486	0.0176041
R-HSA-6807878	Reactome	COPI-mediated anterograde transport	4	2	0.5	0.00902486	0.0176041
R-HSA-418592	Reactome	ADP signalling through P2Y purinoceptor 1	4	2	0.5	0.00902486	0.0176041
R-HSA-166208	Reactome	mTORC1-mediated signalling	4	2	0.5	0.00902486	0.0176041
R-HSA-210993	Reactome	Tie2 Signaling	4	2	0.5	0.00902486	0.0176041
R-HSA-9006115	Reactome	Signaling by NTRK2 (TRKB)	4	2	0.5	0.00902486	0.0176041
R-HSA-6811438	Reactome	Intra-Golgi traffic	4	2	0.5	0.00902486	0.0176041
R-HSA-8876198	Reactome	RAB GEFs exchange GTP for GDP on RABs	4	2	0.5	0.00902486	0.0176041
R-HSA-3928664	Reactome	Ephrin signaling	4	2	0.5	0.00902486	0.0176041
R-HSA-2428933	Reactome	SHC-related events triggered by IGF1R	4	2	0.5	0.00902486	0.0176041
R-HSA-8875878	Reactome	MET promotes cell motility	4	2	0.5	0.00902486	0.0176041
R-HSA-416572	Reactome	Sema4D induced cell migration and growth-cone collapse	4	2	0.5	0.00902486	0.0176041
erbb2erbb3pathway	PID	ErbB2/ErbB3 signaling events	4	2	0.5	0.00902486	0.0176041
s1p_s1p2_pathway	PID	S1P2 pathway	4	2	0.5	0.00902486	0.0176041
cxcr4_pathway	PID	CXCR4-mediated signaling events	4	2	0.5	0.00902486	0.0176041
met_pathway	PID	Signaling events mediated by Hepatocyte Growth Factor Receptor (c-Met)	4	2	0.5	0.00902486	0.0176041
bcr_5pathway	PID	BCR signaling pathway	4	2	0.5	0.00902486	0.0176041
cd8tcrpathway	PID	TCR signaling in na&#xef;ve CD8+ T cells	4	2	0.5	0.00902486	0.0176041
tcr_pathway	PID	TCR signaling in na&#xef;ve CD4+ T cells	4	2	0.5	0.00902486	0.0176041
R-HSA-400042	Reactome	Adrenaline,noradrenaline inhibits insulin secretion	4	2	0.5	0.00902486	0.0176041
thrombin_par4_pathway	PID	PAR4-mediated thrombin signaling events	4	2	0.5	0.00902486	0.0176041
thrombin_par1_pathway	PID	PAR1-mediated thrombin signaling events	4	2	0.5	0.00902486	0.0176041
il8cxcr1_pathway	PID	IL8- and CXCR1-mediated signaling events	4	2	0.5	0.00902486	0.0176041
ecadherin_keratinocyte_pathway	PID	E-cadherin signaling in keratinocytes	4	2	0.5	0.00902486	0.0176041
il8cxcr2_pathway	PID	IL8- and CXCR2-mediated signaling events	4	2	0.5	0.00902486	0.0176041
barrestinsrcpathway	BioCarta	roles of arrestin dependent recruitment of src kinases in gpcr signaling	4	2	0.5	0.00902486	0.0176041
barrestinpathway	BioCarta	#NAME?	4	2	0.5	0.00902486	0.0176041
barrmapkpathway	BioCarta	role of -arrestins in the activation and targeting of map kinases	4	2	0.5	0.00902486	0.0176041
ifngpathway	PID	IFN-gamma pathway	4	2	0.5	0.00902486	0.0176041
kitpathway	PID	Signaling events mediated by Stem cell factor receptor (c-Kit)	4	2	0.5	0.00902486	0.0176041
sprypathway	BioCarta	sprouty regulation of tyrosine kinase signals	4	2	0.5	0.00902486	0.0176041
R-HSA-389359	Reactome	CD28 dependent Vav1 pathway	5	2	0.5	0.00902486	0.0176041
R-HSA-881907	Reactome	Gastrin-CREB signalling pathway via PKC and MAPK	5	2	0.5	0.00902486	0.0176041
R-HSA-418885	Reactome	DCC mediated attractive signaling	5	2	0.5	0.00902486	0.0176041
WP2664	Wikipathways	Gastrin-CREB signalling pathway via PKC and MAPK	5	2	0.5	0.00902486	0.0176041
R-HSA-2871796	Reactome	FCERI mediated MAPK activation	5	2	0.5	0.00902486	0.0176041
R-HSA-2424491	Reactome	DAP12 signaling	6	2	0.5	0.00902486	0.0176041
R-HSA-2172127	Reactome	DAP12 interactions	6	2	0.5	0.00902486	0.0176041
R-HSA-389356	Reactome	CD28 co-stimulation	6	2	0.5	0.00902486	0.0176041
R-HSA-167827	Reactome	The proton buffering model	6	2	0.5	0.00902486	0.0176041
R-HSA-8853334	Reactome	Signaling by FGFR3 fusions in cancer	6	2	0.5	0.00902486	0.0176041
R-HSA-1433557	Reactome	Signaling by SCF-KIT	6	2	0.5	0.00902486	0.0176041
R-HSA-166187	Reactome	Mitochondrial Uncoupling Proteins	8	2	0.5	0.00902486	0.0176041
R-HSA-73780	Reactome	RNA Polymerase III Chain Elongation	4	2	0.5	0.00902486	0.0176041
R-HSA-674695	Reactome	RNA Polymerase II Pre-transcription Events	4	2	0.5	0.00902486	0.0176041
R-HSA-113418	Reactome	Formation of the Early Elongation Complex	4	2	0.5	0.00902486	0.0176041
R-HSA-75955	Reactome	RNA Polymerase II Transcription Elongation	4	2	0.5	0.00902486	0.0176041
R-HSA-167158	Reactome	Formation of the HIV-1 Early Elongation Complex	4	2	0.5	0.00902486	0.0176041
R-HSA-167242	Reactome	Abortive elongation of HIV-1 transcript in the absence of Tat	4	2	0.5	0.00902486	0.0176041
R-HSA-167287	Reactome	HIV elongation arrest and recovery	4	2	0.5	0.00902486	0.0176041
R-HSA-167290	Reactome	Pausing and recovery of HIV elongation	4	2	0.5	0.00902486	0.0176041
R-HSA-167243	Reactome	Tat-mediated HIV elongation arrest and recovery	4	2	0.5	0.00902486	0.0176041
R-HSA-167238	Reactome	Pausing and recovery of Tat-mediated HIV elongation	4	2	0.5	0.00902486	0.0176041
R-HSA-192869	Reactome	cRNA Synthesis	4	2	0.5	0.00902486	0.0176041
R-HSA-192814	Reactome	vRNA Synthesis	4	2	0.5	0.00902486	0.0176041
R-HSA-168325	Reactome	Viral Messenger RNA Synthesis	5	2	0.5	0.00902486	0.0176041
R-HSA-168273	Reactome	Influenza Viral RNA Transcription and Replication	5	2	0.5	0.00902486	0.0176041
WP4135	Wikipathways	RNA Polymerase III Transcription	5	2	0.5	0.00902486	0.0176041
R-HSA-73777	Reactome	RNA Polymerase I Chain Elongation	5	2	0.5	0.00902486	0.0176041
R-HSA-749476	Reactome	RNA Polymerase III Abortive And Retractive Initiation	5	2	0.5	0.00902486	0.0176041
R-HSA-74158	Reactome	RNA Polymerase III Transcription	5	2	0.5	0.00902486	0.0176041
R-HSA-69166	Reactome	Removal of the Flap Intermediate	4	2	0.5	0.00902486	0.0176041
R-HSA-69183	Reactome	Processive synthesis on the lagging strand	4	2	0.5	0.00902486	0.0176041
R-HSA-174437	Reactome	Removal of the Flap Intermediate from the C-strand	5	2	0.5	0.00902486	0.0176041
PWY-6756	HumanCyc	<i>S</i>-methyl-5,-thioadenosine degradation	4	2	0.5	0.00902486	0.0176041
PWY-5481	HumanCyc	lactate fermentation (reoxidation of cytosolic NADH)	5	2	0.5	0.00902486	0.0176041
NONOXIPENT-PWY	HumanCyc	pentose phosphate pathway (non-oxidative branch)	8	2	0.5	0.00902486	0.0176041
R-HSA-170822	Reactome	Regulation of Glucokinase by Glucokinase Regulatory Protein	4	2	0.5	0.00902486	0.0176041
R-HSA-162699	Reactome	Synthesis of dolichyl-phosphate mannose	4	2	0.5	0.00902486	0.0176041
R-HSA-8953897	Reactome	Cellular responses to external stimuli	57	6	0.13	0.0091081	0.0177445
