# Supplementary material for: Divergent organ-specific isogenic metastatic cell lines identified using multi-omics exhibit differential drug sensitivity
Source: PLoS One. 2020 Nov 16;15(11):e0242384. doi: 10.1371/journal.pone.0242384 (PMC7668614; doi:10.1371/journal.pone.0242384)
Supplement: S29 Spreadsheet — (XLSX) [file pone.0242384.s086.xlsx]

## Sheet: Sheet1
				qRT-PCR Primers for Genes of Isogenic 231 Cell Lines			qRT-PCR Primers for Genes of Isogenic 435 Cell Lines
	Primers for qRT-PCR			Gene	Primer Sequence		Gene	Primer Sequence
	Name	Sequence		KRT17-F	ATCCTGCTGGATGTGAAGACG		CA8-F	CGCCATCATTGCTCTGTTTGT
	ITGA1-F	CTGGCTCCTCACTGTTGTTCT		KRT17-R	TGGTCACCGGTTCTTTCTTGT		CA8-R	GCAGCAGAGGGTCTGGTAAT
	ITGA1-R	CAAACATGTCTTCCACCGGG
	ARFGEF3-F	TGACGAAAACACCAGGACCA		HYOU1-F	CCGAGAGGAGTTGTGAAGGG		BNIP3-F	TGGACGGAGTAGCTCCAAGA
	ARFGEF3-R	AGCGTGCTTGAAATTGGCAG		HYOU1-R	CATAGTGCCCCTCTTGCCTC		BNIP3-R	CTTCCTCAGACTGTGAGCTGT
	XAF1-F	AGCAGGTTGGGTGTACGATG
	XAF1-R	CCTGGCACTCATTGGCCTTA		CGREF1-F	CAGAGTGGACAGCTGGATGG		RBM3-F	CTCTGAGGTGGTCGTTGTCA
	CD74-F	GCACCATTGGCTCCTGTTTG		CGREF1-R	TCAAGATCACCGGGTTGGTG		RBM3-R	ATGCTCTGGGTTGGTGAAGG
	CD74-R	GCACTTGGTCAGTACTTTCGG
	BNIP2-F	CTTCCTCCGGGGACATTGG		KRT14-F	AAGATCCTGCTGGACGTGAA		XAF1-F	AGCAGGTTGGGTGTACGATG
	BNIP2-R	CACACCTTCCATCCTCAGCC		KRT14-R	TGGAGGAGGTCACATCTCTGG		XAF1-R	CCTGGCACTCATTGGCCTTA
	TYMS-F	GATGCCAATGGATCCCGAG
	TYMS-R	ACTCCCTGTCCTGAATAATCTGA		GPC6-F	GGCACAGCAAAGCCAGATAC		SIRPA-F	CCCTCTACCTCGTCCGAATC
	S100A4-F	CTTGGTTTGGTGCTTCTGAGATGT		GPC6-R	GAAAGTGTCAGGCCGAGTGA		SIRPA-R	TGTGATATCATTTGTGTCCTGTGT
	S100A4-R	CCATGACAGCAGTCAGGATCA
	DCT-F	ACGAAACCAGGATGACCGTG		PYGL-F	ACAAGTGCCCCAAGAGGGTAT		OAS2-F	CGTTGGTGTTGGCATCTTCT
	DCT-R	TAGCCGGCAAAGTTTCCTGT		PYGL-R	ACAGGCATTTTGCAGACCGA		OAS2-R	GTCTGCATTGTCGGCACTTTC
	SLC5A4-F	CATCAAGTCGGGGGTGATGA
	SLC5A4-R	GAGGTAGACCTGGAGTCGCT		CST1-F	GCCAGAACTGCAGAAGAAACA		NXN-F	AGATCGTCTTCGTGTCCTCG
	COL13A1-F	CCACACCGGGAGTGCCTAAG		CST1-R	AATGGCCTGGCACAGATCC		NXN-R	GTTTGAGCTTCCTGTGCTTCTC
	COL13A1-R	CGTCCGCCTTTTTATGACCG
	SERPINB2-F	ACCAGAGAACAACCAGCATTTC		ADAMTS1-F	AGCCCATGAATTAGGCCACG		DNAJB4-F	GGGGAGGAAGGGTTGAAAGG
	SERPINB2-R	CGGTGGTGCATAGCTTCACT		ADAMTS1-R	TTGACGCCATCATGTGGGAA		DNAJB4-R	GCCATGAAAGGTGTACCGGA
	STXBP6-F	ACACAGGCGTCCATCACAAA
	STXBP6-R	CAAACTCTGCCGAATCCCCA		PAGE5-F	TTTGAGGGAAAAGGGCCTCG		GNS-F	GCAGACCCAGACCAGATCAC
	TSPAN8-F	GCCCCAGGAGCTATGACAAG		PAGE5-R	TCTCTCACTTCCTCCCTCGTT		GNS-R	GGTCAAACCTGTATCCGGGG
	TSPAN8-R	AGAGATTTCTGTATCCACGGACATT
	ADAMTS1-F	AGCCCATGAATTAGGCCACG		ME1-F	TCATCAAGGCCATTGTGGTGA		LGMN-F	ACTCCCCCACGTACGAGTAT
	ADAMTS1-R	TTGACGCCATCATGTGGGAA		ME1-R	CATCCCTCCGCAAGCTGTAT		LGMN-R	AGTAGTGACCAAGGCACACG
	PAGE5-F	TTTGAGGGAAAAGGGCCTCG
	PAGE5-R	TCTCTCACTTCCTCCCTCGTT		SHISA2-F	CTCGGCAGTGCCCATCTAC		PFDN6-F	GCGGAGCTGATCCAGAAGAA
				SHISA2-R	CTGCTGGGGATCCTGCTTAG		PFDN6-R	GGCCAGTTCCTCTTTCACGA
	Name	Sequence
	SHISA2-F	CTCGGCAGTGCCCATCTAC		CDH11-F	ACGCAGAGGCCTACATTCTG		CTNNAL1-F	CTGACTCTGAGGAGCAAGCC
	SHISA2-R	CTGCTGGGGATCCTGCTTAG		CDH11-R	CATTAAGCTTGGGCAACCCAG		CTNNAL1-R	ATTTCGCAGTCAGCGTCAGA
	FKBP11-F	TGGGGCTTCCTGTTCCTTAC
	FKBP11-R	CTCCAGACCTGGAATCACCTG		ZBTB10-F	AGTGGGGCATGATGAGCTTT		BNIP2-F	CTTCCTCCGGGGACATTGG
	CDH11-F	ACGCAGAGGCCTACATTCTG		ZBTB10-R	TTTCTGACTCCTGGGCGTTG		BNIP2-R	CACACCTTCCATCCTCAGCC
	CDH11-R	CATTAAGCTTGGGCAACCCAG
	ZBTB10-F	AGTGGGGCATGATGAGCTTT		STXBP6-F	ACACAGGCGTCCATCACAAA		TYMS-F	GATGCCAATGGATCCCGAG
	ZBTB10-R	TTTCTGACTCCTGGGCGTTG		STXBP6-R	CAAACTCTGCCGAATCCCCA		TYMS-R	ACTCCCTGTCCTGAATAATCTGA
	KRT14-F	AAGATCCTGCTGGACGTGAA
	KRT14-R	TGGAGGAGGTCACATCTCTGG		TSPAN8-F	GCCCCAGGAGCTATGACAAG		ME1-F	TCATCAAGGCCATTGTGGTGA
	GPC6-F	GGCACAGCAAAGCCAGATAC		TSPAN8-R	AGAGATTTCTGTATCCACGGACATT		ME1-R	CATCCCTCCGCAAGCTGTAT
	GPC6-R	GAAAGTGTCAGGCCGAGTGA
	PYGL-F	ACAAGTGCCCCAAGAGGGTAT		NXN-F	AGATCGTCTTCGTGTCCTCG		LMO7-F	TTGGAGGCAACTGATATGTGC
	PYGL-R	ACAGGCATTTTGCAGACCGA		NXN-R	GTTTGAGCTTCCTGTGCTTCTC		LMO7-R	TTCTTCTCTGTTACTGCCTTAATGA
	CST1-F	GCCAGAACTGCAGAAGAAACA
	CST1-R	AATGGCCTGGCACAGATCC					S100A4-F	CTTGGTTTGGTGCTTCTGAGATGT
	NXN-F	AGATCGTCTTCGTGTCCTCG					S100A4-R	CCATGACAGCAGTCAGGATCA
	NXN-R	GTTTGAGCTTCCTGTGCTTCTC
	DNAJB4-F	GGGGAGGAAGGGTTGAAAGG					DHRS2-F	AGGACATCCGGGTAAACTGC
	DNAJB4-R	GCCATGAAAGGTGTACCGGA					DHRS2-R	CCCATGAAACCAATCCTCACC
	SIRPA-F	CCCTCTACCTCGTCCGAATC
	SIRPA-R	TGTGATATCATTTGTGTCCTGTGT
	OAS2-F	CGTTGGTGTTGGCATCTTCT
	OAS2-R	GTCTGCATTGTCGGCACTTTC
	GNS-F	GCAGACCCAGACCAGATCAC
	GNS-R	GGTCAAACCTGTATCCGGGG
	LGMN-F	ACTCCCCCACGTACGAGTAT
	LGMN-R	AGTAGTGACCAAGGCACACG
	PFDN6-F	GCGGAGCTGATCCAGAAGAA
	PFDN6-R	GGCCAGTTCCTCTTTCACGA
	CTNNAL1-F	CTGACTCTGAGGAGCAAGCC
	CTNNAL1-R	ATTTCGCAGTCAGCGTCAGA
	PLOD2-F	CATTCCAAATGCTCAGCCCCC
	PLOD2-R	CCTTCCAGTCCACAGGATTTTC
	DHRS2-F	AGGACATCCGGGTAAACTGC
	DHRS2-R	CCCATGAAACCAATCCTCACC
	RNF146-F	TACTCCGGGTCGGCCTTG
	RNF146-R	TGGTTCATTCTTTGTGCGGC
	CA8-F	CGCCATCATTGCTCTGTTTGT
	CA8-R	GCAGCAGAGGGTCTGGTAAT
	Name	Sequence
	HOXB4-F	GAGCACGGTAAACCCCAATTACG
	HOXB4-R	CCGTGTCAGGTAGCGGTTGT
	RPL39-F	GTGTGTTCTTGACTCCGCTG
	RPL39-R	TCCTTTTGGAGTTGTACCTGAT
	GSN-F	GGACCAGGTCTTTGTCTGGG
	GSN-R	GCTCAAAGCCTTGCTTCACC
	KRT19-F	CACCAGCCGGACTGAAGAAT
	KRT19-R	GTCAGTAACCTCGGACCTGC
	KRT17-F	ATCCTGCTGGATGTGAAGACG
	KRT17-R	TGGTCACCGGTTCTTTCTTGT
	HYOU1-F	CCGAGAGGAGTTGTGAAGGG
	HYOU1-R	CATAGTGCCCCTCTTGCCTC
	CGREF1-F	CAGAGTGGACAGCTGGATGG
	CGREF1-R	TCAAGATCACCGGGTTGGTG
	SHROOM2-F	GGTGGAGGTGCAGCTGAG
	SHROOM2-R	ACTGCCCTCTTCAATCTTGGT
	hnRNPD-F	GGATGAAGGCCATTCAAACTCC
	hnRNPD-R	GTCCCAGCTAAGGCCTCCTA
	TIMM8A-F	TGGGATGGATTCCTCCTCCT
	TIMM8A-R	CCATGCACTTCTCCCAACAA
	RBM3-F	CTCTGAGGTGGTCGTTGTCA
	RBM3-R	ATGCTCTGGGTTGGTGAAGG
	ISG15-F	CAGCCATGGGCTGGGAC
	ISG15-R	CTTCAGCTCTGACACCGACA
	NCF2-F	TGGTGCCCCTTTCAGAAGAC
	NCF2-R	CCTTGGTCACCCACTGTGTT
	TF-F	CAGAAGCGAGTCCGACTGTG
	TF-R	CAGACACAGCCCCAGGAC
	MT2A-F	CAAGAAAAGCTGCTGCTCCTGC
	MT2A-R	GTTTGTGGAAGTCGCGTTCTTT
	PSMD6-F	AGCCCTAGTAGAGGTTGGCA
	PSMD6-R	AAGGAGCCATGTAGGAAGGC
	ME1-F	TCATCAAGGCCATTGTGGTGA
	ME1-R	CATCCCTCCGCAAGCTGTAT
	NPM1-F	GTTCTCTGGAGCAGCGTTCT
	NPM1-R	GGCCTTTAGTTCACAACCGAA
	FSTL1-F	CAGACCACGATGTGGAAACG
	FSTL1-R	GCTCCTTAGCTCTTCCTCGG
	LMO7-F	TTGGAGGCAACTGATATGTGC
	LMO7-R	TTCTTCTCTGTTACTGCCTTAATGA
	SLC7A5-F	TCCAGATCGGGAAGGGTGAT
	SLC7A5-R	AGAGGCCGCTGTATAATGCC
	YIPF6-F	CCATCTCACAAGACATCCCCG
	YIPF6-R	TCACGCATGATGGTATTGCG
	CRYAB-F	AAACGGCCTGGGTGGATAGA
	CRYAB-R	CACTGAGCTCAAGACACACTTG
	BNIP3-F	TGGACGGAGTAGCTCCAAGA
	BNIP3-R	CTTCCTCAGACTGTGAGCTGT
